# Supplementary material for: A bibliometric and visual analysis of Parkinson’s disease sleep disorders: articles from 2008 to 2023
Source: Front Psychiatry. 2024 Oct 17;15:1468568. doi: 10.3389/fpsyt.2024.1468568 (PMC11551719; doi:10.3389/fpsyt.2024.1468568)
Supplement: Supplementary file 1 [file DataSheet1.zip]

Archive with 16 entries (16 files):
- download2008u49.txt
- download2009u55.txt
- download2010u76.txt
- download2011u81.txt
- download2012u76.txt
- download2013u92.txt
- download2014u90.txt
- download2015u88.txt
- download2016u91.txt
- download2017u99.txt
- download2018u94.txt
- download2019u97.txt
- download2020u119.txt
- download2021u127.txt
- download2022u120.txt
- download2023u136.txt
