# Supplementary material for: A bibliometric and visual analysis of Parkinson’s disease sleep disorders: articles from 2008 to 2023
Source: Front Psychiatry. 2024 Oct 17;15:1468568. doi: 10.3389/fpsyt.2024.1468568 (PMC11551719; doi:10.3389/fpsyt.2024.1468568)
Supplement: Supplementary file 1 [file DataSheet1.zip › download2008u49.txt]

PT J
AU Kulisevsky, J
   Pagonabarraga, J
   Pascual-Sedano, B
   García-Sánchez, C
   Gironell, A
AF Kulisevsky, Jaime
   Pagonabarraga, Javier
   Pascual-Sedano, Berta
   Garcia-Sanchez, Carmen
   Gironell, Alexandre
TI Prevalence and Correlates of Neuropsychiatric Symptoms in Parkinson's Disease Without Dementia
SO MOVEMENT DISORDERS
LA English
DT Article
DE Parkinson; neuropsychiatry; cluster; apathy; hallucinations
ID excessive daytime sleepiness; hospital anxiety; cognitive function; depression scale; apathy; disturbances; dopamine; profile; mood
AB A cross-sectional study of the profile of psychiatric symptoms and their relationships to medications executive performance and excessive daytime somnolence (EDS) was conducted on 1351 consecutive Parkinson's disease patients without dementia (PD-ND). Ratings were: neuropsychiatric inventory (NPI): hospital anxiety and depression scale (HADS): executive performance (semantic, phonemic and alternating verbal fluencies); and the Epworth sleepiness scale (ESS). Eighty-seven percent of the subjects reported atleast one psychiatric symptom. The most common were depression (70%) anxiety (69%), apathy (48%), and irritability (47%). Fifty percent of the patients had HADS-depression scores ranging from possible (8-10: 22%) to probable (>= 11:28%) depression. Executive impairment was found in 41% and EDS in 26% of subjects. All considered variables were significantly more common with longer duration and more severe disease. Only depression appeared to be influenced by type of medication being less prevalent among patients treated with DAs. Five NPI clusters were identified among patients scoring >= 1 on the NPI (87.3): patients exhibiting predominantly apathy (12.7%), psychosis (3%), depression (13%), anxiety (15.6%), and "low-total NPI" (43.2%). Neuropsychiatric symptoms are common in nondemented PD patients suggesting that they are an integral part of PD from the beginning of the disease and appears more related to dicase progression than to the type of antiparkinsonian medication. Apathy emerged as an independent construct in PD-ND indicating the need to address specific therapeutical approaches targeted toward this particular symptom. (C) 2008 Movement Disorder Society.
C1 [Kulisevsky, Jaime] Autonomous Univ Barcelona, St Pau Hosp, Dept Neurol, Movement Disorders Unit, Barcelona 08025, Spain.
   Autonomous Univ Barcelona, St Pau Hosp, Ctr Invest Biomed Red Enfermedades Neurodegenerat, Barcelona 08025, Spain.
C3 Autonomous University of Barcelona; Autonomous University of Barcelona; CIBERNED
RP Kulisevsky, J (corresponding author), Autonomous Univ Barcelona, St Pau Hosp, Dept Neurol, Movement Disorders Unit, St Antoni M Claret 167, Barcelona 08025, Spain.
EM jkulisevsky@santpau.es
CR Aarsland D, 1999, J NEUROL NEUROSUR PS, V67, P492, DOI 10.1136/jnnp.67.4.492
   Aarsland D, 2007, J NEUROL NEUROSUR PS, V78, P36, DOI 10.1136/jnnp.2005.083113
   Bak TH, 2005, NEUROCASE, V11, P268, DOI 10.1080/13554790590962997
   Borek LL, 2006, J CLIN PSYCHIAT, V67, P958, DOI 10.4088/JCP.v67n0613
   Bronnick K, 2005, ACTA PSYCHIAT SCAND, V112, P201, DOI 10.1111/j.1600-0447.2005.00562.x
   Dailly E, 2004, FUND CLIN PHARMACOL, V18, P601, DOI 10.1111/j.1472-8206.2004.00287.x
   DOWNES JJ, 1993, BRAIN, V116, P887, DOI 10.1093/brain/116.4.887
   Dubois B, 2000, NEUROLOGY, V55, P1621, DOI 10.1212/WNL.55.11.1621
   Dujardin K, 2007, MOVEMENT DISORD, V22, P778, DOI 10.1002/mds.21316
   Emre M, 2003, LANCET NEUROL, V2, P229, DOI 10.1016/S1474-4422(03)00351-X
   Everitt B S, 1998, STAT METHODS MED RES, V7, P253, DOI 10.1191/096228098670492314
   Foltynie T, 2002, J NEUROL, V249, P138, DOI 10.1007/PL00007856
   Galvin JE, 2006, NEUROLOGY, V67, P1605, DOI 10.1212/01.wnl.0000242630.52203.8f
   GIBB WRG, 1988, J NEUROL NEUROSUR PS, V51, P745, DOI 10.1136/jnnp.51.6.745
   Gironell A, 2003, J NEUROL, V250, P917, DOI 10.1007/s00415-003-1109-x
   Gjerstad MD, 2002, NEUROLOGY, V58, P1544, DOI 10.1212/WNL.58.10.1544
   Grandas F, 2003, MOVEMENT DISORD, V18, P87, DOI 10.1002/mds.10294
   Hobson DE, 2002, JAMA-J AM MED ASSOC, V287, P455, DOI 10.1001/jama.287.4.455
   HOCHN MM, 1967, NEUROLOGY, V17, P427
   JOHNS MW, 1991, SLEEP, V14, P540, DOI 10.1093/sleep/14.6.540
   Karlsen KH, 2000, J NEUROL NEUROSUR PS, V69, P584, DOI 10.1136/jnnp.69.5.584
   Kirsch-Darrow L, 2006, NEUROLOGY, V67, P33, DOI 10.1212/01.wnl.0000230572.07791.22
   Kulisevsky J, 2001, MOVEMENT DISORD, V16, P1098, DOI 10.1002/mds.1225
   Kulisevsky J, 2007, MOVEMENT DISORD, V22, P62, DOI 10.1002/mds.21205
   Lange KW, 2003, J NEURAL TRANSM, V110, P983, DOI 10.1007/s00702-003-0011-0
   Levy ML, 1998, J NEUROPSYCH CLIN N, V10, P314, DOI 10.1176/jnp.10.3.314
   Lyketsos CG, 2000, AM J PSYCHIAT, V157, P708, DOI 10.1176/appi.ajp.157.5.708
   Marinus J, 2002, CLIN NEUROPHARMACOL, V25, P318, DOI 10.1097/00002826-200211000-00008
   Mittal VA, 2011, PSYCHIAT RES, V189, P158, DOI 10.1016/j.psychres.2011.06.006
   Mondolo F, 2006, BEHAV NEUROL, V17, P109, DOI 10.1155/2006/136945
   Muslimovic D, 2005, NEUROLOGY, V65, P1239, DOI 10.1212/01.wnl.0000180516.69442.95
   ORGOGOZO JM, 1994, REV NEUROL, V150, P813
   Pluck GC, 2002, J NEUROL NEUROSUR PS, V73, P636, DOI 10.1136/jnnp.73.6.636
   Remy P, 2005, BRAIN, V128, P1314, DOI 10.1093/brain/awh445
   Roth T, 2003, SLEEP MED, V4, P275, DOI 10.1016/S1389-9457(03)00058-3
   Santamaria J, 2004, NEUROLOGY, V63, PS21, DOI 10.1212/WNL.63.8_suppl_3.S21
   Schrag A, 2001, PSYCHOL MED, V31, P65, DOI 10.1017/S0033291799003141
   Shallice T, 1996, PHILOS T R SOC B, V351, P1405, DOI 10.1098/rstb.1996.0124
   Vilalta-Franch J, 1999, REV NEUROLOGIA, V29, P15, DOI 10.33588/rn.2901.99226
   Williams DR, 2005, LANCET NEUROL, V4, P605, DOI 10.1016/S1474-4422(05)70146-0
   ZIGMOND AS, 1983, ACTA PSYCHIAT SCAND, V67, P361, DOI 10.1111/j.1600-0447.1983.tb09716.x
NR 41
TC 158
Z9 174
U1 1
U2 14
PU WILEY
PI HOBOKEN
PA 111 RIVER ST, HOBOKEN 07030-5774, NJ USA
SN 0885-3185
EI 1531-8257
J9 MOVEMENT DISORD
JI Mov. Disord.
PD OCT 15
PY 2008
VL 23
IS 13
BP 1889
EP 1896
DI 10.1002/mds.22246
PG 8
WC Clinical Neurology
SC Neurosciences & Neurology
GA 368DL
UT WOS:000260601400014
PM 18709682
DA 2024-02-01
ER

PT J
AU Marion, MH
   Qurashi, M
   Marshall, G
   Foster, O
AF Marion, Marie-Helene
   Qurashi, Maliha
   Marshall, Geoff
   Foster, Oliver
TI Is REM sleep Behaviour Disorder (RBD) a risk factor of dementia in idiopathic Parkinson's disease?
SO JOURNAL OF NEUROLOGY
LA English
DT Article
DE Parkinson's disease; dementia; risk factors; REM sleep behaviour disorder (RBD)
ID lewy body; alzheimer-disease; diagnosis; pathology; synucleinopathy; questionnaire; association; dysfunction; validation
AB Objective To study the sequence of occurrence of REM-sleep behaviour disorder (RBD) and dementia and their frequency among a population of patients with idiopathic Parkinson's disease (PD). Methods We performed a cross-sectional study on 65 PD patients seen in a movement disorder clinic and their bed partner, and asked them to complete the validated Mayo Sleep Questionnaire for RBD and sleep disorders. The diagnosis of PD with dementia (PD-D) was based on a clinical diagnosis of dementia; following DSM-IV criteria and MMSE score less than 25 and a battery of cognitive tests. Results From the 65 patients that completed the study, twenty-four met the clinical diagnosis of RBD. Ten of the 24 (42%) RBD patients met the clinical criteria of PD-D, whereas the remaining 14 patients were non-demented at the time of the study. The frequency of RBD was significantly higher in the PD-D group (n = 10, 77%) compared to the PD-ND group (n = 14, 27%, chi squared test: p = 0.0008). PD non-RBD had a lower occurrence of dementia (7.3%, 3 of 41) compared to those suffering from RBD (42%, 10 of 24). Of the 65 PD patients, 13 were diagnosed with PD-D and the remaining 52 were non-demented PD (PD-ND) patients. PD with RBD showed a faster decline in the number of dementia-free patients compared to the non-RBD patients (Log Rank test: p < 0.001). RBD preceded, coincided or followed the onset of the motor symptoms. Conclusion This study shows that RBD and dementia have a significant coincidence in the course of PD, and RBD not only precedes or coincides with the motor signs, but can occur during the course of the progression of the PD, suggesting a degenerative process of the dopaminergic and cholinergic neurons of the brainstem nuclei, progressing at a different pace in each patient.
C1 [Marion, Marie-Helene; Qurashi, Maliha; Foster, Oliver] Univ London St Georges Hosp, Dept Neurol, London SW17 0QT, England.
   [Marshall, Geoff] Univ London St Georges Hosp, Dept Neuropsychol, London SW17 0QT, England.
C3 St Georges University London; St Georges University London
RP Marion, MH (corresponding author), Univ London St Georges Hosp, Dept Neurol, Atkinson Morley Wing, London SW17 0QT, England.
EM marie-helene.marion@stgeorges.nhs.uk
CR Aarsland D, 2004, J GERIATR PSYCH NEUR, V17, P164, DOI 10.1177/0891988704267463
   Aarsland D, 2005, MOVEMENT DISORD, V20, P1255, DOI 10.1002/mds.20527
   *AM SLEEP DIS ASS, 1997, INT CLASS SLEEP DIS, V0, P177
   Arnulf I, 2000, NEUROLOGY, V55, P281, DOI 10.1212/WNL.55.2.281
   Boeve B, 2003, NEUROLOGY, V61, P40, DOI 10.1212/01.WNL.0000073619.94467.B0
   Boeve BF, 1998, NEUROLOGY, V51, P363, DOI 10.1212/WNL.51.2.363
   Boeve BF, 2002, SLEEP, V25, P0
   Boeve BF, 2002, NEUROLOGY, V58, P0
   Boeve BF, 2001, MOVEMENT DISORD, V16, P622, DOI 10.1002/mds.1120
   Bohnen NI, 2003, ARCH NEUROL-CHICAGO, V60, P1745, DOI 10.1001/archneur.60.12.1745
   Braak H, 2005, NEUROLOGY, V64, P1404, DOI 10.1212/01.WNL.0000158422.41380.82
   Braak H, 2003, NEUROBIOL AGING, V24, P197, DOI 10.1016/S0197-4580(02)00065-9
   BURNS A, 1999, ASSESSMENT SCALES OL, V0, P45
   DUBOIS B, 1990, ANN NEUROL, V28, P117, DOI 10.1002/ana.410280202
   Emre M, 2004, CURR OPIN NEUROL, V17, P399, DOI 10.1097/01.wco.0000137529.30750.ab
   Emre M, 2004, NEW ENGL J MED, V351, P2509, DOI 10.1056/NEJMoa041470
   Ferini-Strambi L, 2004, NEUROLOGY, V62, P41, DOI 10.1212/01.WNL.0000101726.69701.FA
   Ferman TJ, 1999, NEUROLOGY, V52, P951, DOI 10.1212/WNL.52.5.951
   Gagnon JF, 2006, LANCET NEUROL, V5, P424, DOI 10.1016/S1474-4422(06)70441-0
   Gagnon JF, 2002, NEUROLOGY, V59, P585, DOI 10.1212/WNL.59.4.585
   HUGHES AJ, 1992, J NEUROL NEUROSUR PS, V55, P181, DOI 10.1136/jnnp.55.3.181
   Lai YY, 2003, MOL NEUROBIOL, V27, P137, DOI 10.1385/MN:27:2:137
   McKeith IG, 1996, NEUROLOGY, V47, P1113, DOI 10.1212/WNL.47.5.1113
   Mosimann UP, 2004, NEUROLOGY, V63, P2091, DOI 10.1212/01.WNL.0000145764.70698.4E
   Olson EJ, 2000, BRAIN, V123, P331, DOI 10.1093/brain/123.2.331
   Schenck CH, 1996, NEUROLOGY, V46, P388, DOI 10.1212/WNL.46.2.388
   SCHENCK CH, 1986, SLEEP, V9, P293, DOI 10.1093/sleep/9.2.293
   Smith A, 2002, SYMBOL DIGIT MODALIT, V0, P0
   Tiraboschi P, 2002, ARCH GEN PSYCHIAT, V59, P946, DOI 10.1001/archpsyc.59.10.946
   Tiraboschi P, 2000, NEUROLOGY, V54, P407, DOI 10.1212/WNL.54.2.407
   Turner RS, 2000, NEUROLOGY, V55, P1730, DOI 10.1212/WNL.55.11.1730
   VANGORP WG, 1990, DEV NEUROPSYCHOL, V6, P279, DOI 10.1080/87565649009540467
NR 32
TC 89
Z9 101
U1 1
U2 15
PU SPRINGER HEIDELBERG
PI HEIDELBERG
PA TIERGARTENSTRASSE 17, D-69121 HEIDELBERG, GERMANY
SN 0340-5354
EI 1432-1459
J9 J NEUROL
JI J. Neurol.
PD FEB 15
PY 2008
VL 255
IS 2
BP 192
EP 196
DI 10.1007/s00415-008-0629-9
PG 5
WC Clinical Neurology
SC Neurosciences & Neurology
GA 269HV
UT WOS:000253641000006
PM 18217187
DA 2024-02-01
ER

PT J
AU [Anonymous]
AF [Anonymous]
TI Therapy of Morbus Parkinson still need of optimalization - loss on quality of life by unpredictable "On"/"Off" fluctuations and non-restful sleep
SO PSYCHOPHARMAKOTHERAPIE
LA German
DT Article
ID disease
CR Dhawan V, 2006, AGE AGEING, V35, P220, DOI 10.1093/ageing/afj087
   Dodel RC, 2001, PHARMACOECONOMICS, V19, P1013, DOI 10.2165/00019053-200119100-00004
   Grosset KA, 2005, MOVEMENT DISORD, V20, P1502, DOI 10.1002/mds.20602
   Haase I, 2006, AKTUEL NEUROL, V33, P381, DOI 10.1055/s-2005-915397
   Happe S, 2002, NEUROPSYCHOBIOLOGY, V46, P90, DOI 10.1159/000065418
   KOSTIC V, 1991, NEUROLOGY, V41, P202, DOI 10.1212/WNL.41.2_Part_1.202
   SCHRODER S, 2007, 17 WFN WORLD C PARK, V0, P0
   SHARMA J, 2007, 17 WFN WORLD C PARK, V0, P0
NR 8
TC 0
Z9 0
U1 0
U2 1
PU WISSENSCHAFTLICHE VERLAGSGESELLSCHAFT  STUTTGART
PI STUTTGART
PA BIRKENWALDSTRASSE 44, POSTFACH 10 10 61, 70009 STUTTGART, GERMANY
SN 0944-6877
EI 
J9 PSYCHOPHARMAKOTHERAP
JI Psychopharmakotherapie
PD MAY-JUN 15
PY 2008
VL 15
IS 3
BP 1
EP 3
DI 
PG 3
WC Pharmacology & Pharmacy; Psychiatry
SC Pharmacology & Pharmacy; Psychiatry
GA 310PI
UT WOS:000256541500009
DA 2024-02-01
ER

PT J
AU Hirayama, M
   Nakamura, T
   Hori, N
   Koike, Y
   Sobue, G
AF Hirayama, Masaaki
   Nakamura, Tomohiko
   Hori, Norio
   Koike, Yasuo
   Sobue, Gen
TI The video images of sleep attacks in Parkinson's disease
SO MOVEMENT DISORDERS
LA English
DT Article
DE Parkinson's disease; steep attack; narcolepsy; pergolide; levodopa
ID excessive daytime sleepiness; sudden onset; states
AB We describe a sleep attack, which was induced by taking excessive levodopa and pergolide, in a 73-year-old woman with Parkinson's disease. At the onset of the sleep attack, her head suddenly sagged and sometimes hit the table, but she did not notice these symptoms. Her family noticed that this sleep attack occurred when she began to speak slowly. Her family recorded this attack with a video camera. This sleep attack resolved with control of her medication. This is the first report of video images of a sleep attack due to excessive levodopa and a dopamine agonist. (C) 2007 Movement Disorder Society.
C1 [Hirayama, Masaaki; Nakamura, Tomohiko; Hori, Norio; Koike, Yasuo; Sobue, Gen] Nagoya Univ, Grad Sch Med, Dept Neurol, Nagoya, Aichi, Japan.
C3 Nagoya University
RP Hirayama, M (corresponding author), Nagoya Univ, Grad Sch Med, Dept Neurol, Nagoya, Aichi, Japan.
EM hirasan@med.nagoya-u.ac.jp
CR Arnulf I, 2005, SLEEP MED REV, V9, P185, DOI 10.1016/j.smrv.2005.01.001
   Arnulf I, 2000, NEUROLOGY, V55, P281, DOI 10.1212/WNL.55.2.281
   Dzirasa K, 2006, J NEUROSCI, V26, P10577, DOI 10.1523/JNEUROSCI.1767-06.2006
   Fronczek R, 2007, BRAIN, V130, P1577, DOI 10.1093/brain/awm090
   Körner Y, 2004, MOVEMENT DISORD, V19, P1298, DOI 10.1002/mds.20163
   Möller JC, 2002, MOVEMENT DISORD, V17, P474, DOI 10.1002/mds.10020
   Monaca C, 2004, EUR J NEUROSCI, V20, P2474, DOI 10.1111/j.1460-9568.2004.03694.x
   Overeem S, 2002, NEUROLOGY, V58, P498, DOI 10.1212/WNL.58.3.498
   Overeem S, 2001, J CLIN NEUROPHYSIOL, V18, P78, DOI 10.1097/00004691-200103000-00002
   Rye DB, 2000, J SLEEP RES, V9, P63, DOI 10.1046/j.1365-2869.2000.00201.x
   Tan EK, 2002, NEUROLOGY, V58, P465, DOI 10.1212/WNL.58.3.465
   Ulivelli M, 2002, NEUROLOGY, V58, P462, DOI 10.1212/WNL.58.3.462
NR 12
TC 10
Z9 11
U1 0
U2 0
PU WILEY
PI HOBOKEN
PA 111 RIVER ST, HOBOKEN 07030-5774, NJ USA
SN 0885-3185
EI 1531-8257
J9 MOVEMENT DISORD
JI Mov. Disord.
PD JAN 30
PY 2008
VL 23
IS 2
BP 288
EP 290
DI 10.1002/mds.21830
PG 3
WC Clinical Neurology
SC Neurosciences & Neurology
GA 258ME
UT WOS:000252871200023
PM 18044704
DA 2024-02-01
ER

PT J
AU Whitehead, DL
   Davies, ADM
   Playfer, JR
   Turnbull, CJ
AF Whitehead, Daisy L.
   Davies, Ann D. M.
   Playfer, Jeremy R.
   Turnbull, Christopher J.
TI Circadian rest-activity rhythm is altered in Parkinson's disease patients with hallucinations
SO MOVEMENT DISORDERS
LA English
DT Article
DE Parkinson's disease; circadian; rest-activity rhythm; hallucinations; actigraphy
ID bright light therapy; daytime sleepiness; dementia; disturbances; alzheimers; fluctuations; diagnosis; melatonin; wake
AB The sleep-wake cycle in Parkinson's Disease (PD) is profoundly disrupted, but less is known about circadian rhythm in PD and its relationship to other important clinical features. This study compared rest-activity rhythms in healthy older adults and PD patients with and without hallucinations. Twenty-nine older adults and 50 PD patients (27 with hallucinations, 23 without) were assessed using wrist-worn actigraphy for 5 days. Disease-related and cognitive data were also collected. PD patients demonstrated reduced amplitude of activity (F = 12.719, P < 0.01) and increased intradaily variability (F = 22.005, P < 0.001), compared to healthy older adults, independently of age, and cognitive status. Hallucinators showed lower interdaily stability (F = 7.493, P < 0.01) significantly greater activity during "night-time" (F = 6.080, P < 0.05) and significantly reduced relative amplitude of activity (F = 5.804, P < 0.05) compared to nonhallucinators, independently of clinical factors including motor fluctuations. PD patients with hallucinations display altered rest-activity rhythm characterized by an unpredictable circadian pattern across days, likely arising from damage to brainstem and hypothalamic sleep centers. Treatment of sleep and rest-activity rhythm disturbance is ail important target in Parkinson's Disease. (C) 2008 Movement Disorder Society.
C1 [Whitehead, Daisy L.] Inst Psychiat, MRC Ctr Neurodegenerat, Kings Coll London, London SE5 8AF, England.
   [Davies, Ann D. M.] Univ Liverpool, Sch Psychol, Liverpool L69 3BX, Merseyside, England.
   [Playfer, Jeremy R.] Royal Liverpool Univ Hosp, Dept Geriatr Med, Liverpool, Merseyside, England.
   [Davies, Ann D. M.] Mersey Care NHS Trust, Liverpool, Merseyside, England.
   [Turnbull, Christopher J.] Arrowe Pk Hosp, Dept Med Elderly, Wirral, Merseyside, England.
C3 University of London; King's College London; University of Liverpool; University of Liverpool; Royal Liverpool & Broadgreen University Hospitals NHS Trust; Royal Liverpool University Hospital
RP Whitehead, DL (corresponding author), Inst Psychiat, MRC Ctr Neurodegenerat, Kings Coll London, PO 77,De Crespigny Pk, London SE5 8AF, England.
EM daisy.whitehead@iop.kcl.ac.uk
CR AMULF I, 2000, NEUROLOGY, V55, P281
   BLIWISE DL, 1993, PSYCHIAT RES, V48, P277, DOI 10.1016/0165-1781(93)90078-U
   Bordet R, 2003, CLIN NEUROPHARMACOL, V26, P65, DOI 10.1097/00002826-200303000-00005
   Braak H, 2004, CELL TISSUE RES, V318, P121, DOI 10.1007/s00441-004-0956-9
   Bruguerolle B, 2002, CLIN NEUROPHARMACOL, V25, P194, DOI 10.1097/00002826-200207000-00002
   Carvalho-Bos SS, 2007, AM J GERIAT PSYCHIAT, V15, P92, DOI 10.1097/01.JGP.0000236584.03432.dc
   Chaudhuri KR, 2006, MOVEMENT DISORD, V21, P916, DOI 10.1002/mds.20844
   Comella CL, 2005, NEUROLOGY, V64, P1450, DOI 10.1212/01.WNL.0000158652.74601.48
   Diederich NJ, 2005, SLEEP MED, V6, P313, DOI 10.1016/j.sleep.2005.03.011
   Dowling GA, 2005, SLEEP MED, V6, P459, DOI 10.1016/j.sleep.2005.04.004
   FOLSTEIN MF, 1975, J PSYCHIAT RES, V12, P189, DOI 10.1016/0022-3956(75)90026-6
   Fronczek R, 2007, BRAIN, V130, P1577, DOI 10.1093/brain/awm090
   Garcia-Borreguero D, 2003, SLEEP MED REV, V7, P115, DOI 10.1053/smrv.2002.0229
   Harper DG, 2005, AM J GERIAT PSYCHIAT, V13, P359, DOI 10.1176/appi.ajgp.13.5.359
   Hartmann A, 1997, NEUROBIOL AGING, V18, P285, DOI 10.1016/S0197-4580(97)80309-0
   Hatfield CF, 2004, BRAIN, V127, P1061, DOI 10.1093/brain/awh129
   Hoekert M, 2006, AM J GERIAT PSYCHIAT, V14, P104, DOI 10.1097/01.JGP.0000192481.27931.c5
   Huang YL, 2002, PHYSIOL BEHAV, V76, P597, DOI 10.1016/S0031-9384(02)00733-3
   HUGHES AJ, 1992, J NEUROL NEUROSUR PS, V55, P181, DOI 10.1136/jnnp.55.3.181
   Karlsen KH, 1999, J NEUROL NEUROSUR PS, V66, P431, DOI 10.1136/jnnp.66.4.431
   Katayama S, 2001, EUR NEUROL, V46, P11, DOI 10.1159/000058048
   MANNI R, 2002, MOV DISORD S5, V17, P368
   Martin J, 2000, CHRONOBIOL INT, V17, P405, DOI 10.1081/CBI-100101054
   McKeith IG, 1996, NEUROLOGY, V47, P1113, DOI 10.1212/WNL.47.5.1113
   Meeks TW, 2006, CURR OPIN PSYCHIATR, V19, P581, DOI 10.1097/01.yco.0000245746.45384.0e
   Paus S, 2007, MOVEMENT DISORD, V22, P1495, DOI 10.1002/mds.21542
   Pierangeli G, 2001, MOVEMENT DISORD, V16, P226, DOI 10.1002/mds.1039
   Pursiainen V, 2002, J NEUROL, V249, P1535, DOI 10.1007/s00415-002-0884-0
   Rye DB, 2000, J SLEEP RES, V9, P63, DOI 10.1046/j.1365-2869.2000.00201.x
   Saper CB, 2005, J COMP NEUROL, V493, P92, DOI 10.1002/cne.20770
   Siegel JM, 2003, SLEEP, V26, P932
   Stevens S, 2004, SLEEP, V27, P967, DOI 10.1093/sleep/27.5.967
   Stopa EG, 1999, J NEUROPATH EXP NEUR, V58, P29, DOI 10.1097/00005072-199901000-00004
   SWAAB DF, 1999, AUTONOMIC NERVOUS 1, V0, P467
   UDCMarsden CD, 1987, RECENT DEVELOPMENTS IN PARKINSONS DISEASE, V0, P153
   Van Someren EJW, 1999, CHRONOBIOL INT, V16, P505, DOI 10.3109/07420529908998724
   VANHILTEN B, 1994, ARCH NEUROL-CHICAGO, V51, P922, DOI 10.1001/archneur.1994.00540210094018
   vanSomeren EJW, 1996, BIOL PSYCHIAT, V40, P259, DOI 10.1016/0006-3223(95)00370-3
   Wenzelburger R, 2002, BRAIN, V125, P871, DOI 10.1093/brain/awf084
NR 39
TC 62
Z9 80
U1 0
U2 12
PU WILEY
PI HOBOKEN
PA 111 RIVER ST, HOBOKEN 07030-5774, NJ USA
SN 0885-3185
EI 1531-8257
J9 MOVEMENT DISORD
JI Mov. Disord.
PD JUN 15
PY 2008
VL 23
IS 8
BP 1137
EP 1145
DI 10.1002/mds.22057
PG 9
WC Clinical Neurology
SC Neurosciences & Neurology
GA 322PR
UT WOS:000257388300010
PM 18442142
DA 2024-02-01
ER

PT J
AU Laloux, C
   Derambure, P
   Jacquesson, JM
   Erambure, R
   Destée, A
   Monaca, C
AF Laloux, Charlotte
   Derambure, Philippe
   Jacquesson, Jean-Marie
   Erambure, Regis
   Destee, Alain
   Monaca, Christelle
TI Effect of dopaminergic substances on sleep/wakefulness in saline- and MPTP-treated mice
SO JOURNAL OF SLEEP RESEARCH
LA English
DT Article
DE dopaminergic medication; MPTP mice; Parkinson's disease; sleep/wakefulness
ID excessive daytime sleepiness; d-2 receptor agonist; knock-out mice; parkinsons-disease; paradoxical sleep; orexin neurons; healthy-volunteers; wake cycle; rem-sleep; rat
AB Sleep/wakefulness (S/W) disorders are frequent in Parkinson's disease (PD). The underlying causes have yet to be elucidated but dopaminergic neurodegenerative lesions seem to contribute to appearance of the disorders and anti-Parkinsonian medication is known to accentuate S/W problems. Hence, we reasoned that studying the acute effect of dopaminergic compounds on S/W in an animal model of PD might improve our knowledge of S/W regulation in the context of partial dopaminergic depletion. To this end, we tested the effect of levodopa (L-dopa), pergolide (a mixed D-2/D-1 agonist) and lisuride (a D-2 agonist) on S/W recordings in MPTP-treated mice, in comparison with controls. Our results showed that dopaminergic compounds modify S/W amounts in both control and MPTP mice. Wakefulness amounts are greater in MPTP mice after L-dopa (50 mg kg(-1)) and lisuride (1 mg kg(-1)) injections compared with control mice. Moreover, the paradoxical sleep latency was significantly longer in MPTP mice after high-dose L-dopa administration. Our observations suggest that the actions of both L-dopa and lisuride on S/W differ slightly in MPTP mice relative to controls. Hence, MPTP-induced partial DA depletion may modulate the effect of dopaminergic compounds on S/W regulation.
C1 [Laloux, Charlotte; Derambure, Philippe; Jacquesson, Jean-Marie; Monaca, Christelle] Fac Med, Physiol Lab, Inst Federatif Rech, F-59045 Lille, France.
   [Erambure, Regis] Fac Med, Pharmacol Lab, Inst Federatif Rech, F-59045 Lille, France.
   [Destee, Alain] CHRU, Hop R Salengro, Lille, France.
C3 Universite de Lille - ISITE; Universite de Lille; Universite de Lille - ISITE; Universite de Lille; Universite de Lille - ISITE; CHU Lille
RP Derambure, P (corresponding author), Fac Med Henri Warembourg, Physiol Lab, EA 2683, Pole Rech 1 Pl Verdun, F-59045 Lille, France.
EM p-derambure@chru-lille.fr
CR Alberto CO, 2006, J NEUROSCI, V26, P10043, DOI 10.1523/JNEUROSCI.1819-06.2006
   Almirall H, 1999, J NEURAL TRANSM, V106, P1125, DOI 10.1007/s007020050228
   Andreu N, 1999, CLIN NEUROPHARMACOL, V22, P15, DOI 10.1097/00002826-199901000-00004
   Arnold G, 2000, NEUROLOGY, V54, P275
   Arnulf I, 2005, SLEEP MED REV, V9, P185, DOI 10.1016/j.smrv.2005.01.001
   Arnulf I, 2000, NEUROLOGY, V55, P281, DOI 10.1212/WNL.55.2.281
   Bourgin P, 2000, J NEUROSCI, V20, P7760
   Boutrel B, 1999, J NEUROSCI, V19, P3204
   Bubser M, 2005, EUR J NEUROSCI, V21, P2993, DOI 10.1111/j.1460-9568.2005.04121.x
   Chemelli RM, 1999, CELL, V98, P437, DOI 10.1016/S0092-8674(00)81973-X
   CIANCHETTI C, 1985, SLEEP NEUROTRANSMITT, V121, P133
   CONOVER WJ, 1982, BIOMETRICS, V38, P715, DOI 10.2307/2530051
   Crochet S, 2003, SLEEP, V26, P801, DOI 10.1093/sleep/26.7.801
   Daley JT, 1999, SLEEP S, V22, P0
   Decker M, 2000, SOC NEUR ABSTR, V26, P1514
   Dzirasa K, 2006, J NEUROSCI, V26, P10577, DOI 10.1523/JNEUROSCI.1767-06.2006
   FERRARI F, 1993, PHYSIOL BEHAV, V54, P695, DOI 10.1016/0031-9384(93)90078-T
   Ferreira JJ, 2002, NEUROLOGY, V58, P460, DOI 10.1212/WNL.58.3.460
   Ferreira JJ, 2001, J NEUROL, V248, P426, DOI 10.1007/s004150170188
   Ferreira JJ, 2000, LANCET, V355, P1333, DOI 10.1016/S0140-6736(00)02119-X
   Frucht S, 1999, NEUROLOGY, V52, P1908, DOI 10.1212/WNL.52.9.1908
   Fuller PM, 2006, J BIOL RHYTHM, V21, P482, DOI 10.1177/0748730406294627
   FULLER RW, 1982, J CLIN PSYCHOPHARM, V2, P371
   GALARRAGA E, 1986, BEHAV NEURAL BIOL, V46, P249, DOI 10.1016/S0163-1047(86)90170-6
   Garcia-Borreguero D, 2003, NEUROLOGY, V61, P1008, DOI 10.1212/WNL.61.7.1008
   García-García F, 2005, BRAIN RES, V1042, P160, DOI 10.1016/j.brainres.2005.02.036
   GILLIN JC, 1973, ELECTROEN CLIN NEURO, V35, P181
   Jones BE, 2005, TRENDS PHARMACOL SCI, V26, P578, DOI 10.1016/j.tips.2005.09.009
   Lagos P, 1998, EUR NEUROPSYCHOPHARM, V8, P113, DOI 10.1016/S0924-977X(97)00054-0
   LEES AJ, 1988, CLIN NEUROPHARMACOL, V11, P512, DOI 10.1097/00002826-198812000-00004
   Léna I, 2005, J NEUROSCI RES, V81, P891, DOI 10.1002/jnr.20602
   Limoge-Lendais I, 1994, NEUROSCI PROTOCOLS, V70, P1
   MAGGINI C, 1986, NEW TRENDS EXP CLIN, V2, P93
   Mayers AG, 2005, HUM PSYCHOPHARM CLIN, V20, P533, DOI 10.1002/hup.726
   Monaca C, 2006, SLEEP MED, V7, P448, DOI 10.1016/j.sleep.2005.12.002
   Monaca C, 2004, EUR J NEUROSCI, V20, P2474, DOI 10.1111/j.1460-9568.2004.03694.x
   Monaca C, 2003, NEUROPSYCHOPHARMACOL, V28, P850, DOI 10.1038/sj.npp.1300109
   Monti JM, 2007, SLEEP MED REV, V11, P113, DOI 10.1016/j.smrv.2006.08.003
   MONTI JM, 1989, EUR J PHARMACOL, V169, P61, DOI 10.1016/0014-2999(89)90817-0
   MONTI JM, 1988, PSYCHOPHARMACOLOGY, V95, P395
   Nishino S, 1998, SLEEP RES ONLINE, V1, P49
   Nishino S, 2005, SLEEP MED REV, V9, P269, DOI 10.1016/j.smrv.2005.03.004
   OBrien LM, 2003, PEDIATR RES, V54, P237, DOI 10.1203/01.PDR.0000072333.11711.9A
   ONGINI E, 1993, J PHARMACOL EXP THER, V266, P726
   Popa D, 2005, J NEUROSCI, V25, P11231, DOI 10.1523/JNEUROSCI.1724-05.2005
   PUNGOR K, 1990, BRAIN RES, V525, P310, DOI 10.1016/0006-8993(90)90880-K
   Python A, 1996, PHARMACOL BIOCHEM BE, V53, P291, DOI 10.1016/0091-3057(95)02023-3
   Rye DB, 2004, NEUROLOGY, V63, PS2, DOI 10.1212/WNL.63.8_suppl_3.S2
   Rye DB, 2000, J SLEEP RES, V9, P63, DOI 10.1046/j.1365-2869.2000.00201.x
   Rye DB, 2002, NEUROLOGY, V58, P341, DOI 10.1212/WNL.58.3.341
   Schapira AHV, 2000, LANCET, V355, P1332, DOI 10.1016/S0140-6736(00)02118-8
   Stenberg D, 2007, CELL MOL LIFE SCI, V64, P1187, DOI 10.1007/s00018-007-6530-3
   Tobler I, 1997, J NEUROSCI, V17, P1869
   TRAMPUS M, 1993, EUR J PHARMACOL, V235, P83, DOI 10.1016/0014-2999(93)90823-Z
   Yamanaka A, 2006, J NEUROPHYSIOL, V96, P284, DOI 10.1152/jn.01361.2005
NR 55
TC 28
Z9 31
U1 0
U2 9
PU WILEY
PI HOBOKEN
PA 111 RIVER ST, HOBOKEN 07030-5774, NJ USA
SN 0962-1105
EI 1365-2869
J9 J SLEEP RES
JI J. Sleep Res.
PD MAR 15
PY 2008
VL 17
IS 1
BP 101
EP 110
DI 10.1111/j.1365-2869.2008.00625.x
PG 10
WC Clinical Neurology; Neurosciences
SC Neurosciences & Neurology
GA 270KL
UT WOS:000253719600015
PM 18275560
DA 2024-02-01
ER

PT J
AU Pandya, M
   Kubu, CS
   Giroux, ML
AF Pandya, Mayur
   Kubu, Cynthia S.
   Giroux, Monique L.
TI Parkinson disease: Not just a movement disorder
SO CLEVELAND CLINIC JOURNAL OF MEDICINE
LA English
DT Review
ID sleep behavior disorder; restless legs syndrome; quality standards subcommittee; daytime sleepiness; orthostatic hypotension; nonmotor fluctuations; practice parameter; sensory symptoms; double-blind; depression
AB Nonmotor symptoms are common in Parkinson disease and can significantly worsen the health and quality of life of the patient and family members. These symptoms can be broadly categorized as sensory, autonomic, cognitive-behavioral, and sleep-related. Clinicians can improve the care of these patients by recognizing and addressing these problems.
C1 [Giroux, Monique L.] Evergreen Hosp, Booth Gardner Parkinsons Care Ctr, Kirkland, WA 98034 USA.
   [Pandya, Mayur; Kubu, Cynthia S.] Cleveland Clin, Neurol Inst, Ctr Neurol Restorat, Cleveland, OH USA.
C3 Cleveland Clinic Foundation
RP Giroux, ML (corresponding author), Evergreen Hosp, Booth Gardner Parkinsons Care Ctr, 13030 121st Way NE Suite 203, Kirkland, WA 98034 USA.
EM mgiroux@evergreenhealthcare.org
CR Aarsland D, 2005, MOVEMENT DISORD, V20, P1255, DOI 10.1002/mds.20527
   Aarsland D, 2001, INT J GERIATR PSYCH, V16, P184, DOI 10.1002/1099-1166(200102)16:2<184::AID-GPS304>3.0.CO;2-K
   Aarsland D, 1999, INT J GERIATR PSYCH, V14, P866, DOI 10.1002/(SICI)1099-1166(199910)14:10<866::AID-GPS38>3.0.CO;2-Z
   Abbott RD, 2001, NEUROLOGY, V57, P456, DOI 10.1212/WNL.57.3.456
   Adler CH, 2005, MOVEMENT DISORD, V20, PS23, DOI 10.1002/mds.20460
   Adler CH, 2003, MOVEMENT DISORD, V18, P287, DOI 10.1002/mds.10390
   Allcock LM, 2006, MOVEMENT DISORD, V21, P1851, DOI 10.1002/mds.20996
   Allcock LM, 2004, J NEUROL NEUROSUR PS, V75, P1470, DOI 10.1136/jnnp.2003.029413
   Arnulf I, 2002, NEUROLOGY, V58, P1019, DOI 10.1212/WNL.58.7.1019
   Balash Y, 2005, J NEUROL, V252, P1310, DOI 10.1007/s00415-005-0855-3
   BIRD MR, 1994, AGE AGEING, V23, P251, DOI 10.1093/ageing/23.3.251
   Bogan RK, 2006, MAYO CLIN PROC, V81, P17, DOI 10.4065/81.1.17
   Borek LL, 2006, J CLIN PSYCHIAT, V67, P958, DOI 10.4088/JCP.v67n0613
   Braak H, 2004, CELL TISSUE RES, V318, P121, DOI 10.1007/s00441-004-0956-9
   BUSHMANN M, 1989, NEUROLOGY, V39, P1309, DOI 10.1212/WNL.39.10.1309
   Cadeddu F, 2005, ALIMENT PHARM THER, V22, P997, DOI 10.1111/j.1365-2036.2005.02669.x
   Cassano P, 2004, DEPRESS ANXIETY, V20, P131, DOI 10.1002/da.20038
   Chatterjee A, 2002, J NEUROPSYCH CLIN N, V14, P461, DOI 10.1176/appi.neuropsych.14.4.461
   Chutka DS, 1996, MAYO CLIN PROC, V71, P93, DOI 10.4065/71.1.93
   DellAgnello G, 2001, CLIN NEUROPHARMACOL, V24, P221, DOI 10.1097/00002826-200107000-00005
   Diederich Nico J., 1997, NEUROLOGY, V48, P0
   Dobkin RD, 2006, PSYCHOSOMATICS, V47, P259, DOI 10.1176/appi.psy.47.3.259
   EDWARDS LL, 1991, MOVEMENT DISORD, V6, P151, DOI 10.1002/mds.870060211
   EDWARDS LL, 1994, AM J GASTROENTEROL, V89, P15
   Emre M, 2004, NEW ENGL J MED, V351, P2509, DOI 10.1056/NEJMoa041470
   Fall PA, 1999, J NEURAL TRANSM, V106, P737, DOI 10.1007/s007020050194
   Fernandez HH, 1999, MOVEMENT DISORD, V14, P836, DOI 10.1002/1531-8257(199909)14:5<836::AID-MDS1018>3.0.CO;2-0
   Ford B, 1996, MOVEMENT DISORD, V11, P421, DOI 10.1002/mds.870110411
   Frieling H, 2007, EUR NEUROPSYCHOPHARM, V17, P165, DOI 10.1016/j.euroneuro.2006.08.007
   FUCHT S, 1999, NEUROLOGY, V52, P1908
   GIBBERD FB, 1974, J NEUROL NEUROSUR PS, V37, P938, DOI 10.1136/jnnp.37.8.938
   GOETZ CG, 1993, NEUROLOGY, V43, P2227, DOI 10.1212/WNL.43.11.2227
   Gunal DI, 2002, CAN J NEUROL SCI, V29, P61, DOI 10.1017/S0317167100001736
   Haehner A, 2007, MOVEMENT DISORD, V22, P839, DOI 10.1002/mds.21413
   Hickey MG, 2007, NEUROLOGIST, V13, P98, DOI 10.1097/01.nrl.0000257848.06462.46
   Hillen ME, 1996, NEUROLOGY, V47, P1180, DOI 10.1212/WNL.47.5.1180
   HUNT LA, 1995, OPTOMETRY VISION SCI, V72, P92, DOI 10.1097/00006324-199502000-00008
   Hussain IF, 2001, J NEUROL NEUROSUR PS, V71, P371, DOI 10.1136/jnnp.71.3.371
   Iranzo A, 2005, NEUROLOGY, V65, P247, DOI 10.1212/01.wnl.0000168864.97813.e0
   Kaye J, 2006, MOVEMENT DISORD, V21, P1270, DOI 10.1002/mds.20942
   Kirsch-Darrow L, 2006, NEUROLOGY, V67, P33, DOI 10.1212/01.wnl.0000230572.07791.22
   KOLLER WC, 1984, NEUROLOGY, V34, P957, DOI 10.1212/WNL.34.7.957
   Krishnan PR, 2003, MOVEMENT DISORD, V18, P181, DOI 10.1002/mds.10307
   LANG AE, 1987, CLIN NEUROPHARMACOL, V10, P476, DOI 10.1097/00002826-198710000-00012
   LEES AJ, 1988, CLIN NEUROPHARMACOL, V11, P512, DOI 10.1097/00002826-198812000-00004
   Maria B, 2003, RESP MED, V97, P1151, DOI 10.1016/S0954-6111(03)00188-4
   Martinez-Martin P, 2006, QUAL LIFE RES, V15, P597, DOI 10.1007/s11136-005-4181-0
   McKeith IG, 2006, J ALZHEIMERS DIS, V9, P417, DOI 10.1212/wnl.47.5.1113
   MICIELI G, 1987, NEUROLOGY, V37, P386, DOI 10.1212/WNL.37.3.386
   Miyasaki JM, 2006, NEUROLOGY, V66, P996, DOI 10.1212/01.wnl.0000215428.46057.3d
   Molloy L, 2007, CURR OPIN NEUROL, V20, P493, DOI 10.1097/01.wco.0000280411.57836.aa
   Morgante L, 2002, NEUROL SCI, V23, PS89, DOI 10.1007/s100720200084
   MOSKOVITZ C, 1978, AM J PSYCHIAT, V135, P669
   OSuilleabhain PE, 2002, ARCH NEUROL-CHICAGO, V59, P986, DOI 10.1001/archneur.59.6.986
   Oka H, 2007, BRAIN, V130, P2425, DOI 10.1093/brain/awm174
   Ondo WG, 2005, J NEUROL NEUROSUR PS, V76, P1636, DOI 10.1136/jnnp.2005.065870
   Ondo WG, 2002, ARCH NEUROL-CHICAGO, V59, P421, DOI 10.1001/archneur.59.3.421
   Ondo WG, 2001, NEUROLOGY, V57, P1392, DOI 10.1212/WNL.57.8.1392
   Parkinson J., 1817, ESSAY SHAKING PALSY, V0, P0
   Paus S, 2003, MOVEMENT DISORD, V18, P659, DOI 10.1002/mds.10417
   Rabey JM, 2007, MOVEMENT DISORD, V22, P313, DOI 10.1002/mds.21116
   Richard Irene H, 2005, ADV NEUROL, V96, P42
   Rodnitzky RL, 1998, CLIN NEUROSCI, V5, P102
   SAGE JI, 1995, ANN NEUROL, V37, P120, DOI 10.1002/ana.410370124
   Sakakibara R, 2003, J NEUROL NEUROSUR PS, V74, P268, DOI 10.1136/jnnp.74.2.268
   Schenck CH, 1996, NEUROLOGY, V46, P388, DOI 10.1212/WNL.46.2.388
   Shulman LM, 2002, PARKINSONISM RELAT D, V8, P193, DOI 10.1016/S1353-8020(01)00015-3
   Shulman LM, 2001, MOVEMENT DISORD, V16, P507, DOI 10.1002/mds.1099
   SNIDER SR, 1976, NEUROLOGY, V26, P423, DOI 10.1212/WNL.26.5.423
   Suchowersky O, 2006, NEUROLOGY, V66, P968, DOI 10.1212/01.wnl.0000215437.80053.d0
   Tan A, 1996, MOVEMENT DISORD, V11, P214, DOI 10.1002/mds.870110216
   Tandberg E, 1998, MOVEMENT DISORD, V13, P895, DOI 10.1002/mds.870130606
   Tandberg E, 1996, ARCH NEUROL-CHICAGO, V53, P175, DOI 10.1001/archneur.1996.00550020087019
   Thorpy MJ, 2005, NEUROLOGY, V64, PS28, DOI 10.1212/WNL.64.12_suppl_3.S28
   UCHIYAMA M, 1995, NEUROLOGY, V45, P709, DOI 10.1212/WNL.45.4.709
   van Reekum R, 2005, J NEUROPSYCH CLIN N, V17, P7, DOI 10.1176/appi.neuropsych.17.1.7
   VANHILTEN B, 1994, ARCH NEUROL-CHICAGO, V51, P922, DOI 10.1001/archneur.1994.00540210094018
   VANHILTEN JJ, 1993, J NEURAL TRANSM-PARK, V5, P235
   Verbaan D, 2007, NEUROLOGY, V69, P333, DOI 10.1212/01.wnl.0000266593.50534.e8
   WALTERS AS, 1987, CLIN NEUROPHARMACOL, V10, P225, DOI 10.1097/00002826-198706000-00004
   Weintraub D, 2005, MOVEMENT DISORD, V20, P1161, DOI 10.1002/mds.20555
   Weintraub D, 2006, ARCH NEUROL-CHICAGO, V63, P969, DOI 10.1001/archneur.63.7.969
   Winge K, 2006, NEUROUROL URODYNAM, V25, P116, DOI 10.1002/nau.20193
   Winkelman JW, 2006, NEUROLOGY, V67, P1034, DOI 10.1212/01.wnl.0000231513.23919.a1
   Witjas T, 2002, NEUROLOGY, V59, P408, DOI 10.1212/WNL.59.3.408
   Wolters EC, 2006, J NEURAL TRANSM-SUPP, V0, P309
   Zgaljardic Dennis J, 2003, COGN BEHAV NEUROL, V16, P193, DOI 10.1097/00146965-200312000-00001
NR 87
TC 41
Z9 46
U1 0
U2 4
PU CLEVELAND CLINIC
PI CLEVELAND
PA 9500 EUCLID AVE, CLEVELAND, OH 44106 USA
SN 0891-1150
EI 1939-2869
J9 CLEV CLIN J MED
JI Clevel. Clin. J. Med.
PD DEC 15
PY 2008
VL 75
IS 12
BP 856
EP 864
DI 10.3949/ccjm.75a.07005
PG 9
WC Medicine, General & Internal
SC General & Internal Medicine
GA 381SB
UT WOS:000261555100016
PM 19088004
DA 2024-02-01
ER

PT J
AU Tuin, I
   Voss, U
   Kesseler, K
   Krakow, K
   Hilker, R
   Morales, B
   Steinmetz, H
   Auburger, G
AF Tuin, I.
   Voss, U.
   Kesseler, K.
   Krakow, K.
   Hilker, R.
   Morales, B.
   Steinmetz, H.
   Auburger, G.
TI Sleep quality in a family with hereditary parkinsonism (PARK6)
SO SLEEP MEDICINE
LA English
DT Article
DE PARK6; parkinsonism; sleep; sleep quality; RLS; RBD
ID early-onset parkinsonism; behavior disorder; pink1 mutations; disease
AB Objectives: The autosomal recessive disorder PARK6 manifests as early-onset Parkinson's disease (PD) with a particularly mild progression. PARK6 is of particular scientific interest, since it is caused by loss-of-function mutations in the mitochondrial protein kinase PINK1 and may thus serve as a model for oxidative damage in PD and in other basal ganglia disorders. Sleep disturbances are very common in PD but have not yet been reported for PARK6 patients. The present study reports on sleep of a Spanish family with PARK6. Of the 5 siblings, 3 were homozygous and severely affected, and 2 were heterozygous and clinically asymptomatic. Research questions concerned possible differences in sleep recordings between homozygote and heterozygote siblings and similarities between PARK6 and sporadic PD sleep profiles. Method: The data from detailed clinical interviews of the patients and their bedpartners are reported and compared with polysomnographic data from second-night recordings. Conclusions: All siblings had good subjective and objective sleep quality. Restless legs syndrome and rapid eye movement (REM) sleep behaviour disorder (RBD) were not observed, suggesting that sleep disturbances are not commonly found in PARK6 patients. Good sleep quality and the absence of RBD might be a useful diagnostic guide in the differential diagnosis of sporadic PD versus PARK6. (c) 2007 Elsevier B.V. All rights reserved.
C1 [Tuin, I.] Goethe Univ Frankfurt, Dept Psychiat, Frankfurt, Germany.
   [Kesseler, K.; Krakow, K.; Hilker, R.; Steinmetz, H.; Auburger, G.] Goethe Univ Frankfurt, Dept Neurol, Frankfurt, Germany.
   [Voss, U.] Goethe Univ Frankfurt, Dept Psychol, Frankfurt, Germany.
   [Morales, B.] Univ Hosp San Cecilio, Neurol Clin, Granada, Spain.
C3 Goethe University Frankfurt; Goethe University Frankfurt; Goethe University Frankfurt; Hospital Universitario San Cecilio
RP Tuin, I (corresponding author), Goethe Univ Frankfurt, Dept Psychiat, Frankfurt, Germany.
EM voss@psych.uni-frankfurt.de
CR Askenasy JJM, 2001, PARKINSONISM RELAT D, V8, P123, DOI 10.1016/S1353-8020(01)00026-8
   Beck A. T., 1987, BECK DEPRESSION INVENTORY, V0, P0
   Bonifati V, 2005, NEUROLOGY, V65, P87, DOI 10.1212/01.wnl.0000167546.39375.82
   Buysse D J, 1989, PSYCHIATRY RES, V28, P193
   Coleman R, 1982, PERIODIC MOVEMENTS S, V0, P0
   FOLSTEIN MF, 1975, J PSYCHIAT RES, V12, P189, DOI 10.1016/0022-3956(75)90026-6
   Hague SM, 2005, J NEUROL NEUROSUR PS, V76, P1058, DOI 10.1136/jnnp.2004.060186
   Happe S, 2001, ACTA NEUROL SCAND, V104, P275, DOI 10.1034/j.1600-0404.2001.00024.x
   Hatano Y, 2004, NEUROLOGY, V63, P1482, DOI 10.1212/01.WNL.0000142258.29304.FE
   Hilker R, 2003, CLIN NEUROL NEUROSUR, V105, P262, DOI 10.1016/S0303-8467(03)00058-1
   Kessler KR, 2005, J NEURAL TRANSM, V112, P1345, DOI 10.1007/s00702-005-0281-9
   Khan NL, 2002, ANN NEUROL, V52, P849, DOI 10.1002/ana.10417
   Kumar S, 2002, MOVEMENT DISORD, V17, P775, DOI 10.1002/mds.10167
   LAPIERRE O, 1992, NEUROLOGY, V42, P1371, DOI 10.1212/WNL.42.7.1371
   Lauterbach E C, 2005, MINERVA MED, V96, P155
   Lee MS, 2000, YONSEI MED J, V41, P167, DOI 10.3349/ymj.2000.41.2.167
   Lu J, 2006, NATURE, V441, P589, DOI 10.1038/nature04767
   Rechtschaffen A., 1968, A MANUAL OF STANDARDIZED TERMINOLOGY, V0, P0
   Schenck CH, 2003, SLEEP, V26, P1066
   Stiasny-Kolster K, 2005, BRAIN, V128, P126, DOI 10.1093/brain/awh322
   Tuin I, 2006, NEUROLOGY, V67, P1966, DOI 10.1212/01.wnl.0000247054.90322.14
   Valente EM, 2002, ANN NEUROL, V51, P14, DOI 10.1002/ana.10053
   Valente EM, 2004, ANN NEUROL, V56, P336, DOI 10.1002/ana.20256
   Wetter TC, 2001, WIEN KLIN WOCHENSCHR, V113, P249
   Wetter TC, 2000, SLEEP, V23, P361
NR 25
TC 14
Z9 15
U1 0
U2 2
PU ELSEVIER
PI AMSTERDAM
PA RADARWEG 29, 1043 NX AMSTERDAM, NETHERLANDS
SN 1389-9457
EI 1878-5506
J9 SLEEP MED
JI Sleep Med.
PD AUG 15
PY 2008
VL 9
IS 6
BP 684
EP 688
DI 10.1016/j.sleep.2007.07.004
PG 5
WC Clinical Neurology
SC Neurosciences & Neurology
GA 353SF
UT WOS:000259587800012
PM 17766179
DA 2024-02-01
ER

PT J
AU Havlikova, E
   van Dijk, JP
   Rosenberger, J
   Nagyova, I
   Middel, B
   Dubayova, T
   Gdovinova, Z
   Groothoff, JW
AF Havlikova, Eva
   van Dijk, Jitse P.
   Rosenberger, Jaroslav
   Nagyova, Iveta
   Middel, Berrie
   Dubayova, Tatiana
   Gdovinova, Zuzana
   Groothoff, Johan W.
TI Fatigue in Parkinson's disease is not related to excessive sleepiness or quality of sleep
SO JOURNAL OF THE NEUROLOGICAL SCIENCES
LA English
DT Article
DE Parkinson's disease; fatigue; sleepiness; quality of sleep
ID multiple-sclerosis; daytime somnolence; scale; instrument
AB Objectives: Many patients with Parkinson's disease (PD) suffer from non-motor symptoms like sleep disturbances, excessive daytime sleepiness and fatigue. The aim of our research was to explore whether fatigue is related to sleepiness and sleep problems, depression and functional status, controlled for age, gender and disease duration. Methods: The sample consisted of 78 PD patients from Eastern Slovakia (52% males, mean age 68.8 +/- 8.7, mean disease duration 7.2 +/- 6.8). The Multidimensional Fatigue Inventory (5 dimensions), the Epworth Sleepiness Scale, the Pittsburgh Sleep Quality Index, Hospital Anxiety and Depression Scale and the Unified Parkinson's Disease Rating Scale were used. Demographic data were obtained in a structured interview. Multiple linear regression was used to analyse the data. Results: Sleepiness did not show significant association with fatigue in any of the fatigue domains; neither did quality of sleep. Depression was significantly associated with all domains of fatigue, the strongest being the relationship with general fatigue (beta .42), reduced motivation (beta.39), mental fatigue (beta.35) (p <.001), and physical fatigue (beta.31) (p <.01), while the relationship with reduced activity was less strong (beta.22) (p <.05). Worse functional status was significantly related to reduced activity (beta.50), general fatigue (beta.35), physical fatigue (beta.35), and mental fatigue (beta.35) (p <.001). Conclusion: Fatigue is not related to daytime sleepiness or night-time sleep dysfunction. Fatigue is more strongly influenced by the presence of depression and worse functional status. (c) 2008 Elsevier B.V. All rights reserved.
C1 [Havlikova, Eva; van Dijk, Jitse P.; Dubayova, Tatiana; Gdovinova, Zuzana] Safarik Univ, Fac Med, Dept Neurol, Kosice 04001, Slovakia.
   [van Dijk, Jitse P.; Rosenberger, Jaroslav; Nagyova, Iveta] Safarik Univ, Fac Sci, Inst Social Sci, Kosice 04001, Slovakia.
   [van Dijk, Jitse P.; Rosenberger, Jaroslav; Nagyova, Iveta] Kosice Inst Soc & Hlth, Kosice, Slovakia.
   [van Dijk, Jitse P.; Middel, Berrie; Groothoff, Johan W.] Univ Groningen, Univ Med Ctr Groningen, Dept Social Med, NL-9700 AB Groningen, Netherlands.
C3 University of Pavol Jozef Safarik Kosice; University of Pavol Jozef Safarik Kosice; University of Groningen
RP Havlikova, E (corresponding author), Safarik Univ, Fac Med, Dept Neurol, Trieda SNP 1, Kosice 04001, Slovakia.
EM eva.havlikova@upjs.sk
CR Abe K, 2000, BEHAV NEUROL, V12, P103, DOI 10.1155/2000/580683
   Adler CH, 2005, NEUROLOGY, V64, PS12, DOI 10.1212/WNL.64.12_suppl_3.S12
   Alves G, 2004, NEUROLOGY, V63, P1908, DOI 10.1212/01.WNL.0000144277.06917.CC
   Bailes S, 2006, J PSYCHOSOM RES, V60, P605, DOI 10.1016/j.jpsychores.2005.08.015
   Boddy F, 2007, INT J GERIATR PSYCH, V22, P529, DOI 10.1002/gps.1709
   Brown RG, 2005, PARKINSONISM RELAT D, V11, P49, DOI 10.1016/j.parkreldis.2004.07.007
   BUCHWALD D, 1987, JAMA-J AM MED ASSOC, V257, P2303, DOI 10.1001/jama.257.17.2303
   BUYSSE DJ, 1989, PSYCHIAT RES, V28, P193, DOI 10.1016/0165-1781(89)90047-4
   Chaudhuri A, 2000, J NEUROL SCI, V179, P34, DOI 10.1016/S0022-510X(00)00411-1
   Dhawan V, 2006, AGE AGEING, V35, P220, DOI 10.1093/ageing/afj087
   Fahn S, 1987, RECENT DEV PARKINSON, V0, PP153, DOI 10.1002/ANA.410220556
   Ferreira JJ, 2006, EUR J NEUROL, V13, P209, DOI 10.1111/j.1468-1331.2006.01262.x
   FOLSTEIN MF, 1975, J PSYCHIAT RES, V12, P189, DOI 10.1016/0022-3956(75)90026-6
   FRENCH MA, 1960, CAN MED ASSOC J, V82, P665
   Friedman JH, 2007, MOVEMENT DISORD, V22, P297, DOI 10.1002/mds.21240
   Gjerstad MD, 2006, NEUROLOGY, V67, P853, DOI 10.1212/01.wnl.0000233980.25978.9d
   Hagell P, 2007, J SLEEP RES, V16, P102, DOI 10.1111/j.1365-2869.2007.00570.x
   HAVLIKOVA E, 2007, PARKINSONIS IN PRESS, V0, P0
   HOEHN MM, 1967, NEUROLOGY, V17, P427, DOI 10.1212/WNL.17.5.427
   Hossain JL, 2005, J SLEEP RES, V14, P245, DOI 10.1111/j.1365-2869.2005.00466.x
   HUGHES AJ, 1992, J NEUROL NEUROSUR PS, V55, P181, DOI 10.1136/jnnp.55.3.181
   JOHNS MW, 1991, SLEEP, V14, P540, DOI 10.1093/sleep/14.6.540
   Karlsen K, 1999, MOVEMENT DISORD, V14, P237, DOI 10.1002/1531-8257(199903)14:2<237::AID-MDS1006>3.3.CO;2-O
   Kaynak H, 2006, EUR J NEUROL, V13, P1333, DOI 10.1111/j.1468-1331.2006.01499.x
   KROENKE K, 1988, JAMA-J AM MED ASSOC, V260, P929, DOI 10.1001/jama.260.7.929
   KRUPP LB, 1989, ARCH NEUROL-CHICAGO, V46, P1121, DOI 10.1001/archneur.1989.00520460115022
   Lou JS, 2001, MOVEMENT DISORD, V16, P190, DOI 10.1002/mds.1042
   Merkelbach S, 2006, J SLEEP RES, V15, P105, DOI 10.1111/j.1365-2869.2006.00508.x
   NEWCOMBE RG, 2005, BRIT MED J, V0, P45
   Norrelund N, 1979, UGESKR LAEGER, V141, P1425
   Pal PK, 2004, PARKINSONISM RELAT D, V10, P157, DOI 10.1016/j.parkreldis.2003.11.002
   Schwab RS, 1969, 3 S PARK DIS, V0, P152
   Shen JH, 2006, SLEEP MED REV, V10, P63, DOI 10.1016/j.smrv.2005.05.004
   Shulman LM, 2001, MOVEMENT DISORD, V16, P507, DOI 10.1002/mds.1099
   SMETS EMA, 1995, J PSYCHOSOM RES, V39, P315, DOI 10.1016/0022-3999(94)00125-O
   VANHILTEN JJ, 1993, J NEUROL NEUROSUR PS, V56, P874, DOI 10.1136/jnnp.56.8.874
   ZIGMOND AS, 1983, ACTA PSYCHIAT SCAND, V67, P361, DOI 10.1111/j.1600-0447.1983.tb09716.x
NR 37
TC 36
Z9 49
U1 0
U2 9
PU ELSEVIER SCIENCE BV
PI AMSTERDAM
PA PO BOX 211, 1000 AE AMSTERDAM, NETHERLANDS
SN 0022-510X
EI 
J9 J NEUROL SCI
JI J. Neurol. Sci.
PD JUL 15
PY 2008
VL 270
IS 1-2
BP 107
EP 113
DI 10.1016/j.jns.2008.02.013
PG 7
WC Clinical Neurology; Neurosciences
SC Neurosciences & Neurology
GA 323ZE
UT WOS:000257486500017
PM 18371981
DA 2024-02-01
ER

PT J
AU Comella, CL
AF Comella, Cynthia L.
TI Sleep disorders in Parkinson's disease
SO CURRENT TREATMENT OPTIONS IN NEUROLOGY
LA English
DT Review
ID excessive daytime sleepiness; restless legs syndrome; multiple system atrophy; behavior disorder; breathing disorders; dopamine agonists; bright light; double-blind; case series; scale
AB Sleep disorders in Parkinson's disease (PD) are frequent and have numerous etiologies. Both nighttime sleep disturbances and daytime sleepiness can occur. The key to effective treatment is appropriate diagnosis. A careful interview of the patient and his or her bed partner provides direction for additional evaluations. Referral to a sleep specialist for quantitative studies is necessary to evaluate for rapid eye movement (REM) sleep behavior disorder, sleep apnea, periodic limb movements, and other sleep disorders. Excessive daytime sleepiness may be attributed to interrupted nighttime sleep or daytime medications (particularly the dopamine agonists) or it may be intrinsic to PD. When the diagnosis is established, treatment is directed toward the primary sleep disturbance. Fragmented sleep due to recurrence of PD symptoms may improve with the use of long-acting preparations of carbidopa/levodopa. Sleep apnea is treated using continuous positive airway pressure, and REM sleep behavior disorder may improve using pharmacologic interventions, although controlled trials are lacking. Restless legs syndrome and periodic limb movements during sleep are treated with direct dopaminergic agonists at bedtime. Excessive daytime sleepiness related to the use of direct dopaminergic agonists may improve with dosage reduction or discontinuation. Stimulants such as modafinil may provide modest benefit.
C1 Rush Univ, Med Ctr, Dept Neurol Sci, Chicago, IL 60612 USA.
C3 Rush University
RP Comella, CL (corresponding author), Rush Univ, Med Ctr, Dept Neurol Sci, 1725 W Harrison,Suite 755, Chicago, IL 60612 USA.
EM Cynthia_L_Comella@rush.edu
CR Abe Kazuo, 2005, NO TO SHINKEI, V57, P301
   Adler CH, 2003, MOVEMENT DISORD, V18, P287, DOI 10.1002/mds.10390
   Arnulf I, 2002, NEUROLOGY, V58, P1019, DOI 10.1212/WNL.58.7.1019
   Baas HKJ, 2001, EUR NEUROL, V46, P18, DOI 10.1159/000058049
   Boeve BF, 2003, SLEEP MED, V4, P281, DOI 10.1016/S1389-9457(03)00072-8
   Brodsky MA, 2003, MOVEMENT DISORD, V18, P668, DOI 10.1002/mds.10429
   BUYSSE DJ, 1989, PSYCHIAT RES, V28, P193, DOI 10.1016/0165-1781(89)90047-4
   Chaudhuri KR, 2002, J NEUROL NEUROSUR PS, V73, P629, DOI 10.1136/jnnp.73.6.629
   Cicolin A, 2004, SLEEP MED, V5, P207, DOI 10.1016/j.sleep.2003.10.010
   Comella CL, 2006, J NEURAL TRANSM-SUPP, V0, P349
   Comella CL, 2005, NEUROLOGY, V64, P1450, DOI 10.1212/01.WNL.0000158652.74601.48
   Consens FB, 2005, SLEEP, V28, P993, DOI 10.1093/sleep/28.8.993
   Dhawan V, 2006, J NEUROL SCI, V248, P158, DOI 10.1016/j.jns.2006.05.004
   Dhawan V, 2006, AGE AGEING, V35, P220, DOI 10.1093/ageing/afj087
   Diederich NJ, 2005, MOVEMENT DISORD, V20, P1413, DOI 10.1002/mds.20624
   Eisensehr I, 2001, J NEUROL SCI, V186, P7, DOI 10.1016/S0022-510X(01)00480-4
   Ghorayeb I, 2005, SLEEP MED, V6, P359, DOI 10.1016/j.sleep.2004.10.002
   Gjerstad MD, 2007, J NEUROL NEUROSUR PS, V78, P476, DOI 10.1136/jnnp.2006.100370
   Gjerstad MD, 2006, NEUROLOGY, V67, P853, DOI 10.1212/01.wnl.0000233980.25978.9d
   GJERSTAD MD, 2007, J NEUROL NEUROS 0608, V0, P0
   Hagell P, 2007, J SLEEP RES, V16, P102, DOI 10.1111/j.1365-2869.2007.00570.x
   Hely MA, 2005, MOVEMENT DISORD, V20, P190, DOI 10.1002/mds.20324
   Hening WA, 2003, SLEEP MED, V4, P95, DOI 10.1016/S1389-9457(03)00009-1
   Hobson DE, 2002, JAMA-J AM MED ASSOC, V287, P455, DOI 10.1001/jama.287.4.455
   Högl B, 2003, NEUROPSYCHOPHARMACOL, V28, P1866, DOI 10.1038/sj.npp.1300250
   Högl B, 2003, MOVEMENT DISORD, V18, P319, DOI 10.1002/mds.10365
   Iranzo A, 2005, SLEEP, V28, P203, DOI 10.1093/sleep/28.2.203
   Iranzo A, 2006, LANCET NEUROL, V5, P572, DOI 10.1016/S1474-4422(06)70476-8
   Jellinger KA, 2004, J NEURAL TRANSM, V111, P1219, DOI 10.1007/s00702-004-0138-7
   JOHNS MW, 1991, SLEEP, V14, P540, DOI 10.1093/sleep/14.6.540
   Kumar S, 2002, MOVEMENT DISORD, V17, P775, DOI 10.1002/mds.10167
   Manni R, 2007, NEUROL SCI, V28, PS1, DOI 10.1007/s10072-007-0731-2
   Maria B, 2003, RESP MED, V97, P1151, DOI 10.1016/S0954-6111(03)00188-4
   Marinus J, 2003, SLEEP, V26, P1049, DOI 10.1093/sleep/26.8.1049
   Medeiros CAM, 2007, J NEUROL, V254, P459, DOI 10.1007/s00415-006-0390-x
   Mendonça DA, 2007, MOVEMENT DISORD, V22, P2070, DOI 10.1002/mds.21656
   Ondo WG, 2005, J NEUROL NEUROSUR PS, V76, P1636, DOI 10.1136/jnnp.2005.065870
   Ondo WG, 2002, ARCH NEUROL-CHICAGO, V59, P421, DOI 10.1001/archneur.59.3.421
   Paulson GW, 2000, GERIATRICS, V55, P35
   Paus S, 2007, MOVEMENT DISORD, V22, P1495, DOI 10.1002/mds.21542
   Razmy A, 2004, ARCH NEUROL-CHICAGO, V61, P97, DOI 10.1001/archneur.61.1.97
   Reuter I, 1999, ACTA NEUROL SCAND, V100, P163
   Ringman JM, 2000, NEUROLOGY, V55, P870, DOI 10.1212/WNL.55.6.870
   Roth T, 2003, SLEEP MED, V4, P275, DOI 10.1016/S1389-9457(03)00058-3
   Schenck CH, 2005, NEUROL CLIN, V23, P1107, DOI 10.1016/j.ncl.2005.06.002
   Schmidt MH, 2006, SLEEP MED, V7, P418, DOI 10.1016/j.sleep.2006.03.018
   Shpirer I, 2006, MOVEMENT DISORD, V21, P1432, DOI 10.1002/mds.21002
   Stacy M, 2002, DRUG AGING, V19, P733, DOI 10.2165/00002512-200219100-00002
   Stevens S, 2004, SLEEP, V27, P967, DOI 10.1093/sleep/27.5.967
   Tandberg E, 1999, MOVEMENT DISORD, V14, P922, DOI 10.1002/1531-8257(199911)14:6<922::AID-MDS1003>3.0.CO;2-7
   Thannickal TC, 2007, BRAIN, V130, P1586, DOI 10.1093/brain/awm097
   Thorpy MJ, 2005, NEUROL CLIN, V23, P1187, DOI 10.1016/j.ncl.2005.05.001
   Trenkwalder C, 2005, LANCET NEUROL, V4, P465, DOI 10.1016/S1474-4422(05)70139-3
   VANDENKERCHOVE M, 1993, ACTA NEUROL BELG, V93, P32
   Vendette M, 2007, NEUROLOGY, V69, P1843, DOI 10.1212/01.wnl.0000278114.14096.74
   Wetter TC, 2000, SLEEP, V23, P361
   Willis GL, 2007, CHRONOBIOL INT, V24, P521, DOI 10.1080/07420520701420717
   Wolters EC, 2006, J NEURAL TRANSM-SUPP, V0, P309
NR 58
TC 11
Z9 11
U1 0
U2 5
PU CURRENT MEDICINE GROUP
PI PHILADELPHIA
PA 400 MARKET STREET, STE 700, PHILADELPHIA, PA 19106 USA
SN 1092-8480
EI 1534-3138
J9 CURR TREAT OPTION NE
JI Curr. Treat. Options Neurol.
PD MAY 15
PY 2008
VL 10
IS 3
BP 215
EP 221
DI 10.1007/s11940-008-0023-z
PG 7
WC Clinical Neurology
SC Neurosciences & Neurology
GA 344VW
UT WOS:000258956400007
PM 18579025
DA 2024-02-01
ER

PT J
AU Chou, KL
AF Chou, Kelvin L.
TI Adverse Events from the Treatment of Parkinson's Disease
SO NEUROLOGIC CLINICS
LA English
DT Article; Proceedings Paper
ID excessive daytime sleepiness; drug-induced psychosis; levodopa-induced dyskinesias; hedonistic homeostatic dysregulation; quality standards subcommittee; impulse control disorders; dopamine agonist therapy; deep brain-stimulation; nursing-home placement; restless legs syndrome
AB Parkinson's disease (PD) is a neurodegenerative disorder characterized clinically by resting tremor, rigidity, bradykinesia, and postural instability. Effective medications exist to treat these motor symptoms but can be associated with adverse effects. When severe, these adverse effects can interfere with a patient's quality of life. In this article, the most common adverse events from PD treatment are discussed, including nausea, dyskinesias, somnolence, compulsive behaviors, psychosis, and peripheral edema. Additionally, melanoma and weight loss, two conditions that have been variably linked to PD treatment, are reviewed.
C1 Univ Michigan, Sch Med, Dept Neurol, Ann Arbor, MI 48109 USA.
C3 University of Michigan System; University of Michigan
RP Chou, KL (corresponding author), Univ Michigan, Sch Med, Dept Neurol, 1500 E Med Ctr Dr,1914 Taubman Ctr, Ann Arbor, MI 48109 USA.
CR Aarsland D, 1999, J NEUROL NEUROSUR PS, V67, P492, DOI 10.1136/jnnp.67.4.492
   Aarsland D, 2000, J AM GERIATR SOC, V48, P938, DOI 10.1111/j.1532-5415.2000.tb06891.x
   Aarsland D, 1999, ARCH NEUROL-CHICAGO, V56, P595, DOI 10.1001/archneur.56.5.595
   ABBOTT RA, 1992, EUR J CLIN NUTR, V46, P879
   Adler CH, 2003, MOVEMENT DISORD, V18, P287, DOI 10.1002/mds.10390
   AGID Y, 1979, LANCET, V1, P570, DOI 10.1016/S0140-6736(79)91003-1
   Ahlskog JE, 2001, MOVEMENT DISORD, V16, P448, DOI 10.1002/mds.1090
   Ardouin C, 2006, MOVEMENT DISORD, V21, P1941, DOI 10.1002/mds.21098
   Arnulf I, 2002, NEUROLOGY, V58, P1019, DOI 10.1212/WNL.58.7.1019
   Arnulf I, 2000, NEUROLOGY, V55, P281, DOI 10.1212/WNL.55.2.281
   Avanzi M, 2006, MOVEMENT DISORD, V21, P2068, DOI 10.1002/mds.21072
   Avorn J, 2005, ARCH NEUROL-CHICAGO, V62, P1242, DOI 10.1001/archneur.62.8.1242
   BEYER PL, 1995, J AM DIET ASSOC, V95, P979, DOI 10.1016/S0002-8223(95)00269-3
   Bianchi M, 2005, CLIN NEUROPHARMACOL, V28, P245
   Biglan KM, 2007, NEUROLOGY, V69, P187, DOI 10.1212/01.wnl.0000265593.34438.00
   BLACKARD WG, 1993, AM J MED, V94, P445, DOI 10.1016/0002-9343(93)90160-Q
   BONIFATI V, 1994, CLIN NEUROPHARMACOL, V17, P73, DOI 10.1097/00002826-199402000-00008
   Breier A, 2002, BIOL PSYCHIAT, V52, P438, DOI 10.1016/S0006-3223(02)01392-6
   Brodsky MA, 2003, MOVEMENT DISORD, V18, P668, DOI 10.1002/mds.10429
   Chen HL, 2003, ANN NEUROL, V53, P676, DOI 10.1002/ana.10577
   Chou KL, 2006, EXPERT OPIN INV DRUG, V15, P339, DOI 10.1517/13543784.15.4.339
   Chou KL, 2005, CLIN NEUROPHARMACOL, V28, P215, DOI 10.1097/01.wnf.0000180228.77802.32
   Constantinescu R, 2007, MOVEMENT DISORD, V22, P720, DOI 10.1002/mds.21273
   DAVIES KN, 1994, AGE AGEING, V23, P142, DOI 10.1093/ageing/23.2.142
   Dewey RB, 2000, NEUROLOGY, V55, P1753, DOI 10.1212/WNL.55.11.1753
   Dhawan V, 2006, J NEUROL SCI, V248, P158, DOI 10.1016/j.jns.2006.05.004
   Diederich NJ, 2005, MOVEMENT DISORD, V20, P1413, DOI 10.1002/mds.20624
   Dodd ML, 2005, ARCH NEUROL-CHICAGO, V62, P1377, DOI 10.1001/archneur.62.9.noc50009
   Driver JA, 2007, CANCER EPIDEM BIOMAR, V16, P1260, DOI 10.1158/1055-9965.EPI-07-0038
   Driver-Dunckley E, 2003, NEUROLOGY, V61, P422, DOI 10.1212/01.WNL.0000076478.45005.EC
   Driver-Dunckley ED, 2007, CLIN NEUROPHARMACOL, V30, P249, DOI 10.1097/WNF.0B013E31804C780E
   Durif F, 2004, NEUROLOGY, V62, P381, DOI 10.1212/01.WNL.0000110317.52453.6C
   EDWARDS LL, 1991, MOVEMENT DISORD, V6, P151, DOI 10.1002/mds.870060211
   ELWOOD JM, 1990, INT J EPIDEMIOL, V19, P801, DOI 10.1093/ije/19.4.801
   Emre M, 2004, NEW ENGL J MED, V351, P2509, DOI 10.1056/NEJMoa041470
   Evans AH, 2004, MOVEMENT DISORD, V19, P397, DOI 10.1002/mds.20045
   Evans AH, 2007, MOVEMENT DISORD, V22, P590, DOI 10.1002/mds.21303
   Fabbrini G, 2002, MOVEMENT DISORD, V17, P1026, DOI 10.1002/mds.10193
   Fabbrini G, 2007, MOVEMENT DISORD, V22, P1379, DOI 10.1002/mds.21475
   Factor S A, 1995, ADV NEUROL, V65, P115
   FACTOR SA, 1990, MOVEMENT DISORD, V5, P280, DOI 10.1002/mds.870050404
   Factor SA, 2003, NEUROLOGY, V60, P1756, DOI 10.1212/01.WNL.0000068010.82167.CF
   Fénelon G, 2000, BRAIN, V123, P733, DOI 10.1093/brain/123.4.733
   Fernandez HH, 2004, CLIN NEUROPHARMACOL, V27, P4, DOI 10.1097/00002826-200401000-00003
   Fernandez HH, 2003, MOVEMENT DISORD, V18, P510, DOI 10.1002/mds.10374
   Fiala KH, 2003, PARKINSONISM RELAT D, V9, P321, DOI 10.1016/S1353-8020(03)00040-3
   FORD B, 1994, LANCET, V344, P681, DOI 10.1016/S0140-6736(94)92114-8
   Friedman J, 1999, NEW ENGL J MED, V340, P757
   FRIEDMAN JH, 1994, BIOL PSYCHIAT, V36, P350, DOI 10.1016/0006-3223(94)90636-X
   Friedman JH, 2006, MOVEMENT DISORD, V21, P2078, DOI 10.1002/mds.21091
   Frigerio R, 2005, NEUROLOGY, V65, P1575, DOI 10.1212/01.wnl.0000184520.21744.a2
   Frucht S, 1999, NEUROLOGY, V52, P1908, DOI 10.1212/WNL.52.9.1908
   Giladi N, 2007, J PSYCHOPHARMACOL, V21, P501, DOI 10.1177/0269881106073109
   Giovannoni G, 2000, J NEUROL NEUROSUR PS, V68, P423, DOI 10.1136/jnnp.68.4.423
   Gjerstad MD, 2007, J NEUROL NEUROSUR PS, V78, P476, DOI 10.1136/jnnp.2006.100370
   Gjerstad MD, 2006, NEUROLOGY, V67, P853, DOI 10.1212/01.wnl.0000233980.25978.9d
   Goetz CG, 2005, NEUROLOGY, V64, P81, DOI 10.1212/01.WNL.0000148479.10865.FE
   Goetz CG, 2005, MOVEMENT DISORD, V20, P523, DOI 10.1002/mds.20464
   GOETZ CG, 1993, NEUROLOGY, V43, P2227, DOI 10.1212/WNL.43.11.2227
   GOETZ CG, 1995, NEUROLOGY, V45, P669, DOI 10.1212/WNL.45.4.669
   Goetz CG, 2000, NEUROLOGY, V55, P789, DOI 10.1212/WNL.55.6.789
   Goetz CG, 2007, MOVEMENT DISORD, V22, P179, DOI 10.1002/mds.21226
   Grandas F, 1999, J NEUROL, V246, P1127, DOI 10.1007/s004150050530
   Grosset KA, 2006, MOVEMENT DISORD, V21, P2206, DOI 10.1002/mds.21110
   Henderson JM, 2003, J NEUROL NEUROSUR PS, V74, P956, DOI 10.1136/jnnp.74.7.956
   Hjort N, 2004, MOVEMENT DISORD, V19, P196, DOI 10.1002/mds.10639
   Hobson DE, 2002, JAMA-J AM MED ASSOC, V287, P455, DOI 10.1001/jama.287.4.455
   Högl B, 2003, MOVEMENT DISORD, V18, P319, DOI 10.1002/mds.10365
   Högl B, 2002, SLEEP, V25, P905
   Holloway RG, 2004, ARCH NEUROL-CHICAGO, V61, P1044
   Holroyd S, 2001, J NEUROL NEUROSUR PS, V70, P734, DOI 10.1136/jnnp.70.6.734
   Homann CN, 2002, BMJ-BRIT MED J, V324, P1483, DOI 10.1136/bmj.324.7352.1483
   Inzelberg R, 1998, J NEUROL NEUROSUR PS, V64, P533, DOI 10.1136/jnnp.64.4.533
   JANSSON B, 1985, ANN NEUROL, V17, P505, DOI 10.1002/ana.410170514
   KABLE EPW, 1989, CANCER RES, V49, P2327
   Kleiner-Fisman G, 2007, ARCH NEUROL-CHICAGO, V64, P820, DOI 10.1001/archneur.64.6.noc60158
   Kleiner-Fisman G, 2006, MOVEMENT DISORD, V21, PS290, DOI 10.1002/mds.20962
   Klos KJ, 2005, PARKINSONISM RELAT D, V11, P381, DOI 10.1016/j.parkreldis.2005.06.005
   Koller, 1998, NEUROLOGY, V50, P0
   Koller WC, 1998, NEUROLOGY, V50, PS11, DOI 10.1212/WNL.50.6_Suppl_6.S11
   Kolls BJ, 2006, CLIN NEUROPHARMACOL, V29, P292, DOI 10.1097/01.WNF.0000220824.57769.E5
   Kumar S, 2002, MOVEMENT DISORD, V17, P775, DOI 10.1002/mds.10167
   Kurlan R, 2004, MOVEMENT DISORD, V19, P433, DOI 10.1002/mds.10625
   Lang AE, 1997, ANN NEUROL, V41, P834, DOI 10.1002/ana.410410624
   LANGDON N, 1986, CLIN NEUROPHARMACOL, V9, P440, DOI 10.1097/00002826-198610000-00004
   Leopold NA, 2000, MOVEMENT DISORD, V15, P301, DOI 10.1002/1531-8257(200003)15:2<301::AID-MDS1014>3.0.CO;2-2
   LEVI S, 1990, BRIT MED J, V301, P1256, DOI 10.1136/bmj.301.6763.1256
   Lorefält B, 2004, ACTA NEUROL SCAND, V110, P180, DOI 10.1111/j.1600-0404.2004.00307.x
   Luginger E, 2000, MOVEMENT DISORD, V15, P873, DOI 10.1002/1531-8257(200009)15:5<873::AID-MDS1017>3.0.CO;2-I
   Mamikonyan E, 2008, MOVEMENT DISORD, V23, P75, DOI 10.1002/mds.21770
   MARKUS HS, 1993, J NEURAL TRANSM-PARK, V5, P117, DOI 10.1007/BF02251202
   MARKUS HS, 1992, CLIN SCI, V83, P199, DOI 10.1042/cs0830199
   Marsh L, 2004, NEUROLOGY, V63, P293, DOI 10.1212/01.WNL.0000129843.15756.A3
   MAYEUX R, 1992, ARCH NEUROL-CHICAGO, V49, P492, DOI 10.1001/archneur.1992.00530290076015
   Meco G, 1997, MOVEMENT DISORD, V12, P610, DOI 10.1002/mds.870120423
   Meindorfner C, 2005, MOVEMENT DISORD, V20, P832, DOI 10.1002/mds.20412
   Merims D, 2006, CLIN NEUROPHARMACOL, V29, P331, DOI 10.1097/01.WNF.0000236769.31279.19
   Metman LV, 1998, NEUROLOGY, V50, P1323, DOI 10.1212/WNL.50.5.1323
   Metman LV, 1999, ARCH NEUROL-CHICAGO, V56, P1383, DOI 10.1001/archneur.56.11.1383
   Miwa H, 2004, PARKINSONISM RELAT D, V10, P177, DOI 10.1016/j.parkreldis.2003.08.002
   Miyasaki JM, 2007, MOVEMENT DISORD, V22, P1179, DOI 10.1002/mds.21296
   Miyasaki JM, 2006, NEUROLOGY, V66, P996, DOI 10.1212/01.wnl.0000215428.46057.3d
   Mohr E, 2000, MOVEMENT DISORD, V15, P1230, DOI 10.1002/1531-8257(200011)15:6<1230::AID-MDS1026>3.0.CO;2-9
   MOLLER H, 1995, BRIT MED J, V310, P1500, DOI 10.1136/bmj.310.6993.1500
   Morgante L, 2004, CLIN NEUROPHARMACOL, V27, P153, DOI 10.1097/01.wnf.0000136891.17006.ec
   Moro E, 1999, NEUROLOGY, V53, P85, DOI 10.1212/WNL.53.1.85
   MUENTER MD, 1977, MAYO CLIN PROC, V52, P163
   OSuilleabhain PE, 2002, ARCH NEUROL-CHICAGO, V59, P986, DOI 10.1001/archneur.59.6.986
   Obeso JA, 2001, NEW ENGL J MED, V345, P956, DOI 10.1056/nejmoa000827
   Olanow CW, 2000, MOVEMENT DISORD, V15, P212, DOI 10.1002/1531-8257(200003)15:2<212::AID-MDS1002>3.0.CO;2-6
   Olsen JH, 2005, BRIT J CANCER, V92, P201, DOI 10.1038/sj.bjc.6602279
   Olsen JH, 2007, MOVEMENT DISORD, V22, P1252, DOI 10.1002/mds.21397
   Olsen JH, 2006, EPIDEMIOLOGY, V17, P582, DOI 10.1097/01.ede.0000229445.90471.5e
   Ondo WG, 2005, J NEUROL NEUROSUR PS, V76, P1636, DOI 10.1136/jnnp.2005.065870
   Ondo WG, 2000, ACTA NEUROL SCAND, V101, P79, DOI 10.1034/j.1600-0404.2000.101002079.x
   ONDO WG, 2006, MOVEMENT DISORD, V20, P958
   Pahwa R, 2006, NEUROLOGY, V66, P983, DOI 10.1212/01.wnl.0000215250.82576.87
   Parker WC, 2000, NEW FOREST, V19, P1, DOI 10.1023/A:1006668928091
   Paus S, 2003, MOVEMENT DISORD, V18, P659, DOI 10.1002/mds.10417
   PEARCE LA, 1974, NEUROLOGY, V24, P46, DOI 10.1212/WNL.24.1.46
   Péchevis M, 2005, EUR J NEUROL, V12, P956, DOI 10.1111/j.1468-1331.2005.01096.x
   Pezzella FR, 2005, MOVEMENT DISORD, V20, P77, DOI 10.1002/mds.20288
   Poewe W, 2004, NEUROLOGY, V63, PS12, DOI 10.1212/WNL.63.8_suppl_3.S12
   Pollak P, 2004, J NEUROL NEUROSUR PS, V75, P689, DOI 10.1136/jnnp.2003.029868
   POLLAK P, 1981, THERAPIE, V36, P671
   Quickfall J, 2007, PARKINSONISM RELAT D, V13, P535, DOI 10.1016/j.parkreldis.2006.10.001
   Rabey JM, 2007, MOVEMENT DISORD, V22, P313, DOI 10.1002/mds.21116
   Rascol O, 2000, NEW ENGL J MED, V342, P1484, DOI 10.1056/NEJM200005183422004
   Ravina B, 2007, MOVEMENT DISORD, V22, P1061, DOI 10.1002/mds.21382
   Razmy A, 2004, ARCH NEUROL-CHICAGO, V61, P97, DOI 10.1001/archneur.61.1.97
   Reddy S, 2002, MOVEMENT DISORD, V17, P676, DOI 10.1002/mds.10176
   Rich SS, 1995, J CLIN PSYCHIAT, V56, P556
   SanchezRamos JR, 1996, ARCH NEUROL-CHICAGO, V53, P1265, DOI 10.1001/archneur.1996.00550120077019
   Schrag A, 2006, PARKINSONISM RELAT D, V12, P35, DOI 10.1016/j.parkreldis.2005.06.011
   Schrag A, 2006, LANCET NEUROL, V5, P355, DOI 10.1016/S1474-4422(06)70411-2
   Schrag AE, 1998, CLIN NEUROPHARMACOL, V21, P169
   Siple JF, 2000, ANN PHARMACOTHER, V34, P382, DOI 10.1345/aph.19150
   SKIBBA JL, 1972, ARCH PATHOL, V93, P556
   Snow BJ, 2000, CLIN NEUROPHARMACOL, V23, P82, DOI 10.1097/00002826-200003000-00004
   Tan EK, 2000, ARCH NEUROL-CHICAGO, V57, P729, DOI 10.1001/archneur.57.5.729
   Tandberg E, 1996, ARCH NEUROL-CHICAGO, V53, P175, DOI 10.1001/archneur.1996.00550020087019
   Thomas A, 2004, J NEUROL NEUROSUR PS, V75, P141
   THORNTON C, 1980, PSYCHOPHARMACOLOGY, V70, P163, DOI 10.1007/BF00435308
   Tippmann-Peikert M, 2007, NEUROLOGY, V68, P301, DOI 10.1212/01.wnl.0000252368.25106.b6
   Toth MJ, 1997, NEUROLOGY, V48, P88, DOI 10.1212/WNL.48.1.88
   Uc EY, 2006, MOVEMENT DISORD, V21, P930, DOI 10.1002/mds.20837
   VANDENKERCHOVE M, 1993, ACTA NEUROL BELG, V93, P32
   VANHILTEN JJ, 1993, J NEURAL TRANSM-PARK, V5, P235
   VARDI J, 1976, J NEUROL SCI, V30, P33, DOI 10.1016/0022-510X(76)90253-7
   Varsano S, 2000, RESPIRATION, V67, P580, DOI 10.1159/000029576
   Visser-Vandewalle V, 2003, J NEUROSURG, V99, P701, DOI 10.3171/jns.2003.99.4.0701
   Vitek JL, 2003, ANN NEUROL, V53, P558, DOI 10.1002/ana.10517
   Voon V, 2006, NEUROLOGY, V67, P1254, DOI 10.1212/01.wnl.0000238503.20816.13
   Voon V, 2006, NEUROLOGY, V66, P1750, DOI 10.1212/01.wnl.0000218206.20920.4d
   Voon V, 2007, ARCH NEUROL-CHICAGO, V64, P1089, DOI 10.1001/archneur.64.8.1089
   Voon V, 2007, ARCH NEUROL-CHICAGO, V64, P212, DOI 10.1001/archneur.64.2.212
   Watts RL, 2007, NEUROLOGY, V68, P272, DOI 10.1212/01.wnl.0000252355.79284.22
   Weintraub D, 2006, ARCH NEUROL-CHICAGO, V63, P969, DOI 10.1001/archneur.63.7.969
   Witjas T, 2005, MOVEMENT DISORD, V20, P1052, DOI 10.1002/mds.20501
   Young AMJ, 2005, NEUROSCI BIOBEHAV R, V29, P963, DOI 10.1016/j.neubiorev.2005.02.004
   Zanetti R, 2006, MELANOMA RES, V16, P201, DOI 10.1097/01.cmr.0000215043.61306.d7
NR 161
TC 23
Z9 25
U1 0
U2 0
PU W B SAUNDERS CO-ELSEVIER INC
PI PHILADELPHIA
PA 1600 JOHN F KENNEDY BOULEVARD, STE 1800, PHILADELPHIA, PA 19103-2899 USA
SN 0733-8619
EI 1557-9875
J9 NEUROL CLIN
JI Neurol. Clin.
PD AUG 15
PY 2008
VL 26
IS 3
BP S65
EP +
DI 10.1016/j.ncl.2008.05.003
PG 20
WC Clinical Neurology; Neurosciences
SC Neurosciences & Neurology
GA 359AW
UT WOS:000259959600005
PM 18774443
DA 2024-02-01
ER

PT J
AU Forsaa, EB
   Larsen, JP
   Wentzel-Larsen, T
   Herlofson, K
   Alves, G
AF Forsaa, Elin Bjelland
   Larsen, Jan Petter
   Wentzel-Larsen, Tore
   Herlofson, Karen
   Alves, Guido
TI Predictors and course of health-related quality of life in Parkinson's disease
SO MOVEMENT DISORDERS
LA English
DT Article
DE Parkinson's disease; quality of life; prospective; longitudinal; cohort study
ID profile; dementia; symptoms; progression; population; prevalence; people; impact; falls; scale
AB We investigated how health related quality of life (HRQL) changes over time in a population-based cohort of patients with Parkinson's disease (PD), and which factors predict a lower level of HRQL in these patients. Of 227 patients with PD assessed at baseline and followed prospectively, information on HRQL-status was obtained in 111 subjects 4 years and 82 patients 8 years after inclusion. HRQL was measured by the Nottingham Health Profile (NHP). Analyses were conducted using generalized estimating equation models. The NHP total score (P < 0.001) and scores in all NHP dimensions except for sleep worsened significantly during follow-up. Steepest slope was found for the domain physical mobility (3.16. 95% CI 2.39-3.92), followed by the domains social isolation (2.22, 95% CI 1,52-2.93) and emotional reactions (1.36, 95% CI 0.74-1.97), In addition to follow-up time, higher Hoehn and Yahr staging. higher Montgomery and Aasberg Depression Rating Scale scores. and presence of insomnia at baseline were associated with lower levels of overall HRQL during follow-up. We conclude that PD has an increasing impact on HRQL as the disease progresses. During Iona-term follow-up, deterioration in physical mobility was the most important single factor contributing to decline in HRQL in our cohort, although distress of nonmotor character as a whole outweighed the impact of distress in physical mobility on overall HRQL. More advanced disease, higher severity of depressive symptoms. and presence of insomnia were found to be important and independent predictors of poor HRQL. (C) 2008 Movement Disorder Society.
C1 [Forsaa, Elin Bjelland; Larsen, Jan Petter; Alves, Guido] Stavanger Univ Hosp, Norwegian Ctr Movement Disorders, N-4068 Stavanger, Norway.
   [Forsaa, Elin Bjelland; Larsen, Jan Petter; Alves, Guido] Stavanger Univ Hosp, Dept Neurol, N-4068 Stavanger, Norway.
   [Wentzel-Larsen, Tore] Haukeland Hosp, Clin Res Ctr, N-5021 Bergen, Norway.
   [Herlofson, Karen] Sorlandet Hosp, Dept Neurol, Arendal, Norway.
C3 Stavanger University Hospital; Stavanger University Hospital; University of Bergen; Haukeland University Hospital
RP Forsaa, EB (corresponding author), Stavanger Univ Hosp, Norwegian Ctr Movement Disorders, Box 8100, N-4068 Stavanger, Norway.
EM bjellandforsaa@gmail.com
CR Aarsland D, 2003, ARCH NEUROL-CHICAGO, V60, P387, DOI 10.1001/archneur.60.3.387
   Aarsland D, 1999, INT J GERIATR PSYCH, V14, P866, DOI 10.1002/(SICI)1099-1166(199910)14:10<866::AID-GPS38>3.0.CO;2-Z
   Allan L, 2006, DEMENT GERIATR COGN, V22, P230, DOI 10.1159/000094971
   Alves G, 2004, NEUROLOGY, V63, P1908, DOI 10.1212/01.WNL.0000144277.06917.CC
   Baro E, 2006, QUAL LIFE RES, V15, P575, DOI 10.1007/s11136-005-3691-0
   Behari A, 2005, PARKINSONISM RELAT D, V11, P221, DOI 10.1016/j.parkreldis.2004.12.005
   Boyer F, 2004, INT J GERIATR PSYCH, V19, P1026, DOI 10.1002/gps.1191
   Bureau-Chalot F, 2002, GERONTOLOGY, V48, P220, DOI 10.1159/000058354
   Chapuis S, 2005, MOVEMENT DISORD, V20, P224, DOI 10.1002/mds.20279
   Findley L, 2002, MOVEMENT DISORD, V17, P60
   FOLSTEIN MF, 1975, J PSYCHIAT RES, V12, P189, DOI 10.1016/0022-3956(75)90026-6
   Gjerstad MD, 2007, J NEUROL NEUROSUR PS, V78, P476, DOI 10.1136/jnnp.2006.100370
   Goetz CG, 2005, NEUROLOGY, V64, P81, DOI 10.1212/01.WNL.0000148479.10865.FE
   Goetz CG, 2004, MOVEMENT DISORD, V19, P1020, DOI 10.1002/mds.20213
   Hagell P, 2003, MOVEMENT DISORD, V18, P773, DOI 10.1002/mds.10438
   Haywood KL, 2005, QUAL LIFE RES, V14, P1651, DOI 10.1007/s11136-005-1743-0
   HOEHN MM, 1967, NEUROLOGY, V17, P427, DOI 10.1212/WNL.17.5.427
   HUNT SM, 1987, HEALTH POLICY, V8, P227, DOI 10.1016/0168-8510(87)90064-9
   HUNT SM, 1980, J EPIDEMIOL COMMUN H, V34, P281, DOI 10.1136/jech.34.4.281
   HUNT SM, 1982, PRACTITIONER, V226, P133
   Karlsen KH, 2000, J NEUROL NEUROSUR PS, V69, P584, DOI 10.1136/jnnp.69.5.584
   Karlsen KH, 1999, J NEUROL NEUROSUR PS, V66, P431, DOI 10.1136/jnnp.66.4.431
   Koller WC, 1999, NEUROLOGY, V53, P1012, DOI 10.1212/WNL.53.5.1012
   Kuopio AM, 2000, MOVEMENT DISORD, V15, P216, DOI 10.1002/1531-8257(200003)15:2<216::AID-MDS1003>3.0.CO;2-#
   LARSEN JP, 1994, ACTA NEUROL SCAND, V89, P242
   Marras C, 2004, MOVEMENT DISORD, V19, P22, DOI 10.1002/mds.10642
   *MEAS TEGFQOLAH, 1989, EUR GUID NOTT HLTH P, V0, P0
   Michatowska M, 2005, FUNCT NEUROL, V20, P163
   MONTGOMERY SA, 1979, BRIT J PSYCHIAT, V134, P382, DOI 10.1192/bjp.134.4.382
   Moore O, 2007, MOVEMENT DISORD, V22, P2192, DOI 10.1002/mds.21659
   Quittenbam BH, 2004, PARKINSONISM RELAT D, V10, P129, DOI 10.1016/j.parkreldis.2003.12.001
   Reuther M, 2007, PARKINSONISM RELAT D, V13, P108, DOI 10.1016/j.parkreldis.2006.07.009
   Sakakibara R, 2001, AUTON NEUROSCI-BASIC, V92, P76, DOI 10.1016/S1566-0702(01)00295-8
   Schrag A, 2000, MOVEMENT DISORD, V15, P1112, DOI 10.1002/1531-8257(200011)15:6<1112::AID-MDS1008>3.0.CO;2-A
   Schrag A, 2006, PARKINSONISM RELAT D, V12, P35, DOI 10.1016/j.parkreldis.2005.06.011
   Schrag A, 2000, J NEUROL NEUROSUR PS, V69, P308, DOI 10.1136/jnnp.69.3.308
   Schrag A, 2000, J NEUROL NEUROSUR PS, V69, P67, DOI 10.1136/jnnp.69.1.67
   Sharples LD, 2000, BRIT J HEALTH PSYCH, V5, P217, DOI 10.1348/135910700168874
   Slawek J, 2005, PARKINSONISM RELAT D, V11, P465, DOI 10.1016/j.parkreldis.2005.04.006
   Swinn L, 2003, MOVEMENT DISORD, V18, P1459, DOI 10.1002/mds.10586
   TANDBERG E, 1995, MOVEMENT DISORD, V10, P541, DOI 10.1002/mds.870100503
   UDCMarsden CD, 1987, RECENT DEVELOPMENTS IN PARKINSONS DISEASE, V0, P153
   Wiklund I, 1988, INT DISABIL STUD, V10, P159
   Zach M, 2004, MOVEMENT DISORD, V19, P667, DOI 10.1002/mds.10698
   ZEGER SL, 1988, BIOMETRICS, V44, P1049, DOI 10.2307/2531734
NR 45
TC 139
Z9 168
U1 0
U2 13
PU WILEY
PI HOBOKEN
PA 111 RIVER ST, HOBOKEN 07030-5774, NJ USA
SN 0885-3185
EI 1531-8257
J9 MOVEMENT DISORD
JI Mov. Disord.
PD JUL 30
PY 2008
VL 23
IS 10
BP 1420
EP 1427
DI 10.1002/mds.22121
PG 8
WC Clinical Neurology
SC Neurosciences & Neurology
GA 337GA
UT WOS:000258422300010
PM 18512757
DA 2024-02-01
ER

PT J
AU Gjerstad, MD
   Boeve, B
   Wentzel-Larsen, T
   Aarsland, D
   Larsen, JP
AF Gjerstad, M. D.
   Boeve, B.
   Wentzel-Larsen, T.
   Aarsland, D.
   Larsen, J. P.
TI Occurrence and clinical correlates of REM sleep behaviour disorder in patients with Parkinson's disease over time
SO JOURNAL OF NEUROLOGY NEUROSURGERY AND PSYCHIATRY
LA English
DT Article
ID eye-movement sleep; excessive daytime sleepiness; delayed emergence; case series; brain-stem; hallucinations; dementia; levodopa; rbd; pramipexole
AB Objective: To examine the occurrence and clinical and demographic correlates of REM sleep behaviour disorder (RBD) in patients with Parkinson's disease (PD) in a community-based cohort over 8 years. Methods: 231 patients with PD were included in a population-based prevalence study in 1993. Patients were then followed prospectively and reexamined after 4 and 8 years. Semi-structured interviews for information on clinical and demographic data were applied at all study visits. Standardised rating scales of parkinsonism, depression and cognitive impairment were used. The diagnosis of probable RBD (pRBD) was based on a sleep questionnaire. Proportional-odds ordinal logistic regression models for clustered data were used to study the relationship between pRBD and various demographic and clinical variables. Results: 231 patients were evaluated for RBD in 1993 and, after 4 and 8 years, 142 and 89 patients, respectively, were available for re-evaluation. The frequency of pRBD varied from 14.6% to 27% during the study period. Probable RBD was related to male gender, higher dopaminergic treatment and less severe parkinsonism. Conclusion: We found that the frequency of pRBD varied over time and that it is associated with male gender, less parkinsonism and higher levodopa equivalent dose. Our findings indicate that dopaminergic therapy may contribute to the expression of RBD and that RBD is symptomatic in earlier stages of PD.
C1 [Gjerstad, M. D.; Aarsland, D.; Larsen, J. P.] Norwegian Crr Movement Disorders, N-4068 Stavanger, Norway.
   [Gjerstad, M. D.; Larsen, J. P.] Stavanger Univ Hosp, Dept Neurol, Stavanger, Norway.
   [Boeve, B.] Mayo Clin, Coll Med, Dept Neurol, Rochester, MN USA.
   [Wentzel-Larsen, T.] Haukeland Hosp, Clin Res Ctr, N-5021 Bergen, Norway.
   [Aarsland, D.] Stavanger Univ Hosp, Dept Psychiat, Stavanger, Norway.
   [Aarsland, D.; Larsen, J. P.] Univ Bergen, Inst Clin Med, Bergen, Norway.
C3 Stavanger University Hospital; Mayo Clinic; University of Bergen; Haukeland University Hospital; Stavanger University Hospital; University of Bergen
RP Gjerstad, MD (corresponding author), Norwegian Crr Movement Disorders, PB 8100, N-4068 Stavanger, Norway.
EM gjmi@sus.no
CR Aarsland D, 2005, ANN NEUROL, V58, P773, DOI 10.1002/ana.20635
   [Anonymous], 2001, INT CLASS SLEEP DIS, V0, P0
   Arnulf I, 2000, NEUROLOGY, V55, P281, DOI 10.1212/WNL.55.2.281
   BECK AT, 1961, ARCH GEN PSYCHIAT, V4, P561, DOI 10.1001/archpsyc.1961.01710120031004
   Benarroch EE, 2003, CELL MOL NEUROBIOL, V23, P519, DOI 10.1023/A:1025067912199
   Benbir G, 2006, ACTA NEUROL SCAND, V114, P239, DOI 10.1111/j.1600-0404.2006.00644.x
   Boeve BF, 2004, J GERIATR PSYCH NEUR, V17, P146, DOI 10.1177/0891988704267465
   Braak H, 2004, CELL TISSUE RES, V318, P121, DOI 10.1007/s00441-004-0956-9
   Comella CL, 1998, NEUROLOGY, V51, P526, DOI 10.1212/WNL.51.2.526
   Diederich NJ, 2005, SLEEP MED, V6, P313, DOI 10.1016/j.sleep.2005.03.011
   Eisensehr I, 2000, BRAIN, V123, P1155, DOI 10.1093/brain/123.6.1155
   Fantini ML, 2005, NEUROLOGY, V64, P780, DOI 10.1212/01.WNL.0000152878.79429.00
   Fantini ML, 2003, NEUROLOGY, V61, P1418, DOI 10.1212/WNL.61.10.1418
   Ferman TJ, 1999, NEUROLOGY, V52, P951, DOI 10.1212/WNL.52.5.951
   FOLSTEIN MF, 1975, J PSYCHIAT RES, V12, P189, DOI 10.1016/0022-3956(75)90026-6
   Gagnon JF, 2002, NEUROLOGY, V59, P585, DOI 10.1212/WNL.59.4.585
   Garcia-Borreguero D, 2002, MOVEMENT DISORD, V17, P934, DOI 10.1002/mds.10233
   Gjerstad MD, 2002, NEUROLOGY, V58, P1544, DOI 10.1212/WNL.58.10.1544
   HISMER D, 2000, APPL LOGISTIC REGRES, V0, P0
   Hobson DE, 2002, JAMA-J AM MED ASSOC, V287, P455, DOI 10.1001/jama.287.4.455
   HOEHN MM, 1967, NEUROLOGY, V17, P427, DOI 10.1212/WNL.17.5.427
   Iranzo A, 2005, SLEEP, V28, P0
   Iranzo A, 2005, NEUROLOGY, V65, P247, DOI 10.1212/01.wnl.0000168864.97813.e0
   Iranzo A, 2005, SLEEP, V28, P203, DOI 10.1093/sleep/28.2.203
   LARSEN JP, 1994, ACTA NEUROL SCAND, V89, P242
   Mahowald M., 2000, PRINCIPLES AND PRACTICE IN SLEEP MEDICINE, V3, P724
   Maschke M, 2003, BRAIN, V126, P2312, DOI 10.1093/brain/awg230
   Ohayon MM, 1997, J CLIN PSYCHIAT, V58, P369
   Olson EJ, 2000, BRAIN, V123, P331, DOI 10.1093/brain/123.2.331
   Onofrj M, 2002, NEUROL SCI, V23, PS91, DOI 10.1007/s100720200085
   Özekmekçi S, 2005, CLIN NEUROL NEUROSUR, V107, P306, DOI 10.1016/j.clineuro.2004.09.021
   Pacchetti C, 2005, MOVEMENT DISORD, V20, P1439, DOI 10.1002/mds.20582
   Parkin SG, 2002, MOVEMENT DISORD, V17, P682, DOI 10.1002/mds.10186
   Postuma RB, 2006, NEUROLOGY, V66, P845, DOI 10.1212/01.wnl.0000203648.80727.5b
   Rodrigues RND, 2002, ARQ NEURO-PSIQUIAT, V60, P656, DOI 10.1590/S0004-282X2002000400028
   Rye DB, 2002, NEUROLOGY, V58, P341, DOI 10.1212/WNL.58.3.341
   Schenck CH, 1996, NEUROLOGY, V46, P388, DOI 10.1212/WNL.46.2.388
   Schenck CH, 2003, SLEEP, V26, P0
   Schenck CH, 1996, BIOL PSYCHIAT, V40, P422, DOI 10.1016/0006-3223(96)00070-4
   SCHENCK CH, 1992, ANN NEUROL, V32, P3, DOI 10.1002/ana.410320103
   SCHENCK CH, 1986, SLEEP, V9, P293, DOI 10.1093/sleep/9.2.293
   Schenck CH, 2002, SLEEP, V25, P120, DOI 10.1093/sleep/25.2.120
   Schmidt MH, 2006, SLEEP MED, V7, P418, DOI 10.1016/j.sleep.2006.03.018
   Sinforiani E, 2006, MOVEMENT DISORD, V21, P462, DOI 10.1002/mds.20719
   Tan A, 1996, MOVEMENT DISORD, V11, P214, DOI 10.1002/mds.870110216
   Tandberg E, 1999, MOVEMENT DISORD, V14, P922, DOI 10.1002/1531-8257(199911)14:6<922::AID-MDS1003>3.0.CO;2-7
   TANDBERG E, 1995, MOVEMENT DISORD, V10, P541, DOI 10.1002/mds.870100503
   Tandberg E, 1998, MOVEMENT DISORD, V13, P895, DOI 10.1002/mds.870130606
   UDCMarsden CD, 1987, RECENT DEVELOPMENTS IN PARKINSONS DISEASE, V0, P153
   Wetter TC, 2001, WIEN KLIN WOCHENSCHR, V113, P249
   Yamauchi K, 2003, GEN HOSP PSYCHIAT, V25, P140, DOI 10.1016/S0163-8343(03)00003-3
NR 51
TC 187
Z9 202
U1 0
U2 17
PU BMJ PUBLISHING GROUP
PI LONDON
PA BRITISH MED ASSOC HOUSE, TAVISTOCK SQUARE, LONDON WC1H 9JR, ENGLAND
SN 0022-3050
EI 1468-330X
J9 J NEUROL NEUROSUR PS
JI J. Neurol. Neurosurg. Psychiatry
PD APR 15
PY 2008
VL 79
IS 4
BP 387
EP 391
DI 10.1136/jnnp.2007.116830
PG 5
WC Clinical Neurology; Psychiatry; Surgery
SC Neurosciences & Neurology; Psychiatry; Surgery
GA 275AP
UT WOS:000254044600009
PM 17557796
DA 2024-02-01
ER

PT J
AU Nass, A
   Nass, RD
AF Nass, Alexander
   Nass, Robert Daniel
TI Actigraphic evidence for night-time hyperkinesia in Parkinson's disease
SO INTERNATIONAL JOURNAL OF NEUROSCIENCE
LA English
DT Article
DE actigraphy; daytime motor activity; hypokinesia; night -time motor; activity; Parkinson's disease; sleep
ID excessive daytime sleepiness; deep brain-stimulation; eye-movement sleep; dopamine agonists; behavior disorder; motor-activity; rem-sleep; levodopa; cabergoline; disturbances
AB Parkinson's disease is a common motor disorder that not only leads to motor symptoms but also autonomic dysregulation, mental changes, sensory disturbances, and sleep disorders such as increased daytime sleepiness and sleep fragmentation. The aim of this study was to find out how the daytime and night-time motor activity levels in individuals without motor disorders differ from patients with Parkinson's disease. Daytime and night-time motor activity levels in 17 PD patients and 69 controls were measured for three consecutive days and nights via actigraphy, a method of continuous long-term assessment of activity levels. A ratio between night-time and daytime motor activity was calculated. PD patients had a 1.5-2-fold lower daytime motor activity but also showed 1.5-2-fold higher motor activity at night time. Older controls showed a lower daytime but similar night-time motor activity when compared to younger controls. A ratio of night-time to daytime motor activity could clearly distinguish controls and patients. The possibility to distinguish patients and controls by the ratio of night-time to daytime motor activity is worth further investigation.
C1 [Nass, Robert Daniel] Univ Cologne, Sch Med, Cologne, Germany.
C3 University of Cologne
RP Nass, A (corresponding author), Wodanstr 31, D-51107 Cologne, Germany.
EM alexnass@aedilo.de
CR Abbott RD, 2005, NEUROLOGY, V65, P1442, DOI 10.1212/01.wnl.0000183056.89590.0d
   Ancoli-Israel S, 2003, SLEEP, V26, P342, DOI 10.1093/sleep/26.3.342
   Antonini A, 2004, SLEEP MED, V5, P211, DOI 10.1016/j.sleep.2003.10.011
   APRIL RS, 1966, NEUROLOGY, V16, P720, DOI 10.1212/WNL.16.7.720
   ASKENASY JJM, 1990, J NEUROL NEUROSUR PS, V53, P749, DOI 10.1136/jnnp.53.9.749
   Askenasy JJM, 2003, J NEURAL TRANSM, V110, P125, DOI 10.1007/s007020300001
   Askenasy JJM, 2001, PARKINSONISM RELAT D, V8, P123, DOI 10.1016/S1353-8020(01)00026-8
   ASKENASY JJM, 1990, J NEURAL TRANSM-GEN, V79, P103, DOI 10.1007/BF01251005
   ASKENASY JJM, 1993, ACTA NEUROL SCAND, V87, P167
   Bares M, 2003, FUND CLIN PHARMACOL, V17, P113, DOI 10.1046/j.1472-8206.2003.00120.x
   Braak H, 2000, J NEUROL, V247, P3
   Braak H., 2002, J NEUROL, V249, P0, DOI 10.1007/S00415-002-1301-4
   Bracco F, 2004, CNS DRUGS, V18, P733, DOI 10.2165/00023210-200418110-00003
   Brodsky MA, 2003, MOVEMENT DISORD, V18, P668, DOI 10.1002/mds.10429
   Comella CL, 2006, J NEURAL TRANSM-SUPP, V0, P349
   Comella CL, 2005, NEUROLOGY, V64, P1450, DOI 10.1212/01.WNL.0000158652.74601.48
   Denise P, 2003, EUR NEUROPSYCHOPHARM, V13, P111, DOI 10.1016/S0924-977X(02)00153-0
   Dhawan V, 2006, J NEUROL SCI, V248, P158, DOI 10.1016/j.jns.2006.05.004
   Diederich NJ, 2005, SLEEP MED, V6, P313, DOI 10.1016/j.sleep.2005.03.011
   FACTOR SA, 1990, MOVEMENT DISORD, V5, P280, DOI 10.1002/mds.870050404
   Garcia-Borreguero D, 2002, MOVEMENT DISORD, V17, P934, DOI 10.1002/mds.10233
   GARCIABORREGUER.D, 2003, IN PRESS SLEEP MED R, V7, P115
   Gómez-Esteban JC, 2006, MOVEMENT DISORD, V21, P983, DOI 10.1002/mds.20874
   Grap MJ, 2005, AM J CRIT CARE, V14, P52, DOI 10.4037/ajcc2005.14.1.52
   Hamani C, 2006, J NEURAL TRANSM-SUPP, V0, P393
   Happe S, 2005, J NEUROL, V252, P936, DOI 10.1007/s00415-005-0785-0
   Happe S, 2001, J NEUROL, V248, P1062, DOI 10.1007/s004150170026
   HEMMETER UM, 2002, SOMNOLOGIE, V6, P124
   Hickey MG, 2007, NEUROLOGIST, V13, P98, DOI 10.1097/01.nrl.0000257848.06462.46
   Högl B, 2003, NEUROPSYCHOPHARMACOL, V28, P1866, DOI 10.1038/sj.npp.1300250
   Iranzo A, 2006, LANCET NEUROL, V5, P572, DOI 10.1016/S1474-4422(06)70476-8
   KALES A, 1971, CLIN PHARMACOL THER, V12, P397
   Katayama S, 2001, EUR NEUROL, V46, P11, DOI 10.1159/000058048
   Kaynak D, 2005, EUR J NEUROL, V12, P199, DOI 10.1111/j.1468-1331.2004.00971.x
   Laakso ML, 2004, SLEEP MED, V5, P541, DOI 10.1016/j.sleep.2004.05.002
   Louden M B, 1995, W V MED J, V91, P101
   Lyons KE, 2006, J NEUROSURG, V104, P502, DOI 10.3171/jns.2006.104.4.502
   MOURET J, 1975, ELECTROEN CLIN NEURO, V38, P653, DOI 10.1016/0013-4694(75)90168-6
   Paus S, 2003, MOVEMENT DISORD, V18, P659, DOI 10.1002/mds.10417
   Romigi A, 2006, J NEURAL TRANSM, V113, P1909, DOI 10.1007/s00702-006-0490-x
   Sadeh A, 2002, SLEEP MED REV, V6, P113, DOI 10.1053/smrv.2001.0182
   Savitt JM, 2006, J CLIN INVEST, V116, P1744, DOI 10.1172/JCI29178
   Stanley N, 2003, HUM PSYCHOPHARM CLIN, V18, P39, DOI 10.1002/hup.471
   Stocchi F, 1998, J NEUROL, V245, PS15, DOI 10.1007/PL00007731
   Thorpy MJ, 2005, NEUROL CLIN, V23, P1187, DOI 10.1016/j.ncl.2005.05.001
   VANHILTEN B, 1994, ARCH NEUROL-CHICAGO, V51, P922, DOI 10.1001/archneur.1994.00540210094018
   VANSOMEREN EJ, 1997, IEEE T REHABIL ENG, V5, P395
   Warms CA, 2004, NURS RES, V53, P136, DOI 10.1097/00006199-200403000-00010
   Ziemssen T, 2007, PARKINSONISM RELAT D, V13, P323, DOI 10.1016/j.parkreldis.2006.12.014
NR 49
TC 14
Z9 16
U1 0
U2 3
PU TAYLOR & FRANCIS LTD
PI ABINGDON
PA 2-4 PARK SQUARE, MILTON PARK, ABINGDON OR14 4RN, OXON, ENGLAND
SN 0020-7454
EI 1563-5279
J9 INT J NEUROSCI
JI Int. J. Neurosci.
PD FEB 15
PY 2008
VL 118
IS 2
BP 291
EP 310
DI 10.1080/00207450701591065
PG 20
WC Neurosciences
SC Neurosciences & Neurology
GA 253LO
UT WOS:000252519900008
PM 18205084
DA 2024-02-01
ER

PT J
AU Kashihara, K
   Ohno, M
   Kawada, S
   Imamura, T
AF Kashihara, K.
   Ohno, M.
   Kawada, S.
   Imamura, T.
TI Frequent nocturnal vocalization in pure autonomic failure
SO JOURNAL OF INTERNATIONAL MEDICAL RESEARCH
LA English
DT Article
DE pure autonomic failure; Parkinson's disease; dementia with Lewy bodies; REM sleep behavior disorder (RBD); sleep disorders; vocalization; restless legs syndrome
ID sleep behavior disorder; parkinsons-disease; rem-sleep; restless legs; lewy body; cardiac uptake; dementia; body; i-123-mibg; diagnosis
AB Nocturnal vocalization is frequent in Parkinson's disease patients with rapid eye movement (REM) sleep behaviour disorder (RBD)). We investigated the frequency of nocturnal vocalization and other sleep problems in patients with pure autonomic failure (PAF) and compared the results with idiopathic Parkinson's disease (IPD) and dementia with Lewy bodies (DLB). We interviewed consecutive patient-caregiver pairs with PAF (n = 13), IPD (n = 200) and DLB (n = 19), and ischaemic stroke patients (controls, n = 43). Nocturnal vocalization was similarly frequent in PAF, lPD and DLB. Other dream enactments and vivid dreams also were more frequent in PAF, lPD and DLB compared with controls. Excessive night-time awakenings and daytime sleepiness were frequent in lPD but rare in PAF and controls. Clinical manifestation of sleep disturbances, at least of RBD-like symptoms including nocturnal vocalization and other dream enactments, may occur in PAF, as in IPD and DLB.
C1 [Kashihara, K.; Ohno, M.; Kawada, S.; Imamura, T.] Okayama Kyokuto Hosp, Dept Neurol, Okayama 7038265, Japan.
RP Kashihara, K (corresponding author), Okayama Kyokuto Hosp, Dept Neurol, 567-1 Kuraka, Okayama 7038265, Japan.
EM kkashi@kyokuto.or.jp
CR Borek LL, 2007, MOVEMENT DISORD, V22, P198, DOI 10.1002/mds.21255
   Braak H, 2004, CELL TISSUE RES, V318, P121, DOI 10.1007/s00441-004-0956-9
   Braune S, 1999, NEUROLOGY, V53, P1020, DOI 10.1212/WNL.53.5.1020
   Eisensehr I, 2001, J NEUROL SCI, V186, P7, DOI 10.1016/S0022-510X(01)00480-4
   Gagnon JF, 2002, NEUROLOGY, V59, P585, DOI 10.1212/WNL.59.4.585
   Garcia-Borreguero D, 2003, NEUROLOGY, V61, P1008, DOI 10.1212/WNL.61.7.1008
   GIBB WRG, 1989, NEUROPATH APPL NEURO, V15, P27, DOI 10.1111/j.1365-2990.1989.tb01147.x
   Hague K, 1997, ACTA NEUROPATHOL, V94, P192, DOI 10.1007/s004010050693
   Kalia M, 2006, METABOLISM, V55, PS2, DOI 10.1016/j.metabol.2006.07.005
   Kashihara K, 2006, J NEUROL, V253, P35, DOI 10.1007/s00415-006-3007-5
   Kashihara K, 2006, J NUCL MED, V47, P1099
   Kaufmann H, 2004, NEUROLOGY, V63, P1093, DOI 10.1212/01.WNL.0000138500.73671.DC
   Lai YY, 2003, MOL NEUROBIOL, V27, P137, DOI 10.1385/MN:27:2:137
   McKeith IG, 2005, NEUROLOGY, V65, P1863, DOI 10.1212/01.wnl.0000187889.17253.b1
   Nomura T, 2006, MOVEMENT DISORD, V21, P380, DOI 10.1002/mds.20734
   Olson EJ, 2000, BRAIN, V123, P331, DOI 10.1093/brain/123.2.331
   Ondo WG, 2002, ARCH NEUROL-CHICAGO, V59, P421, DOI 10.1001/archneur.59.3.421
   Orimo S, 2005, ACTA NEUROPATHOL, V109, P583, DOI 10.1007/s00401-005-0995-7
   Plazzi G, 1998, J NEUROL NEUROSUR PS, V64, P683, DOI 10.1136/jnnp.64.5.683
   Poewe W, 2004, NEUROLOGY, V63, PS12, DOI 10.1212/WNL.63.8_suppl_3.S12
   Postuma RB, 2006, NEUROLOGY, V66, P845, DOI 10.1212/01.wnl.0000203648.80727.5b
   Scaglione C, 2005, NEUROL SCI, V25, P316, DOI 10.1007/s10072-004-0364-7
   Schatz IJ, 1996, NEUROLOGY, V46, P1470, DOI 10.1212/wnl.46.5.1470
   Schenck CH, 1996, NEUROLOGY, V46, P388, DOI 10.1212/WNL.46.2.388
   Tan EK, 2002, NEUROLOGY, V58, P465, DOI 10.1212/WNL.58.3.465
   UCHIYAMA M, 1995, NEUROLOGY, V45, P709, DOI 10.1212/WNL.45.4.709
   VANHILTEN B, 1994, ARCH NEUROL-CHICAGO, V51, P922, DOI 10.1001/archneur.1994.00540210094018
   WAKABAYASHI K, 1988, ACTA NEUROPATHOL, V76, P217, DOI 10.1007/BF00687767
   WALTERS AS, 1995, MOVEMENT DISORD, V10, P634, DOI 10.1002/mds.870100517
   Young A, 2002, SLEEP, V25, P573
NR 30
TC 11
Z9 11
U1 0
U2 2
PU SAGE PUBLICATIONS LTD
PI LONDON
PA 1 OLIVERS YARD, 55 CITY ROAD, LONDON EC1Y 1SP, ENGLAND
SN 0300-0605
EI 1473-2300
J9 J INT MED RES
JI J. Int. Med. Res.
PD MAY-JUN 15
PY 2008
VL 36
IS 3
BP 489
EP 495
DI 10.1177/147323000803600313
PG 7
WC Medicine, Research & Experimental; Pharmacology & Pharmacy
SC Research & Experimental Medicine; Pharmacology & Pharmacy
GA 308FO
UT WOS:000256373900013
PM 18534130
DA 2024-02-01
ER

PT J
AU Truong, DD
   Bhidayasiri, R
   Wolters, E
AF Truong, Daniel D.
   Bhidayasiri, Roongroj
   Wolters, Erik
TI Management of non-motor symptoms in advanced Parkinson disease
SO JOURNAL OF THE NEUROLOGICAL SCIENCES
LA English
DT Review
DE Parkinson's disease; non-motor complications; on-off fluctuation; pathological gambling; dopamine dysregulation syndrome; levodopa; compulsive shopping
ID multiple system atrophy; neurogenic orthostatic hypotension; dopamine dysregulation syndrome; excessive daytime sleepiness; levodopa-induced psychosis; deep brain-stimulation; double-blind; subthalamic nucleus; positron-emission; motor function
AB Progress in pharmacology has markedly improved the treatment of early Parkinson's disease. The management of advanced Parkinson's symptoms, however, remains a challenge. These symptoms are divided into motor and non-motor symptoms. Non-motor symptoms may appear early or late in the disease and sometimes even before the onset of the first motor symptoms confirming the diagnosis. The spectrum of non-motor symptoms encompasses autonomic dysfunctions, sleep disorders, mood disorders, impulse control disorders, cognitive dysfunction, dementia, paranoia and hallucinations. They are often less appreciated than motor symptoms but are important sources of disability for many PD patients. This review describes these non-motor symptoms and their managements. (C) 2007 Elsevier B.V. All rights reserved.
C1 [Truong, Daniel D.; Bhidayasiri, Roongroj] Parkinsons & Movement Disorder Inst, Fountain Valley, CA 92708 USA.
   [Bhidayasiri, Roongroj] Univ Calif Los Angeles, David Geffen Sch Med, Med Ctr, Dept Neurol, Los Angeles, CA 90095 USA.
   [Bhidayasiri, Roongroj] Chulalongkorn Univ Hosp, Div Neurol, Chulalongkorn Comprehens Movement Disorders Ctr, Bangkok, Thailand.
   [Wolters, Erik] Vrije Univ Amsterdam, Med Ctr, Amsterdam, Netherlands.
C3 University of California System; University of California Los Angeles; University of California Los Angeles Medical Center; David Geffen School of Medicine at UCLA; Chulalongkorn University; Vrije Universiteit Amsterdam
RP Truong, DD (corresponding author), Parkinsons & Movement Disorder Inst, 9940 Talbert Ave, Fountain Valley, CA 92708 USA.
EM dtruong@pmdi.org
CR Aarsland D, 1999, J NEUROL NEUROSUR PS, V67, P492, DOI 10.1136/jnnp.67.4.492
   Aarsland D, 2001, NEUROLOGY, V56, P730, DOI 10.1212/WNL.56.6.730
   Aarsland D, 2003, INT J GERIATR PSYCH, V18, P937, DOI 10.1002/gps.949
   Aarsland D, 1996, ARCH NEUROL-CHICAGO, V53, P538, DOI 10.1001/archneur.1996.00550060082020
   Abe K, 2000, BEHAV NEUROL, V12, P103, DOI 10.1155/2000/580683
   Adler CH, 2003, MOVEMENT DISORD, V18, P287, DOI 10.1002/mds.10390
   Alves G, 2004, NEUROLOGY, V63, P1908, DOI 10.1212/01.WNL.0000144277.06917.CC
   American Psychiatric Association, 1997, DIAGN STAT MAN MENT, V0, P0
   Andersson KE, 2000, UROLOGY, V55, P51, DOI 10.1016/S0090-4295(99)00495-1
   Antonini A, 2007, NEUROL SCI, V28, PS6, DOI 10.1007/s10072-007-0732-1
   Araki I, 2000, J NEUROL NEUROSUR PS, V68, P429, DOI 10.1136/jnnp.68.4.429
   Araki I, 2000, J UROLOGY, V164, P1640, DOI 10.1016/S0022-5347(05)67048-6
   Barbic F, 2007, HYPERTENSION, V49, P120, DOI 10.1161/01.HYP.0000250939.71343.7c
   Bergman J, 2002, CLIN NEUROPHARMACOL, V25, P107, DOI 10.1097/00002826-200203000-00009
   Black DW, 2007, WORLD PSYCHIATRY, V6, P14
   Bohnen NI, 2003, ARCH NEUROL-CHICAGO, V60, P1745, DOI 10.1001/archneur.60.12.1745
   Bonci A, 2006, ANN NEUROL, V59, P733, DOI 10.1002/ana.20878
   Braak H, 2005, NEUROLOGY, V64, P1404, DOI 10.1212/01.WNL.0000158422.41380.82
   Braak H, 2003, NEUROBIOL AGING, V24, P197, DOI 10.1016/S0197-4580(02)00065-9
   Bullock R, 2002, CURR MED RES OPIN, V18, P258, DOI 10.1185/030079902125000813
   Campos-Sousa RN, 2003, ARQ NEURO-PSIQUIAT, V61, P359, DOI 10.1590/S0004-282X2003000300007
   Ceravolo R, 2000, NEUROLOGY, V55, P1216, DOI 10.1212/WNL.55.8.1216
   Charcot J.-M., 1877, LECTURES ON DISEASES OF THE NERVOUS SYSTEM, VVolume 1, P0
   COOPER JA, 1992, BRAIN, V115, P1701, DOI 10.1093/brain/115.6.1701
   COOPER JA, 1991, BRAIN, V114, P2095, DOI 10.1093/brain/114.5.2095
   Cummings J L, 1988, J GERIATR PSYCHIATRY NEUROL, V1, P24, DOI 10.1177/089198878800100106
   CUMMINGS JL, 1992, AM J PSYCHIAT, V149, P443
   Djaldetti R, 2004, NEUROLOGY, V62, P2171, DOI 10.1212/01.WNL.0000130455.38550.9D
   Dodd ML, 2005, ARCH NEUROL-CHICAGO, V62, P1377, DOI 10.1001/archneur.62.9.noc50009
   Doder M, 2003, NEUROLOGY, V60, P601, DOI 10.1212/01.WNL.0000031424.51127.2B
   DOWSON JH, 1977, BRIT J PSYCHIAT, V131, P75, DOI 10.1192/bjp.131.1.75
   Driver-Dunckley E, 2003, NEUROLOGY, V61, P422, DOI 10.1212/01.WNL.0000076478.45005.EC
   EHRT U, 2007, INT J GERIATR PSYCHI, V0, P0
   Emre M, 2003, MOVEMENT DISORD, V18, PS63, DOI 10.1002/mds.10565
   Emre M, 2004, NEW ENGL J MED, V351, P2509, DOI 10.1056/NEJMoa041470
   Emre M, 2003, LANCET NEUROL, V2, P229, DOI 10.1016/S1474-4422(03)00351-X
   Evans AH, 2004, MOVEMENT DISORD, V19, P397, DOI 10.1002/mds.20045
   Evans AH, 2004, CURR OPIN NEUROL, V17, P393, DOI 10.1097/01.wco.0000137528.23126.41
   FACTOR SA, 1990, MOVEMENT DISORD, V5, P280, DOI 10.1002/mds.870050404
   Finazzi-Agrò E, 2003, J UROLOGY, V169, P1388, DOI 10.1097/01.ju.0000055520.88377.dc
   Ford B, 1996, MOVEMENT DISORD, V11, P421, DOI 10.1002/mds.870110411
   Friedman J, 1999, NEW ENGL J MED, V340, P757
   FRIEDMAN JH, 1994, BIOL PSYCHIAT, V36, P350, DOI 10.1016/0006-3223(94)90636-X
   Frucht S, 1999, NEUROLOGY, V52, P1908, DOI 10.1212/WNL.52.9.1908
   Fuchs GA, 2004, J NEUROL, V251, P28, DOI 10.1007/s00415-004-1607-5
   FUKUNISHI I, 1991, JPN J PSYCHIAT NEUR, V45, P7
   GERDELATMAS A, 2007, J NEUROL NEUROSURG P, V0, P0
   Giovannoni G, 2000, J NEUROL NEUROSUR PS, V68, P423, DOI 10.1136/jnnp.68.4.423
   Goetz C G, 1986, MOV DISORD, V1, P45, DOI 10.1002/mds.870010106
   Goetz C G, 1999, ADV NEUROL, V80, P419
   Goetz CG, 2000, NEUROLOGY, V55, P789, DOI 10.1212/WNL.55.6.789
   Goldstein DS, 2003, LANCET NEUROL, V2, P669, DOI 10.1016/S1474-4422(03)00555-6
   GOTHAM AM, 1986, J NEUROL NEUROSUR PS, V49, P381, DOI 10.1136/jnnp.49.4.381
   GOWER W, 1903, MANUAL DIS NERVOUS S, V0, P0
   Grosset KA, 2006, MOVEMENT DISORD, V21, P2206, DOI 10.1002/mds.21110
   Harding AJ, 2001, ACTA NEUROPATHOL, V102, P355
   Hauser RA, 1997, MOVEMENT DISORD, V12, P756, DOI 10.1002/mds.870120522
   HIETANEN M, 1988, MOVEMENT DISORD, V3, P263, DOI 10.1002/mds.870030311
   Hobson DE, 2002, JAMA-J AM MED ASSOC, V287, P455, DOI 10.1001/jama.287.4.455
   Högl B, 2003, MOVEMENT DISORD, V18, P319, DOI 10.1002/mds.10365
   HUBER SJ, 1988, J NEUROL NEUROSUR PS, V51, P855, DOI 10.1136/jnnp.51.6.855
   HUNTER S, 1985, ACTA NEUROPATHOL, V68, P53, DOI 10.1007/BF00688956
   Hurtig HI, 2000, NEUROLOGY, V54, P1916, DOI 10.1212/WNL.54.10.1916
   Hussain IF, 2001, J NEUROL NEUROSUR PS, V71, P371, DOI 10.1136/jnnp.71.3.371
   Hutchinson M, 1996, J NEUROL NEUROSUR PS, V61, P324, DOI 10.1136/jnnp.61.3.324-a
   JANKOVIC J, 1993, AM J MED, V95, P38, DOI 10.1016/0002-9343(93)90230-M
   Klos KJ, 2005, PARKINSONISM RELAT D, V11, P381, DOI 10.1016/j.parkreldis.2005.06.005
   KRUPP LB, 1989, ARCH NEUROL-CHICAGO, V46, P1121, DOI 10.1001/archneur.1989.00520460115022
   Kulisevsky J, 2004, NEUROLOGY, V63, PS28, DOI 10.1212/WNL.63.8_suppl_3.S28
   Kurlan R, 2007, NEUROLOGY, V68, P1356, DOI 10.1212/01.wnl.0000260060.60870.89
   LANG AE, 1995, CLIN NEUROPHARMACOL, V18, P39, DOI 10.1097/00002826-199502000-00005
   LANGSTON JW, 1978, ANN NEUROL, V3, P129, DOI 10.1002/ana.410030207
   Leentjens AFG, 2002, ACTA PSYCHIAT SCAND, V106, P196, DOI 10.1034/j.1600-0447.2002.02045.x
   LEES AJ, 1983, BRAIN, V106, P257, DOI 10.1093/brain/106.2.257
   LEES AJ, 1977, LANCET, V2, P791
   Matthias RL, 2006, J NEUROL SCI, V248, P266, DOI 10.1016/j.jns.2006.05.024
   Lemke MR, 2004, J NEUROL, V251, P24, DOI 10.1007/s00415-004-1606-6
   Lemke MR, 1999, NERVENARZT, V70, P600, DOI 10.1007/s001150050485
   Lensi P, 1996, BRIT J PSYCHIAT, V169, P101, DOI 10.1192/bjp.169.1.101
   Leroi I, 2004, INT J GERIATR PSYCH, V19, P1, DOI 10.1002/gps.993
   Levy G, 2002, NEUROLOGY, V59, P1708, DOI 10.1212/01.WNL.0000036610.36834.E0
   Levy G, 2002, ANN NEUROL, V51, P722, DOI 10.1002/ana.10219
   LeWitt PA, 2007, NEUROLOGY, V68, P1262, DOI 10.1212/01.wnl.0000259516.61938.bb
   Louis ED, 1997, ARCH NEUROL-CHICAGO, V54, P260, DOI 10.1001/archneur.1997.00550150024011
   Low PA, 1997, JAMA-J AM MED ASSOC, V277, P1046, DOI 10.1001/jama.277.13.1046
   MAGALHAES M, 1995, ACTA NEUROL SCAND, V91, P98
   MANN JJ, 1989, ARCH GEN PSYCHIAT, V46, P45
   Martignoni E, 1995, J NEURAL TRANSM-SUPP, V0, P11
   Matsui H, 2007, PARKINSONISM RELAT D, V13, P174, DOI 10.1016/j.parkreldis.2006.10.005
   MAYBERG HS, 1990, ANN NEUROL, V28, P57, DOI 10.1002/ana.410280111
   MAYEUX R, 1984, NEUROLOGY, V34, P642, DOI 10.1212/WNL.34.5.642
   MAYEUX R, 1988, MOVEMENT DISORD, V3, P237, DOI 10.1002/mds.870030308
   McKeith I, 2000, LANCET, V356, P2031, DOI 10.1016/S0140-6736(00)03399-7
   Meco G, 1997, MOVEMENT DISORD, V12, P610, DOI 10.1002/mds.870120423
   Miyasaki JM, 2007, MOVEMENT DISORD, V22, P1179, DOI 10.1002/mds.21296
   Miyasaki JM, 2006, NEUROLOGY, V66, P996, DOI 10.1212/01.wnl.0000215428.46057.3d
   Moellentine C, 1998, J NEUROPSYCH CLIN N, V10, P187, DOI 10.1176/jnp.10.2.187
   Möller JC, 2005, MOVEMENT DISORD, V20, P602, DOI 10.1002/mds.20397
   OHAMA E, 1976, ACTA NEUROPATHOL, V34, P311, DOI 10.1007/BF00696560
   Papapetropoulos S, 2006, CLIN NEUROL NEUROSUR, V108, P465, DOI 10.1016/j.clineuro.2005.08.002
   Parkinson J., 1817, ESSAY SHAKING PALSY, V0, P0
   Paus S, 2003, MOVEMENT DISORD, V18, P659, DOI 10.1002/mds.10417
   PERRY EK, 1993, ALZ DIS ASSOC DIS, V7, P69, DOI 10.1097/00002093-199307020-00002
   Poewe W, 2006, MOVEMENT DISORD, V21, P456, DOI 10.1002/mds.20700
   Pursiainen V, 2007, ACTA NEUROL SCAND, V115, P104, DOI 10.1111/j.1600-0404.2006.00742.x
   QUINN NP, 1986, LANCET, V1, P1366
   Rabey JM, 2007, MOVEMENT DISORD, V22, P313, DOI 10.1002/mds.21116
   RAISMAN R, 1986, NEUROLOGY, V36, P556, DOI 10.1212/WNL.36.4.556
   Reichmann H, 2003, CNS DRUGS, V17, P965, DOI 10.2165/00023210-200317130-00003
   Rektorová I, 2003, EUR J NEUROL, V10, P399, DOI 10.1046/j.1468-1331.2003.00612.x
   Remy P, 2005, BRAIN, V128, P1314, DOI 10.1093/brain/awh445
   Richard IH, 1999, MOVEMENT DISORD, V14, P155, DOI 10.1002/1531-8257(199901)14:1<155::AID-MDS1026>3.0.CO;2-Z
   Richard IH, 1997, NEUROLOGY, V49, P1168, DOI 10.1212/WNL.49.4.1168
   RING HA, 1994, BRIT J PSYCHIAT, V165, P333, DOI 10.1192/bjp.165.3.333
   Rojo A, 2003, PARKINSONISM RELAT D, V10, P23, DOI 10.1016/S1353-8020(03)00067-1
   Romito LM, 2002, MOVEMENT DISORD, V17, P1371, DOI 10.1002/mds.10265
   RYLANDER G, 1972, PSYCHIAT NEUROL NEUR, V75, P203
   SACKS OW, 1972, NEUROLOGY, V22, P516, DOI 10.1212/WNL.22.5.516
   SAGE JI, 1995, ANN NEUROL, V37, P120, DOI 10.1002/ana.410370124
   Sakakibara R, 2001, AUTON NEUROSCI-BASIC, V92, P76, DOI 10.1016/S1566-0702(01)00295-8
   SanchezRamos JR, 1996, ARCH NEUROL-CHICAGO, V53, P1265, DOI 10.1001/archneur.1996.00550120077019
   SANO M, 1989, ARCH NEUROL-CHICAGO, V46, P1284, DOI 10.1001/archneur.1989.00520480026014
   SANTAMARIA J, 1986, NEUROLOGY, V36, P1130, DOI 10.1212/WNL.36.8.1130
   Sargent PA, 2000, ARCH GEN PSYCHIAT, V57, P174, DOI 10.1001/archpsyc.57.2.174
   Schapira AH, 2004, NEUROLOGY, V63, PS24, DOI 10.1212/WNL.63.8_suppl_3.S24
   SCHENCK CH, 1986, SLEEP, V9, P293, DOI 10.1093/sleep/9.2.293
   Schrag A, 2004, J NEUROL, V251, P795, DOI 10.1007/s00415-004-0483-3
   Seif C, 2004, ANN NEUROL, V55, P118, DOI 10.1002/ana.10806
   Shiba M, 2000, MOVEMENT DISORD, V15, P669, DOI 10.1002/1531-8257(200007)15:4<669::AID-MDS1011>3.0.CO;2-5
   Shulman LM, 2002, PARKINSONISM RELAT D, V8, P193, DOI 10.1016/S1353-8020(01)00015-3
   Shulman LM, 2001, MOVEMENT DISORD, V16, P507, DOI 10.1002/mds.1099
   Silveira-Moriyama L, 2006, MOVEMENT DISORD, V21, P2214, DOI 10.1002/mds.21118
   Spieker S, 1995, MOVEMENT DISORD, V10, P795, DOI 10.1002/mds.870100615
   STARKSTEIN SE, 1992, J NEUROL NEUROSUR PS, V55, P377, DOI 10.1136/jnnp.55.5.377
   Steur ENHJ, 1997, J NEUROL NEUROSUR PS, V63, P547, DOI 10.1136/jnnp.63.4.547
   Swinn L, 2003, MOVEMENT DISORD, V18, P1459, DOI 10.1002/mds.10586
   Tandberg E, 1998, MOVEMENT DISORD, V13, P895, DOI 10.1002/mds.870130606
   Tandberg E, 1997, ARCH NEUROL-CHICAGO, V54, P625, DOI 10.1001/archneur.1997.00550170097020
   Tandberg E, 1996, ARCH NEUROL-CHICAGO, V53, P175, DOI 10.1001/archneur.1996.00550020087019
   Tesei S, 2000, MOVEMENT DISORD, V15, P986, DOI 10.1002/1531-8257(200009)15:5<986::AID-MDS1034>3.0.CO;2-I
   Todorova A, 2001, J CLIN PHARMACOL, V41, P636, DOI 10.1177/00912700122010528
   van de Vijver DAMC, 2002, BRIT J CLIN PHARMACO, V54, P168, DOI 10.1046/j.1365-2125.2001.01491.x
   Voon V, 2006, NEUROLOGY, V66, P1750, DOI 10.1212/01.wnl.0000218206.20920.4d
   Voon V, 2007, ARCH NEUROL-CHICAGO, V64, P212, DOI 10.1001/archneur.64.2.212
   Walsh K, 2001, POSTGRAD MED J, V77, P89, DOI 10.1136/pmj.77.904.89
   Weintraub D, 2004, J AM GERIATR SOC, V52, P784, DOI 10.1111/j.1532-5415.2004.52219.x
   Wenning GK, 1999, J NEUROL NEUROSUR PS, V67, P620, DOI 10.1136/jnnp.67.5.620
   Wichowicz HM, 2006, EUR PSYCHIAT, V21, P516, DOI 10.1016/j.eurpsy.2006.01.012
   Winge K, 2007, MOVEMENT DISORD, V22, P220, DOI 10.1002/mds.21253
   Winge K, 2006, MOVEMENT DISORD, V21, P737, DOI 10.1002/mds.20867
   Wolters EC, 2006, J NEURAL TRANSM-SUPP, V0, P309
   Wolters EC, 1996, NEUROLOGY, V47, P1085, DOI 10.1212/WNL.47.4.1085
   Yu M, 2004, AM J GERIAT PSYCHIAT, V12, P221, DOI 10.1176/appi.ajgp.12.2.221
   2002, 1900, V17, V0, PS120
NR 154
TC 79
Z9 101
U1 0
U2 12
PU ELSEVIER SCIENCE BV
PI AMSTERDAM
PA PO BOX 211, 1000 AE AMSTERDAM, NETHERLANDS
SN 0022-510X
EI 1878-5883
J9 J NEUROL SCI
JI J. Neurol. Sci.
PD MAR 15
PY 2008
VL 266
IS 1-2
BP 216
EP 228
DI 10.1016/j.jns.2007.08.015
PG 13
WC Clinical Neurology; Neurosciences
SC Neurosciences & Neurology
GA 268CY
UT WOS:000253557100039
PM 17804018
DA 2024-02-01
ER

PT J
AU Suzuki, K
   Miyamoto, T
   Miyamoto, M
   Nishibayashi, M
   Hirata, K
AF Suzuki, Keisuke
   Miyamoto, Tomoyuki
   Miyamoto, Masayuki
   Nishibayashi, Momoka
   Hirata, Koichi
TI Daytime sleepiness in Parkinson's disease patient worsened by changing medication between same types of dopamine agonists
SO SLEEP AND BIOLOGICAL RHYTHMS
LA English
DT Article
DE dopamine agonist; excessive daytime sleepiness; Parkinson's disease; sleep episodes
ID receptor; attacks; cabergoline; rats
AB A 67-year-old woman with Parkinson's disease (PD) was being treated with cabergoline. Her excessive daytime sleepiness (EDS) worsened and sleep episodes appeared one week after her medication was changed to pergolide. We speculate that the cause was the change in dopamine agonists that caused a difference in the affinities of the dopamine receptors that affect the sleep-wake mechanism, or an individual difference in sensitivity to dopamine agonists. In treating PD it is necessary to attend to the appearance of sleep episodes or worsening EDS when changing medication from a dopamine agonist to the same type of ergot dopamine agonist.
C1 [Suzuki, Keisuke; Miyamoto, Tomoyuki; Miyamoto, Masayuki; Nishibayashi, Momoka; Hirata, Koichi] Dokkyo Med Univ, Dept Neurol, Mibu, Tochigi 3210293, Japan.
C3 Dokkyo Medical University
RP Suzuki, K (corresponding author), Dokkyo Med Univ, Dept Neurol, Kitakobayashi 880, Mibu, Tochigi 3210293, Japan.
EM keisuke@dokkyomed.ac.jp
CR Frucht S, 1999, NEUROLOGY, V52, P1908, DOI 10.1212/WNL.52.9.1908
   Ghatani T, 2001, EUR J NEUROL, V8, P8
   HARDESTY DE, 2005, PARKINSONS DIS NONMO, V0, P199
   KAWAMURA J, 2004, SHINKEI CHIROUGAKU, V21, P459
   Miyagi M, 1996, BIOL PHARM BULL, V19, P1210
   MONTI JM, 1988, PSYCHOPHARMACOLOGY, V95, P395
   MONTI JM, 1990, NEUROPSYCHOPHARMACOL, V3, P153
   Paus S, 2004, MOVEMENT DISORD, V19, P705, DOI 10.1002/mds.20134
   Paus S, 2003, MOVEMENT DISORD, V18, P659, DOI 10.1002/mds.10417
   Pirker W, 2000, LANCET, V356, P597, DOI 10.1016/S0140-6736(05)73981-7
NR 10
TC 2
Z9 3
U1 0
U2 0
PU WILEY-BLACKWELL
PI MALDEN
PA COMMERCE PLACE, 350 MAIN ST, MALDEN 02148, MA USA
SN 1446-9235
EI 
J9 SLEEP BIOL RHYTHMS
JI Sleep Biol. Rhythms
PD JUL 15
PY 2008
VL 6
IS 3
BP 180
EP 182
DI 10.1111/j.1479-8425.2008.00348.x
PG 3
WC Clinical Neurology; Neurosciences
SC Neurosciences & Neurology
GA 324DO
UT WOS:000257498100008
DA 2024-02-01
ER

PT J
AU Porter, B
   Macfarlane, R
   Walker, R
AF Porter, B.
   Macfarlane, R.
   Walker, R.
TI The frequency and nature of sleep disorders in a community-based population of patients with Parkinson's disease
SO EUROPEAN JOURNAL OF NEUROLOGY
LA English
DT Article
DE Parkinson's disease; prevalence; sleep disorders
ID scale
AB Sleep disturbances in Parkinson's disease (PD) are a common problem. The aim of this study was to detail the frequency and nature of sleep disorders in a representative population of PD patients. A recently identified prevalent population, consisting of 161 PD patients were used as a representative population. Twenty-seven of 122 (22%) patients were identified as having marked sleep disorders, with sleep fragmentation and nocturia being the most commonly reported problems. Sleep scores worsened with higher Hoehn and Yahr stages. Sleep disturbances are a relatively common complication of PD and worsen with increasing Hoehn and Yahr stage.
C1 [Porter, B.; Walker, R.] Northumbria Healthcare NHS Trust, Parkinsons Dis Serv, Newcastle Upon Tyne NE1 4DA, Tyne & Wear, England.
   [Macfarlane, R.] Northumbria Univ, Ctr Environm & Spatial Anal, Newcastle Upon Tyne NE1 8ST, Tyne & Wear, England.
C3 Northumbria University
RP Porter, B (corresponding author), Northumbria Healthcare NHS Trust, Parkinsons Dis Serv, 5 The Mews, Newcastle Upon Tyne NE1 4DA, Tyne & Wear, England.
EM bobwillporter@aol.com
CR Chaudhuri KR, 2002, J NEUROL NEUROSUR PS, V73, P629, DOI 10.1136/jnnp.73.6.629
   Chaudhuri KR, 2001, EUR NEUROL, V46, P3, DOI 10.1159/000058047
   Dhawan V, 2006, J NEUROL SCI, V248, P158, DOI 10.1016/j.jns.2006.05.004
   Dhawan V, 2006, AGE AGEING, V35, P220, DOI 10.1093/ageing/afj087
   Gjerstad MD, 2007, J NEUROL NEUROSUR PS, V78, P476, DOI 10.1136/jnnp.2006.100370
   HOEHN MM, 1967, NEUROLOGY, V17, P427, DOI 10.1212/WNL.17.5.427
   Hughes AJ, 2002, BRAIN, V125, P861, DOI 10.1093/brain/awf080
   LEES AJ, 1988, CLIN NEUROPHARMACOL, V11, P512, DOI 10.1097/00002826-198812000-00004
   Oerlemans WGH, 2002, SLEEP MED, V3, P147, DOI 10.1016/S1389-9457(01)00127-7
   Pal PK, 1999, PARKINSONISM RELAT D, V5, P1, DOI 10.1016/S1353-8020(99)00011-5
   Porter B, 2006, NEUROEPIDEMIOLOGY, V26, P156, DOI 10.1159/000091657
   Schrag A, 2002, J NEUROL, V249, P419, DOI 10.1007/s004150200032
   Tandberg E, 1998, MOVEMENT DISORD, V13, P895, DOI 10.1002/mds.870130606
   Tse W, 2005, PARKINSONISM RELAT D, V11, P317, DOI 10.1016/j.parkreldis.2005.02.006
   ZIGMOND AS, 1983, ACTA PSYCHIAT SCAND, V67, P361, DOI 10.1111/j.1600-0447.1983.tb09716.x
NR 15
TC 16
Z9 23
U1 0
U2 2
PU WILEY
PI HOBOKEN
PA 111 RIVER ST, HOBOKEN 07030-5774, NJ USA
SN 1351-5101
EI 1468-1331
J9 EUR J NEUROL
JI Eur. J. Neurol.
PD JAN 15
PY 2008
VL 15
IS 1
BP 46
EP 50
DI 10.1111/j.1468-1331.2007.01998.x
PG 5
WC Clinical Neurology; Neurosciences
SC Neurosciences & Neurology
GA 241PR
UT WOS:000251668800012
DA 2024-02-01
ER

PT J
AU Arnulf, I
   Leu, S
   Oudiette, D
AF Arnulf, Isabelle
   Leu, Smaranda
   Oudiette, Delphine
TI Abnormal sleep and sleepiness in Parkinson's disease
SO CURRENT OPINION IN NEUROLOGY
LA English
DT Article
DE dreaming; narcolepsy; rapid eye movement sleep behavior disorders; sleep; sleepiness
ID behavior disorder rbd; bilateral subthalamic stimulation; excessive daytime sleepiness; rem-sleep; neurodegenerative disease; cognitive impairment; paradoxical sleep; delayed emergence; double-blind; wake cycle
AB Purpose of review Sleep problems are frequent and disabling in patients with Parkinson's disease. Recent data provide major advances in the mechanisms and consequences of rapid eye movement sleep behavior disorders, insomnia and narcolepsy-like daytime sleepiness. Recent findings A large series confirms that rapid eye movement sleep behavior disorders may precede parkinsonism or dementia (particularly, but not exclusively, Lewy bodies dementia) for several years. In Parkinson's disease, rapid eye movement sleep behavior disorders expose patients to higher risks of dementia and hallucinations. Surprisingly, parkinsonism disappears during rapid eye movement sleep behavior disorders, suggesting basal ganglia are bypassed. The interest for structures controlling atonia during rapid eye movement sleep switches from the pedunculopontine nuclei to the locus subcoeruleus. The neuropathology of hypothalamus in Parkinson's disease indicates a massive hypocretin loss, probably underlying the narcolepsy phenotype. The benefit of the new, 24-h long acting ropinirole and transdermal rotigotine on sleep and sleepiness is modest. Eventually, the dopamine release in the mesocorticolimbic pathway is increased during rapid eye movement sleep, supporting its role in dopaminergic-induced vivid dreams. Summary In clinical practice, rapid eye movement sleep behavior disorders should be looked at as heralding neurodegenerative diseases in patients with mild cognitive impairment and as a risk factor for dementia and hallucinations in patients with Parkinson's disease.
C1 Hop La Pitie Salpetriere, Sleep Disorders Unit, AP HP, F-75651 Paris 13, France.
   Univ Paris 06, Team 106, CRIMS, Paris, France.
C3 Assistance Publique Hopitaux Paris (APHP); Hopital Universitaire Paul-Brousse - APHP; Sorbonne Universite; Universite Paris Cite; Hopital Universitaire Hotel-Dieu - APHP; Hopital Universitaire Pitie-Salpetriere - APHP; Sorbonne Universite
RP Arnulf, I (corresponding author), Hop La Pitie Salpetriere, Unite Pathol Sommeil, 47-83 Blvd Hop, F-75651 Paris 13, France.
CR Arnulf I, 2000, NEUROLOGY, V55, P1732, DOI 10.1212/WNL.55.11.1732
   Arnulf I, 2005, SLEEP MED REV, V9, P185, DOI 10.1016/j.smrv.2005.01.001
   Arnulf I, 2002, NEUROLOGY, V58, P1019, DOI 10.1212/WNL.58.7.1019
   Arnulf I, 2000, NEUROLOGY, V55, P281, DOI 10.1212/WNL.55.2.281
   Arnulf I, 2005, SLEEP, V28, P349
   Baumann C, 2005, J NEUROL, V252, P139, DOI 10.1007/s00415-005-0614-5
   Boeve BF, 2007, BRAIN, V130, P2770, DOI 10.1093/brain/awm056
   Boeve BF, 2001, MOVEMENT DISORD, V16, P622, DOI 10.1002/mds.1120
   Boissard R, 2003, EUR J NEUROSCI, V18, P1627, DOI 10.1046/j.1460-9568.2003.02861.x
   Dahan L, 2007, NEUROPSYCHOPHARMACOL, V32, P1232, DOI 10.1038/sj.npp.1301251
   Dauvilliers Y, 2007, LANCET, V369, P499, DOI 10.1016/S0140-6736(07)60237-2
   De Cock VC, 2007, SLEEP, V30, P1026, DOI 10.1093/sleep/30.8.1026
   De Cock VC, 2007, BRAIN, V130, P450, DOI 10.1093/brain/awl363
   Del Tredici K, 2002, J NEUROPATH EXP NEUR, V61, P413, DOI 10.1093/jnen/61.5.413
   Drouot X, 2003, NEUROLOGY, V61, P540, DOI 10.1212/01.WNL.0000078194.53210.48
   Ferini-Strambi L, 2004, NEUROLOGY, V62, P41, DOI 10.1212/01.WNL.0000101726.69701.FA
   Fronczek R, 2007, BRAIN, V130, P1577, DOI 10.1093/brain/awm090
   Frucht S, 1999, NEUROLOGY, V52, P1908, DOI 10.1212/WNL.52.9.1908
   Gagnon JF, 2006, SLEEP, V29, P1321, DOI 10.1093/sleep/29.10.1321
   Iranzo A, 2002, J NEUROL NEUROSUR PS, V72, P661, DOI 10.1136/jnnp.72.5.661
   Iranzo A, 2006, LANCET NEUROL, V5, P572, DOI 10.1016/S1474-4422(06)70476-8
   JANKOVIC J, 1984, ANN NEUROL, V15, P115, DOI 10.1002/ana.410150131
   JOUVET M, 1962, ARCH ITAL BIOL, V100, P125
   Lim AS, 2007, SLEEP, V30, P823, DOI 10.1093/sleep/30.7.823
   Lin PC, 2008, INT J FATIGUE, V30, P74, DOI 10.1016/j.ijfatigue.2007.02.016
   Lu J, 2006, NATURE, V441, P589, DOI 10.1038/nature04767
   Marion MH, 2008, J NEUROL, V255, P192, DOI 10.1007/s00415-008-0629-9
   Mignot E, 2002, ARCH NEUROL-CHICAGO, V59, P1553, DOI 10.1001/archneur.59.10.1553
   Monaca C, 2006, SLEEP MED, V7, P448, DOI 10.1016/j.sleep.2005.12.002
   Monaca C, 2004, J NEUROL, V251, P214, DOI 10.1007/s00415-004-0305-7
   Nomura T, 2003, MOVEMENT DISORD, V18, P812, DOI 10.1002/mds.10439
   Ohayon MM, 1997, J CLIN PSYCHIAT, V58, P369
   Ondo WG, 2005, J NEUROL NEUROSUR PS, V76, P1636, DOI 10.1136/jnnp.2005.065870
   Pacchetti C, 2005, MOVEMENT DISORD, V20, P1439, DOI 10.1002/mds.20582
   Pahwa R, 2007, NEUROLOGY, V68, P1108, DOI 10.1212/01.wnl.0000258660.74391.c1
   Pareja J A, 1996, NEUROLOGIA, V11, P304
   Poewe WH, 2007, LANCET NEUROL, V6, P513, DOI 10.1016/S1474-4422(07)70108-4
   Rye DB, 2000, J SLEEP RES, V9, P63, DOI 10.1046/j.1365-2869.2000.00201.x
   Rye DB, 1997, SLEEP, V20, P757, DOI 10.1093/sleep/20.9.757
   Scheller D, 2008, EUR J PHARMACOL, V584, P111, DOI 10.1016/j.ejphar.2008.01.038
   Schenck CH, 1996, NEUROLOGY, V46, P388, DOI 10.1212/WNL.46.2.388
   Schenck CH, 2003, SLEEP, V26, P0
   SHOUSE MN, 1992, BRAIN RES, V571, P50, DOI 10.1016/0006-8993(92)90508-7
   Sinforiani E, 2007, NEUROL SCI, V28, P96, DOI 10.1007/s10072-007-0794-0
   Sinforiani E, 2006, MOVEMENT DISORD, V21, P462, DOI 10.1002/mds.20719
   Solms M, 2000, BEHAV BRAIN SCI, V23, P843, DOI 10.1017/S0140525X00003988
   Thannickal TC, 2007, BRAIN, V130, P1586, DOI 10.1093/brain/awm097
   Ulivelli M, 2002, NEUROLOGY, V58, P462, DOI 10.1212/WNL.58.3.462
   Vendette M, 2007, NEUROLOGY, V69, P1843, DOI 10.1212/01.wnl.0000278114.14096.74
   Vetrugno R, 2008, J NEUROL NEUROSUR PS, V79, P481, DOI 10.1136/jnnp.2007.129783
NR 50
TC 61
Z9 67
U1 1
U2 11
PU LIPPINCOTT WILLIAMS & WILKINS
PI PHILADELPHIA
PA TWO COMMERCE SQ, 2001 MARKET ST, PHILADELPHIA, PA 19103 USA
SN 1350-7540
EI 1473-6551
J9 CURR OPIN NEUROL
JI Curr. Opin. Neurol.
PD AUG 15
PY 2008
VL 21
IS 4
BP 472
EP 477
DI 
PG 6
WC Clinical Neurology; Neurosciences
SC Neurosciences & Neurology
GA 328UH
UT WOS:000257823200013
PM 18607209
DA 2024-02-01
ER

PT J
AU Postuma, RB
   Gagnon, JF
   Vendette, M
   Charland, K
   Montplaisir, J
AF Postuma, Ronald B.
   Gagnon, Jean-Francois
   Vendette, Melanie
   Charland, Katia
   Montplaisir, Jacques
TI Manifestations of Parkinson disease differ in association with REM sleep behavior disorder
SO MOVEMENT DISORDERS
LA English
DT Article
DE REM sleep behavior disorder; Parkinson disease; orthostatic hypotension; quality of life; polysomnography
ID health survey sf-36; color-vision; cognitive impairment; hallucinations; diagnosis; identification; abnormality; questionnaire; progression; validation
AB REM sleep behavior disorder (RBD) is commonly associated with Parkinson disease (PD), but it is unclear whether this association has implications for disease manifestations. We evaluated 36 PD patients for the presence of RBD by polysomnography. Patients underwent an extensive evaluation by a movement disorders specialist blinded to polysomnography results. Severity of motor manifestations, antonomic, visual, psychiatric, and olfactory dysfunctions and quality of life (QOL) were assessed, and compared using regression analysis that adjusted for disease duration, age and sex. Severity of motor manifestations did not differ between groups. However, the presence of RBD in PD was strongly associated with symptoms and signs of orthostatic hypotension (systolic blood pressure lying to standing = -25.7 +/- 13.0 mmHg vs. -4.9 +/- 14.1, P < 0.001); and orthostatic symptom prevalence = 71% vs. 27%, P = 0.0076). There was no association between RBD and other autonomic symptoms. Color vision was worse in patients with RBD, but olfactory dysfunction did not differ between groups. The prevalence of depression, hallucinations, paranoia, and impulse disorders did not differ between groups. Emotional functioning and general health QOL measures were lower in those with RBD, but there were no differences between groups on disease-specific indices or on measures of overall physical QOL. These findings suggest that the pathophysiology of RBD and nonmotor manifestations of PD, particularly autonomic dysfunction, are linked. (C) 2008 Movement Disorder Society.
C1 [Postuma, Ronald B.] McGill Univ, Montreal Gen Hosp, Dept Neurol, Montreal, PQ H3G 1A4, Canada.
   [Postuma, Ronald B.; Gagnon, Jean-Francois; Vendette, Melanie; Montplaisir, Jacques] Hop Sacre Coeur, Ctr Etude Sommeil, Montreal, PQ H4J 1C5, Canada.
   [Gagnon, Jean-Francois; Montplaisir, Jacques] Univ Montreal, Dept Psychiat, Montreal, PQ H3C 3J7, Canada.
   [Charland, Katia] McGill Univ, Dept Epidemiol & Biostat, Montreal, PQ, Canada.
C3 McGill University; Universite de Montreal; Universite de Montreal; McGill University
RP Postuma, RB (corresponding author), L7 305 Montreal Gen Hosp, Dept Neurol, 1650 Cedar Ave, Montreal, PQ H3G 1A4, Canada.
EM ron.postuma@muhc.mcgill.ca
FU Fonds de la recherche en sante du Quebec; Canadian Institutes of Health Research
CR *AM AC SLEEP DIS, 2005, INT CLASS SLEEP DIS, V2, P0
   Arnulf I, 2000, NEUROLOGY, V55, P281, DOI 10.1212/WNL.55.2.281
   Benbir G, 2006, ACTA NEUROL SCAND, V114, P239, DOI 10.1111/j.1600-0404.2006.00644.x
   Bender R, 2001, J CLIN EPIDEMIOL, V54, P343, DOI 10.1016/S0895-4356(00)00314-0
   Boeve BF, 2007, BRAIN, V130, P2770, DOI 10.1093/brain/awm056
   Braak H, 2003, NEUROBIOL AGING, V24, P197, DOI 10.1016/S0197-4580(02)00065-9
   Brandstaedter D, 2005, J NEUROL, V252, P1060, DOI 10.1007/s00415-005-0816-x
   BUTTNER T, 1994, J NEURAL TRANSM-PARK, V7, P13, DOI 10.1007/BF02252659
   BUTTNER T, 1995, NEUROLOGY, V45, P386, DOI 10.1212/WNL.45.2.386
   Chaudhuri KR, 2006, LANCET NEUROL, V5, P235, DOI 10.1016/S1474-4422(06)70373-8
   DOTY RL, 1984, PHYSIOL BEHAV, V32, P489, DOI 10.1016/0031-9384(84)90269-5
   Fantini ML, 2002, NEUROLOGY, V59, P1889, DOI 10.1212/01.WNL.0000038348.94399.F6
   Farnsworth D, 1943, J OPT SOC AM, V33, P568, DOI 10.1364/JOSA.33.000568
   FeriniStrambi L, 1996, SLEEP, V19, P367, DOI 10.1093/sleep/19.5.367
   Gagnon JF, 2006, LANCET NEUROL, V5, P424, DOI 10.1016/S1474-4422(06)70441-0
   Gagnon JF, 2002, NEUROLOGY, V59, P585, DOI 10.1212/WNL.59.4.585
   Goldstein DS, 2003, LANCET NEUROL, V2, P669, DOI 10.1016/S1474-4422(03)00555-6
   Hays R D, 1993, HEALTH ECON, V2, P217, DOI 10.1002/hec.4730020305
   Hely MA, 1999, J NEUROL NEUROSUR PS, V67, P300, DOI 10.1136/jnnp.67.3.300
   HOEHN MM, 1967, NEUROLOGY, V17, P427, DOI 10.1212/WNL.17.5.427
   HUGHES AJ, 1992, J NEUROL NEUROSUR PS, V55, P181, DOI 10.1136/jnnp.55.3.181
   LAPIERRE O, 1992, NEUROLOGY, V42, P1371, DOI 10.1212/WNL.42.7.1371
   Manni R, 2002, NEUROLOGY, V59, P1979, DOI 10.1212/01.WNL.0000038351.32678.4A
   Marras C, 2002, ARCH NEUROL-CHICAGO, V59, P1724, DOI 10.1001/archneur.59.11.1724
   MCHORNEY CA, 1993, MED CARE, V31, P247, DOI 10.1097/00005650-199303000-00006
   Miyamoto T, 2006, NEUROLOGY, V67, P2236, DOI 10.1212/01.wnl.0000249313.25627.2e
   Olson EJ, 2000, BRAIN, V123, P331, DOI 10.1093/brain/123.2.331
   Onofrj M, 2002, NEUROL SCI, V23, PS91, DOI 10.1007/s100720200085
   Pacchetti C, 2005, MOVEMENT DISORD, V20, P1439, DOI 10.1002/mds.20582
   Peto V, 1998, J NEUROL, V245, PS10, DOI 10.1007/PL00007730
   Postuma RB, 2006, NEUROLOGY, V66, P845, DOI 10.1212/01.wnl.0000203648.80727.5b
   PRICE MJ, 1992, NEUROLOGY, V42, P887, DOI 10.1212/WNL.42.4.887
   Schenck CH, 2002, SLEEP, V25, P120, DOI 10.1093/sleep/25.2.120
   Sinforiani E, 2006, MOVEMENT DISORD, V21, P462, DOI 10.1002/mds.20719
   UDCMarsden CD, 1987, RECENT DEVELOPMENTS IN PARKINSONS DISEASE, V0, P153
   Vendette M, 2007, NEUROLOGY, V69, P1843, DOI 10.1212/01.wnl.0000278114.14096.74
   Voon V, 2006, NEUROLOGY, V67, P1254, DOI 10.1212/01.wnl.0000238503.20816.13
   WARE JE, 1992, MED CARE, V30, P473, DOI 10.1097/00005650-199206000-00002
   Wenning GK, 2004, MOVEMENT DISORD, V19, P1391, DOI 10.1002/mds.20255
NR 39
TC 124
Z9 135
U1 0
U2 7
PU WILEY-LISS
PI HOBOKEN
PA DIV JOHN WILEY & SONS INC, 111 RIVER ST, HOBOKEN, NJ 07030 USA
SN 0885-3185
EI 
J9 MOVEMENT DISORD
JI Mov. Disord.
PD SEP 15
PY 2008
VL 23
IS 12
BP 1665
EP 1672
DI 10.1002/mds.22099
PG 8
WC Clinical Neurology
SC Neurosciences & Neurology
GA 356GU
UT WOS:000259767500004
PM 18709686
DA 2024-02-01
ER

PT J
AU Alves, G
   Forsaa, EB
   Pedersen, KF
   Gjerstad, MD
   Larsen, JP
AF Alves, Guido
   Forsaa, Elin Bjelland
   Pedersen, Kenn Freddy
   Gjerstad, Michaela Dreetz
   Larsen, Jan Petter
TI Epidemiology of Parkinson's disease
SO JOURNAL OF NEUROLOGY
LA English
DT Review
DE Parkinson's disease; epidemiology; population-based; progression
ID restless legs syndrome; sleep behavior disorder; quality-of-life; excessive daytime sleepiness; risk-factors; rem-sleep; follow-up; clinical-diagnosis; incident dementia; datatop cohort
AB Epidemiological research aims to provide information on the development, prevalence and progression of diseases, and their associated risk factors. Epidemiological research is thus the basis of increasing our understanding on the aetiology of diseases and as a consequence the starting point for identifying at risk groups in the population, development for novel prevention and treatment strategies, and health care planning. This review provides an overview of the epidemiology of Parkinson's disease, the second most common neuro degenerative disorder, with special emphasis on population-based data on the clinical progression of motor and non-motor features of the disease.
C1 [Alves, Guido; Forsaa, Elin Bjelland; Pedersen, Kenn Freddy; Gjerstad, Michaela Dreetz; Larsen, Jan Petter] Stavanger Univ Hosp, Norwegian Ctr Movement Disorders, N-4068 Stavanger, Norway.
   [Larsen, Jan Petter] Univ Bergen, Sch Med, Inst Clin Med, N-5020 Bergen, Norway.
   [Alves, Guido; Forsaa, Elin Bjelland; Pedersen, Kenn Freddy; Gjerstad, Michaela Dreetz; Larsen, Jan Petter] Stavanger Univ Hosp, Dept Neurol, N-4068 Stavanger, Norway.
C3 Stavanger University Hospital; University of Bergen; Stavanger University Hospital
RP Alves, G (corresponding author), Stavanger Univ Hosp, Norwegian Ctr Movement Disorders, PO 8100, N-4068 Stavanger, Norway.
EM algu@sus.no
FU GlaxoSmithKline
CR Aarsland D, 2007, J NEUROL, V254, P38, DOI 10.1007/s00415-006-0234-8
   Aarsland D, 2004, ARCH NEUROL-CHICAGO, V61, P1906, DOI 10.1001/archneur.61.12.1906
   Aarsland D, 1999, J NEUROL NEUROSUR PS, V67, P492, DOI 10.1136/jnnp.67.4.492
   Aarsland D, 2001, NEUROLOGY, V56, P730, DOI 10.1212/WNL.56.6.730
   Aarsland D, 2000, J AM GERIATR SOC, V48, P938, DOI 10.1111/j.1532-5415.2000.tb06891.x
   Aarsland D, 2003, ARCH NEUROL-CHICAGO, V60, P387, DOI 10.1001/archneur.60.3.387
   Aarsland D, 1999, ARCH NEUROL-CHICAGO, V56, P595, DOI 10.1001/archneur.56.5.595
   Aarsland Dag, 2005, ADV NEUROL, V96, P56
   Aasly JO, 2005, ANN NEUROL, V57, P762, DOI 10.1002/ana.20456
   Adler CH, 2005, NEUROLOGY, V64, PS12, DOI 10.1212/WNL.64.12_suppl_3.S12
   Ahlskog JE, 2001, MOVEMENT DISORD, V16, P448, DOI 10.1002/mds.1090
   Allam MF, 2005, NEUROL RES, V27, P206, DOI 10.1179/016164105X22057
   Allcock LM, 2004, J NEUROL NEUROSUR PS, V75, P1470, DOI 10.1136/jnnp.2003.029413
   Allen RP, 2005, ARCH INTERN MED, V165, P1286, DOI 10.1001/archinte.165.11.1286
   Alves G, 2005, NEUROLOGY, V65, P1436, DOI 10.1212/01.wnl.0000183359.50822.f2
   Alves G, 2004, NEUROLOGY, V63, P1908, DOI 10.1212/01.WNL.0000144277.06917.CC
   Alves G, 2004, MOVEMENT DISORD, V19, P1087, DOI 10.1002/mds.20117
   Alves G, 2006, MOVEMENT DISORD, V21, P1123, DOI 10.1002/mds.20897
   Autere JM, 2000, J NEUROL NEUROSUR PS, V69, P107, DOI 10.1136/jnnp.69.1.107
   Beyer MK, 2001, ACTA NEUROL SCAND, V103, P7, DOI 10.1034/j.1600-0404.2001.00191.x
   Bhidayasir R, 2008, J NEUROL SCI, V266, P204, DOI 10.1016/j.jns.2007.08.028
   Boeve B, 2003, NEUROLOGY, V61, P40, DOI 10.1212/01.WNL.0000073619.94467.B0
   Boeve BF, 2001, MOVEMENT DISORD, V16, P622, DOI 10.1002/mds.1120
   Bonuccelli U, 2003, ARCH NEUROL-CHICAGO, V60, P1400, DOI 10.1001/archneur.60.10.1400
   Braak H, 2005, NEUROLOGY, V64, P1404, DOI 10.1212/01.WNL.0000158422.41380.82
   Braak H, 2003, NEUROBIOL AGING, V24, P197, DOI 10.1016/S0197-4580(02)00065-9
   Braga-Neto P, 2004, J NEUROL SCI, V217, P41, DOI 10.1016/j.jns.2003.08.010
   Bronnick K, 2007, J NEUROL NEUROSUR PS, V78, P1064, DOI 10.1136/jnnp.2006.108076
   Burn DJ, 2006, J NEUROL NEUROSUR PS, V77, P585, DOI 10.1136/jnnp.2005.081711
   Buter TC, 2008, NEUROLOGY, V70, P1017, DOI 10.1212/01.wnl.0000306632.43729.24
   Cairns V, 2005, INT J EPIDEMIOL, V34, P1340, DOI 10.1093/ije/dyi129
   Chaudhuri A, 2004, LANCET, V363, P978, DOI 10.1016/S0140-6736(04)15794-2
   COLEMAN RM, 1980, ANN NEUROL, V8, P416, DOI 10.1002/ana.410080413
   Comella CL, 1998, NEUROLOGY, V51, P526, DOI 10.1212/WNL.51.2.526
   de Maindreville AD, 2005, MOVEMENT DISORD, V20, P212, DOI 10.1002/mds.20263
   DOTY RL, 1992, J NEUROL NEUROSUR PS, V55, P138, DOI 10.1136/jnnp.55.2.138
   Dubois B, 1997, J NEUROL, V244, P2, DOI 10.1007/pl00007725
   Elbaz A, 2003, ARCH NEUROL-CHICAGO, V60, P91, DOI 10.1001/archneur.60.1.91
   Elbaz A, 2007, J NEUROL SCI, V262, P37, DOI 10.1016/j.jns.2007.06.024
   Eriksen JL, 2005, ARCH NEUROL-CHICAGO, V62, P353, DOI 10.1001/archneur.62.3.353
   Fahn S, 2003, ANN NY ACAD SCI, V991, P1, DOI 10.1111/j.1749-6632.2003.tb07458.x
   Fénelon G, 2006, NEUROLOGY, V66, P93, DOI 10.1212/01.wnl.0000191325.31068.c4
   Fénelon G, 2000, BRAIN, V123, P733, DOI 10.1093/brain/123.4.733
   Fénelon G, 2008, CNS SPECTRUMS, V13, P18, DOI 10.1017/S1092852900017284
   Findley L, 2003, MOVEMENT DISORD, V18, P1139, DOI 10.1002/mds.10507
   Foltynie T, 2004, BRAIN, V127, P550, DOI 10.1093/brain/awh067
   Gagnon JF, 2002, NEUROLOGY, V59, P585, DOI 10.1212/WNL.59.4.585
   Gandhi S, 2005, HUM MOL GENET, V14, P2749, DOI 10.1093/hmg/ddi308
   Garber CE, 2003, NEUROLOGY, V60, P1119, DOI 10.1212/01.WNL.0000055868.06222.AB
   Garcia-Borreguero D, 2003, SLEEP MED REV, V7, P115, DOI 10.1053/smrv.2002.0229
   Gasser T, 1998, NAT GENET, V18, P262, DOI 10.1038/ng0398-262
   Gelb DJ, 1999, ARCH NEUROL-CHICAGO, V56, P33, DOI 10.1001/archneur.56.1.33
   Giladi N, 2001, NEUROLOGY, V56, P1712, DOI 10.1212/WNL.56.12.1712
   Gjerstad MD, 2008, J NEUROL NEUROSUR PS, V79, P387, DOI 10.1136/jnnp.2007.116830
   Gjerstad MD, 2007, J NEUROL NEUROSUR PS, V78, P476, DOI 10.1136/jnnp.2006.100370
   Gjerstad MD, 2006, NEUROLOGY, V67, P853, DOI 10.1212/01.wnl.0000233980.25978.9d
   Gjerstad MD, 2002, NEUROLOGY, V58, P1544, DOI 10.1212/WNL.58.10.1544
   Goetz CG, 2001, NEUROLOGY, V57, P2078, DOI 10.1212/WNL.57.11.2078
   GOETZ CG, 1988, NEUROLOGY, V38, P1841, DOI 10.1212/WNL.38.12.1841
   Grimbergen YAM, 2004, CURR OPIN NEUROL, V17, P405, DOI 10.1097/01.wco.0000137530.68867.93
   Haehner A, 2007, MOVEMENT DISORD, V22, P839, DOI 10.1002/mds.21413
   Hagell P, 2002, MOVEMENT DISORD, V17, P1213, DOI 10.1002/mds.10262
   Haugarvoll K, 2008, NEUROLOGY, V70, P1456, DOI 10.1212/01.wnl.0000304044.22253.03
   Hauser RA, 2006, ARCH NEUROL-CHICAGO, V63, P1756, DOI 10.1001/archneur.63.12.1756
   Hely MA, 2005, MOVEMENT DISORD, V20, P190, DOI 10.1002/mds.20324
   Hely MA, 1995, ACTA NEUROL SCAND, V92, P455
   Herlofson K, 2004, NEUROLOGY, V62, P937, DOI 10.1212/01.WNL.0000115116.56955.50
   Herlofson K, 2003, ACTA NEUROL SCAND, V107, P1, DOI 10.1034/j.1600-0404.2003.02033.x
   Hilker R, 2005, ARCH NEUROL-CHICAGO, V62, P378, DOI 10.1001/archneur.62.3.378
   HOEHN MM, 1967, NEUROLOGY, V17, P427, DOI 10.1212/WNL.17.5.427
   Holroyd S, 2001, J NEUROL NEUROSUR PS, V70, P734, DOI 10.1136/jnnp.70.6.734
   HUGHES AJ, 1993, ADV NEUROL, V60, P595
   HUGHES AJ, 1993, ARCH NEUROL-CHICAGO, V50, P140, DOI 10.1001/archneur.1993.00540020018011
   Hughes AJ, 2002, BRAIN, V125, P861, DOI 10.1093/brain/awf080
   Hughes AJ, 2001, NEUROLOGY, V57, P1497, DOI 10.1212/WNL.57.8.1497
   HUGHES AJ, 1992, NEUROLOGY, V42, P1142, DOI 10.1212/WNL.42.6.1142
   Hughes TA, 2000, NEUROLOGY, V54, P1596, DOI 10.1212/WNL.54.8.1596
   Hui Jennifer S, 2005, ADV NEUROL, V96, P114
   Isella V, 2002, MOVEMENT DISORD, V17, P366, DOI 10.1002/mds.10041
   JANKOVIC J, 1990, NEUROLOGY, V40, P1529, DOI 10.1212/WNL.40.10.1529
   Janvin C, 2003, DEMENT GERIATR COGN, V15, P126, DOI 10.1159/000068483
   Kandinov B, 2007, PARKINSONISM RELAT D, V13, P243, DOI 10.1016/j.parkreldis.2006.11.004
   Karlsen KH, 1999, J NEUROL NEUROSUR PS, V66, P431, DOI 10.1136/jnnp.66.4.431
   Katzenschlager R, 2004, J NEUROL NEUROSUR PS, V75, P1749, DOI 10.1136/jnnp.2003.035287
   Keränen T, 2003, PARKINSONISM RELAT D, V9, P163, DOI 10.1016/S1353-8020(02)00097-4
   Kitada T, 1998, NATURE, V392, P605, DOI 10.1038/33416
   Koller WC, 1999, NEUROLOGY, V53, P1012, DOI 10.1212/WNL.53.5.1012
   Korchounov A, 2005, J NEUROL, V252, P1530, DOI 10.1007/s00415-005-0909-6
   Krishnan PR, 2003, MOVEMENT DISORD, V18, P181, DOI 10.1002/mds.10307
   Kurz M, 2003, EUR J NEUROL, V10, P159, DOI 10.1046/j.1468-1331.2003.00532.x
   Lai BCL, 2002, PARKINSONISM RELAT D, V8, P297, DOI 10.1016/S1353-8020(01)00054-2
   Larsen JP, 2000, MOVEMENT DISORD, V15, P826, DOI 10.1002/1531-8257(200009)15:5<826::AID-MDS1010>3.0.CO;2-E
   Leentjens AFG, 2003, MOVEMENT DISORD, V18, P414, DOI 10.1002/mds.10387
   Leroy E, 1998, HUM GENET, V103, P424, DOI 10.1007/s004390050845
   Levy G, 2000, NEUROLOGY, V55, P539, DOI 10.1212/WNL.55.4.539
   Levy G, 2002, NEUROLOGY, V59, P1708, DOI 10.1212/01.WNL.0000036610.36834.E0
   Levy G, 2002, ANN NEUROL, V51, P722, DOI 10.1002/ana.10219
   Levy ML, 1998, J NEUROPSYCH CLIN N, V10, P314, DOI 10.1176/jnp.10.3.314
   Litvan I, 1998, JAMA-J AM MED ASSOC, V280, P1654, DOI 10.1001/jama.280.19.1654
   Loo HV, 2008, J NEUROL SCI, V266, P145, DOI 10.1016/j.jns.2007.09.033
   Lou JS, 2001, MOVEMENT DISORD, V16, P190, DOI 10.1002/mds.1042
   Louis ED, 1999, ARCH NEUROL-CHICAGO, V56, P334, DOI 10.1001/archneur.56.3.334
   Lu J, 2006, J NEUROSCI, V26, P193, DOI 10.1523/JNEUROSCI.2244-05.2006
   MARDER K, 1995, ARCH NEUROL-CHICAGO, V52, P695, DOI 10.1001/archneur.1995.00540310069018
   MARIN RS, 1991, J NEUROPSYCH CLIN N, V3, P243
   Marras C, 2005, NEUROLOGY, V64, P87, DOI 10.1212/01.WNL.0000148603.44618.19
   Marras C, 2002, ARCH NEUROL-CHICAGO, V59, P1724, DOI 10.1001/archneur.59.11.1724
   McKeith IG, 2006, J ALZHEIMERS DIS, V9, P417, DOI 10.1212/wnl.47.5.1113
   Meara J, 1999, AGE AGEING, V28, P99, DOI 10.1093/ageing/28.2.99
   Mesholam RI, 1998, ARCH NEUROL-CHICAGO, V55, P84, DOI 10.1001/archneur.55.1.84
   Mizuno S, 2005, PSYCHIAT CLIN NEUROS, V59, P461, DOI 10.1111/j.1440-1819.2005.01399.x
   MJONES HENRY, 1949, ACTA PSYCHIAT ET NEUROL COPENHAGEN, V54, P1
   Montplaisir J, 1997, MOVEMENT DISORD, V12, P61, DOI 10.1002/mds.870120111
   Morrish PK, 2003, MOVEMENT DISORD, V18, PS63, DOI 10.1002/mds.10581
   Morrish PK, 1996, BRAIN, V119, P585, DOI 10.1093/brain/119.2.585
   Müller A, 2002, J NEURAL TRANSM, V109, P805, DOI 10.1007/s007020200067
   Müller J, 2000, NEUROLOGY, V55, P888, DOI 10.1212/WNL.55.6.888
   Myslobodsky M, 2001, J GERIATR PSYCH NEUR, V14, P120, DOI 10.1177/089198870101400304
   Nilsson FM, 2002, ACTA PSYCHIAT SCAND, V106, P202, DOI 10.1034/j.1600-0447.2002.02229.x
   Nilsson FM, 2001, ACTA PSYCHIAT SCAND, V104, P380, DOI 10.1034/j.1600-0447.2001.00372.x
   Nomura T, 2006, MOVEMENT DISORD, V21, P380, DOI 10.1002/mds.20734
   Oka H, 2006, J NEUROL SCI, V241, P59, DOI 10.1016/j.jns.2005.10.014
   Olanow CW, 2007, MOVEMENT DISORD, V22, PS335, DOI 10.1002/mds.21675
   Olanow CW, 2000, MOVEMENT DISORD, V15, P212, DOI 10.1002/1531-8257(200003)15:2<212::AID-MDS1002>3.0.CO;2-6
   Ondo WG, 2002, ARCH NEUROL-CHICAGO, V59, P421, DOI 10.1001/archneur.59.3.421
   Paisán-Ruíz C, 2004, NEURON, V44, P595, DOI 10.1016/j.neuron.2004.10.023
   Patel V, 2005, BRIT MED J, V330, P1190, DOI 10.1136/bmj.38442.636181.E0
   PERRY EK, 1991, ANN NY ACAD SCI, V640, P197
   Pickering RM, 2007, MOVEMENT DISORD, V22, P1892, DOI 10.1002/mds.21598
   Pluck GC, 2002, J NEUROL NEUROSUR PS, V73, P636, DOI 10.1136/jnnp.73.6.636
   Poewe WH, 1998, ANN NEUROL, V44, PS1, DOI 10.1002/ana.410440703
   Ponsen MM, 2004, ANN NEUROL, V56, P173, DOI 10.1002/ana.20160
   Post B, 2007, MOVEMENT DISORD, V22, P1839, DOI 10.1002/mds.21537
   Ramaker C, 2002, MOVEMENT DISORD, V17, P867, DOI 10.1002/mds.10248
   Ravina B, 2007, MOVEMENT DISORD, V22, P1061, DOI 10.1002/mds.21382
   Reijnders JSAM, 2008, MOVEMENT DISORD, V23, P183, DOI 10.1002/mds.21803
   Rippon Gregory A, 2005, ADV NEUROL, V96, P95
   Ross GW, 2008, ANN NEUROL, V63, P167, DOI 10.1002/ana.21291
   Rothdach AJ, 2000, NEUROLOGY, V54, P1064, DOI 10.1212/WNL.54.5.1064
   Ruiz PJG, 2004, CLIN NEUROPHARMACOL, V27, P49
   Rye DB, 2000, J SLEEP RES, V9, P63, DOI 10.1046/j.1365-2869.2000.00201.x
   Saper CB, 2005, NATURE, V437, P1257, DOI 10.1038/nature04284
   Scherfler C, 2007, MOVEMENT DISORD, V22, P1229, DOI 10.1002/mds.21505
   Schrag A, 2000, J NEUROL NEUROSUR PS, V69, P308, DOI 10.1136/jnnp.69.3.308
   Schrag A, 2002, J NEUROL, V249, P419, DOI 10.1007/s004150200032
   Schrag A, 2002, J NEUROL NEUROSUR PS, V73, P529, DOI 10.1136/jnnp.73.5.529
   Schrag A, 2007, MOVEMENT DISORD, V22, P938, DOI 10.1002/mds.21429
   Seppi K, 2005, CURR OPIN NEUROL, V18, P370, DOI 10.1097/01.wco.0000173141.74137.63
   Shiba M, 2000, MOVEMENT DISORD, V15, P669, DOI 10.1002/1531-8257(200007)15:4<669::AID-MDS1011>3.0.CO;2-5
   SHOULSON I, 1993, NEW ENGL J MED, V328, P176, DOI 10.1056/NEJM199301213280305
   Shulman LM, 2007, GENDER MED, V4, P8, DOI 10.1016/S1550-8579(07)80003-9
   Shulman LM, 2001, MOVEMENT DISORD, V16, P507, DOI 10.1002/mds.1099
   Sommer U, 2004, MOVEMENT DISORD, V19, P1196, DOI 10.1002/mds.20141
   Spottke AE, 2005, PHARMACOECONOMICS, V23, P817, DOI 10.2165/00019053-200523080-00007
   STENAGER EN, 1994, ACTA PSYCHIAT SCAND, V90, P70, DOI 10.1111/j.1600-0447.1994.tb01558.x
   Stolze H, 2004, J NEUROL, V251, P79, DOI 10.1007/s00415-004-0276-8
   Suchowersky O, 2006, NEUROLOGY, V66, P968, DOI 10.1212/01.wnl.0000215437.80053.d0
   Tan EK, 2001, MOVEMENT DISORD, V16, P577, DOI 10.1002/mds.1102
   Tan EK, 2006, J NEUROL, V253, P33, DOI 10.1007/s00415-006-7008-1
   Tandberg E, 1998, MOVEMENT DISORD, V13, P895, DOI 10.1002/mds.870130606
   Tandberg E, 1997, ARCH NEUROL-CHICAGO, V54, P625, DOI 10.1001/archneur.1997.00550170097020
   Tandberg E, 1996, ARCH NEUROL-CHICAGO, V53, P175, DOI 10.1001/archneur.1996.00550020087019
   Tanner Caroline M., 2000, CURRENT OPINION IN NEUROLOGY, V13, P427, DOI 10.1097/00019052-200008000-00010
   Taylor KSM, 2007, J NEUROL NEUROSUR PS, V78, P905, DOI 10.1136/jnnp.2006.104695
   TETRUD JW, 1989, SCIENCE, V245, P519, DOI 10.1126/science.2502843
   Tison F, 2005, NEUROLOGY, V65, P239, DOI 10.1212/01.wnl.0000168910.48309.4a
   Tolosa E, 2007, PARKINSONISM RELAT D, V13, PS2, DOI 10.1016/j.parkreldis.2007.06.007
   Twelves D, 2003, MOVEMENT DISORD, V18, P19, DOI 10.1002/mds.10305
   UDCMarsden CD, 1987, RECENT DEVELOPMENTS IN PARKINSONS DISEASE, V0, P153
   Uitti RJ, 2005, PARKINSONISM RELAT D, V11, P139, DOI 10.1016/j.parkreldis.2004.10.007
   Valente EM, 2001, AM J HUM GENET, V68, P895, DOI 10.1086/319522
   Van Den Eeden SK, 2003, AM J EPIDEMIOL, V157, P1015, DOI 10.1093/aje/kwg068
   Van Duijn CM, 2001, AM J HUM GENET, V69, P505
   Verbaan D, 2007, NEUROLOGY, V69, P333, DOI 10.1212/01.wnl.0000266593.50534.e8
   VERHAGEN L, 2006, MENTAL DYSFUNCTION P, V3, P176
   von Campenhausen S, 2005, EUR NEUROPSYCHOPHARM, V15, P473, DOI 10.1016/j.euroneuro.2005.04.007
   White L, 1996, JAMA-J AM MED ASSOC, V276, P955, DOI 10.1001/jama.276.12.955
   Williams DR, 2006, J NEUROL NEUROSUR PS, V77, P468, DOI 10.1136/jnnp.2005.074070
   Williams-Gray CH, 2007, BRAIN, V130, P1787, DOI 10.1093/brain/awm111
   Witjas T, 2002, NEUROLOGY, V59, P408, DOI 10.1212/WNL.59.3.408
   Zimprich A, 2004, NEURON, V44, P601, DOI 10.1016/j.neuron.2004.11.005
NR 181
TC 256
Z9 334
U1 4
U2 100
PU SPRINGER HEIDELBERG
PI HEIDELBERG
PA TIERGARTENSTRASSE 17, D-69121 HEIDELBERG, GERMANY
SN 0340-5354
EI 1432-1459
J9 J NEUROL
JI J. Neurol.
PD SEP 15
PY 2008
VL 255
IS 
BP 18
EP 32
DI 10.1007/s00415-008-5004-3
PG 15
WC Clinical Neurology
SC Neurosciences & Neurology
GA 347AG
UT WOS:000259110400005
PM 18787879
DA 2024-02-01
ER

PT J
AU Martinez-Martin, P
   Visser, M
   Rodriguez-Blazquez, C
   Marinus, J
   Chaudhuri, KR
   van Hilten, JJ
AF Martinez-Martin, Pablo
   Visser, Martine
   Rodriguez-Blazquez, Carmen
   Marinus, Johan
   Chaudhuri, K. Ray
   van Hilten, Jacobus J.
TI SCOPA-Sleep and PDSS: Two scales for assessment of sleep disorder in Parkinson's disease
SO MOVEMENT DISORDERS
LA English
DT Article
DE Parkinson's disease; sleep disorder; Parkinson's disease sleep scale; SCOPA-sleep; assessment
ID quality-of-life; health-status; nocturnal disability; daytime sleepiness; nonmotor symptoms; depression; questionnaire; instruments; progression; severity
AB This study evaluated the comparative validity and usefulness of the Parkinson's Disease Sleep Scale (PDSS) and the Scales for Outcomes in PD-Sleep Scale (SCOPA-S), two disease-specific rating scales for assessing sleep disorders in Parkinson's disease (PD). Hoehn and Yahr staging (HY), SCOPA-Motor, Mini-Mental State Examination, Clinical Impression of Severity Index for PD, Hospital Anxiety and Depression Scale, EuroQoL, and SCOPA-Psychosocial, in addition to PDSS and SCOPA-S (night-time sleep (NS) and daytime sleepiness (DS) subscales), were applied to 187 consecutive PD patients. PDSS and SCOPA-S proved similar in acceptability, scaling assumptions, precision, and internal consistency (Cronbach's alpha = 0.82-0.84). Factor analysis revealed five separate factors for PDSS (67% of the variance) and one factor for each SCOPA-S subscale (60% of the variance for NS and 57% for DS). Correlation coefficient between PDSS and SCOPA-S NS was -0.60. Sleep scales correlated moderately with mood, low-to-moderate with HRQoL, and low with the rest of measures. PDSS and SCOPA-S DS discriminated between patients grouped by HY severity levels and disease duration. Cutoff points of 82/83 for PDSS and 6/7 for SCOPA-S INS were drawn to identify PD patients with sleep problems. Depression/anxiety scores explained 26% for PDSS and 22% for SCOPA-S NS scores. Both scales provide valid, reliable, and useful means to evaluate sleep disorders in PD. PDSS may be used to obtain a profile about potential causes of "bad sleep," but is barely useful to assess DS, whereas SCOPA-S assesses nocturnal steep disorders and daytime somnolence at a similar extent, Without exploring the potential causes. (C) 2008 Movement Disorder Society.
C1 [Martinez-Martin, Pablo; Rodriguez-Blazquez, Carmen] Carlos III Inst Hlth, Natl Ctr Epidemiol, Madrid, Spain.
   [Visser, Martine; Marinus, Johan; van Hilten, Jacobus J.] Leiden Univ, Med Ctr, Dept Neurol, Leiden, Netherlands.
   [Chaudhuri, K. Ray] Kings Coll Hosp London, Ctr Excellence, Natl Parkinson Fdn, London, England.
C3 Instituto de Salud Carlos III; Leiden University - Excl LUMC; Leiden University; Leiden University Medical Center (LUMC); King's College Hospital NHS Foundation Trust; King's College Hospital
RP Martinez-Martin, P (corresponding author), Inst Salud Carlos III, Ctr Nacl Epidemiol, C Sinesio Delgado 6, Madrid 28034, Spain.
EM pmartinez@isciii.es
FU Carlos III Institute of Health [EPY 1271/05]; van Alkemade-Keuls Foundation; Dutch Parkinson's Disease Society
CR Aaronson N, 2002, QUAL LIFE RES, V11, P193
   [Anonymous], 1996, QUALITY OF LIFE AND PHARAMACOECONOMICS IN CLINICAL TRIALS, V0, P0
   Badia X, 2001, MED DECIS MAKING, V21, P7, DOI 10.1177/0272989X0102100102
   Beaton DE, 2001, J CLIN EPIDEMIOL, V54, P1204, DOI 10.1016/S0895-4356(01)00407-3
   Borek LL, 2006, J CLIN PSYCHIAT, V67, P958, DOI 10.4088/JCP.v67n0613
   Chaudhuri KR, 2002, J NEUROL NEUROSUR PS, V73, P629, DOI 10.1136/jnnp.73.6.629
   Chaudhuri KR, 2004, NEUROLOGY, V63, PS17, DOI 10.1212/WNL.63.8_suppl_3.S17
   Damiano AM, 1999, QUAL LIFE RES, V8, P235, DOI 10.1023/A:1008823222574
   EISEN M, 1979, MED CARE, V17, P902, DOI 10.1097/00005650-197909000-00003
   FOLSTEIN MF, 1975, J PSYCHIAT RES, V12, P189, DOI 10.1016/0022-3956(75)90026-6
   GIBB WRG, 1988, J NEUROL NEUROSUR PS, V51, P745, DOI 10.1136/jnnp.51.6.745
   Gjerstad MD, 2007, J NEUROL NEUROSUR PS, V78, P476, DOI 10.1136/jnnp.2006.100370
   Goetz CG, 2005, NEUROLOGY, V64, P81, DOI 10.1212/01.WNL.0000148479.10865.FE
   Happe S, 2002, NEUROPSYCHOBIOLOGY, V46, P90, DOI 10.1159/000065418
   Happe S, 2001, ACTA NEUROL SCAND, V104, P275, DOI 10.1034/j.1600-0404.2001.00024.x
   HOEHN MM, 1967, NEUROLOGY, V17, P427, DOI 10.1212/WNL.17.5.427
   Holmes W, 1996, MED CARE, V34, P562, DOI 10.1097/00005650-199606000-00006
   Jenkinson C, 2003, J CLIN EPIDEMIOL, V56, P843, DOI 10.1016/S0895-4356(03)00148-3
   Karlsen K, 1999, MOVEMENT DISORD, V14, P237, DOI 10.1002/1531-8257(199903)14:2<237::AID-MDS1006>3.3.CO;2-O
   Karlsen KH, 1999, J NEUROL NEUROSUR PS, V66, P431, DOI 10.1136/jnnp.66.4.431
   LEES AJ, 1988, CLIN NEUROPHARMACOL, V11, P512, DOI 10.1097/00002826-198812000-00004
   Marinus J, 2004, J NEUROL NEUROSUR PS, V75, P388, DOI 10.1136/jnnp.2003.017509
   Marinus J, 2003, J CLIN EPIDEMIOL, V56, P61, DOI 10.1016/S0895-4356(02)00569-3
   Marinus J, 2002, CLIN NEUROPHARMACOL, V25, P318, DOI 10.1097/00002826-200211000-00008
   Marinus J, 2003, SLEEP, V26, P1049, DOI 10.1093/sleep/26.8.1049
   Martínez-Martín P, 2004, MOVEMENT DISORD, V19, P1226, DOI 10.1002/mds.20144
   Martínez-Martín P, 2006, MOVEMENT DISORD, V21, P208, DOI 10.1002/mds.20697
   Martínez-Martín P, 2005, J CLIN EPIDEMIOL, V58, P674, DOI 10.1016/j.jclinepi.2004.09.014
   Martínez-Martín P, 2006, REV NEUROLOGIA, V43, P577, DOI 10.33588/rn.4310.2006307
   Martinez-Martin P, 2007, MOVEMENT DISORD, V22, P1623, DOI 10.1002/mds.21586
   MCHORNEY CA, 1995, QUAL LIFE RES, V4, P293, DOI 10.1007/BF01593882
   Norman GR, 2003, MED CARE, V41, P582, DOI 10.1097/00005650-200305000-00004
   Scaravilli T, 2003, NEUROL SCI, V24, P209, DOI 10.1007/s10072-003-0134-y
   Schrag A, 2000, J NEUROL NEUROSUR PS, V69, P308, DOI 10.1136/jnnp.69.3.308
   Schrag A, 2007, MOVEMENT DISORD, V22, P1077, DOI 10.1002/mds.21333
   Shulman LM, 2002, PARKINSONISM RELAT D, V8, P193, DOI 10.1016/S1353-8020(01)00015-3
   Snaith R, 2000, BRIT MED J, V0, P547
   Suzuki K, 2007, MOVEMENT DISORD, V22, P1245, DOI 10.1002/mds.21257
   Swinscow TD., 1997, CORRELATION REGRESSI, V0, P0
   Tandberg E, 1999, MOVEMENT DISORD, V14, P922, DOI 10.1002/1531-8257(199911)14:6<922::AID-MDS1003>3.0.CO;2-7
   Terwee CB, 2003, QUAL LIFE RES, V12, P349, DOI 10.1023/A:1023499322593
   Verbaan D, 2008, MOVEMENT DISORD, V23, P35, DOI 10.1002/mds.21727
   WILLIAMS A, 1990, HEALTH POLICY, V16, P199
   Wyrwich KW, 2005, QUAL LIFE RES, V14, P285, DOI 10.1007/s11136-004-0705-2
   Wyrwich KW, 1999, J CLIN EPIDEMIOL, V52, P861, DOI 10.1016/S0895-4356(99)00071-2
   Wyrwich KW, 2000, J EVAL CLIN PRACT, V6, P39, DOI 10.1046/j.1365-2753.2000.00238.x
   Young A, 2002, SLEEP, V25, P573
NR 47
TC 67
Z9 76
U1 0
U2 6
PU WILEY
PI HOBOKEN
PA 111 RIVER ST, HOBOKEN 07030-5774, NJ USA
SN 0885-3185
EI 1531-8257
J9 MOVEMENT DISORD
JI Mov. Disord.
PD SEP 15
PY 2008
VL 23
IS 12
BP 1681
EP 1688
DI 10.1002/mds.22110
PG 8
WC Clinical Neurology
SC Neurosciences & Neurology
GA 356GU
UT WOS:000259767500006
PM 18709672
DA 2024-02-01
ER

PT J
AU Suzuki, K
   Miyamoto, T
   Miyamoto, M
   Okuma, Y
   Hattori, N
   Kamei, S
   Yoshii, F
   Utsumi, H
   Iwasaki, Y
   Iijima, M
   Hirata, K
AF Suzuki, Keisuke
   Miyamoto, Tomoyuki
   Miyamoto, Masayuki
   Okuma, Yasuyuki
   Hattori, Nobutaka
   Kamei, Satoshi
   Yoshii, Fumihito
   Utsumi, Hiroya
   Iwasaki, Yasuo
   Iijima, Mutsumi
   Hirata, Koichi
TI Excessive daytime sleepiness and sleep episodes in Japanese patients with Parkinson's disease
SO JOURNAL OF THE NEUROLOGICAL SCIENCES
LA English
DT Article
DE Parkinson's disease; excessive daytime sleepiness; sleep episodes; dopaminergic treatment; disease severity
ID dopamine agonists; sudden-onset; scale; disorders; disturbances; somnolence; instrument; attacks; age
AB In Parkinson's disease (PD), sudden unexpected sleep episodes and excessive daytime sleepiness (EDS) while driving and engaging in social activities are important problems. We conducted a multi-center study to clarify the prevalence and contributing factor of EDS and sleep episodes in Japanese patients with PD. We evaluated 188 patients with PD (85 men, 103 women) and 144 age-matched controls for sleepiness. EDS was defined as an Epworth sleepiness scale (ESS) score of >= 10. ESS score was significantly higher (6.6 +/- 4.2 vs. 5.6 +/- 3.8) and prevalence of sleep episodes was higher in PD than in controls (6.4% vs. 0.7%). PD patients with EDS were more likely to have sleep episodes (22.5% vs. 2.0%), higher score for disease severity and depressive symptoms, and on higher dose of dopaminergic agents than those without EDS. However, there were no differences in nocturnal disturbances between the two groups. ESS score was not different between patients taking ergot and non-ergot dopamine agonists. Logistic regression analysis demonstrated that mental state, total dose of opaminergic agents, and ESS score were significant predictors of sleep episodes. ESS score of >= 10 had 75% sensitivity and 82.4% specificity for sleep episodes. These results suggest that sleepiness in PD is dependent on disease itself and dopaminergic treatment rather than nocturnal disturbances. (C) 2008 Elsevier B.V. All rights reserved.
C1 [Suzuki, Keisuke; Miyamoto, Tomoyuki; Miyamoto, Masayuki; Hirata, Koichi] Dokkyo Med Univ, Dept Neurol, Mibu, Tochigi 3210293, Japan.
   [Okuma, Yasuyuki] Juntendo Univ, Shizuoka Hosp, Dept Neurol, Tokyo 113, Japan.
   [Hattori, Nobutaka] Juntendo Univ, Sch Med, Dept Neurol, Tokyo 113, Japan.
   [Kamei, Satoshi] Nihon Univ, Sch Med, Dept Med, Div Neurol, Tokyo, Japan.
   [Yoshii, Fumihito] Tokai Univ, Sch Med, Dept Neurol, Kanagawa 2591100, Japan.
   [Utsumi, Hiroya] Tokyo Med Univ, Sch Med, Div Neurol, Dept Internal Med 3, Tokyo, Japan.
   [Iwasaki, Yasuo] Toho Univ, Omori Hosp, Dept Neurol, Tokyo, Japan.
   [Iijima, Mutsumi] Tokyo Womens Med Univ, Dept Neurol, Tokyo, Japan.
C3 Dokkyo Medical University; Juntendo University; Juntendo University; Nihon University; Tokai University; Tokyo Medical University; Toho University; Tokyo Women's Medical University
RP Suzuki, K (corresponding author), Dokkyo Med Univ, Dept Neurol, 880 Kitakobayashi, Mibu, Tochigi 3210293, Japan.
EM keisuke@dokkyomed.ac.jp
CR Abbott RD, 2005, NEUROLOGY, V65, P1442, DOI 10.1212/01.wnl.0000183056.89590.0d
   Abe K, 2005, J NEUROL SCI, V234, P73, DOI 10.1016/j.jns.2005.03.036
   [Anonymous], 2005, PRINCIPLES PRACTICE, V0, P0, DOI DOI 10.1016/B0-72-160797-7/50072-0
   Arnulf I, 2002, NEUROLOGY, V58, P1019, DOI 10.1212/WNL.58.7.1019
   BLEECKER ML, 1988, NEUROLOGY, V38, P1565, DOI 10.1212/WNL.38.10.1565
   Brodsky MA, 2003, MOVEMENT DISORD, V18, P668, DOI 10.1002/mds.10429
   BUYSSE DJ, 1989, PSYCHIAT RES, V28, P193, DOI 10.1016/0165-1781(89)90047-4
   Cantor CR, 2002, NEUROLOGY, V58, PS71, DOI 10.1212/WNL.58.suppl_1.S71
   Chaudhuri KR, 2002, J NEUROL NEUROSUR PS, V73, P629, DOI 10.1136/jnnp.73.6.629
   Diederich N.J., 2003, SLEEP MOVEMENT DISOR, V0, P478
   Diederich NJ, 2005, MOVEMENT DISORD, V20, P1413, DOI 10.1002/mds.20624
   Freeman A, 2001, ANN NEUROL, V50, P321, DOI 10.1002/ana.1119
   Frucht S, 1999, NEUROLOGY, V52, P1908, DOI 10.1212/WNL.52.9.1908
   Fukuda K, 1973, SEISHIN SHINKEIGAKU ZASSHI, V75, P673
   Furumoto H, 2004, EUR J NEUROL, V11, P535, DOI 10.1111/j.1468-1331.2004.00827.x
   Grandas F, 2004, NEUROLOGY, V63, PS8, DOI 10.1212/WNL.63.8_suppl_3.S8
   HARDESTY DE, 2005, PARKINSONS DIS NONMO, V0, P199
   Hauser SL, 2006, ANN NEUROL, V59, P9A, DOI 10.1002/ana.20897
   Hobson DE, 2002, JAMA-J AM MED ASSOC, V287, P455, DOI 10.1001/jama.287.4.455
   HOEHN MM, 1967, NEUROLOGY, V17, P427, DOI 10.1212/WNL.17.5.427
   HUGHES AJ, 1992, J NEUROL NEUROSUR PS, V55, P181, DOI 10.1136/jnnp.55.3.181
   JELLINGER KA, 1991, MOL CHEM NEUROPATHOL, V14, P153, DOI 10.1007/BF03159935
   JOHNS MW, 1991, SLEEP, V14, P540, DOI 10.1093/sleep/14.6.540
   Körner Y, 2004, MOVEMENT DISORD, V19, P1298, DOI 10.1002/mds.20163
   LEES AJ, 1988, CLIN NEUROPHARMACOL, V11, P512, DOI 10.1097/00002826-198812000-00004
   Lu J, 2006, J NEUROSCI, V26, P193, DOI 10.1523/JNEUROSCI.2244-05.2006
   Nausieda P A, 1984, ADV NEUROL, V40, P271
   Olanow CW, 2000, MOVEMENT DISORD, V15, P212, DOI 10.1002/1531-8257(200003)15:2<212::AID-MDS1002>3.0.CO;2-6
   Ondo WG, 2001, NEUROLOGY, V57, P1392, DOI 10.1212/WNL.57.8.1392
   Overeem S, 2002, NEUROLOGY, V58, P498, DOI 10.1212/WNL.58.3.498
   Paus S, 2003, MOVEMENT DISORD, V18, P659, DOI 10.1002/mds.10417
   PRINZ PN, 1990, NEW ENGL J MED, V323, P520
   Roehrs T, 2005, PRINCIPLES PRACTICE, V0, P39
   Roth T, 2003, SLEEP MED, V4, P275, DOI 10.1016/S1389-9457(03)00058-3
   Rye DB, 2004, NEUROLOGY, V63, PS2, DOI 10.1212/WNL.63.8_suppl_3.S2
   Schapira AHV, 2000, LANCET, V355, P1332, DOI 10.1016/S0140-6736(00)02118-8
   Suzuki K, 2007, MOVEMENT DISORD, V22, P1245, DOI 10.1002/mds.21257
   Tan EK, 2002, NEUROLOGY, V58, P465, DOI 10.1212/WNL.58.3.465
   Tandberg E, 1999, MOVEMENT DISORD, V14, P922, DOI 10.1002/1531-8257(199911)14:6<922::AID-MDS1003>3.0.CO;2-7
   Thannickal TC, 2007, BRAIN, V130, P1586, DOI 10.1093/brain/awm097
   THORPY MJ, 1997, INT CLASSIFICATION S, V0, P0
   UDCMarsden CD, 1987, RECENT DEVELOPMENTS IN PARKINSONS DISEASE, V0, P153
   Vingerhoets FJG, 2002, NEUROLOGY, V58, P396, DOI 10.1212/WNL.58.3.396
   Yasui K, 2006, J NEUROL SCI, V250, P120, DOI 10.1016/j.jns.2006.08.004
   ZUNG WWK, 1965, ARCH GEN PSYCHIAT, V12, P63, DOI 10.1001/archpsyc.1965.01720310065008
NR 45
TC 37
Z9 42
U1 0
U2 1
PU ELSEVIER SCIENCE BV
PI AMSTERDAM
PA PO BOX 211, 1000 AE AMSTERDAM, NETHERLANDS
SN 0022-510X
EI 
J9 J NEUROL SCI
JI J. Neurol. Sci.
PD AUG 15
PY 2008
VL 271
IS 1-2
BP 47
EP 52
DI 10.1016/j.jns.2008.03.008
PG 6
WC Clinical Neurology; Neurosciences
SC Neurosciences & Neurology
GA 330RA
UT WOS:000257959300007
PM 18436241
DA 2024-02-01
ER

PT J
AU Nodel, MR
   Yakhno, NN
AF Nodel, M. R.
   Yakhno, N. N.
TI Mirapex (pramipexole) in the treatment of non-motor disturbances in Parkinson's disease
SO ZHURNAL NEVROLOGII I PSIKHIATRII IMENI S S KORSAKOVA
LA Russian
DT Article
DE Parkinson's disease; non-motor disturbances; depression; anxiety; sleep disorder; mirapex
ID dopamine agonist; follow-up; efficacy; sleep; multicenter; depression; placebo; management; disorder; levodopa
AB The effect of the dopamine receptor antagonist mirapex on emotional disorders (anxiety, depression), cognitive disturbances and sleep disorders has been studied in 66 patients with Parkinson's disease. Mirapex has been administered in addition to levodopa and other antiparkinsonian drugs in dosage 3,5 +/- 1,1 mg daily to 36 patients with emotional and cognitive disorders and in dosage 2,9 +/- 0,96 mg daily to 30 patients with sleep disorders. Patient's state has been assessed using a number of psychometric scales and neuropsychological tests. The effectiveness of Mirapex in all disorders studied has been shown.
C1 [Nodel, M. R.; Yakhno, N. N.] IM Sechenov Med Acad, Dept Nervous Dis, Moscow, Russia.
C3 Sechenov First Moscow State Medical University
RP Nodel, MR (corresponding author), IM Sechenov Med Acad, Dept Nervous Dis, Moscow, Russia.
CR Aiken CB, 2007, J CLIN PSYCHIAT, V68, P1230, DOI 10.4088/JCP.v68n0810
   Armer JA, 2001, REV CONTEMP PHARMACO, V12, P105
   ARTEMYEV DV, 2005, BOLEZNI NERVNOI SIST, V2, P76
   BARONE P, 2005, J NEUROL, V4, P1
   BRESSMAN SB, 1999, NEUROL S2, V52, P34
   Chaudhuri KR, 2002, J NEUROL NEUROSUR PS, V73, P629, DOI 10.1136/jnnp.73.6.629
   CHAUDHURI KR, 2003, NEUROL S3, V61, P237
   Corrigan MH, 2000, DEPRESS ANXIETY, V11, P58, DOI 10.1002/(SICI)1520-6394(2000)11:2<58::AID-DA2>3.3.CO;2-8
   Dooley M, 1998, DRUG AGING, V12, P495, DOI 10.2165/00002512-199812060-00007
   Eichhorn TE, 1995, NERVENARZT, V66, P933
   FEDOROVA NV, 2002, NEVROL ZH, V7, P41
   Garcia-Borreguero D, 2003, SLEEP MED REV, V7, P115, DOI 10.1053/smrv.2002.0229
   GLOZMAN ZM, 1994, PSIKHOLOGIYA, V3, P25
   Goetz CG, 2005, MOVEMENT DISORD, V20, P523, DOI 10.1002/mds.20464
   GOLUBEV VL, 2006, LECHENIYE RESHENNYE, V0, P395
   Holloway RG, 2004, ARCH NEUROL-CHICAGO, V61, P1044
   Horstink M, 2006, EUR J NEUROL, V13, P1170, DOI 10.1111/j.1468-1331.2006.01547.x
   Illarioshkin SN, 2006, ZH NEVROL PSIKHIATR, V106, P26
   KIERBURTZ K, 1997, JAMA-J AM MED ASSOC, V278, P125
   Kulisevsky J, 1996, BRAIN, V119, P2121, DOI 10.1093/brain/119.6.2121
   Kulisevsky J, 2000, MOVEMENT DISORD, V15, P613, DOI 10.1002/1531-8257(200007)15:4<613::AID-MDS1005>3.0.CO;2-F
   Lemke MR, 2005, J NEUROPSYCH CLIN N, V17, P214, DOI 10.1176/appi.neuropsych.17.2.214
   LEVIN OS, 2004, NEVROL ZH, V3, P31
   Lieberman A, 2001, REV CONTEMP PHARMACO, V12, P59
   LITVINENKO IV, 2002, NERVOL ZH, V7, P36
   Miyasaki JM, 2002, NEUROLOGY, V58, P11, DOI 10.1212/WNL.58.1.11
   Möller JC, 2005, MOVEMENT DISORD, V20, P602, DOI 10.1002/mds.20397
   NODEL MR, 1999, NEVROL ZH, V6, P45
   Pinter MM, 1999, J NEUROL NEUROSUR PS, V66, P436, DOI 10.1136/jnnp.66.4.436
   POGARELL O, 2002, J NEUROL NEUROSUR PS, V72, P1
   Rektorová I, 2003, EUR J NEUROL, V10, P399, DOI 10.1046/j.1468-1331.2003.00612.x
   Saletu M, 2002, EUR ARCH PSY CLIN N, V252, P185, DOI 10.1007/s00406-002-0380-7
   SCARAVILLI T, 2003, J NOUROL NEUROSURG P, V74, P163
   Schmidt MH, 2006, SLEEP MED, V7, P418, DOI 10.1016/j.sleep.2006.03.018
   Schrag A, 2000, J NEUROL NEUROSUR PS, V69, P308, DOI 10.1136/jnnp.69.3.308
   Shannon KM, 1997, NEUROLOGY, V49, P724, DOI 10.1212/WNL.49.3.724
   SZEGEDI A, 1997, CLIN NEUROPHARMAC S1, V20, P36
   YAKHNO NN, 2004, NEVROL ZHURN, V3, P25
   ZAKHAROV VV, 2003, NEVROL ZH, V8, P11
NR 39
TC 3
Z9 17
U1 0
U2 7
PU IZDATELSTVO MEDITSINA
PI MOSCOW
PA PETROVERIGSKII PER 6-8, K-142 MOSCOW, RUSSIA
SN 1997-7298
EI 
J9 ZH NEVROL PSIKHIATR
JI Z. Nevrol. Psikhiatrii Im S S Korsakova
PD JUN 15
PY 2008
VL 108
IS 5
BP 32
EP 38
DI 
PG 7
WC Clinical Neurology; Psychiatry
SC Neurosciences & Neurology; Psychiatry
GA 313WL
UT WOS:000256770600005
PM 18577955
DA 2024-02-01
ER

PT J
AU Politis, M
   Piccini, P
   Pavese, N
   Koh, SB
   Brooks, DJ
AF Politis, Marios
   Piccini, Paola
   Pavese, Nicola
   Koh, Seong-Beom
   Brooks, David J.
TI Evidence of dopamine dysfunction in the hypothalamus of patients with Parkinson's disease: An <i>in vivo</i> <SUP>11</SUP>C-raclopride PET study
SO EXPERIMENTAL NEUROLOGY
LA English
DT Article
DE PET (positron emission tomography); PD (Parkinson's disease); Hypothalamus; Dopamine D2 receptors; Dopamine D3 receptors; 11C-Raclopride; Putamen
ID positron-emission-tomography; d2 receptor status; normal human brain; orexin neurons; hypocretin orexin; c-11 raclopride; f-18-dopa pet; rat-brain; binding; innervation
AB mild to moderate reduction in dopamine, noradrenaline and serotonin levels alongside a progressive loss of hypocretin cells and melanin hormone concentrating cells has been reported in the hypothalamus of PD at postmortem. Hypothalamic uptake of F-18-dopa PET, an in vivo marker of dysfunction of monoaminergic neurons, is also significantly reduced in these patients. These data indicate a general impairment of hypothalamic function in PD. Dopamine receptors play an important role in the regulation of hypothalamic pathways. To date, possible changes in hypothalamic D-2 receptor availability have not been investigated in PD. The objective in this Study was to assess dopamine D2 receptor availability in hypothalamus of patients with idiopathic Parkinson's disease (PD) using positron emission tomography (PET) with C-11-raclopride (RAC). We evaluated D-2 binding in RAC PET images of 14 PD patients using both region of interest (ROI) analysis and a voxel based approach. ROIs for the hypothalamus were traced on the subject's MRI co-registered to the PET image. C-11-raclopride binding potentials (BP) for hypothalamus were obtained by applying ROIs onto parametric images. Findings were compared with those of 9 normal controls. We found a significant reduction in the mean hypothalamic RAC BP of the PD patients compared with the normal controls (0.2714 +/- 0.06 vs. 0.3861 +/- 0.04; mean +/- SD; p=0.0005). ROI results were confirmed with statistical parametric mapping (SPM). Individual hypothalamic BP values of PD patients did not correlate with age, disease duration, disease severity and levodopa equivalent dose. It remains to be ascertained whether the reductions in hypothalamic D2 receptor availability seen in PD are disease related, the results of chronic exposure to levodopa or both. Our results provide further evidence of dopaminergic dysfunction in the hypothalamus in PD, and this may contribute to the development of sleep, endocrine and autonomic disorders. (C) 2008 Elsevier Inc. All rights reserved.
C1 Univ London Imperial Coll Sci Technol & Med, Div Neurosci, Fac Med, Hammersmith Hosp, London W12 0NN, England.
   Univ London Imperial Coll Sci Technol & Med, MRC Clin Sci Ctr, Fac Med, Hammersmith Hosp, London W12 0NN, England.
C3 Imperial College London; Imperial College London
RP Politis, M (corresponding author), Univ London Imperial Coll Sci Technol & Med, Div Neurosci, Fac Med, Hammersmith Hosp, Cyclotron Bldg,DuCane Rd, London W12 0NN, England.
EM marios.politis@imperial.ac.uk
FU Medical Research Council [MC_U120036861] Funding Source: researchfish; Medical Research Council [MC_U120036861] Funding Source: Medline; MRC [MC_U120036861] Funding Source: UKRI
CR Alberto CO, 2006, J NEUROSCI, V26, P10043, DOI 10.1523/JNEUROSCI.1819-06.2006
   ANTONINI A, 1993, ARCH NEUROL-CHICAGO, V50, P474, DOI 10.1001/archneur.1993.00540050026010
   ANTONINI A, 1994, NEUROLOGY, V44, P1325, DOI 10.1212/WNL.44.7.1325
   Antonini A, 1997, MOVEMENT DISORD, V12, P33, DOI 10.1002/mds.870120107
   Baldo BA, 2003, J COMP NEUROL, V464, P220, DOI 10.1002/cne.10783
   BROOKS DJ, 1992, ANN NEUROL, V31, P184, DOI 10.1002/ana.410310209
   Bubser M, 2005, EUR J NEUROSCI, V21, P2993, DOI 10.1111/j.1460-9568.2005.04121.x
   Chaudhuri KR, 2006, LANCET NEUROL, V5, P235, DOI 10.1016/S1474-4422(06)70373-8
   Dentresangle C, 1999, MOVEMENT DISORD, V14, P1025, DOI 10.1002/1531-8257(199911)14:6<1025::AID-MDS1020>3.0.CO;2-P
   Duvernoy H. M., 1999, THE HUMAN BRAIN SURFACE, V0, P0, DOI 10.1007/978-3-7091-6792-2
   Evans AH, 2004, MOVEMENT DISORD, V19, P397, DOI 10.1002/mds.20045
   FARDE L, 1986, SCIENCE, V231, P258, DOI 10.1126/science.2867601
   Friston K., 1994, HUMAN BRAIN MAPPING, V2, P189, DOI 10.1002/hbm.460020402
   Fronczek R, 2007, BRAIN, V130, P1577, DOI 10.1093/brain/awm090
   Gunn RN, 1997, NEUROIMAGE, V6, P279, DOI 10.1006/nimg.1997.0303
   Gurevich EV, 1999, NEUROPSYCHOPHARMACOL, V20, P60, DOI 10.1016/S0893-133X(98)00066-9
   HUGHES AJ, 1992, J NEUROL NEUROSUR PS, V55, P181, DOI 10.1136/jnnp.55.3.181
   JAVOYAGID F, 1984, NEUROLOGY, V34, P672, DOI 10.1212/WNL.34.5.672
   LANGSTON JW, 1978, ANN NEUROL, V3, P129, DOI 10.1002/ana.410030207
   Meyer JH, 1999, NEUROIMAGE, V9, P545, DOI 10.1006/nimg.1999.0431
   Moore RY, 2008, NEUROBIOL DIS, V29, P381, DOI 10.1016/j.nbd.2007.09.004
   Moore RY, 2003, BRAIN RES, V982, P137, DOI 10.1016/S0006-8993(03)02721-5
   Nambu T, 1999, BRAIN RES, V827, P243, DOI 10.1016/S0006-8993(99)01336-0
   Pavese N, 2006, NEUROLOGY, V66, P0
   RINNE JO, 1993, MOVEMENT DISORD, V8, P134, DOI 10.1002/mds.870080203
   SAWLE GV, 1993, BRAIN, V116, P853, DOI 10.1093/brain/116.4.853
   Scherfler C, 2004, BRAIN, V127, P1332, DOI 10.1093/brain/awh150
   SHANNAK K, 1994, BRAIN RES, V639, P33, DOI 10.1016/0006-8993(94)91761-2
   Siegel JM, 2004, ANNU REV PSYCHOL, V55, P125, DOI 10.1146/annurev.psych.55.090902.141545
   Talairach J, 1988, CO-PLANAR STEREOTAXIS ATLAS OF THE HUMAN BRAIN, V0, P0
   Thannickal TC, 2007, BRAIN, V130, P1586, DOI 10.1093/brain/awm097
   Turjanski N, 1997, NEUROLOGY, V49, P717, DOI 10.1212/WNL.49.3.717
   Yamanaka A, 2006, J NEUROPHYSIOL, V96, P284, DOI 10.1152/jn.01361.2005
NR 33
TC 86
Z9 95
U1 0
U2 13
PU ACADEMIC PRESS INC ELSEVIER SCIENCE
PI SAN DIEGO
PA 525 B ST, STE 1900, SAN DIEGO, CA 92101-4495 USA
SN 0014-4886
EI 
J9 EXP NEUROL
JI Exp. Neurol.
PD NOV 15
PY 2008
VL 214
IS 1
BP 112
EP 116
DI 10.1016/j.expneurol.2008.07.021
PG 5
WC Neurosciences
SC Neurosciences & Neurology
GA 368JM
UT WOS:000260617400013
PM 18723016
DA 2024-02-01
ER

PT J
AU Postuma, RB
   Gagnon, JF
   Vendette, M
   Charland, K
   Montplaisir, J
AF Postuma, R. B.
   Gagnon, J. F.
   Vendette, M.
   Charland, K.
   Montplaisir, J.
TI REM sleep behaviour disorder in Parkinson's disease is associated with specific motor features
SO JOURNAL OF NEUROLOGY NEUROSURGERY AND PSYCHIATRY
LA English
DT Article
ID cognitive impairment; hallucinations; dementia; pd
AB Background: Rapid eye movement ( REM) sleep behaviour disorder (RBD) is commonly associated with Parkinson's disease (PD), and recent studies have suggested that RBD in PD is associated with increased cognitive impairment, waking EEG slowing, autonomic impairment and lower quality of life on mental health components. However, it is unclear whether the association of RBD in PD has implications for motor manifestations of the disease. Methods: The study evaluated 36 patients with PD for the presence of RBD by polysomnography. Patients underwent an extensive evaluation on and off medication by a movement disorders specialist blinded to the polysomnography results. Measures of disease severity, quantitative motor indices, motor subtypes, complications of therapy and response to therapy were assessed and compared using regression analysis that adjusted for disease duration and age. Results: Patients with PD and RBD were less likely to be tremor predominant (14% vs 53%; p < 0.02) and had a lower proportion of their Unified Parkinson Disease Rating Scale (UPDRS) score accounted for by tremor (8.2% vs 19.0%; p < 0.01). An increased frequency of falls was noted among patients with RBD (38% vs 7%; p = 0.04). Patients with RBD demonstrated a lower amplitude response to their medication ( UPDRS improvement 16.2% vs 34.8%; p = 0.049). Markers of overall disease severity, quantitative motor testing and motor complications did not differ between groups. Conclusions: The presence of altered motor subtypes in PD with RBD suggests that patients with PD and RBD may have a different underlying pattern of neurodegeneration than PD patients without RBD.
C1 [Postuma, R. B.] McGill Univ, Montreal Gen Hosp, Dept Neurol, Montreal, PQ H3G 1A4, Canada.
   [Postuma, R. B.; Gagnon, J. F.; Vendette, M.; Montplaisir, J.] Hop Sacre Coeur, Ctr Etud Sommeil, Montreal, PQ H4J 1C5, Canada.
   [Gagnon, J. F.; Montplaisir, J.] Univ Montreal, Dept Psychiat, Quebec City, PQ, Canada.
   [Charland, K.] McGill Univ, Dept Epidemiol & Biostat, Montreal, PQ, Canada.
C3 McGill University; Universite de Montreal; Universite de Montreal; McGill University
RP Postuma, RB (corresponding author), L7 305 Montreal Gen Hosp, Dept Neurol, 1650 Cedar Ave, Montreal, PQ H3G 1A4, Canada.
EM ron.postuma@muhc.mcgill.ca
FU Fonds de la recherche en sante du Quebec; Canadian Institutes of Health Research
CR *AM AC SLEEP DIS, 2005, INT CLASS SLEEP DIS, V2, P0
   Benbir G, 2006, ACTA NEUROL SCAND, V114, P239, DOI 10.1111/j.1600-0404.2006.00644.x
   Boeve BF, 2007, BRAIN, V130, P2770, DOI 10.1093/brain/awm056
   Braak H, 2003, NEUROBIOL AGING, V24, P197, DOI 10.1016/S0197-4580(02)00065-9
   DESROSIERS J, 1995, DISABIL REHABIL, V17, P217, DOI 10.3109/09638289509166638
   Eisensehr I, 2001, J NEUROL SCI, V186, P7, DOI 10.1016/S0022-510X(01)00480-4
   Espay AJ, 2005, J NEUROL NEUROSUR PS, V76, P1355, DOI 10.1136/jnnp.2005.062950
   Gagnon JF, 2006, LANCET NEUROL, V5, P424, DOI 10.1016/S1474-4422(06)70441-0
   Gagnon JF, 2004, NEUROLOGY, V62, P401, DOI 10.1212/01.WNL.0000106460.34682.E9
   Gagnon JF, 2002, NEUROLOGY, V59, P585, DOI 10.1212/WNL.59.4.585
   Gjerstad MD, 2008, J NEUROL NEUROSUR PS, V79, P387, DOI 10.1136/jnnp.2007.116830
   Hanoglu L, 2006, CLIN NEUROL NEUROSUR, V108, P129, DOI 10.1016/j.clineuro.2005.03.011
   Hely MA, 1999, J NEUROL NEUROSUR PS, V67, P300, DOI 10.1136/jnnp.67.3.300
   HUGHES AJ, 1992, J NEUROL NEUROSUR PS, V55, P181, DOI 10.1136/jnnp.55.3.181
   Iranzo A, 2005, NEUROLOGY, V65, P247, DOI 10.1212/01.wnl.0000168864.97813.e0
   Kumru H, 2007, SLEEP MED, V8, P779, DOI 10.1016/j.sleep.2007.02.005
   LAPIERRE O, 1992, NEUROLOGY, V42, P1371, DOI 10.1212/WNL.42.7.1371
   Marras C, 2002, ARCH NEUROL-CHICAGO, V59, P1724, DOI 10.1001/archneur.59.11.1724
   Nutt JG, 2000, MOVEMENT DISORD, V15, P843, DOI 10.1002/1531-8257(200009)15:5<843::AID-MDS1013>3.0.CO;2-2
   Olson EJ, 2000, BRAIN, V123, P331, DOI 10.1093/brain/123.2.331
   Onofrj M, 2002, NEUROL SCI, V23, PS91, DOI 10.1007/s100720200085
   Özekmekçi S, 2005, CLIN NEUROL NEUROSUR, V107, P306, DOI 10.1016/j.clineuro.2004.09.021
   PODSIADLO D, 1991, J AM GERIATR SOC, V39, P142, DOI 10.1111/j.1532-5415.1991.tb01616.x
   Postuma RB, 2006, NEUROLOGY, V66, P845, DOI 10.1212/01.wnl.0000203648.80727.5b
   POSTUMA RB, 2008, MOV DISORD IN PRESS, V0, P0
   Scaglione C, 2005, NEUROL SCI, V25, P316, DOI 10.1007/s10072-004-0364-7
   Schenck CH, 2002, SLEEP, V25, P120, DOI 10.1093/sleep/25.2.120
   Schiess MC, 2000, PARKINSONISM RELAT D, V6, P69, DOI 10.1016/S1353-8020(99)00051-6
   Sinforiani E, 2006, MOVEMENT DISORD, V21, P462, DOI 10.1002/mds.20719
   UDCMarsden CD, 1987, RECENT DEVELOPMENTS IN PARKINSONS DISEASE, V0, P153
   Vendette M, 2007, NEUROLOGY, V69, P1843, DOI 10.1212/01.wnl.0000278114.14096.74
   Vetrugno R, 2004, SLEEP MED, V5, P21, DOI 10.1016/j.sleep.2003.07.002
NR 32
TC 181
Z9 200
U1 0
U2 14
PU B M J PUBLISHING GROUP
PI LONDON
PA BRITISH MED ASSOC HOUSE, TAVISTOCK SQUARE, LONDON WC1H 9JR, ENGLAND
SN 0022-3050
EI 
J9 J NEUROL NEUROSUR PS
JI J. Neurol. Neurosurg. Psychiatry
PD OCT 15
PY 2008
VL 79
IS 10
BP 1117
EP 1121
DI 10.1136/jnnp.2008.149195
PG 5
WC Clinical Neurology; Psychiatry; Surgery
SC Neurosciences & Neurology; Psychiatry; Surgery
GA 348XG
UT WOS:000259242800008
PM 18682443
DA 2024-02-01
ER

PT J
AU Chaudhuri, KR
   Naidu, Y
AF Chaudhuri, K. Ray
   Naidu, Yogini
TI Early Parkinson's disease and non-motor issues
SO JOURNAL OF NEUROLOGY
LA English
DT Article
DE non motor; Parkinson's disease; olfaction; RBD; constipation
ID sleep behavior disorder; cardiac sympathetic denervation; lewy-body disease; fp-cit-spect; symptoms questionnaire; olfactory dysfunction; increased risk; future risk; depression; dopamine
AB Non motor symptoms (NMS) of PD are a key determinant of health, quality of life and societal cost of PD. Contrary to common perception, many NMS of PD occur early in PD and some may even predate the diagnosis of PD which is based on motor signs. These include olfactory deficit, sleep problems such as REM behaviour disorder, contipation and the more recently described male erectile dysfunction. The non motor quesionnaire (NMSQuest) and the recently validated NMS scale allow falgging and quantification of NMS of PD and therefore are important tools to comprehensively assess symptom load in PD.
C1 [Chaudhuri, K. Ray] Kings Coll Hosp London, London SE5 9RS, England.
   [Chaudhuri, K. Ray; Naidu, Yogini] Kings Coll Hosp London, Natl Parkinson Fdn Ctr Excellence, Univ Hosp Lewisham, Guys Kings & St Thomas Sch Med, London, England.
C3 King's College Hospital NHS Foundation Trust; King's College Hospital; King's College Hospital NHS Foundation Trust; King's College Hospital; University of London; King's College London
RP Chaudhuri, KR (corresponding author), Kings Coll Hosp London, 9th Floor Rusking Wing,Denmark Hill, London SE5 9RS, England.
EM chaudhuriray@hotmail.com
FU GlaxoSmithKline
CR Aarsland D, 2000, J AM GERIATR SOC, V48, P938, DOI 10.1111/j.1532-5415.2000.tb06891.x
   Abbott RD, 2005, MOVEMENT DISORD, V20, P0
   Abbott RD, 2001, NEUROLOGY, V57, P456, DOI 10.1212/WNL.57.3.456
   ANSARI KA, 1975, J CHRON DIS, V28, P493, DOI 10.1016/0021-9681(75)90058-2
   Benarroch EE, 2006, NEUROLOGY, V66, P378, DOI 10.1212/01.wnl.0000196638.98781.bb
   BENARROCH EE, 1999, AUTONOMIC FAILURE TX, V0, P37
   Braak H, 2003, NEUROBIOL AGING, V24, P197, DOI 10.1016/S0197-4580(02)00065-9
   Burn DJ, 2002, MOVEMENT DISORD, V17, P445, DOI 10.1002/mds.10114
   Cersosimo MG, 2008, MOVEMENT DISORD, V23, P1065, DOI 10.1002/mds.22051
   Chaudhuri KR, 2007, MOVEMENT DISORD, V22, P1901, DOI 10.1002/mds.21596
   Chaudhuri KR, 2006, MOVEMENT DISORD, V21, P916, DOI 10.1002/mds.20844
   Chaudhuri KR, 2006, LANCET NEUROL, V5, P235, DOI 10.1016/S1474-4422(06)70373-8
   Clarimón J, 2008, MOVEMENT DISORD, V23, P518, DOI 10.1002/mds.21771
   Del Tredici K., 2004, MOL MECH PARKINSONS, V0, P1
   Dhawan V, 2006, J NEUROL SCI, V248, P158, DOI 10.1016/j.jns.2006.05.004
   Diederich NJ, 2005, MOVEMENT DISORD, V20, P130, DOI 10.1002/mds.20308
   DOTY RL, 1992, J NEUROL NEUROSUR PS, V55, P138, DOI 10.1136/jnnp.55.2.138
   Eisensehr I, 2000, BRAIN, V123, P1155, DOI 10.1093/brain/123.6.1155
   FRIEDMAN JH, 2007, MOVEMENT DISORD, V23, P452
   Fujishiro H, 2008, MOVEMENT DISORD, V23, P1085, DOI 10.1002/mds.21989
   Gao X, 2007, AM J EPIDEMIOL, V166, P1446, DOI 10.1093/aje/kwm246
   Goldstein DS, 2000, ANN INTERN MED, V133, P338, DOI 10.7326/0003-4819-133-5-200009050-00009
   Grosset D, 2007, J NEUROL NEUROSUR PS, V78, P465, DOI 10.1136/jnnp.2006.098327
   Hawkes C, 2003, MOVEMENT DISORD, V18, P364, DOI 10.1002/mds.10379
   Hely MA, 2005, MOVEMENT DISORD, V20, P190, DOI 10.1002/mds.20324
   Henderson JM, 2003, J NEUROL NEUROSUR PS, V74, P956, DOI 10.1136/jnnp.74.7.956
   Khan NL, 2004, NEUROLOGY, V62, P1224, DOI 10.1212/01.WNL.0000118281.66802.81
   Lauterbach EC, 2004, J NEUROPSYCH CLIN N, V16, P29, DOI 10.1176/appi.neuropsych.16.1.29
   Lemer A, 2008, MOVEMENT DISORD, V23, P1076, DOI 10.1002/mds.22066
   Louis ED, 2008, MOVEMENT DISORD, V23, P524, DOI 10.1002/mds.21777
   Martinez-Martin P, 2007, MOVEMENT DISORD, V22, P1623, DOI 10.1002/mds.21586
   Montgomery EB, 1999, NEUROLOGY, V52, P757, DOI 10.1212/WNL.52.4.757
   Nilsson FM, 2001, ACTA PSYCHIAT SCAND, V104, P380, DOI 10.1034/j.1600-0447.2001.00372.x
   OSullivan SS, 2008, MOVEMENT DISORD, V23, P101, DOI 10.1002/mds.21813
   Okun MS, 2002, ARCH NEUROL-CHICAGO, V59, P1750, DOI 10.1001/archneur.59.11.1750
   Olson EJ, 2000, BRAIN, V123, P331, DOI 10.1093/brain/123.2.331
   Parkinson J., 1817, ESSAY SHAKING PALSY, V0, P0
   Ponsen MM, 2004, ANN NEUROL, V56, P173, DOI 10.1002/ana.20160
   Remy P, 2005, BRAIN, V128, P1314, DOI 10.1093/brain/awh445
   Ross W, 2005, MOVEMENT DISORD, V20, P0
   Rye DB, 2002, NEUROLOGY, V58, P341, DOI 10.1212/WNL.58.3.341
   Saper CB, 2001, TRENDS NEUROSCI, V24, P726, DOI 10.1016/S0166-2236(00)02002-6
   Schenck CH, 1996, NEUROLOGY, V46, P388, DOI 10.1212/WNL.46.2.388
   Schrag A, 2000, J NEUROL NEUROSUR PS, V69, P308, DOI 10.1136/jnnp.69.3.308
   Schuurman AG, 2002, NEUROLOGY, V58, P1501, DOI 10.1212/WNL.58.10.1501
   Shulman LM, 2002, PARKINSONISM RELAT D, V8, P193, DOI 10.1016/S1353-8020(01)00015-3
   Siderowf A, 2007, MOVEMENT DISORD, V22, P2249, DOI 10.1002/mds.21707
   Singleton A, 2004, BRAIN, V127, P768, DOI 10.1093/brain/awh081
   Spiegel J, 2006, J NEUROL, V253, P2, DOI 10.1007/s00415-006-4002-6
   Stacy M, 2005, MOVEMENT DISORD, V20, P726, DOI 10.1002/mds.20383
   Stiasny-Kolster K, 2005, BRAIN, V128, P126, DOI 10.1093/brain/awh322
   Tolosa E, 2007, PARKINSONISM RELAT D, V13, PS2, DOI 10.1016/j.parkreldis.2007.06.007
   UCHIYAMA M, 1995, NEUROLOGY, V45, P709, DOI 10.1212/WNL.45.4.709
   Unger MM, 2008, MOVEMENT DISORD, V23, P596, DOI 10.1002/mds.21908
   WOLTERS, 2006, NEURAL TRANS, V70, P309
NR 55
TC 85
Z9 105
U1 0
U2 11
PU SPRINGER HEIDELBERG
PI HEIDELBERG
PA TIERGARTENSTRASSE 17, D-69121 HEIDELBERG, GERMANY
SN 0340-5354
EI 1432-1459
J9 J NEUROL
JI J. Neurol.
PD SEP 15
PY 2008
VL 255
IS 
BP 33
EP 38
DI 10.1007/s00415-008-5006-1
PG 6
WC Clinical Neurology
SC Neurosciences & Neurology
GA 347AG
UT WOS:000259110400006
PM 18787880
DA 2024-02-01
ER

PT J
AU De Cock, VC
   Vidailhet, M
   Arnulf, I
AF De Cock, Valerie Cochen
   Vidailhet, Marie
   Arnulf, Isabelle
TI Sleep disturbances in patients with parkinsonism
SO NATURE CLINICAL PRACTICE NEUROLOGY
LA English
DT Review
DE nonmotor symptoms; Parkinson's disease; rapid eye movement sleep behavior disorders; sleep; sleepiness
ID multiple system atrophy; excessive daytime sleepiness; restless legs syndrome; bilateral subthalamic stimulation; progressive supranuclear palsy; behavior disorder rbd; rem-sleep; neurodegenerative disease; delayed emergence; nocturnal stridor
AB Altered sleep and vigilance are among the most frequent symptoms, besides parkinsonism, in movement disorders. As many as 60% of patients with Parkinson's disease (PD) experience insomnia, 15-59% show rapid eye movement (REM) sleep behavior disorders (RBDs), and 30% show excessive daytime sleepiness. Insomnia is a distressing difficulty to maintain sleep, which is exacerbated by motor disability, painful dystonia, restless legs, dysuria, anxiety and depressed mood. Improving night-time motor control by overnight treatment with levodopa, transdermal or long-acting dopamine agonists, or bilateral subthalamus stimulation, can improve sleep continuity. RBDs are violent, enacted dreams that expose the patient or their sleeping partner to night-time injuries. A striking improvement of parkinsonism is observed during these behaviors in PD. RBDs are thought to be caused by lesions in the REM sleep atonia system, and can, in association with other early markers of neurodegenerative diseases, such as olfactory, cognitive and autonomic disturbances, precede parkinsonism by several years. Daytime sleepiness, often with a narcolepsy-like phenotype, is a common occurrence in PD, owing to lesions in the arousal systems of the brain. The use of dopamine agonists increases the risk of sleep attacks, especially when driving, suggesting a drug-disease interaction.
C1 [Arnulf, Isabelle] Hop La Pitie Salpetriere, Sleep Ctr, F-75651 Paris, France.
   [Arnulf, Isabelle] Univ Paris 06, Paris, France.
   [De Cock, Valerie Cochen] Purpan Hosp, Natl Ctr MSA, Sleep Dept, Toulouse, France.
   [De Cock, Valerie Cochen] Purpan Hosp, Dept Neurol, Toulouse, France.
C3 Assistance Publique Hopitaux Paris (APHP); Hopital Universitaire Pitie-Salpetriere - APHP; Sorbonne Universite; Sorbonne Universite; CHU de Toulouse; CHU de Toulouse
RP Arnulf, I (corresponding author), Hop La Pitie Salpetriere, Sleep Ctr, 47-83 Blvd Hop, F-75651 Paris, France.
EM isabelle.arnulf@psl.aphp.fr
CR Abbott RD, 2005, NEUROLOGY, V65, P1442, DOI 10.1212/01.wnl.0000183056.89590.0d
   Abe Kazuo, 2005, NO TO SHINKEI, V57, P301
   American Academy of Sleep Medicine, 2005, INT CLASS SLEEP DIS, V0, P0
   AMULF I, 2000, NEUROLOGY, V55, P281
   Arnulf I, 2000, NEUROLOGY, V55, P1732, DOI 10.1212/WNL.55.11.1732
   Arnulf I, 2005, SLEEP MED REV, V9, P185, DOI 10.1016/j.smrv.2005.01.001
   Arnulf I, 2002, NEUROLOGY, V58, P1019, DOI 10.1212/WNL.58.7.1019
   Arnulf I, 2005, SLEEP, V28, P349
   Boeve BF, 2007, BRAIN, V130, P2770, DOI 10.1093/brain/awm056
   Boeve BF, 2006, ARCH NEUROL-CHICAGO, V63, P268, DOI 10.1001/archneur.63.2.268
   Boeve BF, 2001, MOVEMENT DISORD, V16, P622, DOI 10.1002/mds.1120
   Boissard R, 2003, EUR J NEUROSCI, V18, P1627, DOI 10.1046/j.1460-9568.2003.02861.x
   Borek LL, 2006, J CLIN PSYCHIAT, V67, P958, DOI 10.4088/JCP.v67n0613
   Chaudhuri KR, 2002, J NEUROL NEUROSUR PS, V73, P629, DOI 10.1136/jnnp.73.6.629
   Comella CL, 2005, NEUROLOGY, V64, P1450, DOI 10.1212/01.WNL.0000158652.74601.48
   Damier P, 1999, BRAIN, V122, P1437, DOI 10.1093/brain/122.8.1437
   De Cock VC, 2007, SLEEP, V30, P1026, DOI 10.1093/sleep/30.8.1026
   De Cock VC, 2007, BRAIN, V130, P450, DOI 10.1093/brain/awl363
   Del Tredici K, 2002, J NEUROPATH EXP NEUR, V61, P413, DOI 10.1093/jnen/61.5.413
   Dowling GA, 2005, SLEEP MED, V6, P459, DOI 10.1016/j.sleep.2005.04.004
   Eisensehr I, 2000, BRAIN, V123, P1155, DOI 10.1093/brain/123.6.1155
   FACTOR SA, 1990, MOVEMENT DISORD, V5, P280, DOI 10.1002/mds.870050404
   Fantini ML, 2005, NEUROLOGY, V65, P1010, DOI 10.1212/01.wnl.0000179346.39655.e0
   Fantini ML, 2003, ANN NEUROL, V53, P774, DOI 10.1002/ana.10547
   Ferini-Strambi L, 2004, NEUROLOGY, V62, P41, DOI 10.1212/01.WNL.0000101726.69701.FA
   FeriniStrambi L, 1996, SLEEP, V19, P367, DOI 10.1093/sleep/19.5.367
   Fronczek R, 2007, BRAIN, V130, P1577, DOI 10.1093/brain/awm090
   Frucht S, 1999, NEUROLOGY, V52, P1908, DOI 10.1212/WNL.52.9.1908
   Gagnon JF, 2006, SLEEP, V29, P1321, DOI 10.1093/sleep/29.10.1321
   Gagnon JF, 2006, NEUROLOGY, V67, P742, DOI 10.1212/01.wnl.0000233926.47469.73
   Gagnon JF, 2004, NEUROLOGY, V62, P401, DOI 10.1212/01.WNL.0000106460.34682.E9
   Gagnon JF, 2002, NEUROLOGY, V59, P585, DOI 10.1212/WNL.59.4.585
   GARBARG M, 1983, LANCET, V1, P74
   Ghorayeb I, 2002, J NEUROL NEUROSUR PS, V72, P798, DOI 10.1136/jnnp.72.6.798
   Ghorayeb I, 2007, MOVEMENT DISORD, V22, P1567, DOI 10.1002/mds.21541
   Gjerstad MD, 2002, NEUROLOGY, V58, P1544, DOI 10.1212/WNL.58.10.1544
   Hobson DE, 2002, JAMA-J AM MED ASSOC, V287, P455, DOI 10.1001/jama.287.4.455
   Iranzo A, 2000, LANCET, V356, P1329, DOI 10.1016/S0140-6736(00)02824-5
   Iranzo A, 2005, NEUROLOGY, V65, P247, DOI 10.1212/01.wnl.0000168864.97813.e0
   Iranzo A, 2004, NEUROLOGY, V63, P930, DOI 10.1212/01.WNL.0000137043.76383.A4
   Iranzo A, 2002, J NEUROL NEUROSUR PS, V72, P661, DOI 10.1136/jnnp.72.5.661
   Iranzo A, 2003, MOVEMENT DISORD, V18, P1179, DOI 10.1002/mds.10509
   Iranzo A, 2006, LANCET NEUROL, V5, P572, DOI 10.1016/S1474-4422(06)70476-8
   JELLINGER KA, 1991, MOL CHEM NEUROPATHOL, V14, P153, DOI 10.1007/BF03159935
   Jellinger KA, 2001, ADV NEUROL, V86, P55
   Jenner P, 2000, EXP BRAIN RES, V133, P178, DOI 10.1007/s002210000370
   JOHNS MW, 1991, SLEEP, V14, P540, DOI 10.1093/sleep/14.6.540
   Juri C, 2005, CLIN NEUROPHARMACOL, V28, P185, DOI 10.1097/01.wnf.0000174932.82134.e2
   Kedia S, 2004, NEUROLOGY, V63, P2410, DOI 10.1212/01.WNL.0000147288.26029.B8
   Körner Y, 2004, MOVEMENT DISORD, V19, P1298, DOI 10.1002/mds.20163
   Kumru H, 2004, ANN NEUROL, V56, P599, DOI 10.1002/ana.20272
   Kunz D, 1999, MOVEMENT DISORD, V14, P507, DOI 10.1002/1531-8257(199905)14:3<507::AID-MDS1021>3.0.CO;2-8
   LEEMAN AL, 1987, BRIT J CLIN PHARMACO, V24, P637, DOI 10.1111/j.1365-2125.1987.tb03223.x
   LEES AJ, 1988, CLIN NEUROPHARMACOL, V11, P512, DOI 10.1097/00002826-198812000-00004
   LINAZASORO G, 1993, MOVEMENT DISORD, V8, P171, DOI 10.1002/mds.870080209
   Lu J, 2006, J NEUROSCI, V26, P193, DOI 10.1523/JNEUROSCI.2244-05.2006
   Lu J, 2006, NATURE, V441, P589, DOI 10.1038/nature04767
   Monaca C, 2004, EUR J NEUROSCI, V20, P2474, DOI 10.1111/j.1460-9568.2004.03694.x
   Monaca C, 2004, J NEUROL, V251, P214, DOI 10.1007/s00415-004-0305-7
   MONTI JM, 1988, PSYCHOPHARMACOLOGY, V95, P395
   Montplaisir J, 1997, NEUROLOGY, V49, P999, DOI 10.1212/WNL.49.4.999
   Nomura T, 2006, MOVEMENT DISORD, V21, P380, DOI 10.1002/mds.20734
   Olson EJ, 2000, BRAIN, V123, P331, DOI 10.1093/brain/123.2.331
   Ondo WG, 2005, J NEUROL NEUROSUR PS, V76, P1636, DOI 10.1136/jnnp.2005.065870
   Ondo WG, 2002, ARCH NEUROL-CHICAGO, V59, P421, DOI 10.1001/archneur.59.3.421
   Ondo WG, 2001, NEUROLOGY, V57, P1392, DOI 10.1212/WNL.57.8.1392
   Pacchetti C, 2005, MOVEMENT DISORD, V20, P1439, DOI 10.1002/mds.20582
   Plazzi G, 1997, NEUROLOGY, V48, P1094, DOI 10.1212/WNL.48.4.1094
   Poewe WH, 2007, LANCET NEUROL, V6, P513, DOI 10.1016/S1474-4422(07)70108-4
   Razmy A, 2004, ARCH NEUROL-CHICAGO, V61, P97, DOI 10.1001/archneur.61.1.97
   Rye DB, 2000, J SLEEP RES, V9, P63, DOI 10.1046/j.1365-2869.2000.00201.x
   SASTRE JP, 1979, PHYSIOL BEHAV, V22, P979
   Scaglione C, 2005, NEUROL SCI, V25, P316, DOI 10.1007/s10072-004-0364-7
   Schenck CH, 1996, NEUROLOGY, V46, P388, DOI 10.1212/WNL.46.2.388
   Schenck CH, 2003, SLEEP, V26, P0
   SCHENCK CH, 1986, SLEEP, V9, P293, DOI 10.1093/sleep/9.2.293
   Schenck CH, 2002, SLEEP, V25, P120, DOI 10.1093/sleep/25.2.120
   SCHENKEL E, 1989, NEUROSCI LETT, V98, P159, DOI 10.1016/0304-3940(89)90503-X
   Stiasny-Kolster K, 2005, BRAIN, V128, P126, DOI 10.1093/brain/awh322
   Tan EK, 2002, NEUROLOGY, V58, P465, DOI 10.1212/WNL.58.3.465
   Tandberg E, 1998, MOVEMENT DISORD, V13, P895, DOI 10.1002/mds.870130606
   Thannickal TC, 2007, BRAIN, V130, P1586, DOI 10.1093/brain/awm097
   VANHILTEN B, 1994, ARCH NEUROL-CHICAGO, V51, P922, DOI 10.1001/archneur.1994.00540210094018
   Vendette M, 2007, NEUROLOGY, V69, P1843, DOI 10.1212/01.wnl.0000278114.14096.74
   Vetrugno R, 2004, SLEEP MED, V5, P21, DOI 10.1016/j.sleep.2003.07.002
NR 86
TC 86
Z9 94
U1 2
U2 11
PU NATURE PUBLISHING GROUP
PI NEW YORK
PA 75 VARICK ST, 9TH FLR, NEW YORK, NY 10013-1917 USA
SN 1745-834X
EI 
J9 NAT CLIN PRACT NEURO
JI Nat. Clin. Pract. Neurol.
PD MAY 15
PY 2008
VL 4
IS 5
BP 254
EP 266
DI 10.1038/ncpneuro0775
PG 13
WC Clinical Neurology
SC Neurosciences & Neurology
GA 294SR
UT WOS:000255426500016
PM 18398415
DA 2024-02-01
ER

PT J
AU Ondo, WG
   Perkins, T
   Swick, T
   Hull, KL
   Jimenez, JE
   Garris, TS
   Pardi, D
AF Ondo, William G.
   Perkins, Thomas
   Swick, Todd
   Hull, Keith L., Jr.
   Jimenez, J. Ernesto
   Garris, Tippy S.
   Pardi, Daniel
TI Sodium oxybate for excessive daytime sleepiness in Parkinson disease
SO ARCHIVES OF NEUROLOGY
LA English
DT Article
ID restless legs syndrome; rem-sleep; gamma-hydroxybutyrate; behavior disorder; double-blind; narcolepsy; trial; modafinil; pd
AB Background: Many patients with Parkinson disease (PD) have excessive daytime sleepiness and numerous nocturnal sleep abnormalities. Objective: To determine the safety and efficacy of the controlled drug sodium oxybate in a multicenter, open-label, polysomnographic study in subjects with PD and sleep disorders. Design, Setting, and Patients: Inclusion required an Epworth Sleepiness Scale (ESS) score greater than 10 and any subjective nocturnal sleep concern, usually insomnia. An acclimation and screening polysomnogram was performed to exclude subjects with sleep-disordered breathing. The following evening, subjects underwent another polysomnogram, followed by an evaluation with the Unified Parkinson Disease Rating Scale (UPDRS) while practically defined off ("off") PD medications, ESS (primary efficacy point), Pittsburgh Sleep Quality Inventory, and Fatigue Severity Scale. Subjects then started sodium oxybate therapy, which was titrated from 3 to 9 g per night in split doses (at bedtime and 4 hours later) across 6 weeks, and returned for subjective sleep assessments. They then returned at 12 weeks after initiating therapy for a third polysomnogram, an off-medication UPDRS evaluation, and subjective sleep assessments. Data are expressed as mean (SD). Results: We enrolled 38 subjects. At screening, 8 had sleep apnea (n=7) or depression (n=1). Twenty-seven of 30 subjects completed the study. Three dropped out owing to dizziness (n=3) and concurrent depression (n=1). The mean dose of sodium oxybate was 7.8 (1.7) g per night. The ESS score improved from 15.6 (4.2) to 9.0 (5.0) (P <.001); the Pittsburgh Sleep Quality Inventory score, from 10.9 (4.0) to 6.6 (3.9) (P <.001); and the Fatigue Severity Scale score, from 42.9 (13.2) to 36.3 (14.3) (P <.001). Mean slow-wave sleep time increased from 41.3 (33.2) to 78.0 (61.2) minutes (P=.005). Changes in off-medication UPDRS scores were not significant, from 28.4 (10.3) to 26.2 (9.6). Conclusion: Nocturnally administered sodium oxybate improved excessive daytime sleepiness and fatigue in PD.
C1 [Ondo, William G.; Jimenez, J. Ernesto] Baylor Coll Med, Dept Neurol, Houston, TX 77030 USA.
   [Swick, Todd] Houston Sleep Ctr, Methodist Neurol Inst, Houston, TX USA.
   [Perkins, Thomas; Hull, Keith L., Jr.; Garris, Tippy S.] Raleigh Neurol Associates, PA, Raleigh, NC USA.
   [Pardi, Daniel] Jazz Pharmaceut Inc, Palo Alto, CA USA.
C3 Baylor College of Medicine; The Methodist Hospital System; The Methodist Hospital - Houston; Jazz Pharmaceuticals
RP Ondo, WG (corresponding author), Baylor Coll Med, Dept Neurol, 6550 Fannin,Ste 1801, Houston, TX 77030 USA.
EM wondo@bcm.tmc.edu
FU Jazz Pharmaceuticals, Inc
CR Abril B, 2007, SLEEP MED, V8, P181, DOI 10.1016/j.sleep.2006.06.003
   Adler CH, 2003, MOVEMENT DISORD, V18, P287, DOI 10.1002/mds.10390
   Arnulf I, 2005, SLEEP MED REV, V9, P185, DOI 10.1016/j.smrv.2005.01.001
   Arnulf I, 2002, NEUROLOGY, V58, P1019, DOI 10.1212/WNL.58.7.1019
   ASKENASY JJM, 1990, J NEUROL NEUROSUR PS, V53, P749, DOI 10.1136/jnnp.53.9.749
   Black J, 2003, SLEEP, V26, P31
   Black J, 2006, SLEEP, V29, P939, DOI 10.1093/sleep/29.7.939
   Boero JA, 2006, SLEEP, V29, P0
   Boeve B, 2003, NEUROLOGY, V61, P40, DOI 10.1212/01.WNL.0000073619.94467.B0
   Comella CL, 1998, NEUROLOGY, V51, P526, DOI 10.1212/WNL.51.2.526
   Diederich NJ, 2005, MOVEMENT DISORD, V20, P1413, DOI 10.1002/mds.20624
   HECHLER V, 1991, J NEUROCHEM, V56, P938, DOI 10.1111/j.1471-4159.1991.tb02012.x
   Hobson DE, 2002, JAMA-J AM MED ASSOC, V287, P455, DOI 10.1001/jama.287.4.455
   Högl B, 2003, NEUROPSYCHOPHARMACOL, V28, P1866, DOI 10.1038/sj.npp.1300250
   Högl B, 2002, SLEEP, V25, P905
   LAPIERRE O, 1990, SLEEP, V13, P24, DOI 10.1093/sleep/13.1.24
   LEES AJ, 1988, CLIN NEUROPHARMACOL, V11, P512, DOI 10.1097/00002826-198812000-00004
   Lyons KE, 2006, J NEUROSURG, V104, P502, DOI 10.3171/jns.2006.104.4.502
   Mamelak M, 2004, SLEEP, V27, P1327, DOI 10.1093/sleep/27.7.1327
   Ondo WG, 2005, J NEUROL NEUROSUR PS, V76, P1636, DOI 10.1136/jnnp.2005.065870
   Ondo WG, 2002, ARCH NEUROL-CHICAGO, V59, P421, DOI 10.1001/archneur.59.3.421
   Ondo WG, 2001, NEUROLOGY, V57, P1392, DOI 10.1212/WNL.57.8.1392
   Rye DB, 2004, NEUROLOGY, V63, PS2, DOI 10.1212/WNL.63.8_suppl_3.S2
   Rye DB, 2000, J SLEEP RES, V9, P63, DOI 10.1046/j.1365-2869.2000.00201.x
   Rye DB, 2002, NEUROLOGY, V58, P341, DOI 10.1212/WNL.58.3.341
   Szabo ST, 2004, BIOL PSYCHIAT, V55, P934, DOI 10.1016/j.biopsych.2003.12.013
   Tandberg E, 1999, MOVEMENT DISORD, V14, P922, DOI 10.1002/1531-8257(199911)14:6<922::AID-MDS1003>3.0.CO;2-7
   VANHILTEN B, 1994, ARCH NEUROL-CHICAGO, V51, P922, DOI 10.1001/archneur.1994.00540210094018
   Wetter TC, 2001, WIEN KLIN WOCHENSCHR, V113, P249
   Wetter TC, 2000, SLEEP, V23, P361
NR 30
TC 73
Z9 80
U1 0
U2 2
PU AMER MEDICAL ASSOC
PI CHICAGO
PA 330 N WABASH AVE, STE 39300, CHICAGO, IL 60611-5885 USA
SN 0003-9942
EI 1538-3687
J9 ARCH NEUROL-CHICAGO
JI Arch. Neurol.
PD OCT 15
PY 2008
VL 65
IS 10
BP 1337
EP 1340
DI 10.1001/archneur.65.10.1337
PG 4
WC Clinical Neurology
SC Neurosciences & Neurology
GA 359JY
UT WOS:000259984200010
PM 18852348
DA 2024-02-01
ER

PT J
AU De Cock, VC
   Arnulf, I
AF De Cock, V. Cochen
   Arnulf, I.
TI REM sleep behavior disorders and their characteristics in Parkinson's disease
SO REVUE NEUROLOGIQUE
LA French
DT Review
DE REM sleep; Dream-like behavior; REM sleep behavior disorders; Hallucination; Parkinson disease
ID eye-movement sleep; paradoxical sleep; dopamine transporters; delayed emergence; atonia; hallucinations; melatonin; rbd; association; mechanisms
AB REM sleep behavior disorders (RBD) are vigorous, complex movements corresponding to enacted dreams. They may disturb sleep, and injure the patients or their bed partner. RBD are frequently associated with neuroclegenerative diseases, especially synucleopathies. They can precede parkinsonism or dementia by five to 10 years. These presymptornatic RBDs are frequently associated with EEG slowing, reduced olfaction, mild visuospatial cognitive impairment, and decreased dopamine transport in functional brain imaging. In Parkinson's disease, 15 to 60% patients speak, laugh, shout, kick, punch or fight invisible enemies during REM sleep, In contrast to sleepwalkers, patients with RBD rarely stand up or walk, but can fall out of bed. Sleep monitoring indicates an imperfect abolition of muscle tone during REM sleep in these patients. RBD are probably caused by nondopaminergic pontine lesions in the REM sleep atonia system. This condition may also expose patients with Parkinson's disease to a higher risk of daytime and nighttime hallucinations, and to more frequent cognitive impairment. Interestingly, several spouses reported that they observed a sharp contrast between the slow, limited movements, and poorly intelligible, low voice of their affected spouse when awake, and the fast, vigorous movements with loud voice that the very same patient exhibited during enacted dreams. We recently demonstrated that parkinsonism indeed disappears during RBD, in a large study combining the interview of 100 couples and the sleep and video monitoring of 50 patients. The mechanism of this improvement is now being explored. (C) 2008 Publie par Elsevier Masson SAS.
C1 [De Cock, V. Cochen; Arnulf, I.] Inst Federatif Rech Neurosci Pitie Salpetriere, F-75651 Paris, France.
RP De Cock, VC (corresponding author), Hop Purpan, Serv Neurol, 1 Pl Docteur Baylac, F-31000 Toulouse, France.
EM valerie.decock@free.fr
CR Albin RL, 2000, NEUROLOGY, V55, P1410, DOI 10.1212/WNL.55.9.1410
   American Academy of Sleep Medicine, 2005, INT CLASS SLEEP DIS, V0, P0
   Arnulf I, 2003, REV NEUROL (PARIS), V159, P0
   Arnulf I, 2000, J SLEEP RES, V9, P55, DOI 10.1046/j.1365-2869.2000.00171.x
   Arnulf I, 2000, NEUROLOGY, V55, P281, DOI 10.1212/WNL.55.2.281
   Arnulf I, 2005, SLEEP, V28, P349
   Arnulf I, 2008, ARCH NEUROL-CHICAGO, V65, P482, DOI 10.1001/archneur.65.4.482
   ASERINSKY E, 1953, SCIENCE, V118, P273, DOI 10.1126/science.118.3062.273
   BOEVE B, 2007, BRAIN BRAIN ADV ACCE, V0, P0
   Boeve BF, 1998, NEUROLOGY, V51, P363, DOI 10.1212/WNL.51.2.363
   Boeve BF, 2003, SLEEP MED, V4, P281, DOI 10.1016/S1389-9457(03)00072-8
   Boeve BF, 2001, MOVEMENT DISORD, V16, P622, DOI 10.1002/mds.1120
   Boissard R, 2002, EUR J NEUROSCI, V16, P1959, DOI 10.1046/j.1460-9568.2002.02257.x
   Braak H, 2003, NEUROBIOL AGING, V24, P197, DOI 10.1016/S0197-4580(02)00065-9
   Braun AR, 1998, SCIENCE, V279, P91, DOI 10.1126/science.279.5347.91
   CHALLAMEL M J, 1992, NEUROPHYSIOLOGIE CLINIQUE, V22, P117, DOI 10.1016/S0987-7053(05)80749-X
   CHASE MH, 1983, SCIENCE, V221, P1195, DOI 10.1126/science.6310749
   Cochen V, 2005, BRAIN, V128, P2535, DOI 10.1093/brain/awh585
   Comella CL, 1998, NEUROLOGY, V51, P526, DOI 10.1212/WNL.51.2.526
   CORNER M, 1984, EXP NEUROL, V84, P489, DOI 10.1016/0014-4886(84)90198-5
   De Cock VC, 2007, SLEEP, V30, P1026, DOI 10.1093/sleep/30.8.1026
   De Cock VC, 2007, BRAIN, V130, P450, DOI 10.1093/brain/awl363
   Eisensehr I, 2000, BRAIN, V123, P1155, DOI 10.1093/brain/123.6.1155
   Eisensehr I, 2003, SLEEP, V26, P507, DOI 10.1093/sleep/26.5.507
   Fantini ML, 2006, BRAIN RES BULL, V70, P386, DOI 10.1016/j.brainresbull.2006.07.008
   Fantini ML, 2003, NEUROLOGY, V61, P1418, DOI 10.1212/WNL.61.10.1418
   Fantini ML, 2003, ANN NEUROL, V53, P774, DOI 10.1002/ana.10547
   Ferini-Strambi L, 2004, NEUROLOGY, V62, P41, DOI 10.1212/01.WNL.0000101726.69701.FA
   FeriniStrambi L, 1996, SLEEP, V19, P367, DOI 10.1093/sleep/19.5.367
   FOULKES WD, 1962, J ABNORM PSYCHOL, V65, P14, DOI 10.1037/h0040431
   Gagnon JF, 2006, SLEEP, V29, P1321, DOI 10.1093/sleep/29.10.1321
   Gagnon JF, 2006, NEUROLOGY, V67, P742, DOI 10.1212/01.wnl.0000233926.47469.73
   Gagnon JF, 2002, NEUROLOGY, V59, P585, DOI 10.1212/WNL.59.4.585
   Garcia-Borreguero D, 2002, MOVEMENT DISORD, V17, P934, DOI 10.1002/mds.10233
   Gilman S, 2003, NEUROLOGY, V61, P29, DOI 10.1212/01.WNL.0000073745.68744.94
   Husain AM, 2001, J CLIN NEUROPHYSIOL, V18, P148, DOI 10.1097/00004691-200103000-00005
   Iranzo A, 2005, NEUROLOGY, V65, P247, DOI 10.1212/01.wnl.0000168864.97813.e0
   Iranzo A, 2006, ANN NEUROL, V59, P178, DOI 10.1002/ana.20693
   Iranzo A, 2005, SLEEP, V28, P203, DOI 10.1093/sleep/28.2.203
   Iranzo A, 2003, MOVEMENT DISORD, V18, P1179, DOI 10.1002/mds.10509
   Iranzo A, 2006, LANCET NEUROL, V5, P572, DOI 10.1016/S1474-4422(06)70476-8
   JOUVET M, 1962, ARCH ITAL BIOL, V100, P125
   JOUVET M, 1972, ERG PHYSIOL BIOL CH, V64, P166
   JOUVET M, 1959, CR SOC BIOL, V153, P422
   Kohyama J, 1997, J PEDIATR-US, V130, P117, DOI 10.1016/S0022-3476(97)70319-6
   Kubin L, 1998, NEWS PHYSIOL SCI, V13, P91
   Kumru H, 2004, ANN NEUROL, V56, P599, DOI 10.1002/ana.20272
   Kunz D, 1999, MOVEMENT DISORD, V14, P507, DOI 10.1002/1531-8257(199905)14:3<507::AID-MDS1021>3.0.CO;2-8
   Kunz D, 1997, NEUROPSYCHOBIOLOGY, V36, P211, DOI 10.1159/000119383
   Lu J, 2006, NATURE, V441, P589, DOI 10.1038/nature04767
   Lugaresi E, 2001, SLEEP MED REV, V5, P313, DOI 10.1053/smrv.2001.0166
   Maquet P, 1996, NATURE, V383, P163, DOI 10.1038/383163a0
   MORALES FR, 1982, EXP NEUROL, V78, P471, DOI 10.1016/0014-4886(82)90065-6
   Ohayon MM, 1997, SLEEP, V20, P1086, DOI 10.1093/sleep/20.12.1086
   Olson EJ, 2000, BRAIN, V123, P331, DOI 10.1093/brain/123.2.331
   Onofrj M, 2003, NEUROLOGY, V60, P113, DOI 10.1212/01.WNL.0000042084.03066.C0
   OREM J, 1980, SLEEP, V3, P251, DOI 10.1093/sleep/3.3-4.251
   Pacchetti C, 2005, MOVEMENT DISORD, V20, P1439, DOI 10.1002/mds.20582
   Peigneux P, 2001, NEUROIMAGE, V14, P701, DOI 10.1006/nimg.2001.0874
   Plazzi G, 1997, NEUROLOGY, V48, P1094, DOI 10.1212/WNL.48.4.1094
   Provini F, 1999, BRAIN, V122, P1017, DOI 10.1093/brain/122.6.1017
   SAKAI K, 1988, ARCH ITAL BIOL, V126, P239
   SASTRE JP, 1979, PHYSIOL BEHAV, V22, P979
   Scaglione C, 2005, NEUROL SCI, V25, P316, DOI 10.1007/s10072-004-0364-7
   SCHENCK CH, 1992, SLEEP, V15, P226, DOI 10.1093/sleep/15.3.226
   Schenck CH, 1996, NEUROLOGY, V46, P388, DOI 10.1212/WNL.46.2.388
   Schenck CH, 2003, SLEEP, V26, P0
   SCHENCK CH, 1992, ANN NEUROL, V32, P3, DOI 10.1002/ana.410320103
   SCHENCK CH, 1986, SLEEP, V9, P293, DOI 10.1093/sleep/9.2.293
   Schenck CH, 2002, SLEEP, V25, P120, DOI 10.1093/sleep/25.2.120
   Sforza E, 1997, SLEEP MED REV, V1, P57, DOI 10.1016/S1087-0792(97)90006-X
   Shirakawa S, 2002, PSYCHIAT CLIN NEUROS, V56, P291, DOI 10.1046/j.1440-1819.2002.00961.x
   Stiasny-Kolster K, 2007, BRAIN, V130, P442, DOI 10.1093/brain/awl343
   Tan A, 1996, MOVEMENT DISORD, V11, P214, DOI 10.1002/mds.870110216
   Winkelman JW, 2004, SLEEP, V27, P317, DOI 10.1093/sleep/27.2.317
NR 75
TC 1
Z9 1
U1 0
U2 11
PU MASSON EDITEUR
PI MOULINEAUX CEDEX 9
PA 21 STREET CAMILLE DESMOULINS, ISSY, 92789 MOULINEAUX CEDEX 9, FRANCE
SN 0035-3787
EI 2213-0004
J9 REV NEUROL-FRANCE
JI Rev. Neurol.
PD AUG-SEP 15
PY 2008
VL 164
IS 8-9
BP 683
EP 691
DI 10.1016/j.neurol.2007.10.008
PG 9
WC Clinical Neurology
SC Neurosciences & Neurology
GA 362SP
UT WOS:000260217700007
PM 18805302
DA 2024-02-01
ER

PT J
AU Wang, G
   Cheng, Q
   Zeng, J
   Bai, L
   Liu, GD
   Zhang, Y
   Tan, YY
   Pan, J
   Hong, Z
   Wang, Y
   Chen, SD
AF Wang, Gang
   Cheng, Qi
   Zeng, Jie
   Bai, Li
   Liu, Gui-Dong
   Zhang, Yu
   Tan, Yu-Yan
   Pan, Jing
   Hong, Zhen
   Wang, Ying
   Chen, Sheng-Di
TI Sleep disorders in Chinese patients with Parkinson's disease: validation study of a Chinese version of Parkinson's disease sleep scale
SO JOURNAL OF THE NEUROLOGICAL SCIENCES
LA English
DT Article
DE Parkinson's disease; sleep disorders; Parkinson's disease sleep scale (PDSS)
ID geriatric depression scale; japanese patients; disturbances; instrument
AB To evaluate the Chinese version of the Parkinson's disease sleep scale (PDSS) as an instrument for measuring sleep disorders in Chinese patients with Parkinson's disease (PD). The objective of the present study was to carry out a metric analysis of a Chinese version of PDSS using a cross-sectional study of 126 patients with PD who participated in the study. Usual measures for PD patients including the Pittsburgh sleep quality index (PSQ1), the Epworth sleepiness scale (ESS), the Geriatric Depression Scale (GDS), and the Hamilton Anxiety Scale (HAMA) were applied by neurologists. The intra-class correlation coefficient was 0.880, and test-retest reliability for total PDSS score was 0.914. The Mean total PDSS score was 118.38 +/- 26.07. There was a significant correlation between the PDSS and PSQI, between the PDSS and ESS, between the PDSS and GDS, between the PDSS and HAMA, between the PDSS and the disease durations, and between the PDSS and the LDE, respectively. The Chinese version of PDSS met some basic standards required for sleep disorders measures. It could lead to better understanding the sleep disorders of PD of China in future studies. (C) 2008 Elsevier B.V. All rights reserved.
C1 [Wang, Gang; Cheng, Qi; Zeng, Jie; Bai, Li; Liu, Gui-Dong; Zhang, Yu; Tan, Yu-Yan; Pan, Jing; Hong, Zhen; Wang, Ying; Chen, Sheng-Di] Shanghai Jiao Tong Univ, Sch Med, Dept Neurol, Ruijin Hosp, Shanghai 20025, Peoples R China.
   [Wang, Gang; Cheng, Qi; Zeng, Jie; Bai, Li; Liu, Gui-Dong; Zhang, Yu; Tan, Yu-Yan; Pan, Jing; Hong, Zhen; Wang, Ying; Chen, Sheng-Di] Shanghai Jiao Tong Univ, Sch Med, Dept Neurol, Ruijin Hosp,Inst Neurol, Shanghai 20025, Peoples R China.
   [Cheng, Qi] Shanghai Jiao Tong Univ, Sch Publ Hlth, Shanghai 200030, Peoples R China.
C3 Shanghai Jiao Tong University; Shanghai Jiao Tong University; Shanghai Jiao Tong University
RP Cheng, Q (corresponding author), Shanghai Jiao Tong Univ, Sch Med, Dept Neurol, Ruijin Hosp, Shanghai 20025, Peoples R China.
EM qicheng8@yahoo.com.cn; chen_sd@medmail.com.cn
CR Abe K, 2005, J NEUROL SCI, V234, P73, DOI 10.1016/j.jns.2005.03.036
   Askenasy JJM, 2003, J NEURAL TRANSM, V110, P125, DOI 10.1007/s007020300001
   BUYSSE DJ, 1989, PSYCHIAT RES, V28, P193, DOI 10.1016/0165-1781(89)90047-4
   Chaudhuri K Ray, 2005, CURR NEUROL NEUROSCI REP, V5, P275, DOI 10.1007/s11910-005-0072-6
   Chaudhuri KR, 2002, J NEUROL NEUROSUR PS, V73, P629, DOI 10.1136/jnnp.73.6.629
   Chen Wei, 2005, ZHONGHUA YUFANG YIXUE ZAZHI, V39, P48
   Cheng ST, 2005, INT J GERIATR PSYCH, V20, P1131, DOI 10.1002/gps.1405
   CLARK DB, 1994, J AM ACAD CHILD PSY, V33, P354, DOI 10.1097/00004583-199403000-00009
   Comella CL, 2007, MOVEMENT DISORD, V22, PS367, DOI 10.1002/mds.21682
   Ford DE, 2001, DEPRESS ANXIETY, V14, P3, DOI 10.1002/da.1041
   Garcia-Borreguero D, 2003, SLEEP MED REV, V7, P115, DOI 10.1053/smrv.2002.0229
   JOHNS MW, 1991, SLEEP, V14, P540, DOI 10.1093/sleep/14.6.540
   Kaynak D, 2005, EUR J NEUROL, V12, P199, DOI 10.1111/j.1468-1331.2004.00971.x
   Lai DWL, 2005, INT J PSYCHIAT MED, V35, P137, DOI 10.2190/CRK0-CBN7-QEVE-XWPG
   LEES AJ, 1988, CLIN NEUROPHARMACOL, V11, P512, DOI 10.1097/00002826-198812000-00004
   Liu GF, 2003, BIOMED ENVIRON SCI, V16, P219
   Martínez-Martín P, 2004, MOVEMENT DISORD, V19, P1226, DOI 10.1002/mds.20144
   Suzuki K, 2007, MOVEMENT DISORD, V22, P1245, DOI 10.1002/mds.21257
   Tandberg E, 1998, MOVEMENT DISORD, V13, P895, DOI 10.1002/mds.870130606
   Vincent N, 2001, DEPRESS ANXIETY, V14, P238, DOI 10.1002/da.1073
   Wang G, 2006, MOVEMENT DISORD, V21, P1439, DOI 10.1002/mds.20999
NR 21
TC 28
Z9 37
U1 1
U2 4
PU ELSEVIER SCIENCE BV
PI AMSTERDAM
PA PO BOX 211, 1000 AE AMSTERDAM, NETHERLANDS
SN 0022-510X
EI 1878-5883
J9 J NEUROL SCI
JI J. Neurol. Sci.
PD AUG 15
PY 2008
VL 271
IS 1-2
BP 153
EP 157
DI 10.1016/j.jns.2008.04.008
PG 5
WC Clinical Neurology; Neurosciences
SC Neurosciences & Neurology
GA 330RA
UT WOS:000257959300023
PM 18508085
DA 2024-02-01
ER

PT J
AU Poewe, W
AF Poewe, W.
TI Non-motor symptoms in Parkinson's disease
SO EUROPEAN JOURNAL OF NEUROLOGY
LA English
DT Article
DE autonomic dysfunction; dementia; depression; Parkinson's disease; psychosis; sleep disorders
ID multiple system atrophy; autonomic dysfunction; risk-factors; orthostatic hypotension; cognitive deficits; daytime sleepiness; sensory symptoms; dementia; depression; prevalence
AB Although still considered a paradigmatic movement disorder, Parkinson's disease (PD) is associated with a broad spectrum of non-motor symptoms. These include disorders of mood and affect with apathy, anhedonia and depression, cognitive dysfunction and hallucinosis, as well as complex behavioural disorders. Sensory dysfunction with hyposmia or pain is almost universal, as are disturbances of sleep-wake cycle regulation. Autonomic dysfunction including orthostatic hypotension, urogenital dysfunction and constipation is also present to some degree in a majority of patients. Whilst overall non-motor symptoms become increasingly prevalent with advancing disease, many of them can also antedate the first occurrence of motor signs - most notably depression, hyposmia or rapid eye movement sleep behaviour disorder (RBD). Although exact clinicopathological correlations for most of these non-motor features are still poorly understood, the occurrence of constipation, RBD or hyposmia prior to the onset of clinically overt motor dysfunction would appear consistent with the ascending hypothesis of PD pathology proposed by Braak and colleagues. Screening these early non-motor features might, therefore, be one approach towards early 'preclinical' diagnosis of PD. This review article provides an overview of the clinical spectrum of non-motor symptoms in PD together with a brief review of treatment options.
C1 Med Univ Innsbruck, Dept Neurol, A-6020 Innsbruck, Austria.
C3 Medical University of Innsbruck
RP Poewe, W (corresponding author), Med Univ Innsbruck, Dept Neurol, Anichstr 35, A-6020 Innsbruck, Austria.
EM werner.poewe@i-med.ac.at
CR Aarsland D, 2005, MOVEMENT DISORD, V20, P1255, DOI 10.1002/mds.20527
   Aarsland D, 2002, J NEUROL NEUROSUR PS, V72, P708, DOI 10.1136/jnnp.72.6.708
   Abbott RD, 2001, NEUROLOGY, V57, P456, DOI 10.1212/WNL.57.3.456
   BIGGINS CA, 1992, J NEUROL NEUROSUR PS, V55, P566, DOI 10.1136/jnnp.55.7.566
   Braak H, 2003, NEUROBIOL AGING, V24, P197, DOI 10.1016/S0197-4580(02)00065-9
   Braune S, 1999, NEUROLOGY, V53, P1020, DOI 10.1212/WNL.53.5.1020
   Comella CL, 1998, NEUROLOGY, V51, P526, DOI 10.1212/WNL.51.2.526
   CUMMINGS JL, 1992, AM J PSYCHIAT, V149, P443
   Djaldetti R, 2004, NEUROLOGY, V62, P2171, DOI 10.1212/01.WNL.0000130455.38550.9D
   Dubois B, 1997, J NEUROL, V244, P2, DOI 10.1007/pl00007725
   EDWARDS LL, 1992, NEUROLOGY, V42, P726, DOI 10.1212/WNL.42.4.726
   Emre M, 2004, NEW ENGL J MED, V351, P2509, DOI 10.1056/NEJMoa041470
   Emre M, 2003, LANCET NEUROL, V2, P229, DOI 10.1016/S1474-4422(03)00351-X
   Fénelon G, 2000, BRAIN, V123, P733, DOI 10.1093/brain/123.4.733
   Goetz C G, 1986, MOV DISORD, V1, P45, DOI 10.1002/mds.870010106
   GOETZ CG, 1986, NEUROLOGY, V36, P73, DOI 10.1212/WNL.36.1.73
   GOETZ CG, 1993, NEUROLOGY, V43, P2227, DOI 10.1212/WNL.43.11.2227
   Goetz CG, 1998, NEUROLOGY, V51, P811, DOI 10.1212/WNL.51.3.811
   Hawkes CH, 1997, J NEUROL NEUROSUR PS, V62, P436, DOI 10.1136/jnnp.62.5.436
   Hely MA, 2005, MOVEMENT DISORD, V20, P190, DOI 10.1002/mds.20324
   Hobson DE, 2002, JAMA-J AM MED ASSOC, V287, P455, DOI 10.1001/jama.287.4.455
   Horimoto Y, 2003, J NEUROL, V250, P530, DOI 10.1007/s00415-003-1029-9
   JAGER WAD, 1960, J NEUROL NEUROSUR PS, V23, P283, DOI 10.1136/jnnp.23.4.283
   Jost WH, 1997, DRUG AGING, V10, P249, DOI 10.2165/00002512-199710040-00002
   Katzenschlager R, 2004, J NEUROL NEUROSUR PS, V75, P1749, DOI 10.1136/jnnp.2003.035287
   Khan NL, 2004, NEUROLOGY, V62, P1224, DOI 10.1212/01.WNL.0000118281.66802.81
   KOLLER WC, 1984, NEUROLOGY, V34, P957, DOI 10.1212/WNL.34.7.957
   KORCZYN AD, 1990, ADV NEUROL, V53, P463
   LEES AJ, 1983, BRAIN, V106, P257, DOI 10.1093/brain/106.2.257
   MAGALHAES M, 1995, ACTA NEUROL SCAND, V91, P98
   MARDER K, 1995, ARCH NEUROL-CHICAGO, V52, P695, DOI 10.1001/archneur.1995.00540310069018
   MAYEUX R, 1992, ARCH NEUROL-CHICAGO, V49, P492, DOI 10.1001/archneur.1992.00530290076015
   Parkinson Study Group, 2000, JAMA, V284, P1931
   Paus S, 2003, MOVEMENT DISORD, V18, P659, DOI 10.1002/mds.10417
   PEARCE RKB, 1995, MOVEMENT DISORD, V10, P283, DOI 10.1002/mds.870100309
   Peralta C, 2004, J NEURAL TRANSM, V111, P1473, DOI 10.1007/s00702-004-0192-1
   Poewe W, 2003, MOVEMENT DISORD, V18, PS80, DOI 10.1002/mds.10566
   Ponsen MM, 2004, ANN NEUROL, V56, P173, DOI 10.1002/ana.20160
   Rascol O, 2000, NEW ENGL J MED, V342, P1484, DOI 10.1056/NEJM200005183422004
   SANTAMARIA J, 1986, NEUROLOGY, V36, P1130, DOI 10.1212/WNL.36.8.1130
   Senard JM, 1997, J NEUROL NEUROSUR PS, V63, P584, DOI 10.1136/jnnp.63.5.584
   Shulman LM, 2001, MOVEMENT DISORD, V16, P507, DOI 10.1002/mds.1099
   SINGER C, 1992, EUR NEUROL, V32, P134, DOI 10.1159/000116810
   SNIDER SR, 1976, NEUROLOGY, V26, P423, DOI 10.1212/WNL.26.5.423
   STARKSTEIN SE, 1992, J NEUROL NEUROSUR PS, V55, P377, DOI 10.1136/jnnp.55.5.377
   Stiasny-Kolster K, 2004, BRAIN, V127, P773, DOI 10.1093/brain/awh079
   Tandberg E, 1998, MOVEMENT DISORD, V13, P895, DOI 10.1002/mds.870130606
   Tandberg E, 1996, ARCH NEUROL-CHICAGO, V53, P175, DOI 10.1001/archneur.1996.00550020087019
   Wenning GK, 1999, J NEUROL NEUROSUR PS, V67, P620, DOI 10.1136/jnnp.67.5.620
   Witjas T, 2002, NEUROLOGY, V59, P408, DOI 10.1212/WNL.59.3.408
NR 51
TC 438
Z9 542
U1 1
U2 45
PU WILEY
PI HOBOKEN
PA 111 RIVER ST, HOBOKEN 07030-5774, NJ USA
SN 1351-5101
EI 1468-1331
J9 EUR J NEUROL
JI Eur. J. Neurol.
PD APR 15
PY 2008
VL 15
IS 
BP 14
EP 20
DI 10.1111/j.1468-1331.2008.02056.x
PG 7
WC Clinical Neurology; Neurosciences
SC Neurosciences & Neurology
GA 274RN
UT WOS:000254018700004
PM 18353132
DA 2024-02-01
ER

PT J
AU Placidi, F
   Izzi, F
   Romigi, A
   Stanzione, P
   Marciani, MG
   Brusa, L
   Sperli, F
   Galati, S
   Pasqualetti, P
   Pierantozzi, M
AF Placidi, Fabio
   Izzi, Francesca
   Romigi, Andrea
   Stanzione, Paolo
   Marciani, Maria Grazia
   Brusa, Livia
   Sperli, Francesca
   Galati, Salvatore
   Pasqualetti, Patrizio
   Pierantozzi, Mariangela
TI Sleep-wake cycle and effects of cabergoline monotherapy in de novo Parkinson's disease patients - An ambulatory polysomnographic study
SO JOURNAL OF NEUROLOGY
LA English
DT Article
DE sleep; daytime somnolence; Parkinson's disease; cabergoline; polysomnography
ID excessive daytime sleepiness; periodic leg movements; dopamine agonists; rem-sleep; behavior disorder; pd; attacks; episodes; suppression; somnolence
AB Objective To investigate the sleep-wake cycle and the effects of cabergoline monotherapy in a homogenous group of de novo Parkinson's Disease (PD) patients without confounding comorbid factors. Design and participants Twelve de novo patients affected by idiopathic PD underwent two ambulatory polysomnographic (APSG) monitoring sessions. The first was performed at baseline, and the second recording one-month after stable treatment with cabergoline monotherapy. Subjective daytime sleepiness was evaluated by means of the Epworth Sleepiness Scale. Data obtained in PD patients at baseline were compared with those obtained in 12 age- and sex-matched healthy subjects. Results Diurnal sleep parameters did not show significant differences between controls and PD patients at baseline. In PD patients, no significant changes in diurnal sleep were observed between baseline and cabergoline treatment. Regarding nocturnal sleep, patients at baseline showed a significantly lower sleep efficiency and a significantly higher Wakefulness After Sleep Onset than controls. With respect to baseline, a significant increase in REM latency and a significant reduction in REM sleep were observed during cabergoline treatment. Conclusions In the early stage of PD, the neurodegenerative process does not seem to be directly responsible for daytime somnolence, but it may be directly involved in the alteration of nocturnal sleep. Cabergoline monotherapy does not affect daytime sleep propensity and, despite clinical improvement, it may have negative effects on REM sleep.
C1 [Placidi, Fabio; Izzi, Francesca; Romigi, Andrea; Stanzione, Paolo; Marciani, Maria Grazia; Sperli, Francesca; Galati, Salvatore; Pierantozzi, Mariangela] Univ Roma Tor Vergata, Policlin Tor Vergata, Ctr Med Sonno, Serv Neurofisiopatol,Neurol Clin, I-00133 Rome, Italy.
   [Placidi, Fabio; Romigi, Andrea; Stanzione, Paolo; Marciani, Maria Grazia; Pierantozzi, Mariangela] IRCCS Santa Lucia Fdn, Rome, Italy.
   [Brusa, Livia] S Eugenio Hosp, Dept Neurol, Rome, Italy.
   [Pasqualetti, Patrizio] Assoc Fatebenefratelli Ric AFaR, Rome, Italy.
C3 University of Rome Tor Vergata; Policlin Tor Vergata; IRCCS Santa Lucia; Sant'Eugenio Hospital
RP Placidi, F (corresponding author), Univ Roma Tor Vergata, Policlin Tor Vergata, Ctr Med Sonno, Serv Neurofisiopatol,Neurol Clin, Vle Oxford 81, I-00133 Rome, Italy.
EM fbplacidi@libero.it
CR Arnulf I, 2002, NEUROLOGY, V58, P1019, DOI 10.1212/WNL.58.7.1019
   Arnulf I, 2000, NEUROLOGY, V55, P281, DOI 10.1212/WNL.55.2.281
   ASKENASY JJM, 1984, J NEURAL TRANSM, V59, P151, DOI 10.1007/BF01255413
   Bergonzi P, 1975, ACTA NEUROL BELG, V75, P5
   Braak H, 2004, CELL TISSUE RES, V318, P121, DOI 10.1007/s00441-004-0956-9
   Brunner H, 2002, MOVEMENT DISORD, V17, P928, DOI 10.1002/mds.10242
   Carrier J, 2005, MOVEMENT DISORD, V20, P1127, DOI 10.1002/mds.20506
   CARSKADON MA, 1992, SLEEP, V15, P396, DOI 10.1093/sleep/15.5.396
   CHARLES R, 2002, NEUROLOGY, V58, P71
   Chaudhuri KR, 2002, DRUG SAFETY, V25, P473, DOI 10.2165/00002018-200225070-00001
   CIANCHETTI C, 1980, PSYCHOPHARMACOLOGY, V67, P61, DOI 10.1007/BF00427596
   Del Dotto P, 2003, NEUROL SCI, V24, P170, DOI 10.1007/s10072-003-0114-2
   FACTOR SA, 1990, MOVEMENT DISORD, V5, P280, DOI 10.1002/mds.870050404
   FAHN S, 1997, RECENT DEV PARKINSON, V2, P153
   Fariello RG, 1998, DRUGS, V55, P10, DOI 10.2165/00003495-199855001-00002
   Ferreira JJ, 2000, LANCET, V355, P1333, DOI 10.1016/S0140-6736(00)02119-X
   Frucht S, 1999, NEUROLOGY, V52, P1908, DOI 10.1212/WNL.52.9.1908
   Gagnon JF, 2002, NEUROLOGY, V59, P585, DOI 10.1212/WNL.59.4.585
   Garcia-Borreguero D, 2003, SLEEP MED REV, V7, P115, DOI 10.1053/smrv.2002.0229
   Garcia-Borreguero D, 2003, NEUROLOGY, V61, P1008, DOI 10.1212/WNL.61.7.1008
   Gigli GL, 1996, INT J NEUROSCI, V85, P263, DOI 10.3109/00207459608986687
   HOEHN MM, 1967, NEUROLOGY, V17, P427, DOI 10.1212/WNL.17.5.427
   Högl B, 2003, NEUROPSYCHOPHARMACOL, V28, P1866, DOI 10.1038/sj.npp.1300250
   Högl BE, 1998, NEUROLOGY, V50, P1332
   Homann CN, 2002, BMJ-BRIT MED J, V324, P1483, DOI 10.1136/bmj.324.7352.1483
   JOHNS MW, 1991, SLEEP, V14, P540, DOI 10.1093/sleep/14.6.540
   LAPIERRE O, 1992, NEUROLOGY, V42, P1371, DOI 10.1212/WNL.42.7.1371
   Manni R, 2004, SLEEP MED, V5, P189, DOI 10.1016/j.sleep.2003.01.001
   Olanow CW, 2000, MOVEMENT DISORD, V15, P212, DOI 10.1002/1531-8257(200003)15:2<212::AID-MDS1002>3.0.CO;2-6
   Ondo WG, 2001, NEUROLOGY, V57, P1392, DOI 10.1212/WNL.57.8.1392
   Poewe Werner, 2000, CURRENT OPINION IN NEUROLOGY, V13, P423, DOI 10.1097/00019052-200008000-00009
   Rechtshaffen A, 1968, MANUAL STANDARDIZED, V0, P0
   Romigi A, 2006, J NEURAL TRANSM, V113, P1909, DOI 10.1007/s00702-006-0490-x
   Romigi A, 2005, J NEUROL SCI, V228, P7, DOI 10.1016/j.jns.2004.09.035
   Rye DB, 2002, NEUROLOGY, V58, P341, DOI 10.1212/WNL.58.3.341
   Rye DB, 1999, NEUROLOGY, V53, P1868, DOI 10.1212/WNL.53.8.1868
   Tan EK, 2002, NEUROLOGY, V58, P465, DOI 10.1212/WNL.58.3.465
   Tandberg E, 1998, MOVEMENT DISORD, V13, P895, DOI 10.1002/mds.870130606
   Ulivelli M, 2002, NEUROLOGY, V58, P462, DOI 10.1212/WNL.58.3.462
   Wetter TC, 2000, SLEEP, V23, P361
NR 40
TC 13
Z9 15
U1 0
U2 0
PU DR DIETRICH STEINKOPFF VERLAG
PI DARMSTADT
PA PO BOX 10 04 62, D-64204 DARMSTADT, GERMANY
SN 0340-5354
EI 
J9 J NEUROL
JI J. Neurol.
PD JUL 15
PY 2008
VL 255
IS 7
BP 1032
EP 1037
DI 10.1007/s00415-008-0836-4
PG 6
WC Clinical Neurology
SC Neurosciences & Neurology
GA 331PQ
UT WOS:000258025000013
PM 18500498
DA 2024-02-01
ER

PT J
AU Willis, GL
AF Willis, Gregory L.
TI Parkinson's Disease as a Neuroendocrine Disorder of Circadian Function: Dopamine-Melatonin Imbalance and the Visual System in the Genesis and Progression of the Degenerative Process
SO REVIEWS IN THE NEUROSCIENCES
LA English
DT Review
DE nigro-striatal; dopamine; melatonin; pineal; circadian; depression; insomnia; motor function; visual system; melatonin excess; retro-hypothalamic tract; Parkinson's disease
ID melanocyte-stimulating hormone; pineal-gland calcification; retinal-pigment epithelium; lewy-body-disease; transmembrane cytoskeletal modulation; magnocellular hypothalamic neurons; subthalamic nucleus stimulation; catecholamine terminal fields; amyotrophic-lateral-sclerosis; n-acetyltransferase activity
AB For more than 50 years, Parkinson's disease (PD) has been conceptualized as a product of nigro-striatal dopamine (NSD) system degeneration. In spite of a growing body of evidence depicting the mammalian brain as an interrelated complexity of circuitous systems, dopamine (DA) deficiency of the NSD is still regarded as the main problem, with DA replacement being the purpose of therapeutic intervention. For at least 191 years circadian involvement in various aspects of PD, including depression and insomnia, has been recognized as an integral part of the symptom matrix of PD and yet attempts to elucidate the involvement of this system is uncharted territory. The present review attempts a major reorganization of mammalian brain into a coordinated complex involving the NSD and the retinal hypothalamic tract (RHT) as the primary systems involved in the retino-diencephalic/mesencephalic-pineal (RDMP) axis. Secondary systems including the lateral hypothalamus (LH), the area postraema (AP) and the subthalamic nucleus (STN) also form an integral part of this system as they have been shown to be either intimately related to the primary systems of the RDMP axis or have been shown to be significantly involved in the expression and treatment of PD. A large volume of evidence suggests that the RDMP axis is activated during the course of PD and during therapeutic intervention. Four types of neurotoxicity associated with melatonin are identified and the susceptibility of various parts of the RDMP axis to undergo neuropathological change, the tendency for melatonin to induce PD-like behavioural toxicity, and the relationship of this to PD symptomotology are described. This includes adverse effects of melatonin on motor function, hypotension, the adjuvant use of benzodiazepines, depression, insomnia, body weight regulation and various biochemical effects of melatonin administration: all problems currently facing the proposal to introduce melatonin as an adjuvant. It is suggested further that traditional DA replacement may well work by exerting its effect upon the circadian system, rather than simply replacing deficient DA. Activation of the circadian function by antagonizing melatonin with bright light not only has therapeutic value in treating the primary symptoms of PD but it shares a common mechanism with L-dopa in reducing the occurrence of seborrheic dermatitis. Concepts at the centre of understanding pineal function in PD, including pineal calcification, melatonin deficiency, symptomatic versus protective features of melatonin and antioxidative effects, are explained in a counterintuitive context. Intriguing propositions including the role of the retina in the aetiology of PD and that the nigra functions as a retina in this disorder are presented with the intention to provide a new understanding of the underlying compromised function in PD and to provide new treatment strategies. For the first time, abundant evidence is presented describing PD as an endocrine disorder of melatonin hyperplasia. The role of circadian interventive therapies and internal desynchrony in the aetiology and progression of PD provides a new direction for understanding the underlying physiology of a disease which is currently in a state of impasse and provides new hope for those who suffer from its debilitating effects.
C1 Coliban Med Ctr, Bronowski Inst Behav Neurosci, Bronowski Clin, Neurosci Sect, Kyneton, Vic 3444, Australia.
RP Willis, GL (corresponding author), Coliban Med Ctr, Bronowski Inst Behav Neurosci, Bronowski Clin, Neurosci Sect, 19 Jennings St, Kyneton, Vic 3444, Australia.
EM gwillbro@bigpond.com
CR Abbott A, 2006, NATURE, V443, P12, DOI 10.1038/443012a
   ABE H, 1992, ACTA NEUROPATHOL, V84, P273
   Abílio VC, 2004, NEUROPHARMACOLOGY, V47, P263, DOI 10.1016/j.neuropharm.2004.04.003
   Abílio VC, 2002, PSYCHOPHARMACOLOGY, V161, P340, DOI 10.1007/s00213-002-1081-7
   Abraham U, 2003, CHRONOBIOL INT, V20, P657, DOI 10.1081/CBI-120022414
   ADACHIUSAMI E, 1990, JPN J OPHTHALMOL, V34, P81
   AGID Y, 1995, B ACAD NAT MED PARIS, V179, P1193
   Akhisaroglu M, 2004, PHARMACOL BIOCHEM BE, V79, P37, DOI 10.1016/j.pbb.2004.06.014
   AKMAYEV IG, 1983, ACTA MORPHOL HUNG, V31, P137
   Alexander T, 1997, CELL TRANSPLANT, V6, P309, DOI 10.1016/S0963-6897(97)00031-6
   ALEXIUK NAM, 1993, BRAIN RES BULL, V32, P433, DOI 10.1016/0361-9230(93)90211-S
   ALVAREZ J, 1982, NEUROSCIENCE, V7, P2551, DOI 10.1016/0306-4522(82)90214-7
   ALVAREZURIA M, 1986, EXPERIENTIA, V42, P1163, DOI 10.1007/BF01941294
   Alvord E C Jr, 1974, ADV NEUROL, V5, P175
   Amick MM, 2003, VISION RES, V43, P2827, DOI 10.1016/S0042-6989(03)00476-0
   Andrade L A, 1987, ARQ NEUROPSIQUIATR, V45, P217
   Anglade P, 1997, HISTOL HISTOPATHOL, V12, P25
   Anisimov V. N., 2000, VOPROSY ONKOLOGII (ST. PETERSBURG), V46, P311
   Anisimov VN, 2001, J GERONTOL A-BIOL, V56, PB311, DOI 10.1093/gerona/56.7.B311
   Antolín I, 2002, BRAIN RES, V943, P163, DOI 10.1016/S0006-8993(02)02551-9
   ANTONTAY F, 1968, ENDOCRINOLOGY, V82, P1245, DOI 10.1210/endo-82-6-1245
   APPEL SH, 1981, ANN NEUROL, V10, P499, DOI 10.1002/ana.410100602
   Araghi-Niknam M, 1999, P SOC EXP BIOL MED, V221, P193, DOI 10.1046/j.1525-1373.1999.d01-76.x
   Arai T, 1999, NEUROSCI LETT, V259, P83, DOI 10.1016/S0304-3940(98)00890-8
   Arima K, 1999, ACTA NEUROPATHOL, V97, P565, DOI 10.1007/s004010051032
   Arima K, 1998, BRAIN RES, V808, P93, DOI 10.1016/S0006-8993(98)00734-3
   ARMSTRONG S, 1982, PINEAL GLAND, V3, P81
   Armstrong S.M., 1989, J PINEAL RES, V7, P157
   Arnulf I, 2002, NEUROLOGY, V58, P1019, DOI 10.1212/WNL.58.7.1019
   Artemenko AR, 1996, ZH NEVROPATOL PSIKH, V96, P63
   ARUSHANYAN EB, 1989, FARMAKOL TOKSIKOL, V52, P35
   Aspengren S, 2003, PIGM CELL RES, V16, P59, DOI 10.1034/j.1600-0749.2003.00003.x
   Atkinson G, 2005, J PINEAL RES, V39, P353, DOI 10.1111/j.1600-079X.2005.00256.x
   AVRITH D, 1979, NEUROSCIENCE, V4, P227, DOI 10.1016/0306-4522(79)90085-X
   AXELROD J, 1966, SCIENCE, V154, P898, DOI 10.1126/science.154.3751.898
   BACKSTROM M, 1977, ACTA ENDOCRINOL-COP, V86, P659, DOI 10.1530/acta.0.0860659
   Bae JH, 2006, NEUROSCI LETT, V398, P151, DOI 10.1016/j.neulet.2005.12.067
   BALAGURA S, 1969, PHYSIOL BEHAV, V4, P629, DOI 10.1016/0031-9384(69)90166-8
   BANERJEE S, 1972, J PROTOZOOL, V19, P108, DOI 10.1111/j.1550-7408.1972.tb03423.x
   BARAJASLOPEZ C, 1987, J PINEAL RES, V4, P287, DOI 10.1111/j.1600-079X.1987.tb00866.x
   BARBEAU A, 1984, NEUROTOXICOLOGY, V5, P13
   Barcia C, 2003, NEUROENDOCRINOLOGY, V78, P118, DOI 10.1159/000071967
   BARONE FC, 1981, BRAIN RES BULL, V7, P75, DOI 10.1016/0361-9230(81)90101-5
   BARR FE, 1983, MED HYPOTHESES, V11, P1, DOI 10.1016/0306-9877(83)90122-6
   BAUMBACH GL, 1978, LAB INVEST, V39, P50
   BAUMGARTNER A, 1990, BIOL PSYCHIAT, V28, P569, DOI 10.1016/0006-3223(90)90395-I
   Baunez C, 2002, J NEUROSCI, V22, P562, DOI 10.1523/JNEUROSCI.22-02-00562.2002
   Behari M, 1992, J ASSOC PHYSICIANS INDIA, V40, P365
   Bellastella A, 1998, HORM RES, V49, P153, DOI 10.1159/000023163
   BELLASTELLA A, 1977, J CLIN ENDOCR METAB, V44, P194, DOI 10.1210/jcem-44-1-194
   BELLASTELLA A, 1990, J CLIN ENDOCR METAB, V70, P856, DOI 10.1210/jcem-70-4-856
   BELLOMO G, 1991, J NEUROL, V238, P19, DOI 10.1007/BF00319704
   BENITEZKING G, 1993, EXPERIENTIA, V49, P635
   BENITEZKING G, 1990, J PINEAL RES, V9, P209, DOI 10.1111/j.1600-079X.1990.tb00709.x
   BERNHEIMER M, 1964, NATURE-NEW BIOL, V204, P587
   Berson DM, 2002, SCIENCE, V295, P1070, DOI 10.1126/science.1067262
   Bertolucci P H, 1987, ARQ NEUROPSIQUIATR, V45, P224
   Bezard E, 1997, BRAIN RES, V766, P107, DOI 10.1016/S0006-8993(97)00531-3
   BHATTI IH, 1977, J PAK MED ASSOC, V27, P309
   Biehlmaier O, 2007, NEUROCHEM INT, V50, P189, DOI 10.1016/j.neuint.2006.08.001
   Biewenga E, 2005, NEUROSCI LETT, V373, P179, DOI 10.1016/j.neulet.2004.09.067
   BINDER RL, 1983, ARCH DERMATOL, V119, P473, DOI 10.1001/archderm.119.6.473
   BINDER RL, 1984, J CLIN PSYCHIAT, V45, P125
   BINDOLI A, 1992, FREE RADICAL BIO MED, V13, P391, DOI 10.1016/0891-5849(92)90182-G
   Birketvedt GS, 1999, JAMA-J AM MED ASSOC, V282, P657, DOI 10.1001/jama.282.7.657
   Blazejova K, 2000, SB LEK, V101, P347
   BLIWISE DL, 1995, J GERIATR PSYCH NEUR, V8, P107, DOI 10.1177/089198879500800206
   Bodenmann P, 2001, REV NEUROL-FRANCE, V157, P45
   Bodis-Wollner I, 2003, PARKINSONISM RELAT D, V9, PS83, DOI 10.1016/S1353-8020(03)00022-1
   Bodis-Wollner I, 1998, VISION RES, V38, P1479, DOI 10.1016/S0042-6989(98)00028-5
   BODISWOLLNER I, 1978, BRAIN, V101, P661, DOI 10.1093/brain/101.4.661
   BOEGMAN RJ, 1976, J NEUROCHEM, V26, P737, DOI 10.1111/j.1471-4159.1976.tb04446.x
   Boeve BF, 2004, J GERIATR PSYCH NEUR, V17, P146, DOI 10.1177/0891988704267465
   Bohl J, 1989, PROG CLIN BIOL RES, V317, P1007
   BOISSINAGASSE L, 1988, J PINEAL RES, V5, P385, DOI 10.1111/j.1600-079X.1988.tb00887.x
   Bordet R, 2003, CLIN NEUROPHARMACOL, V26, P65, DOI 10.1097/00002826-200303000-00005
   Borg D C, 1974, ADV NEUROL, V5, P277
   Borowicz KK, 1999, EUR NEUROPSYCHOPHARM, V9, P185, DOI 10.1016/S0924-977X(98)00022-4
   BOUCHARD RH, 1989, AM J PSYCHIAT, V146, P1352
   Bower JH, 2003, NEUROLOGY, V60, P1610, DOI 10.1212/01.WNL.0000068008.78394.2C
   Bowman AB, 2005, HUM MOL GENET, V14, P679, DOI 10.1093/hmg/ddi064
   BOZHKO GK, 1994, EFFECT INCREASED INT, V0, P88
   BRAAK H, 1992, PROG BRAIN RES, V93, P3
   Braak H, 1996, J NEURAL TRANSM, V103, P455, DOI 10.1007/BF01276421
   BRADBURY AJ, 1985, PINEAL GLAND ENDOCRI, V0, P327
   BRAINARD GC, 1988, BRAIN RES, V454, P212, DOI 10.1016/0006-8993(88)90820-7
   BRAINARD GC, 1987, BRAIN RES, V424, P199, DOI 10.1016/0006-8993(87)91211-X
   BRAUNFALCO O, 1977, ARCH DERMATOL RES, V257, P307, DOI 10.1007/BF00741848
   BRAUNSCHWEIGERBRIXEL EM, 1991, Z GERONTOL, V24, P39
   BRAY D, 1981, ANNU REV NEUROSCI, V4, P505, DOI 10.1146/annurev.ne.04.030181.002445
   BRIMIJOIN S, 1977, J NEUROBIOL, V8, P251, DOI 10.1002/neu.480080308
   BRIMIJOIN S, 1976, BRAIN RES, V102, P217, DOI 10.1016/0006-8993(76)90878-7
   BRINKLOW BR, 1993, J REPROD FERTIL, V98, P625, DOI 10.1530/jrf.0.0980625
   BRION JP, 1995, AM J PATHOL, V147, P1465
   BRONSON RT, 1993, ANN NEUROL, V33, P381, DOI 10.1002/ana.410330408
   Bruguerolle B, 2002, CLIN NEUROPHARMACOL, V25, P194, DOI 10.1097/00002826-200207000-00002
   BUBENIK GA, 1980, CAN J PHYSIOL PHARM, V58, P1457, DOI 10.1139/y80-220
   BUBENIK GA, 1978, EXP EYE RES, V27, P323, DOI 10.1016/0014-4835(78)90166-5
   BUBENIK GA, 1976, J HISTOCHEM CYTOCHEM, V24, P1173, DOI 10.1177/24.11.63506
   BURKE WJ, 1990, BRAIN RES, V537, P83, DOI 10.1016/0006-8993(90)90342-9
   BURTON JL, 1970, LANCET, V2, P19
   BURTON S, 1991, EXPERIENTIA, V47, P466, DOI 10.1007/BF01959946
   BUTCHER LL, 1974, N-S ARCH PHARMACOL, V285, P31, DOI 10.1007/BF00499527
   BUTTNER T, 1993, J NEURAL TRANSM-PARK, V6, P11, DOI 10.1007/BF02252618
   Buttner T, 1996, J NEURAL TRANSM, V103, P1195, DOI 10.1007/BF01271204
   Caley CF, 1997, ANN PHARMACOTHER, V31, P1481, DOI 10.1177/106002809703101208
   CALNE DB, 1983, LANCET, V2, P1457, DOI 10.1016/S0140-6736(83)90802-4
   CAMPBELL RJ, 1993, OPHTHALMOLOGY, V100, P37
   Canudas AM, 2005, MOL BRAIN RES, V134, P147, DOI 10.1016/j.molbrainres.2004.11.012
   Cappelletti G, 1999, J NEUROSCI RES, V56, P28, DOI 10.1002/(SICI)1097-4547(19990401)56:1<28::AID-JNR4>3.0.CO;2-2
   CAPPELLETTI G, 1991, NEUROSCI LETT, V129, P149, DOI 10.1016/0304-3940(91)90742-C
   CAPPELLETTI G, 1995, CELL BIOL INT, V19, P687, DOI 10.1006/cbir.1995.1118
   CARBONELL AL, 1991, HISTOL HISTOPATHOL, V6, P443
   Cardinali D P, 1974, CURR TOP EXP ENDOCRINOL, V2, P107
   CARDINALI DP, 1981, ENDOCR REV, V2, P327, DOI 10.1210/edrv-2-3-327
   Cardinali DP, 1997, J PINEAL RES, V23, P32, DOI 10.1111/j.1600-079X.1997.tb00332.x
   CARDINALI DP, 1975, NEUROENDOCRINOLOGY, V18, P72, DOI 10.1159/000122385
   CARDINALI DP, 1974, NEUROENDOCRINOLOGY, V16, P74, DOI 10.1159/000122554
   CARDINALI DP, 1975, MOL CELL ENDOCRINOL, V2, P317, DOI 10.1016/0303-7207(75)90019-2
   CARLISLE HJ, 1961, AM J PHYSIOL, V201, P965, DOI 10.1152/ajplegacy.1961.201.5.965
   CARMAN JS, 1976, AM J PSYCHIAT, V133, P1181
   CARTER DS, 1983, ENDOCRINOLOGY, V113, P1261, DOI 10.1210/endo-113-4-1261
   Castrucci AMD, 1997, GEN COMP ENDOCR, V105, P410, DOI 10.1006/gcen.1996.6844
   Catala MD, 1997, EXP GERONTOL, V32, P553, DOI 10.1016/S0531-5565(96)00173-8
   Chapple JP, 2003, J BIOL CHEM, V278, P19087, DOI 10.1074/jbc.M212349200
   Charman WN, 2003, OPHTHAL PHYSL OPT, V23, P181, DOI 10.1046/j.1475-1313.2003.00105.x
   Chavez J L, 1991, PROC WEST PHARMACOL SOC, V34, P413
   Checkoway H, 2002, AM J EPIDEMIOL, V155, P732, DOI 10.1093/aje/155.8.732
   Chen HL, 2006, AM J EPIDEMIOL, V163, P726, DOI 10.1093/aje/kwj096
   CHOUINARD G, 1992, HUM PSYCHOPHARM CLIN, V7, P63, DOI 10.1002/hup.470070109
   CHOW PH, 1989, ACTA ANAT, V134, P327, DOI 10.1159/000146711
   CHRISTODOULOU GN, 1978, AM J PSYCHIAT, V135, P375
   CHUANG JI, 1994, J PINEAL RES, V17, P11, DOI 10.1111/j.1600-079X.1994.tb00107.x
   CHUANG JI, 1993, PHARMACOLOGY, V47, P91, DOI 10.1159/000139083
   Chuckowree JA, 2004, NEUROSCIENTIST, V10, P280, DOI 10.1177/1073858404263511
   CHUNG SK, 1990, NEUROSCIENCE, V38, P409, DOI 10.1016/0306-4522(90)90038-6
   CHUNG YW, 1982, ACTA ANAT, V113, P246
   Cingolani C, 2006, FREE RADICAL BIO MED, V40, P660, DOI 10.1016/j.freeradbiomed.2005.09.032
   Clarke CE, 2004, MOVEMENT DISORD, V19, P491, DOI 10.1002/mds.20057
   COLPAERT FC, 1987, NEUROPHARMACOLOGY, V26, P1431, DOI 10.1016/0028-3908(87)90110-9
   CONSTANTINESCU CS, 1995, MED HYPOTHESES, V45, P455, DOI 10.1016/0306-9877(95)90220-1
   COOPER HM, 1994, PSYCHONEUROENDOCRINO, V19, P623, DOI 10.1016/0306-4530(94)90046-9
   Cornélissen G, 2003, BIOMED PHARMACOTHER, V57, P31S, DOI 10.1016/j.biopha.2003.08.004
   COSNETT JE, 1988, S AFR MED J, V73, P281
   COTZIAS GC, 1971, SCIENCE, V173, P450, DOI 10.1126/science.173.3995.450
   COTZIAS GC, 1971, ANNU REV MED, V22, P305, DOI 10.1146/annurev.me.22.020171.001513
   COX B, 1976, EUR J PHARMACOL, V36, P141, DOI 10.1016/0014-2999(76)90265-X
   CUBELLS JF, 1994, J NEUROSCI, V14, P2260, DOI 10.1523/jneurosci.14-04-02260.1994
   Cuenca N, 2005, J COMP NEUROL, V493, P261, DOI 10.1002/cne.20761
   CUESTA JD, 1991, ACTA NEUROL SCAND, V84, P382
   CULBERTSON WW, 1982, OPHTHALMOLOGY, V89, P1317
   CULEBRAS A, 1992, PSYCHIAT CLIN N AM, V15, P467
   CURCIO CA, 1993, ANN NEUROL, V33, P248, DOI 10.1002/ana.410330305
   Cushing ML, 2002, CAN J DIET PRACT RES, V63, P81, DOI 10.3148/63.2.2002.81
   Dabbeni-Sala F, 2001, FASEB J, V15, P164, DOI 10.1096/fj.00-0129com
   DANGUIR J, 1980, BRAIN RES, V185, P305, DOI 10.1016/0006-8993(80)91070-7
   DARAMOLA GF, 1972, NEUROENDOCRINOLOGY, V9, P41, DOI 10.1159/000122036
   DAVISON AJ, 1986, BIOCHEM PHARMACOL, V35, P1411, DOI 10.1016/0006-2952(86)90104-8
   De Butte M, 2002, NEUROBIOL AGING, V23, P309, DOI 10.1016/S0197-4580(01)00277-9
   de Pedro Cuesta J, 1987, ACTA NEUROL SCAND SUPPL, V112, P1
   Del Tredici K, 2002, J NEUROPATH EXP NEUR, V61, P413, DOI 10.1093/jnen/61.5.413
   Demet EM, 1999, PROG NEURO-PSYCHOPH, V23, P753
   DENIKER P, 1975, ENCEPHALE, V1, P359
   deOliveira AR, 1996, BRAZ J MED BIOL RES, V29, P1743
   DEVLIN A, 2003, ADV PSYCHIAT TREATME, V9, P125
   Devos D, 2005, NEUROLOGY, V65, P1107, DOI 10.1212/01.wnl.0000178896.44905.33
   DEYABENES JG, 1988, J NEURAL TRANSM-SUPP, V27, P141
   Djamgoz MBA, 1997, VISION RES, V37, P3509, DOI 10.1016/S0042-6989(97)00129-6
   Djeridane Y, 1996, MICROSC RES TECHNIQ, V34, P28, DOI 10.1002/(SICI)1097-0029(19960501)34:1<28::AID-JEMT5>3.0.CO;2-S
   DOLLINS AB, 1994, P NATL ACAD SCI USA, V91, P1824, DOI 10.1073/pnas.91.5.1824
   Dowling G A, 1995, J NEUROSCI NURS, V27, P355
   Dowling GA, 2005, SLEEP MED, V6, P459, DOI 10.1016/j.sleep.2005.04.004
   Drew JE, 2001, J NEUROENDOCRINOL, V13, P453, DOI 10.1046/j.1365-2826.2001.00651.x
   DUBOCOVICH ML, 1983, NATURE, V306, P782, DOI 10.1038/306782a0
   DUBOCOVICH ML, 1989, PROG RETIN RES, V8, P129
   DUNCAN MJ, 1990, J PINEAL RES, V9, P231, DOI 10.1111/j.1600-079X.1990.tb00898.x
   DUNCAN TE, 1985, EXP EYE RES, V41, P497, DOI 10.1016/S0014-4835(85)80007-5
   DURLACHMISTELI C, 1992, EUR J PHARMACOL, V217, P15, DOI 10.1016/0014-2999(92)90505-X
   DUSTIN P, 1988, ANN PATHOL, V8, P3
   Dustin P, 1974, ARCH BIOL (LIEGE), V85, P263
   Duvoisin R C, 1976, RES PUBL ASSOC RES NERV MENT DIS, V55, P293
   EBADI M, 1986, J NEURAL TRANSM, V0, P125
   EDMONDS BT, 1991, J NEUROCYTOL, V20, P232, DOI 10.1007/BF01186996
   EDMONDS BT, 1990, CELL MOTIL CYTOSKEL, V17, P106, DOI 10.1002/cm.970170206
   Espejo EF, 2001, J NEUROPHYSIOL, V85, P1270, DOI 10.1152/jn.2001.85.3.1270
   EVANS LK, 1987, J AM GERIATR SOC, V35, P101, DOI 10.1111/j.1532-5415.1987.tb01337.x
   Fahn S, 2005, J NEUROL, V252, P37, DOI 10.1007/s00415-005-4008-5
   FAN KJ, 1983, J NATL MED ASSOC, V75, P765
   Fasano M, 2006, J NEURAL TRANSM, V113, P769, DOI 10.1007/s00702-005-0448-4
   Fasano M, 2006, J NEUROCHEM, V96, P909, DOI 10.1111/j.1471-4159.2005.03638.x
   Fasano M, 2003, NEUROCHEM INT, V42, P603, DOI 10.1016/S0197-0186(02)00161-4
   FATRANSKA M, 1988, ENDOCRINOL EXP, V22, P243
   FEARNLEY JM, 1991, BRAIN, V114, P2283, DOI 10.1093/brain/114.5.2283
   FECHNER J, 1986, CELL TISSUE RES, V243, P441
   FERCAKOVA A, 1990, J HIRNFORSCH, V31, P539
   Ferrer I, 2001, J NEURAL TRANSM, V108, P1383, DOI 10.1007/s007020100015
   FERTL E, 1993, J NEURAL TRANSM-PARK, V5, P227, DOI 10.1007/BF02257677
   FERTL E, 1991, J NEURAL TRANSM-PARK, V3, P41, DOI 10.1007/BF02251135
   FILADELFI AMC, 1994, COMP BIOCHEM PHYS A, V109, P1027, DOI 10.1016/0300-9629(94)90252-6
   FINK JS, 1979, J COMP PHYSIOL PSYCH, V93, P66, DOI 10.1037/h0077583
   FINK JS, 1979, J COMP PHYSIOL PSYCH, V93, P34, DOI 10.1037/h0077587
   FINKJENSEN A, 1990, BRAIN RES, V522, P337, DOI 10.1016/0006-8993(90)91480-5
   Finocchiaro LME, 1998, J PINEAL RES, V24, P22, DOI 10.1111/j.1600-079X.1998.tb00362.x
   Fischer M, 2001, J NEURAL TRANSM, V108, P205, DOI 10.1007/s007020170088
   FLAMENTDURAND J, 1972, Z ZELLFORSCH MIK ANA, V130, P440, DOI 10.1007/BF00306998
   FLAMENTDURAND J, 1975, CELL TISSUE RES, V164, P1
   Flint A, 1977, PRIM CARE, V4, P475
   FONDA D, 1985, GERIATRICS, V40, P109
   Fornai F, 2004, J NEUROCHEM, V88, P114, DOI 10.1046/j.1471-4159.2003.02137.x
   FORNO LS, 1978, ARCH NEUROL-CHICAGO, V35, P818, DOI 10.1001/archneur.1978.00500360042008
   Foster HD, 2004, MED HYPOTHESES, V62, P177, DOI 10.1016/S0306-9877(03)00318-9
   Frankel D, 1999, EXP NEUROL, V160, P376, DOI 10.1006/exnr.1999.7214
   Fraschini F, 1999, BIOL SIGNAL RECEPT, V8, P111
   FREIRE F, 1975, J NEURAL TRANSM, V37, P237, DOI 10.1007/BF01670132
   Frels C, 2002, POSTGRAD MED J, V78, P487, DOI 10.1136/pmj.78.922.487
   FRIES JF, 1973, ARCH INTERN MED, V131, P550, DOI 10.1001/archinte.1973.00320100078010
   Frolkis VV, 1997, EXP GERONTOL, V32, P441, DOI 10.1016/S0531-5565(96)00168-4
   Fujieda H, 2000, VISUAL NEUROSCI, V17, P63, DOI 10.1017/S0952523800171068
   Funalot B, 2006, GENET TEST, V10, P290, DOI 10.1089/gte.2006.10.290
   GALLOWAY PG, 1988, J NEUROPATH EXP NEUR, V47, P654, DOI 10.1097/00005072-198811000-00008
   GARDE E, 1994, PHOTOCHEM PHOTOBIOL, V60, P475, DOI 10.1111/j.1751-1097.1994.tb05137.x
   Garfinkel D, 1999, ARCH INTERN MED, V159, P2456, DOI 10.1001/archinte.159.20.2456
   GARLIC M, 1994, J NEUROCHEM, V63, P793
   GARVER TD, 1994, J NEUROCHEM, V63, P2279
   Gélinas S, 2002, J NEUROSCI RES, V70, P90, DOI 10.1002/jnr.10315
   Gerbaldo H, 1997, ACTA PSYCHIAT SCAND, V95, P236, DOI 10.1111/j.1600-0447.1997.tb09625.x
   Gerlach M, 1996, J NEURAL TRANSM, V103, P987, DOI 10.1007/BF01291788
   Ghaemi M, 2001, J PINEAL RES, V30, P213, DOI 10.1034/j.1600-079X.2001.300404.x
   GHILARDI MF, 1989, ANN NEUROL, V25, P357, DOI 10.1002/ana.410250407
   GIBB WRG, 1989, NEUROPATH APPL NEURO, V15, P27, DOI 10.1111/j.1365-2990.1989.tb01147.x
   Gillilan LA, 1941, J COMP NEUROL, V74, P367, DOI 10.1002/cne.900740303
   GILLINGHAM FJ, 1975, BRIT MED J, V3, P303, DOI 10.1136/bmj.3.5978.303-d
   Ginsberg SD, 2002, J NEUROTRAUM, V19, P99, DOI 10.1089/089771502753460277
   GIROTTI F, 1986, J NEUROL NEUROSUR PS, V49, P657, DOI 10.1136/jnnp.49.6.657
   Glew W B, 1980, TRANS AM OPHTHALMOL SOC, V78, P243
   GLICK SD, 1972, SCIENCE, V177, P534, DOI 10.1126/science.177.4048.534
   Gloeckner CJ, 2006, HUM MOL GENET, V15, P223, DOI 10.1093/hmg/ddi439
   Godwin-Austen R B, 1999, ADV NEUROL, V80, P401
   Goetz CG, 2006, MOVEMENT DISORD, V21, P863, DOI 10.1002/mds.20840
   GOETZ CG, 1999, ADV NEUROL, V80, P919
   GOLDMAN JE, 1986, ANN NEUROL, V19, P209, DOI 10.1002/ana.410190302
   Goldman SM, 2006, ANN NEUROL, V60, P65, DOI 10.1002/ana.20882
   Goldstein DS, 2006, CLIN AUTON RES, V16, P46, DOI 10.1007/s10286-006-0317-8
   GOLOMBEK DA, 1991, PHYSIOL BEHAV, V49, P1091, DOI 10.1016/0031-9384(91)90336-M
   GONATAS NK, 1975, HUM PATHOL, V6, P571, DOI 10.1016/S0046-8177(75)80042-6
   Gönül AS, 1999, J CLIN PSYCHIAT, V60, P410, DOI 10.4088/JCP.v60n0611d
   Gorgels TGMF, 1998, EXP EYE RES, V66, P155, DOI 10.1006/exer.1997.0416
   GOUDSMIT E, 1988, BRAIN RES, V473, P306, DOI 10.1016/0006-8993(88)90859-1
   GOVITRAPONG P, 1989, J PINEAL RES, V6, P17, DOI 10.1111/j.1600-079X.1989.tb00399.x
   GOVITRAPONG PM, 1986, SOC NEUR ABSTR, V16, P384
   Grace EA, 2003, J NEUROSCI, V23, P493, DOI 10.1523/JNEUROSCI.23-02-00493.2003
   GRAY F, 1988, REV NEUROL-FRANCE, V144, P229
   GREINER AC, 1965, LANCET, V2, P1165, DOI 10.1016/S0140-6736(65)92564-X
   GRIFFITHS IR, 1989, NEUROPATH APPL NEURO, V15, P63, DOI 10.1111/j.1365-2990.1989.tb01150.x
   GROENEWEGEN HJ, 1990, J COMP NEUROL, V294, P607, DOI 10.1002/cne.902940408
   GRUNDKEIQBAL I, 1979, LANCET, V1, P578
   GuardiolaLemaitre B, 1997, J BIOL RHYTHM, V12, P697, DOI 10.1177/074873049701200627
   GUIDO W, 1989, BRAIN RES, V501, P397, DOI 10.1016/0006-8993(89)90658-6
   Gusek W, 1983, AKTUELLE GERONTOL, V13, P111
   GUY J, 1978, INVEST OPHTH VIS SCI, V17, P296
   Haaxma CA, 2007, J NEUROL NEUROSUR PS, V78, P819, DOI 10.1136/jnnp.2006.103788
   Hachinohe M, 2005, J CHEM ECOL, V31, P237, DOI 10.1007/s10886-005-1338-9
   HADJICONSTANTINOU M, 1984, LIFE SCI, V35, P1135, DOI 10.1016/0024-3205(84)90184-X
   Hague K, 1997, ACTA NEUROPATHOL, V94, P192, DOI 10.1007/s004010050693
   Halberg Franz, 2006, J EXP THER ONCOL, V6, P73
   Hamada Yukihiro, 2006, RINSHO SHINKEIGAKU, V46, P575
   HAMM HE, 1980, P NATL ACAD SCI-BIOL, V77, P4998, DOI 10.1073/pnas.77.8.4998
   HANKINS M, 1994, DOC OPHTHALMOL, V86, P325, DOI 10.1007/BF01203555
   HANSSON I, 1993, CLIN EXP IMMUNOL, V92, P432
   HANSSON I, 1990, J NEUROIMMUNOL, V27, P79, DOI 10.1016/0165-5728(90)90139-E
   HARNOIS C, 1990, INVEST OPHTH VIS SCI, V31, P2473
   HARRELL LE, 1974, LIFE SCI, V15, P2079, DOI 10.1016/0024-3205(74)90024-1
   HASEGAWA A, 1987, BRAIN RES, V409, P343, DOI 10.1016/0006-8993(87)90720-7
   Hattar S, 2002, SCIENCE, V295, P1065, DOI 10.1126/science.1069609
   Haug BA, 1997, VISION RES, V37, P3535, DOI 10.1016/S0042-6989(97)00089-8
   Hawkes C, 2006, ADV OTO-RHINO-LARYNG, V63, P133, DOI 10.1159/000093759
   HAWLINA M, 1992, DOC OPHTHALMOL, V79, P141, DOI 10.1007/BF00156573
   HAYANO M, 1976, J NEUROPATH EXP NEUR, V35, P287, DOI 10.1097/00005072-197605000-00006
   HAYHOW WR, 1959, J COMP NEUROL, V113, P281, DOI 10.1002/cne.901130205
   HEDLUND L, 1977, SCIENCE, V195, P686, DOI 10.1126/science.841305
   Heiser V, 2000, P NATL ACAD SCI USA, V97, P6739, DOI 10.1073/pnas.110138997
   HELMKE K, 1986, FORTSCHR RONTG NEUEN, V144, P221, DOI 10.1055/s-2008-1048775
   HERRLINGER H, 1974, J NEUROCYTOL, V3, P719, DOI 10.1007/BF01097193
   HESS CW, 1977, PRAXIS, V86, P1343
   HEYES MP, 1994, EPILEPSIA, V35, P251, DOI 10.1111/j.1528-1157.1994.tb02428.x
   Hirata Y, 1998, J NEUROCHEM, V71, P1607
   HIRSCH EC, 1992, ANN NEUROL, V32, PS88, DOI 10.1002/ana.410320715
   HOEBEKE J, 1975, LIFE SCI, V17, P591, DOI 10.1016/0024-3205(75)90095-8
   HOKFELT T, 1973, BRAIN RES, V60, P269, DOI 10.1016/0006-8993(73)90791-9
   HORNE JA, 1991, SLEEP, V14, P233
   HORNYKIEWICZ O, 1975, BIOCHEM PHARMACOL, V24, P1061, DOI 10.1016/0006-2952(75)90190-2
   HORNYKIEWICZ O, 1985, WIEN KLIN WOCHENSCHR, V97, P350
   HORNYKIEWICZ O, 1968, BRAIN RES, V11, P667
   HUANG HT, 1989, J PINEAL RES, V7, P125, DOI 10.1111/j.1600-079X.1989.tb00661.x
   HUERTODELGADILLO L, 1994, J PINEAL RES, V17, P55, DOI 10.1111/j.1600-079X.1994.tb00114.x
   HUETHER G, 1992, PSYCHOPHARMACOLOGY, V109, P422, DOI 10.1007/BF02247718
   HUMBERT W, 1995, CELL TISSUE RES, V279, P565, DOI 10.1007/s004410050315
   HUNTER S, 1985, ACTA NEUROPATHOL, V68, P53, DOI 10.1007/BF00688956
   Hurd YL, 2001, J CHEM NEUROANAT, V22, P127, DOI 10.1016/S0891-0618(01)00122-3
   HYNES MD, 1973, P 81 ANN C AM PSYCH, V0, P1047
   Iacovitti L, 1997, BRAIN RES, V768, P317, DOI 10.1016/S0006-8993(97)00668-9
   IIZUKA R, 1972, ACTA NEUROPATHOL, V21, P39, DOI 10.1007/BF00687998
   IMAI H, 1988, BRAIN RES, V474, P327, DOI 10.1016/0006-8993(88)90446-5
   Inzelberg R, 2004, VISION RES, V44, P2793, DOI 10.1016/j.visres.2004.06.009
   IQBAL K, 1978, BRAIN RES, V142, P321, DOI 10.1016/0006-8993(78)90638-8
   IRIE T, 1991, CELL STRUCT FUNCT, V16, P1, DOI 10.1247/csf.16.1
   ISAAC W, 1975, PHYSIOL BEHAV, V15, P471, DOI 10.1016/0031-9384(75)90261-9
   ISAAC W, 1971, PHYSIOL BEHAV, V6, P157, DOI 10.1016/0031-9384(71)90084-9
   Iseki E, 1998, NEUROSCI LETT, V258, P81, DOI 10.1016/S0304-3940(98)00856-8
   Itzhak Y, 1998, NEUROPHARMACOLOGY, V37, P781, DOI 10.1016/S0028-3908(98)00067-7
   IUVONE PM, 1994, J NEUROCHEM, V63, P118
   IVERSEN LL, 1978, ADV NEUROL, V9, P81
   IVERSEN SD, 1971, BRAIN RES, V31, P295, DOI 10.1016/0006-8993(71)90184-3
   Jackson GR, 2003, NEUROL CLIN, V21, P709, DOI 10.1016/S0733-8619(02)00107-X
   Jaliffa CO, 2000, J PHARMACOL EXP THER, V293, P91
   JAPHA JL, 1976, ACTA ANAT, V94, P533, DOI 10.1159/000144585
   Jellinger KA, 1999, J NEURAL TRANSM-SUPP, V0, P1
   JIMENEZJIMENEZ FJ, 1994, NEUROLOGY, V44, P2406, DOI 10.1212/WNL.44.12.2406
   Jin BK, 1998, NEUROSCI LETT, V245, P61, DOI 10.1016/S0304-3940(98)00170-0
   JOHNSON JE, 1980, EXP AGING RES, V6, P189, DOI 10.1080/03610738008258357
   Joo WS, 1998, NEUROREPORT, V9, P4123, DOI 10.1097/00001756-199812210-00022
   JOSHI PC, 1987, BIOCHEM BIOPH RES CO, V142, P265, DOI 10.1016/0006-291X(87)90480-3
   JOSHI PC, 1995, INDIAN J BIOCHEM BIO, V32, P63
   JOYCE JN, 1983, NEUROSCI BIOBEHAV R, V7, P227, DOI 10.1016/0149-7634(83)90017-9
   Julien JP, 1998, PROG NUCLEIC ACID RE, V61, P1, DOI 10.1016/S0079-6603(08)60823-5
   JUNG HJ, 1978, ACTA NEUROPATHOL, V42, P159, DOI 10.1007/BF00690352
   JUNG HJ, 1979, ACTA NEUROPATHOL, V47, P33, DOI 10.1007/BF00698270
   Jurklies B, 2001, KLIN MONATSBL AUGENH, V218, P562, DOI 10.1055/s-2001-17139
   KAINS JPD, 1990, ACTA CLIN BELG, V45, P306, DOI 10.1080/17843286.1990.11718104
   Kakkar R, 1997, BRAIN RES, V749, P290, DOI 10.1016/S0006-8993(96)01318-2
   KALLMAN WM, 1975, PSYCHOPHARMACOLOGIA, V40, P313, DOI 10.1007/BF00421469
   KAMATA K, 1986, BRAIN RES, V367, P1, DOI 10.1016/0006-8993(86)91570-2
   KARASEK M, 1990, J PINEAL RES, V9, P251, DOI 10.1111/j.1600-079X.1990.tb00900.x
   Karlsson AM, 2000, CELL SIGNAL, V12, P469, DOI 10.1016/S0898-6568(00)00089-9
   KARLSSON JO, 1969, BRAIN RES, V13, P617, DOI 10.1016/0006-8993(69)90274-1
   KASPER S, 1988, BIOL PSYCHIAT, V24, P631, DOI 10.1016/0006-3223(88)90137-0
   KENDALL B, 1986, NEURORADIOLOGY, V28, P324, DOI 10.1007/BF00333438
   Kienzl E, 1995, J NEUROL SCI, V134, P69, DOI 10.1016/0022-510X(95)00210-S
   Kim YS, 1998, NEUROREPORT, V9, P2387, DOI 10.1097/00001756-199807130-00043
   Kirik D, 2002, J NEUROSCI, V22, P2780, DOI 10.1523/JNEUROSCI.22-07-02780.2002
   Kitajima T, 2001, PSYCHIAT CLIN NEUROS, V55, P299, DOI 10.1046/j.1440-1819.2001.00866.x
   Koga T, 2003, BRAIN RES, V960, P122, DOI 10.1016/S0006-8993(02)03801-5
   KOPIN IJ, 1988, ANN NY ACAD SCI, V537, P451, DOI 10.1111/j.1749-6632.1988.tb42127.x
   KOVACS GL, 1974, PHYSIOL BEHAV, V13, P349, DOI 10.1016/0031-9384(74)90087-0
   KREMER HPH, 1992, PROG BRAIN RES, V93, P249
   KREMER HPH, 1993, MOVEMENT DISORD, V8, P315, DOI 10.1002/mds.870080310
   Krestin D, 1927, Q J MED, V21, P177, DOI 10.1093/qjmed/os-21.81.177
   KRISTIC R, 1986, J NEURAL TRANSM-SUPP, V21, P415
   Krout KE, 2002, NEUROSCIENCE, V110, P73, DOI 10.1016/S0306-4522(01)00551-6
   Kudou H, 2001, ARCH HISTOL CYTOL, V64, P139, DOI 10.1679/aohc.64.139
   Kuhn F, 2006, OPHTHAL EPIDEMIOL, V13, P209, DOI 10.1080/09286580600665886
   Kumanov P, 2005, INT J ANDROL, V28, P234, DOI 10.1111/j.1365-2605.2005.00534.x
   Kunz D, 1999, NEUROPSYCHOPHARMACOL, V21, P765, DOI 10.1016/S0893-133X(99)00069-X
   Kunz D, 1998, PSYCHIAT RES-NEUROIM, V82, P187, DOI 10.1016/S0925-4927(98)00013-4
   KURTZKE JF, 1988, NEUROLOGY, V38, P1558, DOI 10.1212/WNL.38.10.1558
   LACY ME, 1981, PHYSIOL CHEM PHYS M, V13, P319
   Lai CT, 1997, BIOCHEM PHARMACOL, V53, P363, DOI 10.1016/S0006-2952(96)00731-9
   LAITINEN JT, 1992, ENDOCRINOLOGY, V130, P2139, DOI 10.1210/en.130.4.2139
   LANGSTON JW, 1978, ANN NEUROL, V3, P129, DOI 10.1002/ana.410030207
   LARSEN JK, 1976, ACTA PSYCHIAT SCAND, V54, P167, DOI 10.1111/j.1600-0447.1976.tb00109.x
   LARSEN PJ, 1991, J COMP NEUROL, V306, P462, DOI 10.1002/cne.903060310
   LAVOIE PA, 1987, NEUROPHARMACOLOGY, V26, P1359, DOI 10.1016/0028-3908(87)90099-2
   LECHARDEUR D, 1993, EUR J NEUROSCI, V5, P449, DOI 10.1111/j.1460-9568.1993.tb00511.x
   Leranth C, 2000, J NEUROSCI, V20, P8604
   LERNER AB, 1960, FED PROC, V19, P590
   LERNER AB, 1958, J AM CHEM SOC, V80, P2587, DOI 10.1021/ja01543a060
   Lewy A, 2006, CHRONOBIOL INT, V23, P403, DOI 10.1080/07420520500545862
   LEWY AJ, 1980, SCIENCE, V210, P1267, DOI 10.1126/science.7434030
   LEWY AJ, 1992, CHRONOBIOL INT, V9, P380, DOI 10.3109/07420529209064550
   LEWY AJ, 1983, J CLIN ENDOCR METAB, V56, P1103, DOI 10.1210/jcem-56-6-1103
   Liberski PP, 1999, ACTA NEUROPATHOL, V97, P329, DOI 10.1007/s004010050995
   LIEBERMAN HR, 1984, BRAIN RES, V323, P201, DOI 10.1016/0006-8993(84)90290-7
   LJUNGBERG T, 1976, PHYSIOL BEHAV, V16, P277, DOI 10.1016/0031-9384(76)90133-5
   Loewe R, 2003, HAUTARZT, V54, P58, DOI 10.1007/s00105-002-0401-5
   Longatti P, 2004, MINIM INVAS NEUROSUR, V47, P350, DOI 10.1055/s-2004-830130
   Lôo H, 2003, ENCEPHALE, V29, P165
   LOPEZ R, 1989, INVEST OPHTH VIS SCI, V30, P586
   Lorefält B, 2004, ACTA NEUROL SCAND, V110, P180, DOI 10.1111/j.1600-0404.2004.00307.x
   Lubkin V, 2002, SURV OPHTHALMOL, V47, P17, DOI 10.1016/S0039-6257(01)00282-X
   Lucas RJ, 1999, ENDOCRINOLOGY, V140, P1520, DOI 10.1210/en.140.4.1520
   LUCKENBILLEDDS L, 1988, J NEUROSCI RES, V19, P219
   LULLMANNRAUCH R, 1976, ACTA NEUROPATHOL, V35, P55
   Lyons KE, 2007, STEREOT FUNCT NEUROS, V85, P169, DOI 10.1159/000099076
   MAEDA H, 1981, BRAIN RES BULL, V7, P283, DOI 10.1016/0361-9230(81)90020-4
   Maestroni GJM, 2005, J NEUROIMMUNOL, V158, P106, DOI 10.1016/j.jneuroim.2004.08.015
   MAI JK, 1978, J HIRNFORSCH, V19, P213
   MAIETTA G, 1933, ACTA DERMATITIS VENE, V73, P396
   MAKAROV AY, 1977, ZH NEVROPATOL PSIKH, V77, P1814
   Makman M H, 1975, ADV CYCLIC NUCLEOTIDE RES, V5, P661
   Manev H, 2006, TRENDS PHARMACOL SCI, V27, P186, DOI 10.1016/j.tips.2006.02.003
   Marchetti B, 2005, ANN NY ACAD SCI, V1057, P296, DOI 10.1196/annals.1356.023
   MARSHALL JF, 1974, J COMP PHYSIOL PSYCH, V86, P375, DOI 10.1037/h0035941
   MARSHALL JF, 1973, BRAIN RES, V55, P229, DOI 10.1016/0006-8993(73)90507-6
   MARSHALL JF, 1976, J COMP PHYSIOL PSYCH, V90, P536, DOI 10.1037/h0077230
   Martensson LGE, 1997, LIFE SCI, V60, P1575, DOI 10.1016/S0024-3205(97)00123-9
   Martignoni E, 1997, J NEURAL TRANSM, V104, P1295, DOI 10.1007/BF01294730
   MARTIN RW, 1991, MAYO CLIN PROC, V66, P892, DOI 10.1016/S0025-6196(12)61575-4
   Martinez-Cruz F, 2002, J NEUROSCI RES, V69, P550, DOI 10.1002/jnr.10307
   Martínez-Marcos A, 1999, J COMP NEUROL, V411, P35, DOI 10.1002/(SICI)1096-9861(19990816)411:1<35::AID-CNE4>3.0.CO;2-B
   MASSON G, 1993, FUND CLIN PHARMACOL, V7, P449, DOI 10.1111/j.1472-8206.1993.tb01041.x
   Matsui DH, 1997, J PINEAL RES, V23, P169, DOI 10.1111/j.1600-079X.1997.tb00351.x
   Matsumura N, 1999, AM J PATHOL, V154, P1649, DOI 10.1016/S0002-9440(10)65420-X
   MATSUSHIMA S, 1982, CELL TISSUE RES, V222, P531
   MATSUSHIMA S, 1984, J PINEAL RES, V1, P293, DOI 10.1111/j.1600-079X.1984.tb00220.x
   Mattson MP, 2004, AGEING RES REV, V3, P105, DOI 10.1016/j.arr.2003.08.005
   MAUGUIERE F, 1985, J FR OPHTALMOL, V8, P803
   Maurage CA, 2003, ANN NEUROL, V54, P542, DOI 10.1002/ana.10730
   Maurizi CP, 1997, MED HYPOTHESES, V49, P153, DOI 10.1016/S0306-9877(97)90220-6
   MAUVIARD F, 1991, J PINEAL RES, V11, P35, DOI 10.1111/j.1600-079X.1991.tb00824.x
   MAY PC, 1987, J NEUROSCI RES, V17, P247, DOI 10.1002/jnr.490170307
   MAYER JM, 1986, J NEUROL SCI, V72, P91, DOI 10.1016/0022-510X(86)90038-9
   Mayo JC, 2005, ENDOCRINE, V27, P169, DOI 10.1385/ENDO:27:2:169
   Mayo JC, 1999, BRAIN RES, V818, P221, DOI 10.1016/S0006-8993(98)01262-1
   MCGEER PL, 1961, JAMA-J AM MED ASSOC, V177, P665, DOI 10.1001/jama.1961.03040360001001
   McInerney-Leo A, 2004, J NATL MED ASSOC, V96, P974
   MCNULTY JA, 1992, CELL TISSUE RES, V269, P515, DOI 10.1007/BF00353906
   MCNULTY JA, 1978, J COMP NEUROL, V181, P197, DOI 10.1002/cne.901810111
   Melendez J, 1996, NEUROCHEM RES, V21, P653, DOI 10.1007/BF02527721
   Medeiros CAM, 2007, J NEUROL, V254, P459, DOI 10.1007/s00415-006-0390-x
   MIRANDA M, 1979, BIOCHIM BIOPHYS ACTA, V585, P398
   Mochizuki A, 2002, ACTA NEUROPATHOL, V104, P534, DOI 10.1007/s00401-002-0582-0
   Moellentine C, 1998, J NEUROPSYCH CLIN N, V10, P187, DOI 10.1176/jnp.10.2.187
   MOGENSON GJ, 1977, S FOOD INTAKE CHEM S, V0, P471
   MOORE JG, 1987, CHRONOBIOL INT, V4, P111, DOI 10.3109/07420528709078514
   Moore RY, 1996, BEHAV BRAIN RES, V73, P125
   MOORE RY, 1978, ANNU REV NEUROSCI, V1, P129, DOI 10.1146/annurev.ne.01.030178.001021
   MOORE RY, 1967, SCIENCE, V155, P220, DOI 10.1126/science.155.3759.220
   MOORE RY, 1978, J NEURAL TRANSM, V0, P47
   Morera AL, 2001, ACTAS ESP PSIQUIATRI, V29, P334
   Morgan WW, 2001, BRAIN RES, V921, P115, DOI 10.1016/S0006-8993(01)03106-7
   MORIMURA Y, 1985, ACTA NEUROPATHOL, V68, P130, DOI 10.1007/BF00688634
   Morris J G, 1978, CLIN EXP NEUROL, V15, P24
   MOSKOWITZ MA, 1975, P NATL ACAD SCI USA, V72, P834, DOI 10.1073/pnas.72.3.834
   Muller T, 1997, ACTA NEUROL SCAND, V96, P293
   Müller T, 1999, LANCET, V354, P126, DOI 10.1016/S0140-6736(99)01660-8
   MURRAY AM, 1995, ANN NEUROL, V37, P300, DOI 10.1002/ana.410370306
   NAGLE CA, 1973, ENDOCRINOLOGY, V92, P1560, DOI 10.1210/endo-92-5-1560
   Nakao N, 1997, BRAIN RES, V777, P202, DOI 10.1016/S0006-8993(97)01116-5
   Narang Subina, 2007, INTERNATIONAL OPHTHALMOLOGY, V27, P387, DOI 10.1007/s10792-007-9094-1
   Nathan PJ, 1999, INT CLIN PSYCHOPHARM, V14, P189, DOI 10.1097/00004850-199905030-00008
   Navarro A, 1999, HISTOL HISTOPATHOL, V14, P1093, DOI 10.14670/HH-14.1093
   NAYLOR RJ, 1972, NEUROPHARMACOLOGY, V11, P91, DOI 10.1016/0028-3908(72)90060-3
   NGUYENLEGROS J, 1988, SURG RADIOL ANAT, V10, P137, DOI 10.1007/BF02307822
   Nicolaus BJR, 2005, MED HYPOTHESES, V65, P791, DOI 10.1016/j.mehy.2005.04.011
   NILES LP, 1977, NEUROENDOCRINOLOGY, V23, P14, DOI 10.1159/000122650
   Nimura T, 2005, J NEUROSURG, V103, P968, DOI 10.3171/jns.2005.103.6.0968
   NOBLE CS, 1973, THESIS U GEORGIA, V0, P0
   Nomura Y, 1997, EUR CHILD ADOLES PSY, V6, P42
   NOWAK JZ, 1992, J NEUROCHEM, V59, P1499, DOI 10.1111/j.1471-4159.1992.tb08466.x
   NUTT JG, 1988, NEUROLOGY, V38, P1553, DOI 10.1212/WNL.38.10.1553
   NUTT JG, 1992, ARCH NEUROL-CHICAGO, V49, P1123, DOI 10.1001/archneur.1992.00530350037016
   OCallaghan JP, 1998, ANN NY ACAD SCI, V844, P40
   OAKNINBENDAHAN S, 1995, NEUROREPORT, V6, P785, DOI 10.1097/00001756-199503270-00020
   OBRIEN IAD, 1986, CLIN ENDOCRINOL, V24, P359, DOI 10.1111/j.1365-2265.1986.tb01639.x
   OCHS S, 1971, P NATL ACAD SCI USA, V68, P1279, DOI 10.1073/pnas.68.6.1279
   OCHS S, 1971, J NEUROCHEM, V18, P107, DOI 10.1111/j.1471-4159.1971.tb00172.x
   OHSHIMA K, 1989, J PINEAL RES, V6, P103
   Okubo A, 2000, INVEST OPHTH VIS SCI, V41, P4305
   Okun MS, 2002, NEUROLOGY, V58, PS63, DOI 10.1212/WNL.58.suppl_1.S63
   OLAFSON RP, 1976, INVEST OPHTH VISUAL, V15, P869
   Olanow CW, 1998, ANN NEUROL, V44, P0
   Olanow CW, 1999, ANNU REV NEUROSCI, V22, P123, DOI 10.1002/mds.23732
   OLCESE J, 1988, BRAIN RES, V448, P325, DOI 10.1016/0006-8993(88)91271-1
   OLSON L, 1973, BRAIN RES, V63, P231, DOI 10.1016/0006-8993(73)90091-7
   ONEILL RD, 1990, BRAIN RES, V507, P267, DOI 10.1016/0006-8993(90)90281-F
   OREN DA, 1991, J NEURAL TRANSM-GEN, V83, P85, DOI 10.1007/BF01244455
   OSTEEN WK, 1970, EXP NEUROL, V27, P194, DOI 10.1016/0014-4886(70)90213-X
   Oyanagui Y, 1997, INFLAMMATION, V21, P643, DOI 10.1023/A:1027390307366
   PALKOVITS M, 1965, PROG BRAIN RES, V10, P627
   PALMER M, 1985, ARCH OPHTHALMOL-CHIC, V103, P817, DOI 10.1001/archopht.1985.01050060077030
   PANAYOTACOPOULOU MT, 1989, J NEUROCYTOL, V18, P593, DOI 10.1007/BF01187080
   PANG SF, 1979, EXPERIENTIA, V35, P231, DOI 10.1007/BF01920634
   PAPAVASILIOU PS, 1972, J AMER MED ASSOC, V221, P88, DOI 10.1001/jama.221.1.88
   Paredes D, 1999, BRAIN RES, V850, P14, DOI 10.1016/S0006-8993(99)01992-7
   Parkinson J., 1817, ESSAY SHAKING PALSY, V0, P0
   PASINETTI GM, 1992, MOL BRAIN RES, V13, P63, DOI 10.1016/0169-328X(92)90045-D
   PATHAK MA, 1983, J INVEST DERMATOL, V80, PS66, DOI 10.1111/1523-1747.ep12537254
   Paus S, 2007, MOVEMENT DISORD, V22, P1495, DOI 10.1002/mds.21542
   PAZO JH, 1979, BRAIN RES BULL, V4, P725, DOI 10.1016/0361-9230(79)90004-2
   Perrin F, 2004, CURR BIOL, V14, P1842, DOI 10.1016/j.cub.2004.09.082
   Pertsov S S, 2004, NEUROSCI BEHAV PHYSIOL, V34, P479, DOI 10.1023/B:NEAB.0000022633.73030.24
   Petras JM, 1997, TOXICOLOGY, V121, P41, DOI 10.1016/S0300-483X(97)03654-8
   Petrofsky JS, 2006, MED SCI MONITOR, V12, P0
   Petrov Igor, 2006, PRILOZI, V27, P107
   PEVET P, 1977, J NEURAL TRANSM, V40, P47, DOI 10.1007/BF01250280
   PFLUG B, 1976, ACTA PSYCHIAT SCAND, V53, P148, DOI 10.1111/j.1600-0447.1976.tb00068.x
   PIERCE ME, 1985, J GEN PHYSIOL, V86, P671, DOI 10.1085/jgp.86.5.671
   Piezzi R S, 1974, ACTA PHYSIOL LAT AM, V24, P59
   PIFL C, 1988, NEUROSCI LETT, V92, P228, DOI 10.1016/0304-3940(88)90066-3
   Pinillos ML, 2001, PHYSIOL BEHAV, V72, P629, DOI 10.1016/S0031-9384(00)00399-1
   POFFENBARGER M, 1977, J NEUROCHEM, V28, P1167, DOI 10.1111/j.1471-4159.1977.tb12305.x
   POJDA SM, 1976, A GRAEF ARCH KLIN EX, V200, P223, DOI 10.1007/BF01028537
   POLLANEN MS, 1993, J NEUROPATH EXP NEUR, V52, P183, DOI 10.1097/00005072-199305000-00001
   POLLI JW, 1991, SYNAPSE, V9, P136, DOI 10.1002/syn.890090208
   PORSOLT RD, 1978, EUR J PHARMACOL, V47, P379, DOI 10.1016/0014-2999(78)90118-8
   Potulska Anna, 2002, NEUROL NEUROCHIR POL, V36, P449
   Pozdeyev NV, 2000, J BIOL RHYTHM, V15, P112, DOI 10.1177/074873040001500205
   Praprotnik D, 1996, ACTA NEUROPATHOL, V91, P226, DOI 10.1007/s004010050420
   PREVEDELLO MR, 1979, NEUROSCI LETT, V13, P29, DOI 10.1016/0304-3940(79)90070-3
   PRICE DL, 1987, CIBA F SYMP, V126, P30
   PRICE LH, 1995, BIOL PSYCHIAT, V38, P498, DOI 10.1016/0006-3223(95)00129-5
   PRINEAS JW, 1976, J NEUROPATH EXP NEUR, V35, P458, DOI 10.1097/00005072-197607000-00006
   Purpura D P, 1979, RES PUBL ASSOC RES NERV MENT DIS, V57, P43
   Ragonese P, 2006, ANN NY ACAD SCI, V1089, P373, DOI 10.1196/annals.1386.004
   Rahman MA, 2005, J ANTIMICROB CHEMOTH, V56, P861, DOI 10.1093/jac/dki331
   RALPH CL, 1971, ENDOCRINOLOGY, V89, P1361, DOI 10.1210/endo-89-6-1361
   Rao SS, 2006, AM FAM PHYSICIAN, V74, P2046
   Razmy A, 2000, SEMIN CLIN NEUROPSYCHIATRY, V5, P20
   Reader TA, 1999, NEUROCHEM RES, V24, P1455, DOI 10.1023/A:1022545026007
   RECCOPPA L, 1990, J CLIN PSYCHIAT, V51, P487
   REIFEL CW, 1989, ACTA ANAT, V135, P219
   REISS M, 1963, J ENDOCRINOL, V28, P127, DOI 10.1677/joe.0.0280127
   REIST C, 1995, PROG NEURO-PSYCHOPH, V19, P445, DOI 10.1016/0278-5846(95)00025-Q
   Reiter R J, 1980, ENDOCR REV, V1, P109
   Reiter RJ, 1998, PROG NEUROBIOL, V56, P359, DOI 10.1016/S0301-0082(98)00052-5
   Reiter RJ, 1998, ANN NY ACAD SCI, V854, P410, DOI 10.1111/j.1749-6632.1998.tb09920.x
   Resnick HE, 2002, MUSCLE NERVE, V25, P43, DOI 10.1002/mus.1217
   REUSS S, 1989, VISION RES, V29, P1089, DOI 10.1016/0042-6989(89)90057-6
   REYES E, 1993, CLIN NEUROPATHOL, V12, P330
   Reyes P F, 1982, PROG CLIN BIOL RES, V92, P253
   Ribeiro-Barbosa ÉR, 1999, BRAIN RES, V839, P35, DOI 10.1016/S0006-8993(99)01685-6
   Richard IH, 1999, MOVEMENT DISORD, V14, P155, DOI 10.1002/1531-8257(199901)14:1<155::AID-MDS1026>3.0.CO;2-Z
   Rios M, 1999, J NEUROSCI, V19, P3519
   RITTEY CDC, 1988, ARCH DIS CHILD, V63, P852, DOI 10.1136/adc.63.7.852
   ROGER LJ, 1980, BRAIN RES, V197, P95, DOI 10.1016/0006-8993(80)90437-0
   Rogers Gary L, 2003, TRANS AM OPHTHALMOL SOC, V101, P401
   Rollag M.D., 1988, PINEAL RES REV, V6, P67
   ROLLS ET, 1976, BRAIN RES, V111, P53, DOI 10.1016/0006-8993(76)91048-9
   Romero MP, 1998, FASEB J, V12, P1401, DOI 10.1096/fasebj.12.13.1401
   ROMIJN HJ, 1978, LIFE SCI, V23, P2257, DOI 10.1016/0024-3205(78)90191-1
   ROSENTHAL NE, 1984, ARCH GEN PSYCHIAT, V41, P72
   Ross GW, 2001, DRUG AGING, V18, P797, DOI 10.2165/00002512-200118110-00001
   ROUSH W, 1995, SCIENCE, V269, P1220, DOI 10.1126/science.7652567
   Rubina KA, 1999, PIGM CELL RES, V12, P98, DOI 10.1111/j.1600-0749.1999.tb00749.x
   RUDEEN PK, 1979, EXP EYE RES, V28, P37, DOI 10.1016/0014-4835(79)90103-9
   Rye DB, 2000, J SLEEP RES, V9, P63, DOI 10.1046/j.1365-2869.2000.00201.x
   SACHS C, 1973, J NEUROCHEM, V21, P1517, DOI 10.1111/j.1471-4159.1973.tb06035.x
   SACK RL, 1992, J CLIN ENDOCR METAB, V75, P127, DOI 10.1210/jc.75.1.127
   Sadun A A, 1985, BULL CLIN NEUROSCI, V50, P61
   Saha AR, 2004, J CELL SCI, V117, P1017, DOI 10.1242/jcs.00967
   Sakano K, 2004, BIOCHEM PHARMACOL, V68, P1869, DOI 10.1016/j.bcp.2004.06.016
   Samarkandi A, 2005, EUR J ANAESTH, V22, P189, DOI 10.1017/S0265021505000335
   Sanchez-Chapado Manuel, 1995, ARCHIVOS ESPANOLES DE UROLOGIA, V48, P979
   Sanders DC, 1999, J ANAL TOXICOL, V23, P159, DOI 10.1093/jat/23.3.159
   SANDYK R, 1990, LANCET, V335, P1528, DOI 10.1016/0140-6736(90)93067-Y
   SANDYK R, 1989, ITAL J NEUROL SCI, V10, P399, DOI 10.1007/BF02334944
   Santanavanich C, 2003, J PINEAL RES, V35, P169, DOI 10.1034/j.1600-079X.2003.00073.x
   SAPER CB, 1991, ANN NEUROL, V29, P577, DOI 10.1002/ana.410290602
   Saporito MS, 1999, J PHARMACOL EXP THER, V288, P421
   Sarre S, 1998, J NEUROCHEM, V70, P1730
   Sartucci F, 2003, J CLIN NEUROPHYSIOL, V20, P375, DOI 10.1097/00004691-200309000-00010
   Sasaki M, 2006, NEUROREPORT, V17, P1215, DOI 10.1097/01.wnr.0000227984.84927.a7
   SATO M, 1984, ACTA NEUROPATHOL, V63, P150, DOI 10.1007/BF00697197
   SAUER H, 1994, NEUROSCIENCE, V59, P401, DOI 10.1016/0306-4522(94)90605-X
   Sawada H, 2002, NEUROPHARMACOLOGY, V42, P1056, DOI 10.1016/S0028-3908(02)00049-7
   SCHAPEL GJ, 1995, EPILEPSIA, V36, P75, DOI 10.1111/j.1528-1157.1995.tb01669.x
   Schechter DS, 1997, J CLIN PSYCHIAT, V58, P275, DOI 10.4088/JCP.v58n0607f
   Schernhammer E, 2006, CANCER CAUSE CONTROL, V17, P577, DOI 10.1007/s10552-005-9002-9
   SCHMID HA, 1993, GERONTOLOGY, V39, P189
   Schmidt RE, 2006, NEUROBIOL AGING, V27, P1514, DOI 10.1016/j.neurobiolaging.2005.08.005
   SCHOENBERG BS, 1988, NEUROLOGY, V38, P645, DOI 10.1212/WNL.38.4.645
   SCHOLZ E, 1985, EUR ARCH PSY CLIN N, V235, P60, DOI 10.1007/BF00380972
   SCHORDERET M, 1990, CELL MOL NEUROBIOL, V10, P303, DOI 10.1007/BF00711177
   Schrag A, 2004, J NEUROL, V251, P795, DOI 10.1007/s00415-004-0483-3
   SCOTT DE, 1986, BRAIN RES BULL, V17, P367, DOI 10.1016/0361-9230(86)90240-6
   SECHZER JA, 1973, EXP NEUROL, V41, P723, DOI 10.1016/0014-4886(73)90063-0
   SEEGAL RF, 1971, PHYSIOL BEHAV, V7, P877, DOI 10.1016/0031-9384(71)90056-4
   SEMM P, 1982, J NEURAL TRANSM, V53, P265, DOI 10.1007/BF01252038
   Shaji A. V., 1998, INDIAN JOURNAL OF EXPERIMENTAL BIOLOGY, V36, P257
   Shamir E, 2001, ARCH GEN PSYCHIAT, V58, P1049, DOI 10.1001/archpsyc.58.11.1049
   Sharma R, 2006, BRAIN RES, V1068, P230, DOI 10.1016/j.brainres.2005.10.084
   SHAW KM, 1977, CURR MED RES OPIN, V4, P743, DOI 10.1185/03007997609112011
   SHAW KM, 1973, LANCET, V1, P271
   SHAW KM, 1975, ADV NEUROL, V3, P115
   Sheldon SH, 1998, LANCET, V351, P1254, DOI 10.1016/S0140-6736(05)79321-1
   Shill H, 2002, SEM RESP CRIT CARE M, V23, P261, DOI 10.1055/s-2002-33034
   SHIMIZU K, 1985, EXPERIENTIA, V41, P125, DOI 10.1007/BF02005910
   SHINGU K, 1979, FOLIA PSYCHIAT NEU J, V33, P511
   Shughrue PJ, 2004, EXP NEUROL, V190, P468, DOI 10.1016/j.expneurol.2004.08.009
   Silva MF, 2005, BRAIN, V128, P2260, DOI 10.1093/brain/awh581
   Simuni T, 1999, DRUG AGING, V14, P399, DOI 10.2165/00002512-199914060-00001
   Singh S, 2006, INDIAN J MED RES, V124, P419
   Skinner DC, 1999, ENDOCRINOLOGY, V140, P4399, DOI 10.1210/endo.140.10.7074
   Sköld K, 2006, J PROTEOME RES, V5, P262, DOI 10.1021/pr050281f
   Slominski A, 1994, EXP DERMATOL, V3, P45, DOI 10.1111/j.1600-0625.1994.tb00265.x
   SMALE L, 1989, BRAIN RES BULL, V22, P263, DOI 10.1016/0361-9230(89)90052-X
   Smith TA, 1996, SOUTHERN MED J, V89, P1174, DOI 10.1097/00007611-199612000-00008
   Sobel N, 2001, P NATL ACAD SCI USA, V98, P4154, DOI 10.1073/pnas.071061598
   SOGG RL, 1979, OPHTHALMOLOGY, V86, P1861
   Sohn YK, 1999, J NEUROL SCI, V162, P133, DOI 10.1016/S0022-510X(98)00297-4
   SOVETRE E, 1989, EUR J CLIN PHARMACOL, V36, P59
   Spencer JPE, 1996, FREE RADICAL RES, V24, P95, DOI 10.3109/10715769609088005
   Spiegel D, 2003, BIOL PSYCHIAT, V54, P269, DOI 10.1016/S0006-3223(03)00566-3
   SPIEGEL EA, 1967, CONFIN NEUROL, V29, P262
   Srinivasan R, 2004, AMYLOID, V11, P10, DOI 10.1080/13506120410001667872
   Srinivasan V, 2006, BEHAV BRAIN FUNCT, V2, P15, DOI 10.1186/1744-9081-2-15
   Srinivasan V, 2005, NEUROTOX RES, V7, P293, DOI 10.1007/BF03033887
   Srinivasan Venkatramanujan, 2002, INDIAN JOURNAL OF EXPERIMENTAL BIOLOGY, V40, P668
   Stanzione P, 1999, CLIN NEUROPHYSIOL, V110, P82, DOI 10.1016/S0168-5597(98)00047-1
   STERNBERG EM, 1980, NEW ENGL J MED, V303, P782, DOI 10.1056/NEJM198010023031403
   STEWART BR, 1988, PSYCHOPHARMACOLOGY, V95, P268
   Stewart LS, 2005, EPILEPSIA, V46, P473, DOI 10.1111/j.0013-9580.2005.30204.x
   Stoschitzky K, 2001, EUR J HEART FAIL, V3, P343, DOI 10.1016/S1388-9842(01)00126-X
   Sugawara T, 1998, INVEST OPHTH VIS SCI, V39, P2458
   SUGDEN D, 1992, EUR J PHARMACOL, V213, P405, DOI 10.1016/0014-2999(92)90629-I
   SUGDEN D, 1992, J CELL BIOL, V119, P1515, DOI 10.1083/jcb.119.6.1515
   Surguchov A, 1999, MOL CELL NEUROSCI, V13, P95, DOI 10.1006/mcne.1999.0735
   Susen K, 2005, J MOL MED, V83, P720, DOI 10.1007/s00109-005-0671-3
   SWIETOSLAWSKI J, 1993, ENDOKRYNOL POL, V44, P83
   Takahata K, 2003, EUR J PHARMACOL, V458, P81, DOI 10.1016/S0014-2999(02)02729-2
   TAKANARI H, 1990, BIOL CELL, V70, P83, DOI 10.1016/0248-4900(90)90363-8
   TAKATSUNA Y, 1992, NIPPON GANKA GAKKAI ZASSHI, V96, P767
   Takenaka T, 1996, NEUROCHEM RES, V21, P553, DOI 10.1007/BF02527752
   TAMARKIN L, 1976, ENDOCRINOLOGY, V99, P1534, DOI 10.1210/endo-99-6-1534
   Tang YP, 1998, J NEUROSCI RES, V53, P593
   TAPP E, 1972, J PATHOL, V108, P137, DOI 10.1002/path.1711080207
   Temlett JA, 2006, INTERN MED J, V36, P524, DOI 10.1111/j.1445-5994.2006.01123.x
   Tenn CC, 1997, BRAIN RES, V756, P293, DOI 10.1016/S0006-8993(97)00244-8
   Tenn CC, 1997, NEUROPHARMACOLOGY, V36, P1659, DOI 10.1016/S0028-3908(97)00165-2
   Terman M, 2005, CNS SPECTRUMS, V10, P647, DOI 10.1017/S1092852900019611
   Thanvi BR, 2004, POSTGRAD MED J, V80, P452, DOI 10.1136/pgmj.2003.013912
   Thapan K, 2001, J PHYSIOL-LONDON, V535, P261, DOI 10.1111/j.1469-7793.2001.t01-1-00261.x
   Tibber MS, 2006, J COMP NEUROL, V496, P369, DOI 10.1002/cne.20920
   Tief K, 1998, MOL BRAIN RES, V53, P307, DOI 10.1016/S0169-328X(97)00301-X
   Tosini G, 1996, SCIENCE, V272, P419, DOI 10.1126/science.272.5260.419
   TOUITOU Y, 1985, ACTA ENDOCRINOL-COP, V108, P135, DOI 10.1530/acta.0.1080135
   Toyoshima I, 1998, J NEUROL SCI, V159, P38, DOI 10.1016/S0022-510X(98)00137-3
   TUCKER GS, 1986, EXP EYE RES, V42, P569, DOI 10.1016/0014-4835(86)90047-3
   TURNER BH, 1973, J COMP PHYSIOL PSYCH, V82, P37, DOI 10.1037/h0033803
   Uccioli L, 1997, DIABETES CARE, V20, P929, DOI 10.2337/diacare.20.6.929
   UCHIYAMA M, 1995, NEUROLOGY, V45, P709, DOI 10.1212/WNL.45.4.709
   Ungerstedt U, 1974, ADV NEUROL, V5, P421
   UNGERSTEDT U, 1968, EUR J PHARMACOL, V5, P107, DOI 10.1016/0014-2999(68)90164-7
   UNGERSTEDT U, 1976, PHARMACOL THER PT B, V2, P37, DOI 10.1016/0306-039X(76)90016-7
   UNGERSTEDT U, 1971, 6 HYDROXYDOPAMINE CA, V0, P0
   UNSICKER K, 1976, CELL TISSUE RES, V173, P45
   VALVERDE P, 1995, EUR J BIOCHEM, V232, P257, DOI 10.1111/j.1432-1033.1995.tb20807.x
   van der Schyf CJ, 1999, NEUROTOX RES, V1, P261, DOI 10.1007/BF03033256
   VANDERKOOY D, 1980, J COMP NEUROL, V192, P751, DOI 10.1002/cne.901920409
   Vanecek J, 1998, PHYSIOL REV, V78, P687, DOI 10.1152/physrev.1998.78.3.687
   VARDI J, 1978, J NEUROL, V218, P35, DOI 10.1007/BF00314716
   VEENING JG, 1987, NEUROSCIENCE, V22, P537, DOI 10.1016/0306-4522(87)90351-4
   Vigh B, 1998, HISTOL HISTOPATHOL, V13, P851, DOI 10.14670/HH-13.851
   VITTE PA, 1990, NEUROSCI LETT, V110, P1, DOI 10.1016/0304-3940(90)90777-7
   Volbracht C, 1999, MOL MED, V5, P477
   VONVOIGTLANDER PF, 1974, BRAIN RES, V72, P370, DOI 10.1016/0006-8993(74)90884-1
   VUORINEN V, 1989, J NEUROCYTOL, V18, P775, DOI 10.1007/BF01187230
   WADDINGTON JL, 1979, BRAIN RES, V161, P371, DOI 10.1016/0006-8993(79)90081-7
   WAKABAYASHI K, 1992, NEUROSCI LETT, V138, P237, DOI 10.1016/0304-3940(92)90923-U
   WAKABAYASHI K, 2006, PARKINSONISM RELAT D, V2, P592
   Walsh HA, 1998, LIFE SCI, V62, P2417, DOI 10.1016/S0024-3205(98)00223-9
   WALSKI M, 1995, J BRAIN RES, V36, P399
   Wang T, 1996, J CLIN INVEST, V97, P2753, DOI 10.1172/JCI118730
   Ward CD, 2004, CLIN REHABIL, V18, P717, DOI 10.1191/0269215504cr792oa
   WAYNER MJ, 1974, PHYSIOL BEHAV, V12, P851, DOI 10.1016/0031-9384(74)90023-7
   WEATHERHEAD B, 1981, J ENDOCRINOL, V90, P89, DOI 10.1677/joe.0.0900089
   WEAVER DR, 1989, J NEUROSCI, V9, P2581
   Weiss B F, 1974, ADV NEUROL, V5, P87
   Weiss P.A., 1971, ACTA NEUROPATHOLOG S, V5, P198
   WELLER M, 1993, BRAIN RES, V613, P143, DOI 10.1016/0006-8993(93)90464-X
   Wenzel U, 2005, INT J CANCER, V116, P236, DOI 10.1002/ijc.20837
   Werneke U, 2006, BRIT J PSYCHIAT, V188, P109, DOI 10.1192/bjp.188.2.109
   WETTERBERG L, 1978, J NEURAL T S, V13, P289
   WHITE A, 1978, PRINCIPLES BIOCH, V0, P1294
   White DM, 1996, NEUROSCI LETT, V208, P93, DOI 10.1016/0304-3940(96)12554-4
   WIECHMANN AF, 1986, EXP EYE RES, V42, P507, DOI 10.1016/0014-4835(86)90042-4
   WIECHMANN AF, 1992, INVEST OPHTH VIS SCI, V33, P1894
   WILLIS GL, 1983, BRAIN RES, V276, P119, DOI 10.1016/0006-8993(83)90553-X
   Willis GL, 1999, PHYSIOL BEHAV, V66, P785, DOI 10.1016/S0031-9384(99)00023-2
   Willis GL, 2005, BEHAV BRAIN RES, V160, P148, DOI 10.1016/j.bbr.2004.11.030
   Willis GL, 2005, DRUG NEWS PERSPECT, V18, P437, DOI 10.1358/dnp.2005.18.7.939349
   Willis GL, 2005, PHARMACOL BIOCHEM BE, V80, P9, DOI 10.1016/j.pbb.2004.10.022
   WILLIS GL, 1983, BRAIN RES BULL, V11, P15, DOI 10.1016/0361-9230(83)90051-5
   Willis GL, 2004, PHARMACOL BIOCHEM BE, V79, P413, DOI 10.1016/j.pbb.2004.08.011
   WILLIS GL, 1987, BRAIN RES BULL, V19, P57, DOI 10.1016/0361-9230(87)90165-1
   Willis GL, 2004, REV NEUROSCIENCE, V15, P75
   WILLIS GL, 1985, BRAIN RES REV, V9, P109, DOI 10.1016/0165-0173(85)90009-8
   Willis GL, 1998, BRAIN RES REV, V27, P177, DOI 10.1016/S0165-0173(98)00013-7
   WILLIS GL, 1987, BRAIN RES, V402, P269, DOI 10.1016/0006-8993(87)90033-3
   WILLIS GL, 1983, BRAIN RES BULL, V11, P21, DOI 10.1016/0361-9230(83)90052-7
   WILLIS GL, 2000, MEL BIOL S SAT M 34, V0, PO15
   Willis GL, 2008, BEHAV BRAIN RES, V193, P37, DOI 10.1016/j.bbr.2008.04.017
   Willis GL, 2008, BRAIN RES, V1217, P119, DOI 10.1016/j.brainres.2008.03.083
   Willis GL, 2007, CHRONOBIOL INT, V24, P521, DOI 10.1080/07420520701420717
   WILLOUGHBY J, 1988, J NEURAL TRANSM, V74, P29, DOI 10.1007/BF01243573
   WILS V, 1990, J NEUROL NEUROSUR PS, V55, P330
   WILSON DJ, 1989, ARCH OPHTHALMOL-CHIC, V107, P213, DOI 10.1001/archopht.1989.01070010219026
   Wink B, 2000, VISION RES, V40, P1937, DOI 10.1016/S0042-6989(00)00036-5
   WINKLER P, 1987, J PINEAL RES, V4, P247, DOI 10.1111/j.1600-079X.1987.tb00862.x
   WINTERS WD, 1986, NEUROPHARMACOLOGY, V25, P1095, DOI 10.1016/0028-3908(86)90156-5
   WIRTSCHAFTER J D, 1975, SURVEY OF OPHTHALMOLOGY, V20, P157, DOI 10.1016/0039-6257(75)90001-6
   WirzJustice A, 1996, J SLEEP RES, V5, P137
   WISNIEWSKI HM, 1979, MECH AGEING DEV, V9, P119, DOI 10.1016/0047-6374(79)90125-8
   Wolden-Hanson T, 2000, ENDOCRINOLOGY, V141, P487, DOI 10.1210/en.141.2.487
   WONG R, 1968, J ENDOCRINOL, V40, P383, DOI 10.1677/joe.0.0400383
   WOODS JH, 1995, PSYCHOPHARMACOLOGY, V118, P107, DOI 10.1007/BF02245824
   Wright HR, 2001, CHRONOBIOL INT, V18, P801, DOI 10.1081/CBI-100107515
   Wszolek ZK, 2002, ACTA NEUROPATHOL, V103, P344, DOI 10.1007/s00401-001-0474-8
   YAGISHITA S, 1979, ACTA NEUROPATHOL, V47, P231, DOI 10.1007/BF00690551
   YAMADA K, 1983, BIOMED RES-TOKYO, V4, P1
   YAMADA T, 1991, CAN J NEUROL SCI, V18, P287, DOI 10.1017/S0317167100031838
   YAMAGAMI T, 1985, ARCH JPN CHIR, V34, P346
   Yang ZH, 1998, NEURON, V21, P215, DOI 10.1016/S0896-6273(00)80528-0
   Yilmaz S, 2004, J ENDOVASC THER, V11, P107, DOI 10.1583/03-1077.1
   Yoshida M, 1965, J ELECTRON MICROSC (TOKYO), V14, P285
   YOUDIM MBH, 1989, ACTA NEUROL SCAND, V80, P47, DOI 10.1111/j.1600-0404.1989.tb01782.x
   Zafar KS, 2006, MOL PHARMACOL, V70, P1079, DOI 10.1124/mol.106.024703
   ZAREBA M, 1995, BBA-MOL BASIS DIS, V1271, P343, DOI 10.1016/0925-4439(95)00058-C
   Zawilska JB, 2003, NEUROSCI LETT, V347, P37, DOI 10.1016/S0304-3940(03)00643-8
   Zecca L, 2003, TRENDS NEUROSCI, V26, P578, DOI 10.1016/j.tins.2003.08.009
   ZELENA J, 1968, Z ZELLFORSCH MIK ANA, V91, P200, DOI 10.1007/BF00364311
   Zigmond MJ, 2000, PROG BRAIN RES, V125, P317
   ZIGMOND MJ, 1972, SCIENCE, V177, P1211
   ZIMMERMAN RA, 1982, RADIOLOGY, V142, P659, DOI 10.1148/radiology.142.3.7063680
   ZIMMERMANN RC, 1994, J CLIN ENDOCR METAB, V79, P1110, DOI 10.1210/jc.79.4.1110
   ZISAPEL N, 1985, NEUROENDOCRINOLOGY, V40, P102, DOI 10.1159/000124062
   Zisapel N, 2001, CELL MOL NEUROBIOL, V21, P605, DOI 10.1023/A:1015187601628
   ZISAPEL N, 1988, J NEURAL TRANSM, V73, P1, DOI 10.1007/BF01244617
   Zucca FA, 2004, PIGM CELL RES, V17, P610, DOI 10.1111/j.1600-0749.2004.00201.x
NR 719
TC 75
Z9 84
U1 0
U2 18
PU WALTER DE GRUYTER GMBH
PI BERLIN
PA GENTHINER STRASSE 13, D-10785 BERLIN, GERMANY
SN 0334-1763
EI 1607-8470
J9 REV NEUROSCIENCE
JI Rev. Neurosci.
PD JUN 15
PY 2008
VL 19
IS 4-5
BP 245
EP 316
DI 
PG 72
WC Neurosciences
SC Neurosciences & Neurology
GA 380OV
UT WOS:000261475900004
PM 19145986
DA 2024-02-01
ER

PT J
AU Lökk, J
AF Lokk, J.
TI Caregiver strain in Parkinson's disease and the impact of disease duration
SO EUROPEAN JOURNAL OF PHYSICAL AND REHABILITATION MEDICINE
LA English
DT Article
DE Parkinson disease; caregivers; questionnaires
ID quality-of-life; neuropsychiatric symptoms; informal caregivers; motor fluctuations; sleep disturbances; spouse caregivers; burden; dementia; depression; disability
AB Aim. The task of managing care for patients with Parkinson's disease (PD) often falls upon a family member taking on the role as a caregiver (CG) implying a burden on these CGs. The aim of this study was to evaluate CG strain of PD patients with regarding different psychosocial domains and the influence of PD/CG duration of PD. Methods. A cross-sectional telephone interview survey of 451 CGs randomly selected from the registry of the Swedish Parkinson's Disease Association. A structured questionnaire covering sociodemographic, psychosocial, and general CG factors, sleep and depression of the CG as well as issues of the patient's disease was used by 4 independent interviewers blinded to the study objective. Results. Four hundred and four of 4511 (90%) CGs responded with a mean age of 68.5 years with 62% females. The results were stratified in 3 groups with regard to disease duration of the PD patient, 0-4, 5-10, and > 11 years, respectively. General health condition of the CGs was regarded satisfactory independent of disease duration. Insufficient sleep and disease related stress were considered to be prominent in 36% and 61%, respectively, being significantly more prominent in the group with the longest disease duration. Decreased mood was reported in 31% with no difference between groups. More than 30% of CGs also experienced daily problems with tiredness and sleep disturbance; 27% hypertension; 17% muscle strain, headache and fatigue; and 14% gastro-intestinal problems-most items regardless of disease duration. The most troublesome symptoms of the patients to the CGs were reported to be the motor dysfunction (58%). More than half experienced little or no understanding of their situation. Conclusion. CGs are afflicted with strain and burden in many psychosocial and somatic domains despite satisfactory general wellbeing independent of disease duration. The longer disease duration, and, accordingly CG duration, the more impact on certain domains of CG burden, however, with little understanding of their situation. These findings should be given greater consideration when organizing and planning for PD care in the health care system and the community.
C1 [Lokk, J.] Karolinska Univ Hosp Huddinge, Dept Geriatr, SE-14186 Stockholm, Sweden.
   [Lokk, J.] Karolinska Inst, Inst Neurobiol, Caring Sci Soc, Stockholm, Sweden.
C3 Karolinska Institutet; Karolinska University Hospital; Karolinska Institutet
RP Lökk, J (corresponding author), Karolinska Univ Hosp Huddinge, Dept Geriatr, SE-14186 Stockholm, Sweden.
EM johan.lokk@karolinska.se
CR Aarsland D, 1999, INT J GERIATR PSYCH, V14, P866, DOI 10.1002/(SICI)1099-1166(199910)14:10<866::AID-GPS38>3.0.CO;2-Z
   Aarsland D, 2007, J NEUROL NEUROSUR PS, V78, P36, DOI 10.1136/jnnp.2005.083113
   Alves G, 2005, NEUROLOGY, V65, P1436, DOI 10.1212/01.wnl.0000183359.50822.f2
   Bédard M, 2001, GERONTOLOGIST, V41, P652, DOI 10.1093/geront/41.5.652
   Caap-Ahlgren M, 2002, AGING CLIN EXP RES, V14, P371
   Cousins R, 2002, BRIT J CLIN PSYCHOL, V41, P387, DOI 10.1348/014466502760387506
   Defebvre L, 2004, THERAPIE, V59, P93, DOI 10.2515/therapie:2004019
   Edwards Nancy E, 2002, REHABIL NURS, V27, P182
   Fernandez HH, 2001, MOVEMENT DISORD, V16, P1123, DOI 10.1002/mds.1196
   Fleming A, 2005, MOVEMENT DISORD, V20, P1462, DOI 10.1002/mds.20592
   Garand L, 2005, INT J GERIATR PSYCH, V20, P512, DOI 10.1002/gps.1318
   Happe S, 2002, AGE AGEING, V31, P349, DOI 10.1093/ageing/31.5.349
   Heru AM, 2004, INT J GERIATR PSYCH, V19, P533, DOI 10.1002/gps.1119
   Hooker K, 1998, J GERONTOL B-PSYCHOL, V53, PP73, DOI 10.1093/geronb/53B.2.P73
   Hooker K, 2000, GERONTOLOGIST, V40, P568, DOI 10.1093/geront/40.5.568
   Inzaghi M G, 2005, EURA MEDICOPHYS, V41, P265
   JANCOVIC J, 2001, CHIN MED J, V114, P227
   Johnson JA, 1998, QUAL LIFE RES, V7, P155, DOI 10.1023/A:1008809610703
   Kim Keum Soon, 2007, TAEHAN KANHO HAKHOE CHI, V37, P242
   Martínez-Martín P, 2005, QUAL LIFE RES, V14, P463, DOI 10.1007/s11136-004-6253-y
   McConaghy Ronelle, 2005, NURS HEALTH SCI, V7, P81, DOI 10.1111/j.1442-2018.2005.00213.x
   Morgan John, 2005, CURR NEUROL NEUROSCI REP, V5, P261, DOI 10.1007/s11910-005-0069-1
   Nutt JG, 2001, PARKINSONISM RELAT D, V8, P101, DOI 10.1016/S1353-8020(01)00024-4
   Nyholm D, 2006, CLIN PHARMACOKINET, V45, P109, DOI 10.2165/00003088-200645020-00001
   Reid WH, 2003, FLUID DYN RES, V33, P5, DOI 10.1016/S0169-5983(03)00040-6
   Schestatsky P, 2006, REV BRAS PSIQUIATR, V28, P209, DOI 10.1590/S1516-44462006000300013
   Schrag A, 2006, PARKINSONISM RELAT D, V12, P35, DOI 10.1016/j.parkreldis.2005.06.011
   Schrag A, 2004, PARKINSONISM RELAT D, V10, P391, DOI 10.1016/j.parkreldis.2004.03.011
   Schrag A, 2000, J NEUROL NEUROSUR PS, V69, P67, DOI 10.1136/jnnp.69.1.67
   Schulz R, 1999, JAMA-J AM MED ASSOC, V282, P2215, DOI 10.1001/jama.282.23.2215
   Serrano-Aguilar PG, 2006, NEUROEPIDEMIOLOGY, V27, P136, DOI 10.1159/000095760
   Sink KM, 2006, J AM GERIATR SOC, V54, P796, DOI 10.1111/j.1532-5415.2006.00697.x
   Smith MC, 1997, J AM GERIATR SOC, V45, P194, DOI 10.1111/j.1532-5415.1997.tb04506.x
   Stocchi F, 2005, ARCH NEUROL-CHICAGO, V62, P905, DOI 10.1001/archneur.62.6.905
   Takahashi M, 2005, PSYCHIAT CLIN NEUROS, V59, P473, DOI 10.1111/j.1440-1819.2005.01401.x
   Tamim H, 2002, MED CARE, V40, P1186, DOI 10.1097/00005650-200212000-00006
   Thommessen B, 2002, INT J GERIATR PSYCH, V17, P78, DOI 10.1002/gps.524
   Trend P, 2002, CLIN REHABIL, V16, P717, DOI 10.1191/0269215502cr545oa
   ZIGMOND AS, 1983, ACTA PSYCHIAT SCAND, V67, P361, DOI 10.1111/j.1600-0447.1983.tb09716.x
NR 39
TC 62
Z9 72
U1 0
U2 12
PU EDIZIONI MINERVA MEDICA
PI TURIN
PA CORSO BRAMANTE 83-85 INT JOURNALS DEPT., 10126 TURIN, ITALY
SN 1973-9087
EI 1973-9095
J9 EUR J PHYS REHAB MED
JI Eur. J. Phys. Rehabil. Med.
PD MAR 15
PY 2008
VL 44
IS 1
BP 39
EP 45
DI 
PG 7
WC Rehabilitation
SC Rehabilitation
GA 313FL
UT WOS:000256726400007
PM 18385627
DA 2024-02-01
ER

PT J
AU Unger, MM
   Möller, JC
   Stiasny-Kolster, K
   Mankel, K
   Berg, D
   Walter, U
   Hoeffken, H
   Mayer, G
   Oertel, WH
AF Unger, Marcus M.
   Moeller, Jens C.
   Stiasny-Kolster, Karin
   Mankel, Katharina
   Berg, Daniela
   Walter, Uwe
   Hoeffken, Helmut
   Mayer, Geert
   Oertel, Wolfgang H.
TI Assessment of idiopathic rapid-eye-movement sleep behavior disorder by transcranial sonography, olfactory function test, and FP-CIT-SPECT
SO MOVEMENT DISORDERS
LA English
DT Article
DE Parkinson's disease; rapid-eye-movement sleep behavior disorder; transcranial sonography; substantia nigra hyperechogenicity
ID rem-sleep; parkinsons-disease; substantia-nigra; discrimination; dementia
AB Idiopathic rapid-eye-movement (REM) sleep behavior disorder (iRBD) has been suggested to be a risk factor for subsequent development of neurodegenerative disorders, especially Parkinson's disease (PD) and other (alpha-synucleinopathies. At present, it is not possible to predict whether or not an iRBD patient will eventually develop PD. Here, we report 5 iRBD patients who underwent a test battery comprising a neurological examination (including UPDRS rating), mini mental state examination testing, transcranial sonography, olfactory function testing, and presynaptic dopamine transporter imaging with FP-CIT-SPECT. Our preliminary data show the diverse pattern of individual combinations of pathological findings when a multimodal assessment approach is applied in this patient group. Large-size longitudinal studies in iRBD patients are required to evaluate the usefulness of diagnostic tests to identify the subgroup of iRBD patients that is prone to develop PD. (C) 2008 Movement Disorder Society.
C1 [Unger, Marcus M.; Moeller, Jens C.; Stiasny-Kolster, Karin; Mankel, Katharina; Oertel, Wolfgang H.] Univ Marburg, Dept Neurol, D-35033 Marburg, Germany.
   [Berg, Daniela] Univ Tubingen, Dept Neurogenerat Dis, Hertie Inst Clin Brain Res, Tubingen, Germany.
   [Walter, Uwe] Univ Rostock, Dept Neurol, D-2500 Rostock 1, Germany.
   [Hoeffken, Helmut] Univ Marburg, Dept Nucl Med, D-35032 Marburg, Germany.
   [Mayer, Geert] Hephata Clin Neurol, Schwalmstadt, Germany.
C3 Philipps University Marburg; Eberhard Karls University of Tubingen; Eberhard Karls University Hospital; University of Rostock; Philipps University Marburg
RP Unger, MM (corresponding author), Univ Marburg, Dept Neurol, Rudolf Bultmann Str 8, D-35033 Marburg, Germany.
EM marcus.unger@med.uni-marburg.de
CR Behnke S, 2003, J NEUROL, V250, P24, DOI 10.1007/s00415-003-1104-0
   Berg D, 2005, MOVEMENT DISORD, V20, P383, DOI 10.1002/mds.20311
   Boeve BF, 2001, MOVEMENT DISORD, V16, P622, DOI 10.1002/mds.1120
   Braak H, 2003, NEUROBIOL AGING, V24, P197, DOI 10.1016/S0197-4580(02)00065-9
   GIBB WRG, 1988, J NEUROL NEUROSUR PS, V51, P745, DOI 10.1136/jnnp.51.6.745
   GSCHLIESSER V, 2007, MOV DISORD S, V22, P0
   Kobal G, 2000, EUR ARCH OTO-RHINO-L, V257, P205, DOI 10.1007/s004050050223
   Schenck CH, 2003, SLEEP, V26, P0
   SCHENCK CH, 1986, SLEEP, V9, P293, DOI 10.1093/sleep/9.2.293
   Schweitzer KJ, 2007, J NEURAL TRANSM, V114, P1167, DOI 10.1007/s00702-007-0725-5
   Stiasny-Kolster K, 2005, BRAIN, V128, P126, DOI 10.1093/brain/awh322
   Walter U, 2006, J NEUROL, V253, P448, DOI 10.1007/s00415-005-0023-9
   Walter U, 2007, ULTRASOUND MED BIOL, V33, P15, DOI 10.1016/j.ultrasmedbio.2006.07.021
NR 13
TC 51
Z9 54
U1 0
U2 6
PU WILEY
PI HOBOKEN
PA 111 RIVER ST, HOBOKEN 07030-5774, NJ USA
SN 0885-3185
EI 1531-8257
J9 MOVEMENT DISORD
JI Mov. Disord.
PD MAR 15
PY 2008
VL 23
IS 4
BP 596
EP 599
DI 10.1002/mds.21908
PG 4
WC Clinical Neurology
SC Neurosciences & Neurology
GA 285WX
UT WOS:000254808000019
PM 18175346
DA 2024-02-01
ER

PT J
AU Mehta, SH
   Morgan, JC
   Sethi, KD
AF Mehta, Shyamal H.
   Morgan, John C.
   Sethi, Kapil D.
TI Sleep disorders associated with Parkinson's disease: Role of dopamine, epidemiology, and clinical scales of assessment
SO CNS SPECTRUMS
LA English
DT Article
ID excessive daytime sleepiness; deep brain-stimulation; rem-sleep; subthalamic nucleus; receptor agonists; wakefulness; depression; rat; hallucinations; pramipexole
AB Sleep dysfunction is common among patients with Parkinson's disease and occurs in approximately two thirds of patients. The problems range from nocturnal issues such as difficulty with sleep initiation, sleep fragmentation, disturbance of circadian rhythm, and rapid eye movement sleep behavior disorder, to daytime problems such as excessive daytime sleepiness. Frequent nighttime awakening and sleep disruption are the most common sleep problems in Parkinson's disease. Dopamine plays an important role in maintaining wakefulness. To improve sleep in Parkinson's disease, it is important to achieve the critical balance of adequate dopaminergic therapy and control of symptoms. Increased dopaminergic agents can cause dyskinesias and painful dystonia, and undertreatment can cause nighttime akinesia, rigidity, and worse quality of sleep. Other nondopaminergic drugs commonly used in Parkinson's disease can also affect sleep. In patients with advanced Parkinson's disease, deep brain stimulation of the subthalamic nucleus has a favorable impact on sleep quality and sleep architecture.
C1 [Morgan, John C.; Sethi, Kapil D.] Med Coll Georgia, Movement Disorders Program, Dept Neurol, Augusta, GA 30912 USA.
C3 University System of Georgia; Augusta University
RP Mehta, SH (corresponding author), Movement Disorders Program, Dept Neurol, 1429 Harper St,HF-1121, Augusta, GA 30912 USA.
EM shmehta@mcg.edu
CR AKERSTEDT T, 1990, INT J NEUROSCI, V52, P29, DOI 10.3109/00207459008994241
   Antonini A, 2004, SLEEP MED, V5, P211, DOI 10.1016/j.sleep.2003.10.011
   APPS MCP, 1985, J NEUROL NEUROSUR PS, V48, P1240, DOI 10.1136/jnnp.48.12.1240
   Arnulf I, 2002, NEUROLOGY, V58, P1019, DOI 10.1212/WNL.58.7.1019
   ASKENASY JJM, 1984, J NEURAL TRANSM, V59, P151, DOI 10.1007/BF01255413
   Brodsky MA, 2003, MOVEMENT DISORD, V18, P668, DOI 10.1002/mds.10429
   BUYSSE DJ, 1989, PSYCHIAT RES, V28, P193, DOI 10.1016/0165-1781(89)90047-4
   Calabrese JR, 2005, AM J PSYCHIAT, V162, P1351, DOI 10.1176/appi.ajp.162.7.1351
   Cavas M, 2006, PROG NEURO-PSYCHOPH, V30, P668, DOI 10.1016/j.pnpbp.2005.11.039
   Chaudhuri KR, 2002, J NEUROL NEUROSUR PS, V73, P629, DOI 10.1136/jnnp.73.6.629
   Cicolin A, 2004, SLEEP MED, V5, P207, DOI 10.1016/j.sleep.2003.10.010
   Clemens S, 2006, NEUROLOGY, V67, P125, DOI 10.1212/01.wnl.0000223316.53428.c9
   Comella CL, 2006, J NEURAL TRANSM-SUPP, V0, P349
   Comella CL, 2005, NEUROLOGY, V64, P1450, DOI 10.1212/01.WNL.0000158652.74601.48
   Decker M, 2000, SOC NEUR ABSTR, V26, P1514
   Dhawan V, 2006, J NEUROL SCI, V248, P158, DOI 10.1016/j.jns.2006.05.004
   Eisensehr I, 2003, SLEEP, V26, P507, DOI 10.1093/sleep/26.5.507
   Freedom Thomas, 2007, DIS MON, V53, P275, DOI 10.1016/j.disamonth.2007.02.005
   Garcia-Borreguero D, 2003, SLEEP MED REV, V7, P115, DOI 10.1053/smrv.2002.0229
   Ghorayeb I, 2007, MOVEMENT DISORD, V22, P1567, DOI 10.1002/mds.21541
   Gjerstad MD, 2006, NEUROLOGY, V67, P853, DOI 10.1212/01.wnl.0000233980.25978.9d
   Hagell P, 2007, J SLEEP RES, V16, P102, DOI 10.1111/j.1365-2869.2007.00570.x
   Happe S, 2004, J NEUROL, V251, P1465, DOI 10.1007/s00415-004-0564-3
   Happe S, 2003, J NEUROL, V250, P83, DOI 10.1007/s00415-003-0957-8
   Hilker R, 2003, CLIN NEUROL NEUROSUR, V105, P262, DOI 10.1016/S0303-8467(03)00058-1
   HODDES E, 1973, PSYCHOPHYSIOLOGY, V10, P431, DOI 10.1111/j.1469-8986.1973.tb00801.x
   Hue GE, 2003, SOC NEUROSCI, V616, P16
   JOHNS MW, 1991, SLEEP, V14, P540, DOI 10.1093/sleep/14.6.540
   Lagos P, 1998, EUR NEUROPSYCHOPHARM, V8, P113, DOI 10.1016/S0924-977X(97)00054-0
   LAVIE P, 1980, COMMUN PSYCHOPHARMAC, V4, P303
   Lemke MR, 2005, J NEUROPSYCH CLIN N, V17, P214, DOI 10.1176/appi.neuropsych.17.2.214
   Lyons KE, 2006, J NEUROSURG, V104, P502, DOI 10.3171/jns.2006.104.4.502
   Maria B, 2003, RESP MED, V97, P1151, DOI 10.1016/S0954-6111(03)00188-4
   Marinus J, 2003, SLEEP, V26, P1049, DOI 10.1093/sleep/26.8.1049
   Mayers AG, 2005, HUM PSYCHOPHARM CLIN, V20, P533, DOI 10.1002/hup.726
   Meral H, 2007, CLIN NEUROL NEUROSUR, V109, P862, DOI 10.1016/j.clineuro.2007.08.010
   Monaca C, 2004, EUR J NEUROSCI, V20, P2474, DOI 10.1111/j.1460-9568.2004.03694.x
   Monti JM, 2007, SLEEP MED REV, V11, P113, DOI 10.1016/j.smrv.2006.08.003
   MONTI JM, 1988, PSYCHOPHARMACOLOGY, V95, P395
   Pappert EJ, 1999, MOVEMENT DISORD, V14, P117, DOI 10.1002/1531-8257(199901)14:1<117::AID-MDS1019>3.0.CO;2-0
   Paus S, 2003, MOVEMENT DISORD, V18, P659, DOI 10.1002/mds.10417
   Poewe W, 2007, J NEUROL, V254, P49, DOI 10.1007/s00415-007-5008-4
   Porter B, 2008, EUR J NEUROL, V15, P50
   Razmy A, 2004, ARCH NEUROL-CHICAGO, V61, P97, DOI 10.1001/archneur.61.1.97
   Rye DB, 2000, J SLEEP RES, V9, P63, DOI 10.1046/j.1365-2869.2000.00201.x
   Sealfon SC, 2000, TRENDS NEUROSCI, V23, PS34, DOI 10.1016/S1471-1931(00)00025-2
   Shulman LM, 2002, PARKINSONISM RELAT D, V8, P193, DOI 10.1016/S1353-8020(01)00015-3
   Stevens S, 2004, SLEEP, V27, P967, DOI 10.1093/sleep/27.5.967
   Tandberg E, 1999, MOVEMENT DISORD, V14, P922, DOI 10.1002/1531-8257(199911)14:6<922::AID-MDS1003>3.0.CO;2-7
   Thannickal TC, 2007, BRAIN, V130, P1586, DOI 10.1093/brain/awm097
   TRAMPUS M, 1993, EUR J PHARMACOL, V235, P83, DOI 10.1016/0014-2999(93)90823-Z
   Trenkwalder C, 1998, CLIN NEUROSCI, V5, P107
   VANHILTEN B, 1994, ARCH NEUROL-CHICAGO, V51, P922, DOI 10.1001/archneur.1994.00540210094018
   VARDI J, 1979, J NEURAL TRANSM, V45, P307, DOI 10.1007/BF01247147
   Wisor JP, 2001, J NEUROSCI, V21, P1787, DOI 10.1523/JNEUROSCI.21-05-01787.2001
NR 55
TC 39
Z9 49
U1 0
U2 11
PU CAMBRIDGE UNIV PRESS
PI NEW YORK
PA 32 AVENUE OF THE AMERICAS, NEW YORK, NY 10013-2473 USA
SN 1092-8529
EI 2165-6509
J9 CNS SPECTRUMS
JI CNS Spectr.
PD MAR 15
PY 2008
VL 13
IS 3
BP 6
EP 11
DI 10.1017/S1092852900017260
PG 6
WC Clinical Neurology; Psychiatry
SC Neurosciences & Neurology; Psychiatry
GA 281NY
UT WOS:000254505600002
PM 18323761
DA 2024-02-01
ER

PT J
AU Trenkwalder, C
   Schörling, A
AF Trenkwalder, C.
   Schoerling, A.
TI Parkinson's disease and sleep disturbances
SO NERVENHEILKUNDE
LA German
DT Article
DE Parkinson's disease; sleep disturbances; REM-sleep behavior disorders; Parkinson's disease sleep scale
ID multiple system atrophy; behavior disorder
AB Parkinson's disease and other Parkinson syndromes are accompanied with up to 90% sleep disorders which are both caused by the disease itself and by the therapy. Sleep disorders in Parkinson syndromes are still underdiognosed and not well recognized. An existing REM sleep behaviour disorder (RED) can be a pre-motor sign of a neurodegenerative disease. Only a polysomnographical recording diagnoses RBD and differentiate various sleep disorders.
C1 [Trenkwalder, C.] Paracelsus Elena Klin, D-34128 Kassel, Germany.
   [Trenkwalder, C.; Schoerling, A.] Univ Gottingen, D-3400 Gottingen, Germany.
C3 University of Gottingen
RP Trenkwalder, C (corresponding author), Paracelsus Elena Klin, Klin Str 16, D-34128 Kassel, Germany.
EM ctrenkwalder@gmx.de
CR [Anonymous], 2005, INT CLASS SLEEP DIS, V0, P0
   Chaudhuri KR, 2002, J NEUROL NEUROSUR PS, V73, P629, DOI 10.1136/jnnp.73.6.629
   CLARENBACH P, 2008, AKTUELLE NE IN PRESS, V0, P0
   Comella CL, 2006, J NEURAL TRANSM-SUPP, V0, P349
   Ghorayeb I, 2002, J NEUROL NEUROSUR PS, V72, P798, DOI 10.1136/jnnp.72.6.798
   Plazzi G, 1998, J NEUROL NEUROSUR PS, V64, P683, DOI 10.1136/jnnp.64.5.683
   Riedel O, 2008, J NEUROL, V255, P255, DOI 10.1007/s00415-008-0720-2
   Stiasny-Kolster K, 2005, BRAIN, V128, P126, DOI 10.1093/brain/awh322
   Trenkwalder C, 2005, PRINCIPLES PRACTICE, V0, P801
NR 9
TC 0
Z9 0
U1 3
U2 11
PU SCHATTAUER GMBH-VERLAG MEDIZIN NATURWISSENSCHAFTEN
PI STUTTGART
PA HOLDERLINSTRASSE 3, D-70174 STUTTGART, GERMANY
SN 0722-1541
EI 
J9 NERVENHEILKUNDE
JI Nervenheilkunde
PD JUN 15
PY 2008
VL 27
IS 8
BP 733
EP 737
DI 
PG 5
WC Clinical Neurology; Psychiatry
SC Neurosciences & Neurology; Psychiatry
GA 338JB
UT WOS:000258502400006
DA 2024-02-01
ER

PT J
AU Zahodne, LB
   Fernandez, HH
AF Zahodne, Laura B.
   Fernandez, Hubert H.
TI Pathophysiology and treatment of psychosis in Parkinson's disease - A review
SO DRUGS & AGING
LA English
DT Review
ID drug-induced psychosis; deep brain-stimulation; dopaminergic-induced hallucinations; apolipoprotein-e epsilon-4; induced psychiatric states; levodopa-induced psychosis; nursing-home placement; lewy body dementia; visual hallucinations; follow-up
AB Psychotic symptoms in Parkinson's disease (PD) are relatively common and, in addition to creating a disturbance in patients' daily lives, have consistently been shown to be associated with poor outcome. Our understanding of the pathophysiology of psychosis in PD has expanded dramatically over the past 15 years, from an initial interpretation of symptoms as dopaminergic drug adverse effects to the current view of a complex interplay of extrinsic and disease-related factors. PD psychosis has unique clinical features, namely that it arises within a context of a clear sensorium and retained insight, there is relative prominence of visual hallucinations and progression occurs over time. PD psychosis tends to emerge later in the disease course, and disease duration represents one risk factor for its development. The use of anti-PD medications (particularly dopamine receptor agonists) has been the most widely identified risk factor for PD psychosis. Other risk factors discussed in the literature include older age, disease severity, sleep disturbance, cognitive impairment, dementia and/or depression. Recent efforts have aimed to explore the complex pathophysiology of PD psychosis, which is now known to involve an interaction between extrinsic, drug-related and intrinsic, disease-related components. The most important extrinsic factor is use of dopaminergic medication, which plays a prominent role in PD psychosis. Intrinsic factors include visual processing deficits (e.g. lower visual acuity, colour and contrast recognition deficits, ocular pathology and functional brain abnormalities identified amongst hallucinating PD patients); sleep dysregulation (e.g. sleep fragmentation and altered dream phenomena); neurochemical (dopamine, serotonin, acetylcholine, etc.) and structural abnormalities involving site-specific Lewy body deposition; and genetics (e.g. apolipoprotein E epsilon 4 allele and tau H1H1 genotype). Preliminary reports have also shown a potential relationship between deep brain stimulation surgery and PD psychosis. When reduction in anti-PD medications to the lowest tolerated dose does not improve psychosis, further intervention may be warranted. Several atypical antipsychotic agents (i.e. clozapine, olanzapine) have been shown to be efficacious in reducing psychotic symptoms in PD. however, use of clozapine requires cumber-some monitoring and olanzapine leads to motor worsening. Studies of ziprasidone and aripiprazole are limited to open-label trials and case reports and are highly variable, however, it appears that while each may be effective in some patients, both are associated with adverse effects. While quetiapine has not been determined efficacious in two randomized controlled trials, it is a common first-line treatment for PD psychosis because of its tolerability, ease of use and demonstrated utility in numerous open-label reports. Cholinesterase inhibitors currently represent the most promising pharmacological alternative to antipsychotics. Tacrine is rarely tried because of hepatic toxicity, and controlled trials with donepezil have not shown significant reductions in psychotic symptoms, due perhaps to methodological limitations. However, results from an open-label study and a double-blind, placebo-controlled trial involving 188 hallucinating PD patients Support the efficacy of rivastigmine. With regard to non-pharmacological interventions, case reports suggest that electroconvulsive therapy has the potential to reduce psychotic symptoms and may be considered in cases involving concurrent depression and/or medication-refractory psychosis. Limited case reports also Suggest that specific anti depressants (i.e. clomipramine and citalopram) may improve psychosis in depressed patients. Finally, studies in the schizophrenia literature indicate that psychological approaches are effective in psychosis management but, to date, this strategy has been supported only qualitatively in PD, and further studies are warranted.
C1 [Zahodne, Laura B.] Univ Florida, Dept Clin & Hlth Psychol, Gainesville, FL USA.
   [Zahodne, Laura B.; Fernandez, Hubert H.] Univ Florida, McKnight Brain Inst, Movement Disorders Ctr, Gainesville, FL USA.
   [Fernandez, Hubert H.] Univ Florida, Dept Neurol, Gainesville, FL USA.
C3 State University System of Florida; University of Florida; State University System of Florida; University of Florida; State University System of Florida; University of Florida
RP Fernandez, HH (corresponding author), POB 100236, Gainesville, FL 32610 USA.
EM fernandez@neurology.ufl.edu
FU NIA NIH HHS [T32 AG020499-09, T32 AG020499] Funding Source: Medline
CR Aarsland D, 2003, INT J GERIATR PSYCH, V18, P937, DOI 10.1002/gps.949
   Aarsland D, 2000, J AM GERIATR SOC, V48, P938, DOI 10.1111/j.1532-5415.2000.tb06891.x
   Aarsland D, 2001, INT J GERIATR PSYCH, V16, P528, DOI 10.1002/gps.389
   Aarsland D, 1999, ARCH NEUROL-CHICAGO, V56, P595, DOI 10.1001/archneur.56.5.595
   Aarsland D, 2002, J NEUROL NEUROSUR PS, V72, P708, DOI 10.1136/jnnp.72.6.708
   ALLEN RL, 1995, LANCET, V346, P185, DOI 10.1016/S0140-6736(95)91245-2
   [Anonymous], 2000, DSM 4 DIAGN STAT MAN, V0, P0
   Arnulf I, 2002, NEUROLOGY, V58, P1019, DOI 10.1212/WNL.58.7.1019
   Barnes J, 2003, NEUROPSYCHOLOGIA, V41, P565, DOI 10.1016/S0028-3932(02)00182-3
   Bergman J, 2002, CLIN NEUROPHARMACOL, V25, P107, DOI 10.1097/00002826-200203000-00009
   BIRKMAYER W, 1975, J NEURAL TRANSM, V37, P175, DOI 10.1007/BF01663632
   BODISWOLLNER I, 1990, TRENDS NEUROSCI, V13, P296, DOI 10.1016/0166-2236(90)90113-O
   Borison RL, 1996, J CLIN PSYCHOPHARM, V16, P158, DOI 10.1097/00004714-199604000-00008
   Breier A, 2002, BIOL PSYCHIAT, V52, P438, DOI 10.1016/S0006-3223(02)01392-6
   Bullock R, 2002, CURR MED RES OPIN, V18, P258, DOI 10.1185/030079902125000813
   Burn D, 2006, MOVEMENT DISORD, V21, P1899, DOI 10.1002/mds.21077
   Camicioli R, 2005, MOVEMENT DISORD, V20, P989, DOI 10.1002/mds.20481
   Carter JH, 1998, MOVEMENT DISORD, V13, P20, DOI 10.1002/mds.870130108
   Castelli L, 2006, EUR NEUROL, V55, P136, DOI 10.1159/000093213
   Chan Daniel Kam Yin, 2003, AUST FAM PHYSICIAN, V32, P927
   Chen Chiung-Chu, 2003, CHANG GUNG MED J, V26, P344
   Connemann BJ, 2004, CAN J PSYCHIAT, V49, P73, DOI 10.1177/070674370404900119
   CORNELLA CL, 1993, ANN NEUROL, V34, P710
   de la Fuente-Fernández R, 1999, CLIN NEUROPHARMACOL, V22, P226
   de Maindreville AD, 2005, MOVEMENT DISORD, V20, P212, DOI 10.1002/mds.20263
   Diederich NJ, 2003, MOVEMENT DISORD, V18, P831, DOI 10.1002/mds.10450
   Diederich NJ, 1998, CLIN NEUROPHARMACOL, V21, P289
   Eichhorn TE, 1996, NEUROLOGY, V47, P1608, DOI 10.1212/WNL.47.6.1608-b
   Ellis T, 2000, J NEUROPSYCH CLIN N, V12, P364, DOI 10.1176/appi.neuropsych.12.3.364
   Fabbrini G, 2002, NEUROL SCI, V23, P41, DOI 10.1007/s100720200022
   Factor S A, 1995, ADV NEUROL, V65, P115
   Factor SA, 2004, CLIN NEUROPHARMACOL, V27, P205, DOI 10.1097/01.wnf.0000144040.20600.c1
   Factor SA, 2003, NEUROLOGY, V60, P1756, DOI 10.1212/01.WNL.0000068010.82167.CF
   Factor SA, 2002, CLIN NEUROPHARMACOL, V25, P153, DOI 10.1097/00002826-200205000-00005
   FACTOR SA, 1995, J NEUROPSYCH CLIN N, V7, P304
   FACTOR SA, 2001, MOVEMENT DISORD, V12, P364
   Feldman B, 2006, ACTA NEUROL SCAND, V113, P14, DOI 10.1111/j.1600-0404.2005.00535.x
   Fénelon G, 2006, NEUROLOGY, V66, P93, DOI 10.1212/01.wnl.0000191325.31068.c4
   Fénelon G, 2000, BRAIN, V123, P733, DOI 10.1093/brain/123.4.733
   Fernandez HH, 1999, CNS DRUGS, V11, P467, DOI 10.2165/00023210-199911060-00005
   Fernandez HH, 2005, MOVEMENT DISORD, V20, P104, DOI 10.1002/mds.20260
   Fernandez HH, 2004, PARKINSONISM RELAT D, V10, P439, DOI 10.1016/j.parkreldis.2004.04.007
   Fernandez HH, 2004, CLIN NEUROPHARMACOL, V27, P4, DOI 10.1097/00002826-200401000-00003
   Fernandez HH, 2003, DRUG SAFETY, V26, P643, DOI 10.2165/00002018-200326090-00004
   Fernandez HH, 2003, MOVEMENT DISORD, V18, P510, DOI 10.1002/mds.10374
   Fernandez HH, 2008, MOVEMENT DISORD, V23, P484, DOI 10.1002/mds.21875
   Findley L, 2002, MOVEMENT DISORD, V17, P60
   FORD B, 1994, LANCET, V344, P681, DOI 10.1016/S0140-6736(94)92114-8
   Fox SH, 2006, ARCH NEUROL-CHICAGO, V63, P1343, DOI 10.1001/archneur.63.9.1343
   Friedman J, 1999, NEW ENGL J MED, V340, P757
   Friedman JH, 2000, MOVEMENT DISORD, V15, P201, DOI 10.1002/1531-8257(200003)15:2<201::AID-MDS1001>3.0.CO;2-D
   FRIEDMAN JH, 1991, CLIN NEUROPHARMACOL, V14, P283, DOI 10.1097/00002826-199108000-00001
   Friedman JH, 2000, NEUROLOGIST, V6, P18, DOI 10.1097/00127893-200006010-00004
   Friedman JH, 2006, MOVEMENT DISORD, V21, P2078, DOI 10.1002/mds.21091
   Frieling H, 2007, EUR NEUROPSYCHOPHARM, V17, P165, DOI 10.1016/j.euroneuro.2006.08.007
   Giladi N, 2000, J NEURAL TRANSM, V107, P59, DOI 10.1007/s007020050005
   Glassman AH, 2005, J CLIN PSYCHIAT, V66, P5
   Glenthoj BY, 1997, PROG NEURO-PSYCHOPH, V21, P23, DOI 10.1016/S0278-5846(96)00158-3
   Goetz CG, 2006, ARCH NEUROL-CHICAGO, V63, P713, DOI 10.1001/archneur.63.5.713
   GOETZ CG, 1993, NEUROLOGY, V43, P2227, DOI 10.1212/WNL.43.11.2227
   Goetz CG, 1998, NEUROLOGY, V51, P811, DOI 10.1212/WNL.51.3.811
   Goetz CG, 1998, NEUROLOGY, V50, P515, DOI 10.1212/WNL.50.2.515
   Goetz CG, 2001, NEUROLOGY, V57, P2078, DOI 10.1212/WNL.57.11.2078
   Goetz CG, 2001, ARCH NEUROL-CHICAGO, V58, P209, DOI 10.1001/archneur.58.2.209
   GOETZ CG, 1982, AM J PSYCHIAT, V139, P494
   Goetz CG, 2000, NEUROLOGY, V55, P789, DOI 10.1212/WNL.55.6.789
   Gómez-Esteban JC, 2005, CLIN NEUROPHARMACOL, V28, P111
   GRANT S, 1994, DRUGS, V43, P456
   Harding AJ, 2002, BRAIN, V125, P391, DOI 10.1093/brain/awf033
   HENDERSON Y, 1900, AM J PHYSIOL, V3, P19
   Herzog J, 2003, MOVEMENT DISORD, V18, P1332, DOI 10.1002/mds.10518
   Holroyd S, 2001, J NEUROL NEUROSUR PS, V70, P734, DOI 10.1136/jnnp.70.6.734
   Holroyd S, 2006, J NEUROPSYCH CLIN N, V18, P402, DOI 10.1176/appi.neuropsych.18.3.402
   Holt RIG, 2004, DIABETIC MED, V21, P515, DOI 10.1111/j.1464-5491.2004.01199.x
   Honigfeld G, 1998, J CLIN PSYCHIAT, V59, P3
   HURWITZ TA, 1988, CAN J NEUROL SCI, V15, P32, DOI 10.1017/S0317167100027141
   Hutchinson M, 1996, J NEUROL NEUROSUR PS, V61, P324, DOI 10.1136/jnnp.61.3.324-a
   Inzelberg R, 1998, J NEUROL NEUROSUR PS, V64, P533, DOI 10.1136/jnnp.64.4.533
   Jenner JA, 1998, ACTA PSYCHIAT SCAND, V98, P384, DOI 10.1111/j.1600-0447.1998.tb10103.x
   Juri C, 2005, CLIN NEUROPHARMACOL, V28, P185, DOI 10.1097/01.wnf.0000174932.82134.e2
   Kapur S, 2000, AM J PSYCHIAT, V157, P514, DOI 10.1176/appi.ajp.157.4.514
   Keltner NL, 2002, PERSPECT PSYCHIATR C, V38, P157, DOI 10.1111/j.1744-6163.2002.tb01566.x
   Kendler KS, 1996, ARCH GEN PSYCHIAT, V53, P1022
   Kiziltan G, 2007, J NEUROL, V254, P448, DOI 10.1007/s00415-006-0388-4
   Klein C, 2003, CLIN NEUROPHARMACOL, V26, P8, DOI 10.1097/00002826-200301000-00003
   Klein C, 1997, J NEUROL, V244, P371, DOI 10.1007/s004150050104
   Klein C, 2006, CLIN NEUROPHARMACOL, V29, P215, DOI 10.1097/01.WNF.0000228176.98582.93
   KRAFT E, 1999, ACTA NEUROL SCAND, V98, P1
   Kuhl DE, 1996, ANN NEUROL, V40, P399, DOI 10.1002/ana.410400309
   Kurita A, 2003, J GERIATR PSYCH NEUR, V16, P184, DOI 10.1177/0891988703256054
   Larsen JP, 2001, CNS DRUGS, V15, P267, DOI 10.2165/00023210-200115040-00002
   LAUTERBACH EC, 1993, AM J PSYCHIAT, V150, P1750
   López-Meza E, 2005, J NEUROPSYCH CLIN N, V17, P421, DOI 10.1176/appi.neuropsych.17.3.421
   Marsh L, 2004, NEUROLOGY, V63, P293, DOI 10.1212/01.WNL.0000129843.15756.A3
   Maurage CA, 2003, ANN NEUROL, V54, P542, DOI 10.1002/ana.10730
   McGavin JK, 2002, CNS DRUGS, V16, P779, DOI 10.2165/00023210-200216110-00008
   McGorry PD, 1995, PSYCHIATRY, V58, P313, DOI 10.1080/00332747.1995.11024736
   MCKEITH IG, 1995, LANCET, V346, P699, DOI 10.1016/S0140-6736(95)92307-1
   Meco G, 1997, MOVEMENT DISORD, V12, P610, DOI 10.1002/mds.870120423
   MECO G, 1994, LANCET, V343, P1370, DOI 10.1016/S0140-6736(94)92511-9
   Meco G, 2007, PROG NEURO-PSYCHOPH, V31, P311, DOI 10.1016/j.pnpbp.2006.06.016
   Melamed E, 1996, ADV NEUROL, V69, P545
   Merims D, 2004, J NEURAL TRANSM, V111, P1447, DOI 10.1007/s00702-004-0209-9
   Mohr E, 2000, MOVEMENT DISORD, V15, P1230, DOI 10.1002/1531-8257(200011)15:6<1230::AID-MDS1026>3.0.CO;2-9
   MOORE NA, 1992, J PHARMACOL EXP THER, V262, P545
   Morgante L, 2004, CLIN NEUROPHARMACOL, V27, P153, DOI 10.1097/01.wnf.0000136891.17006.ec
   MOSKOVITZ C, 1978, AM J PSYCHIAT, V135, P669
   Nausieda P A, 1983, ADV NEUROL, V37, P23
   Noel JM, 2007, AM J HEALTH-SYST PH, V64, P863, DOI 10.2146/ajhp060343
   Normann C, 1997, PHARMACOPSYCHIATRY, V30, P263, DOI 10.1055/s-2007-979504
   Oechsner M, 2005, HUM PSYCHOPHARM CLIN, V20, P203, DOI 10.1002/hup.682
   Ondo WG, 2005, MOVEMENT DISORD, V20, P958, DOI 10.1002/mds.20474
   Ondo WG, 2002, MOVEMENT DISORD, V17, P1031, DOI 10.1002/mds.10217
   Onofrj M, 2006, J NEUROL SCI, V248, P143, DOI 10.1016/j.jns.2006.05.025
   OTT BR, 1992, CLIN NEUROPHARMACOL, V15, P322, DOI 10.1097/00002826-199208000-00008
   Ozer F, 2005, J ECT, V21, P125, DOI 10.1097/01.yct.0000159325.08303.45
   Pacchetti C, 2005, MOVEMENT DISORD, V20, P1439, DOI 10.1002/mds.20582
   Paleacu D, 2005, NEUROLOGY, V64, P1712, DOI 10.1212/01.WNL.0000161872.85903.8E
   Papapetropoulos S, 2006, PARKINSONISM RELAT D, V12, P253, DOI 10.1016/j.parkreldis.2005.10.005
   Papapetropoulos S, 2005, J NEUROL, V252, P1223, DOI 10.1007/s00415-005-0840-x
   Papapetropoulos S, 2007, NEUROSCI LETT, V414, P141, DOI 10.1016/j.neulet.2006.12.008
   Pappert EJ, 1999, MOVEMENT DISORD, V14, P117, DOI 10.1002/1531-8257(199901)14:1<117::AID-MDS1019>3.0.CO;2-0
   Perry E, 1999, TRENDS NEUROSCI, V22, P273, DOI 10.1016/S0166-2236(98)01361-7
   Pollak P, 2004, J NEUROL NEUROSUR PS, V75, P689, DOI 10.1136/jnnp.2003.029868
   Pollak P, 1999, LANCET, V353, P2041
   POSTMA JU, 1975, J AM GERIATR SOC, V23, P212, DOI 10.1111/j.1532-5415.1975.tb00187.x
   Rabey JM, 2007, MOVEMENT DISORD, V22, P313, DOI 10.1002/mds.21116
   Ravina B, 2005, J NEUROL NEUROSUR PS, V76, P934, DOI 10.1136/jnnp.2004.050682
   Ravina B, 2007, MOVEMENT DISORD, V22, P1061, DOI 10.1002/mds.21382
   Reading PJ, 2001, MOVEMENT DISORD, V16, P1171, DOI 10.1002/mds.1204
   Reddy S, 2002, MOVEMENT DISORD, V17, P676, DOI 10.1002/mds.10176
   Rich SS, 1995, J CLIN PSYCHIAT, V56, P556
   Rondot P, 1984, ADV NEUROL, V40, P259
   Rosebush PI, 1999, NEUROLOGY, V52, P782, DOI 10.1212/WNL.52.4.782
   Rustembegovic Avdo, 2006, MED ARH, V60, P211
   Sadock BJ, 2004, KAPLAN AND SADOCKS COMPREHENSIVE TEXTBOOK OF PSYCHIATRY, V8th, P0
   SALLER CF, 1993, PSYCHOPHARMACOLOGY, V112, P285, DOI 10.1007/BF02244923
   SanchezRamos JR, 1996, ARCH NEUROL-CHICAGO, V53, P1265, DOI 10.1001/archneur.1996.00550120077019
   Schneider LS, 2005, JAMA-J AM MED ASSOC, V294, P1934, DOI 10.1001/jama.294.15.1934
   Schönfeldt-Lecuona C, 2004, AM J PSYCHIAT, V161, P373, DOI 10.1176/appi.ajp.161.2.373-a
   Shiah IS, 2006, EUR PSYCHIAT, V21, P578, DOI 10.1016/j.eurpsy.2005.05.005
   Stahl SM, 2003, J CLIN PSYCHIAT, V64, P6
   Stahl SM, 2001, J CLIN PSYCHIAT, V62, P923, DOI 10.4088/JCP.v62n1201
   Stahl SM, 2001, J CLIN PSYCHIAT, V62, P841, DOI 10.4088/JCP.v62n1101
   Stebbins GT, 2004, NEUROLOGY, V63, P1409
   TANNER CM, 1983, ANN NEUROL, V14, P136
   Tarrier N, 2004, BEHAV RES THER, V42, P1377, DOI 10.1016/j.brat.2004.06.020
   van der Mast R C, 2000, SEMIN CLIN NEUROPSYCHIATRY, V5, P125
   Vesper J, 2007, BMC NEUROL, V7, P0, DOI 10.1186/1471-2377-7-7
   Voon V, 2004, CLIN NEUROPHARMACOL, V27, P90, DOI 10.1097/00002826-200403000-00009
   Weiden Peter J, 2002, J PSYCHIATR PRACT, V8, P81, DOI 10.1097/00131746-200203000-00004
   Whitehouse P J, 1987, ADV NEUROL, V45, P393
   Wickremaratchi M, 2006, MOVEMENT DISORD, V21, P1538, DOI 10.1002/mds.21025
   Williams DR, 2005, LANCET NEUROL, V4, P605, DOI 10.1016/S1474-4422(05)70146-0
   Wint DP, 2004, J GERIATR PSYCH NEUR, V17, P127, DOI 10.1177/0891988704267457
   Witjas T, 2002, NEUROLOGY, V59, P408, DOI 10.1212/WNL.59.3.408
   Wolters EC, 1996, NEUROLOGY, V47, P1085, DOI 10.1212/WNL.47.4.1085
   WOLTERS EC, 1990, NEUROLOGY, V40, P832, DOI 10.1212/WNL.40.5.832
   Wolters EC, 2001, CURR OPIN NEUROL, V14, P499, DOI 10.1097/00019052-200108000-00011
   WOLTERS EC, 2001, J NEUROL S3, V248, P0
   Workman RH, 1997, J NEUROPSYCH CLIN N, V9, P594
   Zahodne LB, 2008, CNS SPECTRUMS, V13, P26, DOI 10.1017/S1092852900017296
   ZOLDAN J, 1993, LANCET, V341, P562, DOI 10.1016/0140-6736(93)90327-D
   ZOLDAN J, 1995, NEUROLOGY, V45, P1305, DOI 10.1212/WNL.45.7.1305
NR 164
TC 163
Z9 175
U1 0
U2 33
PU ADIS INT LTD
PI NORTHCOTE
PA 5 THE WAREHOUSE WAY, NORTHCOTE 0627, AUCKLAND, NEW ZEALAND
SN 1170-229X
EI 1179-1969
J9 DRUG AGING
JI Drugs Aging
PD JUN 15
PY 2008
VL 25
IS 8
BP 665
EP 682
DI 10.2165/00002512-200825080-00004
PG 18
WC Geriatrics & Gerontology; Pharmacology & Pharmacy
SC Geriatrics & Gerontology; Pharmacology & Pharmacy
GA 342BE
UT WOS:000258758800004
PM 18665659
DA 2024-02-01
ER

PT J
AU Simuni, T
   Sethi, K
AF Simuni, Tanya
   Sethi, Kapil
TI Nonmotor Manifestations of Parkinson's Disease
SO ANNALS OF NEUROLOGY
LA English
DT Review
ID sleep behavior disorder; excessive daytime sleepiness; geriatric depression scale; deep brain-stimulation; restless legs syndrome; quality-of-life; multiple system atrophy; rem-sleep; double-blind; dopamine agonists
AB Parkinson's disease (PD) is the second most common neurodegenerative disease after Alzheimer's disease. Traditionally, attention has focused on the motor symptomatology of PD, but it is now appreciated that the nonmotor symptoms affecting neuropsychiatric, sleep, autonomic, and sensory domains occur in up to 88% of PD patients and can be an important Source of disability. Nonmotor manifestations of PD play a significant role in the impairment of disease-related quality of life. The cause of nonmotor manifestations of PD is multifactorial, but to a large extent, these manifestations are related to the nature of the neurodegenerative process and the widespread nondopaminergic neuropathological changes associated with the disease. Recognition of nonmotor disability is essential not only for ascertaining the functional status of patients but also for better appreciating the nature of the neurodegenerative process in PD. In addition, a number of nonmotor manifestations can precede the onset of motor symptoms in PD and can be used as screening tools allowing for early disease identification and for trials of possible disease-modifying interventions. This article reviews depression, sleep, and autonomic dysfunction in PD.
C1 [Simuni, Tanya] Northwestern Univ, Parkinsons Dis & Movement Disorders Ctr, Dept Neurol, Chicago, IL 60611 USA.
   [Sethi, Kapil] Med Coll Georgia, Dept Neurol, Augusta, GA 30912 USA.
C3 Northwestern University; University System of Georgia; Augusta University
RP Simuni, T (corresponding author), Northwestern Univ, Parkinsons Dis & Movement Disorders Ctr, Dept Neurol, 710 N Lake Shore Dr 1126, Chicago, IL 60611 USA.
EM tsimuni@nmff.org
CR Aarsland D, 1999, J NEUROL NEUROSUR PS, V67, P492, DOI 10.1136/jnnp.67.4.492
   Abbott RD, 2005, NEUROLOGY, V65, P1442, DOI 10.1212/01.wnl.0000183056.89590.0d
   Abbott RD, 2007, MOVEMENT DISORD, V22, P1581, DOI 10.1002/mds.21560
   Adler CH, 2005, NEUROLOGY, V64, PS12, DOI 10.1212/WNL.64.12_suppl_3.S12
   Adler CH, 2005, MOVEMENT DISORD, V20, PS23, DOI 10.1002/mds.20460
   Adler CH, 2003, MOVEMENT DISORD, V18, P287, DOI 10.1002/mds.10390
   Allen R, 2004, SLEEP MED, V5, P385, DOI 10.1016/j.sleep.2004.01.012
   APPS MCP, 1985, J NEUROL NEUROSUR PS, V48, P1240, DOI 10.1136/jnnp.48.12.1240
   Arnulf I, 2002, NEUROLOGY, V58, P1019, DOI 10.1212/WNL.58.7.1019
   Barone P, 2006, J NEUROL, V253, P601, DOI 10.1007/s00415-006-0067-5
   Bejjani BP, 1999, NEW ENGL J MED, V340, P1476, DOI 10.1056/NEJM199905133401905
   Benarroch EE, 2000, NEUROLOGY, V54, P963, DOI 10.1212/WNL.54.4.963
   Benarroch EE, 2003, CELL MOL NEUROBIOL, V23, P519, DOI 10.1023/A:1025067912199
   Boeve BF, 2007, BRAIN, V130, P2770, DOI 10.1093/brain/awm056
   Boeve BF, 2004, J GERIATR PSYCH NEUR, V17, P146, DOI 10.1177/0891988704267465
   Boeve BF, 2003, SLEEP MED, V4, P281, DOI 10.1016/S1389-9457(03)00072-8
   Boeve BF, 2001, MOVEMENT DISORD, V16, P622, DOI 10.1002/mds.1120
   Boissard R, 2003, EUR J NEUROSCI, V18, P1627, DOI 10.1046/j.1460-9568.2003.02861.x
   Boissard R, 2002, EUR J NEUROSCI, V16, P1959, DOI 10.1046/j.1460-9568.2002.02257.x
   Borek LL, 2006, J CLIN PSYCHIAT, V67, P958, DOI 10.4088/JCP.v67n0613
   Braak H, 2004, CELL TISSUE RES, V318, P121, DOI 10.1007/s00441-004-0956-9
   Braune S, 1999, NEUROLOGY, V53, P1020, DOI 10.1212/WNL.53.5.1020
   Brodsky MA, 2003, MOVEMENT DISORD, V18, P668, DOI 10.1002/mds.10429
   BROWN AS, 1993, J NEURAL TRANSM-GEN, V91, P75, DOI 10.1007/BF01245227
   Brunner H, 2002, MOVEMENT DISORD, V17, P928, DOI 10.1002/mds.10242
   Buchwald B, 2007, FORTSCHR NEUROL PSYC, V75, P236, DOI 10.1055/s-2007-959188
   Cassano P, 2004, DEPRESS ANXIETY, V20, P131, DOI 10.1002/da.20038
   Chakravorty SS, 2003, DRUG AGING, V20, P361, DOI 10.2165/00002512-200320050-00005
   Chancellor MB, 2006, AM J PHYS MED REHAB, V85, P536, DOI 10.1097/01.phm.0000219229.92056.c2
   Chaudhuri KR, 2002, J NEUROL NEUROSUR PS, V73, P629, DOI 10.1136/jnnp.73.6.629
   Chaudhuri KR, 2006, LANCET NEUROL, V5, P235, DOI 10.1016/S1474-4422(06)70373-8
   Chaudhuri KR, 2001, CURR OPIN NEUROL, V14, P505, DOI 10.1097/00019052-200108000-00012
   CHUDLER EH, 1995, PAIN, V60, P3, DOI 10.1016/0304-3959(94)00172-B
   Cicolin A, 2004, SLEEP MED, V5, P207, DOI 10.1016/j.sleep.2003.10.010
   Comella CL, 1998, NEUROLOGY, V51, P526, DOI 10.1212/WNL.51.2.526
   Comella Cynthia L, 2003, CURR NEUROL NEUROSCI REP, V3, P173, DOI 10.1007/s11910-003-0073-2
   Connor JR, 2003, NEUROLOGY, V61, P304, DOI 10.1212/01.WNL.0000078887.16593.12
   CUMMINGS JL, 1992, AM J PSYCHIAT, V149, P443
   De Cock VC, 2007, BRAIN, V130, P450, DOI 10.1093/brain/awl363
   DELONG MR, 1984, CIBA F SYMP, V107, P64
   Diederich NJ, 2005, MOVEMENT DISORD, V20, P1413, DOI 10.1002/mds.20624
   Doty RL, 2008, ANN NEUROL, V63, P7, DOI 10.1002/ana.21327
   Dowling GA, 2005, SLEEP MED, V6, P459, DOI 10.1016/j.sleep.2005.04.004
   Drake DF, 2005, NEUROREHABILITATION, V20, P335
   Earley CJ, 2006, SLEEP MED, V7, P458, DOI 10.1016/j.sleep.2005.11.009
   Ehmann T S, 1990, J GERIATR PSYCHIATRY NEUROL, V3, P3
   Eisensehr I, 2001, J NEUROL SCI, V186, P7, DOI 10.1016/S0022-510X(01)00480-4
   Emre M, 2003, LANCET NEUROL, V2, P229, DOI 10.1016/S1474-4422(03)00351-X
   Fabbrini G, 2002, MOVEMENT DISORD, V17, P1026, DOI 10.1002/mds.10193
   Fantini ML, 2005, NEUROLOGY, V64, P780, DOI 10.1212/01.WNL.0000152878.79429.00
   Fantini ML, 2003, NEUROLOGY, V61, P1418, DOI 10.1212/WNL.61.10.1418
   Feiger AD, 2006, J CLIN PSYCHIAT, V67, P1354, DOI 10.4088/JCP.v67n0905
   FERINISTRAMBI L, 1992, GERONTOLOGY, V38, P92
   Findley L, 2002, MOVEMENT DISORD, V17, P60
   Ford B, 1996, MOVEMENT DISORD, V11, P421, DOI 10.1002/mds.870110411
   Frucht S, 1999, NEUROLOGY, V52, P1908, DOI 10.1212/WNL.52.9.1908
   Gagnon JF, 2006, LANCET NEUROL, V5, P424, DOI 10.1016/S1474-4422(06)70441-0
   Garcia-Borreguero D, 2003, NEUROLOGY, V61, PS49, DOI 10.1212/WNL.61.6_suppl_3.S49
   GARFINKEL D, 1995, LANCET, V346, P541, DOI 10.1016/S0140-6736(95)91382-3
   Ghorayeb I, 2007, MOVEMENT DISORD, V22, P1567, DOI 10.1002/mds.21541
   Gjerstad MD, 2002, NEUROLOGY, V58, P1544, DOI 10.1212/WNL.58.10.1544
   Goldstein DS, 2006, CLIN AUTON RES, V16, P46, DOI 10.1007/s10286-006-0317-8
   Goldstein DS, 2003, SEMIN NEUROL, V23, P423
   Grandas F, 2004, NEUROLOGY, V63, PS8, DOI 10.1212/WNL.63.8_suppl_3.S8
   HANTZ P, 1994, AM J PSYCHIAT, V151, P1010
   Happe S, 2007, J NEUROL, V254, P1037, DOI 10.1007/s00415-006-0483-6
   HEINZ A, 1994, PHARMACOPSYCHIATRY, V27, P7, DOI 10.1055/s-2007-1014317
   Hjort N, 2004, MOVEMENT DISORD, V19, P196, DOI 10.1002/mds.10639
   Hobson DE, 2002, JAMA-J AM MED ASSOC, V287, P455, DOI 10.1001/jama.287.4.455
   Högl B, 2002, SLEEP, V25, P905
   Holloway RG, 2004, ARCH NEUROL-CHICAGO, V61, P1044
   Iranzo A, 2005, NEUROLOGY, V65, P247, DOI 10.1212/01.wnl.0000168864.97813.e0
   JOHNS MW, 1991, SLEEP, V14, P540, DOI 10.1093/sleep/14.6.540
   Jost WH, 2003, J NEUROL, V250, P28, DOI 10.1007/s00415-003-1105-z
   Jost WH, 1999, MOVEMENT DISORD, V14, P1057, DOI 10.1002/1531-8257(199911)14:6<1057::AID-MDS1033>3.0.CO;2-4
   Juri C, 2005, CLIN NEUROPHARMACOL, V28, P185, DOI 10.1097/01.wnf.0000174932.82134.e2
   KALES A, 1971, CLIN PHARMACOL THER, V12, P397
   Kaynak D, 2005, EUR J NEUROL, V12, P199, DOI 10.1111/j.1468-1331.2004.00971.x
   Kirsch-Darrow L, 2006, NEUROLOGY, V67, P33, DOI 10.1212/01.wnl.0000230572.07791.22
   Körner Y, 2004, MOVEMENT DISORD, V19, P1298, DOI 10.1002/mds.20163
   Kuopio AM, 2000, MOVEMENT DISORD, V15, P216, DOI 10.1002/1531-8257(200003)15:2<216::AID-MDS1003>3.0.CO;2-#
   Langston JW, 2006, ANN NEUROL, V59, P591, DOI 10.1002/ana.20834
   Larsen JP, 2003, ADV NEUROL, V91, P329
   Leentjens AFG, 2000, MOVEMENT DISORD, V15, P1221, DOI 10.1002/1531-8257(200011)15:6<1221::AID-MDS1024>3.0.CO;2-H
   Leentjens AFG, 2003, INT J GERIATR PSYCH, V18, P552, DOI 10.1002/gps.865
   Leentjens AFG, 2000, INT J GERIATR PSYCH, V15, P644, DOI 10.1002/1099-1166(200007)15:7<644::AID-GPS167>3.0.CO;2-L
   LEES AJ, 1988, CLIN NEUROPHARMACOL, V11, P512, DOI 10.1097/00002826-198812000-00004
   Lemke MR, 2007, NERVENARZT, V78, P31, DOI 10.1007/s00115-006-2104-0
   Matthias RL, 2006, J NEUROL SCI, V248, P266, DOI 10.1016/j.jns.2006.05.024
   Lemke MR, 2005, J NEUROPSYCH CLIN N, V17, P214, DOI 10.1176/appi.neuropsych.17.2.214
   LESSER RP, 1979, NEUROLOGY, V29, P1253, DOI 10.1212/WNL.29.9_Part_1.1253
   MACFARLANE JG, 1991, BIOL PSYCHIAT, V30, P371, DOI 10.1016/0006-3223(91)90293-U
   Magerkurth C, 2005, CLIN AUTON RES, V15, P76, DOI 10.1007/s10286-005-0253-z
   Manni R, 2004, SLEEP MED, V5, P189, DOI 10.1016/j.sleep.2003.01.001
   Maria B, 2003, RESP MED, V97, P1151, DOI 10.1016/S0954-6111(03)00188-4
   MARICLE RA, 1995, MOVEMENT DISORD, V10, P329, DOI 10.1002/mds.870100316
   Marinus J, 2002, CLIN NEUROPHARMACOL, V25, P318, DOI 10.1097/00002826-200211000-00008
   Marinus J, 2003, SLEEP, V26, P1049, DOI 10.1093/sleep/26.8.1049
   Marsh L, 2006, MOVEMENT DISORD, V21, P148, DOI 10.1002/mds.20723
   Marsh L, 2000, PSYCHOSOMATICS, V41, P15, DOI 10.1016/S0033-3182(00)71169-8
   Massicotte-Marquez J, 2008, NEUROLOGY, V70, P1250, DOI 10.1212/01.wnl.0000286943.79593.a6
   MAYBERG HS, 1990, ANN NEUROL, V28, P57, DOI 10.1002/ana.410280111
   MAYEUX R, 1990, ADV NEUROL, V53, P163
   McDonald WA, 2003, BIOL PSYCHIAT, V54, P363, DOI 10.1016/S0006-3223(03)00530-4
   McDonald WM, 2006, MOVEMENT DISORD, V21, P1618, DOI 10.1002/mds.21023
   Medeiros CAM, 2007, J NEUROL, V254, P459, DOI 10.1007/s00415-006-0390-x
   MENZA MA, 1994, J NEUROPSYCH CLIN N, V6, P165
   MILLER E, 1973, NEW YORK STATE J MED, V73, P2657
   Miyamoto T, 2006, NEUROLOGY, V67, P2236, DOI 10.1212/01.wnl.0000249313.25627.2e
   Miyasaki JM, 2006, NEUROLOGY, V66, P996, DOI 10.1212/01.wnl.0000215428.46057.3d
   Mondolo F, 2006, BEHAV NEUROL, V17, P109, DOI 10.1155/2006/136945
   Montastruc JL, 2001, CLIN NEUROPHARMACOL, V24, P181, DOI 10.1097/00002826-200105000-00013
   Nomura T, 2006, MOVEMENT DISORD, V21, P380, DOI 10.1002/mds.20734
   Okun MS, 2002, NEUROLOGY, V58, PS63, DOI 10.1212/WNL.58.suppl_1.S63
   Olanow CW, 2001, NEUROLOGY, V56, PS1, DOI 10.1212/WNL.56.suppl_5.S1
   Olson EJ, 2000, BRAIN, V123, P331, DOI 10.1093/brain/123.2.331
   Ondo WG, 2005, J NEUROL NEUROSUR PS, V76, P1636, DOI 10.1136/jnnp.2005.065870
   Ondo WG, 2002, ARCH NEUROL-CHICAGO, V59, P421, DOI 10.1001/archneur.59.3.421
   Ostow M, 2002, AM J PSYCHIAT, V159, P320, DOI 10.1176/appi.ajp.159.2.320-a
   Pahapill PA, 2000, BRAIN, V123, P1767, DOI 10.1093/brain/123.9.1767
   Parkinson Study Group, 2000, JAMA, V284, P1931
   PAULUS W, 1991, J NEUROPATH EXP NEUR, V50, P743, DOI 10.1097/00005072-199111000-00006
   Paus S, 2003, MOVEMENT DISORD, V18, P659, DOI 10.1002/mds.10417
   Plazzi G, 1997, NEUROLOGY, V48, P1094, DOI 10.1212/WNL.48.4.1094
   Ponsen MM, 2004, ANN NEUROL, V56, P173, DOI 10.1002/ana.20160
   Pontone G, 2006, NEUROLOGY, V67, P1258, DOI 10.1212/01.wnl.0000238401.76928.45
   Postuma RB, 2006, NEUROLOGY, V66, P845, DOI 10.1212/01.wnl.0000203648.80727.5b
   Raffel DM, 2006, J NUCL MED, V47, P1769
   Rascol O, 2000, NEW ENGL J MED, V342, P1484, DOI 10.1056/NEJM200005183422004
   Rektorová I, 2003, EUR J NEUROL, V10, P399, DOI 10.1046/j.1468-1331.2003.00612.x
   Richard IH, 1997, NEUROLOGY, V49, P1168, DOI 10.1212/WNL.49.4.1168
   Richard IH, 2006, NEUROLOGY, V67, P10, DOI 10.1212/01.wnl.0000231141.03382.92
   Ringman JM, 2000, NEUROLOGY, V55, P870, DOI 10.1212/WNL.55.6.870
   Rodnitzky RL, 1998, CLIN NEUROSCI, V5, P102
   Rye DB, 2004, SLEEP MED, V5, P317, DOI 10.1016/j.sleep.2004.01.016
   Rye DB, 2000, J SLEEP RES, V9, P63, DOI 10.1046/j.1365-2869.2000.00201.x
   SANDYK R, 1989, ITAL J NEUROL SCI, V10, P399, DOI 10.1007/BF02334944
   Scaglione C, 2005, NEUROL SCI, V25, P316, DOI 10.1007/s10072-004-0364-7
   Scaravilli T, 2003, NEUROL SCI, V24, P209, DOI 10.1007/s10072-003-0134-y
   Schenck CH, 1997, BIOL PSYCHIAT, V42, P527, DOI 10.1016/S0006-3223(97)00228-X
   Schenck CH, 1996, NEUROLOGY, V46, P388, DOI 10.1212/WNL.46.2.388
   Schenck CH, 2005, NEUROL CLIN, V23, P1107, DOI 10.1016/j.ncl.2005.06.002
   SCHENCK CH, 1986, SLEEP, V9, P293, DOI 10.1093/sleep/9.2.293
   Schoffer KL, 2007, MOVEMENT DISORD, V22, P1543, DOI 10.1002/mds.21428
   Schrag A, 2001, PSYCHOL MED, V31, P65, DOI 10.1017/S0033291799003141
   Schrag A, 2006, J NEUROL SCI, V248, P151, DOI 10.1016/j.jns.2006.05.030
   Serrano-Dueñas M, 2002, REV NEUROLOGIA, V35, P1010, DOI 10.33588/rn.3511.2001044
   Shulman LM, 2001, MOVEMENT DISORD, V16, P507, DOI 10.1002/mds.1099
   Simuni T, 2004, NEUROL CLIN, V22, PS107, DOI 10.1016/j.ncl.2004.06.006
   Singer W, 2006, ARCH NEUROL-CHICAGO, V63, P513, DOI 10.1001/archneur.63.4.noc50340
   Slaughter JR, 2001, J NEUROPSYCH CLIN N, V13, P187, DOI 10.1176/appi.neuropsych.13.2.187
   Soldatos CR, 2005, SLEEP MED, V6, P5, DOI 10.1016/j.sleep.2004.10.006
   STARKSTEIN SE, 1992, J NEUROPSYCH CLIN N, V4, P134
   STARKSTEIN SE, 1990, J NERV MENT DIS, V178, P27, DOI 10.1097/00005053-199001000-00005
   Stiasny-Kolster K, 2007, BRAIN, V130, P442, DOI 10.1093/brain/awl343
   Tandberg E, 1998, MOVEMENT DISORD, V13, P895, DOI 10.1002/mds.870130606
   Tandberg E, 1997, ARCH NEUROL-CHICAGO, V54, P625, DOI 10.1001/archneur.1997.00550170097020
   Tandberg E, 1996, ARCH NEUROL-CHICAGO, V53, P175, DOI 10.1001/archneur.1996.00550020087019
   TORACK RM, 1988, ARCH NEUROL-CHICAGO, V45, P497, DOI 10.1001/archneur.1988.00520290025008
   Turner RS, 2000, NEUROLOGY, V55, P1730, DOI 10.1212/WNL.55.11.1730
   UCHIYAMA M, 1995, NEUROLOGY, V45, P709, DOI 10.1212/WNL.45.4.709
   VANDERWURFF FB, 2003, COCHRANE DB SYST REV, V0, P0, DOI DOI 10.1002/14651838.CD003593
   Veazey C, 2005, J NEUROPSYCH CLIN N, V17, P310, DOI 10.1176/appi.neuropsych.17.3.310
   Vetrugno R, 2004, SLEEP MED, V5, P21, DOI 10.1016/j.sleep.2003.07.002
   Voon V, 2006, MOVEMENT DISORD, V21, PS305, DOI 10.1002/mds.20963
   Waseem S, 2001, POSTGRAD MED, V110, P33, DOI 10.3810/pgm.2001.12.1063
   Weintraub D, 2006, AM J GERIAT PSYCHIAT, V14, P169, DOI 10.1097/01.JGP.0000192488.66049.4b
   Weintraub D, 2005, MOVEMENT DISORD, V20, P1161, DOI 10.1002/mds.20555
   Wetter TC, 2000, SLEEP, V23, P361
   Wetter TC, 2002, SLEEP MED, V3, P33, DOI 10.1016/S1389-9457(01)00097-1
   Wilson H S, 1994, ARCH PSYCHIATR NURS, V8, P340, DOI 10.1016/0883-9417(94)90002-7
   Wolkove N, 2007, CAN MED ASSOC J, V176, P1299, DOI 10.1503/cmaj.060792
   Wolters EC, 2006, J NEURAL TRANSM-SUPP, V0, P309
   Zarate CA, 2004, BIOL PSYCHIAT, V56, P54, DOI 10.1016/j.biopsych.2004.03.013
NR 174
TC 172
Z9 188
U1 0
U2 20
PU WILEY
PI HOBOKEN
PA 111 RIVER ST, HOBOKEN 07030-5774, NJ USA
SN 0364-5134
EI 1531-8249
J9 ANN NEUROL
JI Ann. Neurol.
PD JUN 15
PY 2008
VL 64
IS 6
BP S65
EP S80
DI 10.1002/ana.21472
PG 16
WC Clinical Neurology; Neurosciences
SC Neurosciences & Neurology
GA 389RN
UT WOS:000262112300007
PM 19127582
DA 2024-02-01
ER

PT J
AU Rektorova, I
   Balaz, M
   Svatova, J
   Zarubova, K
   Honig, I
   Dostal, V
   Sedlackova, S
   Nestrasil, I
   Mastik, J
   Bares, M
   Veliskova, J
   Dusek, L
AF Rektorova, Irena
   Balaz, Marek
   Svatova, Jindra
   Zarubova, Katerina
   Honig, Igor
   Dostal, Vaclav
   Sedlackova, Silvie
   Nestrasil, Igor
   Mastik, Jiri
   Bares, Martin
   Veliskova, Jana
   Dusek, Ladislav
TI Effects of Ropinirole on Nonmotor Symptoms of Parkinson Disease: A Prospective Multicenter Study
SO CLINICAL NEUROPHARMACOLOGY
LA English
DT Review
DE Parkinson's disease; ropinirole; anxiety; depressive; sleep
ID nocturnal disability; depression; anxiety; pramipexole; instrument; diagnosis; placebo; scale; index; sleep
AB Objective: To evaluate the effects of ropinirole on selected nonmotor symptoms of Parkinson's disease (PD), including anxiety, depressive symptoms, sleep disturbances/ excessive daytime sleepiness, and sexual functions. Methods: Forty-four consecutive PD patients with or without motor complications (MC+ group and-MC- group, respectively); 6-month prospective study; scales administered in the "on" motor state: Unified Parkinson's Disease Rating Scale, Hamilton Anxiety Scale (HAMA), Montgomery-Asberg Depression Rating Scale (MADRS), Parkinson's Disease Sleep Scale, Epworth Sleep Scale, International index of Erectile Function, and Female Sexual Function index; serum sexual hormones collected. Results: The median ropinirole dose was 10 mg, and the median L-dopa dose was decreased in both groups. In addition to motor symptoms and motor complications improvement, both median HAMA and MADRS scores dropped significantly in MC+ group; patients in our MC- group had little or no anxiety and depression at the baseline visit. In men, the baseline anxiety score was negatively correlated with the serum testosterone level. We did not observe any changes in the scales assessing sleep and sexual functions. Changes in Unified Parkinson's Disease Rating Scale III scores significantly correlated with ropinirole dosage. Changes in HAMA and MADRS correlated only with changes in Parkinson's Disease Sleep Scale scores. Conclusion: In addition to controlling motor symptoms, ropinirole improved both anxiety and depressive symptoms in PD patients with motor fluctuations and/or dyskinesias. Changes in mood and anxiety correlated with changes in sleep scores.
C1 [Rektorova, Irena; Balaz, Marek; Sedlackova, Silvie; Nestrasil, Igor; Mastik, Jiri; Bares, Martin] Masaryk Univ, Dept Neurol 1, St Annes Hosp, Brno 65691, Czech Republic.
   [Svatova, Jindra] Charles Univ Prague, Hosp Kralovske Vinohrady, Dept Neurol, Prague, Czech Republic.
   [Zarubova, Katerina] Charles Univ Prague, Hosp Motol, Dept Neurol, Prague, Czech Republic.
   [Honig, Igor] Bata Hosp, Dept Neurol, Zlin, Czech Republic.
   [Dostal, Vaclav] Hosp Pardubice, Dept Neurol, Olomouc, Czech Republic.
   [Veliskova, Jana] Palacky Univ, Dept Neurol, CR-77147 Olomouc, Czech Republic.
   [Dusek, Ladislav] Masaryk Univ, Inst Biostat & Anal, Brno, Czech Republic.
C3 Masaryk University Brno; St Anne's University Hospital Brno (FNUSA-ICRC); University Hospital Vinohrady; Charles University Prague; Motol University Hospital; Charles University Prague; Palacky University Olomouc; Institute of Biostatistics & Analyses; Masaryk University Brno
RP Rektorova, I (corresponding author), Masaryk Univ, Dept Neurol 1, Pekarska 53, Brno 65691, Czech Republic.
EM irena.rektorova@fnusa.cz
FU Research Project of the Czech Ministry of Education [MSM 0021622404]; GSK Educational Grant, Czech Republic
CR Aikey JL, 2002, HORM BEHAV, V42, P448, DOI 10.1006/hbeh.2002.1838
   Barone P, 2006, J NEUROL, V253, P601, DOI 10.1007/s00415-006-0067-5
   Buchwald B, 2007, FORTSCHR NEUROL PSYC, V75, P236, DOI 10.1055/s-2007-959188
   Cassano P, 2005, CAN J PSYCHIAT, V50, P357, DOI 10.1177/070674370505000612
   Chaudhuri KR, 2002, J NEUROL NEUROSUR PS, V73, P629, DOI 10.1136/jnnp.73.6.629
   Chaudhuri KR, 2006, LANCET NEUROL, V5, P235, DOI 10.1016/S1474-4422(06)70373-8
   Chaudhuri KR, 2004, NEUROLOGY, V63, PS17, DOI 10.1212/WNL.63.8_suppl_3.S17
   Corrigan MH, 2000, DEPRESS ANXIETY, V11, P58, DOI 10.1002/(SICI)1520-6394(2000)11:2<58::AID-DA2>3.3.CO;2-8
   FOLSTEIN MF, 1975, J PSYCHIAT RES, V12, P189, DOI 10.1016/0022-3956(75)90026-6
   Frucht S, 1999, NEUROLOGY, V52, P1908, DOI 10.1212/WNL.52.9.1908
   Goetz CG, 2005, MOVEMENT DISORD, V20, P523, DOI 10.1002/mds.20464
   HAMILTON M, 1959, BRIT J MED PSYCHOL, V32, P50, DOI 10.1111/j.2044-8341.1959.tb00467.x
   HUGHES AJ, 1992, J NEUROL NEUROSUR PS, V55, P181, DOI 10.1136/jnnp.55.3.181
   JOHNS MW, 1991, SLEEP, V14, P540, DOI 10.1093/sleep/14.6.540
   Kanovsky P, 2002, J NEUROL, V249, P112, DOI 10.1007/PL00007840
   Lemke MR, 2005, J NEUROPSYCH CLIN N, V17, P214, DOI 10.1176/appi.neuropsych.17.2.214
   Lieberman A, 2006, ACTA NEUROL SCAND, V113, P1, DOI 10.1111/j.1600-0404.2006.00536.x
   MARICLE RA, 1995, NEUROLOGY, V45, P1757, DOI 10.1212/WNL.45.9.1757
   Marsh L, 2006, MOVEMENT DISORD, V21, P148, DOI 10.1002/mds.20723
   MCNAMARA P, 2007, 59 AAN ANN M BOST MA, V0, P0
   MELIS MR, 1995, NEUROSCI BIOBEHAV R, V19, P19, DOI 10.1016/0149-7634(94)00020-2
   MONTGOMERY SA, 1979, BRIT J PSYCHIAT, V134, P382, DOI 10.1192/bjp.134.4.382
   Okun MS, 2006, ARCH NEUROL-CHICAGO, V63, P729, DOI 10.1001/archneur.63.5.729
   Pahwa R, 2007, NEUROLOGY, V68, P1108, DOI 10.1212/01.wnl.0000258660.74391.c1
   Perugi G, 2001, PHARMACOPSYCHIATRY, V34, P137, DOI 10.1055/s-2001-15872
   Rektorová I, 2003, EUR J NEUROL, V10, P399, DOI 10.1046/j.1468-1331.2003.00612.x
   Rogers DC, 2000, PSYCHOPHARMACOLOGY, V151, P91, DOI 10.1007/s002130000485
   Rosen R, 2000, J SEX MARITAL THER, V26, P191, DOI 10.1080/009262300278597
   Rosen RC, 1997, UROLOGY, V49, P822, DOI 10.1016/S0090-4295(97)00238-0
   UDCMarsden CD, 1987, RECENT DEVELOPMENTS IN PARKINSONS DISEASE, V0, P153
   Worthington JJ, 2002, INT CLIN PSYCHOPHARM, V17, P307, DOI 10.1097/00004850-200211000-00006
NR 31
TC 58
Z9 62
U1 1
U2 10
PU LIPPINCOTT WILLIAMS & WILKINS
PI PHILADELPHIA
PA TWO COMMERCE SQ, 2001 MARKET ST, PHILADELPHIA, PA 19103 USA
SN 0362-5664
EI 1537-162X
J9 CLIN NEUROPHARMACOL
JI Clin. Neuropharmacol.
PD SEP-OCT 15
PY 2008
VL 31
IS 5
BP 261
EP 266
DI 10.1097/WNF.0B013E31815D25CE
PG 6
WC Clinical Neurology; Pharmacology & Pharmacy
SC Neurosciences & Neurology; Pharmacology & Pharmacy
GA 360VX
UT WOS:000260087400002
PM 18836343
DA 2024-02-01
ER

PT J
AU Friedman, JH
   Millman, RP
AF Friedman, Joseph H.
   Millman, Richard P.
TI Sleep disturbances and Parkinson's disease
SO CNS SPECTRUMS
LA English
DT Article
ID restless legs syndrome; rem behavior disorder; breathing disorders; apnea; adults; akathisia; metaanalysis; parameters; childhood; dementia
AB Although Parkinson's disease is defined by its motor symptoms, the symptoms that are most devastating to patients and caregivers are dementia and psychosis. In addition, sleep has a tremendous impact on patient well being and quality of life. Eighty percent to 90% of Parkinson's disease patients have a sleep disorder affecting their ability to fall asleep, ability to stay asleep, dreams, motor activity during sleep, post-sleep behavior, or daytime somnolence. Treatment plans for patients with Parkinson's disease who experience sleep disorders aim to improve nighttime sleep or daytime wakefulness, and treatment options vary by sleep disorder.
C1 [Friedman, Joseph H.; Millman, Richard P.] Brown Univ, Warren Alpert Med Sch, Clin Neurosci, Providence, RI 02912 USA.
   [Millman, Richard P.] Lifespan Hosp, Sleep Disorders Ctr, Providence, RI USA.
C3 Brown University; Lifespan Health Rhode Island
RP Friedman, JH (corresponding author), Parkinsons Dis & Movement Disorders Ctr, 277 Centerville Rd, Warwick, RI 02886 USA.
EM joseph_friedman@Brown.edu
CR American Academy of Sleep Medicine, 2005, INT CLASS SLEEP DIS, V0, P0
   Arand D, 2005, SLEEP, V28, P123, DOI 10.1093/sleep/28.1.123
   Beebe DW, 2003, SLEEP, V26, P298, DOI 10.1093/sleep/26.3.298
   Bing R., 1939, TXB NERVOUS DIS, V0, P0
   BONORA M, 1984, AM REV RESPIR DIS, V130, P156
   Borek LL, 2007, MOVEMENT DISORD, V22, P198, DOI 10.1002/mds.21255
   Borek LL, 2006, J CLIN PSYCHIAT, V67, P958, DOI 10.4088/JCP.v67n0613
   Braak H, 2003, NEUROBIOL AGING, V24, P197, DOI 10.1016/S0197-4580(02)00065-9
   Caples SM, 2007, SLEEP, V30, P291, DOI 10.1093/sleep/30.3.291
   CH S., 1990, CLEVE CLIN J MED, V57, P9
   Chiu HFK, 2000, SLEEP, V23, P513
   Chou KL, 2007, MOVEMENT DISORD, V22, P411, DOI 10.1002/mds.21339
   COMELLA CL, 1994, MOVEMENT DISORD, V9, P545, DOI 10.1002/mds.870090507
   Consens FB, 2005, SLEEP, V28, P993, DOI 10.1093/sleep/28.8.993
   De Cock VC, 2007, BRAIN, V130, P450, DOI 10.1093/brain/awl363
   Diederich NJ, 2005, MOVEMENT DISORD, V20, P1413, DOI 10.1002/mds.20624
   Fantini ML, 2005, NEUROLOGY, V65, P1010, DOI 10.1212/01.wnl.0000179346.39655.e0
   Flemons WW, 1999, SLEEP, V22, P667, DOI 10.1093/sleep/22.5.667
   Frauscher B, 2007, MOVEMENT DISORD, V22, P1464, DOI 10.1002/mds.21561
   Gami AS, 2004, CIRCULATION, V110, P364, DOI 10.1161/01.CIR.0000136587.68725.8E
   Gay P, 2006, SLEEP, V29, P381, DOI 10.1093/sleep/29.3.381
   Gómez-Esteban JC, 2007, MOVEMENT DISORD, V22, P1912, DOI 10.1002/mds.21624
   Hublin C, 2001, PSYCHIAT GENET, V11, P65, DOI 10.1097/00041444-200106000-00002
   Iber C., 2007, THE AASM MANUAL FOR THE SCORING OF SLEEP AND ASSOCIATED EVENTS: RULES, V0, P0
   Iranzo A, 2003, MOVEMENT DISORD, V18, P1179, DOI 10.1002/mds.10509
   Iranzo A, 2007, MOVEMENT DISORD, V22, PS424, DOI 10.1002/mds.21600
   JOUVET M, 1965, CR SOC BIOL, V159, P895
   KENDLER KS, 1976, AM J PSYCHIAT, V133, P454
   Kumru H, 2007, SLEEP MED, V8, P779, DOI 10.1016/j.sleep.2007.02.005
   Kushida CA, 2006, SLEEP, V29, P375, DOI 10.1093/sleep/29.3.375
   Loo HV, 2008, J NEUROL SCI, V266, P145, DOI 10.1016/j.jns.2007.09.033
   MAHOWALD MW, 2007, RAPID EYE MOVEMENT S, V0, P0
   Maria B, 2003, RESP MED, V97, P1151, DOI 10.1016/S0954-6111(03)00188-4
   Michaud M, 2002, J NEUROL, V249, P164, DOI 10.1007/PL00007859
   Nakamuro T, 1998, RINSHO SHINKEIGAKU, V38, P457
   Nevsimalova S, 2007, SLEEP MED, V8, P784, DOI 10.1016/j.sleep.2006.11.018
   Ohayon MM, 2004, SLEEP, V27, P1255, DOI 10.1093/sleep/27.7.1255
   Olson EJ, 2000, BRAIN, V123, P331, DOI 10.1093/brain/123.2.331
   Ondo WG, 2002, ARCH NEUROL-CHICAGO, V59, P421, DOI 10.1001/archneur.59.3.421
   Özekmekçi S, 2005, CLIN NEUROL NEUROSUR, V107, P306, DOI 10.1016/j.clineuro.2004.09.021
   Patil SP, 2007, CHEST, V132, P325, DOI 10.1378/chest.07-0040
   Paus S, 2007, MOVEMENT DISORD, V22, P1495, DOI 10.1002/mds.21542
   Phillips B, 2001, SLEEP MED, V2, P99, DOI 10.1016/S1389-9457(00)00083-6
   Poewe W, 2004, NEUROLOGY, V63, PS12, DOI 10.1212/WNL.63.8_suppl_3.S12
   Rechtschaffen A, 1968, MANUAL STANDARDIZED, V0, P0
   REDLINE S, 1995, AM J RESP CRIT CARE, V151, P682
   Richard Irene H, 2005, ADV NEUROL, V96, P42
   Schapira AH, 2004, NEUROLOGY, V63, PS24, DOI 10.1212/WNL.63.8_suppl_3.S24
   Schenck CH, 2003, SLEEP, V26, P0
   SCHENCK CH, 1986, SLEEP, V9, P293, DOI 10.1093/sleep/9.2.293
   Schenck CH, 2002, SLEEP, V25, P120, DOI 10.1093/sleep/25.2.120
   SHARF B, 1978, J NEURAL TRANSM, V43, P143, DOI 10.1007/BF01579073
   Sheldon SH, 1998, J CHILD NEUROL, V13, P257, DOI 10.1177/088307389801300603
   SURATT PM, 1986, CHEST, V90, P324, DOI 10.1378/chest.90.3.324
   Tan EK, 2002, J NEUROL SCI, V196, P33, DOI 10.1016/S0022-510X(02)00020-5
   Umlauf MG, 2004, SLEEP, V27, P139, DOI 10.1093/sleep/27.1.139
   Veasey SC, 1996, AM J RESP CRIT CARE, V153, P776, DOI 10.1164/ajrccm.153.2.8564132
   Vendette M, 2007, NEUROLOGY, V69, P1843, DOI 10.1212/01.wnl.0000278114.14096.74
   WALTERS AS, 1991, SLEEP, V14, P339
   Weyer A, 2006, NEUROLOGY, V66, P608, DOI 10.1212/01.WNL.0000198251.94422.F3
   WILSON SAK, 1941, NEUROLOGY, V0, P0
   Young A, 2002, SLEEP, V25, P573
   YOUNG T, 1993, NEW ENGL J MED, V328, P1230, DOI 10.1056/NEJM199304293281704
NR 63
TC 24
Z9 33
U1 0
U2 5
PU CAMBRIDGE UNIV PRESS
PI NEW YORK
PA 32 AVENUE OF THE AMERICAS, NEW YORK, NY 10013-2473 USA
SN 1092-8529
EI 2165-6509
J9 CNS SPECTRUMS
JI CNS Spectr.
PD MAR 15
PY 2008
VL 13
IS 3
BP 12
EP 17
DI 10.1017/S1092852900017272
PG 6
WC Clinical Neurology; Psychiatry
SC Neurosciences & Neurology; Psychiatry
GA 281NY
UT WOS:000254505600003
PM 18323762
DA 2024-02-01
ER

PT J
AU Lloret, SP
   Rossi, M
   Cardinali, DP
   Merello, M
AF Lloret, Santiago Perez
   Rossi, Malco
   Cardinali, Daniel P.
   Merello, Marcelo
TI Validation of the sleep related items of the Non-motor Symptoms Questionnaire for Parkinson's disease (NMSQuest)
SO PARKINSONISM & RELATED DISORDERS
LA English
DT Article
DE Sleep disorders; Non-motor Symptoms Questionnaire; Parkinson Disease Sleep Scale; Actigraphy; Sleep log
ID scale; diagnosis; melatonin
AB Background: The Non-motor Symptoms Questionnaire (NMSQuest) is a recently developed questionnaire for the evaluation of non-motor symptoms in Parkinson's disease (PD) patients, which includes sleep disorders evaluation. The clinical validity of the questionnaire has not been explored. Objective: To assess the performance of the sleep/fatigue domain of the NMSQuest against other sleep measures. Methods: Seventy PD patients were instructed to wear an actigraph and to fill in a sleep log over seven consecutive days in addition to the Parkinson's Disease Sleep Scale (PDSS) and the NMSQuest. Results: PD patients who reported daytime sleepiness on NMSQuest obtained a significantly worse score on the PDSS sleepiness domain than PD patients who did not (12.0 +/- 4.7 vs. 14.7 +/- 3.4, p < 0.009). Patients reporting difficulty getting to sleep or staying asleep at night, showed lower scores on PDSS sleep quality domain than those without difficulties (15.8 +/- 5.4 vs. 22.3 +/- 4.6, p < 0.001). The presence of vivid dreams, acting out dreams and restlessness on NMSQuest correlated with PDSS and sleep log scores. Increased nocturnal activity was noted in subjects reporting acting out dreams. Furthermore, the number of positive answers to the sleep-fatigue questions of the NMSQuest correlated significantly with PDSS total score, sleep log total score and nocturnal activity measured by actigraphy. Conclusion: NMSQuest sleep-fatigue domain identified appropriately sleep disturbances indicating its usefulness as a screening tool for sleep disorders in PD patients. (c) 2008 Elsevier Ltd. All rights reserved.
C1 [Lloret, Santiago Perez; Rossi, Malco; Merello, Marcelo] FLENI, Raul Carrea Inst Neurol Res, Movement Disorders Sect, Buenos Aires, DF, Argentina.
   [Lloret, Santiago Perez; Rossi, Malco; Cardinali, Daniel P.] Univ Buenos Aires, Sch Med, Neurosci Lab, Buenos Aires, DF, Argentina.
C3 University of Buenos Aires
RP Merello, M (corresponding author), FLENI, Raul Carrea Inst Neurol Res, Movement Disorders Sect, Montaneses 2325,C1428AQK Cdad Aut, Buenos Aires, DF, Argentina.
EM mmerello@fleni.org.ar
FU Agenda Nacional de Promocion Cientifica y Tecnologica, Argentina [PICT 14087]; Universidad de Buenos Aires [ME 075]
CR ADLER CH, 2005, MOV DISORD S11, V20, P23, DOI 10.1002/MDS.20460
   ALTMAN DG, 1994, BRIT MED J, V309, P188, DOI 10.1136/bmj.309.6948.188
   Cardinali DP, 2002, J PINEAL RES, V32, P41, DOI 10.1034/j.1600-079x.2002.10820.x
   Cardinali DP, 2002, NEUROENDOCRINOL LETT, V23, P55
   Chaudhuri KR, 2006, MOVEMENT DISORD, V21, P916, DOI 10.1002/mds.20844
   Chaudhuri KR, 2002, J NEUROL NEUROSUR PS, V73, P629, DOI 10.1136/jnnp.73.6.629
   Chaudhuri KR, 2006, LANCET NEUROL, V5, P235, DOI 10.1016/S1474-4422(06)70373-8
   Comella CL, 2005, NEUROLOGY, V64, P1450, DOI 10.1212/01.WNL.0000158652.74601.48
   FOLSTEIN MF, 1975, J PSYCHIAT RES, V12, P189, DOI 10.1016/0022-3956(75)90026-6
   Greiner M, 2000, PREV VET MED, V45, P23, DOI 10.1016/S0167-5877(00)00115-X
   HOEHN MM, 1967, NEUROLOGY, V17, P427, DOI 10.1212/WNL.17.5.427
   HUGHES AJ, 1992, J NEUROL NEUROSUR PS, V55, P181, DOI 10.1136/jnnp.55.3.181
   Martínez-Martín P, 2004, MOVEMENT DISORD, V19, P1226, DOI 10.1002/mds.20144
   MCPARTLAND RJ, 1975, BIOTELEMETRY, V2, P317
   MONTGOMERY SA, 1979, BRIT J PSYCHIAT, V134, P382, DOI 10.1192/bjp.134.4.382
   Razmy A, 2004, ARCH NEUROL-CHICAGO, V61, P97, DOI 10.1001/archneur.61.1.97
   Tse W, 2005, PARKINSONISM RELAT D, V11, P317, DOI 10.1016/j.parkreldis.2005.02.006
   UDCMarsden CD, 1987, RECENT DEVELOPMENTS IN PARKINSONS DISEASE, V0, P153
NR 18
TC 12
Z9 12
U1 0
U2 1
PU ELSEVIER SCI LTD
PI OXFORD
PA THE BOULEVARD, LANGFORD LANE, KIDLINGTON, OXFORD OX5 1GB, OXON, ENGLAND
SN 1353-8020
EI 1873-5126
J9 PARKINSONISM RELAT D
JI Parkinsonism Relat. Disord.
PD DEC 15
PY 2008
VL 14
IS 8
BP 641
EP 645
DI 10.1016/j.parkreldis.2008.01.004
PG 5
WC Clinical Neurology
SC Neurosciences & Neurology
GA 383GP
UT WOS:000261662400010
PM 18329317
DA 2024-02-01
ER

PT J
AU Stavitsky, K
   McNamara, P
   Durso, R
   Harris, E
   Auerbach, S
   Cronin-Golomb, A
AF Stavitsky, Karina
   McNamara, Patrick
   Durso, Raymon
   Harris, Erica
   Auerbach, Sanford
   Cronin-Golomb, Alice
TI Hallucinations, dreaming, and frequent dozing in Parkinson disease: Impact of right-hemisphere neural networks
SO COGNITIVE AND BEHAVIORAL NEUROLOGY
LA English
DT Article
DE Parkinson disease; hemiparkinsonism; sleep disturbances; hypersomnia
ID excessive daytime sleepiness; cerebral-blood-flow; stress scales dass; visual hallucinations; rem-sleep; hemiparkinsons-disease; gender-differences; basal ganglia; lewy body; asymmetry
AB Objective: To relate sleep disturbances in Parkinson disease (PD) to hemispheric asymmetry of initial presentation. Background: Sleep disturbances are common in PD arising from the neurodegenerative process underlying the disease, which is usually lateralized at onset. Patients with left-side Parkinson disease onset (LPD: right hemisphere dysfunction) exhibit reduced vigilance relative to those with right-side Parkinson disease onset (RPD: left hemisphere dysfunction), leading us to hypothesize that sleep-related disturbances, particularly excessive daytime sleepiness. Would be more severe for LPD than for RPD. Methods: Thirty-one nondemented participants with P D (17 RPD and 14 LPD) and 17 age-matched control (CO) participants with chronic health conditions were administered the Parkinson Disease Sleep Scale and polysomnography was performed oil a subset of the PD participants. Results: Both PD Subgroups exhibited more nighttime motor symptoms than the CO group but only LPD endorsed more nocturnal hallucinations and daytime dozing. Controlling for mood additionally revealed more vivid dreaming in LPD than RPD. There were no significant differences between LPD and RPD on measures of sleep architecture. Conclusions: Increased dreaming, hallucinations, and daytime somnolescence in LPD may be related to changes in right-hemisphere neural networks implicated in the generation and Control Of Visual images, arousal, and vigilance. Our results underscore the need to consider side of onset in regard to sleep disturbances in PD.
C1 [Stavitsky, Karina; Cronin-Golomb, Alice] Boston Univ, Dept Psychol, Boston, MA 02130 USA.
   [McNamara, Patrick; Durso, Raymon; Harris, Erica; Auerbach, Sanford] Boston Univ, Sch Med, Dept Neurol, Boston, MA 02130 USA.
   [McNamara, Patrick; Durso, Raymon; Harris, Erica] VA New England Healthcare Syst, Dept Neurol, Boston, MA USA.
C3 Boston University; Boston University
RP McNamara, P (corresponding author), Boston Univ, Sch Med, Dept Neurol 127, VA New England Healthcare Syst, 150 S Huntington Ave, Boston, MA 02130 USA.
EM mcnamar@bu.edu
FU NIMH [1R01MH070415-01A1]
CR Aarsland D, 1999, J NEUROL NEUROSUR PS, V67, P492, DOI 10.1136/jnnp.67.4.492
   Aarsland D, 1999, ARCH NEUROL-CHICAGO, V56, P595, DOI 10.1001/archneur.56.5.595
   Aarsland D, 2001, INT J GERIATR PSYCH, V16, P184, DOI 10.1002/1099-1166(200102)16:2<184::AID-GPS304>3.0.CO;2-K
   Abbott RD, 2005, NEUROLOGY, V65, P1442, DOI 10.1212/01.wnl.0000183056.89590.0d
   Amick MM, 2006, J INT NEUROPSYCH SOC, V12, P736, DOI 10.1017/S1355617706060875
   Amick MM, 2006, NEUROPSYCHOLOGIA, V44, P339, DOI 10.1016/j.neuropsychologia.2005.06.002
   Amick MM, 2003, VISION RES, V43, P2827, DOI 10.1016/S0042-6989(03)00476-0
   Arnulf I, 2002, NEUROLOGY, V58, P1019, DOI 10.1212/WNL.58.7.1019
   Arnulf I, 2000, NEUROLOGY, V55, P281, DOI 10.1212/WNL.55.2.281
   Askenasy JJM, 2001, PARKINSONISM RELAT D, V8, P123, DOI 10.1016/S1353-8020(01)00026-8
   Bearden TS, 2004, APPL PSYCHOPHYS BIOF, V29, P175, DOI 10.1023/B:APBI.0000039056.58787.76
   BLONDER LX, 1989, BRAIN COGNITION, V9, P244, DOI 10.1016/0278-2626(89)90034-1
   Boeve BF, 2007, BRAIN, V130, P2770, DOI 10.1093/brain/awm056
   Braun AR, 1997, BRAIN, V120, P1173, DOI 10.1093/brain/120.7.1173
   Chaudhuri KR, 2002, J NEUROL NEUROSUR PS, V73, P629, DOI 10.1136/jnnp.73.6.629
   Crawford JR, 2003, BRIT J CLIN PSYCHOL, V42, P111, DOI 10.1348/014466503321903544
   Davidsdottir S, 2005, VISION RES, V45, P1285, DOI 10.1016/j.visres.2004.11.006
   Diederich NJ, 2005, MOVEMENT DISORD, V20, P130, DOI 10.1002/mds.20308
   Djaldetti R, 2006, LANCET NEUROL, V5, P796, DOI 10.1016/S1474-4422(06)70549-X
   Emre M, 2007, MOVEMENT DISORD, V22, P1689, DOI 10.1002/mds.21507
   FACTOR SA, 1990, MOVEMENT DISORD, V5, P280, DOI 10.1002/mds.870050404
   Fahn S, 2003, ANN NY ACAD SCI, V991, P1, DOI 10.1111/j.1749-6632.2003.tb07458.x
   FERNANDEZ HH, 2004, THERAPY PARKINSONS D, V0, P399
   Ferreira JJ, 2000, LANCET, V355, P1333, DOI 10.1016/S0140-6736(00)02119-X
   FOLSTEIN MF, 1975, J PSYCHIAT RES, V12, P189, DOI 10.1016/0022-3956(75)90026-6
   Friedman JH, 2004, PARKINSONISM RELAT D, V10, PS27, DOI 10.1016/j.parkreldis.2003.11.006
   Fronczek R, 2007, BRAIN, V130, P1577, DOI 10.1093/brain/awm090
   Frucht S, 1999, NEUROLOGY, V52, P1908, DOI 10.1212/WNL.52.9.1908
   Ghorayeb I, 2007, MOVEMENT DISORD, V22, P1567, DOI 10.1002/mds.21541
   Gjerstad MD, 2002, NEUROLOGY, V58, P1544, DOI 10.1212/WNL.58.10.1544
   Goetz CG, 1999, NEUROLOGY, V52, P1227, DOI 10.1212/WNL.52.6.1227
   Goetz CG, 2005, NEUROLOGY, V64, P81, DOI 10.1212/01.WNL.0000148479.10865.FE
   Goetz CG, 1998, NEUROLOGY, V50, P515, DOI 10.1212/WNL.50.2.515
   Hariz GM, 2003, ACTA NEUROL SCAND, V108, P28, DOI 10.1034/j.1600-0404.2003.00092.x
   Harris JP, 2003, NEUROPSYCHOLOGIA, V41, P795, DOI 10.1016/S0028-3932(02)00285-3
   Hobson JA, 2002, NAT REV NEUROSCI, V3, P679, DOI 10.1038/nrn915
   Hobson JA, 1998, NEUROREPORT, V9, PR1, DOI 10.1097/00001756-199802160-00033
   HOCHN MM, 1967, NEUROLOGY, V17, P427
   Holroyd S, 2001, J NEUROL NEUROSUR PS, V70, P734, DOI 10.1136/jnnp.70.6.734
   Imamura T, 1999, NEUROREPORT, V10, P1903, DOI 10.1097/00001756-199906230-00020
   Johnsen BH, 2002, SCAND J PSYCHOL, V43, P413, DOI 10.1111/1467-9450.00309
   KEMPSTER PA, 1989, J NEUROL NEUROSUR PS, V52, P72, DOI 10.1136/jnnp.52.1.72
   KOLLER WC, 1990, THERAPY PARKINSONS D, V0, P185
   Krishnan V, 2006, CURR OPIN PULM MED, V12, P383, DOI 10.1097/01.mcp.0000245705.69440.6a
   Kumar A, 2003, BRAIN, V126, P2648, DOI 10.1093/brain/awg270
   Lee AC, 2001, VISION RES, V41, P2677, DOI 10.1016/S0042-6989(01)00129-8
   LEE CS, 1995, NEUROLOGY, V45, P435, DOI 10.1212/WNL.45.3.435
   LEES AJ, 1988, CLIN NEUROPHARMACOL, V11, P512, DOI 10.1097/00002826-198812000-00004
   LIOTTI M, 1992, BRAIN COGNITION, V18, P138, DOI 10.1016/0278-2626(92)90075-W
   LOVIBOND PF, 1995, BEHAV RES THER, V33, P335, DOI 10.1016/0005-7967(94)00075-U
   Maquet P, 1996, NATURE, V383, P163, DOI 10.1038/383163a0
   McKeith IG, 2005, NEUROLOGY, V65, P1863, DOI 10.1212/01.wnl.0000187889.17253.b1
   Middleton FA, 1996, P NATL ACAD SCI USA, V93, P8683, DOI 10.1073/pnas.93.16.8683
   Middleton FA, 2000, BRAIN COGNITION, V42, P183, DOI 10.1006/brcg.1999.1099
   Middleton FA, 2001, J NEUROSCI, V21, P700, DOI 10.1523/JNEUROSCI.21-02-00700.2001
   Mittal VA, 2011, PSYCHIAT RES, V189, P158, DOI 10.1016/j.psychres.2011.06.006
   Nausieda P A, 1984, ADV NEUROL, V40, P271
   NAUSIEDA PA, 1987, HDB PARKINSONS DISEA, V0, P371
   Ohayon MM, 2005, ARCH INTERN MED, V165, P35, DOI 10.1001/archinte.165.1.35
   Oishi N, 2005, NEUROLOGY, V65, P1708, DOI 10.1212/01.wnl.0000187116.13370.e0
   Pappert EJ, 1999, MOVEMENT DISORD, V14, P117, DOI 10.1002/1531-8257(199901)14:1<117::AID-MDS1019>3.0.CO;2-0
   POSNER MI, 1994, TRENDS NEUROSCI, V17, P75, DOI 10.1016/0166-2236(94)90078-7
   Rye DB, 2000, J SLEEP RES, V9, P63, DOI 10.1046/j.1365-2869.2000.00201.x
   Saletu M, 2004, J NEUROL, V251, P1354, DOI 10.1007/s00415-004-0543-8
   STARKSTEIN S, 1987, NEUROLOGY, V37, P1762, DOI 10.1212/WNL.37.11.1762
   STERIADE M, 1989, J NEUROSCI, V9, P2215
   Tandberg E, 1999, MOVEMENT DISORD, V14, P922, DOI 10.1002/1531-8257(199911)14:6<922::AID-MDS1003>3.0.CO;2-7
   Thannickal TC, 2007, BRAIN, V130, P1586, DOI 10.1093/brain/awm097
   Tse W, 2005, PARKINSONISM RELAT D, V11, P317, DOI 10.1016/j.parkreldis.2005.02.006
   UDCMarsden CD, 1987, RECENT DEVELOPMENTS IN PARKINSONS DISEASE, V0, P153
   Uitti RJ, 2005, NEUROLOGY, V64, P1925, DOI 10.1212/01.WNL.0000163993.82388.C8
   Zgaljardic Dennis J, 2003, COGN BEHAV NEUROL, V16, P193, DOI 10.1097/00146965-200312000-00001
NR 72
TC 34
Z9 37
U1 1
U2 2
PU LIPPINCOTT WILLIAMS & WILKINS
PI PHILADELPHIA
PA TWO COMMERCE SQ, 2001 MARKET ST, PHILADELPHIA, PA 19103 USA
SN 1543-3633
EI 1543-3641
J9 COGN BEHAV NEUROL
JI Cogn. Behav. Neurol.
PD SEP 15
PY 2008
VL 21
IS 3
BP 143
EP 149
DI 10.1097/WNN.0b013e318185e698
PG 7
WC Behavioral Sciences; Clinical Neurology
SC Behavioral Sciences; Neurosciences & Neurology
GA 354UL
UT WOS:000259664400004
PM 18797256
DA 2024-02-01
ER

PT J
AU Steffen, A
   Hagenah, J
   Graefe, H
   Mahlerwein, M
   Wollenberg, B
AF Steffen, A.
   Hagenah, J.
   Graefe, H.
   Mahlerwein, M.
   Wollenberg, B.
TI Obstructive sleep apnea in patients with Parkinson's disease - Report of two cases and review
SO LARYNGO-RHINO-OTOLOGIE
LA German
DT Review
DE obstructive sleep apnea; parkinson; daytime sleepiness; continuous positive airway pressure
ID excessive daytime sleepiness; disorders
AB Background: The use of continuous positive airway pressure (CPAP) is well established in treatment of moderate and severe obstructive sleep apnea syndrome (OSAS). The judgement of clinical symptoms like daytime sleepiness and hypersomnolence with loss in concentration is complicated in patients with diagnosis of Morbus Parkinson (MP) because the disease itself and pharmacologic therapy may mimic clinical features of OSAS. Patients and methods: Diagnostic pathways and differential-diagnostic considerations are demonstrated in two case reports of patients with MP and OSAS. The cases are discussed within the framework of literature concerning sleep disturbances and MP. Results: In both cases respiration could be treated effectivly by continuous positive airway pressure (CPAP). Patients clearly responded to therapy and regained more daytime activity. The medication for MP was satisfactory. Conclusions: The evaluation and treatment of daytime sleepiness in patients with MP and obstructive sleep apnea need an interdisciplinary framework with a practioner, a neurologist, and a sleep expert. Associated symptoms as increased nycturia, hypokinesia, restless-leg-symptoms, and depression as well as the effects of medication may mimic details of concomitant sleep apnea. Therefore, sleep diagnostic evaluation is recommended to rule out sleep apnea as a frequent cause for hypersomnolence.
C1 [Steffen, A.; Graefe, H.; Wollenberg, B.] Med Univ Lubeck, Klin & Poliklin Hals Nasen & Ohrenheilkunde, D-23538 Lubeck, Germany.
   [Hagenah, J.] Med Univ Lubeck, Neurol Klin, D-23538 Lubeck, Germany.
   [Hagenah, J.] Abt Hals Nasen Ohrenheilkunde, Asklepios Klin Nord Campus Heidberg, Hamburg, Germany.
C3 University of Lubeck; University of Lubeck
RP Steffen, A (corresponding author), Med Univ Lubeck, Klin & Poliklin Hals Nasen & Ohrenheilkunde, Ratzeburger Allee 160, D-23538 Lubeck, Germany.
EM armin.steffen@uk-sh.de
CR Arnulf I, 2005, SLEEP MED REV, V9, P185, DOI 10.1016/j.smrv.2005.01.001
   Diederich NJ, 2005, MOVEMENT DISORD, V20, P1413, DOI 10.1002/mds.20624
   Doherty LS, 2005, CHEST, V127, P2076, DOI 10.1378/chest.127.6.2076
   Happe S, 2001, ACTA NEUROL SCAND, V104, P275, DOI 10.1034/j.1600-0404.2001.00024.x
   HOEHN MM, 1967, NEUROLOGY, V17, P427, DOI 10.1212/WNL.17.5.427
   HOGL B, 2001, DGSM KOMPENDIUM SCHL, V4, P1
   JOHNS MW, 1991, SLEEP, V14, P540, DOI 10.1093/sleep/14.6.540
   Merino-Andreu M, 2003, NEUROLOGY, V60, P1553, DOI 10.1212/01.WNL.0000058905.71369.97
   Rye DB, 2006, CURR NEUROL NEUROSCI, V6, P169, DOI 10.1007/s11910-996-0041-8
   Stasche N, 2006, LARYNGO RHINO OTOL, V85, PS47, DOI 10.1055/s-2006-925156
   Weeβ H., 2000, SOMNOLOGIE, V4, P20, DOI 10.1046/j.1439-054x.2000.00116.x
   Yoshida T, 2003, INTERNAL MED, V42, P1135, DOI 10.2169/internalmedicine.42.1135
   Young A, 2002, SLEEP, V25, P573
NR 13
TC 4
Z9 4
U1 0
U2 4
PU GEORG THIEME VERLAG KG
PI STUTTGART
PA RUDIGERSTR 14, D-70469 STUTTGART, GERMANY
SN 0935-8943
EI 1438-8685
J9 LARYNGO RHINO OTOL
JI Laryngo-Rhino-Otol.
PD FEB 15
PY 2008
VL 87
IS 2
BP 107
EP 111
DI 10.1055/s-2007-966889
PG 5
WC Otorhinolaryngology
SC Otorhinolaryngology
GA 266RS
UT WOS:000253455300007
PM 18345538
DA 2024-02-01
ER

PT J
AU Loo, HV
   Tan, EK
AF Loo, Hui-Voon
   Tan, Eng-King
TI Case-control study of restless legs syndrome and quality of sleep in Parkinson's disease
SO JOURNAL OF THE NEUROLOGICAL SCIENCES
LA English
DT Article
DE restless legs syndrome; Parkinson's disease
ID prevalence; epidemiology; association; levodopa
AB In a case-control study involving 400 study subjects, we found a higher prevalence of restless legs syndrome (RLS) in our Parkinson's disease (PD) patients compared to controls (3.0% vs 0.5%) (odds ratio 6.2) (p=0.07). Polysonmographic studies confirmed that study subjects with RLS had grossly elevated PLMS index, PLMS arousal index and reduced sleep efficiency. None of these PD patients reported a family history of PD or RLS. The average age of onset of RLS was 61.7 +/- 10.8 years old. The mean global Pittsburg Sleep Quality Index (PSQI) score of PD patients was significantly higher than the controls (9.1 +/- 4.5 vs 4.3 +/- 2.8, p<0.0001). All the seven components of PSQI in PD patients were significantly different from controls (p<0.0001). Multivariate analysis revealed that only Hoehn and Yahr staging correlated with the global PSQI score (p<0.0001). Similar results were obtained when we compared the PSQI score between PD patients without RLS with controls. Our case-control study demonstrated a weak association between RLS and PD. PD patients have significant poor quality of sleep, and this correlated with the severity of PD. RLS did not play an important role in sleep dysfunction in our PD cohort. A high index of suspicion for sleep problems in advanced PD patients is important as early management could improve their quality of life. (c) 2007 Elsevier B.V. All rights reserved.
C1 [Loo, Hui-Voon; Tan, Eng-King] Singapore Gen Hosp, Natl Inst Neurosci Inst SingHlth, Dept Neurol, Singapore 169608, Singapore.
C3 Singapore General Hospital
RP Tan, EK (corresponding author), Singapore Gen Hosp, Natl Inst Neurosci Inst SingHlth, Dept Neurol, Outram Rd, Singapore 169608, Singapore.
EM gnrtek@sgh.com.sg
CR Allen RP, 2003, SLEEP MED, V4, P101, DOI 10.1016/S1389-9457(03)00010-8
   [Anonymous], 1945, ACTA MED SCAND, V0, P0
   Appiah-Kubi LS, 2002, SLEEP MED, V3, PS51, DOI 10.1016/S1389-9457(02)00149-1
   ASKENASY JJM, 1985, NEUROLOGY, V35, P527, DOI 10.1212/WNL.35.4.527
   Bertolucci P H, 1987, ARQ NEUROPSIQUIATR, V45, P224
   Comella Cynthia L, 2003, CURR NEUROL NEUROSCI REP, V3, P173, DOI 10.1007/s11910-003-0073-2
   Fabbrini G, 2002, MOVEMENT DISORD, V17, P1026, DOI 10.1002/mds.10193
   Frucht S, 1999, NEUROLOGY, V52, P1908, DOI 10.1212/WNL.52.9.1908
   Garcia-Borreguero D, 2003, NEUROLOGY, V61, PS49, DOI 10.1212/WNL.61.6_suppl_3.S49
   Garcia-Borregueroa D, 2006, SLEEP MED REV, V10, P153, DOI 10.1016/j.smrv.2006.01.001
   Jankovic J, 2001, NEUROLOGY, V57, P0
   KRISHNAN PR, 2002, MOVEMENT DISORD, V18, P181
   LEEMAN AL, 1987, BRIT J CLIN PHARMACO, V24, P637, DOI 10.1111/j.1365-2125.1987.tb03223.x
   LESSER RP, 1979, NEUROLOGY, V29, P1253, DOI 10.1212/WNL.29.9_Part_1.1253
   Mizuno S, 2005, PSYCHIAT CLIN NEUROS, V59, P461, DOI 10.1111/j.1440-1819.2005.01399.x
   Nomura T, 2006, MOVEMENT DISORD, V21, P380, DOI 10.1002/mds.20734
   Ondo W, 1996, NEUROLOGY, V47, P1435, DOI 10.1212/WNL.47.6.1435
   Ondo WG, 2002, ARCH NEUROL-CHICAGO, V59, P421, DOI 10.1001/archneur.59.3.421
   Pal PK, 2004, PARKINSONISM RELAT D, V10, P157, DOI 10.1016/j.parkreldis.2003.11.002
   Partinen R, 1997, J NEUROL, V244, PS3, DOI 10.1007/BF03160564
   Poewe W, 2004, NEUROLOGY, V63, PS12, DOI 10.1212/WNL.63.8_suppl_3.S12
   RILEY DE, 1993, NEUROLOGY, V43, P1459, DOI 10.1212/WNL.43.8.1459
   Rothbach AJ, 2000, NEUROLOGY, V53, P1064
   Rye DB, 2004, NEUROLOGY, V63, PS2, DOI 10.1212/WNL.63.8_suppl_3.S2
   SURESH K, 2002, MOVEMENT DISORD, V4, P775
   Tan EK, 2001, MOVEMENT DISORD, V16, P577, DOI 10.1002/mds.1102
   Tan EK, 2002, NEUROLOGY, V58, P465, DOI 10.1212/WNL.58.3.465
   Tan EK, 2002, J NEUROL SCI, V196, P33, DOI 10.1016/S0022-510X(02)00020-5
   Ulfberg J, 2001, MOVEMENT DISORD, V16, P1159, DOI 10.1002/mds.1209
   VANHILTEN B, 1994, ARCH NEUROL-CHICAGO, V51, P922, DOI 10.1001/archneur.1994.00540210094018
   WALTERS AS, 1995, MOVEMENT DISORD, V10, P634, DOI 10.1002/mds.870100517
   Wetter TC, 2000, SLEEP, V23, P361
NR 32
TC 68
Z9 75
U1 0
U2 1
PU ELSEVIER SCIENCE BV
PI AMSTERDAM
PA PO BOX 211, 1000 AE AMSTERDAM, NETHERLANDS
SN 0022-510X
EI 1878-5883
J9 J NEUROL SCI
JI J. Neurol. Sci.
PD MAR 15
PY 2008
VL 266
IS 1-2
BP 145
EP 149
DI 10.1016/j.jns.2007.09.033
PG 5
WC Clinical Neurology; Neurosciences
SC Neurosciences & Neurology
GA 268CY
UT WOS:000253557100024
PM 17942122
DA 2024-02-01
ER

PT J
AU Strafella, AP
   Lozano, AM
   Ballanger, B
   Poon, YY
   Lang, AE
   Moro, E
AF Strafella, Antonio P.
   Lozano, Andres M.
   Ballanger, Benedicte
   Poon, Yu-Yan
   Lang, Anthony E.
   Moro, Elena
TI rCBF changes associated with PPN stimulation in a patient with Parkinson's disease: A PET study
SO MOVEMENT DISORDERS
LA English
DT Article
DE PPN; deep brain stimulation; Parkinson's disease; PET; functional imaging
ID deep brain-stimulation; pedunculopontine nucleus; basal-ganglia; subthalamic nuclei; akinesia; registration; activation; receptors; monkey
AB Gait disturbances and akinesia are disabling symptoms in advanced Parkinson's disease (PD). The pedunculopontine nucleus (PPN) is involved in locomotion, control of posture, and behavioral states [i.e. wakefulness, rapid eye movement (REM) sleep]. Some reports have suggested that modulation of the activity of the PPN with deep brain stimulation (DBS) may be beneficial in the treatment of gait dysfunction and akinesia. To gain some insights on effects of PPN-DBS in the human brain, we used [O-15] H2O positron emission tomography (PET) to measure changes in regional cerebral blood flow (rCBF) at rest during Off and On stimulation in an advanced PD patient with unilateral PPN-DBS. PPN-DBS increased rCBF in different subcortical areas most notably the thalamus, bilaterally. Double-blinded clinical evaluation revealed an improvement in motor function by similar to 20%. The PET changes provide for the first time evidence in the human brain that PPN-DBS may be able to influence and modify rCBF of closely connected subcortical structures. Given the importance of the PPN in locomotion, control of posture, and behavioral states, DBS may have significant implication for more complicated forms of movement disorders where deterioration of gait, postural instability, and REM sleep behavior disorders are very disabling. (c) 2008 Movement Disorder Society.
C1 [Strafella, Antonio P.; Poon, Yu-Yan; Lang, Anthony E.; Moro, Elena] Univ Toronto, Movement Disorders Ctr, Toronto Western Hosp, Div Neurol, Toronto, ON M5T 2S8, Canada.
   [Strafella, Antonio P.; Ballanger, Benedicte] Univ Toronto, Ctr Addict Mental Hlth, PET Imaging Ctr, Toronto, ON, Canada.
   [Lozano, Andres M.] Univ Toronto, Toronto Western Hosp, Dept Neurosurg, Toronto, ON M5T 2S8, Canada.
C3 University of Toronto; University Health Network Toronto; University of Toronto; Centre for Addiction & Mental Health - Canada; University of Toronto; University Health Network Toronto
RP Strafella, AP (corresponding author), Univ Toronto, Movement Disorders Ctr, Toronto Western Hosp, Div Neurol, 399 Bathurst St, Toronto, ON M5T 2S8, Canada.
EM antonio.strafella@uhnres.utoronto.ca
CR Aravamuthan BR, 2007, NEUROIMAGE, V37, P694, DOI 10.1016/j.neuroimage.2007.05.050
   COLLINS DL, 1994, J COMPUT ASSIST TOMO, V18, P192, DOI 10.1097/00004728-199403000-00005
   Datta S, 2002, NEUROSCIENCE, V114, P157, DOI 10.1016/S0306-4522(02)00250-6
   Datta S, 2001, J NEUROSCI RES, V66, P109, DOI 10.1002/jnr.1202
   Jenkinson N, 2004, NEUROREPORT, V15, P2621, DOI 10.1097/00001756-200412030-00012
   Krack P, 2003, NEW ENGL J MED, V349, P1925, DOI 10.1056/NEJMoa035275
   LAVOIE B, 1994, J COMP NEUROL, V344, P210, DOI 10.1002/cne.903440204
   Lim AS, 2007, SLEEP, V30, P823, DOI 10.1093/sleep/30.7.823
   Mazzone P, 2005, NEUROREPORT, V16, P1877, DOI 10.1097/01.wnr.0000187629.38010.12
   Mena-Segovia J, 2004, TRENDS NEUROSCI, V27, P585, DOI 10.1016/j.tins.2004.07.009
   Moro E, 2007, NEUROLOGY, V68, P0
   Munro-Davies LE, 1999, EXP BRAIN RES, V129, P511, DOI 10.1007/s002210050921
   Nandi D, 2002, BRAIN, V125, P2418, DOI 10.1093/brain/awf259
   Ogura M., 1997, STEREOT FUNCT NEUROS, V67, P80
   Pahapill PA, 2000, BRAIN, V123, P1767, DOI 10.1093/brain/123.9.1767
   Paxinos G, 1995, ATLAS HUMAN BRAINSTE, V0, P0
   Plaha P, 2005, NEUROREPORT, V16, P1883, DOI 10.1097/01.wnr.0000187637.20771.a0
   RAICHLE ME, 1983, J NUCL MED, V24, P790
   Schenck CH, 1996, NEUROLOGY, V46, P388, DOI 10.1212/WNL.46.2.388
   Stefani A, 2007, BRAIN, V130, P1596, DOI 10.1093/brain/awl346
   Strafella AP, 2003, NEUROLOGY, V60, P1039, DOI 10.1212/01.WNL.0000052691.48076.92
   WOODS RP, 1993, J COMPUT ASSIST TOMO, V17, P536, DOI 10.1097/00004728-199307000-00004
   WORSLEY KJ, 1992, J CEREBR BLOOD F MET, V12, P900, DOI 10.1038/jcbfm.1992.127
NR 23
TC 47
Z9 54
U1 0
U2 2
PU WILEY
PI HOBOKEN
PA 111 RIVER ST, HOBOKEN 07030-5774, NJ USA
SN 0885-3185
EI 1531-8257
J9 MOVEMENT DISORD
JI Mov. Disord.
PD MAY 15
PY 2008
VL 23
IS 7
BP 1051
EP 1054
DI 10.1002/mds.22055
PG 4
WC Clinical Neurology
SC Neurosciences & Neurology
GA 308MF
UT WOS:000256393700021
PM 18412282
DA 2024-02-01
ER

PT J
AU Juri, C
   Viviani, P
   Chaná, P
AF Juri, Carlos
   Viviani, Paola
   Chana, Pedro
TI Features associated with the development of non-motor manifestations in Parkinson's disease
SO ARQUIVOS DE NEURO-PSIQUIATRIA
LA English
DT Article
DE Parkinson's disease; non motor manifestations
ID cognitive impairment; motor; population; depression; severity; symptoms; dementia
AB Parkinson's disease (PD) is a neurodegenerative disorder, predominantly characterized by the presence of motor symptoms. However, the non motor manifestations (NMM) are a frequent complaint in the PD patients. There is a lack of information about the risk factors associated with the NMM in these patients. The aim of this study is to evaluate the prevalence of the more common NMM in a population of PD patients and to determine the features associated with its development. We! studied 124 ambulatory PD patients. NMM were defined by the presence of neuropsychiatric manifestations, cognitive disorder, autonomic dysfunction or sleep related problems. In a multivariate analysis we found that the years of evolution of the PD and the presence of cognitive dysfunction are the risk factors for the neuropsychiatric and autonomic manifestations, whereas axial impairment is a risk factor for cognitive disorders and dyskinesias is for sleep related problems. In conclusion, this study shows that the features related to the PD progression appear as the main risk factors associated with NMM.
C1 [Juri, Carlos] Pontificia Univ Catolica Chile, Dept Neurol, Santiago, Chile.
   [Viviani, Paola] Pontificia Univ Catolica Chile, Dept Publ Hlth, Santiago, Chile.
   [Chana, Pedro] Univ Santiago Chile, CETRAM, Santiago, Chile.
C3 Pontificia Universidad Catolica de Chile; Pontificia Universidad Catolica de Chile; Universidad de Santiago de Chile
RP Juri, C (corresponding author), Pontificia Univ Catolica Chile, Dept Neurol, Marcoleta 352-2 Piso, Santiago, Chile.
EM cajuri@gmail.com
CR Burn DJ, 2006, J NEUROL NEUROSUR PS, V77, P585, DOI 10.1136/jnnp.2005.081711
   Chaná-Cuevas P, 2006, REV NEUROLOGIA, V42, P521, DOI 10.33588/rn.4209.2005598
   Chaudhuri KR, 2006, MOVEMENT DISORD, V21, P916, DOI 10.1002/mds.20844
   CUMMINGS JL, 1994, NEUROLOGY, V44, P2308, DOI 10.1212/WNL.44.12.2308
   Findley L, 2002, MOVEMENT DISORD, V17, P60
   Happe S, 2002, NEUROPSYCHOBIOLOGY, V46, P90, DOI 10.1159/000065418
   HUGHES AJ, 1992, J NEUROL NEUROSUR PS, V55, P181, DOI 10.1136/jnnp.55.3.181
   Levy G, 2005, ARCH NEUROL-CHICAGO, V62, P467, DOI 10.1001/archneur.62.3.467
   Parrao-Díaz T, 2005, REV NEUROLOGIA, V40, P339, DOI 10.33588/rn.4006.2004081
   Raudino F, 2001, ACTA NEUROL SCAND, V104, P312, DOI 10.1034/j.1600-0404.2001.00357.x
   Shulman LM, 2002, PARKINSONISM RELAT D, V8, P193, DOI 10.1016/S1353-8020(01)00015-3
   SULLIVAN KI, 2000, PARKINSONISM RELAT D, V13, P545
   Verbaan D, 2007, J NEUROL NEUROSUR PS, V78, P1182, DOI 10.1136/jnnp.2006.112367
NR 13
TC 7
Z9 9
U1 0
U2 2
PU ASSOC ARQUIVOS NEURO- PSIQUIATRIA
PI SAO PAULO SP
PA PR AMADEU AMARAL 47/33, 01327-010 SAO PAULO SP, BRAZIL
SN 0004-282X
EI 
J9 ARQ NEURO-PSIQUIAT
JI Arq. Neuro-Psiquiatr.
PD MAR 15
PY 2008
VL 66
IS 1
BP 22
EP 25
DI 10.1590/S0004-282X2008000100006
PG 4
WC Neurosciences; Psychiatry
SC Neurosciences & Neurology; Psychiatry
GA 282PQ
UT WOS:000254580100006
PM 18392408
DA 2024-02-01
ER

PT J
AU Verbaan, D
   van Rooden, SM
   Visser, M
   Marinus, J
   van Hilten, JJ
AF Verbaan, Dagmar
   van Rooden, Stephanie M.
   Visser, Martine
   Marinus, Johan
   van Hilten, Jacobus J.
TI Nighttime sleep problems and daytime sleepiness in Parkinson's disease
SO MOVEMENT DISORDERS
LA English
DT Article
DE sleep; Parkinson's disease; SCOPA-SLEEP; insomnia; excessive daytime sleepiness
ID nonmotor symptoms; disorders; depression; insomnia; disturbances; dysfunction; progression; parameters; management; diagnosis
AB Our objective is to evaluate nighttime sleep problems (NSP) and daytime sleepiness (DS) in patients with Parkinson's disease (PD) compared to controls, and to assess relations with demographic, disease-related, and clinical characteristics in patients. NSP and DS were evaluated with the SCOPA-SLEEP questionnaire in PD patients and controls. In patients, other disease-related and clinical characteristics were also evaluated. Four hundred twenty PD patients [mean (SD) age 61.1 (11.5) years] and 150 controls [mean (SD) age 60.9 (9.9) years] participated in the study. Compared to controls, a significantly greater proportion of patients had excessive DS (EDS) (43 vs. 10%), excessive NSP (ENSP) (27 vs. 9%), or used sleep medication (17 vs. 12%). Difficulties with falling asleep were similar in both groups. In both patients and controls, women experienced more NSP than men. In patients, depressive symptoms accounted for 21% of NSP variance and was the major contributor to the total explained variance (30%). Furthermore, NSP were related to dopamine-agonist and levodopa dose, whereas DS was related to age, dopamine-agonist dose, and disease severity. NSP and DS occur frequently in PD, with EDS being reported more commonly than ENSP. No strong relations were found between DS and demographic or clinical variables. The strong relation between NSP and depressive symptoms in PD calls for future studies to explore the nature of this relation. (c) 2007 Movement Disorder Society.
C1 [Verbaan, Dagmar; van Rooden, Stephanie M.; Visser, Martine; Marinus, Johan; van Hilten, Jacobus J.] Leiden Univ, Med Ctr, Dept Neurol, NL-2300 RC Leiden, Netherlands.
C3 Leiden University - Excl LUMC; Leiden University; Leiden University Medical Center (LUMC)
RP Verbaan, D (corresponding author), Leiden Univ, Med Ctr, Dept Neurol, K5Q-92,POB 9600, NL-2300 RC Leiden, Netherlands.
EM d.verbaan@iumc.nl
CR Ancoli-Israel S, 2006, AM J GERIAT PSYCHIAT, V14, P95, DOI 10.1097/01.JGP.0000196627.12010.d1
   Arnulf I, 2005, SLEEP MED REV, V9, P185, DOI 10.1016/j.smrv.2005.01.001
   Askenasy JJM, 2003, J NEURAL TRANSM, V110, P125, DOI 10.1007/s007020300001
   Asplund R, 1999, DRUG AGING, V14, P91, DOI 10.2165/00002512-199914020-00002
   BECK AT, 1961, ARCH GEN PSYCHIAT, V4, P561, DOI 10.1001/archpsyc.1961.01710120031004
   Caap-Ahlgren M, 2001, ARCH GERONTOL GERIAT, V32, P23, DOI 10.1016/S0167-4943(00)00087-X
   Cantor CR, 2002, NEUROLOGY, V58, PS71, DOI 10.1212/WNL.58.suppl_1.S71
   Chaudhuri K Ray, 2005, CURR NEUROL NEUROSCI REP, V5, P275, DOI 10.1007/s11910-005-0072-6
   Chaudhuri KR, 2006, MOVEMENT DISORD, V21, P916, DOI 10.1002/mds.20844
   Chaudhuri KR, 2006, LANCET NEUROL, V5, P235, DOI 10.1016/S1474-4422(06)70373-8
   Esselink RAJ, 2004, NEUROLOGY, V62, P201, DOI 10.1212/01.WNL.0000103235.12621.C3
   Fabbrini G, 2002, MOVEMENT DISORD, V17, P1026, DOI 10.1002/mds.10193
   Friedberg G, 1998, CLIN NEUROPHARMACOL, V21, P280
   GIBB WRG, 1988, J NEUROL NEUROSUR PS, V51, P745, DOI 10.1136/jnnp.51.6.745
   Gjerstad MD, 2007, J NEUROL NEUROSUR PS, V78, P476, DOI 10.1136/jnnp.2006.100370
   Gjerstad MD, 2006, NEUROLOGY, V67, P853, DOI 10.1212/01.wnl.0000233980.25978.9d
   Happe S, 2005, J NEUROL, V252, P936, DOI 10.1007/s00415-005-0785-0
   Happe S, 2002, NEUROPSYCHOBIOLOGY, V46, P90, DOI 10.1159/000065418
   Happe S, 2001, ACTA NEUROL SCAND, V104, P275, DOI 10.1034/j.1600-0404.2001.00024.x
   HOEHN MM, 1967, NEUROLOGY, V17, P427, DOI 10.1212/WNL.17.5.427
   Kaynak D, 2005, EUR J NEUROL, V12, P199, DOI 10.1111/j.1468-1331.2004.00971.x
   KOSTIC V, 1991, NEUROLOGY, V41, P202, DOI 10.1212/WNL.41.2_Part_1.202
   Larsen JP, 2003, ADV NEUROL, V91, P329
   Larsen JP, 2001, CNS DRUGS, V15, P267, DOI 10.2165/00023210-200115040-00002
   Marinus J, 2004, J NEUROL NEUROSUR PS, V75, P388, DOI 10.1136/jnnp.2003.017509
   Marinus J, 2003, SLEEP, V26, P1049, DOI 10.1093/sleep/26.8.1049
   Marinus J, 2003, NEUROLOGY, V61, P1222, DOI 10.1212/01.WNL.0000091864.39702.1C
   Martínez-Martín P, 2006, REV NEUROLOGIA, V43, P577, DOI 10.33588/rn.4310.2006307
   MENZA MA, 1995, PSYCHOSOMATICS, V36, P262, DOI 10.1016/S0033-3182(95)71665-6
   Morgenthaler T, 2006, SLEEP, V29, P1415
   Pal PK, 2004, PARKINSONISM RELAT D, V10, P157, DOI 10.1016/j.parkreldis.2003.11.002
   Pal PK, 1999, PARKINSONISM RELAT D, V5, P1, DOI 10.1016/S1353-8020(99)00011-5
   Pal S, 2001, J NEURAL TRANSM, V108, P71, DOI 10.1007/s007020170098
   Partinen R, 1997, J NEUROL, V244, PS3, DOI 10.1007/BF03160564
   Riemann D, 2003, J AFFECT DISORDERS, V76, P255, DOI 10.1016/S0165-0327(02)00072-1
   Santamaria J, 2004, NEUROLOGY, V63, PS21, DOI 10.1212/WNL.63.8_suppl_3.S21
   Tandberg E, 1999, MOVEMENT DISORD, V14, P922, DOI 10.1002/1531-8257(199911)14:6<922::AID-MDS1003>3.0.CO;2-7
   Tandberg E, 1998, MOVEMENT DISORD, V13, P895, DOI 10.1002/mds.870130606
   VANHILTEN JJ, 1993, J NEURAL TRANSM-PARK, V5, P235
   Visser M, 2006, MOVEMENT DISORD, V21, P668, DOI 10.1002/mds.20792
   Visser M, 2004, MOVEMENT DISORD, V19, P1306, DOI 10.1002/mds.20153
NR 42
TC 96
Z9 112
U1 0
U2 7
PU WILEY
PI HOBOKEN
PA 111 RIVER ST, HOBOKEN 07030-5774, NJ USA
SN 0885-3185
EI 1531-8257
J9 MOVEMENT DISORD
JI Mov. Disord.
PD JAN 15
PY 2008
VL 23
IS 1
BP 35
EP 41
DI 10.1002/mds.21727
PG 7
WC Clinical Neurology
SC Neurosciences & Neurology
GA 258WS
UT WOS:000252901400005
PM 17960797
DA 2024-02-01
ER
