# Supplementary material for: A bibliometric and visual analysis of Parkinson’s disease sleep disorders: articles from 2008 to 2023
Source: Front Psychiatry. 2024 Oct 17;15:1468568. doi: 10.3389/fpsyt.2024.1468568 (PMC11551719; doi:10.3389/fpsyt.2024.1468568)
Supplement: Supplementary file 1 [file DataSheet1.zip › download2009u55.txt]

PT J
AU Nodel, MR
AF Nodel, M. R.
TI Fatigability in Parkinson's disease
SO ZHURNAL NEVROLOGII I PSIKHIATRII IMENI S S KORSAKOVA
LA Russian
DT Article
DE Parkinson's disease; fatigability; pramipexole
ID fatigue; pramipexole; mechanisms; sleep
AB Forty-five patients with Parkinson's disease (PD) without dementia were studied. Duration of disease was 6,02 3,47 years. The following scales were used: PFS-16, UPDRS part 2, the Beck Depression Scale, PDSS and the Epworth Sleepiness Scale. Fatigability is thought to be one of three presentations of PD that restrict daily activities in 64% of patients. The integrated assessment of fatigability was significantly correlated with the total depression score and PDSS scores. The treatment with mirapex resulted in the reduction of fatigability that was not correlated with changes in motor functioning, depression, sleep disorders. Fatigability is a symptom that significantly disturbs daily activities of patients. The author suggests that fatigability is more associated with nervous and psychiatric symptoms than with a severity of movement disorders. The lack of significant association between dynamics of fatigability and changes in other parameters of nervous and psychiatric functions during the therapy plausibly implies the separate genesis of this symptom.
C1 IM Sechenov Med Acad, Chair Nervous Dis, Moscow, Russia.
C3 Sechenov First Moscow State Medical University
RP Nodel, MR (corresponding author), IM Sechenov Med Acad, Chair Nervous Dis, Moscow, Russia.
EM nodell_m@yahoo.com
CR Abe K, 2002, BEHAV NEUROL, V13, P117, DOI 10.1155/2002/473140
   Abe K, 2000, BEHAV NEUROL, V12, P103, DOI 10.1155/2000/580683
   Alves G, 2004, NEUROLOGY, V63, P1908, DOI 10.1212/01.WNL.0000144277.06917.CC
   [Anonymous], 2009, J NEUROL NEUROSUR PS, V2, P23
   BARONE P, 2005, J NEUROL, V4, P1
   Brown RG, 2005, PARKINSONISM RELAT D, V11, P49, DOI 10.1016/j.parkreldis.2004.07.007
   Chaudhuri A, 2000, J NEUROL SCI, V179, P34, DOI 10.1016/S0022-510X(00)00411-1
   Chaudhuri KR, 2002, J NEUROL NEUROSUR PS, V73, P629, DOI 10.1136/jnnp.73.6.629
   Comi G, 2001, J NEUROL, V248, P174, DOI 10.1007/s004150170222
   Corrigan MH, 2000, DEPRESS ANXIETY, V11, P58, DOI 10.1002/(SICI)1520-6394(2000)11:2<58::AID-DA2>3.3.CO;2-8
   DAVID LM, 1995, CLIN DERMATOL, V13, P49, DOI 10.1016/0738-081X(94)00026-X
   Davis JM, 1997, MED SCI SPORT EXER, V29, P45, DOI 10.1097/00005768-199701000-00008
   Friedman JH, 2001, MOVEMENT DISORD, V16, P1120, DOI 10.1002/mds.1201
   Garber CE, 2003, NEUROLOGY, V60, P1119, DOI 10.1212/01.WNL.0000055868.06222.AB
   Havlikova E, 2008, PARKINSONISM RELAT D, V14, P187, DOI 10.1016/j.parkreldis.2007.07.017
   Herlofson K, 2003, ACTA NEUROL SCAND, V107, P1, DOI 10.1034/j.1600-0404.2003.02033.x
   Herlofson K, 2002, EUR J NEUROL, V9, P595, DOI 10.1046/j.1468-1331.2002.00444.x
   HOEHN MM, 1967, NEUROLOGY, V17, P427, DOI 10.1212/WNL.17.5.427
   JOHNS MW, 1991, SLEEP, V14, P540, DOI 10.1093/sleep/14.6.540
   Karlsen K, 1999, MOVEMENT DISORD, V14, P237, DOI 10.1002/1531-8257(199903)14:2<237::AID-MDS1006>3.3.CO;2-O
   KASATKIN SA, 2006, ZHURN NEVROL PSIKHIA, V3, P87
   Lemke MR, 2005, J NEUROPSYCH CLIN N, V17, P214, DOI 10.1176/appi.neuropsych.17.2.214
   LEMKE MR, 2007, DEPRESSION PARKINSON, V0, P27
   LEVIN OS, 2004, NEVROL ZH, V3, P31
   Lou JS, 2001, MOVEMENT DISORD, V16, P190, DOI 10.1002/mds.1042
   MURRAY TJ, 1985, CAN J NEUROL SCI, V12, P251, DOI 10.1017/S0317167100047107
   Nodel MR, 2008, ZH NEVROL PSIKHIATR, V108, P32
   NODEL MR, 1999, NEVROL ZH, V6, P45
   RIDSDALE L, 1993, BMJ-BRIT MED J, V307, P103, DOI 10.1136/bmj.307.6896.103
   Robbins TW, 1996, CURR OPIN NEUROBIOL, V6, P228, DOI 10.1016/S0959-4388(96)80077-8
   Roelcke U, 1997, NEUROLOGY, V48, P1566, DOI 10.1212/WNL.48.6.1566
   Schifitto G, 2008, NEUROLOGY, V71, P481, DOI 10.1212/01.wnl.0000324862.29733.69
   Shulman LM, 2001, MOVEMENT DISORD, V16, P507, DOI 10.1002/mds.1099
   Taylor RR, 2002, PSYCHOSOM MED, V64, P319, DOI 10.1097/00006842-200203000-00016
   VANHILTEN JJ, 1993, J NEUROL NEUROSUR PS, V56, P874, DOI 10.1136/jnnp.56.8.874
   VANHILTEN JJ, 1993, J NEURAL TRANSM-PARK, V5, P235
   YELAGINA IA, 2008, NEVROL ZHURN, V1, P37
   Ziv I, 1998, NEUROLOGY, V51, P1583, DOI 10.1212/WNL.51.6.1583
NR 38
TC 0
Z9 7
U1 0
U2 3
PU IZDATELSTVO MEDITSINA
PI MOSCOW
PA PETROVERIGSKII PER 6-8, K-142 MOSCOW, RUSSIA
SN 1997-7298
EI 
J9 ZH NEVROL PSIKHIATR
JI Z. Nevrol. Psikhiatrii Im S S Korsakova
PD JUN 15
PY 2009
VL 109
IS 9
BP 23
EP 26
DI 
PG 4
WC Clinical Neurology; Psychiatry
SC Neurosciences & Neurology; Psychiatry
GA 507PN
UT WOS:000270866800004
PM 19770828
DA 2024-02-01
ER

PT J
AU Sixel-Döring, F
   Schweitzer, M
   Mollenhauer, B
   Trenkwalder, C
AF Sixel-Doering, Friederike
   Schweitzer, Marcus
   Mollenhauer, Brit
   Trenkwalder, Claudia
TI Polysomnographic findings, video-based sleep analysis and sleep perception in progressive supranuclear palsy
SO SLEEP MEDICINE
LA English
DT Article
DE Sleep; Progressive supranuclear palsy; Parkinson's disease; Sleep perception; REM sleep behavior disorder; REM without atonia; Sleep-disordered breathing
ID eye-movement sleep; behavior disorder; rem-sleep; parkinsons-disease; delayed emergence; basal ganglia; abnormality; disturbances; diagnosis; atonia
AB Objectives: To compare subjective sleep perception, sleep architecture, rapid eye movement (REM) sleep without atonia. and REM sleep behavior disorder (RBD) in patients with progressive supranuclear palsy (PSP) to patients with Parkinson's disease P D). Methods: A comparative sleep study using the Parkinson's Disease Sleep Scale (PDSS), the Mini-Mental State Examination (MMSE), and cardiorespiratory polysomnography on two consecutive nights with synchronized video recording. The Study was undertaken in a sleep laboratory in a movement disorder center. Forty patients matched for age and cognition with probable PSP (n = 20 aged 71 +/- 8 years, MMSE <= 24 in n = 7) and PD (n = 20, aged 69 +/- 5 years, MMSE <= 24 in n = 8). Results: PDSS sum scores showed no difference between PSP and PD. PSP patients had significantly lower sleep efficiency (43.0 +/- 15.0%,) coin pared to PD patients(62.8 +/- 19.1%) (p < 0.0008). Seventeen PSP patients and 19 PD patients had REM Without atonia (RWA). Seven PSP patients and 13 PD patients had clinical RBD. The amount of RWA was lower in PSP, ( 14.5 +/- 17.3%) than in PD (44.6 +/- 31.3%) (p < 0.0007). Eleven PSP and 11 PD patients were newly identified with sleep-disordered breathing (S D 13). Conclusions: Polysomnographically recorded sleep is more severely impaired in PSP than in PD. PDSS ratings do not reflect the poorer sleep quality in PSP, possibly pointing to a specific neuropsychological profile. RWA and RBD are present in both neurodegenerative diseases. SO far undetected SDB affects more than half of all patients in this Study. (C) 2008 Elsevier B.V. All rights reserved.
C1 [Sixel-Doering, Friederike; Schweitzer, Marcus; Mollenhauer, Brit; Trenkwalder, Claudia] Paracelsus Elena Hosp, Ctr Parkinsonism & Movement Disorders, D-34128 Kassel, Germany.
RP Sixel-Döring, F (corresponding author), Paracelsus Elena Hosp, Ctr Parkinsonism & Movement Disorders, Klin Str 16, D-34128 Kassel, Germany.
EM friederike.sixel@pk-mx.de
CR ALDRICH MS, 1989, ANN NEUROL, V25, P577, DOI 10.1002/ana.410250609
   American Academy of Sleep Medicine, 2005, INT CLASS SLEEP DIS, V0, P148
   Arnulf I, 2005, SLEEP, V28, P349
   Boeve BF, 2001, MOVEMENT DISORD, V16, P622, DOI 10.1002/mds.1120
   Bonnet M., 1992, SLEEP, V15, P173, DOI 10.1093/SLEEP/15.2.173
   Braak H, 2003, NEUROBIOL AGING, V24, P197, DOI 10.1016/S0197-4580(02)00065-9
   Chaudhuri KR, 2002, J NEUROL NEUROSUR PS, V73, P629, DOI 10.1136/jnnp.73.6.629
   Chen JJ, 2004, NEUROL CLIN, V22, PS63, DOI 10.1016/j.ncl.2004.06.008
   Chokroverty S, 1996, NEUROL CLIN, V14, P807, DOI 10.1016/S0733-8619(05)70286-3
   Coles J. M., 1982, ADV WORLD ARCHAEOLOG, V1, P265
   CULEBRAS A, 1992, NEUROLOGY, V42, P19
   DANIEL SE, 1995, BRAIN, V118, P759, DOI 10.1093/brain/118.3.759
   De Cock VC, 2007, SLEEP, V30, P1026, DOI 10.1093/sleep/30.8.1026
   DeBruin VS, 1996, POSTGRAD MED J, V72, P293, DOI 10.1136/pgmj.72.847.293
   Diederich NJ, 2005, SLEEP MED, V6, P313, DOI 10.1016/j.sleep.2005.03.011
   Eisensehr I, 2000, BRAIN, V123, P1155, DOI 10.1093/brain/123.6.1155
   Flemons WW, 1999, SLEEP, V22, P667, DOI 10.1093/sleep/22.5.667
   FOLSTEIN MF, 1975, J PSYCHIAT RES, V12, P189, DOI 10.1016/0022-3956(75)90026-6
   Gagnon JF, 2006, LANCET NEUROL, V5, P424, DOI 10.1016/S1474-4422(06)70441-0
   GROSS RA, 1978, ELECTROEN CLIN NEURO, V45, P16, DOI 10.1016/0013-4694(78)90337-1
   HAPPE S, 2005, PARKINSONS DIS, V0, P217
   HENDRICKS JC, 1982, BRAIN RES, V239, P81, DOI 10.1016/0006-8993(82)90835-6
   JOUVET M, 1965, CR SOC BIOL, V159, P895
   LEES AJ, 1988, CLIN NEUROPHARMACOL, V11, P512, DOI 10.1097/00002826-198812000-00004
   Litvan I, 1996, NEUROLOGY, V47, P1, DOI 10.1212/WNL.47.1.1
   Lu J, 2006, NATURE, V441, P589, DOI 10.1038/nature04767
   Monaca C, 2006, SLEEP MED, V7, P448, DOI 10.1016/j.sleep.2005.12.002
   Oba H, 2005, NEUROLOGY, V64, P2050, DOI 10.1212/01.WNL.0000165960.04422.D0
   Olson EJ, 2000, BRAIN, V123, P331, DOI 10.1093/brain/123.2.331
   Plazzi G, 1997, NEUROLOGY, V48, P1094, DOI 10.1212/WNL.48.4.1094
   Redline S, 2004, ARCH INTERN MED, V164, P406, DOI 10.1001/archinte.164.4.406
   Rehman HU, 2000, POSTGRAD MED J, V76, P333, DOI 10.1136/pmj.76.896.333
   Schenck CH, 1996, NEUROLOGY, V46, P388, DOI 10.1212/WNL.46.2.388
   Schenck CH, 2003, SLEEP, V26, P0
   SCHENCK CH, 1986, SLEEP, V9, P293, DOI 10.1093/sleep/9.2.293
   STEELE JC, 1964, ARCH NEUROL-CHICAGO, V10, P333, DOI 10.1001/archneur.1964.00460160003001
   Takakusaki K, 2004, NEUROSCIENCE, V124, P207, DOI 10.1016/j.neuroscience.2003.10.028
   UCHIYAMA M, 1995, NEUROLOGY, V45, P709, DOI 10.1212/WNL.45.4.709
   UDCMarsden CD, 1987, RECENT DEVELOPMENTS IN PARKINSONS DISEASE, V0, P153
   Warmuth-Metz M, 2001, ARCH NEUROL-CHICAGO, V58, P1076, DOI 10.1001/archneur.58.7.1076
   Wichmann T, 1996, CURR OPIN NEUROBIOL, V6, P751, DOI 10.1016/S0959-4388(96)80024-9
   Williams DR, 2005, BRAIN, V128, P1247, DOI 10.1093/brain/awh488
NR 43
TC 57
Z9 60
U1 0
U2 5
PU ELSEVIER
PI AMSTERDAM
PA RADARWEG 29, 1043 NX AMSTERDAM, NETHERLANDS
SN 1389-9457
EI 1878-5506
J9 SLEEP MED
JI Sleep Med.
PD APR 15
PY 2009
VL 10
IS 4
BP 407
EP 415
DI 10.1016/j.sleep.2008.05.004
PG 9
WC Clinical Neurology
SC Neurosciences & Neurology
GA 455TG
UT WOS:000266788000004
PM 18945638
DA 2024-02-01
ER

PT J
AU Nomura, T
   Inoue, Y
   Nakashima, K
AF Nomura, T.
   Inoue, Y.
   Nakashima, K.
TI Pathogenetic heterogeneity of restless legs syndrome in Parkinson's disease (vol 7, pg 31, 2009)
SO SLEEP AND BIOLOGICAL RHYTHMS
LA English
DT Article
CR Nomura T, 2009, SLEEP BIOL RHYTHMS, V7, P31, DOI 10.1111/j.1479-8425.2008.00380.x
NR 1
TC 0
Z9 0
U1 0
U2 0
PU WILEY-BLACKWELL PUBLISHING, INC
PI MALDEN
PA COMMERCE PLACE, 350 MAIN ST, MALDEN 02148, MA USA
SN 1446-9235
EI 
J9 SLEEP BIOL RHYTHMS
JI Sleep Biol. Rhythms
PD APR 15
PY 2009
VL 7
IS 2
BP 128
EP 128
DI 10.1111/j.1479-8425.2009.00399.x
PG 1
WC Clinical Neurology; Neurosciences
SC Neurosciences & Neurology
GA 450LE
UT WOS:000266401200011
DA 2024-02-01
ER

PT J
AU Martín, PM
   Blázquez, CR
AF Martinez Martin, Pablo
   Rodriguez Blazquez, Carmen
TI Sleep disorders in patients with Parkinson's disease
SO SALUD I CIENCIA
LA Spanish
DT Article
DE sleep disorders; Parkinson's disease; rating scales; psychometric attributes
ID daytime sleepiness
AB Currently, there are two specific questionnaires for the assessment of sleep disorders in patients with Parkinson's disease: the Parkinson's Disease Sleep Scale (PDSS) and the Scales for Outcomes in Parkinson's Disease-Sleep (SCOPA-Sleep). Both scales have, as a whole, satisfactory psychometric properties; they are easy to apply and to be interpreted. Due to their structure and content, they can be considered complementary since the PDSS mainly informs about the quality of nocturnal sleep and the potential disturbing causes, while the SCOPA-Sleep assesses nocturnal sleep and daytime sleepiness, but it does not explore the symptoms that may influence the quality of the nocturnal sleep. Another two specific instruments for Parkinson's disease, the Non-Motor Symptoms Questionnaire and Scale, were developed to identify and to quantify (respectively) this kind of manifestations. Both contain specific domains for sleep dysfunctions that, although less extensive and detailed than the PDSS and the SCOPA-Sleep, allow them to be assessed simultaneously (and therefore relationships to be established) with a variety of relevant disorders. Due to the complexity of the manifestations of Parkinson's disease, patient evaluation is necessarily complex and should be aided with the use of relevant and valid instruments.
C1 [Martinez Martin, Pablo] Inst Salud Carlos III, Ctr Nacl Epidemiol, Madrid 28029, Spain.
C3 Instituto de Salud Carlos III; Centro Nacional de Epidemiologia (CNE)
RP Martín, PM (corresponding author), Inst Salud Carlos III, Ctr Nacl Epidemiol, Madrid 28029, Spain.
EM pmartinez@isciii.es
CR Alves G, 2008, J NEUROL, V255, P18, DOI 10.1007/s00415-008-5004-3
   Ferreira JJ, 2006, EUR J NEUROL, V13, P209, DOI 10.1111/j.1468-1331.2006.01262.x
   Happe S, 2001, J NEUROL, V248, P1062, DOI 10.1007/s004150170026
   Happe S, 2001, ACTA NEUROL SCAND, V104, P275, DOI 10.1034/j.1600-0404.2001.00024.x
   Karlsen K, 1999, MOVEMENT DISORD, V14, P237, DOI 10.1002/1531-8257(199903)14:2<237::AID-MDS1006>3.3.CO;2-O
   LEES AJ, 1988, CLIN NEUROPHARMACOL, V11, P512, DOI 10.1097/00002826-198812000-00004
   Martinez-Martin P, 2007, MOVEMENT DISORD, V22, P1623, DOI 10.1002/mds.21586
   Saper CB, 2005, NATURE, V437, P1257, DOI 10.1038/nature04284
   Tandberg E, 1999, MOVEMENT DISORD, V14, P922, DOI 10.1002/1531-8257(199911)14:6<922::AID-MDS1003>3.0.CO;2-7
NR 9
TC 0
Z9 0
U1 0
U2 4
PU SOC IBEROAMERICANA INFORMACION CIENTIFICA-S I I C
PI BUENOS AIRES
PA AVE BELGRANO 430-C1092AAR, BUENOS AIRES, 00000, ARGENTINA
SN 1667-8982
EI 
J9 SALUD CIENC
JI Salud Cienc.
PD AUG 15
PY 2009
VL 17
IS 1
BP 25
EP 28
DI 
PG 4
WC Medicine, General & Internal
SC General & Internal Medicine
GA 512UC
UT WOS:000271275300003
DA 2024-02-01
ER

PT J
AU Menza, M
   Dobkin, RD
   Marin, H
   Mark, MH
   Gara, M
   Buyske, S
   Bienfait, K
   Dicke, A
AF Menza, M.
   Dobkin, R. D.
   Marin, H.
   Mark, M. H.
   Gara, M.
   Buyske, S.
   Bienfait, K.
   Dicke, A.
TI A controlled trial of antidepressants in patients with Parkinson disease and depression
SO NEUROLOGY
LA English
DT Article
ID quality-of-life; nortriptyline; dopamine; questionnaire; transporter; paroxetine; symptoms
AB Background: Parkinson disease (PD) is a common neurodegenerative disease affecting up to 1 million individuals in the United States. Depression affects up to 50% of these patients and is associated with a variety of poor outcomes for patients and their families. Despite this, there are few evidence-based data to guide clinical care. Methods: An NIH-funded, randomized, controlled trial of paroxetine CR, nortriptyline, and placebo in 52 patients with PD and depression. The primary outcomes were the change in the Hamilton Depression Rating Scale (HAM-D) and the percentage of depression responders at 8 weeks. Results: Nortriptyline was superior to placebo for the change in HAM-D (p < 0.002); paroxetine CR as not. There was a trend for superiority of nortriptyline over paroxetine CR at 8 weeks (p < 0.079). Response rates favored nortriptyline (p = 0.024): nortriptyline 53%, paroxetine CR 11%, placebo 24%. In planned contrasts of response rates, nortriptyline was superior to paroxetine CR (p = 0.034). Nortriptyline was also superior to placebo in many of the secondary outcomes, including sleep, anxiety, and social functioning, while paroxetine CR was not. Both active drug treatments were well tolerated. Conclusions: Though relatively modest in size, this is the largest placebo-controlled trial done to date in patients with Parkinson disease ( PD) and depression. Nortriptyline was efficacious in the treatment of depression and paroxetine CR was not. When compared directly, nortriptyline produced significantly more responders than did paroxetine CR. The trial suggests that depression in patients with PD is responsive to treatment and raises questions about the relative efficacy of dual reuptake inhibitors and selective serotonin reuptake inhibitors. Neurology (R) 2009; 72: 886-892
C1 [Menza, M.; Dobkin, R. D.; Marin, H.; Mark, M. H.; Gara, M.; Bienfait, K.; Dicke, A.] Univ Med & Dent New Jersey, Robert Wood Johnson Med Sch, Dept Psychiat, Piscataway, NJ 08854 USA.
   [Menza, M.; Dobkin, R. D.; Marin, H.; Mark, M. H.; Gara, M.; Bienfait, K.; Dicke, A.] Univ Med & Dent New Jersey, Robert Wood Johnson Med Sch, Dept Neurol, Piscataway, NJ 08854 USA.
   [Menza, M.; Marin, H.; Gara, M.] Rutgers State Univ, Univ Behav HealthCare, Piscataway, NJ USA.
   [Buyske, S.] Rutgers State Univ, Dept Stat, Piscataway, NJ USA.
C3 Rutgers University System; Rutgers University New Brunswick; Rutgers University Biomedical & Health Sciences; Rutgers University System; Rutgers University New Brunswick; Rutgers University Biomedical & Health Sciences; Rutgers University System; Rutgers University New Brunswick; Rutgers University System; Rutgers University New Brunswick
RP Menza, M (corresponding author), Univ Med & Dent New Jersey, Robert Wood Johnson Med Sch, Dept Psychiat, D207A,671 Hoes Lane, Piscataway, NJ 08854 USA.
EM menza@umdnj.edu
FU NINDS NIH HHS [R01 NS043144-03, R01 NS043144-02, R01 NS043144-01A1, R01 NS043144-01A1S1, R01 NS043144, K23 NS052155] Funding Source: Medline
CR American Psychiatric Association, 1994, DSM 4, V0, P0
   ANDERSEN J, 1980, ACTA NEUROL SCAND, V62, P210
   Bump GM, 2001, DEPRESS ANXIETY, V13, P38, DOI 10.1002/1520-6394(2001)13:1<38::AID-DA6>3.0.CO;2-7
   Carpenter JS, 1998, J PSYCHOSOM RES, V45, P5, DOI 10.1016/S0022-3999(97)00298-5
   Ceravolo R, 2000, NEUROLOGY, V55, P1216, DOI 10.1212/WNL.55.8.1216
   Chen P, 2007, J GERIATR PSYCH NEUR, V20, P161, DOI 10.1177/0891988707301866
   Fahn S, 1987, RECENT DEV PARKINSON, V0, PP153, DOI 10.1002/ANA.410220556
   Findley L, 2002, MOVEMENT DISORD, V17, P60
   First M. B., 2016, STRUCTURED CLIN INTE, V0, P0
   FOLSTEIN MF, 1975, J PSYCHIATR RES, V12, P198
   GHAXINOORI S, 2003, COCHRANE DB SYST REV, V3, P0
   GLASSMAN AH, 1981, ARCH GEN PSYCHIAT, V38, P815
   Golden CJ., 1978, STROOP COLOR WORD TE, V0, P0
   Guy W, 1976, ECDEU ASSESSMENT MAN, V1, P218
   HAMILTON M, 1959, BRIT J MED PSYCHOL, V32, P50, DOI 10.1111/j.2044-8341.1959.tb00467.x
   Hamilton M, 1976, ECDEU ASSESSMENT MAN, V0, P179
   JENKINSON C, 1993, BMJ-BRIT MED J, V306, P1437, DOI 10.1136/bmj.306.6890.1437
   Jenkinson C, 1997, PSYCHOL HEALTH, V12, P805, DOI 10.1080/08870449708406741
   Kaplan E., 1983, BOSTON NAMING TEST. LEA FEBIGER, V0, P0
   Leentjens AFG, 2003, INT J GERIATR PSYCH, V18, P552, DOI 10.1002/gps.865
   Menza M, 2006, PSYCHIAT ISSUES PARK, V0, P0
   Morón JA, 2002, J NEUROSCI, V22, P389, DOI 10.1523/JNEUROSCI.22-02-00389.2002
   Nagatsu T, 2005, CURR PHARM DESIGN, V11, P999, DOI 10.2174/1381612053381620
   Ravina B, 2007, NEUROLOGY, V69, P342, DOI 10.1212/01.wnl.0000268695.63392.10
   Remy P, 2005, BRAIN, V128, P1314, DOI 10.1093/brain/awh445
   Richard IH, 1997, NEUROLOGY, V49, P1168, DOI 10.1212/WNL.49.4.1168
   Robinson RG, 2000, AM J PSYCHIAT, V157, P351, DOI 10.1176/appi.ajp.157.3.351
   Schrag A, 2006, J NEUROL SCI, V248, P151, DOI 10.1016/j.jns.2006.05.030
   Valentini V, 2004, J NEUROCHEM, V88, P917, DOI 10.1046/j.1471-4159.2003.02238.x
   Verbeke G, 2000, LINEAR MIXED MODELS, V0, P0
   WARD CD, 1990, ADV NEUROL, V53, P245
   Wechsler D., 1997, WECHSLER MEMORY SCALE, V0, P0
   Wechsler D., 2008, WAIS 3 ADM SCORING M, V0, P0
   Weintraub D, 2005, MOVEMENT DISORD, V20, P1161, DOI 10.1002/mds.20555
   Wermuth L, 1998, NORD J PSYCHIAT, V52, P163, DOI 10.1080/08039489850139049
   WhettenGoldstein K, 1997, J AM GERIATR SOC, V45, P844, DOI 10.1111/j.1532-5415.1997.tb01512.x
NR 37
TC 266
Z9 291
U1 0
U2 20
PU LIPPINCOTT WILLIAMS & WILKINS
PI PHILADELPHIA
PA 530 WALNUT ST, PHILADELPHIA, PA 19106-3621 USA
SN 0028-3878
EI 
J9 NEUROLOGY
JI Neurology
PD MAR 10
PY 2009
VL 72
IS 10
BP 886
EP 892
DI 10.1212/01.wnl.0000336340.89821.b3
PG 7
WC Clinical Neurology
SC Neurosciences & Neurology
GA 416KM
UT WOS:000264005000006
PM 19092112
DA 2024-02-01
ER

PT J
AU Honig, H
   Antonini, A
   Martinez-Martin, P
   Forgacs, I
   Faye, GC
   Fox, T
   Fox, K
   Mancini, F
   Canesi, M
   Odin, P
   Chaudhuri, KR
AF Honig, Holger
   Antonini, Angelo
   Martinez-Martin, Pablo
   Forgacs, Ian
   Faye, Guy C.
   Fox, Thomas
   Fox, Karen
   Mancini, Francesca
   Canesi, Margherita
   Odin, Per
   Chaudhuri, K. Ray
TI Intrajejunal Levodopa Infusion in Parkinson's Disease: A Pilot Multicenter Study of Effects on Nonmotor Symptoms and Quality of Life
SO MOVEMENT DISORDERS
LA English
DT Article
DE Parkinson's disease; nonmotor; quality of life; duodenum; infusion
ID motor fluctuations; health-status; double-blind; responsiveness; stimulation; dopamine; depression
AB Switching from oral medications to continuous infusion of levodopa/carbidopa gel reduces motor complications in advanced Parkinson's disease (PD), but effects on nonmotor symptoms (NMSs) are unknown. In this prospective open-label observational study, we report the effects of intrajejunal levodopa/carbidopa gel infusion on NMS in PD based on standard assessments utilizing the nonmotor symptoms scale (NMSS) along with the unified Parkinson's disease rating scale (UPDRS 3 motor and 4 complications) and quality of life (QoL) using the Parkinson's disease questionnaire (PDQ-8). Twenty-two advanced PD patients (mean age 58.6 years, duration of disease 15.3 years) were followed for 6 months. A statistically significant beneficial effect was shown in six of the nine domains of the NMSS: cardiovascular, sleep/fatigue, attention/memory, gastrointestinal, urinary, and miscellaneous (including pain and dribbling) and for the total score of this scale (NMSST) paralleling improvement of motor symptoms (UPDRS 3 motor and 4 complications in "best on" state) and dyskinesias/motor fluctuations. In addition, significant improvements were found using the Parkinson's disease sleep scale (PDSS) and the PDQ-8 (QoL). The improvement in PDQ-8 scores correlated highly significantly with the changes in NMSST, whereas a moderately strong correlation was observed with UPDRS changes. This is the first demonstration that a levodopa-based continuous dopaminergic stimulation is beneficial for NMS and health-related quality of life in PD in addition to the reduction of motor fluctuations and dyskinesias. (C) 2009 Movement Disorder Society
C1 [Honig, Holger; Fox, Thomas; Fox, Karen; Odin, Per] Cent Hosp, Dept Neurol, Bremerhaven, Germany.
   [Antonini, Angelo; Mancini, Francesca; Canesi, Margherita] Hosp San Pio X, ICP, Parkinson Inst, Milan, Italy.
   [Martinez-Martin, Pablo] Carlos III Inst Hlth, Natl Ctr Epidemiol, Area Appl Epidemiol, Madrid, Spain.
   [Martinez-Martin, Pablo] Carlos III Inst Hlth, CIBERNED, Madrid, Spain.
   [Forgacs, Ian; Faye, Guy C.; Chaudhuri, K. Ray] Kings Coll London, Natl Parkinson Fdn Ctr Excellence, London WC2R 2LS, England.
   [Forgacs, Ian; Faye, Guy C.; Chaudhuri, K. Ray] Inst Psychiat, London, England.
C3 Instituto de Salud Carlos III; CIBERNED; Instituto de Salud Carlos III; University of London; King's College London; University of London; King's College London
RP Chaudhuri, KR (corresponding author), Kings Coll Hosp London, Natl Parkinson Fdn Ctr Excellence, 9th Floor Ruskin Wing,Denmark Hill, London SE5 9RS, England.
EM ray.chaudhuri@uhl.nhs.uk
FU Boehringer-Ingelheim, Solvay, Novartis
CR Antonini A, 2008, NEURODEGENER DIS, V5, P244, DOI 10.1159/000113714
   Antonini A, 2007, PARKINSONISM RELAT D, V13, PS24, DOI 10.1016/j.parkreldis.2007.06.002
   Antonini A, 2007, MOVEMENT DISORD, V22, P1145, DOI 10.1002/mds.21500
   Barrett B, 2005, MED DECIS MAKING, V25, P250, DOI 10.1177/0272989X05276863
   Beaton DE, 1997, J CLIN EPIDEMIOL, V50, P79, DOI 10.1016/S0895-4356(96)00296-X
   Chaudhuri KR, 2008, EUR J NEUROL, V15, P2, DOI 10.1111/j.1468-1331.2008.02212.x
   Chaudhuri KR, 2007, MOVEMENT DISORD, V22, P1901, DOI 10.1002/mds.21596
   Chaudhuri KR, 2006, LANCET NEUROL, V5, P235, DOI 10.1016/S1474-4422(06)70373-8
   Cohen J., 2013, STAT POWER ANAL SOCI, V0, P0, DOI DOI 10.4324/9780203771587/statistical-power-analysis-behavioral-sciences-jacob-cohen
   Crosby RD, 2003, J CLIN EPIDEMIOL, V56, P395, DOI 10.1016/S0895-4356(03)00044-1
   Czernecki V, 2008, MOVEMENT DISORD, V23, P964, DOI 10.1002/mds.21949
   De Gaspari D, 2006, J NEUROL NEUROSUR PS, V77, P450, DOI 10.1136/jnnp.2005.078659
   de la Fuente-Fernández R, 2001, ANN NEUROL, V49, P298
   Dhawan V, 2006, AGE AGEING, V35, P220, DOI 10.1093/ageing/afj087
   Eggert K, 2008, CLIN NEUROPHARMACOL, V31, P151, DOI 10.1097/WNF.0b013e31814b113e
   Findley L, 2002, MOVEMENT DISORD, V17, P60
   Grosset D, 2007, J NEUROL NEUROSUR PS, V78, P465, DOI 10.1136/jnnp.2006.098327
   Husted JA, 2000, J CLIN EPIDEMIOL, V53, P459, DOI 10.1016/S0895-4356(99)00206-1
   KAZIS LE, 1989, MED CARE, V27, PS178, DOI 10.1097/00005650-198903001-00015
   Lemke MR, 2005, J NEUROPSYCH CLIN N, V17, P214, DOI 10.1176/appi.neuropsych.17.2.214
   MARSCHNER N, 1994, ONKOLOGIE, V17, P32
   Martinez-Martin P, 2007, MOVEMENT DISORD, V22, P1623, DOI 10.1002/mds.21586
   Norman GR, 2003, MED CARE, V41, P582, DOI 10.1097/00005650-200305000-00004
   NUTT JG, 1994, NEUROLOGY, V44, P913, DOI 10.1212/WNL.44.5.913
   Nyholm D, 2005, NEUROLOGY, V65, P1506, DOI 10.1212/01.wnl.0000183146.78892.3f
   Nyholm D, 2003, CLIN NEUROPHARMACOL, V26, P156, DOI 10.1097/00002826-200305000-00010
   Nyholm D, 2008, CLIN NEUROPHARMACOL, V31, P63, DOI 10.1097/WNF.0b013e3180ed449f
   POLITIS M, 2008, EXP NEUROL 0806, V0, P0
   Rascol O, 2005, LANCET, V365, P947, DOI 10.1016/S0140-6736(05)71083-7
   Remy P, 2005, BRAIN, V128, P1314, DOI 10.1093/brain/awh445
   Revicki D, 2008, J CLIN EPIDEMIOL, V61, P102, DOI 10.1016/j.jclinepi.2007.03.012
   Revicki Dennis A, 2006, HEALTH QUAL LIFE OUTCOMES, V4, P70
   Ringash J, 2007, CANCER-AM CANCER SOC, V110, P196, DOI 10.1002/cncr.22799
   Stowe RL, 2008, COCHRANE DB SYST REV, V0, P0, DOI DOI 10.1002/14651858.CD006564.pub2
   Swinscow T.D.V., 1997, STAT SQUARE ONE, V0, P0
   Wyrwich KW, 2005, QUAL LIFE RES, V14, P285, DOI 10.1007/s11136-004-0705-2
NR 36
TC 211
Z9 223
U1 0
U2 11
PU WILEY
PI HOBOKEN
PA 111 RIVER ST, HOBOKEN 07030-5774, NJ USA
SN 0885-3185
EI 1531-8257
J9 MOVEMENT DISORD
JI Mov. Disord.
PD JUL 30
PY 2009
VL 24
IS 10
BP 1468
EP 1474
DI 10.1002/mds.22596
PG 7
WC Clinical Neurology
SC Neurosciences & Neurology
GA 478UK
UT WOS:000268613600007
PM 19425079
DA 2024-02-01
ER

PT J
AU Norlinah, MI
   Afidah, KN
   Noradina, AT
   Shamsul, AS
   Hamidon, BB
   Sahathevan, R
   Raymond, AA
AF Norlinah, M. I.
   Afidah, K. Nor
   Noradina, A. T.
   Shamsul, A. S.
   Hamidon, B. B.
   Sahathevan, R.
   Raymond, A. A.
TI Sleep disturbances in Malaysian patients with Parkinson's disease using polysomnography and PDSS
SO PARKINSONISM & RELATED DISORDERS
LA English
DT Article
DE Parkinson's disease sleep scale; Sleep disorders; Polysomnography; Parkinson's disease; Insomnia; Daytime somnolence
ID excessive daytime sleepiness; japanese patients; disorders; somnolence; scale
AB Background: Sleep disturbances such as sleep fragmentation, sleep disordered breathing (SDB), periodic limb movements (PLM), excessive daytime somnolence (EDS) and insomnia are prevalent in Parkinson's disease (PD). However, studies in the Asian population are limited. Methods: This was a cross-sectional study involving 46 Malaysians with PD using polysomnography (PSG) and standardized translated Parkinson's disease sleep scale (PDSS). Overnight PSG recordings, UPDRS and PDSS scores, and baseline demographic data were obtained. Results: Data from 44 patients were analysed. Thirty-six patients (81.8%) had PSG-quantified sleep disorders. Twenty-three (52.3%) had sleep fragmentation, 24 (54.6%) had SDB and 14 (32%) had PLM. EDS was present in 9.1%. Insomnia was reported by 31.8%. Patients with sleep fragmentation had significantly higher UPDRS scores and lower PDSS insomnia sub-scores. The UPDRS scores correlated negatively with the TST and sleep efficiency. All patients with EDS had SDB (p = 0.056). The PDSS insomnia sub-items correlated with sleep fragmentation on PSG. Conclusion: : The prevalence of sleep disorders based on PSG and PDSS in our PD patients was high, the commonest being sleep fragmentation and SDB, while EDS was the least prevalent. Problem specific sub-items of the PDSS were more accurate in predicting the relevant PSG-related changes compared to the PDSS as a whole. (C) 2009 Elsevier Ltd. All rights reserved.
C1 [Norlinah, M. I.; Afidah, K. Nor; Noradina, A. T.; Hamidon, B. B.; Sahathevan, R.; Raymond, A. A.] Univ Kebangsaan Malaysia, Med Ctr, Neurol Unit, Dept Med, Kuala Lumpur 56000, Malaysia.
   [Shamsul, A. S.] Univ Kebangsaan Malaysia, Med Ctr, Dept Publ Hlth, Kuala Lumpur 56000, Malaysia.
C3 Universiti Kebangsaan Malaysia; Universiti Kebangsaan Malaysia
RP Norlinah, MI (corresponding author), Univ Kebangsaan Malaysia, Med Ctr, Neurol Unit, Dept Med, Kuala Lumpur 56000, Malaysia.
EM norlinah@ppukm.ukm.my
FU Universiti Kebangsaan Malaysia
CR Abe K, 2005, J NEUROL SCI, V234, P73, DOI 10.1016/j.jns.2005.03.036
   American Academy of Sleep Medicine, 2005, INT CLASS SLEEP DIS, V0, P0
   APPS MCP, 1985, J NEUROL NEUROSUR PS, V48, P1240, DOI 10.1136/jnnp.48.12.1240
   Arnulf I, 2002, NEUROLOGY, V58, P1019, DOI 10.1212/WNL.58.7.1019
   Chaudhuri KR, 2002, J NEUROL NEUROSUR PS, V73, P629, DOI 10.1136/jnnp.73.6.629
   Dhawan V, 2006, AGE AGEING, V35, P220, DOI 10.1093/ageing/afj087
   Diederich NJ, 2005, SLEEP MED, V6, P313, DOI 10.1016/j.sleep.2005.03.011
   FACTOR SA, 1990, MOVEMENT DISORD, V5, P280, DOI 10.1002/mds.870050404
   Garcia-Borreguero D, 2003, SLEEP MED REV, V7, P115, DOI 10.1053/smrv.2002.0229
   Gjerstad MD, 2007, J NEUROL NEUROSUR PS, V78, P476, DOI 10.1136/jnnp.2006.100370
   Gjerstad MD, 2006, NEUROLOGY, V67, P853, DOI 10.1212/01.wnl.0000233980.25978.9d
   Gjerstad MD, 2002, NEUROLOGY, V58, P1544, DOI 10.1212/WNL.58.10.1544
   Happe S, 2001, ACTA NEUROL SCAND, V104, P275, DOI 10.1034/j.1600-0404.2001.00024.x
   Högl BE, 1998, NEUROLOGY, V50, P1332
   Kumar S, 2003, SLEEP MED, V4, P339, DOI 10.1016/S1389-9457(03)00105-9
   Larsen JP, 2001, CNS DRUGS, V15, P267, DOI 10.2165/00023210-200115040-00002
   LEES AJ, 1988, CLIN NEUROPHARMACOL, V11, P512, DOI 10.1097/00002826-198812000-00004
   Maria B, 2003, RESP MED, V97, P1151, DOI 10.1016/S0954-6111(03)00188-4
   NAUSIEDA PA, 1982, CLIN NEUROPHARMACOL, V5, P183, DOI 10.1097/00002826-198205020-00003
   NorAdina A. T., 2006, SMJ SINGAPORE MEDICAL JOURNAL, V47, P392
   Ondo WG, 2001, NEUROLOGY, V57, P1392, DOI 10.1212/WNL.57.8.1392
   Roth T, 2003, SLEEP MED, V4, P275, DOI 10.1016/S1389-9457(03)00058-3
   Suzuki K, 2007, MOVEMENT DISORD, V22, P1245, DOI 10.1002/mds.21257
   Tan EK, 2002, NEUROLOGY, V58, P465, DOI 10.1212/WNL.58.3.465
   Tandberg E, 1998, MOVEMENT DISORD, V13, P895, DOI 10.1002/mds.870130606
   Trenkwalder C, 1996, NEUROL CLIN, V14, P629, DOI 10.1016/S0733-8619(05)70277-2
   Tse W, 2005, PARKINSONISM RELAT D, V11, P317, DOI 10.1016/j.parkreldis.2005.02.006
   Wetter TC, 2000, SLEEP, V23, P361
NR 28
TC 40
Z9 47
U1 0
U2 6
PU ELSEVIER SCI LTD
PI OXFORD
PA THE BOULEVARD, LANGFORD LANE, KIDLINGTON, OXFORD OX5 1GB, OXON, ENGLAND
SN 1353-8020
EI 1873-5126
J9 PARKINSONISM RELAT D
JI Parkinsonism Relat. Disord.
PD NOV 15
PY 2009
VL 15
IS 9
BP 670
EP 674
DI 10.1016/j.parkreldis.2009.02.012
PG 5
WC Clinical Neurology
SC Neurosciences & Neurology
GA 523KY
UT WOS:000272073300011
PM 19362875
DA 2024-02-01
ER

PT J
AU Nation, DA
   Katzen, HL
   Papapetropoulos, S
   Scanlon, BK
   Levin, BE
AF Nation, Daniel A.
   Katzen, Heather L.
   Papapetropoulos, Spyridon
   Scanlon, Blake K.
   Levin, Bonnie E.
TI Subthreshold depression in Parkinson's disease
SO INTERNATIONAL JOURNAL OF GERIATRIC PSYCHIATRY
LA English
DT Article
DE subthreshold depression; subsyndromal depression; Parkinson's disease
ID subsyndromal depression; minor depression; symptoms; prevalence; disorders
AB Objective It is estimated that 40% of patients with Parkinson's disease (PD) are clinically depressed, however, little is known about the frequency and associated features of subthreshold depression in PD. The current study sought to determine the prevalence of subthreshold depression (sD) and to further characterize the associated features in a sample of 111 nondemented patients with moderate to severe PD. Methods Patients were classified into the following groups: diagnostic depression (DD), subthreshold depression (sD), or nondepressed (ND) by applying the Diagnostic and Statistical Manual, 4th edn criteria for depression and previously reported criteria for sD to items from the Beck Depression Inventory, 2nd edn. These groups were compared on clinical and demographic variables. The symptom profile of the sD group is also described. Results Fifty participants (45.0%) were classified as ND, 32 (28.8%) as sD, and 29 (26.1%) as DD. Patients with sD were younger (similar to 5 yrs) than nondepressed patients, but did not differ in disease stage or any other demographic variables. Patients with sD tended to endorse mood symptoms that overlap with PD, including fatigue, sleep difficulties, appetite dysfunction, and concentration difficulties. These symptoms were also endorsed with high frequency by the other groups. Conclusions These findings suggest that sD is not uncommon in PD and may be more prevalent among younger patients. The finding that sD patients report mood symptoms that overlap with the PD symptomatology suggests that these two entities share common features and may be difficult to disentangle. Copyright (C) 2009 John Wiley & Sons, Ltd.
C1 [Nation, Daniel A.; Scanlon, Blake K.; Levin, Bonnie E.] Univ Miami, Dept Psychol, Coral Gables, FL 33124 USA.
   [Katzen, Heather L.; Papapetropoulos, Spyridon; Scanlon, Blake K.; Levin, Bonnie E.] Univ Miami, Dept Neurol, Coral Gables, FL 33124 USA.
C3 University of Miami; University of Miami
RP Levin, BE (corresponding author), Clin Res Bldg,1120 NW,14th St,Rm 1337, Miami, FL 33136 USA.
EM blevin@med.miami.edu
FU NINDS NIH HHS [K23 NS045051-04] Funding Source: Medline
CR [Anonymous], 2000, DSM 4 DIAGN STAT MAN, V0, P0
   Beck A., 1996, BDI 2 MANUAL, V0, P0
   Chopra MP, 2005, AM J GERIAT PSYCHIAT, V13, P597, DOI 10.1176/appi.ajgp.13.7.597
   Cohen OS, 2007, COGN BEHAV NEUROL, V20, P68, DOI 10.1097/WNN.0b013e3180335f8e
   CUMMINGS JL, 1992, AM J PSYCHIAT, V149, P443
   Ehrt U, 2007, INT J GERIATR PSYCH, V22, P980, DOI 10.1002/gps.1774
   FOLSTEIN MF, 1983, ARCH GEN PSYCHIAT, V40, P812
   Forsell Y, 2007, DEPRESS ANXIETY, V24, P62, DOI 10.1002/da.20231
   FRISINA PG, 2008, PARKINSONISM RELAT D, V0, P0
   JUDD LL, 1994, J CLIN PSYCHIAT, V55, P18
   Kirsch-Darrow L, 2006, NEUROLOGY, V67, P33, DOI 10.1212/01.wnl.0000230572.07791.22
   Konarski JZ, 2008, BIPOLAR DISORD, V10, P1, DOI 10.1111/j.1399-5618.2008.00435.x
   Leentjens AFG, 2003, J NEUROPSYCH CLIN N, V15, P74, DOI 10.1176/appi.neuropsych.15.1.74
   Lemke MR, 2008, EUR J NEUROL, V15, P21, DOI 10.1111/j.1468-1331.2008.02058.x
   LEVIN BE, 1988, J NEUROL NEUROSUR PS, V51, P1401, DOI 10.1136/jnnp.51.11.1401
   Lyness JM, 2007, AM J GERIAT PSYCHIAT, V15, P214, DOI 10.1097/01.JGP.0000235763.50230.83
   Lyness JM, 1999, J AM GERIATR SOC, V47, P647, DOI 10.1111/j.1532-5415.1999.tb01584.x
   Marsh L, 2006, MOVEMENT DISORD, V21, P148, DOI 10.1002/mds.20723
   Mayberg H S, 1995, ADV NEUROL, V65, P49
   McDonald WA, 2003, BIOL PSYCHIAT, V54, P363, DOI 10.1016/S0006-3223(03)00530-4
   Merschdorf U, 2003, PSYCHOPATHOLOGY, V36, P221, DOI 10.1159/000073446
   Papapetropoulos S, 2006, CLIN NEUROL NEUROSUR, V108, P465, DOI 10.1016/j.clineuro.2005.08.002
   PAULUS W, 2001, J NEUROPATHOL EXP NE, V50, P743
   Pincus HA, 1999, BRIT J PSYCHIAT, V174, P288, DOI 10.1192/bjp.174.4.288
   Post B, 2007, MOVEMENT DISORD, V22, P1839, DOI 10.1002/mds.21537
   REIJNDERS JS, 2008, PARKINSONISM RE 1030, V0, P0
   Schrag A, 2000, J NEUROL NEUROSUR PS, V69, P308, DOI 10.1136/jnnp.69.3.308
   Schrag A, 2007, MOVEMENT DISORD, V22, P1077, DOI 10.1002/mds.21333
   Shulman LM, 2002, PARKINSONISM RELAT D, V8, P193, DOI 10.1016/S1353-8020(01)00015-3
   Visser M, 2006, MOVEMENT DISORD, V21, P668, DOI 10.1002/mds.20792
   Weintraub D, 2004, J AM GERIATR SOC, V52, P784, DOI 10.1111/j.1532-5415.2004.52219.x
NR 31
TC 13
Z9 15
U1 1
U2 10
PU WILEY
PI HOBOKEN
PA 111 RIVER ST, HOBOKEN 07030-5774, NJ USA
SN 0885-6230
EI 1099-1166
J9 INT J GERIATR PSYCH
JI Int. J. Geriatr. Psychiatr.
PD SEP 15
PY 2009
VL 24
IS 9
BP 937
EP 943
DI 10.1002/gps.2199
PG 7
WC Geriatrics & Gerontology; Gerontology; Psychiatry
SC Geriatrics & Gerontology; Psychiatry
GA 489NW
UT WOS:000269428100007
PM 19212967
DA 2024-02-01
ER

PT J
AU Visser, M
   Verbaan, D
   van Rooden, S
   Marinus, J
   van Hilten, J
   Stiggelbout, A
AF Visser, Martine
   Verbaan, Dagmar
   van Rooden, Stephanie
   Marinus, Johan
   van Hilten, Johannes
   Stiggelbout, Anne
TI A Longitudinal Evaluation of Health-Related Quality of Life of Patients with Parkinson's Disease
SO VALUE IN HEALTH
LA English
DT Article
DE longitudinal; nonmotor symptoms; Parkinson's disease; predictors; quality of life
ID questionnaire; dyskinesias; levodopa
AB Few longitudinal studies have evaluated health-related quality of life (HRQoL) in Parkinson's disease (PD) and these studies have not evaluated all potentially relevant domains of PD. Our objective was to identify domains at baseline that predict change in HRQoL, and to evaluate the relation between change in HRQoL and change in particular domains of PD. A total of 336 patients who participated in the longitudinal SCOPA-PROPARK cohort study and had data from the first and third annual evaluation were included in this study. The Scales for Outcomes in Parkinson's disease (SCOPA) evaluation was used to assess impairments and disabilities. HRQoL was assessed with the EuroQol-5D visual analogue scale. Multiple linear regression analysis with "change in HRQoL" as dependent variable was used to identify factors that influence the change in HRQoL. Health-related quality of life as well as most impairment and disability domains decreased significantly from baseline to follow-up. The two regression models of "change in HRQoL," adjusted for baseline HRQoL, included 1) the baseline domains autonomic dysfunction, nighttime sleep problems, and cognitive function, and 2) "change in psychosocial problems," "change in depressive symptoms," and "change in cognitive function." Patients who have autonomic dysfunction, nighttime sleep problems, and cognitive dysfunction are at risk for deterioration in HRQoL. Deterioration in HRQoL over 2-year time was associated with worsening in psychosocial well-being, mood, and cognitive function. Interventions aiming to improve these domains are important and would likely contribute to improvement in HRQoL, although more research is necessary.
C1 [Visser, Martine; Verbaan, Dagmar; van Rooden, Stephanie; Marinus, Johan; van Hilten, Johannes] Leiden Univ, Dept Neurol, Med Ctr, NL-2300 RC Leiden, Netherlands.
   [Stiggelbout, Anne] Leiden Univ, Dept Med Decis Making, Med Ctr, NL-2300 RC Leiden, Netherlands.
C3 Leiden University - Excl LUMC; Leiden University; Leiden University Medical Center (LUMC); Leiden University - Excl LUMC; Leiden University; Leiden University Medical Center (LUMC)
RP Visser, M (corresponding author), Leiden Univ, Dept Neurol, Med Ctr, POB 9600, NL-2300 RC Leiden, Netherlands.
EM m.visser@lumc.nl
FU Fonds NutsOhra; van Alkemade-Keuls Foundation
CR BECK AT, 1961, ARCH GEN PSYCHIAT, V4, P561, DOI 10.1001/archpsyc.1961.01710120031004
   BRAZIER J, 1993, QUAL LIFE RES, V2, P169, DOI 10.1007/BF00435221
   Chaudhuri K Ray, 2005, CURR NEUROL NEUROSCI REP, V5, P275, DOI 10.1007/s11910-005-0072-6
   Cohen J., 2013, STAT POWER ANAL SOCI, V0, P0, DOI DOI 10.4324/9780203771587/statistical-power-analysis-behavioral-sciences-jacob-cohen
   deRijk MC, 1997, J NEUROL NEUROSUR PS, V62, P10, DOI 10.1136/jnnp.62.1.10
   EBRAHIM S, 1995, SOC SCI MED, V41, P1383, DOI 10.1016/0277-9536(95)00116-O
   Esselink RAJ, 2004, NEUROLOGY, V62, P201, DOI 10.1212/01.WNL.0000103235.12621.C3
   GIBB WRG, 1988, J NEUROL NEUROSUR PS, V51, P745, DOI 10.1136/jnnp.51.6.745
   HOEHN MM, 1967, NEUROLOGY, V17, P427, DOI 10.1212/WNL.17.5.427
   Jenkinson C, 1997, AGE AGEING, V26, P353, DOI 10.1093/ageing/26.5.353
   Karlsen KH, 2000, J NEUROL NEUROSUR PS, V69, P584, DOI 10.1136/jnnp.69.5.584
   KOSTIC V, 1991, NEUROLOGY, V41, P202, DOI 10.1212/WNL.41.2_Part_1.202
   LIANG MH, 1985, ARTHRITIS RHEUM, V28, P542, DOI 10.1002/art.1780280513
   Marinus J, 2004, J NEUROL NEUROSUR PS, V75, P388, DOI 10.1136/jnnp.2003.017509
   Marinus J, 2003, J CLIN EPIDEMIOL, V56, P61, DOI 10.1016/S0895-4356(02)00569-3
   Marinus J, 2003, SLEEP, V26, P1049, DOI 10.1093/sleep/26.8.1049
   Marinus J, 2003, NEUROLOGY, V61, P1222, DOI 10.1212/01.WNL.0000091864.39702.1C
   Marras C, 2004, MOVEMENT DISORD, V19, P22, DOI 10.1002/mds.10642
   Marras C, 2008, MOVEMENT DISORD, V23, P653, DOI 10.1002/mds.21853
   Martinez-Martin P, 2001, EXPERT REV PHARMACOECON OUTCOMES RES, V1, P99, DOI 10.1586/14737167.1.1.99
   Noyes K, 2006, VALUE HEALTH, V9, P28, DOI 10.1111/j.1524-4733.2006.00078.x
   PEDERZOLI M, 1983, NEUROLOGY, V33, P1518, DOI 10.1212/WNL.33.11.1518
   Quittenbam BH, 2004, PARKINSONISM RELAT D, V10, P129, DOI 10.1016/j.parkreldis.2003.12.001
   Schrag A, 2000, J NEUROL NEUROSUR PS, V69, P67, DOI 10.1136/jnnp.69.1.67
   Swinscow T.D.V., 2002, STAT SQUARE ONE, V0, P0
   Visser M, 2004, MOVEMENT DISORD, V19, P1306, DOI 10.1002/mds.20153
   VISSER M, 2008, J NEUROL IN PRESS, V0, P0
   Visser M, 2007, MOVEMENT DISORD, V22, P2221, DOI 10.1002/mds.21696
NR 28
TC 47
Z9 51
U1 0
U2 13
PU ELSEVIER SCIENCE INC
PI NEW YORK
PA STE 800, 230 PARK AVE, NEW YORK, NY 10169 USA
SN 1098-3015
EI 1524-4733
J9 VALUE HEALTH
JI Value Health
PD MAR-APR 15
PY 2009
VL 12
IS 2
BP 392
EP 396
DI 10.1111/j.1524-4733.2008.00430.x
PG 5
WC Economics; Health Care Sciences & Services; Health Policy & Services
SC Business & Economics; Health Care Sciences & Services
GA 408WY
UT WOS:000263467500028
PM 18657099
DA 2024-02-01
ER

PT J
AU Qin, ZH
   Zhang, LY
   Sun, F
   Fang, XH
   Meng, C
   Tanner, C
   Chan, P
AF Qin, Zhaohui
   Zhang, Liyan
   Sun, Fei
   Fang, Xianghua
   Meng, Cheryl
   Tanner, Caroline
   Chan, Piu
TI Health related quality of life in early Parkinson's disease: Impact of motor and non-motor symptoms, results from Chinese levodopa exposed cohort
SO PARKINSONISM & RELATED DISORDERS
LA English
DT Article
DE Parkinson's disease; Levodopa; Health related quality of life; Depressive symptoms; Fatigue; Sleep disorders
ID survey sf-36; fatigue; questionnaire; epidemiology; instrument; insomnia; validity; scale; index
AB Objective: To identify the motor and non-motor factors that are associated with health related quality of life (HR-QOL) in a subgroup of Parkinson's disease (PD) patients with Levodopa therapy in early clinical stages. Methods: 391 Levodopa exposed patients were evaluated during the baseline assessment of a clinical trial in China. HR-QOL was measured by the Short Form 36 (SF-36). Motor and non-motor variables were determined during a structured interview and by clinical examination by movement disorder specialists. Multiple regression analyses were used to determine which variables were associated with low levels of HR-QOL. Results: Even if excluding non-motor variables from the regression model, motor factors, particularly motor deficits (measured by motor score of UPDRS), rigidity (measured by item 22 of UPDRS), and disease severity (measured by Hoehn&Yahr scale), explained only 18.9% of the variance of total SF-36 score. Whereas, when non-motor variables were included in the model, especially depression (measured by CES-D), sleep disturbances (measured by PSQ-1). and fatigue (measured by FSS), 61.7% of the variance of SF-36 score Could be explained. Two motor variables, UPDRS motor score and Hoehn&Yahr score, were also contributed to the model, however, the 95% confidence intervals (CIs) of these two motor factors were wide and included the null value (CIs -0.282, 0.019 for UPDRS motor score, and CIs -4.043, 0.856 for Hoehn&Yahr score). Neither, did higher daily levodopa dose contribute significantly to both models predicting SF-36 score. Conclusions: In our sample patients with levodopa therapy, motor disability and severity of parkinsonism contributed to a lesser extent to patients' self-report distress, within the first 5 years of disease onset. The clinical factors that showed the highest predictive value for worsen HR-QOL were non-motor symptoms, such as depression, sleep disorders, and fatigue. Great effort should be made to recognize and treat those conditions, thus improving all aspects of PD and giving these patients as a good HR-QOL as possible. (C) 2009 Elsevier Ltd. All rights reserved.
C1 [Qin, Zhaohui; Zhang, Liyan; Chan, Piu] Capital Med Univ, Dept Neurobiol, Inst Geriatr, Xuanwu Hosp, Beijing 100053, Peoples R China.
   [Qin, Zhaohui] Peking Univ, Dept Neurobiol, Beijing Ji Shuitan Hosp, Med Coll 4, Beijing 100871, Peoples R China.
   [Sun, Fei; Fang, Xianghua] Capital Med Univ, Dept Epidemiol & Social Med, Xuan Wu Hosp, Beijing 100053, Peoples R China.
C3 Capital Medical University; Peking University; Capital Medical University
RP Chan, P (corresponding author), Capital Med Univ, Dept Neurobiol, Inst Geriatr, Xuanwu Hosp, 45 Chang Chun St, Beijing 100053, Peoples R China.
EM pb_chan@yahoo.cn
CR Backhaus J, 2002, J PSYCHOSOM RES, V53, P737, DOI 10.1016/S0022-3999(02)00330-6
   BUYSSE DJ, 1989, PSYCHIAT RES, V28, P193, DOI 10.1016/0165-1781(89)90047-4
   Caap-Ahlgren M, 2001, ARCH GERONTOL GERIAT, V32, P23, DOI 10.1016/S0167-4943(00)00087-X
   Defer GL, 1999, MOVEMENT DISORD, V14, P572, DOI 10.1002/1531-8257(199907)14:4<572::AID-MDS1005>3.0.CO;2-C
   Fitzpatrick R, 1997, MOVEMENT DISORD, V12, P916, DOI 10.1002/mds.870120613
   FRIEDMAN J, 1993, NEUROLOGY, V43, P2016, DOI 10.1212/WNL.43.10.2016
   Friedman JH, 2001, MOVEMENT DISORD, V16, P1120, DOI 10.1002/mds.1201
   Herlofson K, 2002, EUR J NEUROL, V9, P595, DOI 10.1046/j.1468-1331.2002.00444.x
   Hobson P, 1996, AGE AGEING, V25, P334, DOI 10.1093/ageing/25.4.334-b
   Hoehn MM, 1998, NEUROLOGY, V50, P318, DOI 10.1212/WNL.50.2.318
   JENKINSON C, 1995, AGE AGEING, V24, P505, DOI 10.1093/ageing/24.6.505
   Karlsen K, 1999, MOVEMENT DISORD, V14, P237, DOI 10.1002/1531-8257(199903)14:2<237::AID-MDS1006>3.3.CO;2-O
   Karlsen KH, 2000, J NEUROL NEUROSUR PS, V69, P584, DOI 10.1136/jnnp.69.5.584
   Karlsen KH, 1999, J NEUROL NEUROSUR PS, V66, P431, DOI 10.1136/jnnp.66.4.431
   Krupp LB, 1996, CURR OPIN NEUROL, V9, P456, DOI 10.1097/00019052-199612000-00011
   Kuopio AM, 2000, MOVEMENT DISORD, V15, P216, DOI 10.1002/1531-8257(200003)15:2<216::AID-MDS1003>3.0.CO;2-#
   Lewinsohn PM, 1997, PSYCHOL AGING, V12, P277, DOI 10.1037/0882-7974.12.2.277
   Li L, 2003, J EPIDEMIOL COMMUN H, V57, P259, DOI 10.1136/jech.57.4.259
   MARTTILA RJ, 1976, ACTA NEUROL SCAND, V53, P81
   MCHORNEY CA, 1993, MED CARE, V31, P247, DOI 10.1097/00005650-199303000-00006
   MUTCH WJ, 1986, BRIT MED J, V292, P534, DOI 10.1136/bmj.292.6519.534
   Pena-Casanova J, 1997, INT PSYCHOGERIATR, V9 Suppl 1, P105
   Reuther M, 2007, PARKINSONISM RELAT D, V13, P108, DOI 10.1016/j.parkreldis.2006.07.009
   Savitt JM, 2006, J CLIN INVEST, V116, P1744, DOI 10.1172/JCI29178
   Schrag A, 2000, J NEUROL NEUROSUR PS, V69, P308, DOI 10.1136/jnnp.69.3.308
   Slawek J, 2005, PARKINSONISM RELAT D, V11, P465, DOI 10.1016/j.parkreldis.2005.04.006
   TANDBERG E, 1995, MOVEMENT DISORD, V10, P541, DOI 10.1002/mds.870100503
   UDCMarsden CD, 1987, RECENT DEVELOPMENTS IN PARKINSONS DISEASE, V0, P153
   WARE JE, 1992, MED CARE, V30, P473, DOI 10.1097/00005650-199206000-00002
NR 30
TC 74
Z9 92
U1 0
U2 12
PU ELSEVIER SCI LTD
PI OXFORD
PA THE BOULEVARD, LANGFORD LANE, KIDLINGTON, OXFORD OX5 1GB, OXON, ENGLAND
SN 1353-8020
EI 1873-5126
J9 PARKINSONISM RELAT D
JI Parkinsonism Relat. Disord.
PD DEC 15
PY 2009
VL 15
IS 10
BP 767
EP 771
DI 10.1016/j.parkreldis.2009.05.011
PG 5
WC Clinical Neurology
SC Neurosciences & Neurology
GA 537RB
UT WOS:000273129900008
PM 19553154
DA 2024-02-01
ER

PT J
AU Stella, F
   Banzato, CEM
   Quagliato, EMAB
   Viana, MA
   Christofoletti, G
AF Stella, Florindo
   Banzato, Claudio E. M.
   Barasnevicius Quagliato, Elizabeth M. A.
   Viana, Maura Aparecida
   Christofoletti, Gustavo
TI Psychopathological features in patients with Parkinson's disease and related caregivers' burden
SO INTERNATIONAL JOURNAL OF GERIATRIC PSYCHIATRY
LA English
DT Article
DE Parkinson's disease; neuropsychiatric symptoms; caregiver's burden
ID lewy body; neuropsychiatric inventory; visual hallucinations; dementia; depression; psychosis; symptoms; scale; rivastigmine; dysfunction
AB Background Along with classical motor disorders in Parkinson's disease (PD), psychopathological features frequently co-occur, which may increase the caregiver's burden. Aims To identify the profile of psychopathological symptoms inpatients with PD and the impact imposed by this condition on the caregiver's burden. Subjects Fifty patients with idiopathic PD seen consecutively at the Movement Disorder Outpatient Clinic at the Hospital of State University of Campinas, Brazil, and their 50 respective caregivers were studied. Methods The 50 patients with PD were divided into three groups according to the respective psychiatric diagnosis received (depression: N = 17, dementia: N = 13 and non-depressed and non-demented: N = 20). We divided the caregivers into three groups according to the mental condition of their patients. To assess the mental condition of patients and the caregiver's burden, and to correlate those psychopathological features found with clinical features of PD, we applied the Neuropsychiatric Inventory (NPI). Results Patients with dementia presented the highest NPI scores of psychopathological symptoms (26.4), followed by patients with depression (24.9). Non-depressed and non-demented patients revealed fewer symptoms (7.2). Caregivers, burden was found to be proportional to the degree of patients' symptomatology. Conclusion Patients with dementia presented more severe motor impairment and lower functionality, followed by patients with depression and those non-demented, non-depressed. Psychotic symptoms, agitation, aberrant motor behaviours and sleep disturbances were higher in dementia group. Neuropsychiatric disturbances correlated with caregiver's burden, which was highest in patients with dementia. Copyright (C) 2009 John Wiley & Sons, Ltd.
C1 [Stella, Florindo] Sao Paulo State Univ, UNESP, Biosci Inst, BR-13506900 Rio Claro, SP, Brazil.
   [Stella, Florindo] Univ Estadual Campinas, UNICAMP, Geriatr Psychiat Clin, Campinas, SP, Brazil.
   [Banzato, Claudio E. M.] Univ Estadual Campinas, UNICAMP, Fac Med Sci, Dept Psychiat, Campinas, SP, Brazil.
   [Barasnevicius Quagliato, Elizabeth M. A.; Viana, Maura Aparecida] Univ Estadual Campinas, UNICAMP, Movements Disorders Clin, Dept Neurol, Campinas, SP, Brazil.
   [Christofoletti, Gustavo] Univ Estadual Campinas, UNICAMP, Dept Neurosci, Campinas, SP, Brazil.
   [Christofoletti, Gustavo] CNPq Scholarship, Campinas, SP, Brazil.
C3 Universidade Estadual Paulista; Universidade Estadual de Campinas; Universidade Estadual de Campinas; Universidade Estadual de Campinas; Universidade Estadual de Campinas
RP Stella, F (corresponding author), Sao Paulo State Univ, UNESP, Biosci Inst, POB 199, BR-13506900 Rio Claro, SP, Brazil.
EM fstella@rc.unesp.br
FU CNPq, Brazil
CR Aarsland D, 2001, INT J GERIATR PSYCH, V16, P184, DOI 10.1002/1099-1166(200102)16:2<184::AID-GPS304>3.0.CO;2-K
   Aarsland D, 2007, J NEUROL NEUROSUR PS, V78, P36, DOI 10.1136/jnnp.2005.083113
   [Anonymous], 2000, DSM 4 DIAGN STAT MAN, V0, P0
   [Anonymous], 2003, THE NEUROPSYCHIATRY OF ALZHEIMERS DISEASE AND RELATED DEMENTIAS, V0, P0
   Ballard C, 2000, ANN NEUROL, V48, P868, DOI 10.1002/1531-8249(200012)48:6<868::AID-ANA7>3.0.CO;2-0
   BOTTINO CMC, 1999, CAMBRIDGE EXAMINATIO, V0, P0
   Burn D, 2006, MOVEMENT DISORD, V21, P1899, DOI 10.1002/mds.21077
   Burn DJ, 2002, MOVEMENT DISORD, V17, P445, DOI 10.1002/mds.10114
   Cummings JL, 1997, NEUROLOGY, V48, PS10, DOI 10.1212/WNL.48.5_Suppl_6.10S
   CUMMINGS JL, 1994, NEUROLOGY, V44, P2308, DOI 10.1212/WNL.44.12.2308
   Emre M, 2007, MOVEMENT DISORD, V22, P1689, DOI 10.1002/mds.21507
   Factor S A, 1995, ADV NEUROL, V65, P115
   Fénelon G, 2006, NEUROLOGY, V66, P93, DOI 10.1212/01.wnl.0000191325.31068.c4
   Giladi N, 2000, J NEURAL TRANSM, V107, P59, DOI 10.1007/s007020050005
   Grossi D, 2005, INT J GERIATR PSYCH, V20, P668, DOI 10.1002/gps.1339
   Harding AJ, 2002, BRAIN, V125, P391, DOI 10.1093/brain/awf033
   Hobson P, 2004, MOVEMENT DISORD, V19, P1043, DOI 10.1002/mds.20216
   HOCHN MM, 1967, NEUROLOGY, V17, P427
   HUGHES AJ, 1992, J NEUROL NEUROSUR PS, V55, P181, DOI 10.1136/jnnp.55.3.181
   Lieberman A, 2006, J NEUROL SCI, V248, P138, DOI 10.1016/j.jns.2006.05.022
   Lyketsos CG, 2007, INT PSYCHOGERIATR, V19, P409, DOI 10.1017/S104161020700484X
   Marsh L, 2004, NEUROLOGY, V63, P293, DOI 10.1212/01.WNL.0000129843.15756.A3
   McKinlay A, 2008, PARKINSONISM RELAT D, V14, P37, DOI 10.1016/j.parkreldis.2007.05.009
   Melamed E, 1999, NEUROLOGY, V52, P0
   MONTGOMERY SA, 1979, BRIT J PSYCHIAT, V134, P382, DOI 10.1192/bjp.134.4.382
   Pacchetti C, 2005, MOVEMENT DISORD, V20, P1439, DOI 10.1002/mds.20582
   Papapetropoulos S, 2005, INT J GERIATR PSYCH, V20, P418, DOI 10.1002/gps.1297
   Reading PJ, 2001, MOVEMENT DISORD, V16, P1171, DOI 10.1002/mds.1204
   ROTH M, 1986, BRIT J PSYCHIAT, V149, P698, DOI 10.1192/bjp.149.6.698
   Schwab RS, 1969, 3 S PARK DIS, V0, P152
   Silberman CD, 2006, ARQ NEURO-PSIQUIAT, V64, P407, DOI 10.1590/S0004-282X2006000300011
   UDCMarsden CD, 1987, RECENT DEVELOPMENTS IN PARKINSONS DISEASE, V0, P153
   Wada-Isoe K, 2008, ACTA NEUROL SCAND, V117, P35, DOI 10.1111/j.1600-0404.2007.00907.x
   Weintraub D, 2004, J AM GERIATR SOC, V52, P784, DOI 10.1111/j.1532-5415.2004.52219.x
   Weintraub D, 2007, AM J PSYCHIAT, V164, P1491, DOI 10.1176/appi.ajp.2007.07040715
   Wolters E C, 1998, PARKINSONISM RELAT DISORD, V4, P107, DOI 10.1016/S1353-8020(98)00022-4
   Wolters EC, 2001, JOURNAL OF NEUROLOGY, V248, P0
   Zgaljardic DJ, 2004, J NEURAL TRANSM, V111, P1287, DOI 10.1007/s00702-004-0178-z
NR 38
TC 31
Z9 34
U1 0
U2 6
PU JOHN WILEY & SONS LTD
PI CHICHESTER
PA THE ATRIUM, SOUTHERN GATE, CHICHESTER PO19 8SQ, W SUSSEX, ENGLAND
SN 0885-6230
EI 
J9 INT J GERIATR PSYCH
JI Int. J. Geriatr. Psychiatr.
PD OCT 15
PY 2009
VL 24
IS 10
BP 1158
EP 1165
DI 10.1002/gps.2240
PG 8
WC Geriatrics & Gerontology; Gerontology; Psychiatry
SC Geriatrics & Gerontology; Psychiatry
GA 507DJ
UT WOS:000270831000016
PM 19319995
DA 2024-02-01
ER

PT J
AU Happe, S
   Reese, JP
   Stiasny-Kolster, K
   Peglau, I
   Mayer, G
   Klotsche, J
   Giani, G
   Geraedts, M
   Trenkwalder, C
   Dodel, R
AF Happe, Svenja
   Reese, Jens Peter
   Stiasny-Kolster, Karin
   Peglau, Ines
   Mayer, Geert
   Klotsche, Jens
   Giani, Guido
   Geraedts, Max
   Trenkwalder, Claudia
   Dodel, Richard
TI Assessing health-related quality of life in patients with restless legs syndrome
SO SLEEP MEDICINE
LA English
DT Article
DE Restless legs syndrome; Quality of life; Depression; Life satisfaction; Outcome; EQ-5D
ID general-population; psychiatric-disorders; sleep disturbances; parkinsons-disease; controlled-trial; depression; epidemiology; prevalence; validation; ropinirole
AB Background: Restless Legs Syndrome (RLS) has a substantial impact on normal daily activities. Because of the high prevalence it is necessary to evaluate the impact on the health-related quality of life (HRQoL). Objective: To assess health-related quality of life in patients with RLS. Methods: A total of 519 patients (327 female patients; mean age: 64.2 y) were recruited in five different German centers according to the diagnostic criteria of the International RLS Study Group. Patients were either interviewed or completed a mailed questionnaire. The questionnaire consisted of an evaluation of the sociodemographic, clinical and health-related status. HRQoL was evaluated with the EuroQoL (EQ-5D). In addition, the IRLS scale, the MOS Sleep Scale, the Epworth Sleepiness Scale, and the BDI were applied as clinical rating scales. Results: HRQoL is substantially affected by RLS. The mean EQ-5D-VAS was 55.6 and considerably lower compared to the general population. It was found to be as low as in other chronic neurological disorders such as Parkinson's disease and stroke. From different, factors investigated by uni- and multivariate analyses, severity of RLS and depressive symptoms had the most significant impact on HRQoL. Additionally, sleep deficits, the duration of the disease and net household income were identified as predictors for different EQ-5D outcome scores. Conclusions: RLS considerably affects HRQoL. Further comparative studies are necessary to evaluate the effect of disease symptoms on HRQoL and their change due to medication. (C) 2008 Elsevier B.V. All rights reserved.
C1 [Reese, Jens Peter; Stiasny-Kolster, Karin; Dodel, Richard] Univ Marburg, Dept Neurol, Marburg, Germany.
   [Happe, Svenja] Klinikum Bremen Ost, Dept Clin Neurophysiol, Bremen, Germany.
   [Happe, Svenja; Trenkwalder, Claudia] Univ Gottingen, Dept Clin Neurophysiol, D-3400 Gottingen, Germany.
   [Mayer, Geert] Hephata Klin, Dept Neurol, Schwalmstadt, Germany.
   [Klotsche, Jens] Tech Univ Dresden, Dept Clin Psychol & Psychotherapy, Dresden, Germany.
   [Giani, Guido] Univ Dusseldorf, Dept Biometr & Epidemiol, Dusseldorf, Germany.
   [Geraedts, Max] Univ Dusseldorf, Sch Publ Hlth, Dusseldorf, Germany.
   [Trenkwalder, Claudia] Paracelsus Elena Klin, Kassel, Germany.
C3 Philipps University Marburg; Klinikum Bremen-Ost; University of Gottingen; Technische Universitat Dresden; Heinrich Heine University Dusseldorf; Heinrich Heine University Dusseldorf
RP Dodel, R (corresponding author), Univ Marburg, Dept Neurol, Marburg, Germany.
EM richard.dodel@med.uni-marburg.de
CR Abetz L, 2005, VALUE HEALTH, V8, P157, DOI 10.1111/j.1524-4733.2005.03010.x
   Abetz L, 2004, CLIN THER, V26, P925, DOI 10.1016/S0149-2918(04)90136-1
   Addington AM, 2001, PSYCHOL MED, V31, P1037, DOI 10.1017/S0033291701004214
   Allen RP, 2003, SLEEP MED, V4, P101, DOI 10.1016/S1389-9457(03)00010-8
   Allen RP, 2005, ARCH INTERN MED, V165, P1286, DOI 10.1001/archinte.165.11.1286
   Atkinson MJ, 2004, QUAL LIFE RES, V13, P679, DOI 10.1023/B:QURE.0000021322.22011.d0
   Banno K, 2000, SLEEP MED, V1, P221, DOI 10.1016/S1389-9457(00)00023-X
   Berger K, 2004, ARCH INTERN MED, V164, P196, DOI 10.1001/archinte.164.2.196
   Breslau N, 1996, BIOL PSYCHIAT, V39, P411, DOI 10.1016/0006-3223(95)00188-3
   Chang PP, 1997, AM J EPIDEMIOL, V146, P105
   Dodel R, 2007, SLEEP MED, V8, P733, DOI 10.1016/j.sleep.2006.10.010
   FORD DE, 1989, JAMA-J AM MED ASSOC, V262, P1479, DOI 10.1001/jama.262.11.1479
   Garcia-Borregueroa D, 2006, SLEEP MED REV, V10, P153, DOI 10.1016/j.smrv.2006.01.001
   Gerhard R, 2005, MED KLIN, V100, P704, DOI 10.1007/s00063-005-1097-y
   Gottberg K, 2006, MULT SCLER J, V12, P605, DOI 10.1177/1352458505070660
   Greiner W, 2005, EUR J HEALTH ECON, V6, P124, DOI 10.1007/s10198-004-0264-z
   GREINER W, 2000, GESUNDHEITSOKONOMISC, V0, P0
   Haacke C, 2006, STROKE, V37, P193, DOI 10.1161/01.STR.0000196990.69412.fb
   Hays RD, 2005, SLEEP MED, V6, P41, DOI 10.1016/j.sleep.2004.07.006
   Hening W, 2004, SLEEP MED, V5, P237, DOI 10.1016/j.sleep.2004.03.006
   Kemlink D, 2007, MOVEMENT DISORD, V22, P207, DOI 10.1002/mds.21254
   Kohnen R, 2002, MOVEMENT DISORD, V17, P0
   Kohnen R, 2007, MOVEMENT DISORD, V22, PS485, DOI 10.1002/mds.21588
   König HH, 2005, GESUNDHEITSWESEN, V67, P173, DOI 10.1055/s-2005-857991
   Kushida C, 2007, QUAL LIFE RES, V16, P617, DOI 10.1007/s11136-006-9142-8
   McCrink L, 2007, SLEEP MED, V8, P73, DOI 10.1016/j.sleep.2006.03.014
   Milligan SA, 2002, DRUG AGING, V19, P741, DOI 10.2165/00002512-200219100-00003
   Montplaisir J, 2006, MOVEMENT DISORD, V21, P1627, DOI 10.1002/mds.21050
   Oertel WH, 2006, NEUROLOGY, V67, P1040, DOI 10.1212/01.wnl.0000237742.08297.22
   OERTEL WH, 2007, SLEEP MED IN PRESS, V0, P0
   Picchietti D, 2005, SLEEP, V28, P891
   REESE JP, 2007, EXPERT REV PHARMACOE, V5, P503
   Reuther M, 2007, PARKINSONISM RELAT D, V13, P108, DOI 10.1016/j.parkreldis.2006.07.009
   Richter P, 1997, PSYCHOPATHOLOGY, V30, P234, DOI 10.1159/000285052
   Rothdach AJ, 2000, NEUROLOGY, V54, P1064, DOI 10.1212/WNL.54.5.1064
   Schrag A, 2000, MOVEMENT DISORD, V15, P1112, DOI 10.1002/1531-8257(200011)15:6<1112::AID-MDS1008>3.0.CO;2-A
   Statistisches Bundesamt, 2006, STAT JB BUND DEUTSCH, V0, P0
   Sukegawa T, 2003, PSYCHIAT CLIN NEUROS, V57, P265, DOI 10.1046/j.1440-1819.2003.01115.x
   Trenkwalder C, 2004, J NEUROL NEUROSUR PS, V75, P92
   Trenkwalder C, 2007, MOVEMENT DISORD, V22, P696, DOI 10.1002/mds.21401
   Trenkwalder C, 2006, MOVEMENT DISORD, V21, P1404, DOI 10.1002/mds.20983
   Ulfberg J, 2001, MOVEMENT DISORD, V16, P1159, DOI 10.1002/mds.1209
   Walters AS, 2003, SLEEP MED, V4, P121, DOI 10.1016/S1389-9457(02)00258-7
   Walters AS, 2004, MOVEMENT DISORD, V19, P1414, DOI 10.1002/mds.20257
   Winkelman JW, 2006, NEUROLOGY, V67, P1034, DOI 10.1212/01.wnl.0000231513.23919.a1
   WINKELMAN JW, 2002, SOMNOLOGIE, V6, P3
NR 47
TC 89
Z9 92
U1 0
U2 6
PU ELSEVIER SCIENCE BV
PI AMSTERDAM
PA PO BOX 211, 1000 AE AMSTERDAM, NETHERLANDS
SN 1389-9457
EI 1878-5506
J9 SLEEP MED
JI Sleep Med.
PD MAR 15
PY 2009
VL 10
IS 3
BP 295
EP 305
DI 10.1016/j.sleep.2008.01.002
PG 11
WC Clinical Neurology
SC Neurosciences & Neurology
GA 447XJ
UT WOS:000266225000005
PM 18359664
DA 2024-02-01
ER

PT J
AU Peralta, CM
   Frauscher, B
   Seppi, K
   Wolf, E
   Wenning, GK
   Högl, B
   Poewe, W
AF Peralta, Cecilia M.
   Frauscher, Birgit
   Seppi, Klaus
   Wolf, Elisabeth
   Wenning, Gregor K.
   Hoegl, Birgit
   Poewe, Werner
TI Restless Legs Syndrome in Parkinson's Disease
SO MOVEMENT DISORDERS
LA English
DT Article
DE restless legs syndrome; Parkinson's disease; mimics; motor fluctuations; prevalence
ID periodic limb movements; sleep; augmentation; stimulation; prevalence; diagnosis; risk
AB We aimed to investigate the prevalence of restless legs syndrome (RLS) according to essential diagnostic criteria, and to explore potential associations with clinical features, especially motor fluctuations, in a cohort of 113 patients with idiopathic Parkinson's disease (PD). Twenty-eight (24%) fulfilled essential diagnostic criteria for RLS. They were Younger (63.1 +/- 8.6 vs. 68.8 +/- 9.0 years; P = 0.004), had an earlier onset of PD (54.1 +/- 9.5 vs. 59.2 +/- 10.3 years; P = 0.018), and received lower levodopa equivalent doses (578.4 +/- 382.2 vs. 779.1 +/- 459.6 mg/day; P = 0.04) than patients with PD who scored negative for RLS. In 23 patients (82%), RLS symptom onset was after PD onset (mean interval, 4.5 +/- 3.7 years). The majority (n = 17 +/- 61%) who scored positive for RLS reported that the urge to move the legs and unpleasant sensations were associated with wearing off, raising the possibility of RLS mimics in fluctuating patients with PD. (C) 2009 Movement Disorder Society
C1 [Peralta, Cecilia M.; Frauscher, Birgit; Seppi, Klaus; Wolf, Elisabeth; Wenning, Gregor K.; Hoegl, Birgit; Poewe, Werner] Innsbruck Med Univ, Dept Neurol, A-6020 Innsbruck, Austria.
   [Peralta, Cecilia M.] Univ Hosp Cemic, Dept Neurol, Parkinsons Dis & Movement Disorders Clin, Buenos Aires, DF, Argentina.
C3 Medical University of Innsbruck; Centro de Educacion Medica e Investigaciones Clinicas (CEMIC)
RP Poewe, W (corresponding author), Innsbruck Med Univ, Dept Neurol, Anichstr 35, A-6020 Innsbruck, Austria.
EM werner.poewe@i-med.ac.at
CR Allen RP, 2003, SLEEP MED, V4, P101, DOI 10.1016/S1389-9457(03)00010-8
   Allen RP, 1996, SLEEP, V19, P205, DOI 10.1093/sleep/19.3.205
   Baumann CR, 2007, EUR J NEUROL, V14, P1369, DOI 10.1111/j.1468-1331.2007.01981.x
   Braga-Neto P, 2004, J NEUROL SCI, V217, P41, DOI 10.1016/j.jns.2003.08.010
   Connor JR, 2004, NEUROLOGY, V62, P1563, DOI 10.1212/01.WNL.0000123251.60485.AC
   Connor JR, 2003, NEUROLOGY, V61, P304, DOI 10.1212/01.WNL.0000078887.16593.12
   García-Borreguero D, 2007, MOVEMENT DISORD, V22, PS476, DOI 10.1002/mds.21610
   García-Borreguero D, 2007, SLEEP MED, V8, P520, DOI 10.1016/j.sleep.2007.03.022
   Goetz CG, 2005, MOVEMENT DISORD, V20, P523, DOI 10.1002/mds.20464
   Gómez-Esteban JC, 2007, MOVEMENT DISORD, V22, P1912, DOI 10.1002/mds.21624
   Hening W, 1999, SLEEP, V22, P970
   HENING W, 2009, SLEEP MED, V0, P0
   Högl B, 2005, NEUROLOGY, V64, P1920, DOI 10.1212/01.WNL.0000163996.64461.A3
   HUGHES AJ, 1992, J NEUROL NEUROSUR PS, V55, P181, DOI 10.1136/jnnp.55.3.181
   Kedia S, 2004, NEUROLOGY, V63, P2410, DOI 10.1212/01.WNL.0000147288.26029.B8
   Krishnan PR, 2003, MOVEMENT DISORD, V18, P181, DOI 10.1002/mds.10307
   Kumar S, 2002, MOVEMENT DISORD, V17, P775, DOI 10.1002/mds.10167
   Lee JE, 2009, MOVEMENT DISORD, V24, P579, DOI 10.1002/mds.22410
   Loo HV, 2008, J NEUROL SCI, V266, P145, DOI 10.1016/j.jns.2007.09.033
   Nomura T, 2006, MOVEMENT DISORD, V21, P380, DOI 10.1002/mds.20734
   Ondo WG, 2002, ARCH NEUROL-CHICAGO, V59, P421, DOI 10.1001/archneur.59.3.421
   Ostergaard K, 2002, MOVEMENT DISORD, V17, P693, DOI 10.1002/mds.10188
   Paulus W, 2006, LANCET NEUROL, V5, P878, DOI 10.1016/S1474-4422(06)70576-2
   Poewe W, 2004, NEUROLOGY, V63, PS12, DOI 10.1212/WNL.63.8_suppl_3.S12
   Reijnders JSAM, 2008, MOVEMENT DISORD, V23, P183, DOI 10.1002/mds.21803
   RILEY DE, 1993, NEUROLOGY, V43, P1459, DOI 10.1212/WNL.43.8.1459
   Tan EK, 2002, J NEUROL SCI, V196, P33, DOI 10.1016/S0022-510X(02)00020-5
   Van Gerpen JA, 2006, ARCH NEUROL-CHICAGO, V63, P205, DOI 10.1001/archneur.63.2.205
   Vilariño-Güell C, 2008, NEUROLOGY, V71, P222, DOI 10.1212/01.wnl.0000317101.67684.e3
   Wick RP, 2002, MOVEMENT DISORD, V17, P0
NR 30
TC 70
Z9 79
U1 0
U2 0
PU WILEY
PI HOBOKEN
PA 111 RIVER ST, HOBOKEN 07030-5774, NJ USA
SN 0885-3185
EI 1531-8257
J9 MOVEMENT DISORD
JI Mov. Disord.
PD OCT 30
PY 2009
VL 24
IS 14
BP 2076
EP 2080
DI 10.1002/mds.22694
PG 5
WC Clinical Neurology
SC Neurosciences & Neurology
GA 518MJ
UT WOS:000271696400006
PM 19691124
DA 2024-02-01
ER

PT J
AU Barraud, Q
   Lambrecq, V
   Forni, C
   McGuire, S
   Hill, M
   Bioulac, B
   Balzamo, E
   Bezard, E
   Tison, F
   Ghorayeb, I
AF Barraud, Quentin
   Lambrecq, Virginie
   Forni, Claude
   McGuire, Steve
   Hill, Michael
   Bioulac, Bernard
   Balzamo, Emmanuel
   Bezard, Erwan
   Tison, Francois
   Ghorayeb, Imad
TI Sleep disorders in Parkinson's disease: The contribution of the MPTP non-human primate model
SO EXPERIMENTAL NEUROLOGY
LA English
DT Article
DE Parkinson's disease; Non-human primates; REM sleep; Sleep disorders; MPTP; Excessive daytime sleepiness
ID excessive daytime sleepiness; treated monkeys; compensatory mechanisms; striatal dopamine; behavior disorder; nocturnal sleep; rhesus-monkeys; degeneration; symptoms; recovery
AB To replicate the sleep-wake disorders of Parkinson's disease (PD) and to understand the temporal relationship between these sleep disturbances and the occurrence of parkinsonism, we performed long-term continuous electroencephalographic monitoring of vigilance states in unrestrained rhesus monkeys using an implanted miniaturized telemetry device and tested the effect of MPTP intoxication on their sleep-wake organization. MPTP injection yielded a dramatic disruption of sleep-wake architecture with reduced sleep efficacy that persisted years after MPTP administration. Primary deregulation of REM sleep and increased daytime sleepiness occurring before the emergence of motor symptoms were a striking feature of the MPTP effect. This was concomitant with a breakdown of dopaminergic homeostasis, as evidenced by decreased dopamine turnover measured after a single MPTP injection. In the long term, partial re-emergence of REM sleep paralleled the partial adaptation to parkinsonism, the latter being known to result from compensatory mechanisms within the dopaminergic system. Altogether, these findings highlight the suitability of the MPTP model of PD as a tool to model the sleep/wake disturbances of the human disease. Ultimately, this may help in deciphering the specific role of dopamine depletion in the occurrence of these disorders. (C) 2009 Elsevier Inc. All rights reserved.
C1 [Barraud, Quentin; Lambrecq, Virginie; Bioulac, Bernard; Bezard, Erwan; Tison, Francois; Ghorayeb, Imad] Univ Bordeaux 2, CNRS, Bordeaux Inst Neurosci, UMR 5227, F-33076 Bordeaux, France.
   [Barraud, Quentin; Lambrecq, Virginie; Bioulac, Bernard; Bezard, Erwan; Tison, Francois; Ghorayeb, Imad] Univ Bordeaux, F-33076 Bordeaux, France.
   [Barraud, Quentin; Lambrecq, Virginie; Bioulac, Bernard; Bezard, Erwan; Tison, Francois; Ghorayeb, Imad] Ctr Hosp, F-33076 Bordeaux, France.
   [Forni, Claude] IBDML, CNRS, UMR 6216, Marseille, France.
   [McGuire, Steve; Hill, Michael] Motac Neurosci Ltd, Manchester, Lancs, England.
C3 Universite de Bordeaux; Centre National de la Recherche Scientifique (CNRS); Universite de Bordeaux; CHU Bordeaux; Centre National de la Recherche Scientifique (CNRS)
RP Ghorayeb, I (corresponding author), Univ Bordeaux 2, CNRS, Bordeaux Inst Neurosci, UMR 5227, 146 Rue Leo Saignat, F-33076 Bordeaux, France.
EM imad.ghorayeb@u-bordeaux2.fr
CR Abbott RD, 2005, NEUROLOGY, V65, P1442, DOI 10.1212/01.wnl.0000183056.89590.0d
   Almirall H, 1999, J NEURAL TRANSM, V106, P1125, DOI 10.1007/s007020050228
   Arnulf I, 2002, NEUROLOGY, V58, P1019, DOI 10.1212/WNL.58.7.1019
   BALZAMO E, 1977, LAB ANIM SCI, V27, P879
   Barcia C, 2004, J NEUROSCI METH, V134, P59, DOI 10.1016/j.jneumeth.2003.10.017
   BERNHEIMER H, 1973, J NEUROL SCI, V20, P415, DOI 10.1016/0022-510X(73)90175-5
   Bezard E, 1998, PROG NEUROBIOL, V55, P93, DOI 10.1016/S0301-0082(98)00006-9
   Bezard E, 1997, BRAIN RES, V766, P107, DOI 10.1016/S0006-8993(97)00531-3
   Bezard E, 2001, J NEUROSCI, V21, P6853, DOI 10.1523/JNEUROSCI.21-17-06853.2001
   Bliwise DL, 2000, SLEEP, V23, P671
   Boulet S, 2008, J NEUROSCI, V28, P9575, DOI 10.1523/JNEUROSCI.3465-08.2008
   Braak H, 2003, NEUROBIOL AGING, V24, P197, DOI 10.1016/S0197-4580(02)00065-9
   Chaumette T, 2009, NEUROGASTROENT MOTIL, V21, P215, DOI 10.1111/j.1365-2982.2008.01226.x
   DALEY JT, 2006, PROLONGED ASSESSMENT, V0, P0
   Dauer W, 2003, NEURON, V39, P889, DOI 10.1016/S0896-6273(03)00568-3
   Decamp E, 2004, EUR J NEUROSCI, V20, P1371, DOI 10.1111/j.1460-9568.2004.03586.x
   Dzirasa K, 2006, J NEUROSCI, V26, P10577, DOI 10.1523/JNEUROSCI.1767-06.2006
   FORNO LS, 1986, ANN NEUROL, V20, P449, DOI 10.1002/ana.410200403
   Ghorayeb I, 2000, MOVEMENT DISORD, V15, P531, DOI 10.1002/1531-8257(200005)15:3<531::AID-MDS1017>3.0.CO;2-C
   Ghorayeb I, 2007, MOVEMENT DISORD, V22, P1567, DOI 10.1002/mds.21541
   Happe S, 2007, J NEUROL, V254, P1037, DOI 10.1007/s00415-006-0483-6
   Hsieh KC, 2008, SLEEP, V31, P1239
   Imbert C, 2000, J NEUROSCI METH, V96, P71, DOI 10.1016/S0165-0270(99)00184-3
   KRIPKE DF, 1968, ELECTROEN CLIN NEURO, V24, P582
   LANGSTON JW, 1984, BRAIN RES, V292, P390
   Lima MMS, 2007, PLOS ONE, V2, P0, DOI 10.1371/journal.pone.0000513
   Meissner W, 2006, NEUROBIOL DIS, V22, P586, DOI 10.1016/j.nbd.2006.01.009
   Mounayar S, 2007, BRAIN, V130, P2898, DOI 10.1093/brain/awm208
   Oiwa Y, 2003, FRONT BIOSCI, V8, PA155, DOI 10.2741/1104
   OZAKI N, 1987, J NEURAL TRANSM, V70, P241, DOI 10.1007/BF01253601
   Postuma RB, 2006, LANCET NEUROL, V5, P552, DOI 10.1016/S1474-4422(06)70478-1
   PUNGOR K, 1990, BRAIN RES, V525, P310, DOI 10.1016/0006-8993(90)90880-K
   Rechtschaffen A, 1968, MANUAL STANDARDIZED, V0, P0
   ROLLEMA H, 1986, EUR J PHARMACOL, V126, P345, DOI 10.1016/0014-2999(86)90071-3
   Rye DB, 2004, NEUROLOGY, V63, PS2, DOI 10.1212/WNL.63.8_suppl_3.S2
   Schenck CH, 1996, NEUROLOGY, V46, P388, DOI 10.1212/WNL.46.2.388
   Tandberg E, 1998, MOVEMENT DISORD, V13, P895, DOI 10.1002/mds.870130606
   VANHILTEN JJ, 1993, J NEURAL TRANSM-PARK, V5, P235
   ZIGMOND MJ, 1990, TRENDS NEUROSCI, V13, P290, DOI 10.1016/0166-2236(90)90112-N
NR 39
TC 101
Z9 115
U1 0
U2 11
PU ACADEMIC PRESS INC ELSEVIER SCIENCE
PI SAN DIEGO
PA 525 B ST, STE 1900, SAN DIEGO, CA 92101-4495 USA
SN 0014-4886
EI 1090-2430
J9 EXP NEUROL
JI Exp. Neurol.
PD OCT 15
PY 2009
VL 219
IS 2
BP 574
EP 582
DI 10.1016/j.expneurol.2009.07.019
PG 9
WC Neurosciences
SC Neurosciences & Neurology
GA 498QN
UT WOS:000270157300023
PM 19635479
DA 2024-02-01
ER

PT J
AU Cubo, E
   Martin, PM
   Gonzalez, M
   Frades, B
AF Cubo, E.
   Martin, P. Martinez
   Gonzalez, M.
   Frades, B.
TI Impact of motor and non-motor symptoms on the direct costs of Parkinson's disease
SO NEUROLOGIA
LA Spanish
DT Article
DE Parkinson's disease; Pharmacoeconomics; Direct cost
ID quality-of-life; projected number; populous nations; economic burden; scale; pd; instrument; questionnaire; perspective; severity
AB Introduction. We evaluate the health-related economic burden of patients with Parkinson's disease (PD) and identify the impact of motor and nonmotor symptoms (NMS) and health-related quality of life (HRQL) on the direct costs of PD in Spain. Method. A cross-sectional, multicenter, pilot study covering consecutive PD outpatients who were included during the year 2004. Cognition (MMSE, SCOPA-Cog), autonomic dysfunction (SCOPA-AUT), motor impairment, severity and complications (SCOPA-motor), depression/anxiety (HADS), sleep (PDSS), psychosis (PPRS), pain, severity/global impairment (HY staging and CISI-PD) and health-related quality of life (EuroQoL) were evaluated. PD-related cost data were obtained using a standardized questionnaire. Association of clinical variables with direct costs was analyzed using the parametric and nonparametric tests. Results. Seventy-eight consecutive PD outpatients (52 010 female and 48% male) having a mean age of 68.2 years (SD: 11), median HY stage of 2 (1-5), and mean PD duration of 8.3 years (SD: 5.4) were included in this study. Average 3 month total direct cost of PD was (sic)2,631 (SD: 4507) per person (range: (sic)71.5-(sic) 29,159) and medical treatment was the main cost driver, accounting for 34% (mean drug cost per person 669; SD: 406). PD direct costs were significantly higher among younger patients, with higher HY stage, PD duration, severity, motor impairment and motor complications (p<0.05). Conclusions. Disease severity, motor impairment and complications had a higher impact on the direct costs of PD than NMS.
C1 [Cubo, E.] Hosp Gen Yague, Secc Neurol, Burgos 09005, Spain.
   [Cubo, E.; Martin, P. Martinez; Frades, B.] Inst Salud Carlos III, Dept Epidemiol Aplicada, Madrid, Spain.
   [Gonzalez, M.] Univ Extremadura, Dept Matemat, Badajoz, Spain.
C3 Hospital General Yague; Instituto de Salud Carlos III; Universidad de Extremadura
RP Cubo, E (corresponding author), Hosp Gen Yague, Secc Neurol, Av Cid 96, Burgos 09005, Spain.
CR Andlin-Sobocki P, 2005, EUR J NEUROL, V12, P1, DOI 10.1111/j.1468-1331.2005.01202.x
   BARCELONA SL, 2004, SOIKOS DATABASE SPAN, V0, P0
   Benito-León J, 2003, MOVEMENT DISORD, V18, P267, DOI 10.1002/mds.10362
   BENJAMINI Y, 1995, J R STAT SOC B, V57, P289, DOI 10.1111/j.2517-6161.1995.tb02031.x
   Calabrese VP, 2007, NEUROLOGY, V69, P223, DOI 10.1212/01.wnl.0000271777.50910.73
   Carter JH, 1998, MOVEMENT DISORD, V13, P20, DOI 10.1002/mds.870130108
   Chaudhuri K Ray, 2005, CURR NEUROL NEUROSCI REP, V5, P275, DOI 10.1007/s11910-005-0072-6
   Chaudhuri KR, 2006, MOVEMENT DISORD, V21, P916, DOI 10.1002/mds.20844
   Chaudhuri KR, 2002, J NEUROL NEUROSUR PS, V73, P629, DOI 10.1136/jnnp.73.6.629
   *COMM AUSTR, 1990, GUID PHARM IND PREP, V0, P0
   *DEV COR TEAM, 2004, LANG ENV STAT COMP, V0, P0
   Djaldetti R, 2004, NEUROLOGY, V62, P2171, DOI 10.1212/01.WNL.0000130455.38550.9D
   Dodel RC, 1998, PHARMACOECONOMICS, V14, P299, DOI 10.2165/00019053-199814030-00006
   Dorsey ER, 2007, NEUROLOGY, V68, P384, DOI 10.1212/01.wnl.0000247740.47667.03
   EISENBERG JM, 1989, JAMA-J AM MED ASSOC, V262, P2879, DOI 10.1001/jama.262.20.2879
   Findley L, 2003, MOVEMENT DISORD, V18, P1139, DOI 10.1002/mds.10507
   FOLSTEIN MF, 1975, J PSYCHIAT RES, V12, P189, DOI 10.1016/0022-3956(75)90026-6
   Friedberg G, 1998, CLIN NEUROPHARMACOL, V21, P280
   GIBB WRG, 1988, J NEUROL NEUROSUR PS, V51, P745, DOI 10.1136/jnnp.51.6.745
   Grandas F, 2003, MOVEMENT DISORD, V18, P87, DOI 10.1002/mds.10294
   Guttman M, 2003, MOVEMENT DISORD, V18, P313, DOI 10.1002/mds.10333
   Hagell P, 2002, MOVEMENT DISORD, V17, P1213, DOI 10.1002/mds.10262
   HOEHN MM, 1967, NEUROLOGY, V17, P427, DOI 10.1212/WNL.17.5.427
   Janca A, 2002, PARKINSONISM RELAT D, V9, P3, DOI 10.1016/S1353-8020(02)00038-X
   Keränen T, 2003, PARKINSONISM RELAT D, V9, P163, DOI 10.1016/S1353-8020(02)00097-4
   Kuopio AM, 2000, MOVEMENT DISORD, V15, P216, DOI 10.1002/1531-8257(200003)15:2<216::AID-MDS1003>3.0.CO;2-#
   Leibson CL, 2006, MOVEMENT DISORD, V21, P1864, DOI 10.1002/mds.21075
   Lindgren P, 2005, EUR J NEUROL, V12, P68, DOI 10.1111/j.1468-1331.2005.01197.x
   Lopiano L, 2002, J NEUROL SCI, V195, P167, DOI 10.1016/S0022-510X(02)00008-4
   Marinus J, 2003, J CLIN EPIDEMIOL, V56, P61, DOI 10.1016/S0895-4356(02)00569-3
   Marinus J, 2002, CLIN NEUROPHARMACOL, V25, P318, DOI 10.1097/00002826-200211000-00008
   Marinus J, 2003, NEUROLOGY, V61, P1222, DOI 10.1212/01.WNL.0000091864.39702.1C
   Martínez-Martín P, 2006, MOVEMENT DISORD, V21, P208, DOI 10.1002/mds.20697
   Martínez-Martín P, 2005, J CLIN EPIDEMIOL, V58, P674, DOI 10.1016/j.jclinepi.2004.09.014
   MARTINEZMARTIN P, 1998, MOV DISORD S2, V13, P62
   Muller Thomas, 2006, Z ARZTL FORTBILD QUALITATSSICH, V100, P291
   Noyes K, 2006, MOVEMENT DISORD, V21, P362, DOI 10.1002/mds.20727
   Ragothaman M, 2006, MOVEMENT DISORD, V21, P1755, DOI 10.1002/mds.21035
   Schenkman M, 2001, PARKINSONISM RELAT D, V8, P41, DOI 10.1016/S1353-8020(00)00079-1
   Schrag A, 2000, J NEUROL NEUROSUR PS, V69, P67, DOI 10.1136/jnnp.69.1.67
   SINGER E, 1973, J CHRON DIS, V26, P243, DOI 10.1016/0021-9681(73)90105-7
   Spottke AE, 2005, PHARMACOECONOMICS, V23, P817, DOI 10.2165/00019053-200523080-00007
   *STAT CORP, 2003, STAT STAT SOFT REL 8, V0, P0
   Visser M, 2004, MOVEMENT DISORD, V19, P1306, DOI 10.1002/mds.20153
   Welsh M, 2004, NEUROL CLIN, V22, PS141, DOI 10.1016/j.ncl.2004.05.003
   WhettenGoldstein K, 1997, J AM GERIATR SOC, V45, P844, DOI 10.1111/j.1532-5415.1997.tb01512.x
NR 46
TC 16
Z9 16
U1 1
U2 6
PU GRUPO ARS XXI COMUNICACION S L
PI BARCELONA
PA PASSEIG GRACIA 84, 1, BARCELONA, 08008, SPAIN
SN 0213-4853
EI 
J9 NEUROLOGIA
JI Neurologia
PD JAN-FEB 15
PY 2009
VL 24
IS 1
BP 15
EP 23
DI 
PG 9
WC Clinical Neurology
SC Neurosciences & Neurology
GA 433VI
UT WOS:000265233500004
PM 19003550
DA 2024-02-01
ER

PT J
AU Mostile, G
   Jankovic, J
AF Mostile, Giovanni
   Jankovic, Joseph
TI Treatment of dysautonomia associated with Parkinson's disease
SO PARKINSONISM & RELATED DISORDERS
LA English
DT Article
DE Parkinson's disease; Dysautonomia; Multiple system atrophy; Treatment
ID multiple system atrophy; neurogenic orthostatic hypotension; toxin type-a; placebo-controlled trial; induced penile erections; double-blind; botulinum-toxin; sexual dysfunction; nonmotor symptoms; autonomic failure
AB Non-motor symptoms are increasingly recognized to adversely impact on the quality of life of patients with in Parkinson's disease (PD), particularly as the disease progresses. Autonomic symptom severity in patients with PD seems to correlate with older age, greater disease severity, psychiatric complications, sleep disorders, and higher doses of dopaminergic medication. The following therapeutic strategies are frequently used in the treatment of PD-related dysautonomia: 1. Orthostatic hypotension: fludrocortisone, midodrine, and droxidopa; 2. Sialorrhea: glycopyrrolate and botulinun toxin injections; 3. Constipation: symbiotic yogurt and bulking agents, macrogol, lubiprostone, mosapride citrate and tegaserod, pyridostigmine bromide, botulinum toxin injections and sacral nerve stimulation; 4. Urinary frequency: oxybutynin, tolterodine, solifenacin, darifenacin, botulinum toxin injections; 5. Erectile dysfunction: sildenafil and other phosphodiesterase type 5 inhibitors. More effective symptomatic and pathogenesis-targeted therapies are needed to ameliorate the non-motor symptoms of PD that usually do not respond well to dopaminergic medications. (C) 2009 Elsevier Ltd. All rights reserved.
C1 [Mostile, Giovanni; Jankovic, Joseph] Baylor Coll Med, Parkinsons Dis Ctr, Dept Neurol, Smith Tower,Suite 1801,6550 Fannin, Houston, TX 77030 USA.
   [Mostile, Giovanni; Jankovic, Joseph] Baylor Coll Med, Movement Disorders Clin, Dept Neurol, Houston, TX 77030 USA.
   [Mostile, Giovanni] Univ Catania, Dept Neurosci, Catania, Italy.
C3 Baylor College of Medicine; Baylor College of Medicine; University of Catania
RP Jankovic, J (corresponding author), Baylor Coll Med, Parkinsons Dis Ctr, Dept Neurol, Smith Tower,Suite 1801,6550 Fannin, Houston, TX 77030 USA.
EM josephj@bcm.tmc.edu
CR ABATE G, 1979, BMJ-BRIT MED J, V2, P1466, DOI 10.1136/bmj.2.6203.1466
   Albanese A, 1997, MOVEMENT DISORD, V12, P764, DOI 10.1002/mds.870120524
   Allcock LM, 2006, MOVEMENT DISORD, V21, P1851, DOI 10.1002/mds.20996
   Allcock LM, 2004, J NEUROL NEUROSUR PS, V75, P1470, DOI 10.1136/jnnp.2003.029413
   Andersson KE, 2009, CURR OPIN UROL, V19, P380, DOI 10.1097/MOU.0b013e32832ce8a4
   [Anonymous], 1993, CLIN AUTON RES, V0, P0
   Ashraf W, 1997, MOVEMENT DISORD, V12, P946, DOI 10.1002/mds.870120617
   ASTARLOA R, 1992, CLIN NEUROPHARMACOL, V15, P375, DOI 10.1097/00002826-199210000-00004
   Bachmann CG, 2006, MOVEMENT DISORD, V21, P1824, DOI 10.1002/mds.21068
   Bagheri H, 1999, CLIN NEUROPHARMACOL, V22, P213
   Bannister R, 1992, AUTONOMIC FAILURE TX, V0, P622
   Barichella M, 2009, MOVEMENT DISORD, V24, P1881, DOI 10.1002/mds.22705
   Basson R, 1996, PARKINSONISM RELAT DISORD, V2, P177, DOI 10.1016/S1353-8020(96)00020-X
   Bharucha AE, 2008, CLIN AUTON RES, V18, P194, DOI 10.1007/s10286-008-0476-x
   Blackett H, 2009, PARKINSONISM RELAT D, V15, P81, DOI 10.1016/j.parkreldis.2007.10.016
   Bonuccelli U, 2003, ARCH NEUROL-CHICAGO, V60, P1400, DOI 10.1001/archneur.60.10.1400
   BORDET R, 1995, CLIN NEUROPHARMACOL, V18, P83, DOI 10.1097/00002826-199502000-00012
   BORDET R, 1994, CLIN NEUROPHARMACOL, V17, P380
   Bouvette CM, 1996, MAYO CLIN PROC, V71, P847, DOI 10.4065/71.9.847
   Bronner G, 2008, EUR J NEUROL, V15, P1146, DOI 10.1111/j.1468-1331.2008.02281.x
   Bronner G, 2004, J SEX MARITAL THER, V30, P95, DOI 10.1080/00926230490258893
   Cadeddu F, 2005, ALIMENT PHARM THER, V22, P997, DOI 10.1111/j.1365-2036.2005.02669.x
   Camilleri M, 2008, NEW ENGL J MED, V358, P2344, DOI 10.1056/NEJMoa0800670
   Capaccio P, 2008, AM J OTOLARYNG, V29, P333, DOI 10.1016/j.amjoto.2007.10.003
   CAPLAN LH, 1965, RADIOLOGY, V85, P73, DOI 10.1148/85.1.73
   Castelli L, 2004, J NEUROL NEUROSUR PS, V75, P1260, DOI 10.1136/jnnp.2003.034579
   Celikel E, 2008, EUR J NEUROL, V15, P1168, DOI 10.1111/j.1468-1331.2008.02278.x
   Chaudhuri KR, 2009, LANCET NEUROL, V8, P464, DOI 10.1016/S1474-4422(09)70068-7
   Chaudhuri KR, 2007, MOVEMENT DISORD, V22, P1901, DOI 10.1002/mds.21596
   Chou KL, 2007, MOVEMENT DISORD, V22, P2306, DOI 10.1002/mds.21646
   Denq JC, 1997, CLIN AUTON RES, V7, P321, DOI 10.1007/BF02267725
   Diamond Alan, 2006, J COSMET DERMATOL, V5, P169, DOI 10.1111/j.1473-2165.2006.00250.x
   Dula E, 2000, UROLOGY, V56, P130, DOI 10.1016/S0090-4295(00)00575-6
   EDWARDS LL, 1993, ANN NEUROL, V33, P490, DOI 10.1002/ana.410330512
   Ejaz AA, 2004, MAYO CLIN PROC, V79, P890, DOI 10.4065/79.7.890
   Evatt ML, 2009, MOVEMENT DISORD, V24, P635, DOI 10.1002/mds.22260
   Fine J, 1999, MOVEMENT DISORD, V14, P701, DOI 10.1002/1531-8257(199907)14:4<701::AID-MDS1026>3.0.CO;2-R
   Fischer M, 2001, J NEURAL TRANSM, V108, P205, DOI 10.1007/s007020170088
   Giannantoni A, 2009, J UROLOGY, V182, P1453, DOI 10.1016/j.juro.2009.06.023
   Goetz CG, 2008, MOVEMENT DISORD, V23, P2129, DOI 10.1002/mds.22340
   Goldstein DS, 2003, LANCET NEUROL, V2, P669, DOI 10.1016/S1474-4422(03)00555-6
   Goldstein DS, 2003, HYPERTENSION, V42, P136, DOI 10.1161/01.HYP.0000081216.11623.C3
   Greene JG, 2009, EXP NEUROL, V218, P154, DOI 10.1016/j.expneurol.2009.04.023
   Grunfeld A, 2009, AM J CLIN DERMATOL, V10, P87, DOI 10.2165/00128071-200910020-00002
   Han G, 2009, J SEXUAL MED, V0, P0
   Hely MA, 2008, MOVEMENT DISORD, V23, P837, DOI 10.1002/mds.21956
   Henry GD, 2007, UROL CLIN N AM, V34, P535, DOI 10.1016/j.ucl.2007.08.015
   Herzog J, 2008, BRAIN, V131, P132, DOI 10.1093/brain/awm254
   Hirayama M, 2006, J NEUROL, V253, P42, DOI 10.1007/s00415-006-7010-7
   Honig H, 2009, MOVEMENT DISORD, V24, P1468, DOI 10.1002/mds.22596
   Hori N, 2008, CLIN AUTON RES, V18, P20, DOI 10.1007/s10286-008-0453-4
   Horowitz DR, 2001, CLIN AUTON RES, V11, P363, DOI 10.1007/BF02292768
   Hussain IF, 2001, J NEUROL NEUROSUR PS, V71, P371, DOI 10.1136/jnnp.71.3.371
   Hyson HC, 2002, MOVEMENT DISORD, V17, P1318, DOI 10.1002/mds.10276
   Jamnadas-Khoda J, 2009, MOVEMENT DISORD, V24, P1747, DOI 10.1002/mds.22537
   Jankovic J, 2008, J NEUROL NEUROSUR PS, V79, P368, DOI 10.1136/jnnp.2007.131045
   JANKOVIC J, 1993, AM J MED, V95, P38, DOI 10.1016/0002-9343(93)90230-M
   JANKOVIC J, 1992, SOUTHERN MED J, V85, P351, DOI 10.1097/00007611-199204000-00005
   Jankovic J, 2009, TOXICON, V54, P614, DOI 10.1016/j.toxicon.2008.11.013
   Johanson JF, 2007, ALIMENT PHARM THER, V25, P1351, DOI 10.1111/j.1365-2036.2007.03320.x
   Jost WH, 1997, MOVEMENT DISORD, V12, P423, DOI 10.1002/mds.870120324
   Kalf JG, 2007, J NEUROL, V254, P1227, DOI 10.1007/s00415-007-0508-9
   Kaufmann H, 2003, CIRCULATION, V108, P724, DOI 10.1161/01.CIR.0000083721.49847.D7
   Kaufmann H, 2004, NEUROLOGY, V63, P1093, DOI 10.1212/01.WNL.0000138500.73671.DC
   Klos KJ, 2005, PARKINSONISM RELAT D, V11, P381, DOI 10.1016/j.parkreldis.2005.06.005
   Krogh K, 2008, ACTA NEUROL SCAND, V117, P60, DOI 10.1111/j.1600-0404.2007.00900.x
   Kuno S, 2004, PARKINSONISM RELAT D, V10, P181, DOI 10.1016/j.parkreldis.2003.08.001
   Kushnir M, 2006, MOVEMENT DISORD, V21, P0
   Lacy BE, 2008, CLIN INTERV AGING, V3, P357, DOI 10.2147/CIA.S2938
   Lagalla G, 2006, MOVEMENT DISORD, V21, P704, DOI 10.1002/mds.20793
   Lagalla G, 2009, J NEUROL, V256, P563, DOI 10.1007/s00415-009-0085-1
   Lahrmann H, 2006, EUR J NEUROL, V13, P930, DOI 10.1111/j.1468-1331.2006.01512.x
   Lanzafame S, 2009, MOVEMENT DISORD, V24, P0
   Lim SY, 2009, ARCH NEUROL-CHICAGO, V66, P167, DOI 10.1001/archneurol.2008.561
   Lipp A, 2003, NEUROLOGY, V61, P1279, DOI 10.1212/WNL.61.9.1279
   Lipp A, 2009, ARCH NEUROL-CHICAGO, V66, P742, DOI 10.1001/archneurol.2009.71
   Liu Z, 2005, MOVEMENT DISORD, V20, P680, DOI 10.1002/mds.20387
   Low PA, 1997, JAMA-J AM MED ASSOC, V277, P1046, DOI 10.1001/jama.277.13.1046
   MAGALHAES M, 1995, ACTA NEUROL SCAND, V91, P98
   Magerkurth C, 2005, CLIN AUTON RES, V15, P76, DOI 10.1007/s10286-005-0253-z
   Mancini F, 2003, MOVEMENT DISORD, V18, P685, DOI 10.1002/mds.10420
   Marks L, 2001, INT J LANG COMM DIS, V36, P282, DOI 10.3109/13682820109177898
   Martignoni E, 1997, J NEURAL TRANSM, V104, P1295, DOI 10.1007/BF01294730
   Mathias CJ, 2008, CLIN AUTON RES, V18, P25, DOI 10.1007/s10286-007-1005-z
   Mathias CJ, 2001, CLIN AUTON RES, V11, P235, DOI 10.1007/BF02298955
   Mathias CJ, 2003, J NEUROL NEUROSUR PS, V74, PIII31, DOI 10.1136/jnnp.74.suppl_3.iii31
   Mathias CJ, 2002, AUTON NEUROSCI-BASIC, V96, P50, DOI 10.1016/S1566-0702(01)00370-8
   Mathias CJ, 1992, TXB CLIN DISORDERS A, V0, P489
   Meco G, 2008, PARKINSONISM RELAT D, V14, P451, DOI 10.1016/j.parkreldis.2007.10.008
   MILLER E, 1973, ARCH NEUROL-CHICAGO, V29, P99, DOI 10.1001/archneur.1973.00490260043008
   Minguez-Castellanos A, 2007, NEUROLOGY, V68, P2012, DOI 10.1212/01.wnl.0000264429.59379.d9
   Mowatt G, 2008, NEUROUROL URODYNAM, V27, P155, DOI 10.1002/nau.20565
   OSullivan JD, 1998, MOVEMENT DISORD, V13, P536, DOI 10.1002/mds.870130326
   OETTLE GJ, 1991, GUT, V32, P941, DOI 10.1136/gut.32.8.941
   Okun MS, 2002, ARCH NEUROL-CHICAGO, V59, P1750, DOI 10.1001/archneur.59.11.1750
   Ondo WG, 2004, NEUROLOGY, V62, P37, DOI 10.1212/01.WNL.0000101713.81253.4C
   Papatsoris AG, 2006, UROLOGY, V67, P447, DOI 10.1016/j.urology.2005.10.017
   Pfeiffer RF, 2003, LANCET NEUROL, V2, P107, DOI 10.1016/S1474-4422(03)00307-7
   Pinto Rodrigo A, 2009, GASTROINTEST ENDOSC CLIN N AM, V19, P83, DOI 10.1016/j.giec.2008.12.011
   Pohanka M, 2005, PARKINSONISM RELAT D, V11, P509, DOI 10.1016/j.parkreldis.2005.03.004
   Postma AG, 2007, MOVEMENT DISORD, V22, P2430, DOI 10.1002/mds.21752
   Proulx M, 2005, MOVEMENT DISORD, V20, P204, DOI 10.1002/mds.20189
   Pursiainen V, 2007, MOVEMENT DISORD, V22, P828, DOI 10.1002/mds.21422
   Quigley EMM, 1996, SEMIN NEUROL, V16, P245, DOI 10.1055/s-2008-1040981
   Raffaele R, 2002, EUR UROL, V41, P382, DOI 10.1016/S0302-2838(02)00054-4
   Ransmayr GN, 2008, NEUROLOGY, V70, P299, DOI 10.1212/01.wnl.0000296826.61499.26
   Riley DE, 2003, J NEUROL NEUROSUR PS, V74, P56, DOI 10.1136/jnnp.74.1.56
   Rodriguez-Blazquez C, 2009, EUR J NEUROL, V0, P0
   SADJADPOUR K, 1983, JAMA-J AM MED ASSOC, V249, P1148, DOI 10.1001/jama.1983.03330330030012
   Sakakibara R, 2008, J NEURAL TRANSM, V115, P443, DOI 10.1007/s00702-007-0855-9
   Sakakibara R, 2005, MOVEMENT DISORD, V20, P261, DOI 10.1002/mds.20352
   Sakakibara R, 2001, AUTON NEUROSCI-BASIC, V92, P76, DOI 10.1016/S1566-0702(01)00295-8
   Sakakibara R, 2007, MOVEMENT DISORD, V22, P1672, DOI 10.1002/mds.21250
   Schoffer KL, 2007, MOVEMENT DISORD, V22, P1543, DOI 10.1002/mds.21428
   Seki S, 2001, NEUROUROL URODYNAM, V20, P105, DOI 10.1002/1520-6777(2001)20:1<105::AID-NAU12>3.0.CO;2-9
   Senard JM, 1997, J NEUROL NEUROSUR PS, V63, P584, DOI 10.1136/jnnp.63.5.584
   SENARD JM, 1993, FUNDAM CLIN PHARM, V7, P465
   Serrano-Dueñas V, 2003, NEUROLOGIA, V18, P2
   Sheffield James K, 2007, EXPERT REV NEUROTHER, V7, P637, DOI 10.1586/14737175.7.6.637
   Stacy M, 2010, NONMOTOR NONDOPAMINE, V0, P0
   SUCHOWERSKY O, 1995, MOVEMENT DISORD, V10, P337, DOI 10.1002/mds.870100318
   Sullivan KL, 2006, MOVEMENT DISORD, V21, P115, DOI 10.1002/mds.20666
   Swinn L, 2003, MOVEMENT DISORD, V18, P1459, DOI 10.1002/mds.10586
   Tanaka H, 1997, LANCET, V349, P175, DOI 10.1016/S0140-6736(97)24003-1
   TENHARKEL ADJ, 1992, J INTERN MED, V232, P139
   Thomsen TR, 2007, MOVEMENT DISORD, V22, P2268, DOI 10.1002/mds.21730
   Tintner R, 2005, NEUROLOGY, V65, P765, DOI 10.1212/01.wnl.0000174433.76707.8c
   Tuteja AK, 2005, AM J GASTROENTEROL, V100, P124, DOI 10.1111/j.1572-0241.2005.40516.x
   Ueki A, 2004, J NEUROL, V251, P18, DOI 10.1007/s00415-004-1706-3
   van Lieshout JJ, 2000, CLIN AUTON RES, V10, P35, DOI 10.1007/BF02291388
   Verbaan D, 2007, NEUROLOGY, V69, P333, DOI 10.1212/01.wnl.0000266593.50534.e8
   Wright RA, 1998, NEUROLOGY, V51, P120, DOI 10.1212/WNL.51.1.120
   Zanettini R, 2007, NEW ENGL J MED, V356, P39, DOI 10.1056/NEJMoa054830
   Zangaglia R, 2007, MOVEMENT DISORD, V22, P1239, DOI 10.1002/mds.21243
   Ziemssen T, 2009, J NEUROL SCI, V0, P0
NR 136
TC 37
Z9 40
U1 0
U2 6
PU ELSEVIER SCI LTD
PI OXFORD
PA THE BOULEVARD, LANGFORD LANE, KIDLINGTON, OXFORD OX5 1GB, OXON, ENGLAND
SN 1353-8020
EI 1873-5126
J9 PARKINSONISM RELAT D
JI Parkinsonism Relat. Disord.
PD DEC 15
PY 2009
VL 15
IS 
BP S224
EP S232
DI 10.1016/S1353-8020(09)70820-X
PG 9
WC Clinical Neurology
SC Neurosciences & Neurology
GA VJ3EH
UT WOS:000576252500052
PM 20082997
DA 2024-02-01
ER

PT J
AU Micallef, J
   Rey, M
   Eusebio, A
   Audebert, C
   Rouby, F
   Jouve, E
   Tardieu, S
   Blin, O
AF Micallef, Joelle
   Rey, Marc
   Eusebio, Alexandre
   Audebert, Christine
   Rouby, Frank
   Jouve, Elisabeth
   Tardieu, Sophie
   Blin, Oliver
TI Antiparkinsonian drug-induced sleepiness: a double-blind placebo-controlled study of L-dopa, bromocriptine and pramipexole in healthy subjects
SO BRITISH JOURNAL OF CLINICAL PHARMACOLOGY
LA English
DT Article
DE clinical trials; dopamine agonists; healthy subjects; Multiple Sleep Latency Test; sedation; sleepiness
ID excessive daytime sleepiness; restless legs syndrome; parkinsons-disease; receptor agonists; endocrine functions; volunteers; attacks; domperidone; levodopa; episodes
AB WHAT IS ALREADY KNOWN ABOUT THIS SUBJECT center dot Dopamine agonists used in Parkinson's disease patients are associated with excessive daytime sleepiness and sleep attacks occurring without prior warning. center dot Parkinson's disease accounts in itself for a variety of sleep disorders. It is therefore important to study the drug-induced sleepiness in healthy volunteers. center dot In healthy subjects, pramipexole has proved to decrease alertness and ropinirole to reduce sleep latency. WHAT THIS STUDY ADDS center dot Results from our study show that pramipexole reduces the mean sleep latency as measured by the Multiple Sleep Latency Test in healthy volunteers, hence providing an objective measure of increased sleepiness. center dot Furthermore, the reduction in sleep latency was not associated with a subjective impression of increased sleepiness. center dot Such dissociation may underlie the occurrence of sleep attacks without prior warning. To assess the sleepiness induced by pramipexole, a D2/D3-dopamine receptor agonist commonly used in Parkinson's disease and restless legs syndrome, without the problem of the confounding factors related to the disease. Placebo, bromocriptine (2.5 mg), L-dopa (100 mg) and pramipexole (0.5 mg) were administered in a single oral dose on four separate days, with at least a 2-week wash-out period in a randomized cross-over design. Induced somnolence was assessed using Multiple Sleep Latency Test (MSLT) and subjective scaling of vigilance. Twelve male subjects (26.3 +/- 5.5 years old) without anxiety, mood, sleep or sedation disorders were enrolled. Pramipexole significantly reduced mean sleep latency compared with placebo 3 h 30 min [-6.1 min (-9.8, -2.4), P = 0.002] and 5 h 30 min [-5.6 min (-7.7, -3.5), P = 0.003] after administration. In addition, the total duration of sleep during the tests was higher with pramipexole than with placebo [+6.0 min (2.3, 9.7), P < 0.001]. These differences were not observed with L-dopa and bromocriptine in comparison with placebo. The induced sleepiness was not associated with an increase in subjective somnolence scaling, indicating that this adverse event may occur without prior warning. These results show that a single oral dose of pramipexole induces sleepiness as assessed by MSLT in healthy young subjects, independent of disease-related sleep dysfunction.
C1 [Micallef, Joelle; Eusebio, Alexandre; Audebert, Christine; Rouby, Frank; Jouve, Elisabeth; Tardieu, Sophie; Blin, Oliver] CHU Timone, CIC UPCET, F-13385 Marseille 5, France.
   [Micallef, Joelle; Eusebio, Alexandre; Audebert, Christine; Rouby, Frank; Jouve, Elisabeth; Tardieu, Sophie; Blin, Oliver] CHU Timone, Inst Cognit Neurosci, CNRS, Dept Clin Pharmacol,UMR 6193, F-13385 Marseille 5, France.
   [Rey, Marc] CHU Timone, Dept Clin Neurophysiol, Sleep Ctr, F-13385 Marseille 5, France.
   [Eusebio, Alexandre; Blin, Oliver] CHU Timone, Dept Neurol & Movement Disorders, F-13385 Marseille 5, France.
C3 Aix-Marseille Universite; Assistance Publique-Hopitaux de Marseille; Centre National de la Recherche Scientifique (CNRS); Aix-Marseille Universite; Assistance Publique-Hopitaux de Marseille; Aix-Marseille Universite; Assistance Publique-Hopitaux de Marseille; Aix-Marseille Universite; Assistance Publique-Hopitaux de Marseille
RP Blin, O (corresponding author), CHU Timone, CIC UPCET, 264 Rue St Pierre, F-13385 Marseille 5, France.
EM olivier.blin@mail.ap-hm.fr
FU Pharmacia-Upjohn Laboratory, France
CR Abbott RD, 2005, NEUROLOGY, V65, P1442, DOI 10.1212/01.wnl.0000183056.89590.0d
   Andreu N, 1999, CLIN NEUROPHARMACOL, V22, P15, DOI 10.1097/00002826-199901000-00004
   Arnulf I, 2005, SLEEP MED REV, V9, P185, DOI 10.1016/j.smrv.2005.01.001
   Bartholomeusz CF, 2003, J PSYCHOPHARMACOL, V17, P9, DOI 10.1177/0269881103017001688
   BUYSSE DJ, 1989, PSYCHIAT RES, V28, P193, DOI 10.1016/0165-1781(89)90047-4
   CARSKADON MA, 1986, SLEEP, V9, P519, DOI 10.1093/sleep/9.4.519
   Chaudhuri KR, 2002, DRUG SAFETY, V25, P473, DOI 10.2165/00002018-200225070-00001
   Duka T, 1997, BEHAV PHARMACOL, V8, P373
   Ferreira JJ, 2002, NEUROLOGY, V58, P460, DOI 10.1212/WNL.58.3.460
   Ferreira JJ, 2000, LANCET, V355, P1333, DOI 10.1016/S0140-6736(00)02119-X
   FERREIRA JJ, 2000, MOVEMENT DISORD, V15, P129
   Franchi F, 2001, HYPERTENSION, V38, P123, DOI 10.1161/01.HYP.38.1.123
   Frucht S, 1999, NEUROLOGY, V52, P1908, DOI 10.1212/WNL.52.9.1908
   Garcia-Borreguero D, 2003, SLEEP MED REV, V7, P115, DOI 10.1053/smrv.2002.0229
   Garcia-Borreguero D, 2003, NEUROLOGY, V61, P1008, DOI 10.1212/WNL.61.7.1008
   GASSER T, 1992, ARCH NEUROL-CHICAGO, V49, P1131, DOI 10.1001/archneur.1992.00530350045017
   HAMILTON M, 1959, BRIT J MED PSYCHOL, V32, P50, DOI 10.1111/j.2044-8341.1959.tb00467.x
   Hauser RA, 2000, MOVEMENT DISORD, V15, P658, DOI 10.1002/1531-8257(200007)15:4<658::AID-MDS1009>3.0.CO;2-N
   HINDMARCH I, 1980, BRIT J CLIN PHARMACO, V10, P145, DOI 10.1111/j.1365-2125.1980.tb01731.x
   Hobson DE, 2002, JAMA-J AM MED ASSOC, V287, P455, DOI 10.1001/jama.287.4.455
   Holloway R, 2000, JAMA-J AM MED ASSOC, V284, P1931, DOI 10.1001/jama.284.15.1931
   HORNE J A, 1976, INTERNATIONAL JOURNAL OF CHRONOBIOLOGY, V4, P97
   JOHNS MW, 1991, SLEEP, V14, P540, DOI 10.1093/sleep/14.6.540
   Lin JS, 2000, J SLEEP RES, V9, P89, DOI 10.1046/j.1365-2869.2000.00181.x
   Lu J, 2006, J NEUROSCI, V26, P193, DOI 10.1523/JNEUROSCI.2244-05.2006
   Micallef-Roll J, 2001, CLIN NEUROPHARMACOL, V24, P91, DOI 10.1097/00002826-200103000-00004
   Mizuki Y, 1997, PROG NEURO-PSYCHOPH, V21, P573, DOI 10.1016/S0278-5846(97)00033-X
   Montastruc JL, 2001, CLIN NEUROPHARMACOL, V24, P181, DOI 10.1097/00002826-200105000-00013
   MONTI JM, 1988, PSYCHOPHARMACOLOGY, V95, P395
   Oertel WH, 2007, MOVEMENT DISORD, V22, PS466, DOI 10.1002/mds.21545
   Pal S, 2001, J NEURAL TRANSM, V108, P71, DOI 10.1007/s007020170098
   PALADINI D, 2000, MOV DISORD S3, V15, P130
   PARKES JD, 1986, CLIN NEUROPHARMACOL, V9, P517, DOI 10.1097/00002826-198612000-00003
   Perachon S, 1999, EUR J PHARMACOL, V366, P293, DOI 10.1016/S0014-2999(98)00896-6
   Rechtschaffen A, 1968, MANUAL STANDARDIZED, V0, P0
   Reddymasu SC, 2007, AM J GASTROENTEROL, V102, P2036, DOI 10.1111/j.1572-0241.2007.01255.x
   Rye DB, 2002, NEUROLOGY, V58, P341, DOI 10.1212/WNL.58.3.341
   Samuels ER, 2006, PSYCHOPHARMACOLOGY, V187, P498, DOI 10.1007/s00213-006-0443-y
   Samuels ER, 2007, BRIT J CLIN PHARMACO, V64, P591, DOI 10.1111/j.1365-2125.2007.02938.x
   Schapira AHV, 2000, LANCET, V355, P1332, DOI 10.1016/S0140-6736(00)02118-8
   SCHILLING JC, 1992, CLIN PHARMACOL THER, V51, P541, DOI 10.1038/clpt.1992.60
   Tan EK, 2003, FUND CLIN PHARMACOL, V17, P117, DOI 10.1046/j.1472-8206.2003.00122.x
   Tan EK, 2002, NEUROLOGY, V58, P465, DOI 10.1212/WNL.58.3.465
   THAYER R, 1986, PSYCHOL REP, V0, P607
   Thobois S, 2006, CLIN THER, V28, P1, DOI 10.1016/j.clinthera.2005.12.003
   Uitti RJ, 1996, CNS DRUGS, V5, P369, DOI 10.2165/00023210-199605050-00006
   Ulivelli M, 2002, NEUROLOGY, V58, P462, DOI 10.1212/WNL.58.3.462
   Winkelman JW, 2006, NEUROLOGY, V67, P1034, DOI 10.1212/01.wnl.0000231513.23919.a1
NR 48
TC 39
Z9 43
U1 0
U2 6
PU WILEY
PI HOBOKEN
PA 111 RIVER ST, HOBOKEN 07030-5774, NJ USA
SN 0306-5251
EI 1365-2125
J9 BRIT J CLIN PHARMACO
JI Br. J. Clin. Pharmacol.
PD MAR 15
PY 2009
VL 67
IS 3
BP 333
EP 340
DI 10.1111/j.1365-2125.2008.03310.x
PG 8
WC Pharmacology & Pharmacy
SC Pharmacology & Pharmacy
GA 421SP
UT WOS:000264378900008
PM 19220275
DA 2024-02-01
ER

PT J
AU Mitra, T
   Chaudhuri, KR
AF Mitra, Tanya
   Chaudhuri, K. Ray
TI Sleep dysfunction and role of dysautonomia in Parkinson's disease
SO PARKINSONISM & RELATED DISORDERS
LA English
DT Article
DE Parkinson's disease; Sleep; Dysautonomia
AB Altered sleep is a common non motor symptom in Parkinson's disease. Sleep dysfunction has been reported to occur in 60-90% of all PD patients, having a detrimental impact on quality of life and increasing disability. alpha-Synuclein deposits in the lower brainstem affecting autonomic and sleep regions have been identified in the pathophysiology. The resultant non motor symptoms such as REM sleep behaviour disorder (RBD) can precede the motor symptoms by years. RBD is violent, enacted dreams that expose the patient or their sleeping partner to night-time injuries. Excessive daytime sleepiness, sometimes with a narcolepsy-like phenotype, is a common occurrence in PD, owing to lesions in the arousal systems of the brain. Restless legs syndrome and sleep disordered breathing can all affect daytime alertness of PD patients. Autonomic deregulation can also negatively affect sleep patterns, by adding to night-time wakening and disrupting sleep. (C) 2009 Elsevier Ltd. All rights reserved.
C1 [Mitra, Tanya] Kings Coll London, Sch Med, London, England.
   [Chaudhuri, K. Ray] Univ Hosp Lewisham, Kings Coll Hosp, Natl Parkinson Fdn Ctr Excellence, London, England.
   [Chaudhuri, K. Ray] Kings Coll London, Inst Psychiat, London, England.
C3 University of London; King's College London; University of London; King's College London; King's College Hospital NHS Foundation Trust; King's College Hospital; University of London; King's College London
RP Mitra, T (corresponding author), Kings Coll London, Sch Med, London, England.
CR Allen RP, 2003, SLEEP MED, V4, P101, DOI 10.1016/S1389-9457(03)00010-8
   Arnulf I, 2008, CURR OPIN NEUROL, V21, P472, DOI 10.1097/WCO.0b013e328305044d
   Asai H, 2009, CLIN NEUROL NEUROSUR, V111, P341, DOI 10.1016/j.clineuro.2008.11.007
   Boeve BF, 2007, BRAIN, V130, P2770, DOI 10.1093/brain/awm056
   Chaudhuri KR, 2009, LANCET NEUROL, V8, P464, DOI 10.1016/S1474-4422(09)70068-7
   Chaudhuri KR, 1997, MOVEMENT DISORD, V12, P877, DOI 10.1002/mds.870120608
   Cheon SM, 2008, PARKINSONISM RELAT D, V14, P286, DOI 10.1016/j.parkreldis.2007.09.002
   Chiu HFK, 2000, SLEEP, V23, P513
   Comella CL, 1998, NEUROLOGY, V51, P526, DOI 10.1212/WNL.51.2.526
   Comella CL, 2007, MOVEMENT DISORD, V22, PS367, DOI 10.1002/mds.21682
   De Cock VC, 2008, NAT CLIN PRACT NEURO, V4, P254, DOI 10.1038/ncpneuro0775
   De Cock VC, 2010, SLEEP MED, V11, P247, DOI 10.1016/j.sleep.2009.05.008
   Dhawan V, 2006, AGE AGEING, V35, P220, DOI 10.1093/ageing/afj087
   DYKEN ME, 1995, ARCH NEUROL-CHICAGO, V52, P318, DOI 10.1001/archneur.1995.00540270114028
   Fantini ML, 2005, NEUROLOGY, V64, P780, DOI 10.1212/01.WNL.0000152878.79429.00
   Mehta SH, 2008, CNS SPECTRUMS, V13, P6, DOI 10.1017/S1092852900017260
   Miyamoto T, 2006, NEUROLOGY, V67, P2236, DOI 10.1212/01.wnl.0000249313.25627.2e
   Nishino S, 2000, LANCET, V355, P39, DOI 10.1016/S0140-6736(99)05582-8
   Parkinson J, 2002, J NEUROPSYCH CLIN N, V14, P223, DOI 10.1176/appi.neuropsych.14.2.223
   Peralta CM, 2009, MOV DISORD, V0, P0
   Postuma RB, 2008, SLEEP MED, V9, P473, DOI 10.1016/j.sleep.2007.10.002
   Rezak M, 2007, DM-DIS MON, V53, P259, DOI 10.1016/j.disamonth.2007.02.003
   Rye DB, 2002, NEUROLOGY, V58, P341, DOI 10.1212/WNL.58.3.341
   Saper CB, 2001, TRENDS NEUROSCI, V24, P726, DOI 10.1016/S0166-2236(00)02002-6
   Schenck CH, 1996, NEUROLOGY, V46, P388, DOI 10.1212/WNL.46.2.388
   SCHENCK CH, 1986, SLEEP, V9, P293, DOI 10.1093/sleep/9.2.293
   Schenck CH, 2002, SLEEP, V25, P120, DOI 10.1093/sleep/25.2.120
   Shulman LM, 2002, PARKINSONISM RELAT D, V8, P193, DOI 10.1016/S1353-8020(01)00015-3
NR 29
TC 10
Z9 12
U1 0
U2 2
PU ELSEVIER SCI LTD
PI OXFORD
PA THE BOULEVARD, LANGFORD LANE, KIDLINGTON, OXFORD OX5 1GB, OXON, ENGLAND
SN 1353-8020
EI 1873-5126
J9 PARKINSONISM RELAT D
JI Parkinsonism Relat. Disord.
PD DEC 15
PY 2009
VL 15
IS 
BP S93
EP S95
DI 10.1016/S1353-8020(09)70790-4
PG 3
WC Clinical Neurology
SC Neurosciences & Neurology
GA VJ3EH
UT WOS:000576252500022
PM 20083018
DA 2024-02-01
ER

PT J
AU Volkmann, J
   Albanese, A
   Kulisevsky, J
   Tornqvist, AL
   Houeto, JL
   Pidoux, B
   Bonnet, AM
   Mendes, A
   Benabid, AL
   Fraix, V
   Van Blercom, N
   Xie, J
   Obeso, J
   Rodriguez-Oroz, MC
   Guridi, J
   Schnitzler, A
   Timmermann, L
   Gironell, AA
   Molet, J
   Pascual-Sedano, B
   Rehncrona, S
   Moro, E
   Lang, AC
   Lozano, AM
   Bentivoglio, AR
   Scerrati, M
   Contarino, MF
   Romito, L
   Janssens, M
   Agid, Y
AF Volkmann, Jens
   Albanese, Alberto
   Kulisevsky, Jaime
   Tornqvist, Aana-Lena
   Houeto, Jean-Luc
   Pidoux, Bernard
   Bonnet, Anne-Marie
   Mendes, Alexandre
   Benabid, Alim-Louis
   Fraix, Valerie
   Van Blercom, Nadege
   Xie, Jing
   Obeso, Jose
   Cruz Rodriguez-Oroz, Maria
   Guridi, Jurge
   Schnitzler, Alfons
   Timmermann, Lars
   Gironell, Alexandre A.
   Molet, Juan
   Pascual-Sedano, Benta
   Rehncrona, Stig
   Moro, Elena
   Lang, Anthony C.
   Lozano, Andres M.
   Bentivoglio, Anna Rita
   Scerrati, Massimo
   Contarino, Maria Fiorella
   Romito, Luigi
   Janssens, Marc
   Agid, Yves
TI Long-Term Effects of Pallidal or Subthalamic Deep Brain Stimulation on Quality of Life in Parkinson's Disease
SO MOVEMENT DISORDERS
LA English
DT Article
DE quality of life; Parkinson's disease/parkinsonism; deep brain stimulation; subthalamic nucleus; globus pallidus
ID nucleus stimulation; randomized-trial; essential tremor; impact; neurosurgery; pallidotomy; multicenter; outcm; pd
AB We assessed the effects of deep brain stimulation of the subthalamic nucleus (STN-DBS) or internal pallidum (GPi-DBS) on health-related quality of life (HrQoL) in patients with advanced Parkinson's disease participating in a previously reported multicenter trial. Sickness Impact Profile (SIP) questionnaires were available for analysis in a Subgroup of n = 20/20 patients with GPi-DBS and n = 45/49 patients with STN-DBS at baseline, 6 and 36 months. The SIP provides a physical dimension and a psychosocial dimension sum score and 12 category scores: Alertness/Intellectual Behavior (AIB), Ambulation (A), Body Care and Movement (BCM), Communication (C), Eating (E), Emotional Behavior (EB), Home Management (HM), Mobility (M), Recreation and Pastimes (RP), Sleep and Rest (SR), Social Interaction (SI), and Work (W). Motor functioning was assessed by means of the Unified Parkinson's Disease Rating Scale and diaries. At 6 months significant improvements in off-period motor symptoms and activities of daily living were paralleled by significant reductions in the total, physical, and psychosocial SIP score in both treatment groups. At 3 years, sustained improvements were observed in the physical dimension score, BCM, E, M, RP after STN-DBS and M, SI after GPi-DBS. All other SIP subscores approached baseline values, but were still the same or better (except C) whereas motor functioning remained stable after 36 months. STN-DBS and GPi-DBS led to significant early improvements in HrQoL. Despite sustained motor improvements many of these initial benefits were lost after 3 years. This may reflect either progression of the disease or adaptive changes in the subjective perception of health-related wellbeing over time. (C) 2009 Movement Disorder Society
C1 [Volkmann, Jens] Univ Kiel, Dept Neurol, Neurol Klin, D-24105 Kiel, Germany.
   [Albanese, Alberto; Scerrati, Massimo; Romito, Luigi] Ist Nazl Neurol Carlo Besta, Milan, Italy.
   [Albanese, Alberto; Scerrati, Massimo; Romito, Luigi] Univ Cattolica, Milan, Italy.
   [Kulisevsky, Jaime; Gironell, Alexandre A.; Molet, Juan; Pascual-Sedano, Benta] Hosp Santa Creu & Sant Pau, Dept Neurol, Barcelona, Spain.
   [Kulisevsky, Jaime; Gironell, Alexandre A.; Molet, Juan; Pascual-Sedano, Benta] CIBERNED, Barcelona, Spain.
   [Tornqvist, Aana-Lena; Rehncrona, Stig] Univ Lund Hosp, Dept Neurosurg, S-22185 Lund, Sweden.
   [Houeto, Jean-Luc; Pidoux, Bernard; Bonnet, Anne-Marie; Agid, Yves] Grp Hosp Pitie Salpetriere, Ctr Invest Clin, F-75634 Paris, France.
   [Mendes, Alexandre; Benabid, Alim-Louis; Fraix, Valerie; Van Blercom, Nadege; Xie, Jing] Univ Hosp Grenoble, Dept Neurol Neurosurg, Grenoble, France.
   [Obeso, Jose; Cruz Rodriguez-Oroz, Maria; Guridi, Jurge] Clin Univ & Med Sch, Div Neurosci, Dept Neurol & Neurosurg, CIMA, Pamplona, Spain.
   [Obeso, Jose; Cruz Rodriguez-Oroz, Maria; Guridi, Jurge] CIBERNED, Pamplona, Spain.
   [Schnitzler, Alfons] Univ Dusseldorf, Neurol Klin, D-4000 Dusseldorf, Germany.
   [Moro, Elena; Lang, Anthony C.] Univ Toronto, Toronto Western Hosp, Movement Disorders Ctr, Toronto, ON M5T 2S8, Canada.
   [Timmermann, Lars] Univ Cologne, Neurol Klin, D-5000 Cologne, Germany.
   [Lozano, Andres M.] Univ Toronto, Div Neurosurg, Toronto, ON, Canada.
   [Bentivoglio, Anna Rita] Catholic Univ, Dept Neurosci, Rome, Italy.
   [Contarino, Maria Fiorella] Univ Amsterdam, Acad Med Ctr, Dept Neurol, NL-1105 AZ Amsterdam, Netherlands.
   [Janssens, Marc] Bakken Res Ctr, Maastricht, Netherlands.
C3 University of Kiel; Fondazione IRCCS Istituto Neurologico Carlo Besta; Catholic University of the Sacred Heart; Hospital of Santa Creu i Sant Pau; CIBERNED; Lund University; Skane University Hospital; Institut National de la Sante et de la Recherche Medicale (Inserm); Assistance Publique Hopitaux Paris (APHP); Hopital Universitaire Pitie-Salpetriere - APHP; Sorbonne Universite; CHU Grenoble Alpes; Communaute Universite Grenoble Alpes; Universite Grenoble Alpes (UGA); University of Navarra; CIBERNED; Heinrich Heine University Dusseldorf; University of Toronto; University Health Network Toronto; University of Cologne; University of Toronto; Catholic University of the Sacred Heart; IRCCS Policlinico Gemelli; University of Amsterdam; Academic Medical Center Amsterdam; Medtronic Bakken Research Center B.V.
RP Volkmann, J (corresponding author), Univ Kiel, Dept Neurol, Neurol Klin, Schittenhelmstr 10, D-24105 Kiel, Germany.
EM j.volkmann@neurologie.uni-kiel.de
FU Mcdtronic
CR BUSENBARK KL, 1991, NEUROLOGY, V41, P1982, DOI 10.1212/WNL.41.12.1982
   Deuschl G, 2006, NEW ENGL J MED, V355, P896, DOI 10.1056/NEJMoa060281
   Esselink RAJ, 2004, NEUROLOGY, V62, P201, DOI 10.1212/01.WNL.0000103235.12621.C3
   Findley L, 2002, MOVEMENT DISORD, V17, P60
   Gronchi-Perrin A, 2006, MOVEMENT DISORD, V21, P1465, DOI 10.1002/mds.20943
   Hariz MI, 2008, MOVEMENT DISORD, V23, P416, DOI 10.1002/mds.21888
   Just H, 2002, MOVEMENT DISORD, V17, P539, DOI 10.1002/mds.10111
   Karlsen KH, 2000, J NEUROL NEUROSUR PS, V69, P584, DOI 10.1136/jnnp.69.5.584
   Kleiner-Fisman G, 2006, MOVEMENT DISORD, V21, PS290, DOI 10.1002/mds.20962
   Lagrange E, 2002, NEUROLOGY, V59, P1976, DOI 10.1212/01.WNL.0000037486.82390.1C
   Lezcano E, 2004, EUR J NEUROL, V11, P451, DOI 10.1111/j.1468-1331.2004.00804.x
   Lipsett PA, 2000, J TRAUMA, V49, P737, DOI 10.1097/00005373-200010000-00024
   Martínez-Martín P, 2002, MOVEMENT DISORD, V17, P372, DOI 10.1002/mds.10044
   Obeso JA, 2001, NEW ENGL J MED, V345, P956, DOI 10.1056/nejmoa000827
   Pahwa R, 1998, MOVEMENT DISORD, V13, P465, DOI 10.1002/mds.870130315
   Riley D, 2007, NEUROLOGY, V68, P252, DOI 10.1212/01.wnl.0000255794.51960.2d
   Rodriguez-Oroz MC, 2005, BRAIN, V128, P2240, DOI 10.1093/brain/awh571
   ROTHMAN NIL, 1989, MED CARE S, V27, P0
   Schenkman M, 2001, PARKINSONISM RELAT D, V8, P41, DOI 10.1016/S1353-8020(00)00079-1
   Schrag A, 2000, J NEUROL NEUROSUR PS, V69, P308, DOI 10.1136/jnnp.69.3.308
   Schrag A, 2003, MOVEMENT DISORD, V18, P1250, DOI 10.1002/mds.10527
   Schüpbach M, 2006, NEUROLOGY, V66, P1811, DOI 10.1212/01.wnl.0000234880.51322.16
   Schüpbach WMM, 2007, NEUROLOGY, V68, P267, DOI 10.1212/01.wnl.0000250253.03919.fb
   Siderowf A, 2006, MOVEMENT DISORD, V21, P746, DOI 10.1002/mds.20786
   Spottke EA, 2002, J NEUROL, V249, P759, DOI 10.1007/s00415-002-0711-7
   Straits-Tröster K, 2000, BRAIN COGNITION, V42, P399, DOI 10.1006/brcg.1999.1112
   Testa MA, 1996, NEW ENGL J MED, V334, P835, DOI 10.1056/NEJM199603283341306
   van Straten A, 2000, STROKE, V31, P2610, DOI 10.1161/01.STR.31.11.2610
   Vingerhoets G, 1999, J PSYCHOSOM RES, V46, P247, DOI 10.1016/S0022-3999(98)00090-7
   Volkmann J, 2004, J CLIN NEUROPHYSIOL, V21, P6, DOI 10.1097/00004691-200401000-00003
NR 30
TC 111
Z9 124
U1 0
U2 16
PU WILEY-LISS
PI HOBOKEN
PA DIV JOHN WILEY & SONS INC, 111 RIVER ST, HOBOKEN, NJ 07030 USA
SN 0885-3185
EI 
J9 MOVEMENT DISORD
JI Mov. Disord.
PD JUN 15
PY 2009
VL 24
IS 8
BP 1154
EP 1161
DI 10.1002/mds.22496
PG 8
WC Clinical Neurology
SC Neurosciences & Neurology
GA 464NE
UT WOS:000267511000007
PM 19412954
DA 2024-02-01
ER

PT J
AU Arnulf, I
   Leu-Semenescu, S
AF Arnulf, Isabelle
   Leu-Semenescu, Smaranda
TI Sleepiness in Parkinson's disease
SO PARKINSONISM & RELATED DISORDERS
LA English
DT Article
DE Parkinson's disease; Sleepiness; Sleep; Narcolepsy; Pedunculopontine nucleus
AB Excessive daytime sleepiness is a disabling and vital problem in patients with PD. It affects around 33% patients and culminates in sleep attacks (without prodroma) in 1 to 4% of the patients. When monitored, short, narcolepsy-like naps with abnormal intrusion of REM sleep during daytime (and hypnagogic hallucinations as wakeful dreams) are observed in 33-41% patients, while other patients display naps with non REM sleep. Although insomnia, sleep apnea and periodic leg movements are common in these patients, there is no clear link between the night events and the level of sleepiness. Patients treated with dopamine agonists are two to three fold more exposed to sleep attacks than those on levodopa, with large variability between patients. Sleepiness may exist, to a lesser degree, before the onset of parkinsonism and before the use of dopamine agents, suggesting that other, disease-dependant factors contribute to the sleepiness. Most arousal systems are indeed damaged in PD brains, including the locus coeruleus (noradrenalin), the pedunculopontine nucleus and the basal forebrain (acetylcholine), the median raphe (serotonin), and the lateral hypothalamus (orexin), while histamine dopamine arousal system are normal. Treating patients with stimulants such as modafinil is only partially efficacious, while trials of anti-H3 drugs and sodium oxybate seem more active. Eventually, the recent stimulation of the pedunculopontine nucleus has stimulant or sedative effects in patients, depending on the frequency of stimulation. These results provide new insights into the mechanisms of arousal in PD. (C) 2009 Elsevier Ltd. All rights reserved.
C1 [Arnulf, Isabelle] Paris 6 Univ, Pitie Salpetriere Hosp, AP HP, Sleep Disorders Unit, Paris, France.
   Paris 6 Univ, Pitie Salpetriere Hosp, AP HP, Inserm UMR 975, Paris, France.
C3 Sorbonne Universite; Assistance Publique Hopitaux Paris (APHP); Hopital Universitaire Pitie-Salpetriere - APHP; Universite Paris Cite; Hopital Universitaire Hotel-Dieu - APHP; Hopital Universitaire Paul-Brousse - APHP; Assistance Publique Hopitaux Paris (APHP); Hopital Universitaire Paul-Brousse - APHP; Universite Paris Cite; Hopital Universitaire Hotel-Dieu - APHP; Institut National de la Sante et de la Recherche Medicale (Inserm); Sorbonne Universite; Hopital Universitaire Pitie-Salpetriere - APHP
RP Arnulf, I (corresponding author), Hop La Pitie Salpetriere, Unite Pathol Sommeil, 47-83 Blvd Hop, F-75651 Paris 13, France.
EM isabelle.arnulf@psl.aphp.fr
CR Abbott RD, 2005, NEUROLOGY, V65, P1442, DOI 10.1212/01.wnl.0000183056.89590.0d
   Alberto CO, 2006, J NEUROSCI, V26, P10043, DOI 10.1523/JNEUROSCI.1819-06.2006
   Arnulf I, 2009, EUR NEUROPSYCHOPHARM, V19, PS204, DOI 10.1016/S0924-977X(09)70268-8
   Arnulf I, 2002, NEUROLOGY, V58, P1019, DOI 10.1212/WNL.58.7.1019
   Arnulf I, 2000, NEUROLOGY, V55, P281, DOI 10.1212/WNL.55.2.281
   Arnulf I, 2009, ANN NEUROL, V0, P0
   Avorn J, 2005, ARCH NEUROL-CHICAGO, V62, P1242, DOI 10.1001/archneur.62.8.1242
   CARSKADON MA, 1986, SLEEP, V9, P519, DOI 10.1093/sleep/9.4.519
   Cochen de Cock V, 2009, SLEEP MED, V0, P0
   Comella CL, 2005, NEUROLOGY, V64, P1450, DOI 10.1212/01.WNL.0000158652.74601.48
   Damier P, 1999, BRAIN, V122, P1437, DOI 10.1093/brain/122.8.1437
   De Cock VC, 2007, BRAIN, V130, P450, DOI 10.1093/brain/awl363
   Devos D, 2007, J NEUROL NEUROSUR PS, V78, P470, DOI 10.1136/jnnp.2006.100016
   Fabbrini G, 2003, NEUROL SCI, V24, P178, DOI 10.1007/s10072-003-0118-y
   Fronczek R, 2007, BRAIN, V130, P1577, DOI 10.1093/brain/awm090
   Frucht S, 1999, NEUROLOGY, V52, P1908, DOI 10.1212/WNL.52.9.1908
   GARBARG M, 1983, LANCET, V1, P74
   Ghorayeb I, 2007, MOVEMENT DISORD, V22, P1567, DOI 10.1002/mds.21541
   Gjerstad MD, 2002, NEUROLOGY, V58, P1544, DOI 10.1212/WNL.58.10.1544
   HIRSCH EC, 1987, P NATL ACAD SCI USA, V84, P5976, DOI 10.1073/pnas.84.16.5976
   Hobson DE, 2002, JAMA-J AM MED ASSOC, V287, P455, DOI 10.1001/jama.287.4.455
   JELLINGER KA, 1991, MOL CHEM NEUROPATHOL, V14, P153, DOI 10.1007/BF03159935
   Jellinger KA, 2001, ADV NEUROL, V86, P55
   Jenner P, 2000, EXP BRAIN RES, V133, P178, DOI 10.1007/s002210000370
   JOHNS MW, 1991, SLEEP, V14, P540, DOI 10.1093/sleep/14.6.540
   Johns MW, 2000, J SLEEP RES, V9, P5, DOI 10.1046/j.1365-2869.2000.00177.x
   Körner Y, 2004, MOVEMENT DISORD, V19, P1298, DOI 10.1002/mds.20163
   Lim AS, 2009, ANN NEUROL, V66, P110, DOI 10.1002/ana.21631
   Lin JS, 2008, NEUROBIOL DIS, V30, P74, DOI 10.1016/j.nbd.2007.12.003
   Merino-Andreu M, 2003, NEUROLOGY, V60, P1553, DOI 10.1212/01.WNL.0000058905.71369.97
   Micallef J, 2009, BRIT J CLIN PHARMACO, V67, P333, DOI 10.1111/j.1365-2125.2008.03310.x
   MONTI JM, 1988, PSYCHOPHARMACOLOGY, V95, P395
   Ondo WG, 2005, J NEUROL NEUROSUR PS, V76, P1636, DOI 10.1136/jnnp.2005.065870
   Ondo WG, 2001, NEUROLOGY, V57, P1392, DOI 10.1212/WNL.57.8.1392
   Ondo WG, 2008, ARCH NEUROL-CHICAGO, V65, P1337, DOI 10.1001/archneur.65.10.1337
   Pahwa R, 2007, NEUROLOGY, V68, P1108, DOI 10.1212/01.wnl.0000258660.74391.c1
   Parkinson Study Group, 2000, JAMA, V284, P1931
   Poewe WH, 2007, LANCET NEUROL, V6, P513, DOI 10.1016/S1474-4422(07)70108-4
   Razmy A, 2004, ARCH NEUROL-CHICAGO, V61, P97, DOI 10.1001/archneur.61.1.97
   Romigi A, 2008, EUR J NEUROL, V15, PE64, DOI 10.1111/j.1468-1331.2008.02167.x
   Rye DB, 2000, J SLEEP RES, V9, P63, DOI 10.1046/j.1365-2869.2000.00201.x
   Saper CB, 2005, NATURE, V437, P1257, DOI 10.1038/nature04284
   Singh R, 2007, J NEUROL NEUROSUR PS, V78, P363, DOI 10.1136/jnnp.2006.103440
   Stefani A, 2009, J NEUROL SCI, V0, P0
   Tan EK, 2002, NEUROLOGY, V58, P465, DOI 10.1212/WNL.58.3.465
   Thannickal TC, 2007, BRAIN, V130, P1586, DOI 10.1093/brain/awm097
   Trenkwalder C, 2004, J NEUROL NEUROSUR PS, V75, P92
   Winkelman JW, 2006, NEUROLOGY, V67, P1034, DOI 10.1212/01.wnl.0000231513.23919.a1
NR 48
TC 54
Z9 62
U1 1
U2 3
PU ELSEVIER SCI LTD
PI OXFORD
PA THE BOULEVARD, LANGFORD LANE, KIDLINGTON, OXFORD OX5 1GB, OXON, ENGLAND
SN 1353-8020
EI 1873-5126
J9 PARKINSONISM RELAT D
JI Parkinsonism Relat. Disord.
PD DEC 15
PY 2009
VL 15
IS 
BP S101
EP S104
DI 10.1016/S1353-8020(09)70792-8
PG 4
WC Clinical Neurology
SC Neurosciences & Neurology
GA VJ3EH
UT WOS:000576252500024
PM 20082966
DA 2024-02-01
ER

PT J
AU Zheng, J
   Sun, SG
   Qiao, X
   Liu, YD
AF Zheng, Jin
   Sun, Shenggang
   Qiao, Xian
   Liu, Yudong
TI Depression in patients with Parkinson's disease and the associated features
SO JOURNAL OF HUAZHONG UNIVERSITY OF SCIENCE AND TECHNOLOGY-MEDICAL SCIENCES
LA English
DT Article
DE Parkinson's disease; depression; subthreshold depression
ID subthreshold depression; subsyndromal depression; symptoms; dementia
AB The study was aimed to examine the prevalence of depression in patients with Parkinson's disease (PD) and identify its features. A total of 131 out-patients, diagnosed as having idiopathic PD in accordance with the United Kingdom Parkinson's Disease Society Brain Bank criteria, were interviewed with questionnaire and evaluated by Mini-Mental State Examination (MMSE), Unified Parkinson's Disease Rating Scale (UPDRS), Hohen &Yahr staging (H&Y staging) and Hamilton Rating Scale for Depression (HRSD). Patients were divided into three groups in terms of HRSD score: depression group, sub-threshold depression group and non-depression group. The clinical variables and symptom profiles were obtained and compared among the three groups. The results showed that 27 patients (20.6%) fell into the depression group, 71 (54.2%) into the sub-threshold depression group, and 33 (25.2%) into the non-depression group. There were no differences in age, gender or tremor score among the groups (P > 0.05). Significant differences were found in duration of PD, UPDRS score, rigidity score and H&Y stage between the sub-threshold depression group (or the depression group) and the non-depression group (P < 0.05). Moreover, the clinical variables in the subthreshold depression group had the trend of increasing with the severity of PD and their values were similar to those in the depression group. Anhedonia, feeling of incapability, sleep disturbance, gastrointestinal symptoms and depressive moods were most common in the depression group. And these symptoms also were more common in the other two groups. It is concluded that depression and sub-threshold depression are common in PD and share similar clinical features. Furthermore, subthreshold depression might be the prodrome of depression and may develop into depression as the condition progresses.
C1 [Zheng, Jin; Sun, Shenggang; Qiao, Xian; Liu, Yudong] Huazhong Univ Sci & Technol, Dept Neurol, Union Hosp, Tongji Med Coll, Wuhan 430022, Peoples R China.
C3 Huazhong University of Science & Technology
RP Sun, SG (corresponding author), Huazhong Univ Sci & Technol, Dept Neurol, Union Hosp, Tongji Med Coll, Wuhan 430022, Peoples R China.
EM wickey4083@hotmail.com
CR Adler CH, 2005, MOVEMENT DISORD, V20, PS23, DOI 10.1002/mds.20460
   Braak H, 2006, MOVEMENT DISORD, V21, P2042, DOI 10.1002/mds.21065
   Ehrt U, 2007, INT J GERIATR PSYCH, V22, P980, DOI 10.1002/gps.1774
   Forsell Y, 2007, DEPRESS ANXIETY, V24, P62, DOI 10.1002/da.20231
   Frisina PG, 2009, PARKINSONISM RELAT D, V15, P144, DOI 10.1016/j.parkreldis.2008.04.038
   Holroyd S, 2005, NEUROLOGY, V64, P2134, DOI 10.1212/01.WNL.0000165958.12724.0D
   Jankovic J, 2001, ARCH NEUROL-CHICAGO, V58, P1611, DOI 10.1001/archneur.58.10.1611
   Leentjens AFG, 2004, J GERIATR PSYCH NEUR, V17, P120, DOI 10.1177/0891988704267456
   Leentjens AFG, 2003, J NEUROPSYCH CLIN N, V15, P74, DOI 10.1176/appi.neuropsych.15.1.74
   Lemke MR, 2008, EUR J NEUROL, V15, P21, DOI 10.1111/j.1468-1331.2008.02058.x
   Lemke MR, 2004, J NEUROL, V251, P24, DOI 10.1007/s00415-004-1606-6
   Lieberman A, 2006, J NEUROL SCI, V248, P138, DOI 10.1016/j.jns.2006.05.022
   Lyness JM, 2007, AM J GERIAT PSYCHIAT, V15, P214, DOI 10.1097/01.JGP.0000235763.50230.83
   Marsh L, 2006, MOVEMENT DISORD, V21, P148, DOI 10.1002/mds.20723
   McDonald WA, 2003, BIOL PSYCHIAT, V54, P363, DOI 10.1016/S0006-3223(03)00530-4
   Nation DA, 2009, INT J GERIATR PSYCH, V24, P937, DOI 10.1002/gps.2199
   Pålhagen SE, 2008, ACTA NEUROL SCAND, V117, P295, DOI 10.1111/j.1600-0404.2007.00986.x
   PASQUALE G, 2008, NEUROPSYCHIATR DIS T, V4, P81
   Schrag A, 2000, J NEUROL NEUROSUR PS, V69, P308, DOI 10.1136/jnnp.69.3.308
   Schrag A, 2007, MOVEMENT DISORD, V22, P1077, DOI 10.1002/mds.21333
   Shulman LM, 2002, PARKINSONISM RELAT D, V8, P193, DOI 10.1016/S1353-8020(01)00015-3
NR 21
TC 10
Z9 11
U1 0
U2 9
PU SPRINGER
PI NEW YORK
PA 233 SPRING ST, NEW YORK, NY 10013 USA
SN 1672-0733
EI 1993-1352
J9 J HUAZHONG U SCI-MED
JI J. Huazhong Univ. Sci. Tech.-Med.
PD DEC 15
PY 2009
VL 29
IS 6
BP 725
EP 728
DI 10.1007/s11596-009-0610-6
PG 4
WC Biochemistry & Molecular Biology
SC Biochemistry & Molecular Biology
GA 537QT
UT WOS:000273129100010
PM 20037815
DA 2024-02-01
ER

PT J
AU Jahan, I
   Hauser, RA
   Sullivan, KL
   Miller, A
   Zesiewicz, TA
AF Jahan, Israt
   Hauser, Robert A.
   Sullivan, Kelly L.
   Miller, Amber
   Zesiewicz, Theresa A.
TI Sleep disorders in Parkinson's disease
SO NEUROPSYCHIATRIC DISEASE AND TREATMENT
LA English
DT Review
DE insomnia; restless legs syndrome; sleep apnea
ID restless legs syndrome; bilateral subthalamic stimulation; daytime sleepiness; rem-sleep; behavior disorder; double-blind; dopamine agonists; sudden-onset; placebo; modafinil
AB Sleep disorders occur commonly in Parkinson's disease (PD), and reduce quality of life. Sleep-related problems in PD include insomnia, restless legs syndrome, rapid eye movement sleep behavior disorder, sleep apnea, parasomnias, excessive daytime sleepiness, and sleep attacks. This article reviews sleep disorders and their treatment in PD.
C1 [Jahan, Israt; Hauser, Robert A.] Univ S Florida, Dept Neurol, Parkinsons Dis & Movement Disorders Ctr, Tampa, FL 33612 USA.
   [Hauser, Robert A.] Univ S Florida, Dept Mol Pharmacol, Parkinsons Dis & Movement Disorders Ctr, Tampa, FL 33612 USA.
   [Hauser, Robert A.] Univ S Florida, Dept Physiol, Parkinsons Dis & Movement Disorders Ctr, Tampa, FL 33612 USA.
   [Jahan, Israt; Sullivan, Kelly L.; Miller, Amber; Zesiewicz, Theresa A.] Parkinsons Res Fdn, Dept Neurol, Tampa, FL USA.
C3 State University System of Florida; University of South Florida; State University System of Florida; University of South Florida; State University System of Florida; University of South Florida
RP Jahan, I (corresponding author), Univ S Florida, Dept Neurol, Parkinsons Dis & Movement Disorders Ctr, 12901 Bruce B Downs Florida, Tampa, FL 33612 USA.
EM mita_fl@yahoo.com
CR Adler CH, 1997, NEUROLOGY, V49, P393, DOI 10.1212/WNL.49.2.393
   Adler CH, 2003, MOVEMENT DISORD, V18, P287, DOI 10.1002/mds.10390
   [Anonymous], 2008, PHYS DESK REFERENCE, V0, P0
   Arnulf I, 2000, NEUROLOGY, V55, P1732, DOI 10.1212/WNL.55.11.1732
   Arnulf I, 2002, NEUROLOGY, V58, P1019, DOI 10.1212/WNL.58.7.1019
   Bittencourt LRA, 2008, PROG NEURO-PSYCHOPH, V32, P552, DOI 10.1016/j.pnpbp.2007.10.016
   Bliwise DL, 2001, PARKINSONISM RELA S1, V7, P0
   Brodsky MA, 2003, MOVEMENT DISORD, V18, P668, DOI 10.1002/mds.10429
   Caap-Ahlgren M, 2001, ARCH GERONTOL GERIAT, V32, P23, DOI 10.1016/S0167-4943(00)00087-X
   CASSONE VM, 1990, TRENDS NEUROSCI, V13, P457, DOI 10.1016/0166-2236(90)90099-V
   Cochen De Cock V, 2009, SLEEP MED 0721, V0, P0
   Comella C, 2003, SLEEP MED, V4, P267, DOI 10.1016/S1389-9457(03)00116-3
   Dowling GA, 2005, SLEEP MED, V6, P459, DOI 10.1016/j.sleep.2005.04.004
   FACTOR SA, 1990, MOVEMENT DISORD, V5, P280, DOI 10.1002/mds.870050404
   Frucht S, 1999, NEUROLOGY, V52, P1908, DOI 10.1212/WNL.52.9.1908
   Frucht SJ, 2000, MOVEMENT DISORD, V15, P601, DOI 10.1002/1531-8257(200007)15:4<601::AID-MDS1003>3.0.CO;2-Q
   Gowers WR, 1901, MANUAL DIS NERVOUS S, V0, P0
   Hauser RA, 2000, MOVEMENT DISORD, V15, P601
   Hobson DE, 2002, JAMA-J AM MED ASSOC, V287, P455, DOI 10.1001/jama.287.4.455
   Högl B, 2002, SLEEP, V25, P905
   Homann CN, 2002, BMJ-BRIT MED J, V324, P1483, DOI 10.1136/bmj.324.7352.1483
   Iranzo A, 2002, J NEUROL NEUROSUR PS, V72, P661, DOI 10.1136/jnnp.72.5.661
   KALES A, 1971, CLIN PHARMACOL THER, V12, P397
   Kumru H, 2007, SLEEP MED, V8, P779, DOI 10.1016/j.sleep.2007.02.005
   Lee JE, 2009, MOVEMENT DISORD, V24, P579, DOI 10.1002/mds.22410
   LEEMAN AL, 1987, BRIT J CLIN PHARMACO, V24, P637, DOI 10.1111/j.1365-2125.1987.tb03223.x
   LEES AJ, 1988, CLIN NEUROPHARMACOL, V11, P512, DOI 10.1097/00002826-198812000-00004
   Manni R, 2001, NEUROLOGY, V57, P1350, DOI 10.1212/WNL.57.7.1350-a
   Maria B, 2003, RESP MED, V97, P1151, DOI 10.1016/S0954-6111(03)00188-4
   Medeiros CAM, 2007, J NEUROL, V254, P459, DOI 10.1007/s00415-006-0390-x
   Merlino G, 2008, EXPERT OPIN DRUG MET, V4, P225, DOI 10.1517/17425255.4.2.225
   Möller JC, 2002, MOVEMENT DISORD, V17, P474, DOI 10.1002/mds.10020
   Monaca C, 2004, J NEUROL, V251, P214, DOI 10.1007/s00415-004-0305-7
   Montastruc JL, 2001, CLIN NEUROPHARMACOL, V24, P181, DOI 10.1097/00002826-200105000-00013
   Olanow CW, 2000, MOVEMENT DISORD, V15, P212, DOI 10.1002/1531-8257(200003)15:2<212::AID-MDS1002>3.0.CO;2-6
   Ondo WG, 2005, J NEUROL NEUROSUR PS, V76, P1636, DOI 10.1136/jnnp.2005.065870
   Ondo WG, 2002, ARCH NEUROL-CHICAGO, V59, P421, DOI 10.1001/archneur.59.3.421
   Ondo WG, 2001, NEUROLOGY, V57, P1392, DOI 10.1212/WNL.57.8.1392
   Pal PK, 1999, PARKINSONISM RELAT D, V5, P1, DOI 10.1016/S1353-8020(99)00011-5
   Parkinson J., 1817, ESSAY SHAKING PALSY, V0, P0
   Paus S, 2003, MOVEMENT DISORD, V18, P659, DOI 10.1002/mds.10417
   Poryazova Rositsa G, 2005, FOLIA MED (PLOVDIV), V47, P5
   Postuma RB, 2009, NEUROLOGY, V72, P1296, DOI 10.1212/01.wnl.0000340980.19702.6e
   Postuma RB, 2008, MOVEMENT DISORD, V23, P1665, DOI 10.1002/mds.22099
   Sanjiv CC, 2001, PARKINSONISM RELAT D, V7, P283, DOI 10.1016/S1353-8020(00)00076-6
   Shannon KM, 1997, NEUROLOGY, V49, P724, DOI 10.1212/WNL.49.3.724
   Stocchi F, 1998, J NEUROL, V245, PS15, DOI 10.1007/PL00007731
   Tandberg E, 1998, MOVEMENT DISORD, V13, P895, DOI 10.1002/mds.870130606
   Trenkwalder C, 2004, J NEUROL NEUROSUR PS, V75, P92
   Turjanski N, 1999, NEUROLOGY, V52, P932, DOI 10.1212/WNL.52.5.932
   Vendette M, 2007, NEUROLOGY, V69, P1843, DOI 10.1212/01.wnl.0000278114.14096.74
   Wetter TC, 2000, SLEEP, V23, P361
   Young A, 2002, SLEEP, V25, P573
NR 53
TC 15
Z9 19
U1 1
U2 8
PU DOVE MEDICAL PRESS LTD
PI ALBANY
PA PO BOX 300-008, ALBANY, AUCKLAND 0752, NEW ZEALAND
SN 1178-2021
EI 
J9 NEUROPSYCH DIS TREAT
JI Neuropsychiatr. Dis. Treat.
PD JUN 15
PY 2009
VL 5
IS 
BP 535
EP 540
DI 
PG 6
WC Clinical Neurology; Psychiatry
SC Neurosciences & Neurology; Psychiatry
GA V19JX
UT WOS:000208069800058
PM 19898667
DA 2024-02-01
ER

PT J
AU van Dijk, KD
   Most, EIS
   van Someren, EJW
   Berendse, HW
   van der Werf, YD
AF van Dijk, Karin D.
   Most, Els I. S.
   van Someren, Eus J. W.
   Berendse, Henk W.
   van der Werf, Ysbrand D.
TI Beneficial Effect of Transcranial Magnetic Stimulation on Sleep in Parkinson's Disease
SO MOVEMENT DISORDERS
LA English
DT Article
DE Parkinson's disease; sleep; rTMS; actigraphy
ID eye-movement sleep; dopamine release; cortex; rtms; disorders; excitability; inhibition; actigraphy; diagnosis; waking
AB Sleep disorders are common in Parkinson's disease (PD) and have profound negative influences on quality of life. Sleep structure in healthy participants can be changed by repetitive transcranial magnetic stimulation (rTMS), but this has never been studied systematically in PD. Therefore, we characterized sleep in PD patients and examined effects of rTMS using a combination of actigraphy and a pressure sensitive pad. Thirteen PD patients received 5 Hz rTMS over the motor or parietal cortex. Actigraphic sleep estimates were obtained before, during and after rTMS, as well as compared with 8 healthy, age-snatched controls. Motor symptoms and mood were evaluated before and after rTMS. Mixed-model regression analyses indicated that PD patients slept shorter (350 17 vs. 419 24 min., P = 0.02), more fragmented (fragmentation index 41 4 vs. 22 2, P = 0.0004) and had a lower sleep efficiency (77 +/- 2 vs. 86 +/- 2%, P = 0.002) and longer nocturnal awakenings (3.4 +/- 0.2 vs. 2.3 +/- 0.2 min., P = 0.003) than healthy controls. rTMS over the parietal, but not over the motor cortex improved sleep fragmentation (P = 0.0002) and sleep efficiency (P = 0.0002) and reduced the average duration of nocturnal awakenings (P = 0.02). No change of motor symptoms or mood was observed. Disturbed sleep in PD patients may partly be reversed by parietal rTMS, without affecting motor symptoms or mood. (C) 2009 Movement Disorder Society
C1 [van Dijk, Karin D.; Most, Els I. S.; van Someren, Eus J. W.; Berendse, Henk W.] Vrije Univ Amsterdam, Med Ctr Amsterdam, Dept Neurol, NL-1081 HV Amsterdam, Netherlands.
   [Most, Els I. S.; van Someren, Eus J. W.; van der Werf, Ysbrand D.] Netherlands Inst Neurosci, Dept Sleep & Cognit, Amsterdam, Netherlands.
   [van Someren, Eus J. W.; van der Werf, Ysbrand D.] Vrije Univ Amsterdam, Med Ctr Amsterdam, Dept Clin Neurophysiol, NL-1081 HV Amsterdam, Netherlands.
C3 Vrije Universiteit Amsterdam; Royal Netherlands Academy of Arts & Sciences; Netherlands Institute for Neuroscience (NIN-KNAW); Vrije Universiteit Amsterdam
RP van Dijk, KD (corresponding author), Vrije Univ Amsterdam, Med Ctr Amsterdam, Dept Neurol, Boelelaan 1118, NL-1081 HV Amsterdam, Netherlands.
EM Karin.vandijk@vumc.nl
FU Dutch Parkinson Foundation
CR ASKENASY JJM, 1993, ACTA NEUROL SCAND, V87, P167
   BECK AT, 1961, ARCH GEN PSYCHIAT, V4, P56
   Buhmann C, 2004, BRAIN, V127, P2732, DOI 10.1093/brain/awh321
   Chaudhuri KR, 2006, LANCET NEUROL, V5, P235, DOI 10.1016/S1474-4422(06)70373-8
   Cohrs S, 1998, NEUROREPORT, V9, P3439, DOI 10.1097/00001756-199810260-00019
   Comella CL, 2005, NEUROLOGY, V64, P1450, DOI 10.1212/01.WNL.0000158652.74601.48
   Fierro B, 2008, EXP BRAIN RES, V184, P521, DOI 10.1007/s00221-007-1121-y
   Fitzgerald PB, 2006, CLIN NEUROPHYSIOL, V117, P2584, DOI 10.1016/j.clinph.2006.06.712
   Garcia-Borreguero D, 2003, SLEEP MED REV, V7, P115, DOI 10.1053/smrv.2002.0229
   GIBB WRG, 1989, NEUROPATH APPL NEURO, V15, P27, DOI 10.1111/j.1365-2990.1989.tb01147.x
   Graf T, 2001, PSYCHIAT RES-NEUROIM, V107, P1, DOI 10.1016/S0925-4927(01)00083-X
   HOCHN MM, 1967, NEUROLOGY, V17, P427
   Huber R, 2007, PLOS ONE, V2, P0, DOI 10.1371/journal.pone.0000276
   Huber R, 2006, NAT NEUROSCI, V9, P1169, DOI 10.1038/nn1758
   Karlsen KH, 1999, J NEUROL NEUROSUR PS, V66, P431, DOI 10.1136/jnnp.66.4.431
   Khedr EM, 2003, EUR J NEUROL, V10, P567, DOI 10.1046/j.1468-1331.2003.00649.x
   Kobayashi M, 2003, LANCET NEUROL, V2, P145, DOI 10.1016/S1474-4422(03)00321-1
   Manni R, 2007, NEUROL SCI, V28, PS1, DOI 10.1007/s10072-007-0731-2
   Massimini M, 2007, P NATL ACAD SCI USA, V104, P8496, DOI 10.1073/pnas.0702495104
   Nofzinger EA, 2002, BRAIN, V125, P1105, DOI 10.1093/brain/awf103
   Parkin SG, 2002, MOVEMENT DISORD, V17, P682, DOI 10.1002/mds.10186
   Politis M, 2008, EXP NEUROL, V214, P112, DOI 10.1016/j.expneurol.2008.07.021
   SADEH A, 1995, SLEEP, V18, P288, DOI 10.1093/sleep/18.4.288
   Siebner HR, 1999, NEUROREPORT, V10, P589, DOI 10.1097/00001756-199902250-00027
   Strafella AP, 2001, J NEUROSCI, V21, P0, DOI 10.1523/JNEUROSCI.21-15-j0003.2001
   Strafella AP, 2003, BRAIN, V126, P2609, DOI 10.1093/brain/awg268
   Tandberg E, 1998, MOVEMENT DISORD, V13, P895, DOI 10.1002/mds.870130606
   van Honk J, 2003, PSYCHIAT RES, V120, P95, DOI 10.1016/S0165-1781(03)00114-8
   Van Someren EJ, 2006, J SLEEP RES, V15, P171
   VANHILTEN B, 1994, ARCH NEUROL-CHICAGO, V51, P922, DOI 10.1001/archneur.1994.00540210094018
   VANSOMEREN EJW, 1993, J NEUROL SCI, V117, P16, DOI 10.1016/0022-510X(93)90148-R
NR 32
TC 23
Z9 24
U1 1
U2 15
PU WILEY-LISS
PI HOBOKEN
PA DIV JOHN WILEY & SONS INC, 111 RIVER ST, HOBOKEN, NJ 07030 USA
SN 0885-3185
EI 
J9 MOVEMENT DISORD
JI Mov. Disord.
PD APR 30
PY 2009
VL 24
IS 6
BP 878
EP 884
DI 10.1002/mds.22462
PG 7
WC Clinical Neurology
SC Neurosciences & Neurology
GA 438WX
UT WOS:000265587900012
PM 19224604
DA 2024-02-01
ER

PT J
AU Uemura, Y
   Nomura, T
   Inoue, Y
   Yamawaki, M
   Yasui, K
   Nakashima, K
AF Uemura, Yusuke
   Nomura, Takashi
   Inoue, Yuichi
   Yamawaki, Mika
   Yasui, Kenichi
   Nakashima, Kenji
TI Validation of the Parkinson's disease sleep scale in Japanese patients: A comparison study using the Pittsburgh Sleep Quality Index, the Epworth Sleepiness Scale and Polysomnography
SO JOURNAL OF THE NEUROLOGICAL SCIENCES
LA English
DT Article
DE Parkinson's disease sleep scale; Pittsburgh Sleep Quality Index; Epworth Sleepiness Scale; Polysomnography; REM sleep without atonia
ID excessive daytime sleepiness; rem-sleep; behavior disorder; disturbances; instrument; insomnia; features; version
AB Objective: Characteristic sleep disturbance in patients with Parkinson's disease (PD) was evaluated using a subjective questionnaire called the PD sleep scale (PDSS). In this study we sought to examine the relationship between the results from the PDSS with those from the Pittsburgh Sleep Quality Index (PSQI), the Epworth Sleepiness Scale (ESS), and polysomnography (PSG) in Japanese PD patients. Subjects and methods: Subjects were 79 PD patients and 79 age and gender matched controls. The length of morbidity in patients with PD was 8.4 +/- 8.0 years, and their Hoehn and Yahr grade was 2.9 +/- 1.0. All subjects completed the PDSS. PSQI, and ESS questionnaires, and we compared the results from patients with PD to controls. We also evaluated the correlation among the PDSS, PSQI, and ESS in patients with PD. Moreover, we performed PSG on 33 of 79 PD patients, and examined the correlation between the PDSS and PSG. Results: PDSS total scores and subscales from patients with PD were significantly lower than those in controls, except for items 3,8, and 14. PDSS scores had significant internal consistency and significant correlation with PSQI and ESS scores. The total PDSS score also correlated with sleep efficiency as measured by PSG. In subscales of the PDSS, night psychosis was negatively correlated with percentage of REM sleep without atonia on PSG. Discussion: Based on our comparisons with PSQI, ESS, and PSG, the PDSS appears to be a reliable tool to evaluate the characteristics of sleep disturbances in PD patients. (C) 2009 Elsevier B.V. All rights reserved.
C1 [Uemura, Yusuke; Nomura, Takashi; Yamawaki, Mika; Yasui, Kenichi; Nakashima, Kenji] Tottori Univ, Fac Med, Dept Brain & Neurosci, Div Neurol, Yonago, Tottori 6838504, Japan.
   [Inoue, Yuichi] Tokyo Med Univ, Dept Somnol, Tokyo, Japan.
C3 Tottori University; Tokyo Medical University
RP Uemura, Y (corresponding author), Tottori Univ, Fac Med, Dept Brain & Neurosci, Div Neurol, 36-1 Nishi Cho, Yonago, Tottori 6838504, Japan.
EM mustang@med.tottori-u.ac.jp
FU Ministry of Education, Culture, Sports, Science and Technology of Japan [20590698]; Grants-in-Aid for Scientific Research [20590698] Funding Source: KAKEN
CR Abe K, 2005, J NEUROL SCI, V234, P73, DOI 10.1016/j.jns.2005.03.036
   Backhaus J, 2002, J PSYCHOSOM RES, V53, P737, DOI 10.1016/S0022-3999(02)00330-6
   Barone P, 2004, NEUROLOGY, V63, PS35, DOI 10.1212/WNL.63.8_suppl_3.S35
   Boeve BF, 2001, MOVEMENT DISORD, V16, P622, DOI 10.1002/mds.1120
   BUYSSE DJ, 1989, PSYCHIAT RES, V28, P193, DOI 10.1016/0165-1781(89)90047-4
   CARSKADON MA, 1976, AM J PSYCHIAT, V133, P1382
   Chaudhuri KR, 2002, J NEUROL NEUROSUR PS, V73, P629, DOI 10.1136/jnnp.73.6.629
   Comella CL, 1998, NEUROLOGY, V51, P526, DOI 10.1212/WNL.51.2.526
   De Cock VC, 2007, BRAIN, V130, P450, DOI 10.1093/brain/awl363
   Dhawan V, 2006, J NEUROL SCI, V248, P158, DOI 10.1016/j.jns.2006.05.004
   Doi Y, 2000, PSYCHIAT RES, V97, P165, DOI 10.1016/S0165-1781(00)00232-8
   Fabbrini G, 2003, NEUROL SCI, V24, P178, DOI 10.1007/s10072-003-0118-y
   Gagnon JF, 2002, NEUROLOGY, V59, P585, DOI 10.1212/WNL.59.4.585
   Hobson DE, 2002, JAMA-J AM MED ASSOC, V287, P455, DOI 10.1001/jama.287.4.455
   Hori T, 2001, PSYCHIAT CLIN NEUROS, V55, P305
   HUGHES AJ, 1992, NEUROLOGY, V42, P1142, DOI 10.1212/WNL.42.6.1142
   LAPIERRE O, 1992, NEUROLOGY, V42, P1371, DOI 10.1212/WNL.42.7.1371
   Martínez-Martín P, 2004, MOVEMENT DISORD, V19, P1226, DOI 10.1002/mds.20144
   Nomura T, 2006, MOVEMENT DISORD, V21, P380, DOI 10.1002/mds.20734
   Partinen R, 1997, J NEUROL, V244, PS3, DOI 10.1007/BF03160564
   Porter B, 2008, EUR J NEUROL, V15, P50
   Rechtschaffen A, 1968, MANUAL STANDARDIZED, V0, P0
   Scaglione C, 2005, NEUROL SCI, V25, P316, DOI 10.1007/s10072-004-0364-7
   Suzuki K, 2007, MOVEMENT DISORD, V22, P1245, DOI 10.1002/mds.21257
   Tse W, 2005, PARKINSONISM RELAT D, V11, P317, DOI 10.1016/j.parkreldis.2005.02.006
   Vendette M, 2007, NEUROLOGY, V69, P1843, DOI 10.1212/01.wnl.0000278114.14096.74
NR 26
TC 35
Z9 35
U1 0
U2 11
PU ELSEVIER SCIENCE BV
PI AMSTERDAM
PA PO BOX 211, 1000 AE AMSTERDAM, NETHERLANDS
SN 0022-510X
EI 1878-5883
J9 J NEUROL SCI
JI J. Neurol. Sci.
PD DEC 15
PY 2009
VL 287
IS 1-2
BP 36
EP 40
DI 10.1016/j.jns.2009.09.015
PG 5
WC Clinical Neurology; Neurosciences
SC Neurosciences & Neurology
GA 529MK
UT WOS:000272521200006
PM 19804890
DA 2024-02-01
ER

PT J
AU Reichmann, H
AF Reichmann, H.
TI Early Diagnostic of Idiopathic Parkinson's Syndrome
SO AKTUELLE NEUROLOGIE
LA German
DT Review
DE idiopathic Parkinson's syndrome; early diagnosis; hyposmia; REM sleep behavior disorder; depression
ID sleep behavior disorder; olfactory dysfunction; substantia-nigra; disease; risk; sonography; depression; spect; sign; iron
AB There is an increasing body of literature on possible substances which may offer disease modification for Parkinson's disease (PD). To name a few, rasagiline, selegiline, dopamine agonists and amantadine may possibly be disease-modifying substances. If this holds true, it becomes necessary and rewarding to diagnose PD earlier than is so far the case. So far, we have treated patients only if they felt impaired by the disease, i.e., by symptoms such as bradykinesia or tremor. We strongly believe that hyposmia is the first clinical marker for PD. At least 90% of all PD patients suffer from hyposmia, many of them without having noticed it. This large number of hyposmic patients influenced us to introduce hyposmia as the fifth cardinal symptom. REM sleep disturbance is another early clinical symptom but it is certainly less often seen in PD patients than hyposmia. Abnormalities in hand writing are another early clinical sign since most patients develop due to their rigidity a smaller and less clearly readable typeface (micrographia). Another less characteristic symptom is pain in the shoulder girdle, which is also a symptom caused by muscular rigidity. The Farmsworth test is good to objectify problems in colour discrimination. A reduced arm swing and hypomimia are additional early clinical symptoms. Taken together, in our view, hyposmia is the most useful early clinical marker to detect imminent PD. Less specific is depression which occurs in up to 30% prior to the motor symptoms. The same is true for constipation.
C1 Tech Univ Dresden, Univ Klinikum Dresde, Neurol Klin & Poliklin, D-01307 Dresden, Germany.
C3 Technische Universitat Dresden; University of Hamburg; University Medical Center Hamburg-Eppendorf
RP Reichmann, H (corresponding author), Tech Univ Dresden, Univ Klinikum Dresde, Neurol Klin & Poliklin, Fetscherstr 74, D-01307 Dresden, Germany.
EM heinz.reichmann@uniklinikum-dresden.de
CR Abbott RD, 2001, NEUROLOGY, V57, P456, DOI 10.1212/WNL.57.3.456
   BECKER G, 1995, NEUROLOGY, V45, P182, DOI 10.1212/WNL.45.1.182
   Berendse HW, 2006, J NEURAL TRANSM-SUPP, V0, P321
   Berg D, 2007, NEUROCHEM RES, V32, P1646, DOI 10.1007/s11064-007-9346-5
   Braak H, 2006, NEUROSCI LETT, V396, P67, DOI 10.1016/j.neulet.2005.11.012
   Braak H., 2002, J NEUROL, V249, P0, DOI 10.1007/S00415-002-1301-4
   Fahn S, 2005, J NEUROL, V252, P37, DOI 10.1007/s00415-005-4008-5
   Grosset D, 2007, J NEUROL NEUROSUR PS, V78, P465, DOI 10.1136/jnnp.2006.098327
   HAEHNER A, 2009, PARKINSONISM RE 0110, V0, P0
   Haehner A, 2007, MOVEMENT DISORD, V22, P839, DOI 10.1002/mds.21413
   Healy DG, 2008, LANCET NEUROL, V7, P583, DOI 10.1016/S1474-4422(08)70117-0
   Iranzo A, 2006, LANCET NEUROL, V5, P572, DOI 10.1016/S1474-4422(06)70476-8
   Katzenschlager R, 2004, J NEUROL NEUROSUR PS, V75, P1749, DOI 10.1136/jnnp.2003.035287
   Moore DJ, 2005, ANNU REV NEUROSCI, V28, P57, DOI 10.1146/annurev.neuro.28.061604.135718
   Müller A, 2002, J NEURAL TRANSM, V109, P805, DOI 10.1007/s007020200067
   Ponsen MM, 2004, ANN NEUROL, V56, P173, DOI 10.1002/ana.20160
   REICHMANN H, 1999, PRAXIS NEURODEGENERA, V0, P0
   Riedel O, 2008, J NEUROL, V255, P255, DOI 10.1007/s00415-008-0720-2
   Ross GW, 2008, ANN NEUROL, V63, P167, DOI 10.1002/ana.21291
   SANTAMARIA J, 1986, NEUROLOGY, V36, P1130, DOI 10.1212/WNL.36.8.1130
   Schapira AHV, 2006, ANN NEUROL, V59, P559, DOI 10.1002/ana.20789
   Schuurman AG, 2002, NEUROLOGY, V58, P1501, DOI 10.1212/WNL.58.10.1501
   SOFIC E, 1991, J NEUROCHEM, V56, P978, DOI 10.1111/j.1471-4159.1991.tb02017.x
   Sommer U, 2004, MOVEMENT DISORD, V19, P1196, DOI 10.1002/mds.20141
   Stiasny-Kolster K, 2005, BRAIN, V128, P126, DOI 10.1093/brain/awh322
   WITT M, 2009, MOV DISORD 0209, V0, P0
NR 26
TC 0
Z9 0
U1 1
U2 5
PU GEORG THIEME VERLAG KG
PI STUTTGART
PA RUDIGERSTR 14, D-70469 STUTTGART, GERMANY
SN 0302-4350
EI 
J9 AKTUEL NEUROL
JI Aktuelle Neurol.
PD NOV 15
PY 2009
VL 36
IS 
BP S293
EP S298
DI 10.1055/s-0029-1220439
PG 6
WC Clinical Neurology
SC Neurosciences & Neurology
GA 539ZI
UT WOS:000273298700003
DA 2024-02-01
ER

PT J
AU Suzuki, K
   Miyamoto, M
   Miyamoto, T
   Okuma, Y
   Hattori, N
   Kamei, S
   Yoshii, F
   Utsumi, H
   Iwasaki, Y
   Iijima, M
   Hirata, K
AF Suzuki, Keisuke
   Miyamoto, Masayuki
   Miyamoto, Tomoyuki
   Okuma, Yasuyuki
   Hattori, Nobutaka
   Kamei, Satoshi
   Yoshii, Fumihito
   Utsumi, Hiroya
   Iwasaki, Yasuo
   Iijima, Mutsumi
   Hirata, Koichi
TI Correlation between depressive symptoms and nocturnal disturbances in Japanese patients with Parkinson's disease
SO PARKINSONISM & RELATED DISORDERS
LA English
DT Article
DE Parkinson's disease; Depression; Zung Self-Rating Depression Scale (SDS); Parkinson's disease sleep scale (PDSS); Nocturnal disturbances
ID sleep scale; disorders; disability; diagnosis
AB Depression and nocturnal disturbances are frequent in patients with Parkinson's disease (PD). The aim of this study was to determine the correlation between depressive symptoms and nocturnal disturbances in patients with PD in Japan. The subjects of this multi-center cross-sectional study were 188 patients with PD and 144 age-matched controls who were assessed for nocturnal disturbances by the Parkinson's disease sleep scale (PDSS) and for depressive symptoms by Zung Self-Rating Depression Scale (SDS). Depressive symptoms (SDS score of >= 40) were identified in 122 patients (64.9%). The SDS was significantly higher in PD patients than control Subjects. The stepwise regression model identified PDSS (p < 0.001) and Unified Parkinson's Disease Rating Scale I (mental state) (p = 0.002) as significant determinants of SDS. Stepwise regression analysis identified item 15 (daytime sleepiness) (p = 0.002), item 13 (early morning tremor) (p = 0.008), item 12 (nocturnal dystonia) (p = 0.015), and item 3 (sleep maintenance insomnia) (p = 0.026) as significant predictors of SDS. Our results indicated that depressive symptoms in PD correlate significantly with nocturnal disturbances, and that daytime sleepiness, dystonia, tremor and sleep fragmentation are the most common nocturnal disturbances in depressed patients with PD. (C) 2008 Elsevier Ltd. All rights reserved.
C1 [Suzuki, Keisuke; Miyamoto, Masayuki; Miyamoto, Tomoyuki; Hirata, Koichi] Dokkyo Med Univ, Dept Neurol, Mibu, Tochigi 3210293, Japan.
   [Hattori, Nobutaka] Juntendo Univ, Sch Med, Dept Neurol, Tokyo 113, Japan.
   [Okuma, Yasuyuki] Juntendo Univ, Shizuoka Hosp, Dept Neurol, Tokyo 113, Japan.
   [Kamei, Satoshi] Nihon Univ, Sch Med, Div Neurol, Dept Med, Tokyo, Japan.
   [Yoshii, Fumihito] Tokai Univ, Dept Neurol, Sch Med, Kanagawa 2591100, Japan.
   [Utsumi, Hiroya] Tokyo Med Univ, Sch Med, Div Neurol, Dept Internal Med 3, Tokyo, Japan.
   [Iwasaki, Yasuo] Toho Univ, Dept Neurol, Omori Hosp, Tokyo, Japan.
   [Iijima, Mutsumi] Tokyo Womens Med Univ, Dept Neurol, Tokyo, Japan.
C3 Dokkyo Medical University; Juntendo University; Juntendo University; Nihon University; Tokai University; Tokyo Medical University; Toho University; Tokyo Women's Medical University
RP Suzuki, K (corresponding author), Dokkyo Med Univ, Dept Neurol, 880 Kitakobayashi, Mibu, Tochigi 3210293, Japan.
EM keisuke@dokkyoined.ac.jp
CR Abe K, 2005, J NEUROL SCI, V234, P73, DOI 10.1016/j.jns.2005.03.036
   Chaudhuri KR, 2002, J NEUROL NEUROSUR PS, V73, P629, DOI 10.1136/jnnp.73.6.629
   Chaudhuri KR, 2004, NEUROLOGY, V63, PS17, DOI 10.1212/WNL.63.8_suppl_3.S17
   CUMMINGS JL, 1992, AM J PSYCHIAT, V149, P443
   Dhawan V, 2006, J NEUROL SCI, V248, P158, DOI 10.1016/j.jns.2006.05.004
   Diederich N.J., 2003, SLEEP MOVEMENT DISOR, V0, P478
   FAHN S, 1971, J NEUROL SCI, V14, P427, DOI 10.1016/0022-510X(71)90178-X
   Fukuda K, 1973, SEISHIN SHINKEIGAKU ZASSHI, V75, P673
   Goetz C G, 1987, ADV NEUROL, V45, P345
   Happe S, 2001, ACTA NEUROL SCAND, V104, P275, DOI 10.1034/j.1600-0404.2001.00024.x
   Holroyd S, 2005, NEUROLOGY, V64, P2134, DOI 10.1212/01.WNL.0000165958.12724.0D
   HUGHES AJ, 1992, J NEUROL NEUROSUR PS, V55, P181, DOI 10.1136/jnnp.55.3.181
   Jellinger K, 1987, ADV NEUROL, V45, P1
   JELLINGER KA, 1991, MOL CHEM NEUROPATHOL, V14, P153, DOI 10.1007/BF03159935
   KOENIG HG, 1992, INT J PSYCHIAT MED, V22, P183, DOI 10.2190/M1F5-F40P-C4KD-YPA3
   LEES AJ, 1988, CLIN NEUROPHARMACOL, V11, P512, DOI 10.1097/00002826-198812000-00004
   Lieberman A, 2006, ACTA NEUROL SCAND, V113, P1, DOI 10.1111/j.1600-0404.2006.00536.x
   Oertel WH, 2001, ADV NEUROL, V86, P373
   Rye DB, 2004, NEUROLOGY, V63, PS2, DOI 10.1212/WNL.63.8_suppl_3.S2
   Scaravilli T, 2003, NEUROL SCI, V24, P209, DOI 10.1007/s10072-003-0134-y
   STARKSTEIN SE, 1991, EUR NEUROL, V31, P352, DOI 10.1159/000116692
   Suzuki K, 2007, MOVEMENT DISORD, V22, P1245, DOI 10.1002/mds.21257
   Tandberg E, 1998, MOVEMENT DISORD, V13, P895, DOI 10.1002/mds.870130606
   Tandberg E, 1996, ARCH NEUROL-CHICAGO, V53, P175, DOI 10.1001/archneur.1996.00550020087019
   TAYLOR AE, 1986, BRAIN, V109, P279, DOI 10.1093/brain/109.2.279
   Tse W, 2005, PARKINSONISM RELAT D, V11, P317, DOI 10.1016/j.parkreldis.2005.02.006
   Vingerhoets FJG, 2002, NEUROLOGY, V58, P396, DOI 10.1212/WNL.58.3.396
   YAMAMOTO M, 2001, J NEUROL S3, V248, P1115
   ZUNG WWK, 1973, ARCH GEN PSYCHIAT, V29, P328
   ZUNG WWK, 1965, ARCH GEN PSYCHIAT, V12, P63, DOI 10.1001/archpsyc.1965.01720310065008
NR 30
TC 29
Z9 32
U1 0
U2 1
PU ELSEVIER SCI LTD
PI OXFORD
PA THE BOULEVARD, LANGFORD LANE, KIDLINGTON, OXFORD OX5 1GB, OXON, ENGLAND
SN 1353-8020
EI 1873-5126
J9 PARKINSONISM RELAT D
JI Parkinsonism Relat. Disord.
PD JAN 15
PY 2009
VL 15
IS 1
BP 15
EP 19
DI 10.1016/j.parkreldis.2008.02.002
PG 5
WC Clinical Neurology
SC Neurosciences & Neurology
GA 413OB
UT WOS:000263801300005
PM 18359262
DA 2024-02-01
ER

PT J
AU Margis, R
   Donis, K
   Schönwald, SV
   Fagondes, SC
   Monte, T
   Martín-Martínez, P
   Chaudhuri, KR
   Kapczinski, F
   Rieder, CRM
AF Margis, Regina
   Donis, Karina
   Schoenwald, Suzana Veiga
   Fagondes, Simone Chaves
   Monte, Thais
   Martin-Martinez, Pablo
   Chaudhuri, K. Ray
   Kapczinski, Fiavio
   Rieder, Carlos R. M.
TI Psychometric properties of the Parkinson's Disease Sleep Scale - Brazilian version
SO PARKINSONISM & RELATED DISORDERS
LA English
DT Article
DE PDSS-Brazilian Version; Parkinson's Disease; Sleep disorder
ID mini-mental-state; nonmotor symptoms; depression; validation; disorders; instrument; diagnosis; inventory
AB Parkinson's Disease Sleep Scale (PDSS) is a specific scale for the assessment of sleep disturbances in subjects with Parkinson's Disease (PD), This cross-sectional study set Out to validate the PDSS in a Brazilian Portuguese Version (PDSS-BR). Ninety-five patients with PD participated in the study; their PD symptoms were evaluated by Unified Parkinson's Disease Rating Scale (UPDRS sections I-IV) and Hoehn and Yahr scale. Patients completed Pittsburgh Sleep Quality index (PSQI), Epworth Sleepiness Scale (ESS), Beck Depression Inventory (BDI) and PDSS-BR. PDSS-BR internal consistency was satisfactory (Cronbach's alpha: 0.82; all PDSS-BR items were significantly and positively associated with total score). Test-retest reliability for total PDSS-BR score was 0.94. PDSS-BR score was highly correlated with sleep PSQI scale (r(s) = -0.63: p < 0.0001) and moderately with ESS (r(s) = -0.32; p < 0.001) and UPDRS sections I (r(s) = -0.38; p < 0.0001) and II (r(s) = -0.36: p < 0.0001) and BDI (r(s) = -0.55; p < 0.0001). Depressive symptoms, as determined by the BDI, were associated with significantly worse quality of nocturnal sleep, as measured by the PDSS-BR. The psychometric attributes of the PDSS-BR were satisfactory and consistent with those of previous studies. In summary, PDSS-BR can be useful for clinical and research purposes in Brazil. (C) 2008 Elsevier Ltd. All rights reserved.
C1 [Schoenwald, Suzana Veiga; Monte, Thais; Rieder, Carlos R. M.] Hosp Clin Porto Alegre, Serv Neurol, BR-90035003 Porto Alegre, RS, Brazil.
   [Margis, Regina; Donis, Karina; Kapczinski, Fiavio; Rieder, Carlos R. M.] Univ Fed Rio Grande do Sul, BR-90046900 Porto Alegre, RS, Brazil.
   [Fagondes, Simone Chaves] Hosp Clin Porto Alegre, Serv Pneumol, BR-90035003 Porto Alegre, RS, Brazil.
   [Martin-Martinez, Pablo] Natl Ctr Epidemiol, Area Appl Epidemiol, Madrid, Spain.
   [Martin-Martinez, Pablo] CIBERNED, Carlos Inst Publ Hlth 3, Madrid, Spain.
   [Chaudhuri, K. Ray] Kings Coll London, Univ Hosp Lewisham, London, England.
C3 Universidade Federal do Rio Grande do Sul; CIBERNED; University of London; King's College London
RP Rieder, CRM (corresponding author), Hosp Clin Porto Alegre, Serv Neurol, Rua Ramiro Barcelos 2350, BR-90035003 Porto Alegre, RS, Brazil.
EM carlosrieder@terra.com.br
CR Almeida OP, 1998, ARQ NEURO-PSIQUIAT, V56, P605, DOI 10.1590/S0004-282X1998000400014
   [Anonymous], 1996, QUALITY OF LIFE AND PHARAMACOECONOMICS IN CLINICAL TRIALS, V0, P0
   BECK AT, 1961, ARCH GEN PSYCHIAT, V4, P561, DOI 10.1001/archpsyc.1961.01710120031004
   Bertolazi AN, 2008, SLEEP, V31, P0
   BERTOLUCCI PHF, 1994, ARQ NEURO-PSIQUIAT, V52, P1, DOI 10.1590/S0004-282X1994000100001
   Bland JM, 1997, BRIT MED J, V314, P572, DOI 10.1136/bmj.314.7080.572
   BUYSSE DJ, 1989, PSYCHIAT RES, V28, P193, DOI 10.1016/0165-1781(89)90047-4
   Chaudhuri KR, 2002, J NEUROL NEUROSUR PS, V73, P629, DOI 10.1136/jnnp.73.6.629
   Dauvilliers Y, 2007, SLEEP MED, V8, PS27, DOI 10.1016/S1389-9457(08)70006-6
   Dhawan V, 2006, AGE AGEING, V35, P220, DOI 10.1093/ageing/afj087
   FOLSTEIN MF, 1975, J PSYCHIAT RES, V12, P189, DOI 10.1016/0022-3956(75)90026-6
   Gorenstein C, 1996, BRAZ J MED BIOL RES, V29, P453
   HOEHN MM, 1967, NEUROLOGY, V17, P427, DOI 10.1212/WNL.17.5.427
   HUGHES AJ, 1992, J NEUROL NEUROSUR PS, V55, P181, DOI 10.1136/jnnp.55.3.181
   JOHNS MW, 1991, SLEEP, V14, P540, DOI 10.1093/sleep/14.6.540
   LEES AJ, 1988, CLIN NEUROPHARMACOL, V11, P512, DOI 10.1097/00002826-198812000-00004
   Martínez-Martín P, 2004, MOVEMENT DISORD, V19, P1226, DOI 10.1002/mds.20144
   Poewe W, 2008, EUR J NEUROL, V15, P14, DOI 10.1111/j.1468-1331.2008.02056.x
   Schrag A, 2007, MOVEMENT DISORD, V22, P1077, DOI 10.1002/mds.21333
   Shulman LM, 2002, PARKINSONISM RELAT D, V8, P193, DOI 10.1016/S1353-8020(01)00015-3
   Stocchi F, 1998, J NEUROL, V245, PS15, DOI 10.1007/PL00007731
   Suzuki K, 2007, MOVEMENT DISORD, V22, P1245, DOI 10.1002/mds.21257
   Tandberg E, 1998, MOVEMENT DISORD, V13, P895, DOI 10.1002/mds.870130606
   UDCMarsden CD, 1987, RECENT DEVELOPMENTS IN PARKINSONS DISEASE, V0, P153
   Visser M, 2006, MOVEMENT DISORD, V21, P668, DOI 10.1002/mds.20792
   Wang G, 2008, J NEUROL SCI, V271, P153, DOI 10.1016/j.jns.2008.04.008
   Young A, 2002, SLEEP, V25, P573
NR 27
TC 22
Z9 23
U1 0
U2 5
PU ELSEVIER SCI LTD
PI OXFORD
PA THE BOULEVARD, LANGFORD LANE, KIDLINGTON, OXFORD OX5 1GB, OXON, ENGLAND
SN 1353-8020
EI 1873-5126
J9 PARKINSONISM RELAT D
JI Parkinsonism Relat. Disord.
PD AUG 15
PY 2009
VL 15
IS 7
BP 495
EP 499
DI 10.1016/j.parkreldis.2008.12.008
PG 5
WC Clinical Neurology
SC Neurosciences & Neurology
GA 483US
UT WOS:000268994500003
PM 19211294
DA 2024-02-01
ER

PT J
AU Möller, JC
   Unger, M
   Stiasny-Kolster, K
   Kaussner, Y
   Penzel, T
   Oertel, WH
   Hemmeter, U
AF Moeller, Jens Carsten
   Unger, Miriam
   Stiasny-Kolster, Karin
   Kaussner, Yvonne
   Penzel, Thomas
   Oertel, Wolfgang Hermann
   Hemmeter, Ulrich
TI Continuous sleep EEG monitoring in PD patients with and without sleep attacks
SO PARKINSONISM & RELATED DISORDERS
LA English
DT Article
DE Sleep attack; Sudden onset of sleep; SOREM; Hypocretin
ID parkinsons-disease; daytime sleepiness; dopamine agonists; falling asleep; sudden onset; deprivation; microsleep; wheel
AB The pathogenesis of sleep attacks in Parkinson's disease (PD) is still unresolved. We investigated seven matched pairs of PD patients with and without a history of sleep attacks using continuous sleep EEG recording. According to the event marker altogether 12 sleep attacks were identified in three patients with a history of sleep attacks. All sleep attacks were characterized by NREM stage I and 2 sleep, whereas no sleep onset REM episodes were recorded. Five sleep attacks fulfilled our criteria for microsleep episodes lasting less than 120 s. The cumulative duration of microsleep episodes during the day was 27.7 +/- 20 min in patients with a history of sleep attacks vs. 6.4 +/- 4.1 min in patients without a history of sleep attacks (p = 0.03), i.e., the majority of microsleep episodes were not perceived by the patients. In summary, our study suggests that sleep attacks are intrusions of NREM stage I and 2 sleep into wakefulness and can be identical to microsleep episodes. Future studies should systematically address the awareness of short sleep episodes in patients with PD and other disorders with increased daytime sleepiness. (C) 2008 Elsevier Ltd. All rights reserved.
C1 [Moeller, Jens Carsten; Unger, Miriam; Stiasny-Kolster, Karin; Oertel, Wolfgang Hermann] Univ Marburg, Dept Neurol, D-35039 Marburg, Germany.
   [Penzel, Thomas] Univ Marburg, Dept Internal Med, D-35039 Marburg, Germany.
   [Hemmeter, Ulrich] Univ Marburg, Dept Psychiat, D-35039 Marburg, Germany.
   [Kaussner, Yvonne] Univ Wurzburg, Ctr Traff Sci, Dept Psychol, D-97070 Wurzburg, Germany.
C3 Philipps University Marburg; Philipps University Marburg; Philipps University Marburg; University of Wurzburg
RP Möller, JC (corresponding author), Univ Marburg, Dept Neurol, Rudolf Bultmann Str 8, D-35039 Marburg, Germany.
EM carsten.moeller@med.uni-marburg.de
FU Kompetenznetz Parkinson (German Federal Ministry of Education and Research) [BMBF 01GI0201]
CR Arnulf I, 2002, NEUROLOGY, V58, P1019, DOI 10.1212/WNL.58.7.1019
   FOLSTEIN MF, 1975, J PSYCHIAT RES, V12, P189, DOI 10.1016/0022-3956(75)90026-6
   Fronczek R, 2007, BRAIN, V130, P1577, DOI 10.1093/brain/awm090
   Frucht S, 1999, NEUROLOGY, V52, P1908, DOI 10.1212/WNL.52.9.1908
   Hemmeter U, 1998, BIOL PSYCHIAT, V43, P829, DOI 10.1016/S0006-3223(97)00297-7
   Hemmeter U, 2007, J PSYCHIATR RES, V41, P876, DOI 10.1016/j.jpsychires.2006.07.004
   Hoffmann R. M., 1997, SOMNOLOGIE, V1, P103, DOI 10.1007/s11818-997-0019-z
   Homann CN, 2002, BMJ-BRIT MED J, V324, P1483, DOI 10.1136/bmj.324.7352.1483
   HUGHES AJ, 1992, NEUROLOGY, V42, P1142, DOI 10.1212/WNL.42.6.1142
   JOHNS MW, 1991, SLEEP, V14, P540, DOI 10.1093/sleep/14.6.540
   Kaplan KA, 2007, SLEEP MED, V9, P71, DOI 10.1016/j.sleep.2007.02.001
   Körner Y, 2004, MOVEMENT DISORD, V19, P1298, DOI 10.1002/mds.20163
   Manni R, 2004, SLEEP MED, V5, P189, DOI 10.1016/j.sleep.2003.01.001
   Merino-Andreu M, 2003, NEUROLOGY, V60, P1553, DOI 10.1212/01.WNL.0000058905.71369.97
   Möller JC, 2005, MOVEMENT DISORD, V20, P1620, DOI 10.1002/mds.20630
   Möller JC, 2005, J NEUROL, V252, P926, DOI 10.1007/s00415-005-0784-1
   Pacchetti C, 2003, NEUROL SCI, V24, P195, DOI 10.1007/s10072-003-0127-x
   Paus S, 2003, MOVEMENT DISORD, V18, P659, DOI 10.1002/mds.10417
   Rechtschaffen A, 1968, MANUAL STANDARDIZED, V0, P0
   Romigi A, 2005, J NEUROL SCI, V228, P7, DOI 10.1016/j.jns.2004.09.035
   Roth T, 2003, SLEEP MED, V4, P275, DOI 10.1016/S1389-9457(03)00058-3
   Rye DB, 2000, J SLEEP RES, V9, P63, DOI 10.1046/j.1365-2869.2000.00201.x
   Thannickal TC, 2007, BRAIN, V130, P1586, DOI 10.1093/brain/awm097
   Tracik F, 2001, MOVEMENT DISORD, V16, P500, DOI 10.1002/mds.1083
   Ulivelli M, 2002, NEUROLOGY, V58, P462, DOI 10.1212/WNL.58.3.462
NR 25
TC 8
Z9 13
U1 1
U2 5
PU ELSEVIER SCI LTD
PI OXFORD
PA THE BOULEVARD, LANGFORD LANE, KIDLINGTON, OXFORD OX5 1GB, OXON, ENGLAND
SN 1353-8020
EI 1873-5126
J9 PARKINSONISM RELAT D
JI Parkinsonism Relat. Disord.
PD MAR 15
PY 2009
VL 15
IS 3
BP 238
EP 241
DI 10.1016/j.parkreldis.2008.05.009
PG 4
WC Clinical Neurology
SC Neurosciences & Neurology
GA 424RJ
UT WOS:000264584700011
PM 18619893
DA 2024-02-01
ER

PT J
AU Goulart, FO
   Godke, BA
   Borges, V
   Azevedo-Silva, SMC
   Mendes, MF
   Cendoroglo, MS
   Ferraz, HB
AF Goulart, F. O.
   Godke, B. A.
   Borges, V.
   Azevedo-Silva, S. M. C.
   Mendes, M. F.
   Cendoroglo, M. S.
   Ferraz, H. B.
TI Fatigue in a cohort of geriatric patients with and without Parkinson's disease
SO BRAZILIAN JOURNAL OF MEDICAL AND BIOLOGICAL RESEARCH
LA English
DT Article
DE Parkinson's disease; Fatigue; Depression; Excessive daytime sleepiness
ID excessive daytime sleepiness; quality-of-life; multiple-sclerosis; residual symptoms; disorders; epidemiology; impact; scale
AB We evaluated the frequency of fatigue in geriatric patients with and without Parkinson's disease (PD) and correlated it with depression and excessive daytime sleepiness. We evaluated 100 patients from Hospital Sao Paulo, 50 with PD from the Neurologic Outpatient Clinic and 50 with non-neurologic diseases or oncologic diseases from the Geriatric Outpatient Clinic (controls). All patients who scored 28 or more on the Fatigue Severity Scale (FSS) were considered to have fatigue. Also, all patients were submitted to a structured interview to diagnose depression by the criteria of the American Psychiatric Association (DSM-IV, 4th version) and were evaluated by the Modified Impact of Fatigue Scale and the Epworth Sleepiness Scale (ESE) to detect excessive daytime sleepiness. Demographic and disease details of all PD patients were recorded and the patients were examined and rated by the Unified Parkinson's Disease Rating Sale (UPDRS) and Hoehn-Yahr staging. Frequency of fatigue (FSS >= 28) was 70% for PD and 22% for controls. Twenty of 35 PD patients with fatigue had concomitant depression. Compared to controls, PD patients were found more frequently to have depression by DSM-IV criteria (44 vs 8%, respectively) and excessive daytime sleepiness by the ESE (44 vs 16%), although only depression was associated with fatigue. Fatigue was more frequent among depressed PD and control patients and was not correlated with PD duration or with UPDRS motor scores. ESE scores did not differ between patients with or without fatigue.
C1 [Goulart, F. O.; Godke, B. A.; Borges, V.; Azevedo-Silva, S. M. C.; Ferraz, H. B.] Univ Fed Sao Paulo, Dept Neurol, Setor Transtornos Movimento, Escola Paulista Med, BR-04039032 Sao Paulo, Brazil.
   [Cendoroglo, M. S.] Univ Fed Sao Paulo, Dept Med, Disciplina Geriatria, Escola Paulista Med, BR-04039032 Sao Paulo, Brazil.
   [Mendes, M. F.] Irmandade Santa Casa Sao Paulo, Disciplina Neurol, Sao Paulo, Brazil.
C3 Universidade Federal de Sao Paulo (UNIFESP); Universidade Federal de Sao Paulo (UNIFESP)
RP Ferraz, HB (corresponding author), Univ Fed Sao Paulo, Dept Neurol, Setor Transtornos Movimento, Escola Paulista Med, Rua Pedro de Toledo 655, BR-04039032 Sao Paulo, Brazil.
EM henrique_ferraz@uol.com.br
CR Abe K, 2000, BEHAV NEUROL, V12, P103, DOI 10.1155/2000/580683
   Arnulf I, 2005, SLEEP MED REV, V9, P185, DOI 10.1016/j.smrv.2005.01.001
   BECK AT, 1961, ARCH GEN PSYCHIAT, V4, P561, DOI 10.1001/archpsyc.1961.01710120031004
   Biglan KM, 2007, NEUROLOGY, V69, P187, DOI 10.1212/01.wnl.0000265593.34438.00
   Braak H, 2004, CELL TISSUE RES, V318, P121, DOI 10.1007/s00441-004-0956-9
   FACTOR SA, 1990, MOVEMENT DISORD, V5, P280, DOI 10.1002/mds.870050404
   FAVA GA, 1994, AM J PSYCHIAT, V151, P1295
   FOLSTEIN MF, 1975, J PSYCHIAT RES, V12, P189, DOI 10.1016/0022-3956(75)90026-6
   FRIEDMAN J, 1993, NEUROLOGY, V43, P2016, DOI 10.1212/WNL.43.10.2016
   Friedman JH, 2001, MOVEMENT DISORD, V16, P1120, DOI 10.1002/mds.1201
   Havlikova E, 2008, EUR J NEUROL, V15, P475, DOI 10.1111/j.1468-1331.2008.02103.x
   Havlikova E, 2008, J NEUROL SCI, V270, P107, DOI 10.1016/j.jns.2008.02.013
   Herlofson K, 2003, ACTA NEUROL SCAND, V107, P1, DOI 10.1034/j.1600-0404.2003.02033.x
   HOEHN MM, 1967, NEUROLOGY, V17, P427, DOI 10.1212/WNL.17.5.427
   HUGHES AJ, 1992, J NEUROL NEUROSUR PS, V55, P181, DOI 10.1136/jnnp.55.3.181
   JOHNS MW, 1991, SLEEP, V14, P540, DOI 10.1093/sleep/14.6.540
   Karlsen K, 1999, MOVEMENT DISORD, V14, P237, DOI 10.1002/1531-8257(199903)14:2<237::AID-MDS1006>3.3.CO;2-O
   KRUPP LB, 1989, ARCH NEUROL-CHICAGO, V46, P1121, DOI 10.1001/archneur.1989.00520460115022
   Kumar S, 2003, SLEEP MED, V4, P339, DOI 10.1016/S1389-9457(03)00105-9
   Larsen JP, 2001, CNS DRUGS, V15, P267, DOI 10.2165/00023210-200115040-00002
   LEES AJ, 1988, CLIN NEUROPHARMACOL, V11, P512, DOI 10.1097/00002826-198812000-00004
   Mendes MF, 2000, ARQ NEURO-PSIQUIAT, V58, P467, DOI 10.1590/S0004-282X2000000300011
   Mittal VA, 2011, PSYCHIAT RES, V189, P158, DOI 10.1016/j.psychres.2011.06.006
   Multiple Sclerosis Council for Clinical Practice Guidelines, 1998, FAT MULT SCLER EV BA, V0, P0
   NAUSIEDA PA, 1982, CLIN NEUROPHARMACOL, V5, P183, DOI 10.1097/00002826-198205020-00003
   Nierenberg AA, 1999, J CLIN PSYCHIAT, V60, P221, DOI 10.4088/JCP.v60n0403
   Nuti A, 2004, EUR J NEUROL, V11, P315, DOI 10.1111/j.1468-1331.2004.00781.x
   Poluri Ashok, 2005, PHYS MED REHABIL CLIN N AM, V16, P91, DOI 10.1016/j.pmr.2004.06.006
   Ravina B, 2007, NEUROLOGY, V69, P342, DOI 10.1212/01.wnl.0000268695.63392.10
   Schifitto G, 2008, NEUROLOGY, V71, P481, DOI 10.1212/01.wnl.0000324862.29733.69
   Stacy M, 2002, DRUG AGING, V19, P733, DOI 10.2165/00002512-200219100-00002
   Tandberg E, 1999, MOVEMENT DISORD, V14, P922, DOI 10.1002/1531-8257(199911)14:6<922::AID-MDS1003>3.0.CO;2-7
   Tandberg E, 1996, ARCH NEUROL-CHICAGO, V53, P175, DOI 10.1001/archneur.1996.00550020087019
   UDCMarsden CD, 1987, RECENT DEVELOPMENTS IN PARKINSONS DISEASE, V0, P153
   VANHILTEN JJ, 1993, J NEUROL NEUROSUR PS, V56, P874, DOI 10.1136/jnnp.56.8.874
   VANHILTEN JJ, 1993, J NEURAL TRANSM-PARK, V5, P235
   Wick Jeannette Y, 2007, CONSULT PHARM, V22, P566, DOI 10.4140/TCP.n.2007.566
NR 37
TC 19
Z9 23
U1 0
U2 1
PU ASSOC BRAS DIVULG CIENTIFICA
PI RIBEIRAO PRETO
PA FACULDADE MEDICINA, CASA 10, 14049 RIBEIRAO PRETO, RIBEIRAO PRETO, SP 14049, BRAZIL
SN 0100-879X
EI 1414-431X
J9 BRAZ J MED BIOL RES
JI Brazilian J. Med. Biol. Res.
PD AUG 15
PY 2009
VL 42
IS 8
BP 771
EP 775
DI 10.1590/S0100-879X2009000800014
PG 5
WC Biology; Medicine, Research & Experimental
SC Life Sciences & Biomedicine - Other Topics; Research & Experimental Medicine
GA 485LI
UT WOS:000269123000014
PM 19649404
DA 2024-02-01
ER

PT J
AU Calzetti, S
   Negrotti, A
   Bonavina, G
   Angelini, M
   Marchesi, E
AF Calzetti, Stefano
   Negrotti, Anna
   Bonavina, Giuseppe
   Angelini, Monica
   Marchesi, Elena
TI Absence of co-morbidity of Parkinson disease and restless legs syndrome: a case-control study in patients attending a movement disorders clinic
SO NEUROLOGICAL SCIENCES
LA English
DT Article
DE Parkinson's disease; Restless legs syndrome; Co-morbidity; Sleep disturbances
ID epidemiology; sleep
AB We have carried out a case-control survey of the prevalence of restless legs syndrome (RLS) in 118 Parkinson's disease out-patients with different stage of disease severity by using the International restless legs syndrome Study Group clinical criteria. This study failed to demonstrate a significantly augmented prevalence of either primary and secondary restless legs syndrome pooled together or primary restless legs syndrome alone among Parkinson's disease patients as compared to age and gender matched controls. The results of our survey do not confirm a significant co-morbid occurrence of the two disorders. However, an unavoidable limitation of this and all previous studies is that most of the patients examined were already treated with dopaminomimetic drugs, which could have abolished a mild unrecognized RLS anteceding the diagnosis of Parkinson's disease or possibly masked the subsequent emergence of the sensory-motor disorder following the onset of Parkinson's disease.
C1 [Calzetti, Stefano; Negrotti, Anna; Bonavina, Giuseppe; Angelini, Monica; Marchesi, Elena] Univ Parma, Neurol Sect, Dept Neurosci, I-43100 Parma, Italy.
C3 University of Parma
RP Calzetti, S (corresponding author), Univ Parma, Neurol Sect, Dept Neurosci, Via Gramsci 14, I-43100 Parma, Italy.
EM scalzetti@ao.pr.it
CR Allen RP, 2003, SLEEP MED, V4, P101, DOI 10.1016/S1389-9457(03)00010-8
   Bodenmann P, 2001, REV NEUROL-FRANCE, V157, P45
   Clemens S, 2006, NEUROLOGY, V67, P125, DOI 10.1212/01.wnl.0000223316.53428.c9
   Ekbom KA, 1960, NEUROLOGY, V10, P868, DOI 10.1212/WNL.10.9.868
   FAZZINI E, 1989, ANN NEUROL, V26, P0
   FOLSTEIN MF, 1975, J PSYCHIATR RES, V12, P198
   Garcia-Borreguero D, 2003, NEUROLOGY, V61, PS49, DOI 10.1212/WNL.61.6_suppl_3.S49
   Garcia-Borregueroa D, 2006, SLEEP MED REV, V10, P153, DOI 10.1016/j.smrv.2006.01.001
   GIBB WRG, 1988, J NEUROL NEUROSUR PS, V51, P745, DOI 10.1136/jnnp.51.6.745
   Gómez-Esteban JC, 2007, MOVEMENT DISORD, V22, P1912, DOI 10.1002/mds.21624
   HOEHN MM, 1967, NEUROLOGY, V17, P427, DOI 10.1212/WNL.17.5.427
   Krishnan PR, 2003, MOVEMENT DISORD, V18, P181, DOI 10.1002/mds.10307
   Kumar S, 2002, MOVEMENT DISORD, V17, P775, DOI 10.1002/mds.10167
   LANG AE, 1987, NEUROLOGY, V37, P477, DOI 10.1212/WNL.37.3.477
   Loo HV, 2008, J NEUROL SCI, V266, P145, DOI 10.1016/j.jns.2007.09.033
   LUSSI F, 2005, PARKINSONISM RELA S2, V11, P0
   Nomura T, 2006, MOVEMENT DISORD, V21, P380, DOI 10.1002/mds.20734
   Oerlemans WGH, 2002, SLEEP MED, V3, P147, DOI 10.1016/S1389-9457(01)00127-7
   Ondo WG, 2002, ARCH NEUROL-CHICAGO, V59, P421, DOI 10.1001/archneur.59.3.421
   Tan EK, 2002, J NEUROL SCI, V196, P33, DOI 10.1016/S0022-510X(02)00020-5
   Walters AS, 2003, SLEEP MED, V4, P121, DOI 10.1016/S1389-9457(02)00258-7
   Walters AS, 2003, J SLEEP RES, V12, P343, DOI 10.1046/j.0962-1105.2003.00368.x
NR 22
TC 28
Z9 31
U1 0
U2 0
PU SPRINGER
PI NEW YORK
PA 233 SPRING ST, NEW YORK, NY 10013 USA
SN 1590-1874
EI 
J9 NEUROL SCI
JI Neurol. Sci.
PD APR 15
PY 2009
VL 30
IS 2
BP 119
EP 122
DI 10.1007/s10072-009-0037-7
PG 4
WC Clinical Neurology; Neurosciences
SC Neurosciences & Neurology
GA 425FU
UT WOS:000264623200006
PM 19277834
DA 2024-02-01
ER

PT J
AU Nomura, T
   Inoue, Y
   Nakashima, K
AF Nomura, Takashi
   Inoue, Yuichi
   Nakashima, Kenji
TI Pathogenetic heterogeneity of restless legs syndrome in Parkinson's disease
SO SLEEP AND BIOLOGICAL RHYTHMS
LA English
DT Article
DE International Restless Legs Syndrome Study Group severity scale (IRLS); Pittsburgh Sleep Quality Index; (PSQI); young-onset PD
ID clinical characteristics; sleep
AB In order to clarify the pathogenetic heterogeneity of restless legs syndrome (RLS), we compared the clinical characteristics of RLS between six patients with young-onset Parkinson's Disease (PD) and 30 with elderly-onset PD. Young-onset PD showed longer periods from the onset of PD to that of RLS than elderly-onset PD, despite a similar severity between the two groups. The rate of subjects with disappearance of RLS at the follow-up observations was significantly higher in the former group. These results suggested that RLS in young-onset PD could be milder and more transient than that in elderly-onset PD.
C1 [Nomura, Takashi; Nakashima, Kenji] Tottori Univ, Fac Med, Dept Neurol, Inst Neurol Sci, Yonago, Tottori 6838504, Japan.
   [Inoue, Yuichi] Japan Somnol Ctr, Neuropsychiat Res Inst, Tokyo, Japan.
   [Inoue, Yuichi] Tokyo Med Univ, Dept Psychiat, Tokyo, Japan.
C3 Tottori University; Tokyo Medical University
RP Nomura, T (corresponding author), Tottori Univ, Fac Med, Dept Neurol, Inst Neurol Sci, 36-1 Nishicho, Yonago, Tottori 6838504, Japan.
EM ntnomura@grape.med.tottori-u.ac.jp
FU Research Committee of CNS Degenerative Diseases, Ministry of Health and Welfare, Japan
CR Allen RP, 2003, SLEEP MED, V4, P101, DOI 10.1016/S1389-9457(03)00010-8
   [Anonymous], 1945, ACTA MED SCAND, V0, P0
   Doi Y, 2000, PSYCHIAT RES, V97, P165, DOI 10.1016/S0165-1781(00)00232-8
   Hobson DE, 2002, JAMA-J AM MED ASSOC, V287, P455, DOI 10.1001/jama.287.4.455
   Nomura T, 2006, MOVEMENT DISORD, V21, P380, DOI 10.1002/mds.20734
   Nomura T, 2006, J NEUROL SCI, V250, P39, DOI 10.1016/j.jns.2006.06.023
   Ondo WG, 2002, ARCH NEUROL-CHICAGO, V59, P421, DOI 10.1001/archneur.59.3.421
   Schrag A, 2006, LANCET NEUROL, V5, P355, DOI 10.1016/S1474-4422(06)70411-2
   Walters AS, 2003, SLEEP MED, V4, P121, DOI 10.1016/S1389-9457(02)00258-7
NR 9
TC 1
Z9 1
U1 0
U2 0
PU SPRINGER JAPAN KK
PI TOKYO
PA SHIROYAMA TRUST TOWER 5F, 4-3-1 TORANOMON, MINATO-KU, TOKYO, 105-6005, JAPAN
SN 1446-9235
EI 1479-8425
J9 SLEEP BIOL RHYTHMS
JI Sleep Biol. Rhythms
PD JAN 15
PY 2009
VL 7
IS 1
BP 31
EP 33
DI 10.1111/j.1479-8425.2008.00380.x
PG 3
WC Clinical Neurology; Neurosciences
SC Neurosciences & Neurology
GA 418ZD
UT WOS:000264187900006
DA 2024-02-01
ER

PT J
AU Herzog, J
   Deuschl, G
AF Herzog, J.
   Deuschl, G.
TI Quality of Life in the Treatment of Parkinson's Disease
SO AKTUELLE NEUROLOGIE
LA German
DT Review
DE quality of life; Parkinson's disease; Pharmacology; deep brain stimulation
ID deep-brain-stimulation; randomized-trial; health-status; short-form; levodopa; impact; entacapone; efficacy; questionnaire; tolerability
AB Assessment of quality of life parameters plays an increasingly important role in the evaluation of the health state of patients with Parkinson's disease (PD) and has an influence on therapeutic interventions. More specifically, the health-related quality of life (HRQoL) is usually investigated by clinical studies using both generic and PD-specific evaluation scores. Clinical factors including disease duration and severity, fluctuations, dyskinesias, nocturnal akinesia, insomnia, axial and mental symptoms have been shown to negatively impact on the HRQoL. Based on meta-analyses, depression and axial symptoms including freezing of gait are largely responsible for the variability in life quality of PD patients. Therefore, future therapeutic approaches might focus on the amelioration of these specific symptoms. At present, following the criteria of evidence-based medicine, unilateral pallidotomy, bilateral subthalamic stimulation as well as rasagiline are regarded as clinically efficacious with respect to improvement of HRQoL.
C1 [Herzog, J.; Deuschl, G.] Univ Kiel, Neurol Klin, D-24098 Kiel, Germany.
C3 University of Kiel
RP Deuschl, G (corresponding author), Univ Klinikum Schleswig Holstein, Neurol Klin, Campus Kiel,Schittenhelmstr 10, D-24105 Kiel, Germany.
EM g.deuschl@neurologie.uni-kiel.de
CR Baas HKJ, 2001, EUR NEUROL, V46, P18, DOI 10.1159/000058049
   BERGNER M, 1981, MED CARE, V19, P787, DOI 10.1097/00005650-198108000-00001
   Biglan KM, 2006, MOVEMENT DISORD, V21, P616, DOI 10.1002/mds.20764
   BROWNE JP, 1994, QUAL LIFE RES, V3, P235, DOI 10.1007/BF00434897
   Caap-Ahlgren M, 2001, ARCH GERONTOL GERIAT, V32, P23, DOI 10.1016/S0167-4943(00)00087-X
   Calne SM, 2003, ADV NEUROL, V91, P115
   Chapuis S, 2005, MOVEMENT DISORD, V20, P224, DOI 10.1002/mds.20279
   Damiano AM, 2000, QUAL LIFE RES, V9, P87, DOI 10.1023/A:1008928321652
   deBoer AGEM, 1996, J NEUROL NEUROSUR PS, V61, P70, DOI 10.1136/jnnp.61.1.70
   Den Oudsten BL, 2007, MOVEMENT DISORD, V22, P1528, DOI 10.1002/mds.21567
   Deuschl G, 2006, NEW ENGL J MED, V355, P896, DOI 10.1056/NEJMoa060281
   Durif F, 2001, EUR NEUROL, V45, P111, DOI 10.1159/000052104
   Esselink RAJ, 2004, NEUROLOGY, V62, P201, DOI 10.1212/01.WNL.0000103235.12621.C3
   Fitzpatrick R, 1997, MOVEMENT DISORD, V12, P916, DOI 10.1002/mds.870120613
   Gershanik O, 2003, PROG NEURO-PSYCHOPH, V27, P963, DOI 10.1016/S0278-5846(03)00156-8
   Grandas F, 1998, J NEUROL, V245, PS31, DOI 10.1007/PL00007736
   GREER S, 1984, SOC SCI MED, V18, P345, DOI 10.1016/0277-9536(84)90124-2
   Haapaniemi TH, 2004, J NEUROL NEUROSUR PS, V75, P976, DOI 10.1136/jnnp.2003.015693
   Haave E, 2006, CHRON RESPIR DIS, V3, P195, DOI 10.1177/1479972306070069
   Hagell P, 2007, J NEUROL NEUROSUR PS, V78, P1191, DOI 10.1136/jnnp.2006.111161
   Hobson P, 1999, AGE AGEING, V28, P341, DOI 10.1093/ageing/28.4.341
   Holloway RG, 2004, ARCH NEUROL-CHICAGO, V61, P1044
   HUNT SM, 1985, J ROY COLL GEN PRACT, V35, P185
   Just H, 2002, MOVEMENT DISORD, V17, P539, DOI 10.1002/mds.10111
   Karlsen KH, 1998, EUR J NEUROL, V5, P443, DOI 10.1046/j.1468-1331.1998.550443.x
   Karlsen KH, 1999, J NEUROL NEUROSUR PS, V66, P431, DOI 10.1136/jnnp.66.4.431
   Kleiner-Fisman G, 2006, MOVEMENT DISORD, V21, PS290, DOI 10.1002/mds.20962
   Koller W, 2005, J NEURAL TRANSM, V112, P221, DOI 10.1007/s00702-004-0184-1
   Koller W, 2001, MOVEMENT DISORD, V16, P858, DOI 10.1002/mds.1175
   Kuopio AM, 2000, MOVEMENT DISORD, V15, P216, DOI 10.1002/1531-8257(200003)15:2<216::AID-MDS1003>3.0.CO;2-#
   KUYKEN W, 1995, SOC SCI MED, V41, P1403, DOI 10.1016/0277-9536(95)00112-k
   Lee MA, 2006, MOVEMENT DISORD, V21, P1929, DOI 10.1002/mds.21099
   Lyons K E, 1997, PARKINSONISM RELAT DISORD, V3, P207, DOI 10.1016/S1353-8020(97)00021-7
   Martinez-Martin P, 1997, NEUROLOGIA, V12, P56
   Martinez-Martin P, 1999, NEUROLOGIA, V14, P338
   Martinez-Martin P, 2007, MOVEMENT DISORD, V22, P757, DOI 10.1002/mds.21407
   Moore O, 2007, MOVEMENT DISORD, V22, P2192, DOI 10.1002/mds.21659
   Muslimovic D, 2008, NEUROLOGY, V70, P2241, DOI 10.1212/01.wnl.0000313835.33830.80
   Neudert C, 2001, J NEUROL SCI, V191, P103, DOI 10.1016/S0022-510X(01)00612-8
   Onofrj M, 2004, J NEURAL TRANSM, V111, P1053, DOI 10.1007/s00702-004-0149-4
   Peto V, 1998, J NEUROL, V245, PS10, DOI 10.1007/PL00007730
   Rubenstein LM, 1998, QUAL LIFE RES, V7, P279, DOI 10.1023/A:1024973611880
   Schrag A, 2001, PSYCHOL MED, V31, P65, DOI 10.1017/S0033291799003141
   Schrag A, 2006, J NEUROL SCI, V248, P151, DOI 10.1016/j.jns.2006.05.030
   Ware JE, 2003, ARCH PHYS MED REHAB, V84, PS43, DOI 10.1053/apmr.2003.50246
   WARE JE, 1992, MED CARE, V30, P473, DOI 10.1097/00005650-199206000-00002
   Welsh M, 2003, MOVEMENT DISORD, V18, P637, DOI 10.1002/mds.10424
   Welsh M D, 2001, CURR NEUROL NEUROSCI REP, V1, P346, DOI 10.1007/s11910-001-0088-5
   Welsh MD, 2000, MOVEMENT DISORD, V15, P497, DOI 10.1002/1531-8257(200005)15:3<497::AID-MDS1012>3.0.CO;2-4
   WILLIAMS A, 1990, HEALTH POLICY, V16, P199
   Witjas T, 2007, REV NEUROL-FRANCE, V163, P846, DOI 10.1016/S0035-3787(07)91470-8
NR 51
TC 0
Z9 0
U1 0
U2 13
PU GEORG THIEME VERLAG KG
PI STUTTGART
PA RUDIGERSTR 14, D-70469 STUTTGART, GERMANY
SN 0302-4350
EI 1438-9428
J9 AKTUEL NEUROL
JI Aktuelle Neurol.
PD APR 15
PY 2009
VL 36
IS 
BP S2
EP S6
DI 10.1055/s-0028-1090175
PG 5
WC Clinical Neurology
SC Neurosciences & Neurology
GA 451XA
UT WOS:000266503000002
DA 2024-02-01
ER

PT J
AU Seugnet, L
   Galvin, JE
   Suzuki, Y
   Gottschalk, L
   Shaw, PJ
AF Seugnet, Laurent
   Galvin, James E.
   Suzuki, Yasuko
   Gottschalk, Laura
   Shaw, Paul J.
TI Persistent Short-Term Memory Defects Following Sleep Deprivation in a <i>Drosophila</i> Model of Parkinson Disease
SO SLEEP
LA English
DT Article
DE Learning; Parkinson's Disease; dopamine; curcumin; short-term memory
ID excessive daytime sleepiness; behavior disorder; alpha-synuclein; neurodegenerative disease; dopaminergic-neurons; gene-expression; fruit-fly; melanogaster; dementia; brain
AB Study Objectives: Parkinson disease (PD) is the second most common neurodegenerative disorder in the United States. It is associated with motor deficits, sleep disturbances, and cognitive impairment. The pathology associated with PD and the effects of sleep deprivation impinge, in part, upon common molecular pathways suggesting that sleep loss may be particularly deleterious to the degenerating brain. Thus we investigated the long-term consequences of sleep deprivation on short-term memory using a Drosophila model of Parkinson disease. Participants: Transgenic strains of Drosophila melanogaster. Design: Using the GAL4-UAS system, human alpha-synuclein was expressed throughout the nervous system of adult flies. alpha-Synuclein expressing flies (alpha S flies) and the corresponding genetic background controls were sleep deprived for 12 h at age 16 days and allowed to recover undisturbed for at least 3 days. Short-term memory was evaluated using aversive phototaxis suppression. Dopaminergic systems were assessed using mRNA profiling and immunohistochemistry. Measurments and Results: When sleep deprived at an intermediate stage of the pathology, alpha S flies showed persistent short-term memory deficits that lasted >= 3 days. Cognitive deficits were not observed in younger alpha S flies nor in genetic background controls. Long-term impairments were not associated with accelerated loss of dopaminergic neurons. However mRNA expression of the dopamine receptors dDA1 and DAMB were significantly increased in sleep deprived alpha S flies. Blocking D1-like receptors during sleep deprivation prevented persistent short-term memory deficits. Importantly, feeding flies the polyphenolic compound curcumin blocked long-term learning deficits. Conclusions: These data emphasize the importance of sleep in a degenerating/reorganizing brain and shows that pathological processes induced by sleep deprivation can be dissected at the molecular and cellular level using Drosophila genetics.
C1 [Galvin, James E.; Shaw, Paul J.] Washington Univ, Sch Med, Dept Neurol, St Louis, MO 63110 USA.
C3 Washington University (WUSTL)
RP Shaw, PJ (corresponding author), Washington Univ, Sch Med, Dept Neurol, St Louis, MO 63110 USA.
EM shawp@pcg.wustl.edu
FU McDonnell Center for Cellular and Molecular Neurobiology [R01 NS051305-01AI, 5 K07 AG21164-02]; American Parkinson's Association; NIH Neuroscience Blueprint Core [NS057105]
CR Almirall H, 1999, J NEURAL TRANSM, V106, P1125, DOI 10.1007/s007020050228
   Andretic R, 2005, CURR BIOL, V15, P1165, DOI 10.1016/j.cub.2005.05.025
   Auluck PK, 2002, NAT MED, V8, P1185, DOI 10.1038/nm1102-1185
   Bateman DE, 1999, J NEUROL NEUROSUR PS, V67, P384, DOI 10.1136/jnnp.67.3.384
   Battaglia F, 2006, MOVEMENT DISORD, V21, P2230, DOI 10.1002/mds.21138
   BenMoyal-Segal L, 2006, J NEUROCHEM, V97, P1740, DOI 10.1111/j.1471-4159.2006.03937.x
   Bertolucci P H, 1987, ARQ NEUROPSIQUIATR, V45, P224
   Bezard E, 2003, TRENDS NEUROSCI, V26, P215, DOI 10.1016/S0166-2236(03)00038-9
   BLIWISE DL, 1995, J GERIATR PSYCH NEUR, V8, P107, DOI 10.1177/089198879500800206
   Boeve BF, 1998, NEUROLOGY, V51, P363, DOI 10.1212/WNL.51.2.363
   Bonini NM, 2003, ANNU REV NEUROSCI, V26, P627, DOI 10.1146/annurev.neuro.26.041002.131425
   Bosboom JLW, 2004, J NEURAL TRANSM, V111, P1303, DOI 10.1007/s00702-004-0168-1
   Braak H, 2003, NEUROBIOL AGING, V24, P197, DOI 10.1016/S0197-4580(02)00065-9
   BRAND AH, 1993, DEVELOPMENT, V118, P401
   Cirelli C, 2004, NEURON, V41, P35, DOI 10.1016/S0896-6273(03)00814-6
   Coulom H, 2004, J NEUROSCI, V24, P10993, DOI 10.1523/JNEUROSCI.2993-04.2004
   Dabbeni-Sala F, 2001, FASEB J, V15, P164, DOI 10.1096/fj.00-0129com
   Dzirasa K, 2006, J NEUROSCI, V26, P10577, DOI 10.1523/JNEUROSCI.1767-06.2006
   Feany MB, 2000, NATURE, V404, P394, DOI 10.1038/35006074
   Feng GP, 1996, J NEUROSCI, V16, P3925
   Foltynie T, 2004, MOVEMENT DISORD, V19, P885, DOI 10.1002/mds.20118
   Friedman E, 1998, ANN NY ACAD SCI, V846, P238, DOI 10.1111/j.1749-6632.1998.tb09741.x
   Friedman JH, 2004, PARKINSONISM RELAT D, V10, PS27, DOI 10.1016/j.parkreldis.2003.11.006
   Galvin JE, 2006, ALZ DIS ASSOC DIS, V20, P302, DOI 10.1097/01.wad.0000213858.27731.f8
   Ganguly-Fitzgerald I, 2006, SCIENCE, V313, P1775, DOI 10.1126/science.1130408
   García-García F, 2005, BRAIN RES, V1042, P160, DOI 10.1016/j.brainres.2005.02.036
   Green J, 2002, NEUROLOGY, V59, P1320, DOI 10.1212/01.WNL.0000031426.21683.E2
   Greenspan RJ, 2001, TRENDS NEUROSCI, V24, P142, DOI 10.1016/S0166-2236(00)01719-7
   HEISENBERG M, 1995, J NEUROSCI, V15, P1951, DOI 10.1523/JNEUROSCI.15-03-01951.1995
   Helmich RC, 2007, NEUROPSYCHOLOGIA, V45, P2201, DOI 10.1016/j.neuropsychologia.2007.02.024
   Högl B, 2001, MOVEMENT DISORD, V16, P616, DOI 10.1002/mds.1138
   Högl BE, 1998, NEUROLOGY, V50, P1332
   Imai Y, 2008, EMBO J, V27, P2432, DOI 10.1038/emboj.2008.163
   Kramer ML, 2007, J NEUROSCI, V27, P1405, DOI 10.1523/JNEUROSCI.4564-06.2007
   Kume K, 2005, J NEUROSCI, V25, P7377, DOI 10.1523/JNEUROSCI.2048-05.2005
   Lang AE, 1998, NEW ENGL J MED, V339, P1044, DOI 10.1056/NEJM199810083391506
   Le Bourg É, 2002, ANIM LEARN BEHAV, V30, P330, DOI 10.3758/BF03195958
   Le Bourg T, 2004, NEUROBIOL AGING, V25, P1241, DOI 10.1016/j.neurobiolaging.2003.12.004
   Lemon N, 2006, J NEUROSCI, V26, P7723, DOI 10.1523/JNEUROSCI.1454-06.2006
   MA J, 2008, PARKINSONISM RE 0913, V0, P0
   Marinelli L, 2009, PARKINSONISM RELAT D, V15, P6, DOI 10.1016/j.parkreldis.2008.02.012
   Marion MH, 2008, J NEUROL, V255, P192, DOI 10.1007/s00415-008-0629-9
   Marsh JL, 2006, NEURON, V52, P169, DOI 10.1016/j.neuron.2006.09.025
   Martín-Peña A, 2006, J NEUROSCI, V26, P10199, DOI 10.1523/JNEUROSCI.1223-06.2006
   McBride SMJ, 2005, NEURON, V45, P753, DOI 10.1016/j.neuron.2005.01.038
   Merello M, 1997, MOVEMENT DISORD, V12, P506, DOI 10.1002/mds.870120405
   MILLER JC, 1988, PROG BRAIN RES, V73, P509
   Miller J, 2006, BIOPHARM INT, V19, P26
   Monaca C, 2004, EUR J NEUROSCI, V20, P2474, DOI 10.1111/j.1460-9568.2004.03694.x
   Morgan WW, 2001, BRAIN RES, V921, P115, DOI 10.1016/S0006-8993(01)03106-7
   Muqit MMK, 2002, NAT REV NEUROSCI, V3, P237, DOI 10.1038/nrn751
   Neckameyer WS, 2000, NEUROBIOL AGING, V21, P145, DOI 10.1016/S0197-4580(99)00109-8
   OWEN AM, 1992, BRAIN, V115, P1727, DOI 10.1093/brain/115.6.1727
   Pal PK, 2004, PARKINSONISM RELAT D, V10, P157, DOI 10.1016/j.parkreldis.2003.11.002
   Pandey N, 2008, ACTA NEUROPATHOL, V115, P479, DOI 10.1007/s00401-007-0332-4
   Park SS, 2007, EUR J NEUROSCI, V26, P3104, DOI 10.1111/j.1460-9568.2007.05929.x
   Pendleton RG, 2002, J PHARMACOL EXP THER, V300, P91, DOI 10.1124/jpet.300.1.91
   Pfeiffer RE, 2007, PARKINSONISM RELAT D, V13, PS211, DOI 10.1016/S1353-8020(08)70004-X
   REIST C, 1995, PROG NEURO-PSYCHOPH, V19, P445, DOI 10.1016/0278-5846(95)00025-Q
   Rye DB, 2006, CURR NEUROL NEUROSCI, V6, P169, DOI 10.1007/s11910-996-0041-8
   Schapira AH, 2004, NEUROLOGY, V63, PS24, DOI 10.1212/WNL.63.8_suppl_3.S24
   SEUGNET L, 2009, GENES BRAIN BEH 0211, V0, P0
   Seugnet L, 2008, CURR BIOL, V18, P1110, DOI 10.1016/j.cub.2008.07.028
   Shaw PJ, 2000, SCIENCE, V287, P1834, DOI 10.1126/science.287.5459.1834
   Shaw PJ, 2002, NATURE, V417, P287, DOI 10.1038/417287a
   Thannickal TC, 2007, BRAIN, V130, P1586, DOI 10.1093/brain/awm097
   Vendette M, 2007, NEUROLOGY, V69, P1843, DOI 10.1212/01.wnl.0000278114.14096.74
   Volkow ND, 2008, J NEUROSCI, V28, P8454, DOI 10.1523/JNEUROSCI.1443-08.2008
   Zbarsky V, 2005, FREE RADICAL RES, V39, P1119, DOI 10.1080/10715760500233113
   ZIGMOND MJ, 1990, TRENDS NEUROSCI, V13, P290, DOI 10.1016/0166-2236(90)90112-N
   Zisapel N, 2001, CELL MOL NEUROBIOL, V21, P605, DOI 10.1023/A:1015187601628
NR 71
TC 38
Z9 43
U1 0
U2 16
PU OXFORD UNIV PRESS INC
PI CARY
PA JOURNALS DEPT, 2001 EVANS RD, CARY, NC 27513 USA
SN 
EI 1550-9109
J9 SLEEP
JI Sleep
PD AUG 1
PY 2009
VL 32
IS 8
BP 984
EP 992
DI 10.1093/sleep/32.8.984
PG 9
WC Clinical Neurology; Neurosciences
SC Neurosciences & Neurology
GA 477ZN
UT WOS:000268557600005
PM 19725249
DA 2024-02-01
ER

PT J
AU Barone, P
   Antonini, A
   Colosimo, C
   Marconi, R
   Morgante, L
   Avarello, TP
   Bottacchi, E
   Cannas, A
   Ceravolo, G
   Ceravolo, R
   Cicarelli, G
   Gaglio, RM
   Giglia, RM
   Iemolo, F
   Manfredi, M
   Meco, G
   Nicoletti, A
   Pederzoli, M
   Petrone, A
   Pisani, A
   Ponfieri, FE
   Quatrale, R
   Ramat, S
   Scala, R
   Volpe, G
   Zappulla, S
   Bentivoglio, AR
   Stocchi, F
   Trianni, G
   Del Dotto, P
AF Barone, Paolo
   Antonini, Angelo
   Colosimo, Carlo
   Marconi, Roberto
   Morgante, Letterio
   Avarello, Tania P.
   Bottacchi, Eugenio
   Cannas, Antonino
   Ceravolo, Gabriella
   Ceravolo, Roberto
   Cicarelli, Giulio
   Gaglio, Roberto M.
   Giglia, Rosa M.
   Iemolo, Francesco
   Manfredi, Michela
   Meco, Giuseppe
   Nicoletti, Alessandra
   Pederzoli, Massimo
   Petrone, Alfredo
   Pisani, Antonio
   Ponfieri, Francesco E.
   Quatrale, Rocco
   Ramat, Silvia
   Scala, Rosanna
   Volpe, Giuseppe
   Zappulla, Salvatore
   Bentivoglio, Anna Rita
   Stocchi, Fabrizio
   Trianni, Giorgio
   Del Dotto, Paolo
TI The Priamo Study: A Multicenter Assessment of Nonmotor Symptoms and Their Impact on Quality of Life in Parkinson's Disease
SO MOVEMENT DISORDERS
LA English
DT Article
DE nonmotor symptoms; Parkinson's disease; quality of life; cognition; psychiatric symptoms
ID frontal assessment battery; diagnostic-criteria; depression; fatigue; questionnaire; sample; onset; fab
AB We performed a multicenter survey using a semi-structured interview in 1,072 consecutive patients with Par kinson's disease (PD) enrolled during 12 months in 55 Italian centers to assess the prevalence of nonmotor symptoms (NMSs), their association with cognitive impairment. and the impact on patients' quality of life (QoL). We found that 98.6% of patients with PD reported the presence of NMSs. The most common were as follows: fatigue (58%), anxiety (56%), leg pain (39%), insomnia (37%), urgency and nocturia (35%), drooling of saliva and difficulties in maintaining concentration (31%). The mean number of NMS per patient was 7.8 (range, 0-32). NMS in the psychiatric domain were the most frequent (67%). Frequency of NMS increased along with the disease duration and severity. Patients with cognitive impairment reported more frequently apathy, attention/memory deficit, and psychiatric symptoms. Apathy was the symptom associated with worse PDQ-39 score but also presence of fatigue, attention/memory, and psychiatric symptoms had a negative impact on QoL. These findings further support a key role for NMS in the clinical frame of PD and the need to address them specifically in clinical trials using dedicated scales. (C) 2009 Movement Disorder Society
C1 [Antonini, Angelo] Parkinson Inst, Ist Clin Perfezionamento, I-20126 Milan, Italy.
   [Barone, Paolo] Univ Naples Federico 2, Naples, Italy.
   [Barone, Paolo] IDC Hermitage Capodimonte, Naples, Italy.
   [Colosimo, Carlo; Meco, Giuseppe] Univ Roma La Sapienza, Dipartimento Sci Neurol, Rome, Italy.
   [Marconi, Roberto] Osped Misericordia, Grosseto, Italy.
   [Morgante, Letterio] Univ Messina, Dipartimento Neurosci Sci Psichiat & Anestesiol, I-98100 Messina, Italy.
   [Avarello, Tania P.] Osped Villa Sofia CTO, Palermo, Italy.
   [Bottacchi, Eugenio] Osped Reg, UO Neurol, Aosta, Italy.
   [Cannas, Antonino] Policlin Univ, Neurol Clin, Cagliari, Italy.
   [Ceravolo, Gabriella] Osped Umberto 1, Clin Neuroriabilitaz, Ancona, Italy.
   [Ceravolo, Roberto] Osped Santa Chiara, Pisa, Italy.
   [Cicarelli, Giulio] AORN San Giuseppe Moscati, Avellino, Italy.
   [Gaglio, Roberto M.] Azienda Osped S Giovanni Dio, UO Neurol, Agrigento, Italy.
   [Giglia, Rosa M.] Azienda Osped S Elia, Caltanissetta, Italy.
   [Iemolo, Francesco] Osped Guzzardi, UO Neurol, Ragusa, Italy.
   [Manfredi, Michela] Fdn Salvatore Maugeri IRCCS, Mantova, Italy.
   [Nicoletti, Alessandra] Policlin Uni, Clin Neurol 1, Catania, Italy.
   [Pederzoli, Massimo] Osped Civile, Milan, Italy.
   [Petrone, Alfredo] Presidio Osped Anmmziata, Cosenza, Italy.
   [Pisani, Antonio] IRCCS, Fdn Santa Lucia, Policlin Tor Vergata, Rome, Italy.
   [Ponfieri, Francesco E.] Univ Roma La Sapienza, Osped St Andrea, Rome, Italy.
   [Quatrale, Rocco] Osped St Anna, Neurol Dipartimento Neurosci Applicate Clin, Ferrara, Italy.
   [Ramat, Silvia] Azienda Osped Univ, Neurol Clin, Florence, Italy.
   [Scala, Rosanna] Osped S Maria Loreto Nuovo, Naples, Italy.
   [Volpe, Giuseppe] Presidio Osped S Luca, Neurofisiopatol Dipartimento Neuro Orto Traumatol, Salerno, Italy.
   [Zappulla, Salvatore] Osped Umberto 1, Enna, Italy.
   [Bentivoglio, Anna Rita] Univ Cattolica Sacro Cuore, Neurol Clin, Rome, Italy.
   [Stocchi, Fabrizio] IRCCS San Raffaele, Rome, Italy.
   [Trianni, Giorgio] POF Ferrari, Lecce, Italy.
   [Del Dotto, Paolo] Osped Versilia, UO Neurol, Camaiore, Italy.
C3 University of Naples Federico II; Sapienza University Rome; University of Messina; Azienda USL della Valle d'Aosta; University of Cagliari; Azienda Ospedaliero-Universitaria di Cagliari; Santa Chiara Hospital; San Giuseppe Moscati Hospital; Istituti Clinici Scientifici Maugeri IRCCS; University of Rome Tor Vergata; Policlin Tor Vergata; IRCCS Santa Lucia; Sapienza University Rome; Azienda Ospedaliera Sant'Andrea; University of Ferrara; Arcispedale Sant'Anna; University of Florence; Azienda Ospedaliero Universitaria Careggi; Catholic University of the Sacred Heart; IRCCS Policlinico Gemelli; Vita-Salute San Raffaele University; IRCCS Ospedale San Raffaele; IRCCS San Raffaele Pisana; Ospedale Versilia
RP Antonini, A (corresponding author), Parkinson Inst, Ist Clin Perfezionamento, Via Bignami 1, I-20126 Milan, Italy.
EM angelo3000@yahoo.com
FU Boehringer-Ingelheim, Italy
CR Aarsland D, 2000, J AM GERIATR SOC, V48, P938, DOI 10.1111/j.1532-5415.2000.tb06891.x
   Abbott RD, 2005, NEUROLOGY, V65, P1442, DOI 10.1212/01.wnl.0000183056.89590.0d
   Ahlskog JE, 2005, MOVEMENT DISORD, V20, P271, DOI 10.1002/mds.20362
   Antonini A, 2008, NEUROL SCI, V29, P61, DOI 10.1007/s10072-008-0863-z
   Appollonio I, 2005, NEUROL SCI, V26, P108, DOI 10.1007/s10072-005-0443-4
   Chaudhuri KR, 2008, EUR J NEUROL, V15, P2, DOI 10.1111/j.1468-1331.2008.02212.x
   Chaudhuri KR, 2006, MOVEMENT DISORD, V21, P916, DOI 10.1002/mds.20844
   Chaudhuri KR, 2006, LANCET NEUROL, V5, P235, DOI 10.1016/S1474-4422(06)70373-8
   Dubois B, 2000, NEUROLOGY, V55, P1621, DOI 10.1212/WNL.55.11.1621
   Fahn S, 1987, RECENT DEV PARKINSON, V0, PP153, DOI 10.1002/ANA.410220556
   Findley L, 2003, MOVEMENT DISORD, V18, P1139, DOI 10.1002/mds.10507
   FOLSTEIN MF, 1975, J PSYCHIATR RES, V12, P198
   FRIEDMAN J, 1993, NEUROLOGY, V43, P2016, DOI 10.1212/WNL.43.10.2016
   Friedman JH, 2007, MOVEMENT DISORD, V22, P297, DOI 10.1002/mds.21240
   Gelb DJ, 1999, ARCH NEUROL-CHICAGO, V56, P33, DOI 10.1001/archneur.56.1.33
   GIBB WRG, 1988, NEUROLOGY, V38, P1402, DOI 10.1212/WNL.38.9.1402
   HOEHN MM, 1967, NEUROLOGY, V17, P427, DOI 10.1212/WNL.17.5.427
   Iranzo A, 2006, LANCET NEUROL, V5, P572, DOI 10.1016/S1474-4422(06)70476-8
   Kirsch-Darrow L, 2006, NEUROLOGY, V67, P33, DOI 10.1212/01.wnl.0000230572.07791.22
   Marsh L, 2006, MOVEMENT DISORD, V21, P148, DOI 10.1002/mds.20723
   Martinez-Martin P, 2007, MOVEMENT DISORD, V22, P1623, DOI 10.1002/mds.21586
   McDowell I., 1996, MEASURING HLTH GUIDE, V0, P0
   MEASSO G, 1993, DEV NEUROPSYCHOL, V9, P77, DOI 10.1080/87565649109540545
   PETO V, 1995, QUAL LIFE RES, V4, P241, DOI 10.1007/BF02260863
   Rahman S, 2008, MOVEMENT DISORD, V23, P1428, DOI 10.1002/mds.21667
   Schrag A, 2001, PSYCHOL MED, V31, P65, DOI 10.1017/S0033291799003141
   Shiba M, 2000, MOVEMENT DISORD, V15, P669, DOI 10.1002/1531-8257(200007)15:4<669::AID-MDS1011>3.0.CO;2-5
   Shulman LM, 2001, MOVEMENT DISORD, V16, P507, DOI 10.1002/mds.1099
   Starkstein SE, 1998, MOVEMENT DISORD, V13, P29, DOI 10.1002/mds.870130109
   STARKSTEIN SE, 1990, J NERV MENT DIS, V178, P27, DOI 10.1097/00005053-199001000-00005
   Tandberg E, 1996, ARCH NEUROL-CHICAGO, V53, P175, DOI 10.1001/archneur.1996.00550020087019
   Tinazzi M, 2006, J NEUROL NEUROSUR PS, V77, P0, DOI 10.1136/jnnp.2005.079053
   VANHILTEN JJ, 1993, J NEUROL NEUROSUR PS, V56, P874, DOI 10.1136/jnnp.56.8.874
   Witjas T, 2002, NEUROLOGY, V59, P408, DOI 10.1212/WNL.59.3.408
NR 34
TC 992
Z9 1088
U1 5
U2 82
PU WILEY
PI HOBOKEN
PA 111 RIVER ST, HOBOKEN 07030-5774, NJ USA
SN 0885-3185
EI 1531-8257
J9 MOVEMENT DISORD
JI Mov. Disord.
PD AUG 15
PY 2009
VL 24
IS 11
BP 1641
EP 1649
DI 10.1002/mds.22643
PG 9
WC Clinical Neurology
SC Neurosciences & Neurology
GA 495YL
UT WOS:000269931800012
PM 19514014
DA 2024-02-01
ER

PT J
AU Lee, JE
   Shin, HW
   Kim, KS
   Sohn, YH
AF Lee, Ji E.
   Shin, Hae-Won
   Kim, Kyung S.
   Sohn, Young H.
TI Factors Contributing to the Development of Restless Legs Syndrome in Patients with Parkinson Disease
SO MOVEMENT DISORDERS
LA English
DT Article
DE Parkinson disease; restless legs syndrome; dopamine
ID clinical characteristics; subthalamic stimulation; sleep; augmentation; epidemiology; association; diagnosis; movements; neurons; pet
AB Although restless legs syndrome (RLS) commonly accompanies Parkinson disease (PD), the mechanism of RLS development in PD is still unclear. We investigated the prevalence of RLS in Korean patients with PD, and the possible contributing factors to the development of RLS in those patients. Four hundred forty-seven consecutive patients With PD were interviewed and examined. Among, them, 73 patients (16.3%) were diagnosed with RLS. PD patients with RLS had a longer duration of PD symptoms. more severe PD disability. a greater degree of cognitive decline, and a longer duration of antiparkinson therapy than those without RLS. Multivariate logistic regression analysis revealed that the duration of antiparkinson therapy was the most significant factor contributing to the development of RLS in patients with PD. PD. The present results support a higher prevalence of RLS in patients with PD and suggest that long-term antiparkinson therapy, rather than PD itself, may contribute to the development of RLS. (C) 2008 Movement Disorder Society
C1 [Sohn, Young H.] Yonsei Univ, Med Ctr, Dept Neurol, Coll Med, Seoul 120752, South Korea.
   [Lee, Ji E.; Shin, Hae-Won; Kim, Kyung S.; Sohn, Young H.] Yonsei Univ, Coll Med, Brain Res Inst, Seoul 120752, South Korea.
   [Shin, Hae-Won] Univ Ulsan, Coll Med, Dept Neurol, Parkinson & Alzheimer Ctr,Asan Med Ctr, Seoul, South Korea.
   [Kim, Kyung S.] Natl Hlth Insurance Corp Hosp, Dept Neurol, Goyang, South Korea.
   [Sohn, Young H.] Yonsei Univ, Coll Med, Brain Korea 21 Project Med Sci, Seoul, South Korea.
C3 Yonsei University; Yonsei University Health System; Yonsei University; Yonsei University Health System; University of Ulsan; Yonsei University; Yonsei University Health System
RP Sohn, YH (corresponding author), Yonsei Univ, Med Ctr, Dept Neurol, Coll Med, 134 Shinchon Dong, Seoul 120752, South Korea.
EM yhsohn62@yuhs.ac
FU Brain Korea 21 Project for Medical Science, Yonsei University
CR Allen RP, 2003, SLEEP MED, V4, P101, DOI 10.1016/S1389-9457(03)00010-8
   Allen RP, 1996, SLEEP, V19, P205, DOI 10.1093/sleep/19.3.205
   Braak H, 2003, NEUROBIOL AGING, V24, P197, DOI 10.1016/S0197-4580(02)00065-9
   Cho YW, 2008, SLEEP, V31, P219, DOI 10.1093/sleep/31.2.219
   Esselink RAJ, 2004, NEUROLOGY, V62, P201, DOI 10.1212/01.WNL.0000103235.12621.C3
   FLEETWOODWALKER SM, 1988, J PHYSIOL-LONDON, V399, P335
   Garcia-Borreguero D, 2003, NEUROLOGY, V61, PS49, DOI 10.1212/WNL.61.6_suppl_3.S49
   GERFEN CR, 1992, NEUROL CLIN, V10, P435, DOI 10.1016/S0733-8619(18)30220-2
   HUGHES AJ, 1992, NEUROLOGY, V42, P1142, DOI 10.1212/WNL.42.6.1142
   Iranzo A, 2002, J NEUROL NEUROSUR PS, V72, P661, DOI 10.1136/jnnp.72.5.661
   Kedia S, 2004, NEUROLOGY, V63, P2410, DOI 10.1212/01.WNL.0000147288.26029.B8
   Krishnan PR, 2003, MOVEMENT DISORD, V18, P181, DOI 10.1002/mds.10307
   Loo HV, 2008, J NEUROL SCI, V266, P145, DOI 10.1016/j.jns.2007.09.033
   Michaud M, 2002, J NEUROL, V249, P164, DOI 10.1007/PL00007859
   Millan MJ, 2002, PROG NEUROBIOL, V66, P355, DOI 10.1016/S0301-0082(02)00009-6
   Nomura T, 2006, MOVEMENT DISORD, V21, P380, DOI 10.1002/mds.20734
   Nomura T, 2006, J NEUROL SCI, V250, P39, DOI 10.1016/j.jns.2006.06.023
   Ondo WG, 2002, ARCH NEUROL-CHICAGO, V59, P421, DOI 10.1001/archneur.59.3.421
   Ondo WG, 2000, MOVEMENT DISORD, V15, P154, DOI 10.1002/1531-8257(200001)15:1<154::AID-MDS1025>3.0.CO;2-Q
   Paulus W, 2006, LANCET NEUROL, V5, P878, DOI 10.1016/S1474-4422(06)70576-2
   Poewe W, 2004, NEUROLOGY, V63, PS12, DOI 10.1212/WNL.63.8_suppl_3.S12
   Ruottinen HM, 2000, NEUROLOGY, V54, P502, DOI 10.1212/WNL.54.2.502
   Rye DB, 2004, SLEEP MED, V5, P317, DOI 10.1016/j.sleep.2004.01.016
   Tan EK, 2002, J NEUROL SCI, V196, P33, DOI 10.1016/S0022-510X(02)00020-5
   Turjanski N, 1999, NEUROLOGY, V52, P932, DOI 10.1212/WNL.52.5.932
   Vilariño-Güell C, 2008, NEUROLOGY, V71, P222, DOI 10.1212/01.wnl.0000317101.67684.e3
   Winkelmann J, 2007, NAT GENET, V39, P1000, DOI 10.1038/ng2099
NR 27
TC 67
Z9 76
U1 0
U2 3
PU WILEY
PI HOBOKEN
PA 111 RIVER ST, HOBOKEN 07030-5774, NJ USA
SN 0885-3185
EI 1531-8257
J9 MOVEMENT DISORD
JI Mov. Disord.
PD MAR 15
PY 2009
VL 24
IS 4
BP 579
EP 582
DI 10.1002/mds.22410
PG 4
WC Clinical Neurology
SC Neurosciences & Neurology
GA 430QO
UT WOS:000265003800014
PM 19097179
DA 2024-02-01
ER

PT J
AU Aarsland, D
   Bronnick, K
   Alves, G
   Tysnes, OB
   Pedersen, KF
   Ehrt, U
   Larsen, JP
AF Aarsland, D.
   Bronnick, K.
   Alves, G.
   Tysnes, O. B.
   Pedersen, K. F.
   Ehrt, U.
   Larsen, J. P.
TI The spectrum of neuropsychiatric symptoms in patients with early untreated Parkinson's disease
SO JOURNAL OF NEUROLOGY NEUROSURGERY AND PSYCHIATRY
LA English
DT Article
ID cognitive impairment; dementia; complications
AB Background: Neuropsychiatric symptoms are common in Parkinson's disease (PD) and have important clinical consequences for patients, caregivers and society. Few studies of neuropsychiatric symptoms in early untreated PD exist. Objective: To explore the range, clustering and correlates of neuropsychiatric symptoms in an incidence cohort of untreated subjects with PD. Methods: All cases with incident PD identified during a 22 month period in four counties of Western and Southern Norway were included. Standardised criteria were used to diagnose PD. The Neuropsychiatric Inventory (NPI) was administered to 175 PD and 166 healthy control subjects with similar age and sex distributions. Cluster analysis was used to investigate the interrelationship of NPI items. Results: The proportion with any NPI symptoms was higher in PD (56%) than in controls (22%) (p < 0.001). Depression (37%), apathy (27%), sleep disturbance (18%) and anxiety (17%) were the most common symptoms. Clinically significant symptoms occurred in 27% of the PD group compared with only 3% in the control group (p < .001). Subjects with clinically significant neuropsychiatric symptoms had more severe parkinsonism than those without. Two neuropsychiatric clusters were identified, one characterised by mood symptoms and one by apathy. Conclusions: Although the majority of patients with early untreated PD do not have clinical significant neuropsychiatric symptoms, these symptoms are more common in patients than in people without PD. Both psychological stress and brain changes associated with PD are likely to contribute to the higher frequencies.
C1 [Aarsland, D.; Bronnick, K.; Alves, G.; Pedersen, K. F.; Ehrt, U.; Larsen, J. P.] Stavanger Univ Hosp, Norwegian Ctr Movement Disorders, N-4068 Stavanger, Norway.
   [Tysnes, O. B.] Haukeland Hosp, Dept Neurol, N-5021 Bergen, Norway.
   [Alves, G.; Pedersen, K. F.; Larsen, J. P.] Stavanger Univ Hosp, Dept Neurol, N-4068 Stavanger, Norway.
   [Aarsland, D.; Tysnes, O. B.; Larsen, J. P.] Univ Bergen, Sch Med, Inst Clin Med, Bergen, Norway.
   [Aarsland, D.; Ehrt, U.] Stavanger Univ Hosp, Dept Psychiat, N-4068 Stavanger, Norway.
C3 Stavanger University Hospital; University of Bergen; Haukeland University Hospital; Stavanger University Hospital; University of Bergen; Stavanger University Hospital
RP Aarsland, D (corresponding author), Stavanger Univ Hosp, Norwegian Ctr Movement Disorders, POB 8100, N-4068 Stavanger, Norway.
EM daarsland@gmail.com
FU Western Norway Regional Health Authority [911218]; Research Council of Norway [177966]
CR Aarsland D, 1999, CURR PSYCHIATRY REP, V1, P61, DOI 10.1007/s11920-999-0011-3
   Aarsland D, 2009, NEUROLOGY, V72, P1121, DOI 10.1212/01.wnl.0000338632.00552.cb
   Aarsland D, 2007, J NEUROL NEUROSUR PS, V78, P36, DOI 10.1136/jnnp.2005.083113
   Alves G, 2009, J NEUROL NEUROSUR PS, V80, P851, DOI 10.1136/jnnp.2008.168211
   Beyer MK, 2007, J NEUROL NEUROSUR PS, V78, P254, DOI 10.1136/jnnp.2006.093849
   Burn DJ, 2004, J GERIATR PSYCH NEUR, V17, P172, DOI 10.1177/0891988704267466
   CUMMINGS JL, 1994, NEUROLOGY, V44, P2308, DOI 10.1212/WNL.44.12.2308
   FOLSTEIN MF, 1975, J PSYCHIAT RES, V12, P189, DOI 10.1016/0022-3956(75)90026-6
   Ishihara L, 2006, ACTA NEUROL SCAND, V113, P211, DOI 10.1111/j.1600-0404.2006.00579.x
   Janvin CC, 2006, MOVEMENT DISORD, V21, P337, DOI 10.1002/mds.20726
   Kulisevsky J, 2008, MOVEMENT DISORD, V23, P1889, DOI 10.1002/mds.22246
   Taylor A E, 1990, J NEUROPSYCHIATRY CLIN NEUROSCI, V2, P92
   UDCMarsden CD, 1987, RECENT DEVELOPMENTS IN PARKINSONS DISEASE, V0, P153
   Weintraub D, 2005, AM J GERIAT PSYCHIAT, V13, P844, DOI 10.1176/appi.ajgp.13.10.844
NR 14
TC 184
Z9 201
U1 1
U2 15
PU B M J PUBLISHING GROUP
PI LONDON
PA BRITISH MED ASSOC HOUSE, TAVISTOCK SQUARE, LONDON WC1H 9JR, ENGLAND
SN 0022-3050
EI 
J9 J NEUROL NEUROSUR PS
JI J. Neurol. Neurosurg. Psychiatry
PD AUG 15
PY 2009
VL 80
IS 8
BP 928
EP 930
DI 10.1136/jnnp.2008.166959
PG 3
WC Clinical Neurology; Psychiatry; Surgery
SC Neurosciences & Neurology; Psychiatry; Surgery
GA 471JT
UT WOS:000268054300022
PM 19608786
DA 2024-02-01
ER

PT J
AU Truong, DD
AF Truong, Daniel D.
TI Tolcapone: review of its pharmacology and use as adjunctive therapy in patients with Parkinson's disease
SO CLINICAL INTERVENTIONS IN AGING
LA English
DT Review
DE tolcapone; levodopa; Parkinson's disease; adjunctive therapy
ID inhibitor tolcapone; pharmacokinetics; levodopa; pharmacodynamics
AB Levodopa has been the gold standard therapy for the motor symptoms of Parkinson's disease for more than three decades. Although it remains the most effective treatment, its long-term use is associated with motor fluctuations and dyskinesias that can be disabling for patients and difficult for physicians to manage medically. In the last 10 years, the catechol-O-methyltransferase (COMT) inhibitor tolcapone has been studied for its efficacy as an adjunctive treatment to levodopa plus a dopa decarboxylase inhibitor. Adjunctive therapy with tolcapone can significantly reduce the dose of levodopa required. Moreover, treatment with tolcapone significantly reduces wearing off and on-off periods in fluctuating patients and improves 'on' time in patients with stable disease. Tolcapone has assumed a new place in the arsenal of medications for Parkinson's disease. This paper reviews the pharmacology, safety and efficacy of tolcapone in patients with advanced Parkinson's disease. After some initial concerns about its safety, tolcapone has been shown to be safe if used and monitored according to guidelines regarding liver function. Tolcapone produces expected dopaminergic side effects, including headache, nausea, insomnia, as well as diarrhea; however, these side effects are generally mild and as a rule do not result in discontinuation of therapy.
C1 Parkinsons & Movement Disorder Inst, Fountain Valley, CA 92708 USA.
RP Truong, DD (corresponding author), Parkinsons & Movement Disorder Inst, 9940 Talbert Ave 204, Fountain Valley, CA 92708 USA.
EM dtruong@pmdi.org
CR Adler CH, 1998, ARCH NEUROL-CHICAGO, V55, P1089, DOI 10.1001/archneur.55.8.1089
   Almeida L, 2003, J CLIN PHARMACOL, V43, P1350, DOI 10.1177/0091270003258666
   Antonini Angelo, 2008, NEUROPSYCHIATR DIS TREAT, V4, P1
   Baas H, 1997, J NEUROL NEUROSUR PS, V63, P421, DOI 10.1136/jnnp.63.4.421
   Bonifácio MJ, 2007, CNS DRUG REV, V13, P352, DOI 10.1111/j.1527-3458.2007.00020.x
   Borges Nuno, 2005, EXPERT OPIN DRUG SAF, V4, P69, DOI 10.1517/14740338.4.1.69
   Ceravolo R, 2002, SYNAPSE, V43, P201, DOI 10.1002/syn.10034
   Colosimo C, 1999, J NEUROL, V246, P880, DOI 10.1007/s004150050477
   DAVIS TL, 1995, MOVEMENT DISORD, V10, P349, DOI 10.1002/mds.870100321
   DINGEMANSE J, 1995, CLIN PHARMACOL THER, V57, P508, DOI 10.1016/0009-9236(95)90035-7
   DINGEMANSE J, 1995, BRIT J CLIN PHARMACO, V40, P253, DOI 10.1111/j.1365-2125.1995.tb05781.x
   Dupont E, 1997, MOVEMENT DISORD, V12, P928, DOI 10.1002/mds.870120615
   Factor SA, 2001, CLIN NEUROPHARMACOL, V24, P295, DOI 10.1097/00002826-200109000-00007
   Gasparini M, 1997, J NEURAL TRANSM, V104, P887, DOI 10.1007/BF01285556
   Halkias IAC, 2007, DRUG AGING, V24, P261, DOI 10.2165/00002512-200724040-00001
   Hauser RA, 2006, ARCH NEUROL-CHICAGO, V63, P1756, DOI 10.1001/archneur.63.12.1756
   Jorga K, 1998, J NEUROL, V245, P223, DOI 10.1007/s004150050209
   Jorga K, 2000, BRIT J CLIN PHARMACO, V49, P39, DOI 10.1046/j.1365-2125.2000.00113.x
   Jorga KM, 1997, CLIN PHARMACOL THER, V62, P300, DOI 10.1016/S0009-9236(97)90033-3
   Kaakkola S, 2000, DRUGS, V59, P1233, DOI 10.2165/00003495-200059060-00004
   Keating GM, 2005, CNS DRUGS, V19, P165, DOI 10.2165/00023210-200519020-00006
   Kinnunen E, 2007, MOVEMENT DISORD, V22, P14, DOI 10.1002/mds.21131
   Kurth MC, 1997, NEUROLOGY, V48, P81, DOI 10.1212/WNL.48.1.81
   Leegwater-Kim J, 2006, EXPERT OPIN PHARMACO, V7, P2263, DOI 10.1517/14656566.7.16.2263
   Leegwater-Kim Julie, 2007, EXPERT REV NEUROTHER, V7, P1649, DOI 10.1586/14737175.7.12.1649
   Lees A, 2005, DRUG AGING, V22, P731, DOI 10.2165/00002512-200522090-00002
   Lees AJ, 2007, J NEUROL NEUROSUR PS, V78, P944, DOI 10.1136/jnnp.2006.097154
   Limousin P, 1995, CLIN NEUROPHARMACOL, V28, P358
   Müller T, 2003, J NEUROL NEUROSUR PS, V74, P549, DOI 10.1136/jnnp.74.4.549
   Müller T, 2006, EUR J CLIN PHARMACOL, V62, P447, DOI 10.1007/s00228-006-0132-0
   Müller T, 1999, LANCET, V354, P126, DOI 10.1016/S0140-6736(99)01660-8
   Napolitano A, 1999, CLIN NEUROPHARMACOL, V22, P24, DOI 10.1097/00002826-199901000-00005
   Olanow CW, 2007, CLIN NEUROPHARMACOL, V30, P287, DOI 10.1097/WNF.0B013E318038D2B6
   Olanow CW, 2000, ANN NEUROL, V47, P0
   Olanow CW, 2001, NEUROLOGY, V56, PS1, DOI 10.1212/WNL.56.suppl_5.S1
   Olanow CW, 2000, ARCH NEUROL-CHICAGO, V57, P263, DOI 10.1001/archneur.57.2.263
   Onofrj M, 2001, EUR NEUROL, V46, P11, DOI 10.1159/000050749
   Pahwa R, 2006, NEUROLOGY, V66, P983, DOI 10.1212/01.wnl.0000215250.82576.87
   Rajput A H, 1997, PARKINSONISM RELAT DISORD, V3, P159, DOI 10.1016/S1353-8020(97)00030-8
   Rajput AH, 1997, NEUROLOGY, V49, P1066, DOI 10.1212/WNL.49.4.1066
   Rascol O, 2002, LANCET, V359, P1589, DOI 10.1016/S0140-6736(02)08520-3
   Rojo A, 2001, PARKINSONISM RELAT D, V7, P93, DOI 10.1016/S1353-8020(00)00027-4
   Samii A, 2004, LANCET, V363, P1783, DOI 10.1016/S0140-6736(04)16305-8
   Suchowersky O, 2001, CLIN NEUROPHARMACOL, V24, P214, DOI 10.1097/00002826-200107000-00004
   van Laar T, 2003, CNS DRUGS, V17, P475, DOI 10.2165/00023210-200317070-00002
   Waters CH, 1997, NEUROLOGY, V49, P665, DOI 10.1212/WNL.49.3.665
NR 48
TC 42
Z9 44
U1 1
U2 9
PU DOVE MEDICAL PRESS LTD
PI ALBANY
PA PO BOX 300-008, ALBANY, AUCKLAND 0752, NEW ZEALAND
SN 
EI 1178-1998
J9 CLIN INTERV AGING
JI Clin. Interv. Aging
PD JUN 15
PY 2009
VL 4
IS 
BP 109
EP 113
DI 
PG 5
WC Geriatrics & Gerontology
SC Geriatrics & Gerontology
GA V21WZ
UT WOS:000208239000013
PM 19503773
DA 2024-02-01
ER

PT J
AU Olanow, CW
   Stern, MB
   Sethi, K
AF Olanow, C. Warren
   Stern, Matthew B.
   Sethi, Kapil
TI The scientific and clinical basis for the treatment of Parkinson disease (2009)
SO NEUROLOGY
LA English
DT Review
ID deep-brain-stimulation; excessive daytime sleepiness; levodopa-induced dyskinesias; restless legs syndrome; transcranial magnetic stimulation; subthalamic nucleus stimulation; fetal nigral transplantation; progressive supranuclear palsy; catechol-o-methyltransferase; pigment epithelial-cells
AB Parkinson disease (PD) is an age-related neurodegenerative disorder that affects as many as 1-2% of persons aged 60 years and older. With the aging of the population, the frequency of PD is expected to increase dramatically in the coming decades. Current therapy is largely based on a dopamine replacement strategy, primarily using the dopamine precursor levodopa. However, chronic treatment is associated with the development of motor complications, and the disease is inexorably progressive. Further, advancing disease is associated with the emergence of features such as freezing, falling, and dementia which are not adequately controlled with dopaminergic therapies. Indeed, it is now appreciated that these nondopaminergic features are common and the major source of disability for patients with advanced disease. Many different therapeutic agents and treatment strategies have been evaluated over the past several years to try and address these unmet medical needs, and many promising approaches are currently being tested in the laboratory and in the clinic. As a result, there are now many new therapies and strategic approaches available for the treatment of the different stages of PD, with which the treating physician must be familiar in order to provide patients with optimal care. This monograph provides an overview of the management of PD patients, with an emphasis on pathophysiology, and the results of recent clinical trials. It is intended to provide physicians with an understanding of the different treatment options that are available for managing the different stages of the disease and the scientific rationale of the different approaches. NEUROLOGY 2009; 72 (Suppl 4): S1-S136
C1 [Olanow, C. Warren] Mt Sinai Sch Med, Dept Neurol, New York, NY 10029 USA.
   [Olanow, C. Warren] Mt Sinai Sch Med, Dept Neurosci, New York, NY 10029 USA.
   [Olanow, C. Warren] Mt Sinai Sch Med, Bendheim Parkinsons Dis Ctr, New York, NY 10029 USA.
   [Stern, Matthew B.] Univ Penn, Sch Med, Parkinsons Dis & Movement Disorder Ctr, Philadelphia, PA 19104 USA.
   [Sethi, Kapil] Med Coll Georgia, Sch Med, Div Movement Disorders, Dept Neurol, Augusta, GA 30912 USA.
C3 Icahn School of Medicine at Mount Sinai; Icahn School of Medicine at Mount Sinai; Icahn School of Medicine at Mount Sinai; University of Pennsylvania; University System of Georgia; Augusta University
RP Olanow, CW (corresponding author), Mt Sinai Sch Med, Dept Neurol, 1 Gustave Levy Pl, New York, NY 10029 USA.
EM warren.olanow@mssm.edu
FU Teva Neuroscience; Boehringer Ingelheim; Novartis/Orion; Solvay Pharmaceuticals
CR Aarsland D, 2004, ARCH NEUROL-CHICAGO, V61, P1906, DOI 10.1001/archneur.61.12.1906
   Aarsland D, 2005, MOVEMENT DISORD, V20, P1255, DOI 10.1002/mds.20527
   Aarsland D, 2003, ARCH NEUROL-CHICAGO, V60, P387, DOI 10.1001/archneur.60.3.387
   Aarsland D, 1999, ARCH NEUROL-CHICAGO, V56, P595, DOI 10.1001/archneur.56.5.595
   Aarsland D, 2007, J NEUROL NEUROSUR PS, V78, P36, DOI 10.1136/jnnp.2005.083113
   Abbott RD, 2001, NEUROLOGY, V57, P456, DOI 10.1212/WNL.57.3.456
   Abbott RD, 2007, MOVEMENT DISORD, V22, P1581, DOI 10.1002/mds.21560
   Abercrombie ED, 1997, J NEUROSCI, V17, P8498
   Abou-Sleiman PM, 2006, NAT REV NEUROSCI, V7, P207, DOI 10.1038/nrn1868
   Adler CH, 2005, NEUROLOGY, V64, PS12, DOI 10.1212/WNL.64.12_suppl_3.S12
   Adler CH, 1997, NEUROLOGY, V49, P393, DOI 10.1212/WNL.49.2.393
   Adler CH, 2003, MOVEMENT DISORD, V18, P287, DOI 10.1002/mds.10390
   Agid Y, 1999, MOVEMENT DISORD, V14, P911, DOI 10.1002/1531-8257(199911)14:6<911::AID-MDS1001>3.0.CO;2-H
   Aharon-Peretz J, 2004, NEW ENGL J MED, V351, P1972, DOI 10.1056/NEJMoa033277
   Ahlskog JE, 2003, NEUROLOGY, V60, P381, DOI 10.1212/01.WNL.0000044047.58984.2F
   Ahlskog JE, 2001, MOVEMENT DISORD, V16, P448, DOI 10.1002/mds.1090
   AITA JF, 1982, JAMA-J AM MED ASSOC, V247, P515, DOI 10.1001/jama.247.4.515
   Akao Y, 2002, J NEUROCHEM, V82, P913, DOI 10.1046/j.1471-4159.2002.01047.x
   Albin RL, 2000, NEUROLOGY, V55, P1410, DOI 10.1212/WNL.55.9.1410
   ALBIN RL, 1989, TRENDS NEUROSCI, V12, P366, DOI 10.1016/0166-2236(89)90074-X
   ALDRICH MS, 1994, PRINCIPLES PRACTICE, V0, P783
   Allen RP, 2007, AM J MED, V120, PS13, DOI 10.1016/j.amjmed.2006.11.003
   Allen RP, 1996, SLEEP, V19, P205, DOI 10.1093/sleep/19.3.205
   Alvarez L, 2005, BRAIN, V128, P570, DOI 10.1093/brain/awh397
   Alvarez L, 2001, MOVEMENT DISORD, V16, P72, DOI 10.1002/1531-8257(200101)16:1<72::AID-MDS1019>3.0.CO;2-6
   *AM SLEEP DIS ASS, 1997, INT CLASS SLEEP DIS, V0, P0
   Amick MM, 2007, J NEUROL SCI, V252, P13, DOI 10.1016/j.jns.2006.09.020
   Anderson VC, 2005, ARCH NEUROL-CHICAGO, V62, P554, DOI 10.1001/archneur.62.4.554
   Andringa G, 2000, EUR J NEUROSCI, V12, P3033, DOI 10.1046/j.1460-9568.2000.00181.x
   [Anonymous], 1996, ANN NEUROL, V39, P29
   [Anonymous], 2005, MED LETT DRUGS THER, V47, P12
   [Anonymous], 1996, ANN NEUROL, V39, P37
   [Anonymous], 1997, ANN NEUROL, V42, P747
   Antonini A, 2007, MOVEMENT DISORD, V22, P1145, DOI 10.1002/mds.21500
   Antonini A, 2006, MOVEMENT DISORD, V21, P1119, DOI 10.1002/mds.20895
   Ardouin C, 2006, MOVEMENT DISORD, V21, P1941, DOI 10.1002/mds.21098
   Arnulf I, 2005, SLEEP MED REV, V9, P185, DOI 10.1016/j.smrv.2005.01.001
   Arnulf I, 2002, NEUROLOGY, V58, P1019, DOI 10.1212/WNL.58.7.1019
   Arnulf I, 2000, NEUROLOGY, V55, P281, DOI 10.1212/WNL.55.2.281
   Ashburn A, 2007, J NEUROL NEUROSUR PS, V78, P678, DOI 10.1136/jnnp.2006.099333
   ASKENASY JJM, 1985, NEUROLOGY, V35, P527, DOI 10.1212/WNL.35.4.527
   Assal F, 1998, LANCET, V352, P958, DOI 10.1016/S0140-6736(05)61511-5
   Auluck PK, 2002, NAT MED, V8, P1185, DOI 10.1038/nm1102-1185
   Auluck PK, 2002, SCIENCE, V295, P865, DOI 10.1126/science.1067389
   Bankiewicz KS, 2006, MOL THER, V14, P564, DOI 10.1016/j.ymthe.2006.05.005
   BANNISTER R, 1969, Q J MED, V38, P377
   Bar-Am O, 2007, J NEUROCHEM, V103, P500, DOI 10.1111/j.1471-4159.2007.04777.x
   Baron MS, 1996, ANN NEUROL, V40, P355, DOI 10.1002/ana.410400305
   Barone P, 1999, NEUROLOGY, V53, P573, DOI 10.1212/WNL.53.3.573
   Barone P, 2006, J NEUROL, V253, P601, DOI 10.1007/s00415-006-0067-5
   Barrero R, 2007, NEUROLOGIA, V22, P93
   Beal MF, 1998, ANN NEUROL, V44, P0
   Beal MF, 2003, ANN NEUROL, V53, PS39, DOI 10.1002/ana.10479
   BEDARD PJ, 1986, BRAIN RES, V379, P294, DOI 10.1016/0006-8993(86)90783-3
   Bejjani B, 1997, NEUROLOGY, V49, P1564, DOI 10.1212/WNL.49.6.1564
   Bejjani BP, 1999, NEW ENGL J MED, V340, P1476, DOI 10.1056/NEJM199905133401905
   BELLUZZI JD, 1994, MOVEMENT DISORD, V9, P147, DOI 10.1002/mds.870090204
   Benabid AL, 1996, J NEUROSURG, V84, P203, DOI 10.3171/jns.1996.84.2.0203
   BENABID AL, 1987, APPL NEUROPHYSIOL, V50, P344
   Benaderette S, 2006, MOVEMENT DISORD, V21, P310, DOI 10.1002/mds.20720
   Benarroch EE, 2000, NEUROLOGY, V54, P963, DOI 10.1212/WNL.54.4.963
   Bender A, 2006, NEUROLOGY, V67, P1262, DOI 10.1212/01.wnl.0000238518.34389.12
   Berg D, 2005, MOVEMENT DISORD, V20, P383, DOI 10.1002/mds.20311
   Berg D, 2001, J NEUROL, V248, P684, DOI 10.1007/s004150170114
   BERGMAN H, 1994, J NEUROPHYSIOL, V72, P507, DOI 10.1152/jn.1994.72.2.507
   BERGMAN H, 1990, SCIENCE, V249, P1436, DOI 10.1126/science.2402638
   Bergson C, 1995, J NEUROSCI, V15, P7821
   Betarbet R, 2000, NAT NEUROSCI, V3, P1301, DOI 10.1038/81834
   BEYER PL, 1995, J AM DIET ASSOC, V95, P979, DOI 10.1016/S0002-8223(95)00269-3
   Bézard E, 2003, NAT MED, V9, P762, DOI 10.1038/nm875
   Bhattacharya K, 2002, ARCH NEUROL-CHICAGO, V59, P835, DOI 10.1001/archneur.59.5.835
   Bhattacharya KF, 2003, PARKINSONISM RELAT D, V9, P221, DOI 10.1016/S1353-8020(02)00053-6
   Bibbiani F, 2005, EXP NEUROL, V196, P422, DOI 10.1016/j.expneurol.2005.08.017
   Bibbiani F, 2005, EXP NEUROL, V192, P73, DOI 10.1016/j.expneurol.2004.11.013
   Bibbiani F, 2003, EXP NEUROL, V184, P285, DOI 10.1016/S0014-4886(03)00250-4
   Bibbiani F, 2001, NEUROLOGY, V57, P1829, DOI 10.1212/WNL.57.10.1829
   Björklund LM, 2002, P NATL ACAD SCI USA, V99, P2344, DOI 10.1073/pnas.022438099
   BLANCHET P, 1993, J PHARMACOL EXP THER, V267, P275
   Blanchet PJ, 1996, MOVEMENT DISORD, V11, P580, DOI 10.1002/mds.870110516
   Blanchet PJ, 1998, MOVEMENT DISORD, V13, P798, DOI 10.1002/mds.870130507
   BLANCHET PJ, 1995, J PHARMACOL EXP THER, V272, P854
   Blindauer K, 2006, ARCH NEUROL-CHICAGO, V63, P210
   Blindauer K, 2003, ARCH NEUROL-CHICAGO, V60, P1721
   BLIWISE DL, 1995, J GERIATR PSYCH NEUR, V8, P107, DOI 10.1177/089198879500800206
   Block G, 1997, EUR NEUROL, V37, P23, DOI 10.1159/000117399
   BO P, 1988, NEUROPHARMACOLOGY, V27, P799, DOI 10.1016/0028-3908(88)90094-9
   Boddy F, 2007, INT J GERIATR PSYCH, V22, P529, DOI 10.1002/gps.1709
   Bodkin JA, 2002, AM J PSYCHIAT, V159, P1869, DOI 10.1176/appi.ajp.159.11.1869
   Boeve BF, 2007, BRAIN, V130, P2770, DOI 10.1093/brain/awm056
   Boeve BF, 1998, NEUROLOGY, V51, P363, DOI 10.1212/WNL.51.2.363
   Bohnen NI, 2006, J NEUROL, V253, P242, DOI 10.1007/s00415-005-0971-0
   BOLLER F, 1980, ANN NEUROL, V7, P329, DOI 10.1002/ana.410070408
   Bonifati V, 2003, SCIENCE, V299, P256, DOI 10.1126/science.1077209
   Börnke C, 2004, J NEURAL TRANSM-SUPP, V0, P61
   Bové J, 2006, ANN NEUROL, V60, P260, DOI 10.1002/ana.20937
   Boylan LS, 2001, CLIN NEUROPHYSIOL, V112, P259, DOI 10.1016/S1388-2457(00)00519-8
   Braak H, 2004, CELL TISSUE RES, V318, P121, DOI 10.1007/s00441-004-0956-9
   Braak H, 2003, NEUROBIOL AGING, V24, P197, DOI 10.1016/S0197-4580(02)00065-9
   Bracco F, 2004, CNS DRUGS, V18, P733, DOI 10.2165/00023210-200418110-00003
   Braune S, 1998, ACTA NEUROL SCAND, V97, P307, DOI 10.1111/j.1600-0404.1998.tb05958.x
   Braune S, 1999, NEUROLOGY, V53, P1020, DOI 10.1212/WNL.53.5.1020
   BRAVI D, 1994, ANN NEUROL, V36, P27, DOI 10.1002/ana.410360108
   Brazil DP, 2004, TRENDS BIOCHEM SCI, V29, P233, DOI 10.1016/j.tibs.2004.03.006
   Brefel-Courbon C, 2005, MOVEMENT DISORD, V20, P1557, DOI 10.1002/mds.20629
   Brefel-Courbon C, 2003, MOVEMENT DISORD, V18, P578, DOI 10.1002/mds.10404
   Brioni JD, 2004, P NATL ACAD SCI USA, V101, P6758, DOI 10.1073/pnas.0308292101
   Brodsky MA, 2003, MOVEMENT DISORD, V18, P668, DOI 10.1002/mds.10429
   Bronner G, 2004, J SEX MARITAL THER, V30, P95, DOI 10.1080/00926230490258893
   Brooks BR, 2007, CNS SPECTRUMS, V12, P23, DOI 10.1017/S1092852900025980
   Brooks D. J., 2000, JOURNAL OF NEURAL TRANSMISSION SUPPLEMENT, V60, P125
   Brooks DJ, 1998, ANN NEUROL, V44, PS10, DOI 10.1002/ana.410440704
   Brooks DJ, 2003, J NEUROL NEUROSUR PS, V74, P1071, DOI 10.1136/jnnp.74.8.1071
   Brooks DJ, 2005, EUR NEUROL, V53, P197, DOI 10.1159/000086479
   BROTCHIE JM, 1991, MOVEMENT DISORD, V6, P133, DOI 10.1002/mds.870060208
   BROWN RG, 1988, PSYCHOL MED, V18, P49, DOI 10.1017/S0033291700001872
   Brusa L, 2007, NEUROLOGY, V68, P1455, DOI 10.1212/01.wnl.0000260605.12506.86
   Bullock R, 2002, CURR MED RES OPIN, V18, P258, DOI 10.1185/030079902125000813
   Burn DJ, 2006, CURR OPIN NEUROL, V19, P572, DOI 10.1097/01.wco.0000247607.34697.a2
   BUSHMANN M, 1989, NEUROLOGY, V39, P1309, DOI 10.1212/WNL.39.10.1309
   Calabresi P, 2008, MOVEMENT DISORD, V23, PS570, DOI 10.1002/mds.22019
   Calne DB, 2004, PARKINSONISM RELAT D, V10, P319, DOI 10.1016/j.parkreldis.2004.03.006
   CALNE DB, 1993, NEW ENGL J MED, V329, P1021
   Carlile GW, 2000, MOL PHARMACOL, V57, P2
   CARTER J, 1995, YOUNG PARKINSONS HDB, V0, P29
   Carter JH, 1998, MOVEMENT DISORD, V13, P20, DOI 10.1002/mds.870130108
   Cassano P, 2005, CAN J PSYCHIAT, V50, P357, DOI 10.1177/070674370505000612
   Chan CS, 2007, NATURE, V447, P1081, DOI 10.1038/nature05865
   Chang HY, 2007, NAT MED, V13, P783, DOI 10.1038/nm0707-783
   Charbonnier F, 2007, MOL NEUROBIOL, V35, P217, DOI 10.1007/s12035-007-0027-9
   CHARCOT J, 1872, LECONS MALADIES SYTE, V0, P0
   Chartier-Harlin MC, 2004, LANCET, V364, P1167, DOI 10.1016/S0140-6736(04)17103-1
   CHASE TN, 1989, NEUROLOGY, V39, P7
   Chase TN, 2000, ANN NEUROL, V47, P0
   Chaudhuri KR, 2007, MOVEMENT DISORD, V22, P1901, DOI 10.1002/mds.21596
   Chaudhuri KR, 2006, MOVEMENT DISORD, V21, P916, DOI 10.1002/mds.20844
   Chaudhuri KR, 2002, J NEUROL NEUROSUR PS, V73, P629, DOI 10.1136/jnnp.73.6.629
   Chaudhuri KR, 2001, CURR OPIN NEUROL, V14, P505, DOI 10.1097/00019052-200108000-00012
   Chazot P L, 2001, CURR OPIN INVESTIG DRUGS, V2, P809
   Chen HL, 2005, ANN NEUROL, V58, P963, DOI 10.1002/ana.20682
   Chen HL, 2006, MOVEMENT DISORD, V21, P1002, DOI 10.1002/mds.20881
   Cho Catherine, 2006, CONF PROC IEEE ENG MED BIOL SOC, V2006, P1228
   Chou KL, 2007, MOVEMENT DISORD, V22, P2306, DOI 10.1002/mds.21646
   Chou KL, 2004, PARKINSONISM RELAT D, V10, P375, DOI 10.1016/j.parkreldis.2004.04.002
   CHRISTIANSEN EM, 2001, 2000 GROSS ANN WAGER, V22, P1
   Christie J, 2007, PALLIATIVE MED, V21, P163
   CHUDLER EH, 1995, PAIN, V60, P3, DOI 10.1016/0304-3959(94)00172-B
   Chung TH, 2003, PARKINSONISM RELAT D, V10, P59, DOI 10.1016/S1353-8020(03)00108-1
   Churchyard A, 1999, MOVEMENT DISORD, V14, P246, DOI 10.1002/1531-8257(199903)14:2<246::AID-MDS1008>3.0.CO;2-P
   CIANCHETTI C, 1985, SLEEP NEUROTRANSMITT, V0, P121
   Cilia R, 2007, MOVEMENT DISORD, V22, P111, DOI 10.1002/mds.21207
   Clark IE, 2006, NATURE, V441, P1162, DOI 10.1038/nature04779
   Clarke A, 2003, J NEURAL TRANSM, V110, P1241, DOI 10.1007/s00702-003-0036-4
   Clissold BG, 2006, MOVEMENT DISORD, V21, P2116, DOI 10.1002/mds.21126
   COHEN G, 1984, EUR J PHARMACOL, V106, P209, DOI 10.1016/0014-2999(84)90700-3
   Comella CL, 2006, J NEURAL TRANSM-SUPP, V0, P349
   COMELLA CL, 1994, MOVEMENT DISORD, V9, P545, DOI 10.1002/mds.870090507
   COMELLA CL, 1994, NEUROLOGY, V44, P376, DOI 10.1212/WNL.44.3_Part_1.376
   Constantinescu R, 2007, MOVEMENT DISORD, V22, P1317, DOI 10.1002/mds.21292
   Conway KA, 2000, P NATL ACAD SCI USA, V97, P571, DOI 10.1073/pnas.97.2.571
   COOPER IS, 1956, ARCH NEUROL-CHICAGO, V75, P36
   COOPER JA, 1991, BRAIN, V114, P2095, DOI 10.1093/brain/114.5.2095
   Correia AS, 2005, ANN MED, V37, P487, DOI 10.1080/07853890500327967
   Corrigan MH, 2000, DEPRESS ANXIETY, V11, P58, DOI 10.1002/(SICI)1520-6394(2000)11:2<58::AID-DA2>3.3.CO;2-8
   CORSINI GU, 1977, LIFE SCI, V20, P1613, DOI 10.1016/0024-3205(77)90456-8
   COTZIAS GC, 1967, NEW ENGL J MED, V276, P374, DOI 10.1056/NEJM196702162760703
   Courbon F, 2003, MOVEMENT DISORD, V18, P890, DOI 10.1002/mds.10461
   Cristina S, 2003, CLIN NEUROPHARMACOL, V26, P146, DOI 10.1097/00002826-200305000-00008
   CROSSMAN AR, 1985, NEUROPHARMACOLOGY, V24, P587, DOI 10.1016/0028-3908(85)90070-X
   Cummings JL, 2006, CNS SPECTRUMS, V11, P1
   Dass B, 2006, NEUROLOGY, V66, PS89, DOI 10.1212/WNL.66.10_suppl_4.S89
   Davis JT, 2006, CLIN NEUROL NEUROSUR, V108, P461, DOI 10.1016/j.clineuro.2005.07.008
   Dawson TM, 2003, SCIENCE, V302, P819, DOI 10.1126/science.1087753
   de Bie RMA, 1999, LANCET, V354, P1665, DOI 10.1016/S0140-6736(99)03556-4
   De Cock VC, 2007, BRAIN, V130, P450, DOI 10.1093/brain/awl363
   de la Fuente-Fernández R, 2004, BRAIN, V127, P2747, DOI 10.1093/brain/awh290
   de Lau LML, 2006, LANCET NEUROL, V5, P525, DOI 10.1016/S1474-4422(06)70471-9
   de Paula FR, 2006, MOVEMENT DISORD, V21, P1073, DOI 10.1002/mds.20763
   Deacon T, 1997, NAT MED, V3, P350, DOI 10.1038/nm0397-350
   DEKEYSER J, 1989, NEUROSCI LETT, V104, P281, DOI 10.1016/0304-3940(89)90589-2
   Dekker MCJ, 2003, BRAIN, V126, P1722, DOI 10.1093/brain/awg172
   Del Olmo M, 2006, PARKINSONISM RELAT D, V12, P155, DOI 10.1016/j.parkreldis.2005.11.002
   Deleu D, 2006, NEUROLOGY, V67, P897, DOI 10.1212/01.wnl.0000233916.57415.9d
   DELONG MR, 1990, TRENDS NEUROSCI, V13, P281, DOI 10.1016/0166-2236(90)90110-V
   Deuschl G, 2006, NEW ENGL J MED, V355, P896, DOI 10.1056/NEJMoa060281
   Dewey RB, 2001, ARCH NEUROL-CHICAGO, V58, P1385, DOI 10.1001/archneur.58.9.1385
   Dewey RB, 2007, ARCH NEUROL-CHICAGO, V64, P377, DOI 10.1001/archneur.64.3.377
   Dezawa M, 2004, J CLIN INVEST, V113, P1701, DOI 10.1172/JCI200420935
   Dhawan V, 2006, J NEUROL SCI, V248, P158, DOI 10.1016/j.jns.2006.05.004
   Dibble LE, 2006, MOVEMENT DISORD, V21, P1444, DOI 10.1002/mds.20997
   DIETZ MA, 1990, MOVEMENT DISORD, V5, P243, DOI 10.1002/mds.870050311
   Ding QX, 2001, J NEUROCHEM, V77, P1010, DOI 10.1046/j.1471-4159.2001.00302.x
   DINGEMANSE J, 1995, CLIN PHARMACOL THER, V57, P508, DOI 10.1016/0009-9236(95)90035-7
   DINGES DF, 1989, PRINCIPLES PRACTICE, V0, P552
   DITTER SM, 1987, NEUROLOGY, V37, P754, DOI 10.1212/WNL.37.5.754
   Djaldetti R, 1996, ANN NEUROL, V39, P400, DOI 10.1002/ana.410390321
   Dodd ML, 2005, ARCH NEUROL-CHICAGO, V62, P1377, DOI 10.1001/archneur.62.9.noc50009
   DOONEIEF G, 1992, ARCH NEUROL-CHICAGO, V49, P305, DOI 10.1001/archneur.1992.00530270125028
   DOTY RL, 1988, NEUROLOGY, V38, P1237, DOI 10.1212/WNL.38.8.1237
   Doudet DJ, 2004, EXP NEUROL, V189, P361, DOI 10.1016/j.expneurol.2004.06.009
   DOUYON R, 1989, AM J PSYCHIAT, V146, P1451
   Drake DF, 2005, NEUROREHABILITATION, V20, P335
   DRAYER BP, 1986, RADIOLOGY, V159, P493, DOI 10.1148/radiology.159.2.3961182
   Dressen C, 2007, REV NEUROL-FRANCE, V163, P801, DOI 10.1016/S0035-3787(07)91462-9
   Driver-Dunckley E, 2003, NEUROLOGY, V61, P422, DOI 10.1212/01.WNL.0000076478.45005.EC
   Driver-Dunckley ED, 2007, CLIN NEUROPHARMACOL, V30, P249, DOI 10.1097/WNF.0B013E31804C780E
   Dubois B, 2007, MOVEMENT DISORD, V22, P2314, DOI 10.1002/mds.21844
   Dunnett SB, 2001, NAT REV NEUROSCI, V2, P365, DOI 10.1038/35072572
   Dupont E, 1997, MOVEMENT DISORD, V12, P928, DOI 10.1002/mds.870120615
   Dupont E, 1996, ACTA NEUROL SCAND, V93, P14
   Durif F, 2004, NEUROLOGY, V62, P381, DOI 10.1212/01.WNL.0000110317.52453.6C
   DUVOISIN RC, 1967, ARCH NEUROL-CHICAGO, V17, P124, DOI 10.1001/archneur.1967.00470260014002
   EBMEIER KP, 1990, NEUROLOGY, V40, P1222, DOI 10.1212/WNL.40.8.1222
   EDWARDS L, 1993, MOVEMENT DISORD, V8, P83, DOI 10.1002/mds.870080115
   EDWARDS LL, 1991, MOVEMENT DISORD, V6, P151, DOI 10.1002/mds.870060211
   EDWARDS LL, 1993, ANN NEUROL, V33, P490, DOI 10.1002/ana.410330512
   EDWARDS LL, 1992, NEUROLOGY, V42, P726, DOI 10.1212/WNL.42.4.726
   EDWARDS LL, 1994, AM J GASTROENTEROL, V89, P15
   EHMANN TS, 1989, J GERIATR PSYCHIAT, V2, P3
   EIDELBERG D, 1994, J CEREBR BLOOD F MET, V14, P783, DOI 10.1038/jcbfm.1994.99
   El Sharkawi A, 2002, J NEUROL NEUROSUR PS, V72, P31
   Elbaz A, 2006, LANCET NEUROL, V5, P917, DOI 10.1016/S1474-4422(06)70579-8
   Ellis T, 2005, ARCH PHYS MED REHAB, V86, P626, DOI 10.1016/j.apmr.2004.08.008
   ELLISON RH, 1998, DEAR HLTH PROFESSION, V0, P0
   Emre M, 2004, NEW ENGL J MED, V351, P2509, DOI 10.1056/NEJMoa041470
   Emre M, 2007, MOVEMENT DISORD, V22, P1689, DOI 10.1002/mds.21507
   Evans AH, 2004, MOVEMENT DISORD, V19, P397, DOI 10.1002/mds.20045
   Evidente VGH, 1999, CLIN NEUROPHARMACOL, V22, P30
   Fabbrini G, 2002, NEUROL SCI, V23, P41, DOI 10.1007/s100720200022
   FABBRINI G, 1988, ANN NEUROL, V24, P366, DOI 10.1002/ana.410240303
   FABER R, 1991, MOVEMENT DISORD, V6, P293, DOI 10.1002/mds.870060405
   Facca A, 1996, MOVEMENT DISORD, V11, P327, DOI 10.1002/mds.870110319
   FACTOR SA, 1990, MOVEMENT DISORD, V5, P280, DOI 10.1002/mds.870050404
   Factor SA, 2001, CLIN NEUROPHARMACOL, V24, P295, DOI 10.1097/00002826-200109000-00007
   Faherty CJ, 2005, MOL BRAIN RES, V134, P170, DOI 10.1016/j.molbrainres.2004.08.008
   FAHN S, 1984, CAN J NEUROL SCI, V11, P200, DOI 10.1017/S0317167100046412
   Fahn S, 2004, NEW ENGL J MED, V351, P2498
   FAHN S, 1992, ANN NEUROL, V32, P804, DOI 10.1002/ana.410320616
   FAHN S, 1992, SCI BASIS TREATMENT, V0, P89
   Farley BG, 2005, EXP BRAIN RES, V167, P462, DOI 10.1007/s00221-005-0179-7
   Feany MB, 2000, NATURE, V404, P394, DOI 10.1038/35006074
   Féger J, 1997, ADV NEUROL, V74, P31
   Feldman B, 2006, ACTA NEUROL SCAND, V113, P14, DOI 10.1111/j.1600-0404.2005.00535.x
   Fénelon G, 2000, BRAIN, V123, P733, DOI 10.1093/brain/123.4.733
   Fernandez HH, 1999, MOVEMENT DISORD, V14, P484, DOI 10.1002/1531-8257(199905)14:3<484::AID-MDS1016>3.0.CO;2-B
   Ferreira JJ, 2006, EUR J NEUROL, V13, P209, DOI 10.1111/j.1468-1331.2006.01262.x
   Ferreira JJ, 2000, LANCET, V355, P1333, DOI 10.1016/S0140-6736(00)02119-X
   FILION M, 1991, BRAIN RES, V547, P152
   Finberg JPM, 1996, J NEURAL TRANSM-SUPP, V0, P95
   Fine J, 2000, NEW ENGL J MED, V342, P1708, DOI 10.1056/NEJM200006083422304
   Fisher A, 2002, MOVEMENT DISORD, V17, P1362, DOI 10.1002/mds.10342
   Fleming Sheila M, 2005, NEURORX, V2, P495, DOI 10.1602/neurorx.2.3.495
   Flores J, 2007, J NEUROPATH EXP NEUR, V66, P585, DOI 10.1097/nen.0b013e318093e53a
   Floresco SB, 2003, NAT NEUROSCI, V6, P968, DOI 10.1038/nn1103
   Fodero-Tavoletti MT, 2007, J NEUROSCI, V27, P10365, DOI 10.1523/JNEUROSCI.0630-07.2007
   FOLSTEIN MF, 1975, J PSYCHIAT RES, V12, P189, DOI 10.1016/0022-3956(75)90026-6
   Forno LS, 1996, J NEUROPATH EXP NEUR, V55, P259, DOI 10.1097/00005072-199603000-00001
   FOX MW, 1991, J NEUROSURG, V75, P723, DOI 10.3171/jns.1991.75.5.0723
   Fox SH, 2008, MOVEMENT DISORD, V23, PS509, DOI 10.1002/mds.22021
   Frank MJ, 2007, SCIENCE, V318, P1309, DOI 10.1126/science.1146157
   Frank MJ, 2006, NEURAL NETWORKS, V19, P1120, DOI 10.1016/j.neunet.2006.03.006
   FRANKEL JP, 1990, J NEUROL NEUROSUR PS, V53, P96, DOI 10.1136/jnnp.53.2.96
   Freed CR, 2001, NEW ENGL J MED, V344, P710, DOI 10.1056/NEJM200103083441002
   Freedom Thomas, 2007, DIS MON, V53, P275, DOI 10.1016/j.disamonth.2007.02.005
   Freeman R, 1996, NEUROLOGY, V47, P1414, DOI 10.1212/WNL.47.6.1414
   FREEMAN TB, 1995, ANN NEUROL, V38, P379, DOI 10.1002/ana.410380307
   Freeman TB, 1999, NEW ENGL J MED, V341, P988, DOI 10.1056/NEJM199909233411311
   Fregni F, 2004, J NEUROL NEUROSUR PS, V75, P1171, DOI 10.1136/jnnp.2003.027060
   Frey K A, 1998, ADV PHARMACOL, V42, P269
   Friedman J, 1999, NEW ENGL J MED, V340, P757
   Friedman JH, 2000, MOVEMENT DISORD, V15, P201, DOI 10.1002/1531-8257(200003)15:2<201::AID-MDS1001>3.0.CO;2-D
   FRIEDMAN JH, 1985, JAMA-J AM MED ASSOC, V254, P2792, DOI 10.1001/jama.254.19.2792
   Friedman JH, 2006, MOVEMENT DISORD, V21, P2078, DOI 10.1002/mds.21091
   Frieling H, 2007, EUR NEUROPSYCHOPHARM, V17, P165, DOI 10.1016/j.euroneuro.2006.08.007
   Frucht S, 1999, NEUROLOGY, V52, P1908, DOI 10.1212/WNL.52.9.1908
   Fung HC, 2006, LANCET NEUROL, V5, P911, DOI 10.1016/S1474-4422(06)70578-6
   Funkiewiez A, 2004, J NEUROL NEUROSUR PS, V75, P834, DOI 10.1136/jnnp.2002.009803
   Gage FH, 2000, SCIENCE, V287, P1433, DOI 10.1126/science.287.5457.1433
   Galarraga E, 1999, J NEUROSCI, V19, P3629, DOI 10.1523/jneurosci.19-09-03629.1999
   Galpern Wendy R, 2007, CURR TREAT OPTIONS NEUROL, V9, P189, DOI 10.1007/BF02938408
   GANCHER ST, 1995, MOVEMENT DISORD, V10, P37, DOI 10.1002/mds.870100108
   Gardoni F, 2006, J NEUROSCI, V26, P2914, DOI 10.1523/JNEUROSCI.5326-05.2006
   GARFINKEL D, 1995, LANCET, V346, P541, DOI 10.1016/S0140-6736(95)91382-3
   Gash DM, 1996, NATURE, V380, P252, DOI 10.1038/380252a0
   Genever RW, 2005, AGE AGEING, V34, P21, DOI 10.1093/ageing/afh203
   Gerdelat-Mas A, 2007, J NEUROL NEUROSUR PS, V78, P1140, DOI 10.1136/jnnp.2007.120212
   Ghaemi M, 2002, J NEUROL NEUROSUR PS, V73, P517, DOI 10.1136/jnnp.73.5.517
   Ghika J, 1998, J NEUROSURG, V89, P713, DOI 10.3171/jns.1998.89.5.0713
   Ghorayeb I, 2007, MOVEMENT DISORD, V22, P1567, DOI 10.1002/mds.21541
   Gibbons CH, 2005, NEUROLOGY, V65, P1104, DOI 10.1212/01.wnl.0000178980.83477.14
   Giladi N, 2004, NEUROLOGY, V62, P0
   Giladi N, 2001, NEUROLOGY, V56, P1712, DOI 10.1212/WNL.56.12.1712
   GILADI N, 1992, NEUROLOGY, V42, P333, DOI 10.1212/WNL.42.2.333
   Giladi N, 2007, MOVEMENT DISORD, V22, P2398, DOI 10.1002/mds.21741
   Gilks WP, 2005, LANCET, V365, P415, DOI 10.1016/S0140-6736(05)17830-1
   Gill SS, 2003, NAT MED, V9, P589, DOI 10.1038/nm850
   Gill SS, 1997, LANCET, V350, P1224, DOI 10.1016/S0140-6736(05)63455-1
   GILLIN JC, 1990, NEW ENGL J MED, V322, P239
   Gjerstad MD, 2006, NEUROLOGY, V67, P853, DOI 10.1212/01.wnl.0000233980.25978.9d
   Glennon JC, 2006, SYNAPSE, V60, P599, DOI 10.1002/syn.20330
   Glogau RG, 2004, DERMATOL CLIN, V22, P177, DOI 10.1016/S0733-8635(03)00072-X
   Goetz C, 2004, MOVEMENT DISORD, V19, P605, DOI 10.1002/mds.20105
   Goetz C G, 1986, MOV DISORD, V1, P45, DOI 10.1002/mds.870010106
   GOETZ CG, 1993, NEUROLOGY, V43, P2227, DOI 10.1212/WNL.43.11.2227
   Goetz CG, 2000, NEUROLOGY, V55, P789, DOI 10.1212/WNL.55.6.789
   Goetz CG, 2007, MOVEMENT DISORD, V22, P41, DOI 10.1002/mds.21198
   Goetz CG, 2007, MOVEMENT DISORD, V22, P179, DOI 10.1002/mds.21226
   GOLBE LI, 1991, NEUROLOGY, V41, P168, DOI 10.1212/WNL.41.2_Part_1.168
   Gold BG, 2002, CURR OPIN PHARMACOL, V2, P82, DOI 10.1016/S1471-4892(01)00125-4
   Goldstein DS, 2006, CLIN AUTON RES, V16, P46, DOI 10.1007/s10286-006-0317-8
   Goldstein DS, 2003, SEMIN NEUROL, V23, P423
   Goldstein I, 1998, NEW ENGL J MED, V338, P1397, DOI 10.1056/NEJM199805143382001
   Gómez-Esteban JC, 2007, MOVEMENT DISORD, V22, P1912, DOI 10.1002/mds.21624
   GONYEA JG, 1989, SOC WORK HEALTH CARE, V14, P61, DOI 10.1300/J010v14n01_05
   González-Maeso J, 2007, NEURON, V53, P439, DOI 10.1016/j.neuron.2007.01.008
   GRACE AA, 1991, NEUROSCIENCE, V41, P1, DOI 10.1016/0306-4522(91)90196-U
   GRACE AA, 1984, J NEUROSCI, V4, P2866
   Grace AA, 2008, MOVEMENT DISORD, V23, PS560, DOI 10.1002/mds.22020
   GREENE PE, 1999, MOVEMENT DISORD, V14, P904
   GRISSO JA, 1991, NEW ENGL J MED, V324, P1326, DOI 10.1056/NEJM199105093241905
   Grondin R, 1997, NEUROLOGY, V49, P421, DOI 10.1212/WNL.49.2.421
   Grosset KA, 2006, J NEUROL NEUROSUR PS, V77, P249, DOI 10.1136/jnnp.2005.064709
   Grosset KA, 2006, MOVEMENT DISORD, V21, P2206, DOI 10.1002/mds.21110
   Gu M, 2004, J NEUROCHEM, V91, P1075, DOI 10.1111/j.1471-4159.2004.02804.x
   Gupta A, 2008, ANN NEUROL, V64, PS3, DOI 10.1002/ana.21573
   Gurevich T, 2007, MOVEMENT DISORD, V22, P880, DOI 10.1002/mds.21396
   GURIDI J, 1994, STEREOT FUNCT NEUROS, V62, P98, DOI 10.1159/000098603
   Haasio K, 2003, J APPL TOXICOL, V23, P213, DOI 10.1002/jat.909
   Haasio K, 2002, J NEURAL TRANSM, V109, P1391, DOI 10.1007/s00702-002-0748-x
   Haasio K, 2001, J NEURAL TRANSM, V108, P79, DOI 10.1007/s007020170099
   HAGESTUEN R, 1995, YOUNG PARKINSONS HDB, V0, P89
   Hague K, 1997, ACTA NEUROPATHOL, V94, P192, DOI 10.1007/s004010050693
   HAKIM AM, 1979, NEUROLOGY, V29, P1209, DOI 10.1212/WNL.29.9_Part_1.1209
   Hallett M, 2000, MOVEMENT DISORD, V15, P436, DOI 10.1002/1531-8257(200005)15:3<436::AID-MDS1003>3.0.CO;2-L
   HAMMERSTAD JP, 1995, OCCUPATIONAL ENV NEU, V0, P139
   Han SK, 1996, J NEUROCHEM, V66, P501
   Happe S, 2001, J NEUROL, V248, P632, DOI 10.1007/s004150170148
   Hara MR, 2006, P NATL ACAD SCI USA, V103, P3887, DOI 10.1073/pnas.0511321103
   Hardy J, 2006, ANN NEUROL, V60, P389, DOI 10.1002/ana.21022
   Hariz MI, 2008, MOVEMENT DISORD, V23, P416, DOI 10.1002/mds.21888
   Hariz MI, 1999, J NEUROSURG, V90, P175
   Hariz MI, 2000, PROG NEUROL SURG, V15, P246
   Haslinger B, 2001, BRAIN, V124, P558, DOI 10.1093/brain/124.3.558
   Hauser RA, 2000, MOVEMENT DISORD, V15, P658, DOI 10.1002/1531-8257(200007)15:4<658::AID-MDS1009>3.0.CO;2-N
   Hauser RA, 2002, MOVEMENT DISORD, V17, P961, DOI 10.1002/mds.10226
   Hauser RA, 1999, ARCH NEUROL-CHICAGO, V56, P179, DOI 10.1001/archneur.56.2.179
   HAUSER RA, 1993, MOVEMENT DISORD, V8, P512, DOI 10.1002/mds.870080417
   Hauser RA, 2003, NEUROLOGY, V61, P297, DOI 10.1212/01.WNL.0000081227.84197.0B
   Hauser RA, 2000, MOVEMENT DISORD, V15, P485, DOI 10.1002/1531-8257(200005)15:3<485::AID-MDS1010>3.0.CO;2-F
   HAUSER RA, 1995, TREATMENT MOVEMENT D, V0, P57
   Hauser RA, 2007, MOVEMENT DISORD, V22, P2409, DOI 10.1002/mds.21743
   HEFTI F, 1981, NEUROLOGY, V31, P1194, DOI 10.1212/WNL.31.9.1194
   HEIKKILA RE, 1984, NATURE, V311, P467, DOI 10.1038/311467a0
   Heimer G, 2002, J NEUROSCI, V22, P7850
   Hely MA, 2005, MOVEMENT DISORD, V20, P190, DOI 10.1002/mds.20324
   Hening WA, 2004, SLEEP, V27, P560, DOI 10.1093/sleep/27.3.560
   Hening W, 2007, GERIATRICS, V62, P26
   Henry B, 2003, EXP NEUROL, V183, P458, DOI 10.1016/S0014-4886(03)00064-5
   Hernán MA, 2002, ANN NEUROL, V52, P276, DOI 10.1002/ana.10277
   Herzog CD, 2007, MOVEMENT DISORD, V22, P1124, DOI 10.1002/mds.21503
   Hilker R, 2005, NEUROLOGY, V65, P1716, DOI 10.1212/01.wnl.0000191154.78131.f6
   Hill MP, 2003, MOVEMENT DISORD, V18, P1301, DOI 10.1002/mds.10542
   Hill MP, 1999, BRIT J PHARMACOL, V128, P1577, DOI 10.1038/sj.bjp.0702943
   Hirsch EC, 1999, MOVEMENT DISORD, V14, P383, DOI 10.1002/1531-8257(199903)14:2<383::AID-MDS1037>3.0.CO;2-F
   Hobson DE, 2002, JAMA-J AM MED ASSOC, V287, P455, DOI 10.1001/jama.287.4.455
   HOEHN MMM, 1985, NEUROLOGY, V35, P199
   HOEHN MMM, 1992, NEUROL CLIN, V10, P331
   Hofmann C, 2006, CLIN NEUROPHARMACOL, V29, P80, DOI 10.1097/00002826-200603000-00005
   Högl B, 2003, MOVEMENT DISORD, V18, P319, DOI 10.1002/mds.10365
   Högl B, 2002, SLEEP, V25, P905
   Höglinger GU, 2003, J NEUROCHEM, V86, P1297, DOI 10.1046/j.1471-4159.2003.01952.x
   Holloway RG, 2004, ARCH NEUROL-CHICAGO, V61, P1044
   HORROCKS PM, 1973, J NEUROL NEUROSUR PS, V36, P936, DOI 10.1136/jnnp.36.6.936
   Horstink M W, 1999, ADV NEUROL, V80, P327
   Houeto JL, 2002, J NEUROL NEUROSUR PS, V72, P701, DOI 10.1136/jnnp.72.6.701
   Hsu A, 2004, J PHARMACOL EXP THER, V311, P770, DOI 10.1124/jpet.104.071142
   Hughes AJ, 2002, BRAIN, V125, P861, DOI 10.1093/brain/awf080
   HUGHES AJ, 1992, NEUROLOGY, V42, P1142, DOI 10.1212/WNL.42.6.1142
   HUGHES AJ, 1993, MOVEMENT DISORD, V8, P165, DOI 10.1002/mds.870080208
   HUGHES AJ, 1992, J NEUROL NEUROSUR PS, V55, P181, DOI 10.1136/jnnp.55.3.181
   Hurtig HI, 2000, NEUROLOGY, V54, P1916, DOI 10.1212/WNL.54.10.1916
   Hutchison WD, 1997, ANN NEUROL, V42, P767, DOI 10.1002/ana.410420513
   Hutton JT, 2001, MOVEMENT DISORD, V16, P459, DOI 10.1002/mds.1085
   HUTTON JT, 1993, NEUROLOGY, V43, P613, DOI 10.1212/WNL.43.3_Part_1.613
   Imai Y, 2001, CELL, V105, P891, DOI 10.1016/S0092-8674(01)00407-X
   Inzelberg R, 2006, MOVEMENT DISORD, V21, P1375, DOI 10.1002/mds.20968
   Iranzo A, 2005, NEUROLOGY, V65, P247, DOI 10.1212/01.wnl.0000168864.97813.e0
   Iravani MM, 2006, J NEUROCHEM, V96, P1315, DOI 10.1111/j.1471-4159.2005.03625.x
   Ishihara L, 2006, ACTA NEUROL SCAND, V113, P211, DOI 10.1111/j.1600-0404.2006.00579.x
   Iyer SS, 2005, NEUROLOGY, V65, P1507, DOI 10.1212/01.wnl.0000183286.92632.71
   JANKOVIC J, 1990, NEUROLOGY, V40, P1529, DOI 10.1212/WNL.40.10.1529
   JANKOVIC J, 1995, NEUROSURGERY, V37, P680, DOI 10.1227/00006123-199510000-00011
   JELLINGER K, 1988, J NEUROL NEUROSUR PS, V51, P540, DOI 10.1136/jnnp.51.4.540
   Jellinger KA, 2004, J NEURAL TRANSM, V111, P1219, DOI 10.1007/s00702-004-0138-7
   Jenner P, 2000, ANN NEUROL, V47, P0
   Jennings DL, 2007, MOVEMENT DISORD, V22, P0
   JENSEN TS, 1984, BRAIN RES, V296, P285, DOI 10.1016/0006-8993(84)90064-7
   Jha N, 2002, J NEUROCHEM, V80, P555, DOI 10.1046/j.0022-3042.2001.00009.x
   Johansson A, 2008, PARKINSONISM RELAT D, V14, P345, DOI 10.1016/j.parkreldis.2007.07.010
   JOHNS MW, 1991, SLEEP, V14, P540, DOI 10.1093/sleep/14.6.540
   JORGA KM, 1995, NEUROLOGY, V45, P0
   Jost WH, 2003, J NEUROL, V250, P28, DOI 10.1007/s00415-003-1105-z
   JOST WH, 1993, MOVEMENT DISORD, V8, P339, DOI 10.1002/mds.870080315
   JUNCOS JL, 1989, ANN NEUROL, V25, P473, DOI 10.1002/ana.410250509
   KALES A, 1971, CLIN PHARMACOL THER, V12, P397
   Kanda T, 1998, ANN NEUROL, V43, P507, DOI 10.1002/ana.410430415
   Kaplitt MG, 2007, LANCET, V369, P2097, DOI 10.1016/S0140-6736(07)60982-9
   KARTZINEL R, 1976, LANCET, V2, P272
   Kase H, 2001, BIOSCI BIOTECH BIOCH, V65, P1447, DOI 10.1271/bbb.65.1447
   Katzenschlager R, 2004, J NEUROL NEUROSUR PS, V75, P295
   KAUFMANN H, 1991, J NEURAL TRANSM-PARK, V3, P143, DOI 10.1007/BF02260889
   Kaufmann H, 2002, ANN NEUROL, V52, P342, DOI 10.1002/ana.10293
   Kaufmann H, 2001, NEUROLOGY, V56, P980, DOI 10.1212/WNL.56.7.980
   Kay DM, 2006, GENET TEST, V10, P221, DOI 10.1089/gte.2006.10.221
   Kehr J, 2007, J NEURAL TRANSM, V114, P1027, DOI 10.1007/s00702-007-0719-3
   KELLY PJ, 1978, SURG NEUROL, V9, P307
   Kempster PA, 2007, BRAIN, V130, P2123, DOI 10.1093/brain/awm142
   KEMPSTER PA, 1994, NUTR REV, V52, P51
   KERANEN T, 1994, EUR J CLIN PHARMACOL, V46, P151
   Keus SHJ, 2004, J NEUROL, V251, P680, DOI 10.1007/s00415-004-0402-7
   Kieburtz K, 1997, JAMA-J AM MED ASSOC, V278, P125
   Kieburtz K, 2007, MT SINAI J MED, V74, P7, DOI 10.1002/msj.20006
   Kieburtz K, 2007, NEUROLOGY, V68, P20
   Kikuchi S, 2003, BRAIN RES, V964, P228, DOI 10.1016/S0006-8993(02)04030-1
   Kim SYH, 2005, ARCH NEUROL-CHICAGO, V62, P1357, DOI 10.1001/archneur.62.9.1357
   Kinnunen E, 2007, MOVEMENT DISORD, V22, P14, DOI 10.1002/mds.21131
   Kirik D, 2003, TRENDS NEUROSCI, V26, P386, DOI 10.1016/S0166-2236(03)00164-4
   Kishore A, 1997, BRAIN, V120, P729, DOI 10.1093/brain/120.5.729
   Kitada T, 1998, NATURE, V392, P605, DOI 10.1038/33416
   Kitagawa M, 2007, MOVEMENT DISORD, V22, P710, DOI 10.1002/mds.21208
   Klein C, 2007, CURR OPIN NEUROL, V20, P453, DOI 10.1097/WCO.0b013e3281e6692b
   Klein Penelope J, 2006, J NEUROL PHYS THER, V30, P22
   Kleiner-Fisman G, 2007, ARCH NEUROL-CHICAGO, V64, P820, DOI 10.1001/archneur.64.6.noc60158
   Kleiner-Fisman G, 2006, MOVEMENT DISORD, V21, PS290, DOI 10.1002/mds.20962
   Klos KJ, 2005, PARKINSONISM RELAT D, V11, P381, DOI 10.1016/j.parkreldis.2005.06.005
   Klostermann F, 2008, J NEUROL NEUROSUR PS, V79, P522, DOI 10.1136/jnnp.2007.123323
   Klunk WE, 2004, ANN NEUROL, V55, P306, DOI 10.1002/ana.20009
   Kobayashi M, 2003, LANCET NEUROL, V2, P145, DOI 10.1016/S1474-4422(03)00321-1
   Koch G, 2005, NEUROLOGY, V65, P623, DOI 10.1212/01.wnl.0000172861.36430.95
   Koller W, 1997, ANN NEUROL, V42, P292, DOI 10.1002/ana.410420304
   KOLLER W, 1990, NEUROLOGY, V40, P1218, DOI 10.1212/WNL.40.8.1218
   Koller W, 2005, J NEURAL TRANSM, V112, P221, DOI 10.1007/s00702-004-0184-1
   KOLLER WC, 1984, NEUROLOGY, V34, P957, DOI 10.1212/WNL.34.7.957
   KOLLER WC, 1986, ARCH NEUROL-CHICAGO, V43, P126, DOI 10.1001/archneur.1986.00520020020009
   KOLLER WC, 1994, NEUROLOGY, V44, P0
   Konitsiotis S, 2000, NEUROLOGY, V54, P1589, DOI 10.1212/WNL.54.8.1589
   Korczyn AD, 1999, NEUROLOGY, V53, P364, DOI 10.1212/WNL.53.2.364
   Kordower JH, 2008, NAT MED, V14, P504, DOI 10.1038/nm1747
   Kordower JH, 2008, EXP NEUROL, V209, P34, DOI 10.1016/j.expneurol.2007.08.001
   Kordower JH, 2006, ANN NEUROL, V60, P706, DOI 10.1002/ana.21032
   Kordower JH, 2008, MOVEMENT DISORD, V23, P2303, DOI 10.1002/mds.22369
   Kordower JH, 2006, ANN NEUROL, V60, P264, DOI 10.1002/ana.20935
   Kordower JH, 1997, CELL TRANSPLANT, V6, P213, DOI 10.1016/S0963-6897(97)00019-5
   Kordower JH, 2000, SCIENCE, V290, P767, DOI 10.1126/science.290.5492.767
   KORDOWER JH, 1995, NEW ENGL J MED, V332, P1118, DOI 10.1056/NEJM199504273321702
   Kordower JH, 1996, J COMP NEUROL, V370, P203
   Korlipara LVP, 2004, NEUROPHARMACOLOGY, V46, P562, DOI 10.1016/j.neuropharm.2003.10.015
   Körner Y, 2004, MOVEMENT DISORD, V19, P1298, DOI 10.1002/mds.20163
   KORNHUBER J, 1994, J NEURAL TRANSM-SUPP, V0, P91
   Kostic V S, 1991, J NEUROPSYCHIATRY CLIN NEUROSCI, V3, P176
   Kotzbauer PT, 1996, NATURE, V384, P467, DOI 10.1038/384467a0
   Koziorowski D, 2007, MOVEMENT DISORD, V22, P1033, DOI 10.1002/mds.21448
   Krack P, 2003, NEW ENGL J MED, V349, P1925, DOI 10.1056/NEJMoa035275
   Krack P, 1998, BRAIN, V121, P451, DOI 10.1093/brain/121.3.451
   Krack P, 1998, ANN NEUROL, V43, P180, DOI 10.1002/ana.410430208
   Krack P, 1999, BRAIN, V122, P1133, DOI 10.1093/brain/122.6.1133
   Krack P, 2001, MOVEMENT DISORD, V16, P867, DOI 10.1002/mds.1174
   Kragten E, 1998, J BIOL CHEM, V273, P5821, DOI 10.1074/jbc.273.10.5821
   Kryger M, 1994, PRINCIPLES PRACTICE, V0, P0
   Kumar S, 2003, SLEEP MED, V4, P339, DOI 10.1016/S1389-9457(03)00105-9
   KURODA K, 1992, ACTA NEUROL SCAND, V86, P55, DOI 10.1111/j.1600-0404.1992.tb08054.x
   Kurth MC, 1997, NEUROLOGY, V48, P81, DOI 10.1212/WNL.48.1.81
   Ladha SS, 2005, MOVEMENT DISORD, V20, P630, DOI 10.1002/mds.20380
   Lagalla G, 2006, MOVEMENT DISORD, V21, P704, DOI 10.1002/mds.20793
   LAHTI RA, 1993, EUR J PHARMACOL, V236, P483, DOI 10.1016/0014-2999(93)90488-4
   Lai BCL, 2002, PARKINSONISM RELAT D, V8, P297, DOI 10.1016/S1353-8020(01)00054-2
   LAITINEN LV, 1992, J NEUROSURG, V76, P53, DOI 10.3171/jns.1992.76.1.0053
   Lang AE, 2006, ANN NEUROL, V59, P459, DOI 10.1002/ana.20737
   LANG AE, 1984, CAN J NEUROL SCI, V11, P210, DOI 10.1017/S0317167100046436
   Lang AE, 1998, NEW ENGL J MED, V339, P1044, DOI 10.1056/NEJM199810083391506
   Lang AE, 1997, NEW ENGL J MED, V337, P1036, DOI 10.1056/NEJM199710093371503
   LANG AE, 1995, ARCH NEUROL-CHICAGO, V52, P802, DOI 10.1001/archneur.1995.00540320078015
   Langston JW, 2006, ANN NEUROL, V59, P591, DOI 10.1002/ana.20834
   LANGSTON JW, 1983, SCIENCE, V219, P979, DOI 10.1126/science.6823561
   Larson PS, 2008, NEUROTHERAPEUTICS, V5, P50, DOI 10.1016/j.nurt.2007.11.006
   Marek K, 2000, NEUROLOGY, V55, P1540
   Marek K, 2002, JAMA-J AM MED ASSOC, V287, P1653
   Obeso JA, 2001, NEW ENGL J MED, V345, P956, DOI 10.1056/nejmoa000827
   Parkinson Study Group, 2000, JAMA, V284, P1931
   Ravina B, 2006, NEUROLOGY, V66, P664
   Schwid SR, 2005, ARCH NEUROL-CHICAGO, V62, P241
   SHOULSON I, 1989, NEW ENGL J MED, V321, P1364
   SHOULSON I, 1993, NEW ENGL J MED, V328, P176, DOI 10.1056/NEJM199301213280305
   Shoulson I, 2007, NEUROLOGY, V69, P1480, DOI 10.1212/01.wnl.0000277648.63931.c0
   Siderowf A, 2002, ARCH NEUROL-CHICAGO, V59, P1937
   Siderowf A, 2004, ARCH NEUROL-CHICAGO, V61, P561
   UDCMarsden CD, 1987, RECENT DEVELOPMENTS IN PARKINSONS DISEASE, V0, P153
   [Anonymous], 2001, PARKINSONISM RELAT D, V0, P0
   Feiger AD, 2006, J CLIN PSYCHIAT, V67, P1354, DOI 10.4088/JCP.v67n0905
   Larsen JP, 2003, EUR J NEUROL, V10, P137, DOI 10.1046/j.1468-1331.2003.00559.x
   Larsen JP, 1999, EUR J NEUROL, V6, P539, DOI 10.1046/j.1468-1331.1999.650539.x
   LATHERS CM, 1994, J CLIN PHARMACOL, V34, P403, DOI 10.1002/j.1552-4604.1994.tb04980.x
   Leber P, 1997, ALZ DIS ASSOC DIS, V11, P0
   Leber P, 1997, ALZ DIS ASSOC DIS, V11, P0
   Lee CR, 2004, NEUROSCIENCE, V129, P481, DOI 10.1016/j.neuroscience.2004.07.034
   LEENDERS KL, 1990, ARCH NEUROL-CHICAGO, V47, P1290, DOI 10.1001/archneur.1990.00530120034007
   Lees AJ, 2007, J NEUROL NEUROSUR PS, V78, P944, DOI 10.1136/jnnp.2006.097154
   Lees AJ, 1995, BRIT MED J, V311, P1602, DOI 10.1136/bmj.311.7020.1602
   Lefaucheur JP, 2004, CLIN NEUROPHYSIOL, V115, P2530, DOI 10.1016/j.clinph.2004.05.025
   Matthias RL, 2006, J NEUROL SCI, V248, P266, DOI 10.1016/j.jns.2006.05.024
   Leo RJ, 1996, J CLIN PSYCHIAT, V57, P449, DOI 10.4088/JCP.v57n1002
   Leopold NA, 2004, MOVEMENT DISORD, V19, P513, DOI 10.1002/mds.20041
   Leroy E, 1998, NATURE, V395, P451, DOI 10.1038/26652
   Lesage S, 2006, NEW ENGL J MED, V354, P422, DOI 10.1056/NEJMc055540
   Levy G, 2000, NEUROLOGY, V55, P539, DOI 10.1212/WNL.55.4.539
   LEWITT PA, 1983, NEUROLOGY, V33, P1009, DOI 10.1212/WNL.33.8.1009
   LeWitt PA, 2007, NEUROLOGY, V68, P1262, DOI 10.1212/01.wnl.0000259516.61938.bb
   Li JY, 2008, NAT MED, V14, P501, DOI 10.1038/nm1746
   Li XT, 2007, J NEUROCHEM, V103, P238, DOI 10.1111/j.1471-4159.2007.04743.x
   Lieberman A, 1998, NEUROLOGY, V51, P1057, DOI 10.1212/WNL.51.4.1057
   Lieberman A, 1997, NEUROLOGY, V49, P162, DOI 10.1212/WNL.49.1.162
   LIEBERMAN A, 1976, NEW ENGL J MED, V295, P1400, DOI 10.1056/NEJM197612162952504
   LILIENFELD DE, 1993, NEUROEPIDEMIOLOGY, V12, P219, DOI 10.1159/000110320
   Limousin P, 1998, NEW ENGL J MED, V339, P1105, DOI 10.1056/NEJM199810153391603
   LIMOUSIN P, 1995, LANCET, V345, P91, DOI 10.1016/S0140-6736(95)90062-4
   Limousin P, 1999, J NEUROL NEUROSUR PS, V66, P289, DOI 10.1136/jnnp.66.3.289
   LIN N, 1985, J HEALTH SOC BEHAV, V26, P247, DOI 10.2307/2136756
   Lin S K, 1995, PARKINSONISM RELAT DISORD, V1, P67, DOI 10.1016/1353-8020(95)00017-8
   LINAZASORO G, 1993, MOVEMENT DISORD, V8, P171, DOI 10.1002/mds.870080209
   Lindvall O, 2004, NAT MED, V10, PS42, DOI 10.1038/nm1064
   LINDVALL O, 1994, ANN NEUROL, V35, P172, DOI 10.1002/ana.410350208
   LINDVALL O, 1983, ANN NEUROL, V14, P255, DOI 10.1002/ana.410140302
   Lindvall Olle, 2004, NEURORX, V1, P382
   Litvan I, 1996, NEUROLOGY, V47, P1, DOI 10.1212/WNL.47.1.1
   Liu Z, 2005, MOVEMENT DISORD, V20, P680, DOI 10.1002/mds.20387
   Logroscino G, 1996, ANN NEUROL, V39, P89, DOI 10.1002/ana.410390113
   Loo HV, 2008, J NEUROL SCI, V266, P145, DOI 10.1016/j.jns.2007.09.033
   Löscher W, 2000, EUR J PHARMACOL, V391, P251, DOI 10.1016/S0014-2999(00)00105-9
   Lu C, 2006, ARCH NEUROL-CHICAGO, V63, P298, DOI 10.1001/archneur.63.2.298-a
   Lu J, 2006, J NEUROSCI, V26, P193, DOI 10.1523/JNEUROSCI.2244-05.2006
   Lun V, 2005, MOVEMENT DISORD, V20, P971, DOI 10.1002/mds.20475
   Lyons KE, 2006, CLIN NEUROPHARMACOL, V29, P148, DOI 10.1097/01.WNF.0000220814.48360.F4
   Lyons KE, 2006, CLIN NEUROPHARMACOL, V29, P73, DOI 10.1097/00002826-200603000-00003
   Lyons KE, 2004, NEUROLOGY, V63, P612, DOI 10.1212/01.WNL.0000134650.91974.1A
   Lyons KS, 2004, NURS RES, V53, P354, DOI 10.1097/00006199-200411000-00002
   Ma YL, 2002, ANN NEUROL, V52, P628, DOI 10.1002/ana.10359
   Macht M, 2007, MOVEMENT DISORD, V22, P953, DOI 10.1002/mds.21458
   MacLean AR, 1940, J AMER MED ASSOC, V115, P2162, DOI 10.1001/jama.1940.02810510038010
   Magerkurth C, 2005, CLIN AUTON RES, V15, P76, DOI 10.1007/s10286-005-0253-z
   Mahowald MW, 2007, CURR NEUROL NEUROSCI, V7, P167, DOI 10.1007/s11910-007-0013-7
   Mallet L, 2007, P NATL ACAD SCI USA, V104, P10661, DOI 10.1073/pnas.0610849104
   Mamikonyan E, 2008, MOVEMENT DISORD, V23, P75, DOI 10.1002/mds.21770
   Mandel S, 2005, BRAIN RES REV, V48, P379, DOI 10.1016/j.brainresrev.2004.12.027
   MANN DC, 1971, NEUROLOGY, V21, P958, DOI 10.1212/WNL.21.9.958
   Manor Y, 2007, MOVEMENT DISORD, V22, P1917, DOI 10.1002/mds.21625
   Maraganore DM, 2005, AM J HUM GENET, V77, P685, DOI 10.1086/496902
   Maratos EC, 2003, EXP NEUROL, V179, P90, DOI 10.1006/exnr.2002.8055
   MARDER K, 1991, NEUROLOGY, V41, P1240, DOI 10.1212/WNL.41.8.1240
   Marek K, 2001, NEUROLOGY, V57, P2089, DOI 10.1212/WNL.57.11.2089
   Maria B, 2003, RESP MED, V97, P1151, DOI 10.1016/S0954-6111(03)00188-4
   MARIN RS, 1991, PSYCHIAT RES, V38, P143, DOI 10.1016/0165-1781(91)90040-V
   MARKHAM CH, 1981, NEUROLOGY, V31, P125, DOI 10.1212/WNL.31.2.125
   Marks WJ, 2008, LANCET NEUROL, V7, P400, DOI 10.1016/S1474-4422(08)70065-6
   MARKUS HS, 1993, J NEURAL TRANSM-PARK, V5, P117, DOI 10.1007/BF02251202
   Marras C, 2005, NEUROLOGY, V64, P87, DOI 10.1212/01.WNL.0000148603.44618.19
   MARSDEN CD, 1982, NEUROLOGY, V32, P514, DOI 10.1212/WNL.32.5.514
   MARSDEN CD, 1976, LANCET, V1, P292, DOI 10.1016/S0140-6736(76)91416-1
   Marsden CD, 1998, ANN NEUROL, V44, PS189, DOI 10.1002/ana.410440727
   Martignoni E, 2005, NEUROLOGY, V65, P1820, DOI 10.1212/01.wnl.0000187066.81162.70
   Martínez R, 2003, J UROLOGY, V170, P2352, DOI 10.1097/01.ju.0000096944.82603.8e
   Martínez-Martín P, 2007, MOVEMENT DISORD, V22, P924, DOI 10.1002/mds.21355
   Martinez-Vicente M, 2007, LANCET NEUROL, V6, P352, DOI 10.1016/S1474-4422(07)70076-5
   MARTINEZMIR MI, 1991, NEUROSCIENCE, V42, P697, DOI 10.1016/0306-4522(91)90038-P
   Mathias CJ, 2001, CLIN AUTON RES, V11, P235, DOI 10.1007/BF02298955
   MATHIAS CJ, 1986, BRIT MED J, V293, P353, DOI 10.1136/bmj.293.6543.353
   Matsuoka Y, 2001, NEUROBIOL DIS, V8, P535, DOI 10.1006/nbdi.2001.0392
   MAYEUX R, 1981, NEUROLOGY, V31, P645, DOI 10.1212/WNL.31.6.645
   MAYEUX R, 1992, ARCH NEUROL-CHICAGO, V49, P492, DOI 10.1001/archneur.1992.00530290076015
   MCDONALD RJ, 1983, EUR NEUROL, V22, P240, DOI 10.1159/000115567
   McGeer PL, 2004, PARKINSONISM RELAT D, V10, PS3, DOI 10.1016/j.parkreldis.2004.01.005
   McKay BS, 2006, EXP NEUROL, V201, P234, DOI 10.1016/j.expneurol.2006.04.016
   McKeith IG, 2005, NEUROLOGY, V65, P1863, DOI 10.1212/01.wnl.0000187889.17253.b1
   McLean PJ, 2004, BIOCHEM BIOPH RES CO, V321, P665, DOI 10.1016/j.bbrc.2004.07.021
   McNaught KS, 2002, J NEUROCHEM, V81, P301, DOI 10.1046/j.1471-4159.2002.00821.x
   McNaught KS, 2003, EXP NEUROL, V179, P38, DOI 10.1006/exnr.2002.8050
   McNaught KSP, 2004, ANN NEUROL, V56, P149, DOI 10.1002/ana.20186
   McNaught KSP, 2002, EUR J NEUROSCI, V16, P2136, DOI 10.1046/j.1460-9568.2002.02301.x
   McNaught KSP, 2001, NAT REV NEUROSCI, V2, P589, DOI 10.1038/35086067
   MCTAVISH D, 1989, DRUGS, V38, P757, DOI 10.2165/00003495-198938050-00004
   MELAMED E, 1986, ARCH NEUROL-CHICAGO, V43, P402, DOI 10.1001/archneur.1986.00520040080025
   Meral H, 2007, CLIN NEUROL NEUROSUR, V109, P862, DOI 10.1016/j.clineuro.2007.08.010
   Merims D, 1999, LANCET, V353, P1764, DOI 10.1016/S0140-6736(99)00120-8
   Merims D, 2006, CLIN NEUROPHARMACOL, V29, P331, DOI 10.1097/01.WNF.0000236769.31279.19
   MERRILL J, 2007, PHARMASIA NEWS NOV, V0, P0
   Metman LV, 1998, NEUROLOGY, V51, P203
   Metman LV, 1998, NEUROLOGY, V50, P1323, DOI 10.1212/WNL.50.5.1323
   METMAN LV, 1994, MOVEMENT DISORD, V9, P463, DOI 10.1002/mds.870090416
   Metman LV, 1999, ARCH NEUROL-CHICAGO, V56, P1383, DOI 10.1001/archneur.56.11.1383
   Metman LV, 1997, NEUROLOGY, V48, P369, DOI 10.1212/WNL.48.2.369
   MEYERS R, 1940, ARCH NEUROL PSYCHIAT, V44, P455
   MEYERS RUSSELL, 1942, RES PUBL ASSOC NER AND MENT DIS, V21, P602
   Michatowska M, 2005, FUNCT NEUROL, V20, P163
   Miller DW, 1999, J NEUROCHEM, V72, P1516, DOI 10.1046/j.1471-4159.1999.721516.x
   Minguez-Castellanos A, 2007, NEUROLOGY, V68, P2012, DOI 10.1212/01.wnl.0000264429.59379.d9
   MITCHELL IJ, 1989, NEUROSCIENCE, V32, P213, DOI 10.1016/0306-4522(89)90120-6
   Mitsui J, 2006, J NEUROL SCI, V243, P101, DOI 10.1016/j.jns.2005.11.034
   MITTELMAN MS, 1995, GERONTOLOGIST, V35, P792, DOI 10.1093/geront/35.6.792
   Miwa H, 2006, NEUROSCI LETT, V401, P146, DOI 10.1016/j.neulet.2006.03.003
   Miyai I, 2002, ARCH PHYS MED REHAB, V83, P1370, DOI 10.1053/apmr.2002.34603
   Miyasaki JM, 2002, NEUROLOGY, V58, P11, DOI 10.1212/WNL.58.1.11
   Molloy L, 2007, CURR OPIN NEUROL, V20, P493, DOI 10.1097/01.wco.0000280411.57836.aa
   Monaca C, 2006, SLEEP MED, V7, P448, DOI 10.1016/j.sleep.2005.12.002
   Monaca C, 2004, EUR J NEUROSCI, V20, P2474, DOI 10.1111/j.1460-9568.2004.03694.x
   Montastruc JL, 2001, CLIN NEUROPHARMACOL, V24, P181, DOI 10.1097/00002826-200105000-00013
   MONTASTRUC JL, 1994, J NEUROL NEUROSUR PS, V57, P1034, DOI 10.1136/jnnp.57.9.1034
   MONTPLAISIR J, 1986, CLIN NEUROPHARMACOL, V9, P456, DOI 10.1097/00002826-198610000-00006
   Morgan JC, 2006, EXPERT REV NEUROTHER, V6, P1275, DOI 10.1586/14737175.6.9.1275
   Morgan JC, 2007, CLIN NEUROPHARMACOL, V30, P52, DOI 10.1097/01.WNF.0000240942.21499.97
   Morgan JC, 2006, NEUROLOGY, V67, P104, DOI 10.1212/01.wnl.0000227185.81250.0f
   Morissette M, 1997, MOL BRAIN RES, V49, P55, DOI 10.1016/S0169-328X(97)00123-X
   MORRIS JC, 1989, ARCH NEUROL-CHICAGO, V46, P651, DOI 10.1001/archneur.1989.00520420071025
   Morrison CE, 2004, ARCH CLIN NEUROPSYCH, V19, P165, DOI 10.1016/S0887-6177(03)00004-0
   MOSKOVITZ C, 1978, AM J PSYCHIAT, V135, P669
   MOUATTPRIGENT A, 1994, BRAIN RES, V668, P62, DOI 10.1016/0006-8993(94)90511-8
   MOURADIAN MM, 1988, ANN NEUROL, V24, P372, DOI 10.1002/ana.410240304
   Mozley PD, 2000, J NUCL MED, V41, P584
   MUENTER MD, 1977, MAYO CLIN PROC, V52, P163
   MUENTER MD, 1971, MAYO CLIN PROC, V46, P231
   Muhlack S, 2007, MOVEMENT DISORD, V22, P427, DOI 10.1002/mds.21346
   Müller T, 2006, MOVEMENT DISORD, V21, P332, DOI 10.1002/mds.20717
   Murer MG, 1998, ANN NEUROL, V43, P561, DOI 10.1002/ana.410430504
   Muslimovic D, 2005, NEUROLOGY, V65, P1239, DOI 10.1212/01.wnl.0000180516.69442.95
   Myllylä V, 2006, ACTA NEUROL SCAND, V114, P181, DOI 10.1111/j.1600-0404.2006.00703.x
   Mytilineou C, 1997, J NEUROCHEM, V68, P33
   Mytilineou C, 1997, J NEUROCHEM, V68, P434
   Mytilineou C, 2004, J NEURAL TRANSM, V111, P1237, DOI 10.1007/s00702-004-0167-2
   Mytilineou C, 2003, J PHARMACOL EXP THER, V304, P792, DOI 10.1124/jpet.102.042267
   Mytilineou C, 1998, J PHARMACOL EXP THER, V284, P700
   NAGASEKI Y, 1986, J NEUROSURG, V65, P296, DOI 10.3171/jns.1986.65.3.0296
   Nair VD, 2004, J BIOL CHEM, V279, P27494, DOI 10.1074/jbc.M312135200
   Nair VD, 2003, BIOCHEM J, V373, P25, DOI 10.1042/BJ20030017
   Nair VD, 2008, J BIOL CHEM, V283, P15469, DOI 10.1074/jbc.M707238200
   Nair VD, 2006, J BIOL CHEM, V281, P39550, DOI 10.1074/jbc.M603950200
   NARABAYASHI H, 1984, J NEUROL NEUROSUR PS, V47, P831, DOI 10.1136/jnnp.47.8.831
   NARABAYASHI H, 1989, EUR NEUROL, V29, P29, DOI 10.1159/000116450
   Naumann M, 2004, MOVEMENT DISORD, V19, PS137, DOI 10.1002/mds.20067
   NEVITT MC, 1989, JAMA-J AM MED ASSOC, V261, P2663, DOI 10.1001/jama.261.18.2663
   Nieuwboer A, 2007, J NEUROL NEUROSUR PS, V78, P134, DOI 10.1136/jnnp.200X.097923
   Nieves AV, 2002, CLIN NEUROPHARMACOL, V25, P111, DOI 10.1097/00002826-200203000-00010
   Nilsson D, 2001, ACTA NEUROL SCAND, V104, P343, DOI 10.1034/j.1600-0404.2001.00153.x
   Nilsson D, 1998, ACTA NEUROL SCAND, V97, P175
   Nirenberg MJ, 2006, MOVEMENT DISORD, V21, P524, DOI 10.1002/mds.20757
   Noe E, 2004, MOVEMENT DISORD, V19, P60, DOI 10.1002/mds.10633
   Nomoto M, 1987, MOV DISORD, V2, P53, DOI 10.1002/mds.870020107
   Nomura T, 2003, MOVEMENT DISORD, V18, P812, DOI 10.1002/mds.10439
   NUTT JG, 1984, NEW ENGL J MED, V310, P483, DOI 10.1056/NEJM198402233100802
   NUTT JG, 1994, NEUROLOGY, V44, P913, DOI 10.1212/WNL.44.5.913
   Nutt JG, 1996, ANN NEUROL, V39, P561, DOI 10.1002/ana.410390504
   NUTT JG, 1978, ARCH NEUROL-CHICAGO, V35, P810, DOI 10.1001/archneur.1978.00500360034006
   NUTT JG, 1987, ANN NEUROL, V22, P535, DOI 10.1002/ana.410220415
   Nutt JG, 2000, TRENDS NEUROSCI, V23, PS109, DOI 10.1016/S1471-1931(00)00029-X
   NUTT JG, 1990, THERAPY PARKINSONS D, V0, P531
   Nutt JG, 2008, MOVEMENT DISORD, V23, PS580, DOI 10.1002/mds.22037
   Nyholm D, 2005, NEUROLOGY, V64, P216, DOI 10.1212/01.WNL.0000149637.70961.4C
   Obeso JA, 2000, ANN NEUROL, V47, P0
   Obeso JA, 2000, TRENDS NEUROSCI, V23, PS8, DOI 10.1016/S1471-1931(00)00028-8
   Obeso JA, 2000, TRENDS NEUROSCI, V23, PS1, DOI 10.1016/S1471-1931(00)00060-4
   Obeso JA, 2000, TRENDS NEUROSCI, V23, PS2, DOI 10.1016/S1471-1931(00)00031-8
   Obeso JA, 2008, ANN NEUROL, V64, PS30, DOI 10.1002/ana.21481
   Oerlemans WGH, 2002, SLEEP MED, V3, P147, DOI 10.1016/S1389-9457(01)00127-7
   Oertel WH, 2006, MOVEMENT DISORD, V21, P343, DOI 10.1002/mds.20724
   Oh JD, 1999, BRAIN RES, V821, P433, DOI 10.1016/S0006-8993(99)01121-X
   Oh JD, 1997, NEUROSCI LETT, V228, P5, DOI 10.1016/S0304-3940(97)00355-8
   Oh JD, 1998, BRAIN RES, V813, P150, DOI 10.1016/S0006-8993(98)01049-X
   OHYE C, 1979, J NEUROSURG, V50, P290, DOI 10.3171/jns.1979.50.3.0290
   Okabe S, 2003, MOVEMENT DISORD, V18, P382, DOI 10.1002/mds.10370
   Okada K, 1999, J BIOL CHEM, V274, P23787, DOI 10.1074/jbc.274.34.23787
   Okun MS, 2006, ARCH NEUROL-CHICAGO, V63, P729, DOI 10.1001/archneur.63.5.729
   Okun MS, 2002, ARCH NEUROL-CHICAGO, V59, P1750, DOI 10.1001/archneur.59.11.1750
   Olanow C, 2000, NEUROLOGY, V54, P0
   Olanow CW, 2008, ANN NEUROL, V64, P0
   Olanow CW, 2007, MOVEMENT DISORD, V22, PS335, DOI 10.1002/mds.21675
   Olanow CW, 2007, CLIN NEUROPHARMACOL, V30, P287, DOI 10.1097/WNF.0B013E318038D2B6
   Olanow CW, 2006, MOVEMENT DISORD, V21, P1806, DOI 10.1002/mds.21013
   Olanow CW, 2006, LANCET NEUROL, V5, P1013, DOI 10.1016/S1474-4422(06)70602-0
   Olanow CW, 2006, LANCET NEUROL, V5, P677, DOI 10.1016/S1474-4422(06)70521-X
   Olanow CW, 2006, NEUROLOGY, V66, PS69, DOI 10.1212/WNL.66.10_suppl_4.S69
   Olanow CW, 2009, MOVEMENT DISORD, V24, P336, DOI 10.1002/mds.22208
   Olanow CW, 2008, MOVEMENT DISORD, V23, P2194, DOI 10.1002/mds.22218
   Olanow CW, 2000, ANN NEUROL, V47, P0
   Olanow CW, 2000, TRENDS NEUROSCI, V23, PS117, DOI 10.1016/S1471-1931(00)00030-6
   Olanow CW, 2000, MOVEMENT DISORD, V15, P212, DOI 10.1002/1531-8257(200003)15:2<212::AID-MDS1002>3.0.CO;2-6
   Olanow CW, 1998, NEUROLOGY, V50, PS1, DOI 10.1212/WNL.50.3_Suppl_3.S1
   Olanow CW, 2004, ARCH NEUROL-CHICAGO, V61, P1563, DOI 10.1001/archneur.61.10.1563
   Olanow CW, 2004, MOVEMENT DISORD, V19, P997, DOI 10.1002/mds.20243
   Olanow CW, 2004, LANCET NEUROL, V3, P496, DOI 10.1016/S1474-4422(04)00827-0
   Olanow CW, 2004, CLIN NEUROPHARMACOL, V27, P58, DOI 10.1097/00002826-200403000-00003
   Olanow CW, 2004, NEUROLOGY, V62, PS72, DOI 10.1212/WNL.62.1_suppl_1.S72
   Olanow CW, 2003, ANN NEUROL, V54, P403, DOI 10.1002/ana.10720
   OLANOW CW, 1993, TRENDS NEUROSCI, V16, P439, DOI 10.1016/0166-2236(93)90070-3
   Olanow CW, 1996, TRENDS NEUROSCI, V19, P102, DOI 10.1016/S0166-2236(96)80038-5
   OLANOW CW, 1992, NEUROLOGY, V42, P13
   Olanow CW, 1998, NEUROLOGY, V51, P825, DOI 10.1212/WNL.51.3.825
   OLANOW CW, 1994, MOVEMENT DISORD, V9, P40, DOI 10.1002/mds.870090107
   Olanow CW, 1998, ANN NEUROL, V44, P0
   Olanow CW, 1999, ANNU REV NEUROSCI, V22, P123, DOI 10.1002/mds.23732
   OLANOW CW, 1990, NEUROLOGY, V40, P32
   Olanow CW, 2000, EUR J NEUROL, V7, P41
   Olanow CW, 2001, ADV NEUROL, V86, P421
   Olanow CW, 2000, NEUROLOGY, V55, P0
   Olanow CW, 2001, NEUROLOGY, V56, PS1, DOI 10.1212/WNL.56.suppl_5.S1
   Olanow CW, 1996, ANN NEUROL, V40, P841, DOI 10.1002/ana.410400605
   Olanow CW, 2000, NEUROLOGY, V55, P0
   OLANOW CW, 1992, NEUROL CLIN, V10, P405, DOI 10.1016/S0733-8619(18)30218-4
   OLANOW CW, 1992, CAN J NEUROL SCI, V19, P108, DOI 10.1017/S0317167100041469
   Olanow CW, 2004, ANN NY ACAD SCI, V1012, P209, DOI 10.1196/annals.1306.018
   Olanow CW, 1996, NEUROLOGY, V47, PS210, DOI 10.1212/WNL.47.6_Suppl_3.210S
   OLANOW CW, 1995, ANN NEUROL, V38, P771, DOI 10.1002/ana.410380512
   Olanow CW, 2000, ARCH NEUROL-CHICAGO, V57, P263, DOI 10.1001/archneur.57.2.263
   OLANOW CW, 2006, RESTORATIVE THERAPIE, V93, P118
   Olson EJ, 2000, BRAIN, V123, P331, DOI 10.1093/brain/123.2.331
   Ondo W, 1998, NEUROLOGY, V51, P1063, DOI 10.1212/WNL.51.4.1063
   Ondo WG, 2005, MOVEMENT DISORD, V20, P958, DOI 10.1002/mds.20474
   Ondo WG, 2005, J NEUROL NEUROSUR PS, V76, P1636, DOI 10.1136/jnnp.2005.065870
   Ondo WG, 2004, NEUROLOGY, V62, P37, DOI 10.1212/01.WNL.0000101713.81253.4C
   Ondo WG, 2002, ARCH NEUROL-CHICAGO, V59, P421, DOI 10.1001/archneur.59.3.421
   Ondo WG, 2001, NEUROLOGY, V57, P1392, DOI 10.1212/WNL.57.8.1392
   Ondo WG, 2007, CLIN NEUROPHARMACOL, V30, P295, DOI 10.1097/WNF.0B013E3180616570
   ONGINI E, 1985, LIFE SCI, V37, P2327, DOI 10.1016/0024-3205(85)90025-6
   Onofrj M, 2001, EUR NEUROL, V46, P11, DOI 10.1159/000050749
   OReilly F, 1996, BRIT J GEN PRACT, V46, P507
   Ostergaard K, 2006, MOVEMENT DISORD, V21, P624, DOI 10.1002/mds.20776
   Outeiro TF, 2006, BIOCHEM BIOPH RES CO, V351, P631, DOI 10.1016/j.bbrc.2006.10.085
   Ozelius LJ, 2006, NEW ENGL J MED, V354, P424, DOI 10.1056/NEJMc055509
   Pacchetti C, 2005, MOVEMENT DISORD, V20, P1439, DOI 10.1002/mds.20582
   PadmaNathan H, 1997, NEW ENGL J MED, V336, P1, DOI 10.1056/NEJM199701023360101
   Pahapill PA, 2000, BRAIN, V123, P1767, DOI 10.1093/brain/123.9.1767
   Pahwa R, 2007, NEUROLOGY, V68, P1108, DOI 10.1212/01.wnl.0000258660.74391.c1
   Pahwa R, 2006, NEUROLOGY, V66, P983, DOI 10.1212/01.wnl.0000215250.82576.87
   Pahwa R, 1997, NEUROLOGY, V49, P249, DOI 10.1212/WNL.49.1.249
   Paija O, 2005, CLIN NEUROPHARMACOL, V28, P115, DOI 10.1097/01.wnf.0000166393.33781.87
   Paisán-Ruíz C, 2004, NEURON, V44, P595, DOI 10.1016/j.neuron.2004.10.023
   Pal PK, 1999, PARKINSONISM RELAT D, V5, P1, DOI 10.1016/S1353-8020(99)00011-5
   Pålhagen S, 2006, NEUROLOGY, V66, P1200, DOI 10.1212/01.wnl.0000204007.46190.54
   PAPA SM, 1994, BRAIN RES, V662, P69, DOI 10.1016/0006-8993(94)90796-X
   Papa SM, 1996, ANN NEUROL, V39, P574, DOI 10.1002/ana.410390505
   Pappert EJ, 1999, MOVEMENT DISORD, V14, P117, DOI 10.1002/1531-8257(199901)14:1<117::AID-MDS1019>3.0.CO;2-0
   PARENT A, 1995, BRAIN RES REV, V20, P128, DOI 10.1016/0165-0173(94)00008-D
   Park CW, 2004, MET MATER INT, V10, P375, DOI 10.1007/BF03185988
   Park HS, 2007, COMPUT-AIDED CIV INF, V22, P19, DOI 10.1111/j.1467-8667.2006.00466.x
   Park J, 2006, NATURE, V441, P1157, DOI 10.1038/nature04788
   PARKES JD, 1970, LANCET, V1, P1130
   PARKES JD, 1974, J NEUROL NEUROSUR PS, V37, P422, DOI 10.1136/jnnp.37.4.422
   PARKES JD, 1971, LANCET, V1, P1083
   Parkinson J., 1817, ESSAY SHAKING PALSY, V0, P0
   Parsons TD, 2006, LANCET NEUROL, V5, P578, DOI 10.1016/S1474-4422(06)70475-6
   PATE BD, 1993, ANN NEUROL, V34, P331, DOI 10.1002/ana.410340306
   Patel NK, 2003, BRAIN, V126, P1136, DOI 10.1093/brain/awg111
   Pathak Atul, 2004, EXPERT REV CARDIOVASC THER, V2, P393, DOI 10.1586/14779072.2.3.393
   Paulus W, 2007, MOVEMENT DISORD, V22, P1451, DOI 10.1002/mds.21533
   Paulus W, 2006, LANCET NEUROL, V5, P878, DOI 10.1016/S1474-4422(06)70576-2
   Paus S, 2003, MOVEMENT DISORD, V18, P659, DOI 10.1002/mds.10417
   Pearce RKB, 1999, PSYCHOPHARMACOLOGY, V142, P51, DOI 10.1007/s002130050861
   Pearce RKB, 1998, MOVEMENT DISORD, V13, P234, DOI 10.1002/mds.870130207
   PERERA R, 1995, CLIN AUTON RES, V5, P211, DOI 10.1007/BF01824009
   Perry EK, 2003, ANN NEUROL, V54, P235, DOI 10.1002/ana.10639
   PESCHANSKI M, 1994, BRAIN, V117, P487, DOI 10.1093/brain/117.3.487
   Petzinger GM, 2007, J NEUROSCI, V27, P5291, DOI 10.1523/JNEUROSCI.1069-07.2007
   Pfeiffer RF, 2003, LANCET NEUROL, V2, P107, DOI 10.1016/S1474-4422(03)00307-7
   PFEIFFER RF, 1990, MOVEMENT DISORD, V5, P239, DOI 10.1002/mds.870050310
   Pfeiffer RF, 2007, PARKINSONISM RELAT D, V13, P93, DOI 10.1016/j.parkreldis.2006.06.012
   Piallat B, 1996, EUR J NEUROSCI, V8, P1408, DOI 10.1111/j.1460-9568.1996.tb01603.x
   Piccini P, 1997, ANN NEUROL, V41, P222, DOI 10.1002/ana.410410213
   Piccini P, 1997, ANN NEUROL, V42, P720, DOI 10.1002/ana.410420508
   Picconi B, 2003, NAT NEUROSCI, V6, P501, DOI 10.1038/nn1040
   Pichler I, 2008, CLIN GENET, V73, P297, DOI 10.1111/j.1399-0004.2007.00937.x
   Piercey MF, 1996, EUR J PHARMACOL, V312, P35, DOI 10.1016/0014-2999(96)00454-2
   Pillemer K, 1996, J GERONTOL B-PSYCHOL, V51, PS250, DOI 10.1093/geronb/51B.5.S250
   PINCUS JH, 1987, ARCH NEUROL-CHICAGO, V44, P270, DOI 10.1001/archneur.1987.00520150026014
   Plaha P, 2006, BRAIN, V129, P1732, DOI 10.1093/brain/awl127
   PLAYFORD ED, 1992, ANN NEUROL, V32, P151, DOI 10.1002/ana.410320206
   Plazzi G, 1997, NEUROLOGY, V48, P1094, DOI 10.1212/WNL.48.4.1094
   Poewe W, 2006, MOVEMENT DISORD, V21, P456, DOI 10.1002/mds.20700
   Poewe WH, 2007, LANCET NEUROL, V6, P513, DOI 10.1016/S1474-4422(07)70108-4
   Poewe WH, 1998, MOVEMENT DISORD, V13, P39, DOI 10.1002/mds.870130111
   Pollak P, 1997, ADV NEUROL, V74, P213
   Polymeropoulos MH, 1997, SCIENCE, V276, P2045, DOI 10.1126/science.276.5321.2045
   Ponsen MM, 2004, ANN NEUROL, V56, P173, DOI 10.1002/ana.20160
   Porter B, 2008, EUR J NEUROL, V15, P46, DOI 10.1111/j.1468-1331.2007.01998.x
   Postuma RB, 2006, NEUROLOGY, V66, P845, DOI 10.1212/01.wnl.0000203648.80727.5b
   Potenza MN, 2003, AM J PSYCHIAT, V160, P1990, DOI 10.1176/appi.ajp.160.11.1990
   Priano L, 2004, MOVEMENT DISORD, V19, P937, DOI 10.1002/mds.20054
   Proulx M, 2005, MOVEMENT DISORD, V20, P204, DOI 10.1002/mds.20189
   Pursiainen V, 2007, MOVEMENT DISORD, V22, P828, DOI 10.1002/mds.21422
   Quik M, 2007, ANN NEUROL, V62, P588, DOI 10.1002/ana.21203
   Quinn N, 1987, MOV DISORD, V2, P73, DOI 10.1002/mds.870020201
   Quinn N, 1986, MOV DISORD, V1, P65, DOI 10.1002/mds.870010109
   QUINN NP, 1986, LANCET, V1, P1366
   Rabey JM, 2007, MOVEMENT DISORD, V22, P313, DOI 10.1002/mds.21116
   Rajput AH, 1997, NEUROLOGY, V49, P1066, DOI 10.1212/WNL.49.4.1066
   RAJPUT AH, 1989, ANN NEUROL, V25, P602, DOI 10.1002/ana.410250612
   RAJPUT AH, 1997, DOPAMINE AGONISTS EA, V0, P209
   Ramig LO, 2001, MOVEMENT DISORD, V16, P79, DOI 10.1002/1531-8257(200101)16:1<79::AID-MDS1013>3.0.CO;2-H
   Ramig LO, 2001, J NEUROL NEUROSUR PS, V71, P493, DOI 10.1136/jnnp.71.4.493
   Ramirez A, 2006, NAT GENET, V38, P1184, DOI 10.1038/ng1884
   Rascol O, 2002, MOVEMENT DISORD, V17, P0
   Rascol O, 2005, LANCET, V365, P947, DOI 10.1016/S0140-6736(05)71083-7
   Rascol O, 2001, ARCH NEUROL-CHICAGO, V58, P249, DOI 10.1001/archneur.58.2.249
   Rascol O, 2000, NEW ENGL J MED, V342, P1484, DOI 10.1056/NEJM200005183422004
   RASCOL O, 1994, MOVEMENT DISORD, V9, P437, DOI 10.1002/mds.870090410
   Rascol O, 2006, MOVEMENT DISORD, V21, P1844, DOI 10.1002/mds.20988
   Ravina B, 2005, NEUROLOGY, V64, P208, DOI 10.1212/01.WNL.0000149403.14458.7F
   Ravina B, 2005, J NEUROL NEUROSUR PS, V76, P934, DOI 10.1136/jnnp.2004.050682
   Razmy A, 2004, ARCH NEUROL-CHICAGO, V61, P97, DOI 10.1001/archneur.61.1.97
   Remy P, 2005, BRAIN, V128, P1314, DOI 10.1093/brain/awh445
   Reuter I, 1999, ACTA NEUROL SCAND, V100, P163
   Rich SS, 1995, J CLIN PSYCHIAT, V56, P556
   Richard IH, 2001, J NEUROPSYCH CLIN N, V13, P35, DOI 10.1176/appi.neuropsych.13.1.35
   Rideout HJ, 2001, J NEUROCHEM, V78, P899, DOI 10.1046/j.1471-4159.2001.00474.x
   Rinne UK, 1998, NEUROLOGY, V51, P1309, DOI 10.1212/WNL.51.5.1309
   Ritter J L, 1997, ANN CLIN PSYCHIATRY, V9, P7, DOI 10.1023/A:1026222106851
   Robert PH, 2006, CLIN NEUROL NEUROSUR, V108, P733, DOI 10.1016/j.clineuro.2006.02.003
   Robinson K, 2005, NEUROREHABILITATION, V20, P169
   Rochet JC, 2004, J MOL NEUROSCI, V23, P23, DOI 10.1385/JMN:23:1-2:023
   Rodriguez MC, 1998, ANN NEUROL, V44, PS175, DOI 10.1002/ana.410440726
   Rodríguez-Gómez JA, 2007, STEM CELLS, V25, P918, DOI 10.1634/stemcells.2006-0386
   Rodriguez-Oroz MC, 2005, BRAIN, V128, P2240, DOI 10.1093/brain/awh571
   Rogers JD, 2003, ARCH NEUROL-CHICAGO, V60, P59, DOI 10.1001/archneur.60.1.59
   Ross GW, 2000, JAMA-J AM MED ASSOC, V283, P2674, DOI 10.1001/jama.283.20.2674
   Roth BL, 2007, NEW ENGL J MED, V356, P6, DOI 10.1056/NEJMp068265
   Roth T, 2003, SLEEP MED, V4, P275, DOI 10.1016/S1389-9457(03)00058-3
   Rothlind JC, 2007, J INT NEUROPSYCH SOC, V13, P68, DOI 10.1017/S1355617707070105
   Rubinstein TC, 2002, MOVEMENT DISORD, V17, P1148, DOI 10.1002/mds.10259
   Ruggieri S, 1997, CLIN NEUROPHARMACOL, V20, P204, DOI 10.1097/00002826-199706000-00003
   RYE D, 1997, MOVEMENT DISORDERS N, V0, P687
   Rye DB, 2004, SLEEP MED, V5, P317, DOI 10.1016/j.sleep.2004.01.016
   Rye DB, 2000, J SLEEP RES, V9, P63, DOI 10.1046/j.1365-2869.2000.00201.x
   Sabatini U, 2000, BRAIN, V123, P394, DOI 10.1093/brain/123.2.394
   SAGE JI, 1988, ANN NEUROL, V24, P87, DOI 10.1002/ana.410240116
   Sagi Y, 2007, NEUROBIOL DIS, V25, P35, DOI 10.1016/j.nbd.2006.07.020
   Sagot Y, 2000, BRIT J PHARMACOL, V131, P721, DOI 10.1038/sj.bjp.0703633
   Salvatore MF, 2006, EXP NEUROL, V202, P497, DOI 10.1016/j.expneurol.2006.07.015
   Samadi P, 2006, ANN NEUROL, V59, P282, DOI 10.1002/ana.20738
   SanchezRamos JR, 1996, ARCH NEUROL-CHICAGO, V53, P1265, DOI 10.1001/archneur.1996.00550120077019
   SANDYK R, 1986, AM J PSYCHIAT, V143, P118
   SANO M, 1989, ARCH NEUROL-CHICAGO, V46, P1284, DOI 10.1001/archneur.1989.00520480026014
   Saper CB, 2001, TRENDS NEUROSCI, V24, P726, DOI 10.1016/S0166-2236(00)02002-6
   Savola JM, 2003, MOVEMENT DISORD, V18, P872, DOI 10.1002/mds.10464
   SAWLE GV, 1994, NEUROLOGY, V44, P1292, DOI 10.1212/WNL.44.7.1292
   Schade R, 2007, NEW ENGL J MED, V356, P29, DOI 10.1056/NEJMoa062222
   Schapira AHV, 2006, ANN NEUROL, V59, P559, DOI 10.1002/ana.20789
   Schapira AHV, 2002, EUR J NEUROL, V9, P7, DOI 10.1046/j.1468-1331.9.s3.9.x
   Schapira AHV, 2004, JAMA-J AM MED ASSOC, V291, P358, DOI 10.1001/jama.291.3.358
   SCHAPIRA AHV, 1990, J NEUROCHEM, V54, P823, DOI 10.1111/j.1471-4159.1990.tb02325.x
   Schapira AHV, 2000, NEUROLOGY, V55, P0
   Schapira AHV, 2000, LANCET, V355, P1332, DOI 10.1016/S0140-6736(00)02118-8
   Schapira AHV, 2008, MOVEMENT DISORD, V23, PS515, DOI 10.1002/mds.22146
   Schapira AHV, 2006, ANN NEUROL, V60, P253, DOI 10.1002/ana.20934
   Schenck CH, 1996, NEUROLOGY, V46, P388, DOI 10.1212/WNL.46.2.388
   SCHENCK CH, 1987, JAMA-J AM MED ASSOC, V257, P1786, DOI 10.1001/jama.257.13.1786
   SCHENCK CH, 1992, ANN NEUROL, V32, P3, DOI 10.1002/ana.410320103
   SCHENCK CH, 1986, SLEEP, V9, P293, DOI 10.1093/sleep/9.2.293
   Scherzer CR, 2007, P NATL ACAD SCI USA, V104, P955, DOI 10.1073/pnas.0610204104
   Schestatsky P, 2006, MOVEMENT DISORD, V21, P1744, DOI 10.1002/mds.21006
   Schlesinger I, 2003, EUR NEUROL, V49, P30, DOI 10.1159/000067022
   Schmitz-Hübsch T, 2006, MOVEMENT DISORD, V21, P543, DOI 10.1002/mds.20705
   Schneider JA, 1997, NEUROLOGY, V48, P959, DOI 10.1212/WNL.48.4.959
   Schrag A, 2000, BRAIN, V123, P2297, DOI 10.1093/brain/123.11.2297
   Schultz W, 1998, J NEUROPHYSIOL, V80, P1, DOI 10.1152/jn.1998.80.1.1
   SCHULTZ W, 1994, REV NEUROL-FRANCE, V150, P634
   Schüpbach M, 2006, NEUROLOGY, V66, P1811, DOI 10.1212/01.wnl.0000234880.51322.16
   Schüpbach WMM, 2005, J NEUROL NEUROSUR PS, V76, P1640, DOI 10.1136/jnnp.2005.063206
   Schuurman PR, 2000, NEW ENGL J MED, V342, P461, DOI 10.1056/NEJM200002173420703
   SCHWAB RS, 1969, J AMER MED ASSOC, V208, P1168, DOI 10.1001/jama.208.7.1168
   Sealfon SC, 2000, TRENDS NEUROSCI, V23, PS34, DOI 10.1016/S1471-1931(00)00025-2
   SEIBYL JP, 1995, ANN NEUROL, V38, P589, DOI 10.1002/ana.410380407
   Seibyl JP, 1998, J NUCL MED, V39, P1500
   Sensi M, 2004, PARKINSONISM RELAT D, V10, P247, DOI 10.1016/j.parkreldis.2004.01.007
   Shamoto-Nagai M, 2003, J NEUROSCI RES, V74, P589, DOI 10.1002/jnr.10777
   Shannon KM, 1997, NEUROLOGY, V49, P724, DOI 10.1212/WNL.49.3.724
   SHARF B, 1978, J NEURAL TRANSM, V43, P143, DOI 10.1007/BF01579073
   Sharma JC, 2006, PARKINSONISM RELAT D, V12, P499, DOI 10.1016/j.parkreldis.2006.07.002
   SHIMAMOTO H, 2001, J NEUROL S3, V248, P1432
   Shimura H, 2000, NAT GENET, V25, P302, DOI 10.1038/77060
   Shoulson I, 2002, ANN NEUROL, V51, P604, DOI 10.1002/ana.10191
   Shpirer I, 2006, MOVEMENT DISORD, V21, P1432, DOI 10.1002/mds.21002
   Shulman LM, 2002, PARKINSONISM RELAT D, V8, P193, DOI 10.1016/S1353-8020(01)00015-3
   Shults CW, 2002, ARCH NEUROL-CHICAGO, V59, P1541, DOI 10.1001/archneur.59.10.1541
   Sidaway B, 2006, PHYS THER, V86, P186, DOI 10.1093/ptj/86.2.186
   Siderowf A, 2006, CURR NEUROL NEUROSCI, V6, P295, DOI 10.1007/s11910-006-0021-z
   SIEGFRIED J, 1994, STEREOT FUNCT NEUROS, V62, P71, DOI 10.1159/000098599
   SIEMERS ER, 1993, MOVEMENT DISORD, V8, P501, DOI 10.1002/mds.870080415
   Silber MH, 2004, MAYO CLIN PROC, V79, P916, DOI 10.4065/79.7.916
   Singer C, 2005, MOVEMENT DISORD, V20, P873, DOI 10.1002/mds.20471
   Singleton AB, 2003, SCIENCE, V302, P841, DOI 10.1126/science.1090278
   SMALLEGAN M, 1983, GERIATR CONSULT, V1, P21
   Smeding HMM, 2007, J NEUROL NEUROSUR PS, V78, P517, DOI 10.1136/jnnp.2006.102061
   Smith LA, 2005, MOVEMENT DISORD, V20, P306, DOI 10.1002/mds.20317
   Smith WW, 2005, P NATL ACAD SCI USA, V102, P18676, DOI 10.1073/pnas.0508052102
   Smith Y, 2000, TRENDS NEUROSCI, V23, PS28, DOI 10.1016/S1471-1931(00)00023-9
   SNIDER SR, 1976, NEUROLOGY, V26, P423, DOI 10.1212/WNL.26.5.423
   SNOW BJ, 1993, ANN NEUROL, V34, P324, DOI 10.1002/ana.410340304
   Snyder BJ, 2005, CURR OPIN NEUROL, V18, P376, DOI 10.1097/01.wco.0000174298.27765.91
   Snyder H, 2003, J BIOL CHEM, V278, P11753, DOI 10.1074/jbc.M208641200
   Spahr L, 2000, DIGEST DIS SCI, V45, P1881, DOI 10.1023/A:1005549304404
   Spielewoy C, 2000, BEHAV PHARMACOL, V11, P279, DOI 10.1097/00008877-200006000-00011
   Spielman J, 2007, AM J SPEECH-LANG PAT, V16, P95, DOI 10.1044/1058-0360(2007/014)
   Spillantini MG, 1998, P NATL ACAD SCI USA, V95, P6469, DOI 10.1073/pnas.95.11.6469
   STACY M, 1992, NEUROL CLIN, V10, P341, DOI 10.1016/S0733-8619(18)30214-7
   STARKSTEIN SE, 1992, J NEUROPSYCH CLIN N, V4, P134
   STARKSTEIN SE, 1990, J NEUROL NEUROSUR PS, V53, P869, DOI 10.1136/jnnp.53.10.869
   Stefani A, 2007, BRAIN, V130, P1596, DOI 10.1093/brain/awl346
   STEIGER MJ, 1991, CLIN NEUROPHARMACOL, V14, P241, DOI 10.1097/00002826-199106000-00007
   STEIN MB, 1990, AM J PSYCHIAT, V147, P217
   Stern G M, 1980, J NEURAL TRANSM SUPPL, V0, P137
   STERN Y, 1993, NEUROLOGY, V43, P1690, DOI 10.1212/WNL.43.9.1690
   STEUR ENHJ, 1993, NEUROLOGY, V43, P211
   Stevens S, 2004, SLEEP, V27, P967, DOI 10.1093/sleep/27.5.967
   Stiasny-Kolster K, 2004, MOVEMENT DISORD, V19, P1432, DOI 10.1002/mds.20251
   STIBE CMH, 1988, LANCET, V1, P403
   Stocchi F, 1996, J NEUROL, V243, P377, DOI 10.1007/BF00868995
   Stocchi F, 1997, J NEUROL NEUROSUR PS, V62, P507, DOI 10.1136/jnnp.62.5.507
   Stocchi F, 2005, ARCH NEUROL-CHICAGO, V62, P905, DOI 10.1001/archneur.62.6.905
   Stocchi F, 2002, BRAIN, V125, P2058, DOI 10.1093/brain/awf214
   Stocchi F, 2004, NEUROLOGY, V63, P746, DOI 10.1212/01.WNL.0000134672.44217.F7
   Stocchi F, 2007, CLIN NEUROPHARMACOL, V30, P18, DOI 10.1097/01.WNF.0000236762.77913.C6
   Storch A, 2005, PARKINSONISM RELAT D, V11, P393, DOI 10.1016/j.parkreldis.2005.03.005
   Storch A, 2007, ARCH NEUROL-CHICAGO, V64, P938, DOI 10.1001/archneur.64.7.nct60005
   Stover NP, 2005, ARCH NEUROL-CHICAGO, V62, P1833, DOI 10.1001/archneur.62.12.1833
   Strauss KM, 2005, HUM MOL GENET, V14, P2099, DOI 10.1093/hmg/ddi215
   Su PC, 2003, MOVEMENT DISORD, V18, P531, DOI 10.1002/mds.10393
   Subramanian T, 2002, CELL TRANSPLANT, V11, P207
   SUCHOWERSKY O, 1990, CAN J PSYCHIAT, V35, P571, DOI 10.1177/070674379003500632
   Sullivan KL, 2006, MOVEMENT DISORD, V21, P115, DOI 10.1002/mds.20666
   Sullivan PG, 2004, J BIOL CHEM, V279, P20699, DOI 10.1074/jbc.M313579200
   Sulzer D, 2007, TRENDS NEUROSCI, V30, P244, DOI 10.1016/j.tins.2007.03.009
   SUNDERLAND T, 1985, PSYCHOPHARMACOLOGY, V86, P432, DOI 10.1007/BF00427904
   Svendsen C, 2007, LANCET NEUROL, V6, P754, DOI 10.1016/S1474-4422(07)70202-8
   SWART PJ, 1992, PHARMAZIE, V47, P613
   Swinn L, 2003, MOVEMENT DISORD, V18, P1459, DOI 10.1002/mds.10586
   Takagi Y, 2005, J CLIN INVEST, V115, P102, DOI 10.1172/JCI200521137
   Takatsu H, 2000, J NUCL MED, V41, P71
   Tan LCS, 2006, MOVEMENT DISORD, V21, P86, DOI 10.1002/mds.20662
   Tandberg E, 1999, MOVEMENT DISORD, V14, P922, DOI 10.1002/1531-8257(199911)14:6<922::AID-MDS1003>3.0.CO;2-7
   Tanner CM, 1999, JAMA-J AM MED ASSOC, V281, P341, DOI 10.1001/jama.281.4.341
   TANNER CM, 1990, NEUROLOGY, V40, P17
   TASKER RR, 1998, TXB STEREOTACTIC FUN, V0, P1179
   Tatton NA, 1998, ANN NEUROL, V44, PS142, DOI 10.1002/ana.410440721
   Tatton W, 2003, J NEURAL TRANSM, V110, P509, DOI 10.1007/s00702-002-0827-z
   Tatton WG, 1999, BBA-BIOENERGETICS, V1410, P195, DOI 10.1016/S0005-2728(98)00167-4
   TATTON WG, 1991, J NEUROSCI RES, V30, P666, DOI 10.1002/jnr.490300410
   TETRUD JW, 1989, SCIENCE, V245, P519, DOI 10.1126/science.2502843
   Thannickal TC, 2007, BRAIN, V130, P1586, DOI 10.1093/brain/awm097
   Thomas A, 2006, J NEUROL, V253, P1633, DOI 10.1007/s00415-006-0320-z
   Tilley BC, 2006, NEUROLOGY, V66, P628, DOI 10.1212/01.wnl.0000201251.33253.fb
   TIMBERLAKE WH, 1978, ANN NEUROL, V3, P119, DOI 10.1002/ana.410030206
   TINETTI ME, 1986, AM J MED, V80, P429, DOI 10.1016/0002-9343(86)90717-5
   TINETTI ME, 1988, NEW ENGL J MED, V319, P1701, DOI 10.1056/NEJM198812293192604
   TINETTI ME, 1989, NEW ENGL J MED, V320, P1055
   Tommasi G, 2007, J NEUROL SCI, V258, P99, DOI 10.1016/j.jns.2007.03.002
   TRABUCCHI M, 1982, ARCH NEUROL-CHICAGO, V39, P120, DOI 10.1001/archneur.1982.00510140054014
   Trail M, 2005, NEUROREHABILITATION, V20, P205
   Trenkwalder C, 2004, J NEUROL NEUROSUR PS, V75, P92
   Trenkwalder C, 1998, CLIN NEUROSCI, V5, P107
   TROSTER AI, 1995, NEUROLOGY, V45, P672, DOI 10.1212/WNL.45.4.672
   Tuite P, 2005, MOVEMENT DISORD, V20, P910, DOI 10.1002/mds.20528
   Tumilasci OR, 2006, MOVEMENT DISORD, V21, P660, DOI 10.1002/mds.20784
   Turner RS, 2000, NEUROLOGY, V55, P1730, DOI 10.1212/WNL.55.11.1730
   TURSKI L, 1991, NATURE, V349, P414, DOI 10.1038/349414a0
   TYVAERT L, 2005, PARK RELATED DISO S2, V11, P116
   Uc EY, 2006, MOVEMENT DISORD, V21, P930, DOI 10.1002/mds.20837
   Uchikado H, 2006, J NEUROPATH EXP NEUR, V65, P387, DOI 10.1097/01.jnen.0000218449.17073.43
   UCHIYAMA M, 1995, NEUROLOGY, V45, P709, DOI 10.1212/WNL.45.4.709
   Uitti RJ, 1996, NEUROLOGY, V46, P1551, DOI 10.1212/WNL.46.6.1551
   VAAMONDE J, 1991, BRAIN, V114, P601, DOI 10.1093/brain/114.1.601
   Valente EM, 2004, SCIENCE, V304, P1158, DOI 10.1126/science.1096284
   VANHILTEN B, 1994, ARCH NEUROL-CHICAGO, V51, P922, DOI 10.1001/archneur.1994.00540210094018
   Vendette M, 2007, NEUROLOGY, V69, P1843, DOI 10.1212/01.wnl.0000278114.14096.74
   Venton BJ, 2004, J NEUROCHEM, V89, P526, DOI 10.1111/j.1471-4159.2004.02418.x
   Verbaan D, 2007, NEUROLOGY, V69, P333, DOI 10.1212/01.wnl.0000266593.50534.e8
   Verbaan D, 2008, MOVEMENT DISORD, V23, P35, DOI 10.1002/mds.21727
   Vernon G M, 1995, J NEUROSCI NURS, V27, P229
   VIDAKOVIC A, 1994, J NEUROL NEUROSUR PS, V57, P945, DOI 10.1136/jnnp.57.8.945
   Vignatelli L, 2006, EUR J NEUROL, V13, P1049, DOI 10.1111/J.1468-1331.2006.01410.x
   VINGERHOETS FJG, 1994, ANN NEUROL, V36, P759, DOI 10.1002/ana.410360512
   Visser M, 2004, MOVEMENT DISORD, V19, P1306, DOI 10.1002/mds.20153
   Visser-Vandewalle V, 2005, PARKINSONISM RELAT D, V11, P157, DOI 10.1016/j.parkreldis.2004.10.011
   Vitaliano PP, 1996, J GERONTOL B-PSYCHOL, V51, PP290, DOI 10.1093/geronb/51B.5.P290
   Vitek JL, 2003, ANN NEUROL, V53, P558, DOI 10.1002/ana.10517
   Volkmann J, 2004, ANN NEUROL, V55, P871, DOI 10.1002/ana.20091
   Volkmann J, 2004, J CLIN NEUROPHYSIOL, V21, P6, DOI 10.1097/00004691-200401000-00003
   Volkmann J, 1998, ANN NEUROL, V44, P953, DOI 10.1002/ana.410440615
   Voon V, 2006, MOVEMENT DISORD, V21, PS305, DOI 10.1002/mds.20963
   Voon V, 2006, NEUROLOGY, V66, P1750, DOI 10.1212/01.wnl.0000218206.20920.4d
   Voon V, 2004, CLIN NEUROPHARMACOL, V27, P90, DOI 10.1097/00002826-200403000-00009
   Wahner AD, 2007, NEUROLOGY, V69, P1836, DOI 10.1212/01.wnl.0000279519.99344.ad
   Wakabayashi K, 1997, EUR NEUROL, V38, P2, DOI 10.1159/000113469
   WAKABAYASHI K, 1988, ACTA NEUROPATHOL, V76, P217, DOI 10.1007/BF00687767
   Walter BL, 2004, LANCET NEUROL, V3, P719, DOI 10.1016/S1474-4422(04)00934-2
   Walters AS, 2004, MOVEMENT DISORD, V19, P1414, DOI 10.1002/mds.20257
   Waters CH, 1997, NEUROLOGY, V49, P665, DOI 10.1212/WNL.49.3.665
   Waters CH, 2004, MOVEMENT DISORD, V19, P426, DOI 10.1002/mds.20036
   Watts RL, 2007, NEUROLOGY, V68, P272, DOI 10.1212/01.wnl.0000252355.79284.22
   Weaver F, 2005, J NEUROSURG, V103, P956, DOI 10.3171/jns.2005.103.6.0956
   Weaver FM, 2006, LANCET NEUROL, V5, P900, DOI 10.1016/S1474-4422(06)70586-5
   Weaver FM, 2009, JAMA-J AM MED ASSOC, V301, P63, DOI 10.1001/jama.2008.929
   Weber CA, 2006, ANN PHARMACOTHER, V40, P935, DOI 10.1345/aph.1G551
   Wegelin J, 2005, PARKINSONISM RELAT D, V11, P441, DOI 10.1016/j.parkreldis.2005.05.007
   Weiner W, 1989, MOVEMENT DISORDERS: A COMPREHENSIVE SURVEY, V0, P0
   Weinreb O, 2005, ANN NY ACAD SCI, V1053, P348, DOI 10.1196/annals.1344.030
   Weintraub D, 2005, MOVEMENT DISORD, V20, P1161, DOI 10.1002/mds.20555
   Weintraub D, 2003, J GERIATR PSYCH NEUR, V16, P178, DOI 10.1177/0891988703256053
   Weintraub Daniel, 2007, EXPERT REV NEUROTHER, V7, P699, DOI 10.1586/14737175.7.6.699
   Weintraub D, 2006, ARCH NEUROL-CHICAGO, V63, P969, DOI 10.1001/archneur.63.7.969
   Wenning GK, 2000, J NEUROL NEUROSUR PS, V68, P434, DOI 10.1136/jnnp.68.4.434
   West AB, 2005, P NATL ACAD SCI USA, V102, P16842, DOI 10.1073/pnas.0507360102
   Westin JE, 2001, EUR J NEUROSCI, V14, P1171, DOI 10.1046/j.0953-816x.2001.01743.x
   Whone AL, 2003, ANN NEUROL, V54, P93, DOI 10.1002/ana.10609
   Wieler M, 2005, NEUROLOGY, V65, P626, DOI 10.1212/01.wnl.0000172930.63669.c8
   Winge K, 2006, MOVEMENT DISORD, V21, P737, DOI 10.1002/mds.20867
   Winkelman JW, 2006, NEUROLOGY, V67, P1034, DOI 10.1212/01.wnl.0000231513.23919.a1
   Wisor JP, 2001, J NEUROSCI, V21, P1787, DOI 10.1523/JNEUROSCI.21-05-01787.2001
   Witjas T, 2002, NEUROLOGY, V59, P408, DOI 10.1212/WNL.59.3.408
   Witjas T, 2007, MOVEMENT DISORD, V22, P1729, DOI 10.1002/mds.21602
   Woitalla D, 2004, J NEURAL TRANSM-SUPP, V0, P89
   Wolf William A, 2003, CURR OPIN INVESTIG DRUGS, V4, P878
   Wolfrath SC, 2006, MOVEMENT DISORD, V21, P1098, DOI 10.1002/mds.20902
   WOLFSON L, 1995, J GERONTOL A-BIOL, V50, P64
   Wolters EC, 2006, J NEURAL TRANSM-SUPP, V0, P309
   Wood BH, 2002, J NEUROL NEUROSUR PS, V72, P721, DOI 10.1136/jnnp.72.6.721
   Yang YF, 2006, P NATL ACAD SCI USA, V103, P10793, DOI 10.1073/pnas.0602493103
   Yoshita M, 1998, J NEUROL SCI, V155, P60, DOI 10.1016/S0022-510X(97)00278-5
   Yu M, 2004, AM J GERIAT PSYCHIAT, V12, P221, DOI 10.1176/appi.ajgp.12.2.221
   Zanettini R, 2007, NEW ENGL J MED, V356, P39, DOI 10.1056/NEJMoa054830
   Zeng BY, 2006, ANN NEUROL, V60, P248, DOI 10.1002/ana.20932
   Zesiewicz TA, 2005, MOVEMENT DISORD, V20, P1205, DOI 10.1002/mds.20563
   Zesiewicz TA, 2000, MOVEMENT DISORD, V15, P305, DOI 10.1002/1531-8257(200003)15:2<305::AID-MDS1015>3.0.CO;2-W
   Zesiewicz Theresa A., 2003, CURR TREAT OPTIONS NEUROL, V5, P149, DOI 10.1007/s11940-003-0005-0
   Zeuner KE, 2003, NEUROLOGY, V61, P548, DOI 10.1212/01.WNL.0000076183.34915.CD
   Zhou FM, 2001, NAT NEUROSCI, V4, P1224, DOI 10.1038/nn769
   Zimprich A, 2004, NEURON, V44, P601, DOI 10.1016/j.neuron.2004.11.005
   ZOLDAN J, 1995, NEUROLOGY, V45, P1305, DOI 10.1212/WNL.45.7.1305
   ZWEIG RM, 1989, ANN NEUROL, V26, P41, DOI 10.1002/ana.410260106
NR 1047
TC 603
Z9 684
U1 1
U2 111
PU LIPPINCOTT WILLIAMS & WILKINS
PI PHILADELPHIA
PA TWO COMMERCE SQ, 2001 MARKET ST, PHILADELPHIA, PA 19103 USA
SN 0028-3878
EI 1526-632X
J9 NEUROLOGY
JI Neurology
PD MAY 26
PY 2009
VL 72
IS 21
BP S1
EP S136
DI 10.1212/WNL.0b013e3181a1d44c
PG 136
WC Clinical Neurology
SC Neurosciences & Neurology
GA 450YZ
UT WOS:000266439200001
PM 19470958
DA 2024-02-01
ER

PT J
AU Compta, Y
   Santamaria, J
   Ratti, L
   Tolosa, E
   Iranzo, A
   Muñoz, E
   Valldeoriola, F
   Casamitjana, R
   Ríos, J
   Marti, MJ
AF Compta, Yaroslau
   Santamaria, Joan
   Ratti, Luca
   Tolosa, Eduardo
   Iranzo, Alex
   Munoz, Esteban
   Valldeoriola, Francesc
   Casamitjana, Roser
   Rios, Jose
   Marti, Maria J.
TI Cerebrospinal hypocretin, daytime sleepiness and sleep architecture in Parkinson's disease dementia
SO BRAIN
LA English
DT Article
DE Parkinson's disease; dementia; excessive daytime sleepiness; hypocretin-1; sleep architecture
ID lewy body; orexin loss; rem-sleep; eeg; narcolepsy; fluid; paroxetine; diagnosis; combination; somnolence
AB Excessive daytime sleepiness is common in Parkinson's disease and has been associated with Parkinson's disease-related dementia. Narcoleptic features have been observed in Parkinson's disease patients with excessive daytime sleepiness and hypocretin cell loss has been found in the hypothalamus of Parkinson's disease patients, in association with advanced disease. However, studies on cerebrospinal fluid levels of hypocretin-1 (orexin A) in Parkinson's disease have been inconclusive. Reports of sleep studies in Parkinson's disease patients with and without excessive daytime sleepiness have also been disparate, pointing towards a variety of causes underlying excessive daytime sleepiness. In this study, we aimed to measure cerebrospinal fluid hypocretin-1 levels in Parkinson's disease patients with and without dementia and to study their relationship to dementia and clinical excessive daytime sleepiness, as well as to describe potentially related sleep architecture changes. Twenty-one Parkinson's disease patients without dementia and 20 Parkinson's disease patients with dementia, along with 22 control subjects without sleep complaints, were included. Both Epworth sleepiness scale, obtained with the help of the caregivers, and mini-mental state examination were recorded. Lumbar cerebrospinal fluid hypocretin-1 levels were measured in all individuals using a radio-immunoassay technique. Additionally, eight Parkinson's disease patients without dementia and seven Parkinson's disease patients with dementia underwent video-polysomnogram and multiple sleep latencies test. Epworth sleepiness scale scores were higher in Parkinson's disease patients without dementia and Parkinson's disease patients with dementia than controls (P < 0.01) and scores > 10 were more frequent in Parkinson's disease patients with dementia than in Parkinson's disease patients without dementia (P = 0.04). Cerebrospinal fluid hypocretin-1 levels were similar among groups (controls = 321.15 +/- 47.15 pg/ml; without dementia = 300.99 +/- 58.68 pg/ml; with dementia = 309.94 +/- 65.95 pg/ml; P = 0.67), and unrelated to either epworth sleepiness scale or mini-mental state examination. Dominant occipital frequency awake was slower in Parkinson's disease patients with dementia than Parkinson's disease patients without dementia (P = 0.05). Presence of slow dominant occipital frequency and/or loss of normal non-rapid eye movement sleep architecture was more frequent among Parkinson's disease patients with dementia (P = 0.029). Thus, excessive daytime sleepiness is more frequent in Parkinson's disease patients with dementia than Parkinson's disease patients without dementia, but lumbar cerebrospinal fluid hypocretin-1 levels are normal and unrelated to severity of sleepiness or the cognitive status. Lumbar cerebrospinal fluid does not accurately reflect the hypocretin cell loss known to occur in the hypothalamus of advanced Parkinson's disease. Alternatively, mechanisms other than hypocretin cells dysfunction may be responsible for excessive daytime sleepiness and the sleep architecture alterations seen in these patients.
C1 [Compta, Yaroslau; Tolosa, Eduardo; Munoz, Esteban; Valldeoriola, Francesc; Marti, Maria J.] Hosp Clin Barcelona, ICN,Ctr Invest Red Enfermedades Neurodegenerativa, IDIBAPS,Neurol Serv, Parkinson Dis & Movement Disorders Unit, E-08036 Barcelona, Catalonia, Spain.
   [Santamaria, Joan; Ratti, Luca; Iranzo, Alex] Hosp Clin Barcelona, ICN, IDIBAPS,CIBERNED, Multidisciplinary Sleep Disorders Unit, E-08036 Barcelona, Catalonia, Spain.
   [Santamaria, Joan; Ratti, Luca; Iranzo, Alex] Hosp Clin Barcelona, ICN, IDIBAPS,CIBERNED, Neurol Serv, E-08036 Barcelona, Catalonia, Spain.
   [Casamitjana, Roser] Hosp Clin Barcelona, CDB, IDIBAPS, Biochem & Mol Genet Lab, E-08036 Barcelona, Catalonia, Spain.
   [Rios, Jose] Hosp Clin Barcelona, UASP, IDIBAPS, Stat & Methodol Support Unit, E-08036 Barcelona, Catalonia, Spain.
C3 University of Barcelona; Hospital Clinic de Barcelona; IDIBAPS; University of Barcelona; Hospital Clinic de Barcelona; IDIBAPS; CIBERNED; CIBERNED; University of Barcelona; Hospital Clinic de Barcelona; IDIBAPS; University of Barcelona; Hospital Clinic de Barcelona; IDIBAPS; University of Barcelona; Hospital Clinic de Barcelona; IDIBAPS
RP Marti, MJ (corresponding author), Hosp Clin Barcelona, ICN, IDIBAPS,CIBERNED, Movement Disorders Unit, C Villarroel 170, E-08036 Barcelona, Spain.
EM mjmarti@clinic.ub.es
FU Spanish Neurology Society; Fundacio la Marato de TV3 2006 [N-2006-TV060510]
CR [Anonymous], 2000, DSM 4 DIAGN STAT MAN, V0, P0
   Arnulf I, 2002, NEUROLOGY, V58, P1019, DOI 10.1212/WNL.58.7.1019
   Arnulf I, 2000, NEUROLOGY, V55, P281, DOI 10.1212/WNL.55.2.281
   Barbanoj MJ, 2005, NEUROPSYCHOBIOLOGY, V51, P134, DOI 10.1159/000085206
   Baumann C, 2005, J NEUROL, V252, P139, DOI 10.1007/s00415-005-0614-5
   Baumann CR, 2008, BRAIN, V131, P0, DOI 10.1093/brain/awm220
   Begg C, 1996, JAMA-J AM MED ASSOC, V276, P637, DOI 10.1001/jama.276.8.637
   Bell C, 2003, PSYCHOPHARMACOLOGY, V166, P102, DOI 10.1007/s00213-002-1314-9
   Boddy F, 2007, INT J GERIATR PSYCH, V22, P529, DOI 10.1002/gps.1709
   Bonanni L, 2008, BRAIN, V131, P690, DOI 10.1093/brain/awm322
   Cohrs S, 2004, PSYCHOPHARMACOLOGY, V174, P421, DOI 10.1007/s00213-003-1759-5
   Diederich NJ, 2005, SLEEP MED, V6, P313, DOI 10.1016/j.sleep.2005.03.011
   Domitrz I, 1999, PARKINSONISM RELAT D, V5, P37, DOI 10.1016/S1353-8020(99)00009-7
   Drouot X, 2003, NEUROLOGY, V61, P540, DOI 10.1212/01.WNL.0000078194.53210.48
   Emre M, 2007, MOVEMENT DISORD, V22, P1689, DOI 10.1002/mds.21507
   EMSER W, 1988, J NEUROL, V235, P177, DOI 10.1007/BF00314313
   Fogelson N, 2003, ACTA NEUROL SCAND, V107, P252, DOI 10.1034/j.1600-0404.2003.00081.x
   FOLSTEIN MF, 1975, J PSYCHIAT RES, V12, P189, DOI 10.1016/0022-3956(75)90026-6
   Fronczek R, 2007, BRAIN, V130, P1577, DOI 10.1093/brain/awm090
   Fronczek R, 2008, BRAIN, V131, P0, DOI 10.1093/brain/awm222
   Gerashchenko D, 2003, EXP NEUROL, V184, P1010, DOI 10.1016/S0014-4886(03)00388-1
   Gjerstad MD, 2006, NEUROLOGY, V67, P853, DOI 10.1212/01.wnl.0000233980.25978.9d
   Gjerstad MD, 2002, NEUROLOGY, V58, P1544, DOI 10.1212/WNL.58.10.1544
   Hely MA, 2008, MOVEMENT DISORD, V23, P837, DOI 10.1002/mds.21956
   Hilker R, 2005, NEUROLOGY, V65, P1716, DOI 10.1212/01.wnl.0000191154.78131.f6
   HOEHN MM, 1967, NEUROLOGY, V17, P427, DOI 10.1212/WNL.17.5.427
   HUGHES AJ, 1992, J NEUROL NEUROSUR PS, V55, P181, DOI 10.1136/jnnp.55.3.181
   Iber C., 2007, THE AASM MANUAL FOR THE SCORING OF SLEEP AND ASSOCIATED EVENTS: RULES, V0, P0
   JOHNS MW, 1991, SLEEP, V14, P540, DOI 10.1093/sleep/14.6.540
   Littner MR, 2005, SLEEP, V28, P113, DOI 10.1093/sleep/28.1.113
   Maeda T, 2006, SLEEP MED, V7, P662, DOI 10.1016/j.sleep.2006.05.017
   Martinez-Rodríguez JE, 2003, SLEEP, V26, P287, DOI 10.1093/sleep/26.3.287
   Martinez-Rodriguez JE, 2007, MOVEMENT DISORD, V22, P1822, DOI 10.1002/mds.21668
   Mignot E, 2002, ARCH NEUROL-CHICAGO, V59, P1553, DOI 10.1001/archneur.59.10.1553
   Mito Y, 2005, CLIN NEUROL NEUROSUR, V107, P396, DOI 10.1016/j.clineuro.2004.12.005
   Molloy SA, 2006, J NEUROL NEUROSUR PS, V77, P1323, DOI 10.1136/jnnp.2006.098079
   NEUFELD MY, 1988, ACTA NEUROL SCAND, V78, P1, DOI 10.1111/j.1600-0404.1988.tb03609.x
   Nishino S, 2005, SLEEP MED REV, V9, P269, DOI 10.1016/j.smrv.2005.03.004
   Nishino S, 2001, ANN NEUROL, V50, P381, DOI 10.1002/ana.1130
   Ondo WG, 2001, NEUROLOGY, V57, P1392, DOI 10.1212/WNL.57.8.1392
   Overeem S, 2002, NEUROLOGY, V58, P498, DOI 10.1212/WNL.58.3.498
   Parrino L, 1996, PSYCHOPHARMACOLOGY, V126, P1, DOI 10.1007/BF02246405
   Perneger TV, 1998, BRIT MED J, V316, P1236, DOI 10.1136/bmj.316.7139.1236
   Ramirez-Ruiz B, 2007, DEMENT GERIATR COGN, V23, P281, DOI 10.1159/000100850
   RIEKKINEN P, 1991, ELECTROEN CLIN NEURO, V78, P89, DOI 10.1016/0013-4694(91)90107-F
   Roks G, 2008, J NEUROL NEUROSUR PS, V79, P377, DOI 10.1136/jnnp.2007.125385
   Rye David B., 2003, CURR TREAT OPTIONS NEUROL, V5, P231, DOI 10.1007/s11940-003-0014-z
   Schlösser R, 1998, EUR NEUROPSYCHOPHARM, V8, P273, DOI 10.1016/S0924-977X(97)00080-1
   Shpirer I, 2006, MOVEMENT DISORD, V21, P1432, DOI 10.1002/mds.21002
   Tandberg E, 1999, MOVEMENT DISORD, V14, P922, DOI 10.1002/1531-8257(199911)14:6<922::AID-MDS1003>3.0.CO;2-7
   Thannickal TC, 2007, BRAIN, V130, P1586, DOI 10.1093/brain/awm097
   Thannickal TC, 2008, BRAIN, V131, P0, DOI 10.1093/brain/awm221
   UDCMarsden CD, 1987, RECENT DEVELOPMENTS IN PARKINSONS DISEASE, V0, P153
   Vendette M, 2007, NEUROLOGY, V69, P1843, DOI 10.1212/01.wnl.0000278114.14096.74
   Wenzelburger R, 2002, BRAIN, V125, P871, DOI 10.1093/brain/awf084
   Yasui K, 2006, J NEUROL SCI, V250, P120, DOI 10.1016/j.jns.2006.08.004
NR 56
TC 93
Z9 102
U1 1
U2 22
PU OXFORD UNIV PRESS
PI OXFORD
PA GREAT CLARENDON ST, OXFORD OX2 6DP, ENGLAND
SN 0006-8950
EI 1460-2156
J9 BRAIN
JI Brain
PD DEC 15
PY 2009
VL 132
IS 
BP 3308
EP 3317
DI 10.1093/brain/awp263
PG 10
WC Clinical Neurology; Neurosciences
SC Neurosciences & Neurology
GA 534VS
UT WOS:000272926200017
PM 19858078
DA 2024-02-01
ER

PT J
AU Monderer, R
   Thorpy, M
AF Monderer, Renee
   Thorpy, Michael
TI Sleep disorders and daytime sleepiness in Parkinson's disease
SO CURRENT NEUROLOGY AND NEUROSCIENCE REPORTS
LA English
DT Review
ID restless legs syndrome; eye-movement sleep; deep brain-stimulation; behavior disorder; double-blind; clinical characteristics; subthalamic nucleus; sudden onset; bright light; lewy body
AB Patients with Parkinson's disease commonly have sleep disturbances that significantly alter quality of life but are often underrecognized. Awareness of the importance of these sleep disorders has been growing, and more research is being conducted. Patients with Parkinson's disease have difficulties that not only include falling asleep and staying asleep but also include excessive daytime sleepiness and abnormal events during sleep. These sleep disturbances are often multifactorial in nature, resulting from degeneration of the cortical sleep centers to effects of medications taken to treat the motor symptoms associated with Parkinson's disease. A thorough evaluation should be performed to assess for the presence of sleep disturbances and daytime sleepiness. Many therapeutic strategies can be used to treat sleepiness and sleep disturbances in Parkinson's disease to improve the patient's overall health, psychological well-being, and quality of life.
C1 [Monderer, Renee; Thorpy, Michael] Montefiore Med Ctr, Ctr Sleep Wake Disorders, Bronx, NY 10467 USA.
C3 Yeshiva University; Albert Einstein College of Medicine; Montefiore Medical Center
RP Monderer, R (corresponding author), Montefiore Med Ctr, Ctr Sleep Wake Disorders, 3411 Wayne Ave, Bronx, NY 10467 USA.
EM rmondere@montefiore.org
CR Adler CH, 2003, MOVEMENT DISORD, V18, P287, DOI 10.1002/mds.10390
   Allen R, 2004, SLEEP MED, V5, P385, DOI 10.1016/j.sleep.2004.01.012
   Arnulf I, 2005, SLEEP MED REV, V9, P185, DOI 10.1016/j.smrv.2005.01.001
   Arnulf I, 2002, NEUROLOGY, V58, P1019, DOI 10.1212/WNL.58.7.1019
   Boddy F, 2007, INT J GERIATR PSYCH, V22, P529, DOI 10.1002/gps.1709
   Boeve BF, 2003, SLEEP MED, V4, P281, DOI 10.1016/S1389-9457(03)00072-8
   Borek LL, 2007, MOVEMENT DISORD, V22, P198, DOI 10.1002/mds.21255
   Borek LL, 2006, J CLIN PSYCHIAT, V67, P958, DOI 10.4088/JCP.v67n0613
   BRGA P, 2004, J NEUROL SCI, V217, P41
   Bruguerolle B, 2002, CLIN NEUROPHARMACOL, V25, P194, DOI 10.1097/00002826-200207000-00002
   Brunner H, 2002, MOVEMENT DISORD, V17, P928, DOI 10.1002/mds.10242
   Cicolin A, 2004, SLEEP MED, V5, P207, DOI 10.1016/j.sleep.2003.10.010
   Comella Cynthia L, 2003, CURR NEUROL NEUROSCI REP, V3, P173, DOI 10.1007/s11910-003-0073-2
   Cummings JL, 1999, NEW ENGL J MED, V340, P801, DOI 10.1056/NEJM199903113401011
   Diederich NJ, 2005, SLEEP MED, V6, P313, DOI 10.1016/j.sleep.2005.03.011
   Diederich NJ, 2005, MOVEMENT DISORD, V20, P1413, DOI 10.1002/mds.20624
   Dowling GA, 2005, SLEEP MED, V6, P459, DOI 10.1016/j.sleep.2005.04.004
   Eisensehr I, 2001, J NEUROL SCI, V186, P7, DOI 10.1016/S0022-510X(01)00480-4
   Fernandez HH, 2003, MOVEMENT DISORD, V18, P510, DOI 10.1002/mds.10374
   FRIEDMAN A, 1980, ACTA MED POL, V21, P193
   Fronczek R, 2007, BRAIN, V130, P1577, DOI 10.1093/brain/awm090
   Garcia-Borreguero D, 2002, MOVEMENT DISORD, V17, P934, DOI 10.1002/mds.10233
   Ghorayeb I, 2007, MOVEMENT DISORD, V22, P1567, DOI 10.1002/mds.21541
   Gjerstad MD, 2008, J NEUROL NEUROSUR PS, V79, P387, DOI 10.1136/jnnp.2007.116830
   Gjerstad MD, 2007, J NEUROL NEUROSUR PS, V78, P476, DOI 10.1136/jnnp.2006.100370
   Gjerstad MD, 2006, NEUROLOGY, V67, P853, DOI 10.1212/01.wnl.0000233980.25978.9d
   Gómez-Esteban JC, 2007, MOVEMENT DISORD, V22, P1912, DOI 10.1002/mds.21624
   Gooneratne NS, 2003, J AM GERIATR SOC, V51, P642, DOI 10.1034/j.1600-0579.2003.00208.x
   Happe S, 2003, J NEUROL, V250, P83, DOI 10.1007/s00415-003-0957-8
   Hickey MG, 2007, NEUROLOGIST, V13, P98, DOI 10.1097/01.nrl.0000257848.06462.46
   Högl B, 2002, SLEEP, V25, P905
   HUBLIN C, 1994, NEUROLOGY, V44, P2095, DOI 10.1212/WNL.44.11.2095
   IRAZNO A, 2005, NEUROLOGY, V65, P247
   Juri C, 2005, CLIN NEUROPHARMACOL, V28, P185, DOI 10.1097/01.wnf.0000174932.82134.e2
   Kaynak D, 2005, EUR J NEUROL, V12, P199, DOI 10.1111/j.1468-1331.2004.00971.x
   Körner Y, 2004, MOVEMENT DISORD, V19, P1298, DOI 10.1002/mds.20163
   Kumar S, 2002, MOVEMENT DISORD, V17, P775, DOI 10.1002/mds.10167
   Kunz D, 1999, MOVEMENT DISORD, V14, P507, DOI 10.1002/1531-8257(199905)14:3<507::AID-MDS1021>3.0.CO;2-8
   Kurth MC, 1997, NEUROLOGY, V48, P81, DOI 10.1212/WNL.48.1.81
   Lee MS, 2000, YONSEI MED J, V41, P167, DOI 10.3349/ymj.2000.41.2.167
   LEES AJ, 1988, CLIN NEUROPHARMACOL, V11, P512, DOI 10.1097/00002826-198812000-00004
   Loo HV, 2008, J NEUROL SCI, V266, P145, DOI 10.1016/j.jns.2007.09.033
   Lyons KE, 2006, J NEUROSURG, V104, P502, DOI 10.3171/jns.2006.104.4.502
   Zibetti M, 2007, EUR NEUROL, V58, P218, DOI 10.1159/000107943
   Manni R, 2004, SLEEP MED, V5, P189, DOI 10.1016/j.sleep.2003.01.001
   Meindorfner C, 2005, MOVEMENT DISORD, V20, P832, DOI 10.1002/mds.20412
   Medeiros CAM, 2007, J NEUROL, V254, P459, DOI 10.1007/s00415-006-0390-x
   Michaud M, 2002, J NEUROL, V249, P164, DOI 10.1007/PL00007859
   Monaca C, 2006, SLEEP MED, V7, P448, DOI 10.1016/j.sleep.2005.12.002
   Montastruc JL, 2001, CLIN NEUROPHARMACOL, V24, P181, DOI 10.1097/00002826-200105000-00013
   Nass A, 2008, INT J NEUROSCI, V118, P291, DOI 10.1080/00207450701591065
   Nomura T, 2006, MOVEMENT DISORD, V21, P380, DOI 10.1002/mds.20734
   Nomura T, 2006, J NEUROL SCI, V250, P39, DOI 10.1016/j.jns.2006.06.023
   Ondo WG, 2005, J NEUROL NEUROSUR PS, V76, P1636, DOI 10.1136/jnnp.2005.065870
   Pacchetti C, 2005, MOVEMENT DISORD, V20, P1439, DOI 10.1002/mds.20582
   Paus S, 2007, MOVEMENT DISORD, V22, P1495, DOI 10.1002/mds.21542
   Plazzi G, 2004, SLEEP MED, V5, P195, DOI 10.1016/j.sleep.2004.01.003
   Razmy A, 2004, ARCH NEUROL-CHICAGO, V61, P97, DOI 10.1001/archneur.61.1.97
   Rissling I, 2005, SLEEP, V28, P871, DOI 10.1093/sleep/28.7.871
   Rissling I, 2004, MOVEMENT DISORD, V19, P1279, DOI 10.1002/mds.20245
   Ruottinen HM, 2000, NEUROLOGY, V54, P502, DOI 10.1212/WNL.54.2.502
   Rye DB, 2004, SLEEP MED, V5, P317, DOI 10.1016/j.sleep.2004.01.016
   Scaglione C, 2005, NEUROL SCI, V25, P316, DOI 10.1007/s10072-004-0364-7
   Schapira AHV, 2008, EUR J NEUROL, V15, P5, DOI 10.1111/j.1468-1331.2008.02055.x
   Shpirer I, 2006, MOVEMENT DISORD, V21, P1432, DOI 10.1002/mds.21002
   Shulman LM, 2002, PARKINSONISM RELAT D, V8, P193, DOI 10.1016/S1353-8020(01)00015-3
   Shulman LM, 2002, MOVEMENT DISORD, V17, P799, DOI 10.1002/mds.10134
   Srinivasan V, 2006, BEHAV BRAIN FUNCT, V2, P15, DOI 10.1186/1744-9081-2-15
   Tan A, 1996, MOVEMENT DISORD, V11, P214, DOI 10.1002/mds.870110216
   Tandberg E, 1998, MOVEMENT DISORD, V13, P895, DOI 10.1002/mds.870130606
   Tesei S, 2000, MOVEMENT DISORD, V15, P986, DOI 10.1002/1531-8257(200009)15:5<986::AID-MDS1034>3.0.CO;2-I
   Thannickal TC, 2007, BRAIN, V130, P1586, DOI 10.1093/brain/awm097
   THORNTON C, 1980, PSYCHOPHARMACOLOGY, V70, P163, DOI 10.1007/BF00435308
   Uc EY, 2006, NEUROLOGY, V67, P1774, DOI 10.1212/01.wnl.0000245086.32787.61
   Vendette M, 2007, NEUROLOGY, V69, P1843, DOI 10.1212/01.wnl.0000278114.14096.74
   Wegelin J, 2005, PARKINSONISM RELAT D, V11, P441, DOI 10.1016/j.parkreldis.2005.05.007
   Wetter TC, 2001, WIEN KLIN WOCHENSCHR, V113, P249
   Willis GL, 2007, CHRONOBIOL INT, V24, P521, DOI 10.1080/07420520701420717
   Yasui K, 2006, J NEUROL SCI, V250, P120, DOI 10.1016/j.jns.2006.08.004
   ZOLTOSKI RK, 1993, BRAIN RES, V608, P186, DOI 10.1016/0006-8993(93)91457-4
NR 80
TC 19
Z9 21
U1 0
U2 10
PU SPRINGER
PI NEW YORK
PA 233 SPRING ST, NEW YORK, NY 10013 USA
SN 1528-4042
EI 1534-6293
J9 CURR NEUROL NEUROSCI
JI Curr. Neurol. Neurosci. Rep.
PD MAR 15
PY 2009
VL 9
IS 2
BP 173
EP 180
DI 10.1007/s11910-009-0026-5
PG 8
WC Clinical Neurology; Neurosciences
SC Neurosciences & Neurology
GA 416YO
UT WOS:000264041600010
PM 19268041
DA 2024-02-01
ER

PT J
AU Perez-Lloret, S
   Rossi, M
   Nouzeilles, MI
   Trenkwalder, C
   Cardinali, DP
   Merello, M
AF Perez-Lloret, Santiago
   Rossi, Malco
   Ines Nouzeilles, Maria
   Trenkwalder, Claudia
   Cardinali, Daniel P.
   Merello, Marcelo
TI Parkinson's disease sleep scale, sleep logs, and actigraphy in the evaluation of sleep in parkinsonian patients
SO JOURNAL OF NEUROLOGY
LA English
DT Article
DE Sleep logs; Parkinson's disease; Actigraphy; Sleep disorders; Sleep evaluation
ID practice parameters; chronic insomnia; melatonin; dysfunction; accuracy
AB The aim of this study was to compare the results of the day-to-day self-evaluation of sleep quality by sleep logs with Parkinson's disease sleep scale (PDSS) in Parkinson's disease (PD) patients. Actigraphy was used as an independent analysis of nighttime activity interfering with sleep. A total of 71 idiopathic PD patients and 21 age-and sex-matched normal individuals lacking any type of sleep disturbance were recruited. Sleep was evaluated by PDSS, 7-d sleep log and actigraphy. Sleep logs and PDSS showed reduced sleep quality and daytime somnolence scores in moderate/severe PD patients as compared to healthy controls. Significant correlations were found between sleep quality in sleep logs and all domains of PDSS sleep quality, except for the presence of nocturia, which correlated with nocturnal activity. PD severity and depression were the only predictors of reduced sleep quality. The retrospective and day-to-day sleep self-evaluations were coincident. Reduced sleep quality was related to increased PD severity and depression scores.
C1 [Perez-Lloret, Santiago; Rossi, Malco; Ines Nouzeilles, Maria; Merello, Marcelo] FLENI, Movement Disorders Sect, Raul Carrea Inst Neurol Res, Buenos Aires, DF, Argentina.
   [Perez-Lloret, Santiago; Rossi, Malco; Cardinali, Daniel P.] Univ Buenos Aires, Fac Med, Dept Physiol, Buenos Aires, DF, Argentina.
   [Trenkwalder, Claudia] Paracelsus Elena Hosp, Kassel, Germany.
   [Trenkwalder, Claudia] Univ Gottingen, Gottingen, Germany.
C3 University of Buenos Aires; University of Gottingen
RP Merello, M (corresponding author), FLENI, Movement Disorders Sect, Raul Carrea Inst Neurol Res, Montaneses 2325,C1428AQK, Buenos Aires, DF, Argentina.
EM splloret@fleni.org.ar; mmerello@fleni.org.ar
FU Agencia Nacional de Promocion Cientifica y Tecnologica, Argentina (PICT) [14087]; Universidad de Buenos Aires (ME) [075]; Argentine Research Council (CONICET)
CR Cardinali DP, 2002, J PINEAL RES, V32, P41, DOI 10.1034/j.1600-079x.2002.10820.x
   Cardinali DP, 2002, NEUROENDOCRINOL LETT, V23, P55
   Chaudhuri KR, 2002, J NEUROL NEUROSUR PS, V73, P629, DOI 10.1136/jnnp.73.6.629
   Chesson A, 2000, SLEEP, V23, P237
   Comella CL, 2005, NEUROLOGY, V64, P1450, DOI 10.1212/01.WNL.0000158652.74601.48
   Dhawan V, 2006, J NEUROL SCI, V248, P158, DOI 10.1016/j.jns.2006.05.004
   Dhawan V, 2006, AGE AGEING, V35, P220, DOI 10.1093/ageing/afj087
   Dowling GA, 2005, SLEEP MED, V6, P459, DOI 10.1016/j.sleep.2005.04.004
   FOLSTEIN MF, 1975, J PSYCHIATR RES, V12, P198
   Garcia-Borreguero D, 2003, SLEEP MED REV, V7, P115, DOI 10.1053/smrv.2002.0229
   Grandas F, 2004, NEUROLOGY, V63, PS8, DOI 10.1212/WNL.63.8_suppl_3.S8
   Happe S, 2005, J NEUROL, V252, P936, DOI 10.1007/s00415-005-0785-0
   Happe S, 2002, NEUROPSYCHOBIOLOGY, V46, P90, DOI 10.1159/000065418
   HOEHN MM, 1967, NEUROLOGY, V17, P427, DOI 10.1212/WNL.17.5.427
   HUGHES AJ, 1992, J NEUROL NEUROSUR PS, V55, P181, DOI 10.1136/jnnp.55.3.181
   Martínez-Martín P, 2004, MOVEMENT DISORD, V19, P1226, DOI 10.1002/mds.20144
   MCPARTLAND RJ, 1975, BIOTELEMETRY, V2, P317
   Means MK, 2003, SLEEP MED, V4, P285, DOI 10.1016/S1389-9457(03)00057-1
   MONTGOMERY SA, 1979, BRIT J PSYCHIAT, V134, P382, DOI 10.1192/bjp.134.4.382
   Morgenthaler TI, 2007, SLEEP, V30, P1445, DOI 10.1093/sleep/30.11.1445
   Razmy A, 2004, ARCH NEUROL-CHICAGO, V61, P97, DOI 10.1001/archneur.61.1.97
   Sateia MJ, 2000, SLEEP, V23, P243
   Trenkwalder C, 1998, CLIN NEUROSCI, V5, P107
   Tse W, 2005, PARKINSONISM RELAT D, V11, P317, DOI 10.1016/j.parkreldis.2005.02.006
   UDCMarsden CD, 1987, RECENT DEVELOPMENTS IN PARKINSONS DISEASE, V0, P153
NR 25
TC 26
Z9 29
U1 0
U2 3
PU SPRINGER HEIDELBERG
PI HEIDELBERG
PA TIERGARTENSTRASSE 17, D-69121 HEIDELBERG, GERMANY
SN 0340-5354
EI 1432-1459
J9 J NEUROL
JI J. Neurol.
PD SEP 15
PY 2009
VL 256
IS 9
BP 1480
EP 1484
DI 10.1007/s00415-009-5141-3
PG 5
WC Clinical Neurology
SC Neurosciences & Neurology
GA 488XP
UT WOS:000269384000012
PM 19404716
DA 2024-02-01
ER

PT J
AU Asai, H
   Hirano, M
   Furiya, Y
   Udaka, F
   Morikawa, M
   Kanbayashi, T
   Shimizu, T
   Ueno, S
AF Asai, Hirohide
   Hirano, Makito
   Furiya, Yoshiko
   Udaka, Fukashi
   Morikawa, Masami
   Kanbayashi, Takashi
   Shimizu, Tetsuo
   Ueno, Satoshi
TI Cerebrospinal fluid-orexin levels and sleep attacks in four patients with Parkinson's disease
SO CLINICAL NEUROLOGY AND NEUROSURGERY
LA English
DT Article
DE Sleep attacks; Excessive daytime sleepiness; Orexin; Pergolide; Dopaminergic receptor; Narcolepsy
ID dopamine agonists; pergolide; pramipexole; modulation; neurons; pd
AB Objectives: Sleep attacks (SAs) in Parkinson's disease (PD) are rare, but clinically important because they significantly impair the daily lives of patients. Causes of SAs include long-term activation of dopaminergic (especially D3) receptors. Recent studies suggest that SAs in PD may be related to impairment of hypothalamic orexin neurons, similar to narcolepsy. Whether orexin is associated with long-term activation of dopaminergic receptors remains uncertain. Patients and methods: We measured levels of orexin in samples of spinal cerebrospinal fluid (CSF) from 25 patients with PD, including 9 with excessive daytime sleepiness and 4 with SAs. Furthermore, in the four patients with SAs, the selective dopamine D1/D2 agonist pergolide was substituted for the causative drugs with D3 stimulatory activity, and CSF-orexin levels were measured before and after switching treatment. Results: In the 25 patients with PD, including the 4 patients with SAs, lower CSF-orexin levels were associated with a longer disease duration, which has been linked to a higher incidence of SAs. Switching treatment to pergolide significantly increased CSF-orexin levels and completely resolved SAs in the four patients with PD. Conclusion: Despite the small number of patients studied, our results suggest that orexin transmission is most likely involved in SAs in PD and that abrogation of D3 receptor stimulation may increase orexin and thereby inhibit SAs. (C) 2008 Elsevier B.V. All rights reserved.
C1 [Asai, Hirohide; Hirano, Makito; Furiya, Yoshiko; Morikawa, Masami; Ueno, Satoshi] Nara Med Univ, Dept Neurol, Nara 6348522, Japan.
   [Udaka, Fukashi] Sumitomo Hosp, Dept Neurol, Osaka, Japan.
   [Kanbayashi, Takashi; Shimizu, Tetsuo] Akita Univ, Dept Psychiat, Akita 010, Japan.
C3 Nara Medical University; Sumitomo Hospital; Akita University
RP Asai, H (corresponding author), Nara Med Univ, Dept Neurol, 840 Shijo Cho, Nara 6348522, Japan.
EM asaihozon@yahoo.co.jp
FU Grants-in-Aid for Scientific Research [21591097] Funding Source: KAKEN
CR Alberto CO, 2006, J NEUROSCI, V26, P10043, DOI 10.1523/JNEUROSCI.1819-06.2006
   AMULF I, 2000, NEUROLOGY, V55, P281
   Barik S, 2005, PROG NEURO-PSYCHOPH, V29, P718, DOI 10.1016/j.pnpbp.2005.04.020
   Brodsky MA, 2003, MOVEMENT DISORD, V18, P668, DOI 10.1002/mds.10429
   Brusa L, 2005, J NEURAL TRANSM, V112, P231, DOI 10.1007/s00702-004-0193-0
   Bubser M, 2005, EUR J NEUROSCI, V21, P2993, DOI 10.1111/j.1460-9568.2005.04121.x
   Drouot X, 2003, NEUROLOGY, V61, P540, DOI 10.1212/01.WNL.0000078194.53210.48
   Fantini ML, 2003, NEUROLOGY, V61, P1418, DOI 10.1212/WNL.61.10.1418
   Ferreira JJ, 2001, J NEUROL, V248, P426, DOI 10.1007/s004150170188
   Ferreira JJ, 2000, LANCET, V355, P1333, DOI 10.1016/S0140-6736(00)02119-X
   Fronczek R, 2007, BRAIN, V130, P1577, DOI 10.1093/brain/awm090
   Homann CN, 2002, BMJ-BRIT MED J, V324, P1483, DOI 10.1136/bmj.324.7352.1483
   HUGHES AJ, 1992, J NEUROL NEUROSUR PS, V55, P181, DOI 10.1136/jnnp.55.3.181
   Kanbayashi T, 2003, J SLEEP RES, V12, P339, DOI 10.1046/j.0962-1105.2003.00373.x
   Lee BF, 2007, NUCL MED COMMUN, V28, P401, DOI 10.1097/MNM.0b013e3280bad8b6
   Linazasoro G, 2004, J NEUROL, V251, P335, DOI 10.1007/s00415-004-0328-0
   MCGEER PL, 1964, CAN MED ASSOC J, V15, P463
   MEAR JY, 1984, NEUROLOGY, V34, P983, DOI 10.1212/WNL.34.7.983
   Paus S, 2003, MOVEMENT DISORD, V18, P659, DOI 10.1002/mds.10417
   Ripley B, 2001, NEUROLOGY, V57, P2253, DOI 10.1212/WNL.57.12.2253
   Thannickal TC, 2007, BRAIN, V130, P1586, DOI 10.1093/brain/awm097
   Tracik F, 2001, MOVEMENT DISORD, V16, P500, DOI 10.1002/mds.1083
   Ulivelli M, 2002, NEUROLOGY, V58, P462, DOI 10.1212/WNL.58.3.462
   Yasui K, 2006, J NEUROL SCI, V250, P120, DOI 10.1016/j.jns.2006.08.004
NR 25
TC 38
Z9 39
U1 0
U2 1
PU ELSEVIER SCIENCE BV
PI AMSTERDAM
PA PO BOX 211, 1000 AE AMSTERDAM, NETHERLANDS
SN 0303-8467
EI 
J9 CLIN NEUROL NEUROSUR
JI Clin. Neurol. Neurosurg.
PD MAY 15
PY 2009
VL 111
IS 4
BP 341
EP 344
DI 10.1016/j.clineuro.2008.11.007
PG 4
WC Clinical Neurology; Surgery
SC Neurosciences & Neurology; Surgery
GA 440SE
UT WOS:000265719200006
PM 19097685
DA 2024-02-01
ER

PT J
AU Silkis, IG
AF Silkis, I. G.
TI Search for Approaches to Correction of Daytime Sleepiness Induced by Dopaminergic Drugs during Treatment of Parkinson's Disease: Neurochemical Aspects
SO NEUROCHEMICAL JOURNAL
LA English
DT Article
DE Parkinson's disease; daytime sleepiness; dopamine; adenosine; hypocretin/orexin; histamine; synaptic plasticity
ID melanin-concentrating hormone; adenosine a(2a) receptor; eye-movement sleep; nucleus basalis neurons; tuberomammillary nucleus; lateral hypothalamus; orexin neurons; future-directions; a(1) receptors; histamine h-3
AB We proposed an approach to searching for a new drug that suppress increased daytime sleepiness induced by dopaminergic drugs during treatment of Parkinson's disease. The search is based on the results of analysis of the effects of neuromodulators ( dopamine, adenosine, and acetylcholine) on the mutually dependent functioning of the neuronal circuit motor cortex-basal ganglia-thalamus-motor cortex, which is involved in motor activity, and neural networks that regulate the sleep-wakefulness cycle and contain histaminergic cells of tuberomammillary nucleus and cells of the lateral hypothalamus, which express hypocretin/orexin and melanin-concentrating hormone (MCH). We used the unified rules of modulation of synaptic transmission, which we previously proposed. Our analysis suggests that to suppress increased daytime sleepiness it is necessary to decrease the dose of dopaminergic drugs and use drugs that contain antagonists of adenosine A1 and A2A receptors (for example, caffeine). These antagonists have an antiparkinsonian effect because they, like dopamine, can modulate corticostriatal outputs and, hencethus, facilitate motor activity. In contrast to dopaminergic drugs, they do not cause dyskinesia and cognitive disorders. Antagonists of A1 and A2A receptors also have anti-somnolent effect because they decrease MCH concentration and prevent the depressing action of endogenous adenosine on the activitiesy of cells that release orexin and histamine. Maintenance of high concentrations of orexin and histamine should promote wakefulness.
C1 [Silkis, I. G.] Russian Acad Sci, Inst Higher Nervous Act & Neurophysiol, Moscow, Russia.
C3 Russian Academy of Sciences; Institute of Higher Nervous Activity & Neurophysiology of RAS
RP Silkis, IG (corresponding author), Ul Butlerova 5A, Moscow 117485, Russia.
EM isa-silkis@mail.ru
FU Russian Humanitarian Scientific Fund [07-06-00336a]
CR Abdel-Salam OME, 2008, CNS NEUROL DISORD-DR, V7, P321, DOI 10.2174/187152708786441867
   Adamantidis A, 2008, CELL MOL LIFE SCI, V65, P1475, DOI 10.1007/s00018-008-7521-8
   Adler CH, 2003, MOVEMENT DISORD, V18, P287, DOI 10.1002/mds.10390
   Alberto CO, 2006, J NEUROSCI, V26, P10043, DOI 10.1523/JNEUROSCI.1819-06.2006
   Arias-Montaño JA, 2001, BRIT J PHARMACOL, V133, P165, DOI 10.1038/sj.bjp.0704053
   Arnulf I, 2008, CURR OPIN NEUROL, V21, P472, DOI 10.1097/WCO.0b013e328305044d
   Barone P, 2004, NEUROLOGY, V63, PS35, DOI 10.1212/WNL.63.8_suppl_3.S35
   Baumann CR, 2008, BRAIN, V131, P0, DOI 10.1093/brain/awm220
   Bayer L, 2005, NEUROSCIENCE, V130, P807, DOI 10.1016/j.neuroscience.2004.10.032
   Belousov AB, 1997, J NEUROPHYSIOL, V78, P674, DOI 10.1152/jn.1997.78.2.674
   Bonuccelli U, 2008, EXPERT OPIN DRUG SAF, V7, P111, DOI 10.1517/14740338.7.2.111
   Bourgin P, 1997, NEUROSCIENCE, V77, P351, DOI 10.1016/S0306-4522(96)00455-1
   Bubser M, 2005, EUR J NEUROSCI, V21, P2993, DOI 10.1111/j.1460-9568.2005.04121.x
   Cantor CR, 2002, NEUROLOGY, V58, PS71, DOI 10.1212/WNL.58.suppl_1.S71
   Chen JF, 2003, DRUG NEWS PERSPECT, V16, P597, DOI 10.1358/dnp.2003.16.9.829342
   De Cock VC, 2008, NAT CLIN PRACT NEURO, V4, P254, DOI 10.1038/ncpneuro0775
   ERICSON H, 1989, J COMP NEUROL, V281, P169, DOI 10.1002/cne.902810203
   Ferrada C, 2008, NEUROPHARMACOLOGY, V55, P190, DOI 10.1016/j.neuropharm.2008.05.008
   Florán B, 2002, NEUROSCIENCE, V115, P743, DOI 10.1016/S0306-4522(02)00479-7
   Fort P, 1998, NEUROREPORT, V9, P61, DOI 10.1097/00001756-199801050-00013
   Gao XB, 2001, J PHYSIOL-LONDON, V533, P237, DOI 10.1111/j.1469-7793.2001.0237b.x
   Georgescu D, 2005, J NEUROSCI, V25, P2933, DOI 10.1523/JNEUROSCI.1714-04.2005
   Gottesmann C, 2006, NEUROSCIENCE, V140, P1105, DOI 10.1016/j.neuroscience.2006.02.082
   Gurevich EV, 1999, NEUROPSYCHOPHARMACOL, V20, P60, DOI 10.1016/S0893-133X(98)00066-9
   Hassani OK, 2009, P NATL ACAD SCI USA, V106, P2418, DOI 10.1073/pnas.0811400106
   Hobson JA, 1998, NEUROREPORT, V9, PR1, DOI 10.1097/00001756-199802160-00033
   Hong ZY, 2005, J NEUROCHEM, V92, P1542, DOI 10.1111/j.1471-4159.2004.02991.x
   Huang ZL, 2001, P NATL ACAD SCI USA, V98, P9965, DOI 10.1073/pnas.181330998
   Ito C, 1997, TOHOKU J EXP MED, V183, P285, DOI 10.1620/tjem.183.285
   Kelsey JE, 2009, PSYCHOPHARMACOLOGY, V201, P529, DOI 10.1007/s00213-008-1319-0
   Khateb A, 1997, NEUROSCIENCE, V81, P47, DOI 10.1016/S0306-4522(97)00167-X
   Kotani A, 2008, NEUROPHARMACOLOGY, V54, P613, DOI 10.1016/j.neuropharm.2007.11.006
   Kovalzon V. M., 1994, ZHURNAL EVOLYUTSIONNOI BIOKHIMII I FIZIOLOGII, V30, P310
   [Ковальзон B.М. Kovalzon V.M.], 2005, НЕЙРОХИМИЯ NEIROKHIMIYA, V22, P120
   Landolt HP, 2008, BIOCHEM PHARMACOL, V75, P2070, DOI 10.1016/j.bcp.2008.02.024
   Langmead CJ, 2008, PHARMACOL THERAPEUT, V117, P232, DOI 10.1016/j.pharmthera.2007.09.009
   Lima M.M.S., 2008, BIOSCIENCE HYPOTHESE, V1, P9, DOI 10.1016/j.bihy.2008.01.010
   LIN JS, 1994, EUR J NEUROSCI, V6, P618, DOI 10.1111/j.1460-9568.1994.tb00306.x
   Liu ZW, 2007, J NEUROPHYSIOL, V97, P837, DOI 10.1152/jn.00873.2006
   Lu J, 2006, J CLIN SLEEP MED, V2, P0
   Marks GA, 1998, NEUROSCIENCE, V86, P29, DOI 10.1016/S0306-4522(98)00005-0
   Mihara T, 2008, BEHAV BRAIN RES, V194, P152, DOI 10.1016/j.bbr.2008.06.035
   Monti JM, 2008, PROG BRAIN RES, V172, P625, DOI 10.1016/S0079-6123(08)00929-1
   OBRIETAN K, 1995, J NEUROPHYSIOL, V74, P2150, DOI 10.1152/jn.1995.74.5.2150
   Oishi Y, 2008, P NATL ACAD SCI USA, V105, P19992, DOI 10.1073/pnas.0810926105
   Pahwa Rajesh, 2006, J AM MED DIR ASSOC, V7, P4
   Pandi-Perumal SR, 2008, PROG NEUROBIOL, V85, P335, DOI 10.1016/j.pneurobio.2008.04.001
   Pandya M, 2008, CLEV CLIN J MED, V75, P856, DOI 10.3949/ccjm.75a.07005
   Pomfret TC, 2008, FORMULARY, V43, P157
   Qu WM, 2008, J NEUROSCI, V28, P8462, DOI 10.1523/JNEUROSCI.1819-08.2008
   Rao Y, 2008, J NEUROSCI, V28, P9101, DOI 10.1523/JNEUROSCI.1766-08.2008
   Rezak M, 2007, DM-DIS MON, V53, P259, DOI 10.1016/j.disamonth.2007.02.003
   Rinne JO, 2002, J NEUROCHEM, V81, P954, DOI 10.1046/j.1471-4159.2002.00871.x
   Romigi A, 2008, EUR J NEUROL, V15, PE64, DOI 10.1111/j.1468-1331.2008.02167.x
   Salamone JD, 2001, LIFE SCI, V68, P2579, DOI 10.1016/S0024-3205(01)01055-4
   Sano H, 2007, J NEUROSCI, V27, P6948, DOI 10.1523/JNEUROSCI.0514-07.2007
   Satoh S, 2006, BEHAV BRAIN RES, V170, P277, DOI 10.1016/j.bbr.2006.03.010
   Schäfer D, 2000, J NEUROL, V247, P24
   Schapira AHV, 2007, MOVEMENT DISORD, V22, PS385, DOI 10.1002/mds.21679
   Scheller D, 2008, EUR J PHARMACOL, V584, P111, DOI 10.1016/j.ejphar.2008.01.038
   Schwarzschild MA, 2006, TRENDS NEUROSCI, V29, P647, DOI 10.1016/j.tins.2006.09.004
   SEEMAN P, 1993, CURR OPIN NEUROL NEU, V6, P602
   Seeman P, 2007, SYNAPSE, V61, P1013, DOI 10.1002/syn.20453
   Segal M, 1997, LIFE SCI, V60, P1085, DOI 10.1016/S0024-3205(97)00051-9
   Shin HS, 2009, BIOCHEM BIOPH RES CO, V378, P409, DOI 10.1016/j.bbrc.2008.11.051
   Silkis IG, 2007, NEUROCHEM J+, V1, P21, DOI 10.1134/S1819712407010035
   Silkis I, 2001, BIOSYSTEMS, V59, P7, DOI 10.1016/S0303-2647(00)00135-0
   Silkis I. G., 2002, USPEKHI FIZIOLOGICHESKIKH NAUK, V33, P40
   Silkis IG, 2002, ZH VYSSH NERV DEYAT+, V52, P392
   Simola N, 2008, CURR PHARM DESIGN, V14, P1475, DOI 10.2174/138161208784480072
   Suzuki K, 2008, J NEUROL SCI, V271, P47, DOI 10.1016/j.jns.2008.03.008
   Suzuki K, 2008, SLEEP BIOL RHYTHMS, V6, P180, DOI 10.1111/j.1479-8425.2008.00348.x
   Szabadi E, 2006, BRIT J CLIN PHARMACO, V61, P761, DOI 10.1111/j.1365-2125.2006.02680.x
   Szymusiak R, 2008, ANN NY ACAD SCI, V1129, P275, DOI 10.1196/annals.1417.027
   Takahashi RN, 2008, FRONT BIOSCI-LANDMRK, V13, P2614, DOI 10.2741/2870
   Thakkar MM, 2008, NEUROSCIENCE, V153, P875, DOI 10.1016/j.neuroscience.2008.01.017
   Tyhon A, 2006, BEHAV BRAIN RES, V173, P94, DOI 10.1016/j.bbr.2006.06.007
   van den Pol AN, 2004, NEURON, V42, P635, DOI 10.1016/S0896-6273(04)00251-X
   Van Dort CJ, 2009, J NEUROSCI, V29, P871, DOI 10.1523/JNEUROSCI.4111-08.2009
   Verbaan D, 2008, MOVEMENT DISORD, V23, P35, DOI 10.1002/mds.21727
   Willie JT, 2008, NEUROSCIENCE, V156, P819, DOI 10.1016/j.neuroscience.2008.08.048
   Xu K, 2005, PHARMACOL THERAPEUT, V105, P267, DOI 10.1016/j.pharmthera.2004.10.007
   Yum DS, 2008, J NEUROCHEM, V106, P361, DOI 10.1111/j.1471-4159.2008.05400.x
   Zesiewicz TA, 2003, CNS DRUGS, V17, P593, DOI 10.2165/00023210-200317080-00004
NR 84
TC 5
Z9 5
U1 2
U2 4
PU MAIK NAUKA/INTERPERIODICA/SPRINGER
PI NEW YORK
PA 233 SPRING ST, NEW YORK, NY 10013-1578 USA
SN 1819-7124
EI 1819-7132
J9 NEUROCHEM J+
JI Neurochem. J.
PD SEP 15
PY 2009
VL 3
IS 3
BP 221
EP 231
DI 10.1134/S1819712409030118
PG 11
WC Neurosciences
SC Neurosciences & Neurology
GA 501FG
UT WOS:000270364800011
DA 2024-02-01
ER

PT J
AU Poceta, JS
   Parsons, L
   Engelland, S
   Kripke, DF
AF Poceta, J. Steven
   Parsons, Loren
   Engelland, Scott
   Kripke, Daniel F.
TI Circadian rhythm of CSF monoamines and hypocretin-1 in restless legs syndrome and Parkinson's disease
SO SLEEP MEDICINE
LA English
DT Article
DE Restless legs syndrome; Parkinson's disease; RLS; CSF; Dopamine; Hypocretin; Circadian rhythm
ID corticotropin-releasing hormone; human cerebrospinal-fluid; serotonin metabolites; dopamine; ferritin; covariability; transferrin; disorder; humans
AB The symptoms of restless legs syndrome (RLS) have a circadian pattern and central nervous system dopamine has been implicated in the pathogenesis of the condition. We sought to characterize circadian variation in dopamine and related compounds in human cerebro-spinal fluid (CSF). CSF was continuously withdrawn for 22 h from in implanted lumbar intradural catheter and sampled from three patients with RLS, three patients with Parkinson's disease (PD) and three healthy volunteers. Patients had moderate disease severity and took no medications. We assayed CSF dopamine (DA), homovanillic acid HVA), dihydroxy-phenylacetic acid (DOPAC) and 5-hydroxyindole acetic acid (5-HIAA) from samples every 30 min by reversed-phase HPLC coupled with electrochemical detection. We also measured CSF levels of hypocretin-1 every hour by RIA. The procedure was well-tolerated. One patient ended the study early due to lumbar radicular pain and was not included in the analysis. There were no changes in CSF cell counts or protein levels from the first to the last samples. There was no difference in any of the compounds between groups, so we fit 24-h cosines to examine if the entire group had significant phase consistency. There was a peak for dopamine at 10 a.m. (p < 0.025) and for HVA at 2 p.m. (p < 0.01), but no evidence of a significant 24-h rhythm for DOPAC, 5-HIAA, the HVA/5-HIAA ratio, or hypocretin-1. These results demonstrate a circadian rhythm for CSF dopamine and HVA concentrations in humans, With higher levels in the daytime than at nighttime. This circadian variation Could Underlie the symptoms of RLS and sleep-related variation in motor function in PD. (C) 2007 Elsevier B.V. All rights reserved.
C1 [Poceta, J. Steven] Scripps Res Inst, Scripps Clin, Div Neurol, Mol & Integrat Neurosci Dept, La Jolla, CA 92037 USA.
   Scripps Res Inst, Mol & Integrat Neurosci Dept, Scripps Clin, Sleep Ctr, La Jolla, CA 92037 USA.
C3 Scripps Research Institute; Scripps Research Institute
RP Poceta, JS (corresponding author), Scripps Res Inst, Scripps Clin, Div Neurol, Mol & Integrat Neurosci Dept, La Jolla, CA 92037 USA.
EM jpoceta@scripps.edu
FU Scripps Clinic Brain Research and Treatment Center; Scripps Clinic Sleep Center; NIH [RO1 AA014619, R21 DA019962]
CR Allen RP, 2003, SLEEP MED, V4, P101, DOI 10.1016/S1389-9457(03)00010-8
   [Anonymous], 1980, NEUROBIOLOGY CEREBRO, V0, P0, DOI DOI 10.1007/978-1-4684-1039-6_5
   Batschelet E., 1981, CIRCULAR STAT BIOL, V0, P0
   Chase T N, 1976, ANN CLIN LAB SCI, V6, P4
   Clardy SL, 2006, J LAB CLIN MED, V147, P67, DOI 10.1016/j.lab.2005.06.011
   Cortese S, 2005, SLEEP, V28, P1007, DOI 10.1093/sleep/28.8.1007
   Earley CJ, 2006, SLEEP MED, V7, P263, DOI 10.1016/j.sleep.2005.09.006
   Earley CJ, 2000, NEUROLOGY, V54, P1698, DOI 10.1212/WNL.54.8.1698
   Earley CJ, 2001, MOVEMENT DISORD, V16, P144, DOI 10.1002/1531-8257(200101)16:1<144::AID-MDS1009>3.0.CO;2-F
   Geracioti TD, 1998, BIOL PSYCHIAT, V44, P228, DOI 10.1016/S0006-3223(97)90372-3
   GERACIOTI TD, 1992, J CLIN ENDOCR METAB, V74, P1325, DOI 10.1210/jc.74.6.1325
   Hagan MM, 1999, J CLIN ENDOCR METAB, V84, P3579, DOI 10.1210/jc.84.10.3579
   Hill KK, 1999, NEUROSCI LETT, V276, P25, DOI 10.1016/S0304-3940(99)00778-8
   Horiguchi J, 1999, INT CLIN PSYCHOPHARM, V14, P33
   Michaud M, 2005, SLEEP, V28, P843, DOI 10.1093/sleep/28.7.843
   Mizuno S, 2005, J SLEEP RES, V14, P43, DOI 10.1111/j.1365-2869.2004.00403.x
   Montplaisir J, 2006, MOVEMENT DISORD, V21, P1627, DOI 10.1002/mds.21050
   Oertel WH, 2007, MOVEMENT DISORD, V22, P213, DOI 10.1002/mds.21261
   Ruottinen HM, 2000, NEUROLOGY, V54, P502, DOI 10.1212/WNL.54.2.502
   Stiasny-Kolster K, 2003, NEUROLOGY, V61, P1426, DOI 10.1212/01.WNL.0000094196.50155.38
   WEST KA, 1972, CONFIN NEUROL, V34, P136
   WINKELMANN J, 2007, MOV DISORD, V0, P0
   Wong ML, 2000, P NATL ACAD SCI USA, V97, P325, DOI 10.1073/pnas.97.1.325
   Wszolek ZK, 2007, MOVEMENT DISORD, V22, P284, DOI 10.1002/mds.21212
   Zucconi M, 2007, NEUROL SCI, V28, PS47, DOI 10.1007/s10072-007-0737-9
NR 25
TC 41
Z9 48
U1 0
U2 11
PU ELSEVIER SCIENCE BV
PI AMSTERDAM
PA PO BOX 211, 1000 AE AMSTERDAM, NETHERLANDS
SN 1389-9457
EI 1878-5506
J9 SLEEP MED
JI Sleep Med.
PD JAN 15
PY 2009
VL 10
IS 1
BP 129
EP 133
DI 10.1016/j.sleep.2007.11.002
PG 5
WC Clinical Neurology
SC Neurosciences & Neurology
GA 407XN
UT WOS:000263397700020
PM 18207455
DA 2024-02-01
ER

PT J
AU Marinelli, L
   Crupi, D
   Di Rocco, A
   Bove, M
   Eidelberg, D
   Abbruzzese, G
   Ghilardi, MF
AF Marinelli, Lucio
   Crupi, Domenica
   Di Rocco, Alessandro
   Bove, Marco
   Eidelberg, David
   Abbruzzese, Giovanni
   Ghilardi, M. Felice
TI Learning and consolidation of visuo-motor adaptation in Parkinson's disease
SO PARKINSONISM & RELATED DISORDERS
LA English
DT Article
DE Reaching movements; Motor learning; Consolidation; Sleep; Parkinson's disease
ID sleep disorders; mental rotation; rem-sleep; skill; transformation; impairment; retention; movements; sequence; behavior
AB We have previously shown in normal Subjects that motor adaptation to imposed visual rotation is significantly enhanced when tested few days later. This occurs through a process of sleep-dependent memory consolidation. Here we ascertained whether patients with Parkinson's disease (PD) learn, improve, and retain new motor skills in the same way as normal subjects. We tested 16 patients in early stages of PD and 21 control subjects over two days. All subjects performed reaching movements on a digitizing tablet. Vision of the limb was precluded with an opaque screen; hand paths were shown on the screen with the targets' position. Unbeknownst to the subjects, the hand path on the screen was rotated by 30 degrees. In experiment 1, patients taking dopaminergic treatment and controls adapted to rotation with targets appearing in an unpredictable order. In experiment 2, drug-naive patients and controls adapted to rotation in a less challenging task where target's appearance was predictable. Patients and controls made similar movements and adapted to rotation in the same way. However, when tested again over the following days, controls' performance significantly improved compared to training, while patients' performance did not. This lack of consolidation, which is present in the early stages of the disease and is independent from therapy, may be due to abnormal homeostatic processes that occur during sleep. (C) 2008 Elsevier Ltd. All rights reserved.
C1 [Marinelli, Lucio; Crupi, Domenica; Ghilardi, M. Felice] CUNY, Sch Med, Dept Physiol & Pharmacol, New York, NY 10031 USA.
   [Marinelli, Lucio; Abbruzzese, Giovanni] Univ Genoa, Inst Neurol, Dept Neurosci Ophthalmol & Genet, Genoa, Italy.
   [Di Rocco, Alessandro; Ghilardi, M. Felice] NYU, Dept Neurol, Sch Med, New York, NY 10016 USA.
   [Bove, Marco] Univ Genoa, Dept Expt Med, Sect Human Physiol, Genoa, Italy.
   [Eidelberg, David] N Shore Long Isl Jewish Res Inst, Manhasset, NY USA.
C3 City University of New York (CUNY) System; University of Genoa; New York University; University of Genoa; Northwell Health
RP Ghilardi, MF (corresponding author), CUNY, Sch Med, Dept Physiol & Pharmacol, Harris Hall H-210,160 Convent Ave, New York, NY 10031 USA.
EM lice.mg79@gmail.com
FU National Parkinson Foundation; McDonnell Foundation (MFG) [NIH R01 NS054864]
CR Agostino R, 1996, J NEUROL SCI, V139, P218
   Amick MM, 2006, NEUROPSYCHOLOGIA, V44, P339, DOI 10.1016/j.neuropsychologia.2005.06.002
   APPOLLONIO I, 1994, ARCH NEUROL-CHICAGO, V51, P359, DOI 10.1001/archneur.1994.00540160053008
   BOLLER F, 1984, ARCH NEUROL-CHICAGO, V41, P485, DOI 10.1001/archneur.1984.04050170031011
   Brotini S, 2004, SLEEP MED, V5, P169, DOI 10.1016/j.sleep.2003.10.012
   Brunner H, 2002, MOVEMENT DISORD, V17, P928, DOI 10.1002/mds.10242
   Cohen H, 2007, EXP BRAIN RES, V179, P703, DOI 10.1007/s00221-006-0827-6
   Contreras-Vidal JL, 2003, EXP BRAIN RES, V150, P25, DOI 10.1007/s00221-003-1403-y
   DIEDERICH NJC, 2003, SLEEP MOVEMENT DISOR, V0, P0
   DOMINEY P, 1995, NEUROPSYCHOLOGIA, V33, P727, DOI 10.1016/0028-3932(95)00008-Q
   Doyon J, 1997, BRAIN COGNITION, V34, P218, DOI 10.1006/brcg.1997.0899
   ELLIOTT T, 2000, SOC NEUR ABSTR, V26, P179
   GHILARDI MF, 1995, J NEUROPHYSIOL, V73, P2535, DOI 10.1152/jn.1995.73.6.2535
   Ghilardi MF, 2000, BRAIN RES, V871, P127, DOI 10.1016/S0006-8993(00)02365-9
   Ghilardi MF, 2003, NEUROLOGY, V60, P1313, DOI 10.1212/01.WNL.0000059545.69089.EE
   Ghilardi MF, 2000, BRAIN RES, V876, P112, DOI 10.1016/S0006-8993(00)02635-4
   Hadipour-Niktarash A, 2007, J NEUROSCI, V27, P13413, DOI 10.1523/JNEUROSCI.2570-07.2007
   Huber R, 2004, NATURE, V430, P78, DOI 10.1038/nature02663
   HUFSCHMIDT A, 1995, MOVEMENT DISORD, V10, P267, DOI 10.1002/mds.870100306
   JAHANSHAHI M, 1995, BRAIN, V118, P913, DOI 10.1093/brain/118.4.913
   KARNI A, 1994, SCIENCE, V265, P679, DOI 10.1126/science.8036518
   Krakauer JW, 2005, J NEUROSCI, V25, P473, DOI 10.1523/JNEUROSCI.4218-04.2005
   Krebs HI, 2001, EXP BRAIN RES, V141, P425, DOI 10.1007/s002210100871
   Kumar S, 2002, MOVEMENT DISORD, V17, P775, DOI 10.1002/mds.10167
   Lai YY, 2003, MOL NEUROBIOL, V27, P137, DOI 10.1385/MN:27:2:137
   Lee AC, 1998, NEUROPSYCHOLOGIA, V36, P109, DOI 10.1016/S0028-3932(97)00017-1
   LEES AJ, 1988, CLIN NEUROPHARMACOL, V11, P512, DOI 10.1097/00002826-198812000-00004
   Mochizuki-Kawai H, 2004, NEUROPSYCHOLOGIA, V42, P1858, DOI 10.1016/j.neuropsychologia.2004.03.012
   Morgante F, 2006, BRAIN, V129, P1059, DOI 10.1093/brain/awl031
   Postle BR, 1997, NEUROPSYCHOLOGIA, V35, P1413, DOI 10.1016/S0028-3932(97)00054-7
   Rye DB, 2004, NEUROLOGY, V63, PS2, DOI 10.1212/WNL.63.8_suppl_3.S2
   Shadmehr R, 1997, J NEUROSCI, V17, P409, DOI 10.1523/JNEUROSCI.17-01-00409.1997
   Smiley-Oyen AL, 2007, J MOTOR BEHAV, V39, P103, DOI 10.3200/JMBR.39.2.103-114
   Smiley-Oyen AL, 2003, EXP BRAIN RES, V152, P453, DOI 10.1007/s00221-003-1570-x
   STERN Y, 1988, J NEUROL NEUROSUR PS, V51, P1584, DOI 10.1136/jnnp.51.12.1584
   Tandberg E, 1998, MOVEMENT DISORD, V13, P895, DOI 10.1002/mds.870130606
   Tononi G, 2003, BRAIN RES BULL, V62, P143, DOI 10.1016/j.brainresbull.2003.09.004
   Wright WG, 2007, NEUROSCI LETT, V417, P10, DOI 10.1016/j.neulet.2007.02.016
NR 38
TC 91
Z9 108
U1 0
U2 15
PU ELSEVIER SCI LTD
PI OXFORD
PA THE BOULEVARD, LANGFORD LANE, KIDLINGTON, OXFORD OX5 1GB, OXON, ENGLAND
SN 1353-8020
EI 1873-5126
J9 PARKINSONISM RELAT D
JI Parkinsonism Relat. Disord.
PD JAN 15
PY 2009
VL 15
IS 1
BP 6
EP 11
DI 10.1016/j.parkreldis.2008.02.012
PG 6
WC Clinical Neurology
SC Neurosciences & Neurology
GA 413OB
UT WOS:000263801300003
PM 18424221
DA 2024-02-01
ER

PT J
AU Molloy, S
   Minett, T
   O'Brien, JT
   McKeith, IG
   Burn, DJ
AF Molloy, Sophie
   Minett, Thais
   O'Brien, John T.
   McKeith, Ian G.
   Burn, David J.
TI Levodopa Use and Sleep in Patients with Dementia with Lewy Bodies
SO MOVEMENT DISORDERS
LA English
DT Article
DE levodopa; sleep; dementia with Lewy bodies
ID excessive daytime sleepiness; parkinsons-disease; disorders; scale
AB Sleep disturbance and excessive daytime somnolence (EDS) are features of Parkinson's disease (PD) and dementia with Lewy bodies (DLB) that may be influenced by dopamine replacement therapy. The effect of levodopa on sleep and EDS in DLB is unknown and unclear in PD. The aim of, this study is to determine if levodopa treatment alters sleep symptoms and EDS in DLB. Dopamine naive patients with DLB (n = 15: mean mini mental state examination (MMSE) score 17.7(4.6)) and PD (n = 9; mean MMSE 25.5(2.2)) were assessed using the Epworth sleep scale. Parkinson's disease sleep scale. and the neuropsychiatric inventory prior to initiating treatment with levodopa. All measures were repeated after 3 and 6 months of levodopa therapy. The median final daily levodopa dose was 300 mg in both groups. Baseline sleep measures were comparable between groups. Levodopa treatment did not affect sleep or lead to increased EDS in DLB patients. The use of levodopa does not appear to adversely affect subjective steep measures or increase EDS in DLB patients. (C) 2009 Movement Disorder Society
C1 [Molloy, Sophie; O'Brien, John T.; McKeith, Ian G.; Burn, David J.] Univ Newcastle, Wolfson Res Ctr, Inst Ageing & Hlth, Newcastle Upon Tyne, Tyne & Wear, England.
   [Minett, Thais] Univ Fed Sao Paulo, Dept Prevent Med, Sao Paulo, Brazil.
C3 Newcastle University - UK; Universidade Federal de Sao Paulo (UNIFESP)
RP Molloy, S (corresponding author), Charing Cross Hosp, Dept Neurol, Imperial Hosp Trust, Fulham Palace Road, London W6 8RF, England.
EM sophie.molloy@btopenworld.com
FU Medical Research Council [G0502157, G0400074] Funding Source: Medline; MRC [G0400074, G0502157] Funding Source: UKRI; Medical Research Council [G0400074, G0502157] Funding Source: researchfish
CR Andreu N, 1999, CLIN NEUROPHARMACOL, V22, P15, DOI 10.1097/00002826-199901000-00004
   Arnulf I, 2006, J NEURAL TRANSM-SUPP, V0, P357
   Arnulf I, 2002, NEUROLOGY, V58, P1019, DOI 10.1212/WNL.58.7.1019
   Ballard C, 1997, ACTA NEUROL SCAND, V96, P366
   Bhatt MH, 2005, SEMIN NEUROL, V25, P39, DOI 10.1055/s-2005-867072
   BODDY F, 2006, INT J GERIATR PSYCH, V21, P1
   Boeve Bradley F, 2002, CURR NEUROL NEUROSCI REP, V2, P169, DOI 10.1007/s11910-002-0027-0
   Chaudhuri KR, 2002, J NEUROL NEUROSUR PS, V73, P629, DOI 10.1136/jnnp.73.6.629
   Comella C, 2003, SLEEP MED, V4, P267, DOI 10.1016/S1389-9457(03)00116-3
   Comella CL, 2007, MOVEMENT DISORD, V22, PS367, DOI 10.1002/mds.21682
   CUMMINGS JL, 1994, NEUROLOGY, V44, P2308, DOI 10.1212/WNL.44.12.2308
   Fabbrini G, 2002, MOVEMENT DISORD, V17, P1026, DOI 10.1002/mds.10193
   FOLSTEIN MF, 1975, J PSYCHIAT RES, V12, P189, DOI 10.1016/0022-3956(75)90026-6
   GIBB WRG, 1988, J NEUROL NEUROSUR PS, V51, P745, DOI 10.1136/jnnp.51.6.745
   Gómez-Esteban JC, 2006, MOVEMENT DISORD, V21, P983, DOI 10.1002/mds.20874
   Grace JB, 2000, INT J GERIATR PSYCH, V15, P1028, DOI 10.1002/1099-1166(200011)15:11<1028::AID-GPS227>3.0.CO;2-E
   Hobson DE, 2002, JAMA-J AM MED ASSOC, V287, P455, DOI 10.1001/jama.287.4.455
   JOHNS MW, 1993, CEHST, V101, P30
   Kaynak D, 2005, EUR J NEUROL, V12, P199, DOI 10.1111/j.1468-1331.2004.00971.x
   McKeith IG, 1996, NEUROLOGY, V47, P1113, DOI 10.1212/WNL.47.5.1113
   Molloy S, 2005, J NEUROL NEUROSUR PS, V76, P1200, DOI 10.1136/jnnp.2004.052332
   Molloy SA, 2006, J NEUROL NEUROSUR PS, V77, P1323, DOI 10.1136/jnnp.2006.098079
   OSuilleabhain PE, 2002, ARCH NEUROL-CHICAGO, V59, P986, DOI 10.1001/archneur.59.6.986
   Ondo WG, 2001, NEUROLOGY, V57, P1392, DOI 10.1212/WNL.57.8.1392
   Pal PK, 1999, PARKINSONISM RELAT D, V5, P1, DOI 10.1016/S1353-8020(99)00011-5
   UDCMarsden CD, 1987, RECENT DEVELOPMENTS IN PARKINSONS DISEASE, V0, P153
   YESAVAGE JA, 1983, J PSYCHIATR RES, V17, P37, DOI 10.1016/0022-3956(82)90033-4
NR 27
TC 7
Z9 8
U1 2
U2 9
PU WILEY
PI HOBOKEN
PA 111 RIVER ST, HOBOKEN 07030-5774, NJ USA
SN 0885-3185
EI 1531-8257
J9 MOVEMENT DISORD
JI Mov. Disord.
PD MAR 15
PY 2009
VL 24
IS 4
BP 609
EP 612
DI 10.1002/mds.22411
PG 4
WC Clinical Neurology
SC Neurosciences & Neurology
GA 430QO
UT WOS:000265003800019
PM 19191343
DA 2024-02-01
ER

PT J
AU Yoritaka, A
   Ohizumi, H
   Tanaka, S
   Hattori, N
AF Yoritaka, Asako
   Ohizumi, Hideki
   Tanaka, Shigeki
   Hattori, Nobutaka
TI Parkinson's Disease with and without REM Sleep Behaviour Disorder: Are There Any Clinical Differences?
SO EUROPEAN NEUROLOGY
LA English
DT Article
DE REM sleep behaviour disorder; Parkinson's disease; Autonomic nervous system
ID lewy body; hallucinations; pathology; dementia; synucleinopathy; diagnosis; dlb
AB Rapid eye movement sleep behaviour disorder (RBD) may serve as a useful indicator to approach Parkinson's disease (PD); however, PD patients do not always exhibit RBD. We wondered whether the presence of RBD would be reflected in the expansion of PD lesions and represent the same PD entity. We examined the clinical differences between PD with and without RBD and studied the frequency of RBD-like symptoms (RBD-s) and clinical differences in 150 PD patients, including 81 patients (54.0%) who satisfied the International Classification of Sleep Disorders, Revised, minimum clinical criteria for RBD. RBD-s preceding the appearance of parkinsonism were found in 44.4% of patients. Statistically, the presence of RBD-s was associated with ages above 65 years, male gender, constipation, dopa-induced dyskinesia and 'sleep attack', with odds ratios of 3.709, 2.469, 2.184, 5.046 and 6.562, respectively. No differences were found between the 2 groups with regard to symptoms at PD onset, disease duration, Hoehn-Yahr stage, hallucination, dementia, wearing-off, orthostatic hypotension, cerebral blood flow and anti-parkinsonism drugs. In the early stage, RBD and autonomic system dysfunction are important factors in the progression of PD. Copyright (c) 2009 S. Karger AG, Basel
C1 [Yoritaka, Asako; Hattori, Nobutaka] Juntendo Univ, Sch Med, Dept Neurol, Bunkyo Ku, Tokyo 1130033, Japan.
   [Yoritaka, Asako; Ohizumi, Hideki; Tanaka, Shigeki] Juntendo Urayasu Hosp, Dept Neurol, Tokyo, Japan.
C3 Juntendo University; Juntendo University
RP Yoritaka, A (corresponding author), Juntendo Univ, Sch Med, Dept Neurol, Bunkyo Ku, 2-1-1 Hongo, Tokyo 1130033, Japan.
EM ayori@juntendo.ac.jp
CR *AM SLEEP DIS ASS, 1997, INT CLASS SLEEP DIS, V0, P0
   Arnulf I, 2000, NEUROLOGY, V55, P281, DOI 10.1212/WNL.55.2.281
   Boeve B, 2003, NEUROLOGY, V61, P40, DOI 10.1212/01.WNL.0000073619.94467.B0
   Boeve BF, 2004, J GERIATR PSYCH NEUR, V17, P146, DOI 10.1177/0891988704267465
   Boeve BF, 2001, MOVEMENT DISORD, V16, P622, DOI 10.1002/mds.1120
   Braak H, 2003, NEUROBIOL AGING, V24, P197, DOI 10.1016/S0197-4580(02)00065-9
   Braak H, 2007, ACTA NEUROPATHOL, V113, P421, DOI 10.1007/s00401-007-0193-x
   BROWN JW, 1985, HDB CLIN NEUROLOGY, V0, P351
   CALNE DB, 1992, ANN NEUROL, V32, PS125, DOI 10.1002/ana.410320721
   Eisensehr I, 2001, J NEUROL SCI, V186, P7, DOI 10.1016/S0022-510X(01)00480-4
   Gagnon JF, 2002, NEUROLOGY, V59, P585, DOI 10.1212/WNL.59.4.585
   Lippa CF, 2007, NEUROLOGY, V68, P812, DOI 10.1212/01.wnl.0000256715.13907.d3
   McKeith IG, 2005, NEUROLOGY, V65, P1863, DOI 10.1212/01.wnl.0000187889.17253.b1
   Nomura T, 2003, MOVEMENT DISORD, V18, P812, DOI 10.1002/mds.10439
   OHTSUKA T, 2005, SEISHINIGAKUKENKYUJY, V41, P16
   Olson EJ, 2000, BRAIN, V123, P331, DOI 10.1093/brain/123.2.331
   Pacchetti C, 2005, MOVEMENT DISORD, V20, P1439, DOI 10.1002/mds.20582
   Scaglione C, 2005, NEUROL SCI, V25, P316, DOI 10.1007/s10072-004-0364-7
   Schenck CH, 1996, NEUROLOGY, V46, P388, DOI 10.1212/WNL.46.2.388
   UCHIYAMA M, 1995, NEUROLOGY, V45, P709, DOI 10.1212/WNL.45.4.709
   WALTERS AS, 1995, MOVEMENT DISORD, V10, P634, DOI 10.1002/mds.870100517
NR 21
TC 83
Z9 92
U1 1
U2 11
PU KARGER
PI BASEL
PA ALLSCHWILERSTRASSE 10, CH-4009 BASEL, SWITZERLAND
SN 0014-3022
EI 1421-9913
J9 EUR NEUROL
JI Eur. Neurol.
PD JUN 15
PY 2009
VL 61
IS 3
BP 164
EP 170
DI 10.1159/000189269
PG 7
WC Clinical Neurology; Neurosciences
SC Neurosciences & Neurology
GA 404DS
UT WOS:000263131500007
PM 19129703
DA 2024-02-01
ER

PT J
AU Limousin, N
   Konofal, E
   Karroum, E
   Lohmann, E
   Theodorou, I
   Dürr, A
   Arnulf, I
AF Limousin, Nadege
   Konofal, Eric
   Karroum, Elias
   Lohmann, Ebba
   Theodorou, Ioannis
   Duerr, Alexandra
   Arnulf, Isabelle
TI Restless Legs Syndrome, Rapid Eye Movement Sleep Behavior Disorder, and Hypersomnia in Patients with Two <i>Parkin</i> Mutations
SO MOVEMENT DISORDERS
LA English
DT Article
DE Parkinson's disease; hypersomnia; restless legs syndrome; inborn genetic diseases; REM sleep behavior disorder
ID rem-sleep; juvenile parkinsonism; disease; onset; pathophysiology; association; variants; common
AB Parkin gene mutations cause a juvenile parkinsonism. Patients with these mutations may commonly exhibit REM sleep behaviour disorders, but other sleep problems (insomnia, sleepiness, restless leg syndrome) have problems not been studied. The aim of this study was to evaluate the sleep-wake phenotype in patients with two parkin mutations, compared with patients with idiopathic Parkinson's disease (iPD). Sleep interview and overnight video-polysomnography, followed by multiple sleep latency tests, were assessed in I I consecutive patients with two parkin mutations (aged 35-60 years, from seven families) and I I sex-matched patients with iPD (aged 51-65 years). Sleep complaints in the parkin group included insomnia (73% patients versus 45% in the iPD group), restless leas syndrome (45%, versus none in the iPD group, P = 0.04), and daytime sleepiness (45%, versus 54% in the iPD group). Of the parkin patients, 45% had REM sleep without atonia, but only 9% had a definite REM sleep behavior disorder. All sleep measures were similar in the parkin and iPD groups. Two parkin siblings had a central hypersomnia, characterized by mean daytime sleep latencies of 3 min, no sleep onset REM periods, and normal nighttime sleep. Although the patients with two parkin mutations were young, their sleep phenotype paralleled the clinical and polygraphic sleep recording abnormalities reported in iPD, except that restless legs syndrome was more prevalent and secondary narcolepsy was absent. (C) 2007 Movement Disorder Society
C1 [Limousin, Nadege; Konofal, Eric; Karroum, Elias; Arnulf, Isabelle] Univ Paris 06, Hop La Pitie Salpetriere, Assistance Publ Hop Paris, Unite Pathol Sommeil, F-75651 Paris 13, France.
   [Limousin, Nadege; Konofal, Eric; Karroum, Elias; Arnulf, Isabelle] Univ Paris 06, Hop La Pitie Salpetriere, Assistance Publ Hop Paris, UMR 975, F-75651 Paris 13, France.
   [Lohmann, Ebba; Duerr, Alexandra] INSERM, UMR S679, Paris, France.
   [Theodorou, Ioannis] Hop La Pitie Salpetriere, Lab Immunol Cellulaire & Tissulaire, Paris, France.
   [Duerr, Alexandra] Hop La Pitie Salpetriere, Dept Genet & Cytogenet, Paris, France.
C3 Sorbonne Universite; Assistance Publique Hopitaux Paris (APHP); Hopital Universitaire Pitie-Salpetriere - APHP; Aix-Marseille Universite; Assistance Publique-Hopitaux de Marseille; Sorbonne Universite; Aix-Marseille Universite; Assistance Publique-Hopitaux de Marseille; Assistance Publique Hopitaux Paris (APHP); Hopital Universitaire Pitie-Salpetriere - APHP; Institut National de la Sante et de la Recherche Medicale (Inserm); Assistance Publique Hopitaux Paris (APHP); Hopital Universitaire Pitie-Salpetriere - APHP; Sorbonne Universite; Sorbonne Universite; Assistance Publique Hopitaux Paris (APHP); Hopital Universitaire Pitie-Salpetriere - APHP
RP Arnulf, I (corresponding author), Univ Paris 06, Hop La Pitie Salpetriere, Assistance Publ Hop Paris, Unite Pathol Sommeil, 47-83 Blvd Hop, F-75651 Paris 13, France.
EM isabelle.arnulf@psl.aphp.fr
FU Institut National de la Sante et de la Recherche Medicale
CR Adel S, 2006, MOVEMENT DISORD, V21, P258, DOI 10.1002/mds.20690
   American Academy of Sleep Medicine, 2005, INT CLASS SLEEP DIS, V0, P0
   Arnulf I, 2002, NEUROLOGY, V58, P1019, DOI 10.1212/WNL.58.7.1019
   Arnulf I, 2000, NEUROLOGY, V55, P281, DOI 10.1212/WNL.55.2.281
   Arnulf I, 2005, SLEEP, V28, P349
   Boeve BF, 2007, BRAIN, V130, P2770, DOI 10.1093/brain/awm056
   CARSKADON MA, 1986, SLEEP, V9, P519, DOI 10.1093/sleep/9.4.519
   De Cock VC, 2008, NAT CLIN PRACT NEURO, V4, P254, DOI 10.1038/ncpneuro0775
   FOLSTEIN MF, 1975, J PSYCHIAT RES, V12, P189, DOI 10.1016/0022-3956(75)90026-6
   GIBB WRG, 1988, NEUROLOGY, V38, P1402, DOI 10.1212/WNL.38.9.1402
   Gómez-Esteban JC, 2007, MOVEMENT DISORD, V22, P1912, DOI 10.1002/mds.21624
   Grandas F, 2004, NEUROLOGY, V63, PS8, DOI 10.1212/WNL.63.8_suppl_3.S8
   Hedrich K, 2004, MOVEMENT DISORD, V19, P1146, DOI 10.1002/mds.20234
   HOEHN MM, 1967, NEUROLOGY, V17, P427, DOI 10.1212/WNL.17.5.427
   JOHNS MW, 1991, SLEEP, V14, P540, DOI 10.1093/sleep/14.6.540
   Kay DM, 2007, ANN NEUROL, V61, P47, DOI 10.1002/ana.21039
   Kitada T, 1998, NATURE, V392, P605, DOI 10.1038/33416
   Kumru H, 2004, ANN NEUROL, V56, P599, DOI 10.1002/ana.20272
   Lesage S, 2008, J MED GENET, V45, P43, DOI 10.1136/jmg.2007.051854
   Lohmann E, 2003, ANN NEUROL, V54, P176, DOI 10.1002/ana.10613
   Lohmann E, 2009, NEUROLOGY, V72, P110, DOI 10.1212/01.wnl.0000327098.86861.d4
   Lücking CB, 2000, NEW ENGL J MED, V342, P1560, DOI 10.1056/NEJM200005253422103
   Monaca C, 2006, SLEEP MED, V7, P448, DOI 10.1016/j.sleep.2005.12.002
   Mori H, 1998, NEUROLOGY, V51, P890, DOI 10.1212/WNL.51.3.890
   Oliveira SA, 2003, ANN NEUROL, V53, P624, DOI 10.1002/ana.10524
   Ondo WG, 2002, ARCH NEUROL-CHICAGO, V59, P421, DOI 10.1001/archneur.59.3.421
   Paulus W, 2006, LANCET NEUROL, V5, P878, DOI 10.1016/S1474-4422(06)70576-2
   Periquet M, 2003, BRAIN, V126, P1271, DOI 10.1093/brain/awg136
   Pillay P, 1999, PATHOL ONCOL RES, V5, P17, DOI 10.1053/paor.1999.0017
   Razmy A, 2004, ARCH NEUROL-CHICAGO, V61, P97, DOI 10.1001/archneur.61.1.97
   Rechtschaffen A, 1968, MANUAL STANDARDIZED, V0, P0
   Santamaria J, 2003, SLEEP MED, V4, P153, DOI 10.1016/S1389-9457(02)00153-3
   Schenck CH, 1996, NEUROLOGY, V46, P388, DOI 10.1212/WNL.46.2.388
   Schenck CH, 2002, SLEEP, V25, P120, DOI 10.1093/sleep/25.2.120
   TAKAHASHI H, 1994, NEUROLOGY, V44, P437, DOI 10.1212/WNL.44.3_Part_1.437
   Tison F, 2005, NEUROLOGY, V65, P239, DOI 10.1212/01.wnl.0000168910.48309.4a
   UDCMarsden CD, 1987, RECENT DEVELOPMENTS IN PARKINSONS DISEASE, V0, P153
   Walters AS, 2003, SLEEP MED, V4, P121, DOI 10.1016/S1389-9457(02)00258-7
   Winkelmann J, 2007, NAT GENET, V39, P1000, DOI 10.1038/ng2099
NR 39
TC 38
Z9 39
U1 0
U2 4
PU WILEY
PI HOBOKEN
PA 111 RIVER ST, HOBOKEN 07030-5774, NJ USA
SN 0885-3185
EI 1531-8257
J9 MOVEMENT DISORD
JI Mov. Disord.
PD OCT 15
PY 2009
VL 24
IS 13
BP 1970
EP 1976
DI 10.1002/mds.22711
PG 7
WC Clinical Neurology
SC Neurosciences & Neurology
GA 516PW
UT WOS:000271555700013
PM 19672985
DA 2024-02-01
ER

PT J
AU Martinez-Martin, P
   Rodriguez-Blazquez, C
   Abe, K
   Bhattacharyya, KB
   Bloem, BR
   Carod-Artal, FJ
   Prakash, R
   Esselink, RAJ
   Falup-Pecurariu, C
   Gallardo, M
   Mir, P
   Naidu, Y
   Nicoletti, A
   Sethi, K
   Tsuboi, Y
   van Hilten, JJ
   Visser, M
   Zappia, M
   Chaudhuri, KR
AF Martinez-Martin, P.
   Rodriguez-Blazquez, C.
   Abe, K.
   Bhattacharyya, K. B.
   Bloem, B. R.
   Carod-Artal, F. J.
   Prakash, R.
   Esselink, R. A. J.
   Falup-Pecurariu, C.
   Gallardo, M.
   Mir, P.
   Naidu, Y.
   Nicoletti, A.
   Sethi, K.
   Tsuboi, Y.
   van Hilten, J. J.
   Visser, M.
   Zappia, M.
   Chaudhuri, K. R.
TI International study on the psychometric attributes of the Non-Motor Symptoms Scale in Parkinson disease
SO NEUROLOGY
LA English
DT Article
ID quality-of-life; index; questionnaire; hallucinations; coefficient; prevalence; validation; impression; severity
AB Background: Nonmotor symptoms (NMS) have a great impact on patients with Parkinson disease (PD). The Non-Motor Symptoms Scale (NMSS) is an instrument specifically designed for the comprehensive assessment of NMS in patients with PD. NMSS psychometric properties have been tested in this study. Methods: Data were collected in 12 centers across 10 countries in America, Asia, and Europe. In addition to the NMSS, the following measures were applied: Scales for Outcomes in Parkinson's Disease (SCOPA)-Motor, SCOPA-Psychiatric Complications (SCOPA-PC), SCOPA-Cognition, Hoehn and Yahr Staging (HY), Clinical Impression of Severity Index for Parkinson's Disease (CISI-PD), SCOPA-Autonomic, Parkinson's Disease Sleep Scale (PDSS), Parkinson's Disease Questionnaire-39 items (PDQ-39), and EuroQol-5 dimensions (EQ-5D). NMSS acceptability, reliability, validity, and precision were analyzed. Results: Four hundred eleven patients with PD, 61.3% men, were recruited. The mean age was 64.5 +/- 9.9 years, and mean disease duration was 8.1 +/- 5.7 years. The NMSS score was 57.1 +/- 44.0 points. The scale was free of floor or ceiling effects. For domains, the Cronbach alpha coefficient ranged from 0.44 to 0.85. The intraclass correlation coefficient (0.90 for the total score, 0.67-0.91 for domains) and Lin concordance coefficient (0.88) suggested satisfactory reproducibility. The NMSS total score correlated significantly with SCOPA-Autonomic, PDQ-39, and EQ-5D (r(S) = 0.57-0.70). Association was close between NMSS domains and the corresponding SCOPA Autonomic domains (r(S) = 0.51-0.65) and also with scales measuring related constructs ( PDSS, SCOPA-PC) (all p < 0.0001). The NMSS total score was higher for women (p < 0.02) and for increasing disease duration, HY, and CISI-PD severity level (p < 0.001). The SEM was 13.91 for total score and 1.71 to 4.73 for domains. Conclusion: The Non-Motor Symptoms Scale is an acceptable, reproducible, valid, and precise assessment instrument for nonmotor symptoms in Parkinson disease. Neurology (R) 2009; 73: 1584-1591
C1 [Martinez-Martin, P.; Rodriguez-Blazquez, C.] Carlos III Inst Hlth, Natl Ctr Epidemiol, Madrid 28029, Spain.
   [Martinez-Martin, P.; Rodriguez-Blazquez, C.] Carlos III Inst Hlth, CIBERNED, Madrid 28029, Spain.
   [Abe, K.] Konan Womens Univ, Dept Neurol & Rehabil, Kobe, Hyogo, Japan.
   Konan Hosp, Kobe, Hyogo, Japan.
   [Bhattacharyya, K. B.] Burdwan Med Coll & Hosp, Bangur Inst Neurosci & Psychiat, Dept Neuromed, Kolkata, W Bengal, India.
   [Bloem, B. R.; Esselink, R. A. J.] Radboud Univ Nijmegen, Med Ctr, Donders Inst Brain Cognit & Behav, Dept Neurol, NL-6525 ED Nijmegen, Netherlands.
   [Carod-Artal, F. J.] Sarah Hosp, Dept Neurol, Brasilia, DF, Brazil.
   [Prakash, R.; Sethi, K.] Med Coll Georgia, Dept Neurol, Augusta, GA 30912 USA.
   [Falup-Pecurariu, C.] Transilvania Univ, Dept Neurol, Brasov, Romania.
   [Gallardo, M.] Hosp Domingo Dr Luciani, Movement Disorders Unit, Caracas, Venezuela.
   [Mir, P.] Hosp Univ Virgen Rocio CSIC U Sevilla, Inst Biomed Sevilla, Dept Neurol, Movement Disorders Unit, Seville, Spain.
   [Naidu, Y.] Univ Hosp, Dept Neurol, London, England.
   CIBERNED, Seville, Spain.
   [Nicoletti, A.; Zappia, M.] Univ Catania, Dept Neurosci, I-95124 Catania, Italy.
   [Tsuboi, Y.] Fukuoka Univ Hosp, Dept Neurol, Fukuoka, Japan.
   [van Hilten, J. J.; Visser, M.] Leiden Univ, Med Ctr, Dept Neurol, NL-2300 RA Leiden, Netherlands.
   [Chaudhuri, K. R.] Kings Coll Hosp London, Natl Parkinson Fdn Ctr Excellence, London, England.
   Univ Hosp Lewisham, Dept Neurol, London, England.
C3 Instituto de Salud Carlos III; CIBERNED; Instituto de Salud Carlos III; Institute of Post Graduate Medical Education & Research (IPGMER), Kolkata; Radboud University Nijmegen; University System of Georgia; Augusta University; Transylvania University of Brasov; Consejo Superior de Investigaciones Cientificas (CSIC); University of Sevilla; CSIC-JA-USE - Instituto de Biomedicina de Sevilla (IBIS); CIBERNED; University of Catania; Fukuoka University; Leiden University - Excl LUMC; Leiden University; Leiden University Medical Center (LUMC); King's College Hospital NHS Foundation Trust; King's College Hospital; University of London; King's College London
RP Martinez-Martin, P (corresponding author), Carlos III Inst Hlth, Natl Ctr Epidemiol, Av Monforte de Lemos 3, Madrid 28029, Spain.
EM pmartinez@isciii.es
FU Novartis and the Carlos III Institute of Health; Teva Pharmaceutical Industries, Ltd.; Michael J. Fox Foundation; National Parkinson Foundation; Internationaal Parkinson Fonds, ZonMw; Netherlands Organisation for Scientific Research Smart Mix Program; Ministerio de Educacion y Ciencia de Espana; Consejer a de Innovacion; Ciencia y Empresa de la Junta de Andaluca; Consejer a de Salud de la Junta de Andaluca; Sociedad Andaluza de Neurologa; Boehringer Ingelheim; GlaxoSmithKline; Solvay Pharmaceuticals, Inc.; NIH [5 U10 NS044464-07]; Italian Government (Ministry of Education, Universitu [2006065350_004]; Ministry of Health [PSNEURO_56/2005/17]
CR Aaronson N, 2002, QUAL LIFE RES, V11, P193
   [Anonymous], 1996, QUALITY OF LIFE AND PHARAMACOECONOMICS IN CLINICAL TRIALS, V0, P0
   Beaton DE, 2001, J CLIN EPIDEMIOL, V54, P1204, DOI 10.1016/S0895-4356(01)00407-3
   Chaudhuri KR, 2007, MOVEMENT DISORD, V22, P1901, DOI 10.1002/mds.21596
   Chaudhuri KR, 2006, MOVEMENT DISORD, V21, P916, DOI 10.1002/mds.20844
   Chaudhuri KR, 2002, J NEUROL NEUROSUR PS, V73, P629, DOI 10.1136/jnnp.73.6.629
   Chaudhuri KR, 2006, LANCET NEUROL, V5, P235, DOI 10.1016/S1474-4422(06)70373-8
   Damiano AM, 1999, QUAL LIFE RES, V8, P235, DOI 10.1023/A:1008823222574
   de Vet HC, 2006, HEALTH QUAL LIFE OUT, V4, P0, DOI 10.1186/1477-7525-4-54
   Feeny D, 2005, J CLIN EPIDEMIOL, V58, P138, DOI 10.1016/j.jclinepi.2004.08.005
   Fénelon G, 2000, BRAIN, V123, P733, DOI 10.1093/brain/123.4.733
   Friedman JH, 2007, MOVEMENT DISORD, V22, P297, DOI 10.1002/mds.21240
   Garcia-Borreguero D, 2003, SLEEP MED REV, V7, P115, DOI 10.1053/smrv.2002.0229
   GIBB WRG, 1988, J NEUROL NEUROSUR PS, V51, P745, DOI 10.1136/jnnp.51.6.745
   Goetz CG, 2001, NEUROLOGY, V57, P2078, DOI 10.1212/WNL.57.11.2078
   Goetz CG, 2007, MOVEMENT DISORD, V22, P41, DOI 10.1002/mds.21198
   Hobart J, 2001, BRAIN, V124, P962, DOI 10.1093/brain/124.5.962
   Hobart JC, 2007, LANCET NEUROL, V6, P1094, DOI 10.1016/S1474-4422(07)70290-9
   HOEHN MM, 1967, NEUROLOGY, V17, P427, DOI 10.1212/WNL.17.5.427
   Jenkinson C, 1997, AGE AGEING, V26, P353, DOI 10.1093/ageing/26.5.353
   Kuopio AM, 2000, MOVEMENT DISORD, V15, P216, DOI 10.1002/1531-8257(200003)15:2<216::AID-MDS1003>3.0.CO;2-#
   LIN LI, 1989, BIOMETRICS, V45, P255, DOI 10.2307/2532051
   Marinus J, 2004, J NEUROL NEUROSUR PS, V75, P388, DOI 10.1136/jnnp.2003.017509
   Marinus J, 2003, NEUROLOGY, V61, P1222, DOI 10.1212/01.WNL.0000091864.39702.1C
   Martínez-Martín P, 2006, MOVEMENT DISORD, V21, P208, DOI 10.1002/mds.20697
   Martinez-Martin P, 1998, J NEUROL, V245, PS2, DOI 10.1007/PL00007733
   Martinez-Martin P, 2007, MOVEMENT DISORD, V22, P1623, DOI 10.1002/mds.21586
   Martínez-Martín P, 2009, MOVEMENT DISORD, V24, P211, DOI 10.1002/mds.22320
   MCHORNEY CA, 1995, QUAL LIFE RES, V4, P293, DOI 10.1007/BF01593882
   OSullivan SS, 2008, MOVEMENT DISORD, V23, P101, DOI 10.1002/mds.21813
   Schrag A, 2000, J NEUROL NEUROSUR PS, V69, P308, DOI 10.1136/jnnp.69.3.308
   Schuck P, 2004, QUAL LIFE RES, V13, P571, DOI 10.1023/B:QURE.0000021318.92272.2a
   Shulman LM, 2002, PARKINSONISM RELAT D, V8, P193, DOI 10.1016/S1353-8020(01)00015-3
   Shulman LM, 2001, MOVEMENT DISORD, V16, P507, DOI 10.1002/mds.1099
   Terwee CB, 2007, J CLIN EPIDEMIOL, V60, P34, DOI 10.1016/j.jclinepi.2006.03.012
   Visser M, 2004, MOVEMENT DISORD, V19, P1306, DOI 10.1002/mds.20153
   Visser M, 2007, MOVEMENT DISORD, V22, P2221, DOI 10.1002/mds.21696
   WILLIAMS A, 1990, HEALTH POLICY, V16, P199
   Wyrwich KW, 2000, J EVAL CLIN PRACT, V6, P39, DOI 10.1046/j.1365-2753.2000.00238.x
NR 39
TC 191
Z9 202
U1 0
U2 14
PU LIPPINCOTT WILLIAMS & WILKINS
PI PHILADELPHIA
PA TWO COMMERCE SQ, 2001 MARKET ST, PHILADELPHIA, PA 19103 USA
SN 0028-3878
EI 1526-632X
J9 NEUROLOGY
JI Neurology
PD NOV 10
PY 2009
VL 73
IS 19
BP 1584
EP 1591
DI 10.1212/WNL.0b013e3181c0d416
PG 8
WC Clinical Neurology
SC Neurosciences & Neurology
GA 517FO
UT WOS:000271598800012
PM 19901251
DA 2024-02-01
ER

PT J
AU Leu-Semenescu, S
   Karroum, E
   Brion, A
   Konofal, E
   Arnulf, I
AF Leu-Semenescu, Smaranda
   Karroum, Elias
   Brion, Agnes
   Konofal, Eric
   Arnulf, Isabelle
TI Dopamine dysregulation syndrome in a patient with restless legs syndrome
SO SLEEP MEDICINE
LA English
DT Article
DE Restless legs syndrome; Addiction; Levodopa; Impulsivity; Dopamine agonist; Dopamine dysregulation syndrome
ID parkinsons-disease; impulsivity; agonists; therapy
AB A middle-aged architect, suffering from familial, idiopathic, levodopa-responsive restless legs syndrome (RLS) progressively abused levodopa for 10 years, to the point of taking 20 tablets/day (4000 mg/day) for 6 months. Such abuse (possibly linked to the rewarding effect of dopamine) has been recently monitored in the context of Parkinson's disease (PD) (the "dopamine dysregulation syndrome"). Physicians who now routinely treat RLS patients with dopaminergic agents should be aware of this abuse potential. This case also constitutes an experimental model. As levodopa abuse has only been described in patients with PD, it was suspected to be promoted by central dopamine depletion (with consequent sensitization of dopamine receptors). This idea should be revised because functional imaging showed that this RLS patient had no dopamine depletion. Later, he had no impulse disorders (no gambling, hypersexuality, excessive shopping), which occur with dopamine agonists, suggesting that levodopa abuse and impulse disorders can result through different mechanisms. (c) 2009 Elsevier B.V. All rights reserved.
C1 [Leu-Semenescu, Smaranda; Karroum, Elias; Brion, Agnes; Konofal, Eric; Arnulf, Isabelle] Hop La Pitie Salpetriere, Sleep Disorders Unit, F-75651 Paris 13, France.
   [Karroum, Elias; Konofal, Eric; Arnulf, Isabelle] Univ Paris 06, Paris, France.
C3 Assistance Publique Hopitaux Paris (APHP); Hopital Universitaire Pitie-Salpetriere - APHP; Sorbonne Universite; Sorbonne Universite
RP Leu-Semenescu, S (corresponding author), Hop La Pitie Salpetriere, Unite Pathol Sommeil, 47-83 Blvd Hop, F-75651 Paris 13, France.
EM smaranda.leu@psl.aphp.fr
CR Driver-Dunckley E, 2003, NEUROLOGY, V61, P422, DOI 10.1212/01.WNL.0000076478.45005.EC
   Jenner P, 2008, NAT REV NEUROSCI, V9, P665, DOI 10.1038/nrn2471
   Koepp MJ, 1998, NATURE, V393, P266, DOI 10.1038/30498
   Lawrence AD, 2003, LANCET NEUROL, V2, P595, DOI 10.1016/S1474-4422(03)00529-5
   Ondo WG, 2008, PARKINSONISM RELAT D, V14, P28, DOI 10.1016/j.parkreldis.2007.05.006
   Spanagel R, 2005, ADDICTION, V100, P1813, DOI 10.1111/j.1360-0443.2005.01260.x
   Tippmann-Peikert M, 2007, NEUROLOGY, V68, P301, DOI 10.1212/01.wnl.0000252368.25106.b6
   Trenkwalder C, 2005, LANCET NEUROL, V4, P465, DOI 10.1016/S1474-4422(05)70139-3
   Walters AS, 2003, SLEEP MED, V4, P121, DOI 10.1016/S1389-9457(02)00258-7
   Whiteside SP, 2001, PERS INDIV DIFFER, V30, P669, DOI 10.1016/S0191-8869(00)00064-7
NR 10
TC 21
Z9 22
U1 1
U2 4
PU ELSEVIER SCIENCE BV
PI AMSTERDAM
PA PO BOX 211, 1000 AE AMSTERDAM, NETHERLANDS
SN 1389-9457
EI 
J9 SLEEP MED
JI Sleep Med.
PD APR 15
PY 2009
VL 10
IS 4
BP 494
EP 496
DI 10.1016/j.sleep.2008.12.010
PG 3
WC Clinical Neurology
SC Neurosciences & Neurology
GA 455TG
UT WOS:000266788000015
PM 19410183
DA 2024-02-01
ER

PT J
AU Diederich, NJ
   Paolini, V
   Vaillant, M
AF Diederich, N. J.
   Paolini, V.
   Vaillant, M.
TI Slow wave sleep and dopaminergic treatment in Parkinson's disease: a polysomnographic study
SO ACTA NEUROLOGICA SCANDINAVICA
LA English
DT Article
DE Parkinson's disease; polysomnography; slow wave sleep
ID excessive daytime sleepiness; behavior disorder; rem-sleep; disturbances; pd; dysfunction; benefit
AB Background - In Parkinson's disease (PD), there is entanglement of disease-inherent and treatment-induced sleep abnormalities. So far, there has been no study specifically investigating the influence of diurnal dopaminergic medication (DM) on nocturnal slow wave sleep (SWS). Methods - Polysomnographic analysis in 62 PD patients. Results - PD patients had a sleep efficiency of 70 +/- 17% and an SWS amount of 16 +/- 11%. Linear regression analysis showed no significant correlation between the amounts of SWS and DM. However, patients with a medium DM dosage (300-600 mg of levodopa equivalents) preserved a SWS percentage > 25% (p = 0.035, KH2 test) more frequently than patients with higher or smaller DM. The DM dosage had no effect on other main sleep parameters. Psychotropic comedication had no effect on SWS percentage. In contrast, SWS amount was inversely correlated with both disease duration and age. It was independent of rapid eye movement sleep amount. The natural female bonus effect on SWS amount was absent in women with PD. Conclusion - Diurnal dopaminergic treatment has no major impact on SWS in PD, which, however, decreases with disease duration. Disease-dependent, but treatment-independent decrease in SWS suggests primary degeneration of sleep-regulating systems in PD.
C1 [Diederich, N. J.] Ctr Hosp Luxembourg, Dept Neurosci, L-1210 Luxembourg, Luxembourg.
   [Paolini, V.; Vaillant, M.] CRP Sante, Ctr Hlth Studies, Clin Epidemiol, Luxembourg, Luxembourg.
C3 Luxembourg Hospital Center; Luxembourg Institute of Health
RP Diederich, NJ (corresponding author), Ctr Hosp Luxembourg, Dept Neurosci, 5 Rue Barble, L-1210 Luxembourg, Luxembourg.
EM diederdn@pt.lu
CR Arnulf I, 2006, J NEURAL TRANSM-SUPP, V0, P357
   Arnulf I, 2002, NEUROLOGY, V58, P1019, DOI 10.1212/WNL.58.7.1019
   Bliwise DL, 2000, SLEEP, V23, P671
   Braak H, 2003, NEUROBIOL AGING, V24, P197, DOI 10.1016/S0197-4580(02)00065-9
   Braga-Neto P, 2004, J NEUROL SCI, V217, P41, DOI 10.1016/j.jns.2003.08.010
   Comella CL, 2006, J NEURAL TRANSM-SUPP, V0, P349
   Comella CL, 2005, NEUROLOGY, V64, P1450, DOI 10.1212/01.WNL.0000158652.74601.48
   Comella CL, 2008, NEUROLOGY, V70, P0
   De Cock VC, 2007, BRAIN, V130, P450, DOI 10.1093/brain/awl363
   Diederich NJ, 2005, SLEEP MED, V6, P313, DOI 10.1016/j.sleep.2005.03.011
   Diederich NJ, 2005, MOVEMENT DISORD, V20, P1413, DOI 10.1002/mds.20624
   Fantini ML, 2003, ANN NEUROL, V53, P774, DOI 10.1002/ana.10547
   Fronczek R, 2007, BRAIN, V130, P1577, DOI 10.1093/brain/awm090
   Gagnon JF, 2004, NEUROLOGY, V62, P401, DOI 10.1212/01.WNL.0000106460.34682.E9
   Grosset K, 2004, MOVEMENT DISORD, V19, P1370, DOI 10.1002/mds.20210
   HOCHBERG Y, 1988, BIOMETRIKA, V75, P800, DOI 10.2307/2336325
   Högl BE, 1998, NEUROLOGY, V50, P1332
   Kaynak D, 2005, EUR J NEUROL, V12, P199, DOI 10.1111/j.1468-1331.2004.00971.x
   LEES AJ, 1988, CLIN NEUROPHARMACOL, V11, P512, DOI 10.1097/00002826-198812000-00004
   Massicotte-Marquez J, 2008, NEUROLOGY, V70, P1250, DOI 10.1212/01.wnl.0000286943.79593.a6
   Massicotte-Marquez J, 2005, ANN NEUROL, V57, P277, DOI 10.1002/ana.20373
   Monaca C, 2006, SLEEP MED, V7, P448, DOI 10.1016/j.sleep.2005.12.002
   OLANOW CW, 1990, ARCH NEUROL-CHICAGO, V47, P1286, DOI 10.1001/archneur.1990.00530120030006
   Ondo WG, 2001, NEUROLOGY, V57, P1392, DOI 10.1212/WNL.57.8.1392
   Pal PK, 2004, PARKINSONISM RELAT D, V10, P157, DOI 10.1016/j.parkreldis.2003.11.002
   Priano L, 2003, NEUROL SCI, V24, P207, DOI 10.1007/s10072-003-0133-z
   Rechtschaffen A, 1968, MANUAL STANDARDIZED, V0, P0
   Redline S, 2004, ARCH INTERN MED, V164, P406, DOI 10.1001/archinte.164.4.406
   Rye DB, 2000, J SLEEP RES, V9, P63, DOI 10.1046/j.1365-2869.2000.00201.x
   Rye DB, 2002, NEUROLOGY, V58, P341, DOI 10.1212/WNL.58.3.341
   Shpirer I, 2006, MOVEMENT DISORD, V21, P1432, DOI 10.1002/mds.21002
   Tandberg E, 1999, MOVEMENT DISORD, V14, P922, DOI 10.1002/1531-8257(199911)14:6<922::AID-MDS1003>3.0.CO;2-7
   Thannickal TC, 2007, BRAIN, V130, P1586, DOI 10.1093/brain/awm097
   Walter U, 2007, PSYCHIAT RES-NEUROIM, V155, P67, DOI 10.1016/j.pscychresns.2006.12.001
   Young A, 2002, SLEEP, V25, P573
NR 35
TC 16
Z9 17
U1 0
U2 2
PU WILEY
PI HOBOKEN
PA 111 RIVER ST, HOBOKEN 07030-5774, NJ USA
SN 0001-6314
EI 1600-0404
J9 ACTA NEUROL SCAND
JI Acta Neurol. Scand.
PD NOV 15
PY 2009
VL 120
IS 5
BP 308
EP 313
DI 10.1111/j.1600-0404.2009.01167.x
PG 6
WC Clinical Neurology
SC Neurosciences & Neurology
GA 504SW
UT WOS:000270639000005
PM 19485952
DA 2024-02-01
ER

PT J
AU Fernandez, HH
   Okun, MS
   Rodriguez, RL
   Malaty, IA
   Romrell, J
   Sun, AQ
   Wu, SS
AF Fernandez, Hubert H.
   Okun, Michael S.
   Rodriguez, Ramon L.
   Malaty, Irene A.
   Romrell, Janet
   Sun, Anqi
   Wu, Samuel S.
TI QUETIAPINE IMPROVES VISUAL HALLUCINATIONS IN PARKINSON DISEASE BUT NOT THROUGH NORMALIZATION OF SLEEP ARCHITECTURE: RESULTS FROM A DOUBLE-BLIND CLINICAL-POLYSOMNOGRAPHY STUDY
SO INTERNATIONAL JOURNAL OF NEUROSCIENCE
LA English
DT Article
DE hallucinations; Parkinson; polysomnography; psychosis; quetiapine; REM sleep
ID psychosis
AB Polysomnographic studies of Parkinson's disease (PD) patients with visual hallucinations (VH) usually reveal short, fragmented rapid eye movement (REM) sleep, with lower sleep efficiency and reduced total REM sleep. Quetiapine has been demonstrated in open-label trials to be effective for the treatment of insomnia and VH in PD. To confirm quetiapine's efficacy in improving VH, and to determine whether the mechanism was due to its effect on REM sleep architecture, we performed a pilot, double-blind, placebo-controlled study. Sixteen PD patients experiencing VH were recruited. Eight patients were randomized to quetiapine and eight patients to placebo. Patients underwent pre- and post-treatment polysomnography. The Clinical Global Impression Scale (CGIS), Brief Psychiatric Rating Scale (BPRS), and Unified Parkinson Disease Rating Scale (UPDRS) motor subscale were obtained. There were no differences in baseline characteristics between the treatment arms except that the placebo group had more sleep in stage REM (74.7 min vs. 40.1 min; p < .001). Data were imputed for all patients who prematurely discontinued (four quetiapine and one placebo) in an intention-to-treat analysis. The average quetiapine dose was 58.3 mg/day. While there was no significant difference in the change in REM duration pre- vs. post-treatment in either arm, patients randomized to quetiapine improved on the CGIS (p = .03) and the hallucination item of the BPRS (p = .02). No difference was noted in the UPDRS motor scores. Despite the small sample, this is the first double-blind trial to show quetiapine's efficacy over placebo in controlling VH in the PD population. However, normalization of sleep architecture was not supported as the mechanism.
C1 [Fernandez, Hubert H.; Okun, Michael S.; Rodriguez, Ramon L.; Malaty, Irene A.; Romrell, Janet] Univ Florida, Coll Med, Dept Neurol, Gainesville, FL 32611 USA.
   [Sun, Anqi; Wu, Samuel S.] Univ Florida, Dept Epidemiol & Hlth Policy Res, Gainesville, FL 32611 USA.
C3 State University System of Florida; University of Florida; State University System of Florida; University of Florida
RP Fernandez, HH (corresponding author), 100 S Newell Dr,Rm L3-100, Gainesville, FL 32610 USA.
EM Fernandez@neurology.ufl.edu
FU AstraZeneca Pharmaceuticals LP
CR Arnulf I, 2002, NEUROLOGY, V58, P1019, DOI 10.1212/WNL.58.7.1019
   COMELLA CL, 1993, ANN NEUROL, V34, P710, DOI 10.1002/ana.410340514
   Fernandez HH, 2003, MOVEMENT DISORD, V18, P510, DOI 10.1002/mds.10374
   Fernandez HH, 2008, MOVEMENT DISORD, V23, P484, DOI 10.1002/mds.21875
   Friedman J, 1999, NEW ENGL J MED, V340, P757
   Friedman JH, 2002, J GERIATR PSYCH NEUR, V15, P156, DOI 10.1177/089198870201500307
   GOETZ CG, 1995, NEUROLOGY, V45, P669, DOI 10.1212/WNL.45.4.669
   Juri C, 2005, CLIN NEUROPHARMACOL, V28, P185, DOI 10.1097/01.wnf.0000174932.82134.e2
   Nomura T, 2003, MOVEMENT DISORD, V18, P812, DOI 10.1002/mds.10439
   Ondo WG, 2005, MOVEMENT DISORD, V20, P958, DOI 10.1002/mds.20474
   Pappert EJ, 1999, MOVEMENT DISORD, V14, P117, DOI 10.1002/1531-8257(199901)14:1<117::AID-MDS1019>3.0.CO;2-0
   Pollak P, 1999, LANCET, V353, P2041
   Rabey JM, 2007, MOVEMENT DISORD, V22, P313, DOI 10.1002/mds.21116
   Zahodne LB, 2008, DRUG AGING, V25, P665, DOI 10.2165/00002512-200825080-00004
NR 14
TC 72
Z9 75
U1 0
U2 5
PU TAYLOR & FRANCIS LTD
PI ABINGDON
PA 2-4 PARK SQUARE, MILTON PARK, ABINGDON OR14 4RN, OXON, ENGLAND
SN 0020-7454
EI 1563-5279
J9 INT J NEUROSCI
JI Int. J. Neurosci.
PD JUN 15
PY 2009
VL 119
IS 12
BP 2196
EP 2205
DI 10.3109/00207450903222758
PG 10
WC Neurosciences
SC Neurosciences & Neurology
GA 512UI
UT WOS:000271275900004
PM 19916848
DA 2024-02-01
ER

PT J
AU Savci, C
   Sendir, M
AF Savci, Cemile
   Sendir, Merdiye
TI Evaluation of health related quality of life in patients with Parkinson's disease
SO NEUROSCIENCES
LA English
DT Article
ID profile; variables; symptom
AB Objectives: To evaluate the socio-demographic and clinical feature of patients with Parkinson's disease, their health-related quality of life (HRQoL), and the relationship between these. Methods: This cross-sectional study was conducted in Istanbul University Cerrahpasa Medical Faculty Hospital, and Ministry of Health, Taksim and Haseki Education and Research Hospitals in Istanbul, Turkey. The sample consisted of 80 Parkinson's disease patients who attended the Parkinson's and Movement Disorders Outpatient Clinics between March and July 2006. Data were collected using the questionnaire form, which included socio-demographic and clinical characteristics, the Hoehn and Yahr clinical staging scale, the Unified Parkinson's Disease Rating Scale (UPDRS), and the Nottingham Health Profile. Results: The mean age of the patients was 67.5 +/- 8.76 years, 62.5% were males, and approximately 47.5% were in stage one of Parkinson's disease. The highest mean score on the UPDRS was for the "motor function" part (11.62 +/- 7.45); the quality of life dimensions of, in particular, "energy" (69.79 +/- 21.17), "physical movement" (44.95 +/- 24.23), "sleep" (36.36 +/- 31.96), and "emotional reactions" (35.01 +/- 31.55) were affected. Conclusion: This study indicates that patients with Parkinson's disease who experienced the most problems in mobilizing, had an increase in their scores on the UPDRS with the advancing stage of the disease, and their HRQoL was also negatively affected. Studies such as this one have the potential to improve the quality of individualized care.
C1 [Sendir, Merdiye] Istanbul Univ, Florence Nightingale Coll Nursing, Fundamentals Nursing Dept, TR-34381 Istanbul, Turkey.
   [Savci, Cemile] Taksim Educ & Res Hosp, Minist Hlth, Dept Neurol, Istanbul, Turkey.
C3 Istanbul University - Cerrahpasa; Istanbul University; Grup Florence Nigtingale Hospital Turkey; Ministry of Health - Turkey; Istanbul Bagcilar Training & Research Hospital; Istanbul Gaziosmanpasa Taksim Training & Research Hospital
RP Sendir, M (corresponding author), Istanbul Univ, Florence Nightingale Coll Nursing, Fundamentals Nursing Dept, TR-34381 Istanbul, Turkey.
EM msendir@istanbul.edu.tr
CR Behari A, 2005, PARKINSONISM RELAT D, V11, P221, DOI 10.1016/j.parkreldis.2004.12.005
   Chrischilles EA, 2002, PARKINSONISM RELAT D, V8, P199, DOI 10.1016/S1353-8020(01)00044-X
   Cubo E, 2002, EUR J NEUROL, V9, P589, DOI 10.1046/j.1468-1331.2002.00484.x
   Danisi F, 2002, GERIATRICS, V57, P46
   DELIL S, 2005, TURK NOROLOJI DERGIS, V11, P499
   EMRE M, 2004, MOVEMENT DISORDERS N, V0, P421
   FITZSIMMONS B, 1993, NURS CLIN N AM, V28, P807
   FOLTYNIE T, 2007, PARKINSONS DIS YOUR, V0, P1
   Herlofson K, 2003, ACTA NEUROL SCAND, V107, P1, DOI 10.1034/j.1600-0404.2003.02033.x
   Jenkinson C, 1999, PHARMACOECONOMICS, V15, P157, DOI 10.2165/00019053-199915020-00004
   Karlsen KH, 2000, J NEUROL NEUROSUR PS, V69, P584, DOI 10.1136/jnnp.69.5.584
   Karlsen KH, 1999, J NEUROL NEUROSUR PS, V66, P431, DOI 10.1136/jnnp.66.4.431
   KIYLIOGLU N, 2003, J PARKINSONS DIS MOV, V6, P74
   Kücükdeveci AA, 2000, INT J REHABIL RES, V23, P31, DOI 10.1097/00004356-200023010-00004
   Kucukdeveci AA, 2005, TURK FIZ TIP REHAB D, V51, P23
   KUL H, 2005, J PARKINSONS DIS MOV, V8, P21
   MacMahon DG, 1998, J NEUROL, V245, PS19, DOI 10.1007/PL00007732
   MEMIS S, 1997, THESIS ISTANBUL U IS, V0, P0
   MERAL H, 2003, J PARKINSONS DIS MOV, V6, P55
   ONUR E, 2007, ARC NEUROPSYCHIATRY, V44, P49
   OZRURK O, 2004, J PARKINSON DIS MOVE, V7, P121
   Péchevis M, 2005, EUR J NEUROL, V12, P956, DOI 10.1111/j.1468-1331.2005.01096.x
   Scott B, 2000, ACTA NEUROL SCAND, V102, P37, DOI 10.1034/j.1600-0404.2000.102001037.x
   Shimbo T, 2004, QUAL LIFE RES, V13, P81, DOI 10.1023/B:QURE.0000015306.59840.95
   Sitzia J, 1998, CLIN REHABIL, V12, P389, DOI 10.1191/026921598675167321
   SLAWEK J, 2005, PARKINSONISM RELAT D, V20, P1
   Waseem S, 2001, POSTGRAD MED, V110, P33, DOI 10.3810/pgm.2001.12.1063
   Wasielewski PG, 1998, J NEUROL, V245, PS28, DOI 10.1007/PL00007735
   YUKSEL G, 2006, J PARKINSONS DIS MOV, V9, P84
NR 29
TC 2
Z9 2
U1 0
U2 0
PU RIYADH ARMED FORCES HOSPITAL
PI RIYADH
PA PO BOX 7897, RIYADH, KSA 11159, SAUDI ARABIA
SN 1319-6138
EI 
J9 NEUROSCIENCES
JI Neurosciences
PD JAN 15
PY 2009
VL 14
IS 1
BP 60
EP 66
DI 
PG 7
WC Clinical Neurology
SC Neurosciences & Neurology
GA 408AN
UT WOS:000263405500012
PM 21048576
DA 2024-02-01
ER

PT J
AU Okuma, Y
   Kamei, S
   Morita, A
   Yoshii, F
   Yamamoto, T
   Hashimoto, S
   Utsumi, H
   Hatano, T
   Hattori, N
   Matsumura, M
   Takahashi, K
   Nogawa, S
   Watanabe, Y
   Miyamoto, T
   Miyamoto, M
   Hirata, K
AF Okuma, Yasuyuki
   Kamei, Satoshi
   Morita, Akihiko
   Yoshii, Fumihito
   Yamamoto, Toshimasa
   Hashimoto, Shiori
   Utsumi, Hiroya
   Hatano, Taku
   Hattori, Nobutaka
   Matsumura, Miyuki
   Takahashi, Kazushi
   Nogawa, Shigeru
   Watanabe, Yuka
   Miyamoto, Tomoyuki
   Miyamoto, Masayuki
   Hirata, Koichi
TI Fatigue in Japanese Patients with Parkinson's Disease: A Study Using Parkinson Fatigue Scale
SO MOVEMENT DISORDERS
LA English
DT Article
DE Parkinson's disease; fatigue; sleep disorder; quality of life
ID excessive daytime sleepiness; mini-mental state; quality-of-life; nonmotor symptoms; disturbances; depression
AB The objective of this multicenter cross-sectional study was to determine the prevalence of fatigue and factors contributing to it in a large sample of Japanese patients with Parkinson's disease (PD). We used the 16-item Parkinson Fatigue Scale (PFS-16), which was designed to assess fatigue exclusively associated with PD. We carried out this study using PFS-16, the Unified Parkinson's Disease Rating Scale, Zung's Self-Rating Depression Scale, Parkinson's Disease Sleep Scale (PDSS), and the PD quality of life (QOL) scale (PDQ-39) by interview using questionnaires and physical examination by neurologists in 361 nondemented PD patients. Fatigue (an average PFS score of 3.3 or greater) was revealed in 151 patients (41.8%). Multiple logistic regression analysis indicated that the significant independent variables related to the presence of fatigue were the scores of PDSS and PDQ-39. Depression score was not a significant contributing factor. Our study revealed that the prevalence of fatigue in Japanese PD patients is as high as that in Western countries, and that fatigue is a relatively independent symptom, although sleep disturbance may be associated with fatigue. Since fatigue is significantly related to QOL reduction, therapeutic interventions including treatment of sleep disturbance are important. (C) 2009 Movement Disorder Society
C1 [Okuma, Yasuyuki] Juntendo Univ, Shizuoka Hosp, Dept Neurol, Shizuoka 4102295, Japan.
   [Kamei, Satoshi; Morita, Akihiko] Nihon Univ, Sch Med, Dept Med, Div Neurol, Tokyo, Japan.
   [Yoshii, Fumihito] Tokai Univ, Sch Med, Dept Neurol, Hiratsuka, Kanagawa 25912, Japan.
   [Yamamoto, Toshimasa] Saitama Med Univ, Fac Med, Dept Neurol, Saitama, Japan.
   [Hashimoto, Shiori] Tokyo Womens Med Univ, Dept Neurol, Tokyo, Japan.
   [Utsumi, Hiroya] Tokyo Med Univ, Sch Med, Div Neurol, Dept Internal Med 3, Tokyo, Japan.
   [Hatano, Taku; Hattori, Nobutaka] Juntendo Univ, Sch Med, Dept Neurol, Tokyo 113, Japan.
   [Matsumura, Miyuki] Tokyo Womens Med Univ, Inst Geriatr, Tokyo, Japan.
   [Takahashi, Kazushi] Keio Univ, Sch Med, Dept Neurol, Tokyo, Japan.
   [Nogawa, Shigeru] Ichikawa Gen Hosp, Tokyo Dent Coll, Dept Internal Med, Chiba, Japan.
   [Watanabe, Yuka; Miyamoto, Tomoyuki; Miyamoto, Masayuki; Hirata, Koichi] Dokkyo Med Univ, Dept Neurol, Mibu, Tochigi, Japan.
C3 Juntendo University; Nihon University; Tokai University; Saitama Medical University; Tokyo Women's Medical University; Tokyo Medical University; Juntendo University; Tokyo Women's Medical University; Keio University; Tokyo Dental College; Dokkyo Medical University
RP Okuma, Y (corresponding author), Juntendo Univ, Shizuoka Hosp, Dept Neurol, 1129 Nagaoka, Shizuoka 4102295, Japan.
EM sgz02202@nifty.ne.jp
CR Abe K, 2005, J NEUROL SCI, V234, P73, DOI 10.1016/j.jns.2005.03.036
   Abe K, 2000, BEHAV NEUROL, V12, P103, DOI 10.1155/2000/580683
   Alves G, 2004, NEUROLOGY, V63, P1908, DOI 10.1212/01.WNL.0000144277.06917.CC
   BLEECKER ML, 1988, NEUROLOGY, V38, P1565, DOI 10.1212/WNL.38.10.1565
   Brown RG, 2005, PARKINSONISM RELAT D, V11, P49, DOI 10.1016/j.parkreldis.2004.07.007
   Chaudhuri KR, 2002, J NEUROL NEUROSUR PS, V73, P629, DOI 10.1136/jnnp.73.6.629
   FOLSTEIN MF, 1975, J PSYCHIAT RES, V12, P189, DOI 10.1016/0022-3956(75)90026-6
   FRIEDMAN J, 1993, NEUROLOGY, V43, P2016, DOI 10.1212/WNL.43.10.2016
   Friedman JH, 2001, MOVEMENT DISORD, V16, P1120, DOI 10.1002/mds.1201
   Herlofson K, 2003, ACTA NEUROL SCAND, V107, P1, DOI 10.1034/j.1600-0404.2003.02033.x
   HOEHN MM, 1967, NEUROLOGY, V17, P427, DOI 10.1212/WNL.17.5.427
   HUGHES AJ, 1992, J NEUROL NEUROSUR PS, V55, P181, DOI 10.1136/jnnp.55.3.181
   JENKINSON C, 1998, PARKINSONS DIS QUEST, V0, P18
   Kanda F, 2008, PARKINSONISM RELAT D, V14, P19, DOI 10.1016/j.parkreldis.2007.05.004
   Karlsen K, 1999, MOVEMENT DISORD, V14, P237, DOI 10.1002/1531-8257(199903)14:2<237::AID-MDS1006>3.3.CO;2-O
   Kohmoto J, 2003, CLIN NEUROL, V43, P71
   KRUPP LB, 1989, ARCH NEUROL-CHICAGO, V46, P1121, DOI 10.1001/archneur.1989.00520460115022
   Lou JS, 2001, MOVEMENT DISORD, V16, P190, DOI 10.1002/mds.1042
   Mendonça DA, 2007, MOVEMENT DISORD, V22, P2070, DOI 10.1002/mds.21656
   Peto V, 1998, J NEUROL, V245, PS10, DOI 10.1007/PL00007730
   Schifitto G, 2008, NEUROLOGY, V71, P481, DOI 10.1212/01.wnl.0000324862.29733.69
   SCHWARTZ JE, 1993, J PSYCHOSOM RES, V37, P753, DOI 10.1016/0022-3999(93)90104-N
   Shulman LM, 2002, PARKINSONISM RELAT D, V8, P193, DOI 10.1016/S1353-8020(01)00015-3
   Shulman LM, 2001, MOVEMENT DISORD, V16, P507, DOI 10.1002/mds.1099
   Suzuki K, 2008, J NEUROL SCI, V271, P47, DOI 10.1016/j.jns.2008.03.008
   Suzuki K, 2007, MOVEMENT DISORD, V22, P1245, DOI 10.1002/mds.21257
   Suzuki K, 2009, PARKINSONISM RELAT D, V15, P15, DOI 10.1016/j.parkreldis.2008.02.002
   UDCMarsden CD, 1987, RECENT DEVELOPMENTS IN PARKINSONS DISEASE, V0, P153
   VANHILTEN JJ, 1993, J NEURAL TRANSM-PARK, V5, P235
   ZUNG WWK, 1965, ARCH GEN PSYCHIAT, V12, P63, DOI 10.1001/archpsyc.1965.01720310065008
NR 30
TC 25
Z9 30
U1 0
U2 1
PU WILEY
PI HOBOKEN
PA 111 RIVER ST, HOBOKEN 07030-5774, NJ USA
SN 0885-3185
EI 1531-8257
J9 MOVEMENT DISORD
JI Mov. Disord.
PD OCT 15
PY 2009
VL 24
IS 13
BP 1977
EP 1983
DI 10.1002/mds.22731
PG 7
WC Clinical Neurology
SC Neurosciences & Neurology
GA 516PW
UT WOS:000271555700014
PM 19672993
DA 2024-02-01
ER

PT J
AU McCrae, CS
AF McCrae, Christina S.
TI Late-Life Comorbid Insomnia: Diagnosis and Treatment
SO AMERICAN JOURNAL OF MANAGED CARE
LA English
DT Article
ID cognitive-behavioral therapy; older-adults; sleep disturbance; elderly-patients; alzheimers-disease; sedative hypnotics; risk-factor; efficacy; depression; pain
AB Changing sleep architecture in the elderly may increase their vulnerability to comorbid insomnia. Common comorbid conditions include chronic pain, depression, nocturia, and neurologic conditions such as Parkinson's and Alzheimer's disease. Diagnosing and treating comorbid insomnia in an older population poses special challenges for clinicians given the variety of coexisting medical and psychological conditions, polypharmacy, and the potential adverse effects of the most commonly used medications for insomnia in this population. Thus, the use of nonpharmacologic treatments, such as cognitive behavior therapy and relaxation techniques, is recommended before any medical approaches. (Am J Manag Care. 2009; 15: S14-S23)
C1 Univ Florida, Dept Clin & Hlth Psychol, Gainesville, FL 32610 USA.
C3 State University System of Florida; University of Florida
RP McCrae, CS (corresponding author), Univ Florida, Dept Clin & Hlth Psychol, POB 100165 HSC,101 S Newell Dr, Gainesville, FL 32610 USA.
EM csmccrae@phhp.ufl.edu
FU Sepracor
CR Ancoli-Israel S, 2005, J CLIN PSYCHIAT, V66, P24
   Ancoli-Israel S, 2005, SLEEP MED, V6, P107, DOI 10.1016/j.sleep.2004.10.015
   Ancoli-Israel Sonia, 1999, PRIM CARE COMPANION J CLIN PSYCHIATRY, V1, P114
   [Anonymous], 2005, NIH CONSENS STATE SCI STATEMENTS, V22, P1
   [Anonymous], 2008, LUN PACK INS, V0, P0
   [Anonymous], 2005, INT CLASS SLEEP DIS, V0, P0
   Bain Kevin T, 2006, AM J GERIATR PHARMACOTHER, V4, P168, DOI 10.1016/j.amjopharm.2006.06.006
   Chang PP, 1997, AM J EPIDEMIOL, V146, P105
   Cotroneo A, 2007, ARCH GERONTOL GERIAT, V44, P121, DOI 10.1016/j.archger.2007.01.018
   Cricco M, 2001, J AM GERIATR SOC, V49, P1185, DOI 10.1046/j.1532-5415.2001.49235.x
   DUPONT RL, 1990, WESTERN J MED, V152, P600
   Ferrell B, 2002, J AM GERIATR SOC, V50, PS205, DOI 10.1046/j.1532-5415.50.6s.1.x
   Foley D, 2004, J PSYCHOSOM RES, V56, P497, DOI 10.1016/j.jpsychores.2004.02.010
   Foley DJ, 1999, SLEEP, V22, P0
   Glass J, 2005, BMJ-BRIT MED J, V331, P1169, DOI 10.1136/bmj.38623.768588.47
   Hajjar Emily R, 2007, AM J GERIATR PHARMACOTHER, V5, P345, DOI 10.1016/j.amjopharm.2007.12.002
   Hayes BD, 2007, CLIN GERIATR MED, V23, P371, DOI 10.1016/j.cger.2007.01.002
   Hedner J, 2000, INT J GERIATR PSYCH, V15, P704, DOI 10.1002/1099-1166(200008)15:8<704::AID-GPS183>3.3.CO;2-J
   HOCH CC, 1991, HDB MENTAL HLTH AGIN, V0, P0
   Husain MM, 2007, J PSYCHOSOM RES, V63, P113, DOI 10.1016/j.jpsychores.2007.02.009
   Irwin MR, 2006, HEALTH PSYCHOL, V25, P3, DOI 10.1037/0278-6133.25.1.3
   Landry M J, 1992, J AM BOARD FAM PRACT, V5, P167
   Lichstein KL, 2000, PSYCHOL AGING, V15, P232, DOI 10.1037//0882-7974.15.2.232
   Maggi S, 1998, J AM GERIATR SOC, V46, P161, DOI 10.1111/j.1532-5415.1998.tb02533.x
   McCall WV, 2006, CURR MED RES OPIN, V22, P1633, DOI 10.1185/030079906X112741
   McCrae CS, 2001, SLEEP MED REV, V5, P47, DOI 10.1053/smrv.2000.0146
   McCurry SM, 2005, J AM GERIATR SOC, V53, P793, DOI 10.1111/j.1532-5415.2005.53252.x
   Mini Louis J, 2007, AM J GERIATR PHARMACOTHER, V5, P177, DOI 10.1016/j.amjopharm.2007.09.004
   MOLDOFSKY H, 1989, SEMIN ARTHRITIS RHEU, V18, P18, DOI 10.1016/0049-0172(89)90011-5
   MOLDOFSKY H, 1975, PSYCHOSOM MED, V37, P341, DOI 10.1097/00006842-197507000-00008
   Morgan K, 1997, AGE AGEING, V26, P179, DOI 10.1093/ageing/26.3.179
   Morin CM, 2004, AM J PSYCHIAT, V161, P332, DOI 10.1176/appi.ajp.161.2.332
   Morin CM, 2000, TREATMENT OF LATE-LIFE INSOMNIA, V0, P271
   Morin CM, 1999, JAMA-J AM MED ASSOC, V281, P991, DOI 10.1001/jama.281.11.991
   Nau SD, 2005, CLIN PSYCHOL REV, V25, P645, DOI 10.1016/j.cpr.2005.04.008
   Neubauer D, 2008, OPTIMIZING LONG TERM, V0, P0
   Newman AB, 1997, J AM GERIATR SOC, V45, P1
   Ohayon MM, 2004, SLEEP, V27, P1255, DOI 10.1093/sleep/27.7.1255
   Paiva T, 1995, HEADACHE, V35, P590, DOI 10.1111/j.1526-4610.1995.hed3510590.x
   Pigeon WR, 2008, SLEEP, V31, P481, DOI 10.1093/sleep/31.4.481
   PILOWSKY I, 1985, PAIN, V23, P27, DOI 10.1016/0304-3959(85)90227-1
   Power JD, 2005, ARTHRIT RHEUM-ARTHR, V53, P911, DOI 10.1002/art.21584
   RAY WA, 1989, JAMA-J AM MED ASSOC, V262, P3303, DOI 10.1001/jama.262.23.3303
   Reid KJ, 2006, AM J GERIAT PSYCHIAT, V14, P860, DOI 10.1097/01.JGP.0000206164.56404.ba
   Roehrs T, 2005, SEMIN NEUROL, V25, P106, DOI 10.1055/s-2005-867079
   Roehrs T, 2006, SLEEP, V29, P145, DOI 10.1093/sleep/29.2.145
   Roth T, 2005, SLEEP MED, V6, P487, DOI 10.1016/j.sleep.2005.06.004
   Roth T, 2007, J CLIN PSYCHIAT, V68, P13
   Roth T, 2006, SLEEP MED, V7, P312, DOI 10.1016/j.sleep.2006.01.003
   Roth T, 2009, AM J MANAG CARE, V15, P0
   Rush CR, 1999, PSYCHOPHARMACOLOGY, V144, P220, DOI 10.1007/s002130050997
   Rybarczyk B, 2005, J CONSULT CLIN PSYCH, V73, P1164, DOI 10.1037/0022-006X.73.6.1164
   Rybarczyk B, 2002, PSYCHOL AGING, V17, P288, DOI 10.1037/0882-7974.17.2.288
   Rybarczyk Bruce, 2005, BEHAV SLEEP MED, V3, P158, DOI 10.1207/s15402010bsm0303_4
   *SANOFIAVENTIS, 2008, AMB PACK INS, V0, P0
   Scharf M, 2005, SLEEP, V28, P720, DOI 10.1093/sleep/28.6.720
   Schubert CR, 2002, SLEEP, V25, P889
   Schwartz S, 1999, J PSYCHOSOM RES, V47, P313, DOI 10.1016/S0022-3999(99)00029-X
   *SEPR, 2007, LUN PACK INS, V0, P0
   Sivertsen B, 2006, JAMA-J AM MED ASSOC, V295, P2851, DOI 10.1001/jama.295.24.2851
   Spiegel K, 2005, J APPL PHYSIOL, V99, P2008, DOI 10.1152/japplphysiol.00660.2005
   Spiegel K, 1999, LANCET, V354, P1435, DOI 10.1016/S0140-6736(99)01376-8
   STEWART RB, 1992, J AM GERIATR SOC, V40, P1217, DOI 10.1111/j.1532-5415.1992.tb03645.x
   Stewart R, 2006, SLEEP, V29, P1391, DOI 10.1093/sleep/29.11.1391
   *TAK PHARM, 2006, ROZ PACK INS, V0, P0
   Tandberg E, 1998, MOVEMENT DISORD, V13, P895, DOI 10.1002/mds.870130606
   Taylor DJ, 2005, SLEEP, V28, P1457, DOI 10.1093/sleep/28.11.1457
   Tractenberg RE, 2005, J SLEEP RES, V14, P177, DOI 10.1111/j.1365-2869.2005.00445.x
   U. S. Census Bureau, 2008, US INT PROJ AG SEX R, V0, P0
   Vitiello MV, 2002, J PSYCHOSOM RES, V53, P555, DOI 10.1016/S0022-3999(02)00435-X
   Walsh JK, 2008, AM J GERIAT PSYCHIAT, V16, P44, DOI 10.1097/JGP.0b013e3181256b01
   Wilson KG, 2002, CLIN J PAIN, V18, P77, DOI 10.1097/00002508-200203000-00002
   Wolkove N, 2007, CAN MED ASSOC J, V176, P1299, DOI 10.1503/cmaj.060792
NR 73
TC 13
Z9 20
U1 0
U2 8
PU MANAGED CARE & HEALTHCARE COMMUNICATIONS LLC
PI PLAINSBORO
PA 666 PLAINSBORO RD, STE 300, PLAINSBORO, NJ 08536 USA
SN 1088-0224
EI 
J9 AM J MANAG CARE
JI Am. J. Manag. Care
PD FEB 15
PY 2009
VL 15
IS 1
BP S14
EP S23
DI 
PG 10
WC Health Care Sciences & Services; Health Policy & Services; Medicine, General & Internal
SC Health Care Sciences & Services; General & Internal Medicine
GA V15XR
UT WOS:000207835200003
PM 19298102
DA 2024-02-01
ER
