# Supplementary material for: A bibliometric and visual analysis of Parkinson’s disease sleep disorders: articles from 2008 to 2023
Source: Front Psychiatry. 2024 Oct 17;15:1468568. doi: 10.3389/fpsyt.2024.1468568 (PMC11551719; doi:10.3389/fpsyt.2024.1468568)
Supplement: Supplementary file 1 [file DataSheet1.zip › download2010u76.txt]

PT J
AU Haq, IZ
   Naidu, Y
   Reddy, P
   Chaudhuri, KR
AF Haq, Imran Z.
   Naidu, Yogini
   Reddy, Prashanth
   Chaudhuri, Kallol Ray
TI Narcolepsy in Parkinson's disease
SO EXPERT REVIEW OF NEUROTHERAPEUTICS
LA English
DT Review
DE EDS; excessive daytime sleepiness; hypocretin; narcolepsy; non-motor symptoms; orexin; Parkinson's disease; rapid eye movement sleep behavior disorder; RBD; REM
ID sleep behavior disorder; excessive daytime sleepiness; hypocretin orexin; rem-sleep; hypothalamic hypocretin/orexin; nonmotor symptoms; lewy body; neurons; hallucinations; disturbances
AB Non-motor symptoms in Parkinson's disease (PD), such as excessive daytime sleepiness, 'sleep attacks', insomnia, restless legs syndrome and rapid eye movement sleep behavior disorder, are common and provide a challenge to treatment. These sleep symptoms are also described in patients suffering from the sleep/wake disorder, narcolepsy. The International Classification of Sleep Disorders (ICSD-2) narcolepsy criteria uses a number of markers for diagnosis, of which lack or deficiency of cerebrospinal fluid (CSF) hypocretin-1 levels is a key marker. Hypocretin neurons prominently located in the lateral hypothalamus and perifornical nucleus have been proposed to interact with mechanisms involving sleep and arousal. Low hypocretin-1 levels in the CSF have been shown to correlate with hypothalamic hypocretin cell loss in narcolepsy and other forms of hypersomnia; therefore, it has been proposed that degenerative damage to hypocretin neurons (such as in PD) may be detected by low CSF hypocretin-1 concentrations, and may also explain the sleep symptoms experienced by some PD patients. To date, there is mixed conflicting data describing hypocretin-1 levels in the CSF of patients with parkinsonism associated with sleep symptoms, with most studies showing no significant decrease when compared with controls. However, hypocretin-1 CSF deficiency has been shown in some studies to be more prominent in PD patients with sleep symptoms versus those without. Notably, the hypocretin system has been shown not to be selectively disrupted, with one study showing melanin concentrating hormone cell loss in the same patients with hypocretin loss. It is likely that hypocretin deficiency in PD patients occurs secondary to collateral damage caused by the neurodegenerative process involving the hypothalamus. Awareness of narcoleptic events in PD is important for driving related advice, in addition to the possible use of dopamine D3 receptor active agonists.
C1 [Haq, Imran Z.; Chaudhuri, Kallol Ray] Kings Coll London, Guys Kings & St Thomas Sch Med, London WC2R 2LS, England.
   [Naidu, Yogini; Chaudhuri, Kallol Ray] Univ Hosp Lewisham, London, England.
   [Reddy, Prashanth; Chaudhuri, Kallol Ray] Kings Coll London, Inst Psychiat, Dept Neurol, NPF Ctr Excellence, London WC2R 2LS, England.
C3 University of London; King's College London; University of London; King's College London; University of London; King's College London
RP Chaudhuri, KR (corresponding author), Kings Coll London, Guys Kings & St Thomas Sch Med, London WC2R 2LS, England.
EM ray.chaudhuri@kingshc.nhs.uk
CR Aarsland D, 2000, J AM GERIATR SOC, V48, P938, DOI 10.1111/j.1532-5415.2000.tb06891.x
   Abbott RD, 2005, NEUROLOGY, V65, P1442, DOI 10.1212/01.wnl.0000183056.89590.0d
   Aldrich MS, 1998, NEUROLOGY, V50, PS2, DOI 10.1212/WNL.50.2_Suppl_1.S2
   Anders T F, 1976, ADV PEDIATR, V22, P137
   Andreu N, 1999, CLIN NEUROPHARMACOL, V22, P15, DOI 10.1097/00002826-199901000-00004
   Arnulf I, 2005, SLEEP MED REV, V9, P185, DOI 10.1016/j.smrv.2005.01.001
   Arnulf I, 2000, NEUROLOGY, V55, P281, DOI 10.1212/WNL.55.2.281
   Asai H, 2009, CLIN NEUROL NEUROSUR, V111, P341, DOI 10.1016/j.clineuro.2008.11.007
   Baumann CR, 2005, SLEEP MED REV, V9, P253, DOI 10.1016/j.smrv.2005.01.005
   Baumann CR, 2004, EUR NEUROL, V52, P73, DOI 10.1159/000079749
   Baumann CR, 2005, LANCET NEUROL, V4, P673, DOI 10.1016/S1474-4422(05)70196-4
   Beck B, 1999, BIOCHEM BIOPH RES CO, V258, P119, DOI 10.1006/bbrc.1999.0605
   Benbir G, 2006, ACTA NEUROL SCAND, V114, P239, DOI 10.1111/j.1600-0404.2006.00644.x
   Braak H, 2003, NEUROBIOL AGING, V24, P197, DOI 10.1016/S0197-4580(02)00065-9
   Britton TC, 2009, NEUROLOGY, V72, P1294, DOI 10.1212/01.wnl.0000343502.98134.01
   BUTKOV N, 2007, FUNDAMENTALS SLEEP T, V0, P164
   Chaudhuri KR, 2006, LANCET NEUROL, V5, P235, DOI 10.1016/S1474-4422(06)70373-8
   Chaudhuri KR, 2003, NEUROLOGY, V61, PS17, DOI 10.1212/WNL.61.6_suppl_3.S17
   CHAUDHURI KR, 2009, PARKINSONISM RELAT D, V15, P0
   Chemelli RM, 1999, CELL, V98, P437, DOI 10.1016/S0092-8674(00)81973-X
   Compta Y, 2009, BRAIN, V132, P3308, DOI 10.1093/brain/awp263
   De Lecea L, 1998, P NATL ACAD SCI USA, V95, P322, DOI 10.1073/pnas.95.1.322
   Didato G, 2009, EXPERT REV NEUROTHER, V9, P897, DOI 10.1586/ERN.09.29
   Drouot X, 2003, NEUROLOGY, V61, P540, DOI 10.1212/01.WNL.0000078194.53210.48
   España RA, 2001, NEUROSCIENCE, V106, P699, DOI 10.1016/S0306-4522(01)00319-0
   Ferreira JJ, 2000, LANCET, V355, P1333, DOI 10.1016/S0140-6736(00)02119-X
   Findley L, 2003, MOVEMENT DISORD, V18, P1139, DOI 10.1002/mds.10507
   Fronczek R, 2007, BRAIN, V130, P1577, DOI 10.1093/brain/awm090
   Fronczek R, 2009, SLEEP MED REV, V13, P9, DOI 10.1016/j.smrv.2008.05.002
   Frucht S, 1999, NEUROLOGY, V52, P1908, DOI 10.1212/WNL.52.9.1908
   Gagnon JF, 2002, NEUROLOGY, V59, P585, DOI 10.1212/WNL.59.4.585
   Garcia-Borreguero D, 2003, SLEEP MED REV, V7, P115, DOI 10.1053/smrv.2002.0229
   Gautvik KM, 1996, P NATL ACAD SCI USA, V93, P8733, DOI 10.1073/pnas.93.16.8733
   Gerashchenko D, 2003, EXP NEUROL, V184, P1010, DOI 10.1016/S0014-4886(03)00388-1
   Guilleminault C, 1976, ADV PEDIATR, V22, P151
   GUILLEMINAULT C, 1974, ARCH NEUROL-CHICAGO, V31, P255, DOI 10.1001/archneur.1974.00490400069008
   Gulati A, 2004, MOVEMENT DISORD, V19, P0
   Hagan JJ, 1999, P NATL ACAD SCI USA, V96, P10911, DOI 10.1073/pnas.96.19.10911
   Iranzo A, 2006, LANCET NEUROL, V5, P572, DOI 10.1016/S1474-4422(06)70476-8
   Kalra SP, 1999, ENDOCR REV, V20, P68, DOI 10.1210/er.20.1.68
   Kilduff TS, 2005, SLEEP MED REV, V9, P227, DOI 10.1016/j.smrv.2005.04.002
   Kok SW, 2002, J CLIN ENDOCR METAB, V87, P805, DOI 10.1210/jc.87.2.805
   KORTEN JJ, 1980, CLIN NEUROL NEUROSUR, V82, P113, DOI 10.1016/0303-8467(80)90005-0
   Li Y, 2002, NEURON, V36, P1169, DOI 10.1016/S0896-6273(02)01132-7
   Lin L, 1999, CELL, V98, P365, DOI 10.1016/S0092-8674(00)81965-0
   Maeda T, 2006, SLEEP MED, V7, P662, DOI 10.1016/j.sleep.2006.05.017
   Mieda M, 2004, P NATL ACAD SCI USA, V101, P4649, DOI 10.1073/pnas.0400590101
   Mignot E, 2002, ARCH NEUROL-CHICAGO, V59, P1553, DOI 10.1001/archneur.59.10.1553
   Mitler MM, 2000, SLEEP MED, V1, P231, DOI 10.1016/S1389-9457(00)00031-9
   Moore RY, 1998, CHRONOBIOL INT, V15, P475, DOI 10.3109/07420529808998703
   Nishino S, 2005, SLEEP MED REV, V9, P269, DOI 10.1016/j.smrv.2005.03.004
   Nishino S, 2000, LANCET, V355, P39, DOI 10.1016/S0140-6736(99)05582-8
   Onofrj M, 2003, MOVEMENT DISORD, V18, P337, DOI 10.1002/mds.10409
   Overeem S, 2002, NEUROLOGY, V58, P498, DOI 10.1212/WNL.58.3.498
   Peyron C, 1998, J NEUROSCI, V18, P9996
   Piper DC, 2000, EUR J NEUROSCI, V12, P726, DOI 10.1046/j.1460-9568.2000.00919.x
   Ripley B, 2001, NEUROLOGY, V57, P2253, DOI 10.1212/WNL.57.12.2253
   Sakurai T, 1999, J BIOL CHEM, V274, P17771, DOI 10.1074/jbc.274.25.17771
   Sakurai T, 2005, SLEEP MED REV, V9, P231, DOI 10.1016/j.smrv.2004.07.007
   Saper CB, 2001, TRENDS NEUROSCI, V24, P726, DOI 10.1016/S0166-2236(00)02002-6
   Schenck CH, 1996, NEUROLOGY, V46, P388, DOI 10.1212/WNL.46.2.388
   Singh S, 2009, ARCH NEUROL-CHICAGO, V66, P805, DOI 10.1001/archneurol.2009.87
   Thannickal TC, 2000, NEURON, V27, P469, DOI 10.1016/S0896-6273(00)00058-1
   Thannickal TC, 2007, BRAIN, V130, P1586, DOI 10.1093/brain/awm097
   Willie JT, 2001, ANNU REV NEUROSCI, V24, P429, DOI 10.1146/annurev.neuro.24.1.429
   Yamanaka A, 2003, BIOCHEM BIOPH RES CO, V303, P120, DOI 10.1016/S0006-291X(03)00299-7
   Yang B, 2003, J NEUROSCI, V23, P6215
   Yasui K, 2006, J NEUROL SCI, V250, P120, DOI 10.1016/j.jns.2006.08.004
NR 70
TC 16
Z9 18
U1 2
U2 6
PU TAYLOR & FRANCIS LTD
PI ABINGDON
PA 2-4 PARK SQUARE, MILTON PARK, ABINGDON OR14 4RN, OXON, ENGLAND
SN 1473-7175
EI 1744-8360
J9 EXPERT REV NEUROTHER
JI Expert Rev. Neurother.
PD JUN 15
PY 2010
VL 10
IS 6
BP 879
EP 884
DI 10.1586/ERN.10.56
PG 6
WC Clinical Neurology; Pharmacology & Pharmacy
SC Neurosciences & Neurology; Pharmacology & Pharmacy
GA 612QO
UT WOS:000278916800014
PM 20518604
DA 2024-02-01
ER

PT J
AU Lyons, KE
   Friedman, JH
   Hermanowicz, N
   Isaacson, SH
   Hauser, RA
   Hersh, BP
   Silver, DE
   Tetrud, JW
   Elmer, LW
   Parashos, SA
   Struck, LK
   Lew, MF
   Pahwa, R
AF Lyons, Kelly E.
   Friedman, Joseph H.
   Hermanowicz, Neal
   Isaacson, Stuart H.
   Hauser, Robert A.
   Hersh, Bonnie P.
   Silver, Dee E.
   Tetrud, James W.
   Elmer, Lawrence W.
   Parashos, Sotirios A.
   Struck, Lynn K.
   Lew, Mark F.
   Pahwa, Rajesh
TI Orally Disintegrating Selegiline in Parkinson Patients With Dopamine Agonist-Related Adverse Effects
SO CLINICAL NEUROPHARMACOLOGY
LA English
DT Review
DE Parkinson disease; orally disintegrating selegiline; dopamine agonist adverse effects
ID motor fluctuations; disease
AB Objective: To determine whether adding orally disintegrating selegiline (ODS) while decreasing dopamine agonist (DA) dosages would reduce DA-related adverse effects (AEs) of excessive daytime sleepiness (EDS). pedal edema, hallucinations, and impulse control disorders (ICDs) without compromising efficacy in Parkinson disease (PD) patients. Methods: This was a 12-week open-label study of 60 PD patients with motor fluctuations and DA-related AEs of FDS, pedal Edema. hallucinations, and ICDs. Orally disintegrating selegiline was initiated at 1.25 mg once daily, and down titration of the DA was started with a goal of a 50%) reduction by 1 week. At week 6, ODS was increased to 2.5 mg, and further reductions of the DA were allowed if the AEs were not resolved. Results: The addition of ODS allowed a reduction in the mean daily dose of pramipexole from 2.3 to 0.5 mg and immediate-release ropinirole from 11.2 to 2.9 mg. Most subjects reported a reduction or resolution of DA-related AEs 94% with EDS (n = 50), 73% with pedal edema (n = 26), 86% with hallucinations (n = 15), and 94% with ICDs (n = 25). Mean activities of daily living and motor scores front the Unified Parkinson's Disease Rating Scale as well as quality-of life scores were significantly improved without an increase in daily "off" time. The most common AEs, most of which resolved after titration, were worsening of PD, nausea/vomiting, dyskinesia, increased off time, body aches, insomnia, orthostatic hypotension, and increased anxiety and depression. Conclusions: In most subjects, the addition of ODS with decreasing dosages of DAs substantially reduced EDS. pedal edema, hallucinations, and ICDs without compromising efficacy.
C1 [Lyons, Kelly E.] Univ Kansas, Med Ctr, Dept Neurol, Kansas City, KS 66160 USA.
   [Friedman, Joseph H.] NeuroHlth, Warwick, RI USA.
   [Hermanowicz, Neal] Univ Calif Irvine, Irvine, CA USA.
   [Isaacson, Stuart H.] Parkinsons Dis & Movement Disorder Ctr Boca Raton, Boca Raton, FL USA.
   [Hauser, Robert A.] Univ S Florida, Tampa, FL USA.
   [Hersh, Bonnie P.] Harvard Vanguard Med Associates, Boston, MA USA.
   [Silver, Dee E.] Coastal Neurol Med Grp, La Jolla, CA USA.
   [Tetrud, James W.] Parkinsons Inst, Sunnyvale, CA USA.
   [Elmer, Lawrence W.] Univ Toledo, Toledo, OH 43606 USA.
   [Parashos, Sotirios A.] Struthers Parkinsons Ctr, Golden Valley, MN USA.
   [Struck, Lynn K.] Methodist Plaza Specialty Clin, Des Moines, IA USA.
   [Lew, Mark F.] Univ So Calif, Los Angeles, CA USA.
C3 University of Kansas; University of Kansas Medical Center; University of California System; University of California Irvine; State University System of Florida; University of South Florida; Harvard Vanguard Medical Associates; University System of Ohio; University of Toledo; University of Southern California
RP Lyons, KE (corresponding author), Univ Kansas, Med Ctr, Dept Neurol, 3599 Rainbow Blvd,Mail Stop 2012, Kansas City, KS 66160 USA.
EM lyons.kelly@att.net
FU Valeant Pharmaceuticals
CR Biglan KM, 2007, NEUROLOGY, V69, P187, DOI 10.1212/01.wnl.0000265593.34438.00
   Dodd ML, 2005, ARCH NEUROL-CHICAGO, V62, P1377, DOI 10.1001/archneur.62.9.noc50009
   Fahn S, 2004, NEW ENGL J MED, V351, P2498
   Goetz CG, 2005, MOVEMENT DISORD, V20, P523, DOI 10.1002/mds.20464
   Hauser RA, 2006, ARCH NEUROL-CHICAGO, V63, P1756, DOI 10.1001/archneur.63.12.1756
   Holloway RG, 2004, ARCH NEUROL-CHICAGO, V61, P1044
   Horstink M, 2006, EUR J NEUROL, V13, P1186, DOI 10.1111/j.1468-1331.2006.01548.x
   Mamikonyan E, 2008, MOVEMENT DISORD, V23, P75, DOI 10.1002/mds.21770
   Olanow CW, 2001, NEUROLOGY, V56, PS1, DOI 10.1212/WNL.56.suppl_5.S1
   Pahwa R, 2006, NEUROLOGY, V66, P983, DOI 10.1212/01.wnl.0000215250.82576.87
   Patton JH, 1995, J CLIN PSYCHOL, V51, P768, DOI 10.1002/1097-4679(199511)51:6<768::AID-JCLP2270510607>3.0.CO;2-1
   Stowe RL, 2008, COCHRANE DB SYST REV, V0, P0, DOI DOI 10.1002/14651858.CD006564.pub2
   *THOMP PDR, 2008, PHYS DESK REF, V0, P0
NR 13
TC 32
Z9 35
U1 0
U2 9
PU LIPPINCOTT WILLIAMS & WILKINS
PI PHILADELPHIA
PA TWO COMMERCE SQ, 2001 MARKET ST, PHILADELPHIA, PA 19103 USA
SN 0362-5664
EI 1537-162X
J9 CLIN NEUROPHARMACOL
JI Clin. Neuropharmacol.
PD JAN-FEB 15
PY 2010
VL 33
IS 1
BP 5
EP 10
DI 10.1097/WNF.0b013e3181b7926f
PG 6
WC Clinical Neurology; Pharmacology & Pharmacy
SC Neurosciences & Neurology; Pharmacology & Pharmacy
GA 551PH
UT WOS:000274221000002
PM 19855267
DA 2024-02-01
ER

PT J
AU Valko, PO
   Waldvogel, D
   Weller, M
   Bassetti, CL
   Held, U
   Baumann, CR
AF Valko, P. O.
   Waldvogel, D.
   Weller, M.
   Bassetti, C. L.
   Held, U.
   Baumann, C. R.
TI Fatigue and excessive daytime sleepiness in idiopathic Parkinson's disease differently correlate with motor symptoms, depression and dopaminergic treatment
SO EUROPEAN JOURNAL OF NEUROLOGY
LA English
DT Article
DE depression; disease duration; dopaminergic treatment; excessive daytime sleepiness; fatigue; idiopathic Parkinson's disease
ID diagnostic-criteria; multiple-sclerosis; disorders; pramipexole; somnolence; episodes; attacks
AB Background and purpose: A comprehensive study of both fatigue and excessive daytime sleepiness (EDS) in association with Parkinson's disease (PD)-related symptoms and treatment has not been performed yet. To assess the frequency and severity of fatigue and EDS in patients with idiopathic PD and to study their relation to motor and non-motor symptoms and dopaminergic treatment. Methods: We prospectively assessed Fatigue Severity Scale (FSS) scores, Epworth Sleepiness Scale (ESS) scores, Beck Depression Inventory (BDI) scores, severity (Unified PD Rating Scale, UPDRS, part III; Hoehn & Yahr staging) and duration of the disease, and the current dopaminergic treatment in 88 consecutive patients with idiopathic PD. Results: Fatigue was found in 52 (59%), EDS in 42 (48%), and both complaints in 31 (35%) patients. Fatigued patients had higher UPDRS III scores (23.5 +/- 11.1 vs. 18.6 +/- 7.6, P = 0.03), higher Hoehn & Yahr staging (2.4 +/- 0.9 vs. 2.1 +/- 0.7, P = 0.03), and higher BDI scores (13.4 +/- 7.1 vs. 9.1 +/- 5.8, P = 0.004) than non-fatigued patients. In contrast, UPDRS III, Hoehn & Yahr, and BDI scores did not differ between patients with or without EDS. However, the type of dopaminergic treatment (levodopa monotherapy versus combination of levodopa/dopamine agonists) was associated with significant differences in ESS (8.5 +/- 5.2 vs. 10.8 +/- 4.3, P = 0.04), but not FSS scores (4.1 +/- 1.5 vs. 4.3 +/- 1.5, P = 0.55). Disease duration correlated with ESS scores (r = 0.32, P = 0.003), but not with FSS scores (r = -0.02, P = 0.82). Conclusions: In PD, there is a significant overlap of fatigue and EDS, but the two symptoms are differently correlated with the severity of motor symptoms, disease duration, depression, and dopaminergic treatment.
C1 [Valko, P. O.; Waldvogel, D.; Weller, M.; Bassetti, C. L.; Baumann, C. R.] Univ Zurich Hosp, Dept Neurol, CH-8091 Zurich, Switzerland.
   [Held, U.] Univ Zurich Hosp, Horton Ctr Patient Oriented Res, CH-8091 Zurich, Switzerland.
   [Bassetti, C. L.] Neuroctr So Switzerland, Lugano, Switzerland.
C3 University of Zurich; University Zurich Hospital; University of Zurich; University Zurich Hospital
RP Valko, PO (corresponding author), Univ Zurich Hosp, Dept Neurol, Frauenklin Str 26, CH-8091 Zurich, Switzerland.
EM philipp.valko@usz.ch
CR Abe K, 2000, BEHAV NEUROL, V12, P103, DOI 10.1155/2000/580683
   Adler CH, 2005, NEUROLOGY, V64, P0
   Alves G, 2004, NEUROLOGY, V63, P1908, DOI 10.1212/01.WNL.0000144277.06917.CC
   Arnulf I, 2002, NEUROLOGY, V58, P1019, DOI 10.1212/WNL.58.7.1019
   Baumann CR, 2007, BRAIN, V130, P1873, DOI 10.1093/brain/awm109
   BECK AT, 1961, ARCH GEN PSYCHIAT, V4, P561, DOI 10.1001/archpsyc.1961.01710120031004
   Bergamaschi R, 1997, FUNCT NEUROL, V12, P247
   Bloch KE, 1999, RESPIRATION, V66, P440, DOI 10.1159/000029408
   Braak H, 2003, NEUROBIOL AGING, V24, P197, DOI 10.1016/S0197-4580(02)00065-9
   Bran~as P, 2000, HEALTH TECHNOL ASSESS, V4, P1
   Brodsky MA, 2003, MOVEMENT DISORD, V18, P668, DOI 10.1002/mds.10429
   Choi-Kwon S, 2005, CEREBROVASC DIS, V19, P84, DOI 10.1159/000082784
   COMELLA C, 2007, MOV DIS S, V17, P367
   Cronbach LJ, 1951, PSYCHOMETRIKA, V16, P297
   Del Dotto P, 2003, NEUROL SCI, V24, P170, DOI 10.1007/s10072-003-0114-2
   DOONEIEF G, 1992, ARCH NEUROL-CHICAGO, V49, P305, DOI 10.1001/archneur.1992.00530270125028
   Fabbrini G, 2002, MOVEMENT DISORD, V17, P1026, DOI 10.1002/mds.10193
   FERINISTRAMBI L, 1992, GERONTOLOGY, V38, P92
   Flachenecker P, 2002, MULT SCLER J, V8, P523, DOI 10.1191/1352458502ms839oa
   FRIEDMAN J, 1993, NEUROLOGY, V43, P2016, DOI 10.1212/WNL.43.10.2016
   Friedman JH, 2004, PARKINSONISM RELAT D, V10, PS27, DOI 10.1016/j.parkreldis.2003.11.006
   Friedman JH, 2001, MOVEMENT DISORD, V16, P1120, DOI 10.1002/mds.1201
   Friedman JH, 2007, MOVEMENT DISORD, V22, P297, DOI 10.1002/mds.21240
   Fronczek R, 2007, BRAIN, V130, P1577, DOI 10.1093/brain/awm090
   Frucht SJ, 1999, NEUROLOGY, V52, P0
   Gelb DJ, 1999, ARCH NEUROL-CHICAGO, V56, P33, DOI 10.1001/archneur.56.1.33
   Gjerstad MD, 2002, NEUROLOGY, V58, P1544, DOI 10.1212/WNL.58.10.1544
   Hagell P, 2009, J NEUROL NEUROSUR PS, V80, P489, DOI 10.1136/jnnp.2008.159772
   Hauser RA, 2000, MOVEMENT DISORD, V15, P658, DOI 10.1002/1531-8257(200007)15:4<658::AID-MDS1009>3.0.CO;2-N
   Herlofson K, 2002, EUR J NEUROL, V9, P595, DOI 10.1046/j.1468-1331.2002.00444.x
   Hobson DE, 2002, JAMA-J AM MED ASSOC, V287, P455, DOI 10.1001/jama.287.4.455
   HOEHN MM, 1967, NEUROLOGY, V17, P427, DOI 10.1212/WNL.17.5.427
   Högl B, 2003, MOVEMENT DISORD, V18, P319, DOI 10.1002/mds.10365
   HUGHES AJ, 1992, NEUROLOGY, V42, P1142, DOI 10.1212/WNL.42.6.1142
   Karlsen K, 1999, MOVEMENT DISORD, V14, P237, DOI 10.1002/1531-8257(199903)14:2<237::AID-MDS1006>3.3.CO;2-O
   LUO JS, 2001, MOVEMENT DISORD, V16, P190
   Maria B, 2003, RESP MED, V97, P1151, DOI 10.1016/S0954-6111(03)00188-4
   Marsh L, 2006, MOVEMENT DISORD, V21, P148, DOI 10.1002/mds.20723
   Monaca C, 2006, SLEEP MED, V7, P448, DOI 10.1016/j.sleep.2005.12.002
   Ondo WG, 2001, NEUROLOGY, V57, P1392, DOI 10.1212/WNL.57.8.1392
   Paus S, 2003, MOVEMENT DISORD, V18, P659, DOI 10.1002/mds.10417
   Pittion-Vouyovitch S, 2006, J NEUROL SCI, V243, P39, DOI 10.1016/j.jns.2005.11.025
   Razmy A, 2004, ARCH NEUROL-CHICAGO, V61, P97, DOI 10.1001/archneur.61.1.97
   Rye DB, 2000, J SLEEP RES, V9, P63, DOI 10.1046/j.1365-2869.2000.00201.x
   Schapira AHV, 2000, LANCET, V355, P1332, DOI 10.1016/S0140-6736(00)02118-8
   Schenkman M, 2001, PARKINSONISM RELAT D, V8, P41, DOI 10.1016/S1353-8020(00)00079-1
   Shulman LM, 2001, MOVEMENT DISORD, V16, P507, DOI 10.1002/mds.1099
   Staub F, 2001, CEREBROVASC DIS, V12, P75, DOI 10.1159/000047685
   Tandberg E, 1999, MOVEMENT DISORD, V14, P922, DOI 10.1002/1531-8257(199911)14:6<922::AID-MDS1003>3.0.CO;2-7
   Thannickal TC, 2007, BRAIN, V130, P1586, DOI 10.1093/brain/awm097
   UDCMarsden CD, 1987, RECENT DEVELOPMENTS IN PARKINSONS DISEASE, V0, P153
   Valko PO, 2008, SLEEP, V31, P1601, DOI 10.1093/sleep/31.11.1601
   Zifko UA, 2004, DRUGS, V64, P1295, DOI 10.2165/00003495-200464120-00003
NR 53
TC 76
Z9 85
U1 0
U2 9
PU WILEY
PI HOBOKEN
PA 111 RIVER ST, HOBOKEN 07030-5774, NJ USA
SN 1351-5101
EI 1468-1331
J9 EUR J NEUROL
JI Eur. J. Neurol.
PD DEC 15
PY 2010
VL 17
IS 12
BP 1428
EP 1436
DI 10.1111/j.1468-1331.2010.03063.x
PG 9
WC Clinical Neurology; Neurosciences
SC Neurosciences & Neurology
GA 682TC
UT WOS:000284424900007
PM 20491889
DA 2024-02-01
ER

PT J
AU Giladi, N
   Fichtner, A
   Poewe, W
   Boroojerdi, B
AF Giladi, Nir
   Fichtner, Andreas
   Poewe, Werner
   Boroojerdi, Babak
TI Rotigotine transdermal system for control of early morning motor impairment and sleep disturbances in patients with Parkinson's disease
SO JOURNAL OF NEURAL TRANSMISSION
LA English
DT Article
DE Dopamine agonist; Early morning akinesia; Parkinson's disease; Rotigotine transdermal patch; Sleep disorders
ID controlled-trial; disorders; stimulation; apomorphine; bladder; scale; blind
AB This open-label study (NCT00243945) investigated the efficacy of rotigotine transdermal system in 54 Parkinson's disease (PD) patients with unsatisfactory control of early morning motor impairment and sleep disturbances. Rotigotine dose was up titrated for 8 weeks and maintained for 4 weeks. Mean rotigotine dose at end of maintenance was 11.83 mg/24 h (SD 3.86). Patients had two overnight hospital stays at baseline and end of treatment during which early morning motor performance was assessed, prior to first morning dose of regular oral antiparkinsonian medication. Rotigotine improved mean Unified Parkinson's Disease Rating Scale (UPDRS) part III score by -9.3 points, mean Timed Up and Go test duration by -1.4 s and mean morning finger tapping by 26.5 taps/min; 46% of patients were considered responders (a parts per thousand yen30% improvement of UPDRS III). Mean Nocturnal Akinesia, Dystonia and Cramps Sum Score was reduced by 61%; mean number of nocturias decreased by 32%. Rotigotine also improved sleep quality. These results suggest a role for rotigotine in treatment of nocturnal and early morning motor disabilities in PD patients.
C1 [Giladi, Nir] Tel Aviv Univ, Dept Neurol, Tel Aviv Sourasky Med Ctr, Sackler Sch Med, IL-64239 Tel Aviv, Israel.
   [Fichtner, Andreas; Boroojerdi, Babak] Schwarz Biosci GmbH, Monheim, Germany.
   [Poewe, Werner] Innsbruck Med Univ, Dept Neurol, Innsbruck, Austria.
C3 Sackler Faculty of Medicine; Tel Aviv Sourasky Medical Center; Schwarz BioSciences GmbH; Medical University of Innsbruck
RP Giladi, N (corresponding author), Tel Aviv Univ, Dept Neurol, Tel Aviv Sourasky Med Ctr, Sackler Sch Med, 6 Weizman St, IL-64239 Tel Aviv, Israel.
EM nirg@tasmc.health.gov.il
FU Schwarz Biosciences GmbH
CR Abdelgabar A, 2003, INT J CLIN PRACT, V57, P781
   ARANDA B, 1993, NEUROUROL URODYNAM, V12, P203, DOI 10.1002/nau.1930120302
   Chapuis S, 2005, MOVEMENT DISORD, V20, P224, DOI 10.1002/mds.20279
   Chase TN, 1998, DRUGS, V55, P1, DOI 10.2165/00003495-199855001-00001
   Chaudhuri KR, 2002, J NEUROL NEUROSUR PS, V73, P629, DOI 10.1136/jnnp.73.6.629
   Fahn S, 1987, RECENT DEV PARKINSON, V0, PP153, DOI 10.1002/ANA.410220556
   Giladi N, 2007, MOVEMENT DISORD, V22, P0
   Herzog J, 2006, BRAIN, V129, P3366, DOI 10.1093/brain/awl302
   Högl B, 2003, NEUROPSYCHOPHARMACOL, V28, P1866, DOI 10.1038/sj.npp.1300250
   JOHNS MW, 1991, SLEEP, V14, P540, DOI 10.1093/sleep/14.6.540
   LANGSTON JW, 1992, MOVEMENT DISORD, V7, P2, DOI 10.1002/mds.870070103
   LEES AJ, 1988, CLIN NEUROPHARMACOL, V11, P512, DOI 10.1097/00002826-198812000-00004
   Morris S, 2001, PHYS THER, V81, P810, DOI 10.1093/ptj/81.2.810
   Poewe WH, 2007, LANCET NEUROL, V6, P513, DOI 10.1016/S1474-4422(07)70108-4
   Pressman MR, 1996, ARCH INTERN MED, V156, P545, DOI 10.1001/archinte.156.5.545
   Reuter I, 1999, ACTA NEUROL SCAND, V100, P163
   Stocchi F, 1998, J NEUROL, V245, PS15, DOI 10.1007/PL00007731
   TRENKWALDER C, 2010, MOV DISORD IN PRESS, V0, P0
   Watts RL, 2007, NEUROLOGY, V68, P272, DOI 10.1212/01.wnl.0000252355.79284.22
NR 19
TC 38
Z9 40
U1 0
U2 9
PU SPRINGER WIEN
PI WIEN
PA SACHSENPLATZ 4-6, PO BOX 89, A-1201 WIEN, AUSTRIA
SN 0300-9564
EI 
J9 J NEURAL TRANSM
JI J. Neural Transm.
PD DEC 15
PY 2010
VL 117
IS 12
BP 1395
EP 1399
DI 10.1007/s00702-010-0506-4
PG 5
WC Clinical Neurology; Neurosciences
SC Neurosciences & Neurology
GA 693FC
UT WOS:000285209000008
PM 21080009
DA 2024-02-01
ER

PT J
AU Arnulf, I
   Ferraye, M
   Fraix, V
   Benabid, AL
   Chabardès, S
   Goetz, L
   Pollak, P
   Debû, B
AF Arnulf, Isabelle
   Ferraye, Muriel
   Fraix, Valerie
   Benabid, Alim Louis
   Chabardes, Stephan
   Goetz, Laurent
   Pollak, Pierre
   Debu, Bettina
TI Sleep Induced by Stimulation in the Human Pedunculopontine Nucleus Area
SO ANNALS OF NEUROLOGY
LA English
DT Article
ID deep brain-stimulation; parkinsons-disease; rem-sleep; human pons; localization; projections; atlas
AB The pedunculopontine nucleus is part of the reticular ascending arousal system and is involved in locomotion and sleep. Two patients with Parkinson disease received electrodes that stimulated the pedunculopontine nucleus area to alleviate their severe gait impairment. Instead, we found that low-frequency stimulation of the pedunculopontine nucleus area increased alertness, whereas high-frequency stimulation induced non-rapid eye movement sleep. In addition, the sudden withdrawal of the low-frequency stimulation was consistently followed by rapid eye movement sleep episodes in 1 patient. These data have the potential to benefit patients who suffer from sleep disorders. ANN NEUROL 2010;67:546-549
C1 [Arnulf, Isabelle] Univ Paris 06, Pitie Salpetriere Hosp, Assistance Publ Hop Paris, INSERM,Sleep Disorders Unit,UMR 975, Paris, France.
   [Ferraye, Muriel; Fraix, Valerie; Benabid, Alim Louis; Chabardes, Stephan; Goetz, Laurent; Pollak, Pierre; Debu, Bettina] Grenoble Univ, Grenoble, France.
   [Ferraye, Muriel; Fraix, Valerie; Benabid, Alim Louis; Chabardes, Stephan; Goetz, Laurent; Pollak, Pierre; Debu, Bettina] INSERM, U836, Grenoble Inst Neurosci, Grenoble, France.
   [Benabid, Alim Louis; Chabardes, Stephan; Pollak, Pierre] Univ Hosp Grenoble, Grenoble, France.
C3 Aix-Marseille Universite; Assistance Publique-Hopitaux de Marseille; Assistance Publique Hopitaux Paris (APHP); Hopital Universitaire Pitie-Salpetriere - APHP; Sorbonne Universite; Institut National de la Sante et de la Recherche Medicale (Inserm); Communaute Universite Grenoble Alpes; Universite Grenoble Alpes (UGA); Communaute Universite Grenoble Alpes; Universite Grenoble Alpes (UGA); Institut National de la Sante et de la Recherche Medicale (Inserm); Communaute Universite Grenoble Alpes; Universite Grenoble Alpes (UGA); CHU Grenoble Alpes
RP Arnulf, I (corresponding author), Hop La Pitie Salpetriere, Unite Pathol Sommeil, 47-83 Blvd Hop, F-75651 Paris 13, France.
EM isabelle.arnulf@psl.aphp.fr
FU Michael J. Fox Foundation; Fondation de France; University Grenoble Hospital; Federation pour la Recherche sur le Cerveau [AOFRC2006]
CR Bardinet E, 2009, J NEUROSURG, V110, P208, DOI 10.3171/2008.3.17469
   Datta S, 1998, SYNAPSE, V30, P409, DOI 10.1002/(SICI)1098-2396(199812)30:4<409::AID-SYN8>3.0.CO;2-#
   Ferraye MU, 2010, BRAIN, V133, P205, DOI 10.1093/brain/awp229
   Ferraye MU, 2009, J NEUROL NEUROSUR PS, V80, P228, DOI 10.1136/jnnp.2008.146472
   Gradinaru V, 2009, SCIENCE, V324, P354, DOI 10.1126/science.1167093
   Jenkinson N, 2009, MOVEMENT DISORD, V24, P319, DOI 10.1002/mds.22189
   JOHNS MW, 1991, SLEEP, V14, P540, DOI 10.1093/sleep/14.6.540
   Lim AS, 2007, SLEEP, V30, P823, DOI 10.1093/sleep/30.7.823
   Lim AS, 2009, ANN NEUROL, V66, P110, DOI 10.1002/ana.21631
   Pahapill PA, 2000, BRAIN, V123, P1767, DOI 10.1093/brain/123.9.1767
   PARE D, 1988, NEUROSCIENCE, V25, P69, DOI 10.1016/0306-4522(88)90007-3
   Romigi A, 2008, EUR J NEUROL, V15, PE64, DOI 10.1111/j.1468-1331.2008.02167.x
   Rye DB, 1997, SLEEP, V20, P757, DOI 10.1093/sleep/20.9.757
   Saper CB, 2005, NATURE, V437, P1257, DOI 10.1038/nature04284
   Zrinzo L, 2008, BRAIN, V131, P1588, DOI 10.1093/brain/awn075
NR 15
TC 74
Z9 80
U1 0
U2 7
PU WILEY-BLACKWELL
PI MALDEN
PA COMMERCE PLACE, 350 MAIN ST, MALDEN 02148, MA USA
SN 0364-5134
EI 
J9 ANN NEUROL
JI Ann. Neurol.
PD APR 15
PY 2010
VL 67
IS 4
BP 546
EP 549
DI 10.1002/ana.21912
PG 4
WC Clinical Neurology; Neurosciences
SC Neurosciences & Neurology
GA 590HK
UT WOS:000277215900020
PM 20437591
DA 2024-02-01
ER

PT J
AU Gama, RL
   Távora, DG
   Bomfim, RC
   Silva, CE
   de Bruin, VM
   de Bruin, PFC
AF Gama, Romulo L.
   Tavora, Daniel G.
   Bomfim, Rodrigo C.
   Silva, Cruiff E.
   de Bruin, Veralice M.
   de Bruin, Pedro F. C.
TI Sleep disturbances and brain MRI morphometry in Parkinson's disease, multiple system atrophy and progressive supranuclear palsy - a comparative study
SO PARKINSONISM & RELATED DISORDERS
LA English
DT Article
DE Parkinson's disease; Multiple system atrophy; Progressive supranuclear palsy; Magnetic resonance imaging; Sleep disturbances; Restless legs syndrome
ID restless legs syndrome; behavior disorder; daytime sleepiness; movement; quality; scale; validation; portuguese; diagnosis; stridor
AB Despite common reports in Parkinson's disease (PD), in other parkinsonian syndromes, sleep disturbances have been less frequently described. This study evaluated and compared sleep disturbances in patients with PD, multiple system atrophy (MSA) and progressive supranuclear palsy (PSP) and analyzed associations with brain magnetic resonance imaging (MRI) morphometry. This was a cross-sectional study of 16 PD cases, 13 MSA, 14 PSP and 12 control. Sleep disturbances were evaluated by Epworth Sleepiness Scale, Pittsburgh Sleep Quality Index (PSQI), Restless Legs Scale and Berlin questionnaire. Pons area, midbrain area, medial cerebellar peduncle (MCP) width, and superior cerebellar peduncle width were measured using MRI. Poor quality sleep, risk of obstructive sleep apnea (GSA) and restless legs syndrome (RLS) were detected in all groups. Patients with MSA showed higher risk of GSA and less frequent RLS. In MSA, a correlation between PSQI scores and Hoehn and Yahr stage was observed (p < 0.05). In PSP, RLS was frequent (57%) and related with reduced sleep duration and efficiency. In PD, excessive daytime sleepiness was related to atrophy of the MCP (p = 0.01). RLS was more frequent in PD and PSP, and in PSP, was associated with reduced sleep efficiency and sleep duration. Brain morphometry abnormalities were found in connection with excessive daytime sleepiness and risk of GSA in PD and PSP suggesting widespread degeneration of brainstem sleep structures on the basis of sleep abnormalities in these patients. (C) 2010 Elsevier Ltd. All rights reserved.
C1 [de Bruin, Veralice M.; de Bruin, Pedro F. C.] Univ Fed Ceara, Dept Med, BR-60430040 Fortaleza, Ceara, Brazil.
   [Gama, Romulo L.; Tavora, Daniel G.; Bomfim, Rodrigo C.] Sarah Network Hosp Rehabil, Dept Radiol, Fortaleza, Ceara, Brazil.
   [Silva, Cruiff E.] Sarah Network Hosp Rehabil, Dept Stat, Fortaleza, Ceara, Brazil.
C3 Universidade Federal do Ceara
RP de Bruin, VM (corresponding author), Univ Fed Ceara, Dept Med, Rua Prof Costa Mendes 1608,4 Andar, BR-60430040 Fortaleza, Ceara, Brazil.
EM veralice@superig.com.br
FU MCT/CNPq
CR Allen RP, 2005, ARCH INTERN MED, V165, P1286, DOI 10.1001/archinte.165.11.1286
   Arnulf I, 2008, CURR OPIN NEUROL, V21, P472, DOI 10.1097/WCO.0b013e328305044d
   Bertolazi AN, 2009, J BRAS PNEUMOL, V35, P877, DOI 10.1590/S1806-37132009000900009
   Boeve BF, 2001, MOVEMENT DISORD, V16, P622, DOI 10.1002/mds.1120
   Braga-Neto P, 2004, J NEUROL SCI, V217, P41, DOI 10.1016/j.jns.2003.08.010
   Buysse DJ, 2008, J CLIN SLEEP MED, V4, P563
   BUYSSE DJ, 1989, PSYCHIAT RES, V28, P193, DOI 10.1016/0165-1781(89)90047-4
   Chaudhuri KR, 2008, J NEUROL, V255, P33, DOI 10.1007/s00415-008-5006-1
   Chaudhuri KR, 2004, CURR MED RES OPIN, V20, P1785, DOI 10.1185/030079904X5472
   Comella CL, 2007, MOVEMENT DISORD, V22, PS367, DOI 10.1002/mds.21682
   DEBRUIN VMS, 1994, MOVEMENT DISORD, V9, P381, DOI 10.1002/mds.870090402
   Desseilles M, 2008, SLEEP, V31, P777, DOI 10.1093/sleep/31.6.777
   Diederich NJ, 2008, INT J GERIATR PSYCH, V23, P598, DOI 10.1002/gps.1945
   Forsaa EB, 2008, MOVEMENT DISORD, V23, P1420, DOI 10.1002/mds.22121
   Gaig C, 2008, J NEUROL NEUROSUR PS, V79, P1399, DOI 10.1136/jnnp.2008.145276
   Gilman S, 2008, NEUROLOGY, V71, P670, DOI 10.1212/01.wnl.0000324625.00404.15
   Gómez-Esteban JC, 2007, MOVEMENT DISORD, V22, P1912, DOI 10.1002/mds.21624
   Hornyak M, 2007, SLEEP MED, V9, P22, DOI 10.1016/j.sleep.2006.09.010
   Hughes AJ, 2001, NEUROLOGY, V57, P0
   Iranzo A, 2005, SLEEP MED, V6, P297, DOI 10.1016/j.sleep.2005.01.006
   Iranzo Alex, 2007, CURR TREAT OPTIONS NEUROL, V9, P347, DOI 10.1007/s11940-007-0020-7
   JOHNS MW, 1991, SLEEP, V14, P540, DOI 10.1093/sleep/14.6.540
   Kang SY, 2004, PARKINSONISM RELAT D, V10, P429, DOI 10.1016/j.parkreldis.2004.04.009
   Kuzniar TJ, 2009, J CLIN SLEEP MED, V5, P65
   Loo HV, 2008, J NEUROL SCI, V266, P145, DOI 10.1016/j.jns.2007.09.033
   Masuko AH, 2008, ARQ NEURO-PSIQUIAT, V66, P832, DOI 10.1590/S0004-282X2008000600011
   Netzer NC, 1999, ANN INTERN MED, V131, P485, DOI 10.7326/0003-4819-131-7-199910050-00002
   Qin ZH, 2009, PARKINSONISM RELAT D, V15, P767, DOI 10.1016/j.parkreldis.2009.05.011
   Quattrone A, 2008, RADIOLOGY, V246, P214, DOI 10.1148/radiol.2453061703
   Schenck CH, 1996, NEUROLOGY, V46, P388, DOI 10.1212/WNL.46.2.388
   Silber MH, 2000, MOVEMENT DISORD, V15, P699, DOI 10.1002/1531-8257(200007)15:4<699::AID-MDS1015>3.0.CO;2-L
   Sixel-Döring F, 2009, SLEEP MED, V10, P407, DOI 10.1016/j.sleep.2008.05.004
   SUZUKI M, 1900, DOI 10.1016/J.ANL.2009.04.001, V0, P0
   Wetter TC, 2000, SLEEP, V23, P361
NR 34
TC 83
Z9 88
U1 0
U2 4
PU ELSEVIER SCI LTD
PI OXFORD
PA THE BOULEVARD, LANGFORD LANE, KIDLINGTON, OXFORD OX5 1GB, OXON, ENGLAND
SN 1353-8020
EI 1873-5126
J9 PARKINSONISM RELAT D
JI Parkinsonism Relat. Disord.
PD MAY 15
PY 2010
VL 16
IS 4
BP 275
EP 279
DI 10.1016/j.parkreldis.2010.01.002
PG 5
WC Clinical Neurology
SC Neurosciences & Neurology
GA 599BB
UT WOS:000277883900009
PM 20185356
DA 2024-02-01
ER

PT J
AU Iranzo, A
   Lomeña, F
   Stockner, H
   Valldeoriola, F
   Vilaseca, I
   Salamero, M
   Molinuevo, JL
   Serradell, M
   Duch, J
   Pavía, J
   Gallego, J
   Seppi, K
   Högl, B
   Tolosa, E
   Poewe, W
   Santamaria, J
AF Iranzo, Alex
   Lomena, Francisco
   Stockner, Heike
   Valldeoriola, Francesc
   Vilaseca, Isabel
   Salamero, Manel
   Luis Molinuevo, Jose
   Serradell, Monica
   Duch, Joan
   Pavia, Javier
   Gallego, Judith
   Seppi, Klaus
   Hoegl, Birgit
   Tolosa, Eduard
   Poewe, Werner
   Santamaria, Joan
TI Decreased striatal dopamine transporter uptake and substantia nigra hyperechogenicity as risk markers of synucleinopathy in patients with idiopathic rapid-eye-movement sleep behaviour disorder: a prospective study
SO LANCET NEUROLOGY
LA English
DT Article
ID parkinsons-disease; transcranial sonography; lewy body; fp-cit; differential-diagnosis; i-123-fp-cit spect; dementia; system; degeneration; specificity
AB Background Patients with idiopathic rapid-eye-movement sleep behaviour disorder (IRBD) may develop neurodegenerative conditions associated with substantia nigra dysfunction such as Parkinson's disease. In patients with Parkinson's disease, I-123-2 beta-carbomethoxy-3 beta-(4-iodophenyl)-N-(3-fluoropropyl)-nortropane (I-123-FP-CIT) SPECT detects striatal dopamine dysfunction resulting from nigral pathology whereas transcranial sonography (TCS) shows increased substantia nigra echogenic size, even before parkinsonism is clinically evident. We postulated that these neuroimaging changes could occur in a proportion of IRBD individuals who might then be at increased risk for development of a neurodegenerative disorder associated with substantia nigra dysfunction. Methods In our prospective study, we identified patients with IRBD from individuals referred to our sleep disorders centre in Barcelona, Spain. At baseline, we assessed dopamine transporter uptake by use of I-123-FP-CIT SPECT, and estimated echogenicity of the substantia nigra by use of TCS. After a follow-up of 2.5 years, participants were clinically assessed to establish whether they had developed neurodegenerative syndromes. Data were compared with those of matched healthy controls. Findings 43 individuals with IRBD agreed to participate in the study. We found reduced I-123-FP-CIT binding in the striatum (p=0.045) in 17 (40%) of 43 participants compared with 18 controls, and substantia nigra hyperechogenicity in 14(36%) of 39 participants with IRBD, compared with 16(11%) of 149 controls (p=0.0002). Tracer uptake reduction was more pronounced in the putamen than it was in the caudate nucleus. 27 (63%) participants had reduced I-123-FP-CIT binding or substantia nigra hyperechogenicity at baseline. Eight (30%) of these participants developed a neurodegenerative disorder (five Parkinson's disease, two dementia with Lewy bodies, and one multiple system atrophy). Individuals with normal neuroimaging results remained disease-free. Sensitivity of combined I-123-FP-CIT SPECT and TCS to predict conversion to synucleinopathy after 2.5 years was 100% and specificity was 55%. Interpretation In patients with IRBD, I-123-FP-CIT SPECT and TCS can detect subclinical changes much the same as those typically seen in patients with early Parkinson's disease. Decreased striatal I-123-FP-CIT binding and substantia nigra hyperechogenicity might be useful markers to identify individuals at increased risk for development of synucleinopathies.
C1 [Lomena, Francisco; Duch, Joan; Pavia, Javier; Gallego, Judith] Univ Barcelona, Hosp Clin Barcelona, Nucl Med Serv, Biomed Res Networking Ctr Bioengn Biomat & Nanome, E-08007 Barcelona, Spain.
   [Stockner, Heike; Seppi, Klaus; Hoegl, Birgit; Poewe, Werner] Innsbruck Med Univ, Dept Neurol, Innsbruck, Austria.
   [Vilaseca, Isabel] Hosp Clin Barcelona, Serv Otorhinolaryngol, CIBER Resp Dis, Bunyola, Spain.
   [Salamero, Manel] Hosp Clin Barcelona, Psychol Serv, E-08036 Barcelona, Spain.
C3 University of Barcelona; Hospital Clinic de Barcelona; CIBER - Centro de Investigacion Biomedica en Red; CIBERBBN; Medical University of Innsbruck; University of Barcelona; Hospital Clinic de Barcelona; CIBER - Centro de Investigacion Biomedica en Red; CIBERES; University of Barcelona; Hospital Clinic de Barcelona
RP Iranzo, A (corresponding author), Hosp Clin Barcelona, Neurol Serv, C Villarroel 170, E-08036 Barcelona, Spain.
EM airanzo@clinic.ub.es
CR Albin RL, 2000, NEUROLOGY, V55, P1410, DOI 10.1212/WNL.55.9.1410
   BECKER G, 1995, NEUROLOGY, V45, P182, DOI 10.1212/WNL.45.1.182
   Behnke S, 2005, J NEUROL NEUROSUR PS, V76, P423, DOI 10.1136/jnnp.2004.049221
   Benamer HTS, 2000, MOVEMENT DISORD, V15, P692, DOI 10.1002/1531-8257(200007)15:4<692::AID-MDS1014>3.0.CO;2-V
   Berg D, 2005, MOVEMENT DISORD, V20, P383, DOI 10.1002/mds.20311
   Berg D, 2001, J NEUROL, V248, P684, DOI 10.1007/s004150170114
   Berg D, 1999, NEUROLOGY, V53, P1026, DOI 10.1212/WNL.53.5.1026
   Berg D, 2008, LANCET NEUROL, V7, P1044, DOI 10.1016/S1474-4422(08)70239-4
   BERNHEIMER H, 1973, J NEUROL SCI, V20, P415, DOI 10.1016/0022-510X(73)90175-5
   Booij J, 1997, J NEUROL NEUROSUR PS, V62, P133, DOI 10.1136/jnnp.62.2.133
   Claassen DO, 2010, NEUROLOGY, V75, P494, DOI 10.1212/WNL.0b013e3181ec7fac
   Doepp F, 2008, MOVEMENT DISORD, V23, P405, DOI 10.1002/mds.21861
   Eisensehr I, 2000, BRAIN, V123, P1155, DOI 10.1093/brain/123.6.1155
   El Fakhri G, 2006, EUR J NUCL MED MOL I, V33, P87, DOI 10.1007/s00259-005-1920-y
   FEARNLEY JM, 1991, BRAIN, V114, P2283, DOI 10.1093/brain/114.5.2283
   Filippi L, 2005, NUCL MED COMMUN, V26, P421, DOI 10.1097/00006231-200505000-00005
   Gaenslen A, 2008, LANCET NEUROL, V7, P417, DOI 10.1016/S1474-4422(08)70067-X
   Gilman S, 1999, J NEUROL SCI, V163, P94, DOI 10.1016/S0022-510X(98)00304-9
   Grosset D, 2007, J NEUROL NEUROSUR PS, V78, P465, DOI 10.1136/jnnp.2006.098327
   Hashimoto M, 2008, NEUROREPORT, V19, P145, DOI 10.1097/WNR.0b013e3282f3e3d8
   HUGHES AJ, 1992, J NEUROL NEUROSUR PS, V55, P181, DOI 10.1136/jnnp.55.3.181
   Iranzo A, 2006, LANCET NEUROL, V5, P572, DOI 10.1016/S1474-4422(06)70476-8
   Iranzo A, 2009, SLEEP MED REV, V13, P385, DOI 10.1016/j.smrv.2008.11.003
   Iwanami M, 2010, SLEEP MED, V11, P361, DOI 10.1016/j.sleep.2009.12.006
   Jankovic J, 2002, PARKINSONS DIS MOVEM, V0, P73
   Kim YK, 2010, EUR J NEUROL, V17, P487, DOI 10.1111/j.1468-1331.2009.02854.x
   KISH SJ, 1988, NEW ENGL J MED, V318, P876, DOI 10.1056/NEJM198804073181402
   MCGEER PL, 1988, ANN NEUROL, V24, P574, DOI 10.1002/ana.410240415
   McKeith I, 2004, LANCET NEUROL, V3, P19, DOI 10.1016/S1474-4422(03)00619-7
   McKeith I, 2007, LANCET NEUROL, V6, P305, DOI 10.1016/S1474-4422(07)70057-1
   McKeith IG, 2005, NEUROLOGY, V65, P1863, DOI 10.1212/01.wnl.0000187889.17253.b1
   OBrien JT, 2004, ARCH NEUROL-CHICAGO, V61, P919, DOI 10.1001/archneur.61.6.919
   Olanow CW, 2009, NEUROLOGY, V72, PS59, DOI 10.1212/WNL.0b013e318199068b
   PERRY RH, 1990, J NEUROL SCI, V95, P119, DOI 10.1016/0022-510X(90)90236-G
   Pirker W, 2000, MOVEMENT DISORD, V15, P1158, DOI 10.1002/1531-8257(200011)15:6<1158::AID-MDS1015>3.0.CO;2-0
   Postuma RB, 2009, NEUROLOGY, V72, P0
   Rascol O, 2009, NEUROLOGY, V72, PS51, DOI 10.1212/WNL.0b013e318199049e
   Schenck CH, 1996, NEUROLOGY, V46, P388, DOI 10.1212/WNL.46.2.388
   Spiegel J, 2006, BRAIN, V129, P1188, DOI 10.1093/brain/awl042
   Spiegel J, 2005, MOVEMENT DISORD, V20, P552, DOI 10.1002/mds.20369
   Stiasny-Kolster K, 2005, BRAIN, V128, P126, DOI 10.1093/brain/awh322
   Stockner H, 2009, MOVEMENT DISORD, V24, P0
   Tabachnick B. G., 2020, USING MULTIVARIATE STATISTICS, VSeventh, P0
   Tolosa E, 2009, NEUROLOGY, V72, PS12, DOI 10.1212/WNL.0b013e318198db11
   UDCMarsden CD, 1987, RECENT DEVELOPMENTS IN PARKINSONS DISEASE, V0, P153
   Unger MM, 2008, MOVEMENT DISORD, V23, P596, DOI 10.1002/mds.21908
   Unger MM, 2009, J NEUROL, V256, P874, DOI 10.1007/s00415-009-5032-7
   Walker Z, 2004, NEUROLOGY, V62, P1568, DOI 10.1212/01.WNL.0000123248.39847.1D
   Walter U, 2004, MOVEMENT DISORD, V19, P0
   Walter U, 2006, J NEUROL, V253, P448, DOI 10.1007/s00415-005-0023-9
   Wenning GK, 2004, LANCET NEUROL, V3, P93, DOI 10.1016/S1474-4422(03)00662-8
NR 51
TC 275
Z9 294
U1 0
U2 19
PU ELSEVIER SCIENCE INC
PI NEW YORK
PA STE 800, 230 PARK AVE, NEW YORK, NY 10169 USA
SN 1474-4422
EI 1474-4465
J9 LANCET NEUROL
JI Lancet Neurol.
PD NOV 15
PY 2010
VL 9
IS 11
BP 1070
EP 1077
DI 10.1016/S1474-4422(10)70216-7
PG 8
WC Clinical Neurology
SC Neurosciences & Neurology
GA 680PL
UT WOS:000284246800015
PM 20846908
DA 2024-02-01
ER

PT J
AU Claassen, DO
   Josephs, KA
   Ahlskog, JE
   Silber, MH
   Tippmann-Peikert, M
   Boeve, BF
AF Claassen, D. O.
   Josephs, K. A.
   Ahlskog, J. E.
   Silber, M. H.
   Tippmann-Peikert, M.
   Boeve, B. F.
TI REM sleep behavior disorder preceding other aspects of synucleinopathies by up to half a century
SO NEUROLOGY
LA English
DT Article
ID failure preceding dementia; parkinsons-disease; cognitive impairment; delayed emergence; autonomic failure; progression; diagnosis; pathology; risk; dlb
AB Background: Idiopathic REM sleep behavior disorder (RBD) may be the initial manifestation of synucleinopathies (Parkinson disease [PD], multiple system atrophy [MSA], or dementia with Lewy bodies [DLB]). Methods: We used the Mayo medical records linkage system to identify cases presenting from 2002 to 2006 meeting the criteria of idiopathic RBD at onset, plus at least 15 years between RBD and development of other neurodegenerative symptoms. All patients underwent evaluations by specialists in sleep medicine to confirm RBD, and behavioral neurology or movement disorders to confirm the subsequent neurodegenerative syndrome. Results: Clinical criteria were met by 27 patients who experienced isolated RBD for at least 15 years before evolving into PD, PD dementia (PDD), DLB, or MSA. The interval between RBD and subsequent neurologic syndrome ranged up to 50 years, with the median interval 25 years. At initial presentation, primary motor symptoms occurred in 13 patients: 9 with PD, 3 with PD and mild cognitive impairment (MCI), and 1 with PDD. Primary cognitive symptoms occurred in 13 patients: 10 with probable DLB and 3 with MCI. One patient presented with primary autonomic symptoms, diagnosed as MSA. At most recent follow-up, 63% of patients progressed to develop dementia (PDD or DLB). Concomitant autonomic dysfunction was confirmed in 74% of all patients. Conclusions: These cases illustrate that the alpha-synuclein pathogenic process may start decades before the first symptoms of PD, DLB, or MSA. A long-duration preclinical phase has important implications for epidemiologic studies and future interventions designed to slow or halt the neurodegenerative process. Neurology(c) 2010; 75: 494-499
C1 [Claassen, D. O.; Josephs, K. A.; Ahlskog, J. E.; Silber, M. H.; Tippmann-Peikert, M.; Boeve, B. F.] Mayo Clin, Dept Neurol, Coll Med, Rochester, MN 55905 USA.
   [Silber, M. H.; Tippmann-Peikert, M.; Boeve, B. F.] Mayo Clin, Ctr Sleep Med, Coll Med, Rochester, MN 55905 USA.
C3 Mayo Clinic; Mayo Clinic
RP Boeve, BF (corresponding author), Mayo Clin, Dept Neurol, Coll Med, 200 1st St SW, Rochester, MN 55905 USA.
EM bboeve@mayo.edu
FU American Academy of Neurology; Dana Foundation; NIH [R01-DC010367, P50 AG16574, UO1 AG06786, RO1 AG15866]; Morris K. Udall PD Research Center of Excellence NIH/NINDS [P50 NS40256]; American Parkinson's Disease Association; NIH/NINDS [P50 NS 40256-R]; American Academy of Sleep Medicine; Harvard University; Elsevier Publishing; American Board of Psychiatry and Neurology; Cephalon, Inc.; Alzheimer's Association; Center for Inherited Disease Research [U24 AG026395]
CR Abbott RD, 2001, NEUROLOGY, V57, P456, DOI 10.1212/WNL.57.3.456
   Boeve B, 2003, NEUROLOGY, V61, P40, DOI 10.1212/01.WNL.0000073619.94467.B0
   Boeve BF, 2007, BRAIN, V130, P2770, DOI 10.1093/brain/awm056
   Boeve BF, 1998, NEUROLOGY, V51, P363, DOI 10.1212/WNL.51.2.363
   Braak H, 2004, CELL TISSUE RES, V318, P121, DOI 10.1007/s00441-004-0956-9
   Braak H, 2003, NEUROBIOL AGING, V24, P197, DOI 10.1016/S0197-4580(02)00065-9
   Brooks DJ, 2000, J NEUROL, V247, P11, DOI 10.1007/PL00007755
   Emre M, 2007, MOVEMENT DISORD, V22, P1689, DOI 10.1002/mds.21507
   FEARNLEY JM, 1991, BRAIN, V114, P2283, DOI 10.1093/brain/114.5.2283
   Ferman TJ, 2004, NEUROLOGY, V62, P181, DOI 10.1212/WNL.62.2.181
   Gilman S, 1999, J NEUROL SCI, V163, P94, DOI 10.1016/S0022-510X(98)00304-9
   HUGHES AJ, 1992, J NEUROL NEUROSUR PS, V55, P181, DOI 10.1136/jnnp.55.3.181
   Iranzo A, 2006, LANCET NEUROL, V5, P572, DOI 10.1016/S1474-4422(06)70476-8
   Ishihara L, 2006, MOVEMENT DISORD, V21, P1066, DOI 10.1002/mds.20980
   Kaufmann H, 2004, NEUROLOGY, V63, P1093, DOI 10.1212/01.WNL.0000138500.73671.DC
   Larner AJ, 2000, J NEUROL, V247, P229, DOI 10.1007/s004150050572
   Lu J, 2006, NATURE, V441, P589, DOI 10.1038/nature04767
   McKeith IG, 2005, NEUROLOGY, V65, P1863, DOI 10.1212/01.wnl.0000187889.17253.b1
   Miyamoto T, 2006, NEUROLOGY, V67, P2236, DOI 10.1212/01.wnl.0000249313.25627.2e
   Molano J, 2010, BRAIN, V133, P540, DOI 10.1093/brain/awp280
   Morrish PK, 1996, ADV NEUROL, V69, P427
   Morrish PK, 1998, J NEUROL NEUROSUR PS, V64, P314, DOI 10.1136/jnnp.64.3.314
   Morrish PK, 1996, BRAIN, V119, P585, DOI 10.1093/brain/119.2.585
   Postuma RB, 2009, NEUROLOGY, V72, P1296, DOI 10.1212/01.wnl.0000340980.19702.6e
   Sateia M, 2005, INT CLASSIFICATION S, V0, P0
   Schenck CH, 1996, NEUROLOGY, V46, P388, DOI 10.1212/WNL.46.2.388
   Schenck CH, 2003, SLEEP, V26, P0
   Shiba M, 2000, MOVEMENT DISORD, V15, P669, DOI 10.1002/1531-8257(200007)15:4<669::AID-MDS1011>3.0.CO;2-5
   Sinforiani E, 2008, MOVEMENT DISORD, V23, P1441, DOI 10.1002/mds.22126
   Vendette M, 2007, NEUROLOGY, V69, P1843, DOI 10.1212/01.wnl.0000278114.14096.74
   Yamanaka Y, 2007, MOVEMENT DISORD, V22, P595, DOI 10.1002/mds.21332
NR 31
TC 236
Z9 253
U1 0
U2 3
PU LIPPINCOTT WILLIAMS & WILKINS
PI PHILADELPHIA
PA TWO COMMERCE SQ, 2001 MARKET ST, PHILADELPHIA, PA 19103 USA
SN 0028-3878
EI 1526-632X
J9 NEUROLOGY
JI Neurology
PD AUG 10
PY 2010
VL 75
IS 6
BP 494
EP 499
DI 10.1212/WNL.0b013e3181ec7fac
PG 6
WC Clinical Neurology
SC Neurosciences & Neurology
GA 636SE
UT WOS:000280759600004
PM 20668263
DA 2024-02-01
ER

PT J
AU Margis, R
   Donis, KC
   Schönwald, SV
   Rieder, CRM
AF Margis, Regina
   Donis, Karina Carvalho
   Schonwald, Suzana Veiga
   Rieder, Carlos R. M.
TI WHOQOL-OLD assessment of quality of life in elderly patients with Parkinson's disease: influence of sleep and depressive symptoms
SO REVISTA BRASILEIRA DE PSIQUIATRIA
LA English
DT Article
DE Quality of life; Parkinson disease; Depression; Sleep; Aged
ID mini-mental-state; portuguese version; scale; diagnosis; population; prevalence; instrument; perception; accuracy; subtypes
AB Objective: Parkinson's disease is a neurodegenerative disease with a number of motor and non-motor features that can affect quality of life. In this study, we aimed to assess quality of life, as well as to evaluate the potential determinants of quality of life, such as sleep quality, motor and depressive symptoms, in elderly patients with Parkinson's disease. Method: This was a cross-sectional study in which we applied the World Health Organization Quality of Life Assessment for Older Adults in 57 Parkinson's disease patients over 60 years of age. Results: Total World Health Organization Quality of Life Assessment for Older Adults score was found to be associated with Parkinson's disease severity (r(s) = -0.43; p <= 0.001). World Health Organization Quality of Life Assessment for Older Adults scores for sensory abilities (facet 1) and social participation (facet 4) were higher among the patients with mild Parkinson's disease than among those in the more advanced stages (r(s) = -0.43; p <= 0.001). Facet 1 scores were found to be associated with Pittsburg Sleep Quality Index and Parkinson's Disease Sleep Scale score (r(p) = -0.46 and r(p) = 0.41; p < 0.001, respectively). The Geriatric Depression Scale score showed an association with the total score on the World Health Organization Quality of Life Assessment for Older Adults (r(p) = -0.70; p < 0.001) Conclusion: Quality of life in Parkinson's disease patients can be assessed by the World Health Organization Quality of Life Assessment for Older Adults. Greater Parkinson's disease severity can worsen patient quality of life, as can the presence of depressive symptoms.
C1 [Margis, Regina; Donis, Karina Carvalho; Rieder, Carlos R. M.] Univ Fed Rio Grande do Sul, Porto Alegre, RS, Brazil.
   [Schonwald, Suzana Veiga; Rieder, Carlos R. M.] HCPA, Movement Disorders Unit, Neurol Sect, Porto Alegre, RS, Brazil.
C3 Universidade Federal do Rio Grande do Sul
RP Margis, R (corresponding author), R Marques do Pombal 1824-102, BR-90540000 Porto Alegre, RS, Brazil.
EM regina.margis@terra.com.br
CR Adler CH, 2005, MOVEMENT DISORD, V20, PS23, DOI 10.1002/mds.20460
   Almeida OP, 1998, ARQ NEURO-PSIQUIAT, V56, P605, DOI 10.1590/S0004-282X1998000400014
   Barbosa MT, 2006, MOVEMENT DISORD, V21, P800, DOI 10.1002/mds.20806
   BERTOLAZI AN, 2008, SLEEP S, V31, P0
   BERTOLUCCI PHF, 1994, ARQ NEURO-PSIQUIAT, V52, P1, DOI 10.1590/S0004-282X1994000100001
   BUYSSE DJ, 1989, PSYCHIAT RES, V28, P193, DOI 10.1016/0165-1781(89)90047-4
   Carod-Artal FJ, 2007, MOVEMENT DISORD, V22, P1408, DOI 10.1002/mds.21408
   Chaudhuri KR, 2002, J NEUROL NEUROSUR PS, V73, P629, DOI 10.1136/jnnp.73.6.629
   Chrischilles EA, 1998, MOVEMENT DISORD, V13, P406, DOI 10.1002/mds.870130306
   de Rijk MC, 2000, NEUROLOGY, V54, P0
   Findley L, 2002, MOVEMENT DISORD, V17, P60
   Fleck MP, 2006, REV SAUDE PUBL, V40, P785, DOI 10.1590/S0034-89102006000600007
   FOLSTEIN MF, 1975, J PSYCHIAT RES, V12, P189, DOI 10.1016/0022-3956(75)90026-6
   Hirayamau MS, 2008, ARCH GERONTOL GERIAT, V46, P147, DOI 10.1016/j.archger.2007.03.007
   HOEHN MM, 1967, NEUROLOGY, V17, P427, DOI 10.1212/WNL.17.5.427
   HUGHES AJ, 1992, J NEUROL NEUROSUR PS, V55, P181, DOI 10.1136/jnnp.55.3.181
   JOHNS MW, 1991, SLEEP, V14, P540, DOI 10.1093/sleep/14.6.540
   Kuopio AM, 2000, MOVEMENT DISORD, V15, P216, DOI 10.1002/1531-8257(200003)15:2<216::AID-MDS1003>3.0.CO;2-#
   KUYKEN W, 1995, SOC SCI MED, V41, P1403, DOI 10.1016/0277-9536(95)00112-k
   Lana RC, 2007, BRAZ J PHYS THER, V11, P397
   LEES AJ, 1988, CLIN NEUROPHARMACOL, V11, P512, DOI 10.1097/00002826-198812000-00004
   Margis R, 2009, PARKINSONISM RELAT D, V15, P495, DOI 10.1016/j.parkreldis.2008.12.008
   McDonald WA, 2003, BIOL PSYCHIAT, V54, P363, DOI 10.1016/S0006-3223(03)00530-4
   McDonald WM, 2006, MOVEMENT DISORD, V21, P1618, DOI 10.1002/mds.21023
   POEWE W, 1900, V15, V0, P14
   Power M, 2005, QUAL LIFE RES, V14, P2197, DOI 10.1007/s11136-005-7380-9
   Rahman S, 2008, MOVEMENT DISORD, V23, P1428, DOI 10.1002/mds.21667
   Rajput AH, 2008, NEUROLOGY, V70, P1403, DOI 10.1212/01.wnl.0000285082.18969.3a
   Rajput AH, 2009, NEUROLOGY, V73, P206, DOI 10.1212/WNL.0b013e3181ae7af1
   Scalzo P, 2009, ARQ NEURO-PSIQUIAT, V67, P203, DOI 10.1590/S0004-282X2009000200006
   Schestatsky P, 2006, REV BRAS PSIQUIATR, V28, P209, DOI 10.1590/S1516-44462006000300013
   Schrag A, 2000, J NEUROL NEUROSUR PS, V69, P308, DOI 10.1136/jnnp.69.3.308
   Schrag A, 2000, BRAIN, V123, P2297, DOI 10.1093/brain/123.11.2297
   Schrag A, 2007, MOVEMENT DISORD, V22, P1077, DOI 10.1002/mds.21333
   Souza RG, 2007, ARQ NEURO-PSIQUIAT, V65, P787, DOI 10.1590/S0004-282X2007000500010
   Spiegel J, 2007, J NEURAL TRANSM, V114, P331, DOI 10.1007/s00702-006-0518-2
   Stoppe Junior Alberto, 1994, REVISTA ABP-APAL (ASSOCIACAO BRASILEIRA DE PSIQUIATRIA-ASOCIACION PSIQUIATRICA DE LA AMERICA LATINA), V16, P149
   Tandberg E, 1998, MOVEMENT DISORD, V13, P895, DOI 10.1002/mds.870130606
   Tumas V, 2008, ARQ NEURO-PSIQUIAT, V66, P152, DOI 10.1590/S0004-282X2008000200002
   UDCMarsden CD, 1987, RECENT DEVELOPMENTS IN PARKINSONS DISEASE, V0, P153
   Valeikiene V, 2008, MED SCI MONITOR, V14, P0
   YESAVAGE JA, 1983, J PSYCHIATR RES, V17, P37, DOI 10.1016/0022-3956(82)90033-4
NR 42
TC 18
Z9 26
U1 1
U2 12
PU ASSOC BRASILEIRA PSIQUIATRIA
PI SAO PAULO
PA SUBSCRIPTION DEPARTMENT, RUA PEDRO DE TOLEDO, 967 - CASA 01, SAO PAULO, SP 04039-032  A, BRAZIL
SN 1516-4446
EI 1809-452X
J9 REV BRAS PSIQUIATR
JI Rev. Bras. Psiquiatr.
PD JUN 15
PY 2010
VL 32
IS 2
BP 125
EP 131
DI 10.1590/S1516-44462010005000008
PG 7
WC Psychiatry
SC Psychiatry
GA 619AU
UT WOS:000279399900006
PM 20428729
DA 2024-02-01
ER

PT J
AU Alessandro, S
   Ceravolo, R
   Brusa, L
   Pierantozzi, M
   Costa, A
   Galati, S
   Placidi, F
   Romigi, A
   Iani, C
   Marzetti, F
   Peppe, A
AF Alessandro, Stefani
   Ceravolo, Roberto
   Brusa, Livia
   Pierantozzi, Mariangela
   Costa, Alberto
   Galati, Salvatore
   Placidi, Fabio
   Romigi, Andrea
   Iani, Cesare
   Marzetti, Francesco
   Peppe, Antonella
TI Non-motor functions in parkinsonian patients implanted in the pedunculopontine nucleus: Focus on sleep and cognitive domains
SO JOURNAL OF THE NEUROLOGICAL SCIENCES
LA English
DT Article; Proceedings Paper
DE Deep brain stimulation; Pedunculopontine nucleus; Idiopathic Parkinson's disease; Executive functions; Neuropsychological tests; FDG-PET
ID deep brain-stimulation; subthalamic nucleus; glucose-metabolism; basal ganglia; open-label; disease; disability; symptoms; target; region
AB Between 2005 and 2007, six patients affected by idiopathic Parkinson's disease (IPD) were submitted to the bilateral implantation (and subsequent deep brain stimulation - DBS) of the pedunculopontine nucleus (PPN) Plus the subthalamic nucleus (STN) This review synthesizes the effects of PPN low-frequency Stimulation on non-motor functions. focusing on patient sleep quality and cognitive performance If not associated to STN-DBS. PPN-DBS promoted a modest amelioration of patient motor performance However, during PPN-DBS, they experienced on the one hand a significant improvement in executive functions and working memory, on the other hand a beneficial change in sleep architecture Overall, the limited sample hampers definite conclusions. Yet, although the PPN-DBS induced motor effects are quite disappointing (discouraging extended trials based upon the sole PPN implantation), the neuropsychological profile supports the contention by which in selected PD patients, with subtle cognitive deficits or vanished efficacy of previous implanted STN, PPN-DBS might still represent a reliable and compassionate option (C) 2009 Elsevier B.V All rights reserved.
C1 [Alessandro, Stefani; Costa, Alberto; Peppe, Antonella] IRCCS Fdn S Lucia, Rome, Italy.
   [Alessandro, Stefani; Pierantozzi, Mariangela; Galati, Salvatore; Placidi, Fabio; Romigi, Andrea; Marzetti, Francesco] Univ Roma Tor Vergata, Dip Neurosci, Neurol Clin, Rome, Italy.
   [Ceravolo, Roberto] Univ Pisa, Dipartimento Neurosci, Neurol Clin, I-56100 Pisa, Italy.
   [Brusa, Livia; Iani, Cesare] Osped S Eugenio, U O C Neurol, Rome, Italy.
C3 IRCCS Santa Lucia; University of Rome Tor Vergata; University of Pisa; Sant'Eugenio Hospital
RP Alessandro, S (corresponding author), IRCCS Fdn S Lucia, Rome, Italy.
CR Alderson HL, 2006, EUR J NEUROSCI, V23, P2169, DOI 10.1111/j.1460-9568.2006.04737.x
   Asanuma K, 2006, BRAIN, V129, P2667, DOI 10.1093/brain/awl162
   BEVAN MD, 1995, J NEUROSCI, V15, P7105
   Ceravolo R, 2008, BRAIN RES BULL, V76, P80, DOI 10.1016/j.brainresbull.2008.01.010
   Chaudhuri KR, 2008, EUR J NEUROL, V15, P2, DOI 10.1111/j.1468-1331.2008.02212.x
   Daniel S E, 1993, J NEURAL TRANSM SUPPL, V39, P165
   Elwood RW, 1995, NEUROPSYCHOL REV, V5, P173, DOI 10.1007/BF02214761
   Galati S, 2008, NEUROREPORT, V19, P661, DOI 10.1097/WNR.0b013e3282fb78af
   GARCIARILL E, 1987, BRAIN RES BULL, V18, P731, DOI 10.1016/0361-9230(87)90208-5
   Haber SN, 2003, J CHEM NEUROANAT, V26, P317, DOI 10.1016/j.jchemneu.2003.10.003
   Hilker R, 2008, NEUROLOGY, V71, P708, DOI 10.1212/01.wnl.0000312380.01852.77
   Hilker R, 2004, J CEREBR BLOOD F MET, V24, P7, DOI 10.1097/01.WCB.0000092831.44769.09
   Iranzo A, 2002, J NEUROL NEUROSUR PS, V72, P661, DOI 10.1136/jnnp.72.5.661
   Kaplitt MG, 2007, LANCET, V369, P2097, DOI 10.1016/S0140-6736(07)60982-9
   Martínez-Martín P, 2003, MOVEMENT DISORD, V18, P985, DOI 10.1002/mds.10479
   Mazzone P, 2005, NEUROREPORT, V16, P1877, DOI 10.1097/01.wnr.0000187629.38010.12
   Mazzone P, 2008, BR J NEUROSURG, V22 Suppl 1, PS33, DOI 10.1080/02688690802448327
   MAZZONE P, 2007, NEUROREPORT, V18, P1301
   Mena-Segovia J, 2004, TRENDS NEUROSCI, V27, P585, DOI 10.1016/j.tins.2004.07.009
   Muslimovic D, 2008, NEUROLOGY, V70, P2241, DOI 10.1212/01.wnl.0000313835.33830.80
   Muthusamy KA, 2007, J NEUROSURG, V107, P814, DOI 10.3171/JNS-07/10/0814
   Nandi D, 2002, BRAIN, V125, P2418, DOI 10.1093/brain/awf259
   Olszewski J, 1982, CYTOARCHITECTURE HUM, V0, P0
   Pahapill PA, 2000, BRAIN, V123, P1767, DOI 10.1093/brain/123.9.1767
   Parsons TD, 2006, LANCET NEUROL, V5, P578, DOI 10.1016/S1474-4422(06)70475-6
   Peppe A, 2004, J NEUROSURG, V101, P195, DOI 10.3171/jns.2004.101.2.0195
   Pierantozzi M, 2008, J NEURAL TRANSM, V115, P731, DOI 10.1007/s00702-007-0001-8
   Plaha P, 2005, NEUROREPORT, V16, P1883, DOI 10.1097/01.wnr.0000187637.20771.a0
   Rodriguez-Oroz MC, 2005, BRAIN, V128, P2240, DOI 10.1093/brain/awh571
   Romigi A, 2008, EUR J NEUROL, V15, PE64, DOI 10.1111/j.1468-1331.2008.02167.x
   Romigi A, 2006, J NEURAL TRANSM, V113, P1909, DOI 10.1007/s00702-006-0490-x
   Rye DB, 1997, SLEEP, V20, P757, DOI 10.1093/sleep/20.9.757
   Smeding HMM, 2006, NEUROLOGY, V66, P1830, DOI 10.1212/01.wnl.0000234881.77830.66
   Stefani A, 1997, J NEURAL TRANSM, V104, P895, DOI 10.1007/BF01285557
   Stefani A, 2007, BRAIN, V130, P1596, DOI 10.1093/brain/awl346
   Stefani A, 2009, ADV BEHAV BIOL, V58, P573, DOI 10.1007/978-1-4419-0340-2_44
   Stefani A, 2009, BRAIN RES BULL, V78, P113, DOI 10.1016/j.brainresbull.2008.08.007
   Strafella AP, 2008, MOVEMENT DISORD, V23, P1051, DOI 10.1002/mds.22055
   Takakusaki K, 1996, J COMP NEUROL, V371, P345, DOI 10.1002/(SICI)1096-9861(19960729)371:3<345::AID-CNE1>3.0.CO;2-2
   Watts RL, 2007, NEUROLOGY, V68, P272, DOI 10.1212/01.wnl.0000252355.79284.22
   Weinberger M, 2008, EXP BRAIN RES, V188, P165, DOI 10.1007/s00221-008-1349-1
   Winn P, 2006, J NEUROL SCI, V248, P234, DOI 10.1016/j.jns.2006.05.036
   ZANINI S, 2009, PARKINSONISM RE 0110, V0, P10
   Zrinzo L, 2008, BRAIN, V131, P1588, DOI 10.1093/brain/awn075
   ZWEIG RM, 1989, ANN NEUROL, V26, P41, DOI 10.1002/ana.410260106
NR 45
TC 79
Z9 86
U1 0
U2 7
PU ELSEVIER
PI AMSTERDAM
PA RADARWEG 29, 1043 NX AMSTERDAM, NETHERLANDS
SN 0022-510X
EI 1878-5883
J9 J NEUROL SCI
JI J. Neurol. Sci.
PD FEB 15
PY 2010
VL 289
IS 1-2
BP 44
EP 48
DI 10.1016/j.jns.2009.08.017
PG 5
WC Clinical Neurology; Neurosciences
SC Neurosciences & Neurology
GA 560TL
UT WOS:000274925700011
PM 19765737
DA 2024-02-01
ER

PT J
AU Högl, B
   Arnulf, I
   Comella, C
   Ferreira, J
   Iranzo, A
   Tilley, B
   Trenkwalder, C
   Poewe, W
   Rascol, O
   Sampaio, C
   Stebbins, GT
   Schrag, A
   Goetz, CG
AF Hoegl, Birgit
   Arnulf, Isabelle
   Comella, Cynthia
   Ferreira, Joaquim
   Iranzo, Alex
   Tilley, Barbara
   Trenkwalder, Claudia
   Poewe, Werner
   Rascol, Olivier
   Sampaio, Cristina
   Stebbins, Glenn T.
   Schrag, Anette
   Goetz, Christopher G.
TI Scales to Assess Sleep Impairment in Parkinson's Disease: Critique and Recommendations
SO MOVEMENT DISORDERS
LA English
DT Review
DE sleep; Parkinson's disease; rating scales; questionnaires; nocturnal disturbances; daytime sleepiness
ID excessive daytime sleepiness; test-retest reliability; latency test mslt; quality index; rating-scales; dopaminergic medication; psychometric evaluation; alzheimers-disease; wakefulness test; sudden-onset
AB There is a broad spectrum of sleep disturbances observed in Parkinson's disease (PD). A variety of scales have been applied to the evaluation of PD sleep and wakefulness, but only a small number have been assessed specifically for clinimetric properties in the PD population. The movement disorder society has commissioned this task force to examine these scales and to assess their use in PD. A systematic literature review was conducted to explore the use of sleep scales in PD and to determine which scales qualified for a detailed critique. The task force members, all of whom have extensive experience in assessing sleep in PD reviewed each of the scales using a structured proforma. Scales were categorized into recommended, suggested and listed according to predefined criteria. A total of 48 potential scales were identified from the search and reviewed. Twenty-nine were excluded because they did not meet review criteria or were variations of scales already included, leaving 19 scales that were critiqued and rated by the task force based on the rating criteria. Only six were found to meet criteria for recommendation or suggestion by the task force: the PD sleep scale (PDSS) and the Pittsburgh sleep quality index (PSQI) are recommended for rating overall sleep problems to screen and to measure severity, the SCOPA-sleep (SCOPA) is recommended for rating overall sleep problems both to screen and to measure severity, and for rating daytime sleepiness; the Epworth sleepiness scale (ESS) is recommended for rating daytime sleepiness to screen and to measure severity; the inappropriate sleep composite score (ISCS) is suggested for rating severe daytime sleepiness or sleep attacks to screen and to measure severity; and the Stanford sleepiness scale (SSS) is suggested for rating sleepiness and to measure severity at a specific moment. The task force does not recommend the development of new scales, but emphasizes the need for educational efforts to train physicians in sleep interview techniques and polysomnography. (C) 2010 Movement Disorder Society
C1 [Hoegl, Birgit; Poewe, Werner] Innsbruck Med Univ, Dept Neurol, A-6020 Innsbruck, Austria.
   [Arnulf, Isabelle] Hop La Pitie Salpetriere, Unite Pathol Sommeil, Paris, France.
   [Arnulf, Isabelle] Univ Paris 06, UMR975, Paris, France.
   [Comella, Cynthia; Stebbins, Glenn T.; Goetz, Christopher G.] Rush Univ, Med Ctr, Dept Neurol Sci, Chicago, IL 60612 USA.
   [Ferreira, Joaquim; Sampaio, Cristina] Univ Lisbon, Inst Mol Med, P-1699 Lisbon, Portugal.
   [Iranzo, Alex] Hosp Clin Barcelona, Neurol Serv, Barcelona, Spain.
   [Iranzo, Alex] CIBERNED, IDIBAPS, Barcelona, Spain.
   [Tilley, Barbara] Med Univ S Carolina, Dept Biometry & Epidemiol, Charleston, SC 29425 USA.
   [Trenkwalder, Claudia] Univ Gottingen, Dept Clin Neurophysiol, Paracelsus Elena Klin, Kassel, Germany.
   [Rascol, Olivier] Toulouse Univ Hosp, Dept Clin Pharmacol, Toulouse, France.
   [Schrag, Anette] UCL, Dept Clin Neurol, London WC1E 6BT, England.
C3 Medical University of Innsbruck; Sorbonne Universite; Assistance Publique Hopitaux Paris (APHP); Hopital Universitaire Pitie-Salpetriere - APHP; Sorbonne Universite; Rush University; Universidade de Lisboa; University of Barcelona; Hospital Clinic de Barcelona; CIBERNED; University of Barcelona; Hospital Clinic de Barcelona; IDIBAPS; Medical University of South Carolina; University of Gottingen; Universite de Toulouse; Universite Toulouse III - Paul Sabatier; CHU de Toulouse; University of London; University College London
RP Högl, B (corresponding author), Innsbruck Med Univ, Dept Neurol, Anichstr 35, A-6020 Innsbruck, Austria.
EM birgit.ho@i-med.ac.at
FU University of Innsbruck; Merz Pharma; Allergan; Ipsen; Boehringer Ingelheim; UCB; Solvay; Novartis; NIH; MJF; university of Texas; Teva; GSK; UCB/Schwarz Pharma; Eisai; GlaxoSmithKline; Schering; Solva; Teva Neuroscience; Lundbeck; American Academy of Neurology; Movement Disorder Society; Michael J. Fox Foundation; American Cancer Society; Rush Medical Center; Servier; Osmotica Pharmaceuticals; Kinetics Foundation; Parkinson's Disease Foundation; Northwestern University; Robert Wood Johnson Medical School; Rush University Medical Center
CR Abe K, 2005, J NEUROL SCI, V234, P73, DOI 10.1016/j.jns.2005.03.036
   Adler CH, 2003, MOVEMENT DISORD, V18, P287, DOI 10.1002/mds.10390
   *AM SLEEP DIS ASS, 1997, INT CLASS SLEEP DIS, V0, P0
   [Anonymous], 1994, DIAGNOSTIC AND STATISTICAL MANUAL OF MENTAL DISORDERS, V0, P0
   Arnulf I, 2000, NEUROLOGY, V55, P1732, DOI 10.1212/WNL.55.11.1732
   Arnulf I, 2005, SLEEP MED REV, V9, P185, DOI 10.1016/j.smrv.2005.01.001
   Arnulf I, 2002, NEUROLOGY, V58, P1019, DOI 10.1212/WNL.58.7.1019
   ASKENASY JJM, 1985, NEUROLOGY, V35, P527, DOI 10.1212/WNL.35.4.527
   Backhaus J, 2002, J PSYCHOSOM RES, V53, P737, DOI 10.1016/S0022-3999(02)00330-6
   BELICKI K, 1992, J ABNORM PSYCHOL, V101, P592, DOI 10.1037/0021-843X.101.3.592
   Belicki K, 1992, DREAMING, V2, P143, DOI 10.1037/H0094355
   Benbadis SR, 1999, ANN INTERN MED, V130, P289, DOI 10.7326/0003-4819-130-4-199902160-00014
   Blais FC, 1997, ENCEPHALE, V23, P447
   BLIWISE DL, 1995, J GERIATR PSYCH NEUR, V8, P107, DOI 10.1177/089198879500800206
   Bloch KE, 1999, RESPIRATION, V66, P440, DOI 10.1159/000029408
   Boddy F, 2007, INT J GERIATR PSYCH, V22, P529, DOI 10.1002/gps.1709
   Borek LL, 2006, J CLIN PSYCHIAT, V67, P958, DOI 10.4088/JCP.v67n0613
   Brodsky MA, 2003, MOVEMENT DISORD, V18, P668, DOI 10.1002/mds.10429
   Broughton RJ, 1997, NEUROLOGY, V49, P444, DOI 10.1212/WNL.49.2.444
   BUYSSE DJ, 1991, SLEEP, V14, P331
   BUYSSE DJ, 1989, PSYCHIAT RES, V28, P193, DOI 10.1016/0165-1781(89)90047-4
   Carpenter JS, 1998, J PSYCHOSOM RES, V45, P5, DOI 10.1016/S0022-3999(97)00298-5
   CARSKADON MA, 1986, SLEEP, V9, P519, DOI 10.1093/sleep/9.4.519
   Chaudhuri KR, 2002, J NEUROL NEUROSUR PS, V73, P629, DOI 10.1136/jnnp.73.6.629
   Chen NH, 2002, QUAL LIFE RES, V11, P817, DOI 10.1023/A:1020818417949
   Cole JC, 2006, SLEEP, V29, P112, DOI 10.1093/sleep/29.1.112
   Danker-Hopfe Heidi, 2006, ANTHROPOLOGISCHER ANZEIGER, V64, P369
   Dhawan V, 2006, J NEUROL SCI, V248, P158, DOI 10.1016/j.jns.2006.05.004
   Diederich NJ, 2005, SLEEP MED, V6, P313, DOI 10.1016/j.sleep.2005.03.011
   DOUGLASS AB, 1994, SLEEP, V17, P160, DOI 10.1093/sleep/17.2.160
   Dowling GA, 2005, SLEEP MED, V6, P459, DOI 10.1016/j.sleep.2005.04.004
   EDINGER JD, 1995, SLEEP, V18, P232, DOI 10.1093/sleep/18.4.232
   Emre M, 2003, MOVEMENT DISORD, V18, PS63, DOI 10.1002/mds.10565
   Engleman HM, 1997, J SLEEP RES, V6, P272, DOI 10.1111/j.1365-2869.1997.00272.x
   Fabbrini G, 2003, NEUROL SCI, V24, P178, DOI 10.1007/s10072-003-0118-y
   FACTOR SA, 1990, MOVEMENT DISORD, V5, P280, DOI 10.1002/mds.870050404
   Fernandez HH, 2008, MOVEMENT DISORD, V23, P484, DOI 10.1002/mds.21875
   Ferreira JJ, 2006, EUR J NEUROL, V13, P209, DOI 10.1111/j.1468-1331.2006.01262.x
   Ferreira JJ, 2000, LANCET, V355, P1333, DOI 10.1016/S0140-6736(00)02119-X
   Fichtenberg NL, 2001, AM J PHYS MED REHAB, V80, P339, DOI 10.1097/00002060-200105000-00003
   Friedman JH, 2004, PARKINSONISM RELAT D, V10, PS27, DOI 10.1016/j.parkreldis.2003.11.006
   Frucht SJ, 1999, NEUROLOGY, V52, P0
   GENTILI A, 1995, J AM GERIATR SOC, V43, P1317, DOI 10.1111/j.1532-5415.1995.tb07415.x
   Ghorayeb I, 2007, MOVEMENT DISORD, V22, P1567, DOI 10.1002/mds.21541
   Gjerstad MD, 2006, NEUROLOGY, V67, P853, DOI 10.1212/01.wnl.0000233980.25978.9d
   Goetz CG, 2005, NEUROLOGY, V64, P81, DOI 10.1212/01.WNL.0000148479.10865.FE
   Hagell P, 2007, J SLEEP RES, V16, P102, DOI 10.1111/j.1365-2869.2007.00570.x
   Happe S, 2001, ACTA NEUROL SCAND, V104, P275, DOI 10.1034/j.1600-0404.2001.00024.x
   HERSCOVITCH J, 1981, SLEEP, V4, P83, DOI 10.1093/sleep/4.1.83
   Hobson DE, 2002, JAMA-J AM MED ASSOC, V287, P455, DOI 10.1001/jama.287.4.455
   HODDES E, 1973, PSYCHOPHYSIOLOGY, V10, P431, DOI 10.1111/j.1469-8986.1973.tb00801.x
   Högl B, 2003, NEUROPSYCHOPHARMACOL, V28, P1866, DOI 10.1038/sj.npp.1300250
   Högl B, 2003, MOVEMENT DISORD, V18, P319, DOI 10.1002/mds.10365
   Högl BE, 1998, NEUROLOGY, V50, P1332
   Homann CN, 2003, MOVEMENT DISORD, V18, P1569, DOI 10.1002/mds.10612
   Homann CN, 2003, MOVEMENT DISORD, V18, P0
   HORNE J A, 1976, INTERNATIONAL JOURNAL OF CHRONOBIOLOGY, V4, P97
   Iranzo A, 2002, J NEUROL NEUROSUR PS, V72, P661, DOI 10.1136/jnnp.72.5.661
   IzquierdoVicario Y, 1997, SLEEP, V20, P676
   Johns M, 1997, SLEEP, V20, P844, DOI 10.1093/sleep/20.10.844
   JOHNS MW, 1994, SLEEP, V17, P703, DOI 10.1093/sleep/17.8.703
   JOHNS MW, 1991, SLEEP, V14, P540, DOI 10.1093/sleep/14.6.540
   Johns MW, 2000, J SLEEP RES, V9, P5, DOI 10.1046/j.1365-2869.2000.00177.x
   Juri C, 2005, CLIN NEUROPHARMACOL, V28, P185, DOI 10.1097/01.wnf.0000174932.82134.e2
   Kaynak D, 2005, EUR J NEUROL, V12, P199, DOI 10.1111/j.1468-1331.2004.00971.x
   Kumar S, 2003, SLEEP MED, V4, P339, DOI 10.1016/S1389-9457(03)00105-9
   Kumar S, 2002, MOVEMENT DISORD, V17, P775, DOI 10.1002/mds.10167
   KUMP K, 1994, AM J RESP CRIT CARE, V150, P735, DOI 10.1164/ajrccm.150.3.8087345
   Kumru H, 2004, SLEEP MED, V5, P369, DOI 10.1016/j.sleep.2004.03.003
   LEE KA, 1992, SLEEP, V15, P493, DOI 10.1093/sleep/15.6.493
   Leentjens AFG, 2008, MOVEMENT DISORD, V23, P2015, DOI 10.1002/mds.22233
   Leentjens AFG, 2008, MOVEMENT DISORD, V23, P2004, DOI 10.1002/mds.22229
   LIVINGSTON G, 1993, BRIT J GEN PRACT, V43, P445
   Lowe AD, 1998, J PSYCHOSOM RES, V44, P613
   MacLean, 1992, J SLEEP RES, V1, P35
   Marinus J, 2003, SLEEP, V26, P1049, DOI 10.1093/sleep/26.8.1049
   Martínez-Martín P, 2004, MOVEMENT DISORD, V19, P1226, DOI 10.1002/mds.20144
   Martínez-Martín P, 2006, REV NEUROLOGIA, V43, P577, DOI 10.33588/rn.4310.2006307
   Merino-Andreu M, 2003, NEUROLOGY, V60, P1553, DOI 10.1212/01.WNL.0000058905.71369.97
   Miletin MS, 2003, SLEEP MED, V4, P195, DOI 10.1016/S1389-9457(03)00031-5
   MITLER MM, 1982, ELECTROEN CLIN NEURO, V53, P658, DOI 10.1016/0013-4694(82)90142-0
   Möller JC, 2002, MOVEMENT DISORD, V17, P474, DOI 10.1002/mds.10020
   Monaca C, 2006, SLEEP MED, V7, P448, DOI 10.1016/j.sleep.2005.12.002
   Montastruc JL, 2001, CLIN NEUROPHARMACOL, V24, P181, DOI 10.1097/00002826-200105000-00013
   Nomura T, 2006, J NEUROL SCI, V250, P39, DOI 10.1016/j.jns.2006.06.023
   NSF, 1999, OMN SLEEP AM POLL, V0, P0
   Olson LG, 1998, J SLEEP RES, V7, P248, DOI 10.1046/j.1365-2869.1998.00123.x
   Ondo WG, 2001, NEUROLOGY, V57, P1392, DOI 10.1212/WNL.57.8.1392
   Pacchetti C, 2004, MOVEMENT DISORD, V19, P0
   Pal PK, 2004, PARKINSONISM RELAT D, V10, P157, DOI 10.1016/j.parkreldis.2003.11.002
   Parkes JD, 1998, J SLEEP RES, V7, P41, DOI 10.1046/j.1365-2869.1998.00093.x
   Paus S, 2003, MOVEMENT DISORD, V18, P659, DOI 10.1002/mds.10417
   Pilcher JJ, 2003, BEHAV MED, V29, P60, DOI 10.1080/08964280309596058
   Razmy A, 2004, ARCH NEUROL-CHICAGO, V61, P97, DOI 10.1001/archneur.61.1.97
   RICHARDSON GS, 1978, ELECTROEN CLIN NEURO, V45, P621, DOI 10.1016/0013-4694(78)90162-1
   Rissling I, 2005, SLEEP, V28, P871, DOI 10.1093/sleep/28.7.871
   Rye DB, 2006, CURR NEUROL NEUROSCI, V6, P169, DOI 10.1007/s11910-996-0041-8
   Saletu B., 1987, NEUROPSYCHIATRIE, V1, P169
   Sangal RB, 1999, CLIN ELECTROENCEPHAL, V30, P73, DOI 10.1177/155005949903000208
   Santamaria J, 2004, NEUROLOGY, V63, PS21, DOI 10.1212/WNL.63.8_suppl_3.S21
   Schapira AHV, 2000, LANCET, V355, P1332, DOI 10.1016/S0140-6736(00)02118-8
   Schrag A, 2007, MOVEMENT DISORD, V22, P1077, DOI 10.1002/mds.21333
   Seppi K, 2006, MOVEMENT DISORD, V21, P1281, DOI 10.1002/mds.20898
   Shulman LM, 2002, PARKINSONISM RELAT D, V8, P193, DOI 10.1016/S1353-8020(01)00015-3
   Stevens S, 2004, SLEEP, V27, P967, DOI 10.1093/sleep/27.5.967
   Tan EK, 2002, NEUROLOGY, V58, P465, DOI 10.1212/WNL.58.3.465
   Tandberg E, 1999, MOVEMENT DISORD, V14, P922, DOI 10.1002/1531-8257(199911)14:6<922::AID-MDS1003>3.0.CO;2-7
   Tandberg E, 1998, MOVEMENT DISORD, V13, P895, DOI 10.1002/mds.870130606
   Trenkwalder C, 2008, MOVEMENT DISORD, V23, P0
   Tse W, 2005, PARKINSONISM RELAT D, V11, P317, DOI 10.1016/j.parkreldis.2005.02.006
   Ulivelli M, 2002, NEUROLOGY, V58, P462, DOI 10.1212/WNL.58.3.462
   VANHILTEN JJ, 1993, J NEURAL TRANSM-PARK, V5, P235
   YOSS RE, 1960, MED CLIN N AM, V44, P953, DOI 10.1016/S0025-7125(16)33982-7
   Zeitlhofer J, 2000, ACTA NEUROL SCAND, V102, P249, DOI 10.1034/j.1600-0404.2000.102004249.x
NR 114
TC 172
Z9 188
U1 0
U2 27
PU WILEY
PI HOBOKEN
PA 111 RIVER ST, HOBOKEN 07030-5774, NJ USA
SN 0885-3185
EI 1531-8257
J9 MOVEMENT DISORD
JI Mov. Disord.
PD DEC 15
PY 2010
VL 25
IS 16
BP 2704
EP 2716
DI 10.1002/mds.23190
PG 13
WC Clinical Neurology
SC Neurosciences & Neurology
GA 703LK
UT WOS:000285979200002
PM 20931631
DA 2024-02-01
ER

PT J
AU Barnes, J
   Connelly, V
   Wiggs, L
   Boubert, L
   Maravic, K
AF Barnes, Jim
   Connelly, Vince
   Wiggs, Luci
   Boubert, Laura
   Maravic, Ksenija
TI Sleep Patterns in Parkinson's Disease Patients with Visual Hallucinations
SO INTERNATIONAL JOURNAL OF NEUROSCIENCE
LA English
DT Article
DE Parkinson's disease; sleep patterns; visual hallucinations
ID excessive daytime sleepiness; rem-sleep; behavior disorder; nonmotor symptoms; questionnaire; disturbances; management
AB Visual hallucinations (VHs) in Parkinson's disease (PD) can be a frequent and disturbing complication of the disease with 33% of PD patients undergoing long-term treatment experiencing VHs during the course of their illness. One line of evidence that is emerging as a possible risk factor in the occurrence of VHs is the sleep-wake cycle and sleep behavior in patients with PD. This study compared sleep patterns in a group of visually hallucinating Parkinson's patients with a group of nonhallucinating PD patients and an age-matched control group. Nocturnal sleep was assessed by actigraphy and diaries, while daytime sleepiness and function were assessed by a battery of self-rating sleep questionnaires. Compared with the control group both patient groups had more sleep-related problems and significantly altered sleep patterns, as measured by both actigraphy and sleep questionnaires. Patients who hallucinated however slept less than nonhallucinating patients and also had increased awakenings after sleep onset, reduced sleep efficiency, and increased daytime sleepiness. We propose that VHs in some PD patients may be a symptom of poor sleep and prolonged daytime sleepiness, suggesting that arousal may play a role in the genesis of the hallucination phenomenon.
C1 [Barnes, Jim; Connelly, Vince; Wiggs, Luci; Maravic, Ksenija] Oxford Brookes Univ, Dept Psychol, Oxford OX3 0BP, England.
   [Boubert, Laura] Univ Westminster, Dept Psychol, London W1R 8AL, England.
C3 Oxford Brookes University; University of Westminster
RP Barnes, J (corresponding author), Oxford Brookes Univ, Dept Psychol, Headington Campus,Gipsy Lane, Oxford OX3 0BP, England.
EM jim.barnes@brookes.ac.uk
CR Arnulf I, 2005, SLEEP MED REV, V9, P185, DOI 10.1016/j.smrv.2005.01.001
   Arnulf I, 2000, NEUROLOGY, V55, P281, DOI 10.1212/WNL.55.2.281
   ASKENASY JJM, 1990, J NEUROL NEUROSUR PS, V53, P749, DOI 10.1136/jnnp.53.9.749
   Askenasy JJM, 2003, J NEURAL TRANSM, V110, P125, DOI 10.1007/s007020300001
   Barnes J, 2008, J NEUROL NEUROSUR PS, V79, P190, DOI 10.1136/jnnp.2007.116202
   Barnes J, 2003, NEUROPSYCHOLOGIA, V41, P565, DOI 10.1016/S0028-3932(02)00182-3
   Barnes J, 2001, J NEUROL NEUROSUR PS, V70, P727, DOI 10.1136/jnnp.70.6.727
   Bodis-Wollner I, 2003, PARKINSONISM RELAT D, V9, PS83, DOI 10.1016/S1353-8020(03)00022-1
   Boeve BF, 2004, J GERIATR PSYCH NEUR, V17, P146, DOI 10.1177/0891988704267465
   BUYSSE DJ, 1989, PSYCHIAT RES, V28, P193, DOI 10.1016/0165-1781(89)90047-4
   Chaudhuri KR, 2006, MOVEMENT DISORD, V21, P916, DOI 10.1002/mds.20844
   Chaudhuri KR, 2006, LANCET NEUROL, V5, P235, DOI 10.1016/S1474-4422(06)70373-8
   Clarenbach P, 2000, J NEUROL, V247, P20
   COLE RJ, 1992, SLEEP, V15, P461, DOI 10.1093/sleep/15.5.461
   de Maindreville AD, 2005, MOVEMENT DISORD, V20, P212, DOI 10.1002/mds.20263
   Dhawan V, 2006, AGE AGEING, V35, P220, DOI 10.1093/ageing/afj087
   Diederich NJ, 2005, MOVEMENT DISORD, V20, P130, DOI 10.1002/mds.20308
   Fénelon G, 2006, NEUROLOGY, V66, P93, DOI 10.1212/01.wnl.0000191325.31068.c4
   FOLSTEIN MF, 1975, J PSYCHIAT RES, V12, P189, DOI 10.1016/0022-3956(75)90026-6
   Friedman JH, 2004, PARKINSONISM RELAT D, V10, PS27, DOI 10.1016/j.parkreldis.2003.11.006
   Garcia-Borreguero D, 2003, SLEEP MED REV, V7, P115, DOI 10.1053/smrv.2002.0229
   Goetz CG, 2006, MOVEMENT DISORD, V21, P267, DOI 10.1002/mds.20701
   Grandas F, 2004, NEUROLOGY, V63, PS8, DOI 10.1212/WNL.63.8_suppl_3.S8
   Gupta Meena, 2004, J ASSOC PHYSICIANS INDIA, V52, P703
   HOEHN MM, 1967, NEUROLOGY, V17, P427, DOI 10.1212/WNL.17.5.427
   Imamura K, 2008, ACTA NEUROL SCAND, V117, P255, DOI 10.1111/j.1600-0404.2007.00933.x
   JOHNS MW, 1991, SLEEP, V14, P540, DOI 10.1093/sleep/14.6.540
   Kulisevsky J, 2004, NEUROLOGY, V63, PS28, DOI 10.1212/WNL.63.8_suppl_3.S28
   Kushida CA, 2001, SLEEP MED, V2, P389, DOI 10.1016/S1389-9457(00)00098-8
   Manford M, 1998, BRAIN, V121, P1819, DOI 10.1093/brain/121.10.1819
   Medcalf P, 2005, AGE AGEING, V34, P435, DOI 10.1093/ageing/afi157
   Nass A, 2008, INT J NEUROSCI, V118, P291, DOI 10.1080/00207450701591065
   Netzer NC, 1999, ANN INTERN MED, V131, P485, DOI 10.7326/0003-4819-131-7-199910050-00002
   Onofrj M, 2006, J NEUROL SCI, V248, P143, DOI 10.1016/j.jns.2006.05.025
   Pacchetti C, 2005, MOVEMENT DISORD, V20, P1439, DOI 10.1002/mds.20582
   Pappert EJ, 1999, MOVEMENT DISORD, V14, P117, DOI 10.1002/1531-8257(199901)14:1<117::AID-MDS1019>3.0.CO;2-0
   Partinen R, 1997, J NEUROL, V244, PS3, DOI 10.1007/BF03160564
   Perez-Lloret S, 2009, J NEUROL, V256, P1480, DOI 10.1007/s00415-009-5141-3
   Ramirez-Ruiz B, 2007, DEMENT GERIATR COGN, V23, P281, DOI 10.1159/000100850
   Ramírez-Ruiz B, 2006, MOVEMENT DISORD, V21, P1483, DOI 10.1002/mds.20965
   Schapira AH, 2004, NEUROLOGY, V63, PS24, DOI 10.1212/WNL.63.8_suppl_3.S24
   Stavitsky K, 2010, PARKINSONISM RELAT D, V16, P280, DOI 10.1016/j.parkreldis.2010.02.001
   Thorpy MJ, 2005, NEUROL CLIN, V23, P1187, DOI 10.1016/j.ncl.2005.05.001
   WRIGHT M, 2000, SLEEP R, V733, P0
NR 44
TC 12
Z9 12
U1 0
U2 5
PU TAYLOR & FRANCIS LTD
PI ABINGDON
PA 2-4 PARK SQUARE, MILTON PARK, ABINGDON OR14 4RN, OXON, ENGLAND
SN 0020-7454
EI 1563-5279
J9 INT J NEUROSCI
JI Int. J. Neurosci.
PD AUG 15
PY 2010
VL 120
IS 8
BP 564
EP 569
DI 10.3109/00207454.2010.494790
PG 6
WC Neurosciences
SC Neurosciences & Neurology
GA 639XT
UT WOS:000281011100007
PM 20615061
DA 2024-02-01
ER

PT J
AU Mondragón-Rezola, E
   Arratíbel-Echarren, I
   Ruiz-Martínez, J
   Martí-Massó, JF
AF Mondragon-Rezola, Elisabet
   Arratibel-Echarren, Izaskun
   Ruiz-Martinez, Javier
   Felix Marti-Masso, Jose
TI Sleep disorders in Parkinson's disease: insomnia and sleep fragmentation, daytime hypersomnia, alterations to the circadian rhythm and sleep apnea syndrome
SO REVISTA DE NEUROLOGIA
LA Spanish
DT Article
DE Circadian rhythm; Insomnia; Parkinson's disease; Pathophysiology; Sleep apnea; Sleep disorders; Sleepiness
AB Introduction. Sleep disorders in Parkinson's disease are present in 60-98% of patients and reduce their quality of life. Aims. To review the pathophysiology, diagnostic approach and management of the different sleep disorders. Development. We describe the pathophysiology associated with neurodegeneration, due to symptoms (motor and nonmotor) and drug therapies. This article reviews insomnia, excessive daytime sleepiness, circadian sleep disorders and sleep apnea. Conclusions. Subjective or objective sleepiness assessment should routinely be performed by physicians looking after Parkinson's disease patients. Management is difficult and should be targeted to the specific sleep disorder and its likely cause.
C1 [Mondragon-Rezola, Elisabet; Arratibel-Echarren, Izaskun; Ruiz-Martinez, Javier; Felix Marti-Masso, Jose] Hosp Donostia, Serv Neurol, P Doctor Beguiristain S-N, E-20014 San Sebastian, Guipuzcoa, Spain.
C3 University Hospital Donostia
RP Mondragón-Rezola, E (corresponding author), Hosp Donostia, Serv Neurol, P Doctor Beguiristain S-N, E-20014 San Sebastian, Guipuzcoa, Spain.
EM elisabet.mondragonrezola@osakidetza.net
CR Adler CH, 2003, MOVEMENT DISORD, V18, P287, DOI 10.1002/mds.10390
   *AM SLEEP DIS ASS, 1997, INT CLASS SLEEP DIS, V0, P0
   Arnulf I, 2000, NEUROLOGY, V55, P1732, DOI 10.1212/WNL.55.11.1732
   Arnulf I, 2005, SLEEP MED REV, V9, P185, DOI 10.1016/j.smrv.2005.01.001
   Arnulf I, 2002, NEUROLOGY, V58, P1019, DOI 10.1212/WNL.58.7.1019
   Arnulf I, 2000, NEUROLOGY, V55, P281, DOI 10.1212/WNL.55.2.281
   Arnulf I, 2008, CURR OPIN NEUROL, V21, P472, DOI 10.1097/WCO.0b013e328305044d
   Braak H, 2004, CELL TISSUE RES, V318, P121, DOI 10.1007/s00441-004-0956-9
   Brodsky MA, 2003, MOVEMENT DISORD, V18, P668, DOI 10.1002/mds.10429
   Chaudhuri KR, 2009, LANCET NEUROL, V8, P464, DOI 10.1016/S1474-4422(09)70068-7
   Chaudhuri KR, 2002, J NEUROL NEUROSUR PS, V73, P629, DOI 10.1136/jnnp.73.6.629
   Cochen de Cock V, 2009, SLEEP MED, V0, P0
   COMELLA CL, 1994, MOVEMENT DISORD, V9, P545, DOI 10.1002/mds.870090507
   Comella CL, 2007, MOVEMENT DISORD, V22, PS367, DOI 10.1002/mds.21682
   Diederich NJ, 2005, MOVEMENT DISORD, V20, P1413, DOI 10.1002/mds.20624
   Dowling GA, 2005, SLEEP MED, V6, P459, DOI 10.1016/j.sleep.2005.04.004
   Fénelon G, 2000, BRAIN, V123, P733, DOI 10.1093/brain/123.4.733
   Ferreira JJ, 2001, J NEUROL, V248, P426, DOI 10.1007/s004150170188
   Fronczek R, 2007, BRAIN, V130, P1577, DOI 10.1093/brain/awm090
   Frucht SJ, 2000, MOVEMENT DISORD, V15, P601, DOI 10.1002/1531-8257(200007)15:4<601::AID-MDS1003>3.0.CO;2-Q
   Garcia-Borreguero D, 2003, NEUROLOGY, V61, P1008, DOI 10.1212/WNL.61.7.1008
   Grandas F, 2004, NEUROLOGY, V63, PS8, DOI 10.1212/WNL.63.8_suppl_3.S8
   Högl B, 2002, SLEEP, V25, P905
   Iranzo A, 2002, J NEUROL NEUROSUR PS, V72, P661, DOI 10.1136/jnnp.72.5.661
   Kulisevsky J, 2004, NEUROLOGY, V63, PS28, DOI 10.1212/WNL.63.8_suppl_3.S28
   LEEMAN AL, 1987, BRIT J CLIN PHARMACO, V24, P637, DOI 10.1111/j.1365-2125.1987.tb03223.x
   LINAZASORO G, 1993, MOVEMENT DISORD, V8, P171, DOI 10.1002/mds.870080209
   Maria B, 2003, RESP MED, V97, P1151, DOI 10.1016/S0954-6111(03)00188-4
   Medeiros CAM, 2007, J NEUROL, V254, P459, DOI 10.1007/s00415-006-0390-x
   Monaca C, 2004, J NEUROL, V251, P214, DOI 10.1007/s00415-004-0305-7
   Nomura T, 2003, MOVEMENT DISORD, V18, P812, DOI 10.1002/mds.10439
   Olanow CW, 2009, NEUROLOGY, V72, PS1, DOI 10.1212/WNL.0b013e3181a1d44c
   Olanow CW, 2000, MOVEMENT DISORD, V15, P212, DOI 10.1002/1531-8257(200003)15:2<212::AID-MDS1002>3.0.CO;2-6
   Pahwa R, 2007, NEUROLOGY, V68, P1108, DOI 10.1212/01.wnl.0000258660.74391.c1
   Poewe W, 2004, NEUROLOGY, V63, PS12, DOI 10.1212/WNL.63.8_suppl_3.S12
   Poewe WH, 2007, LANCET NEUROL, V6, P513, DOI 10.1016/S1474-4422(07)70108-4
   Politis M, 2008, EXP NEUROL, V214, P112, DOI 10.1016/j.expneurol.2008.07.021
   Porter B, 2008, EUR J NEUROL, V15, P50
   Roth T, 2003, SLEEP MED, V4, P275, DOI 10.1016/S1389-9457(03)00058-3
   Santamaria J, 2004, NEUROLOGY, V63, PS21, DOI 10.1212/WNL.63.8_suppl_3.S21
   SWAAB DF, 1999, AUTONOMIC NERVOUS 1, V0, P467
   Thannickal TC, 2007, BRAIN, V130, P1586, DOI 10.1093/brain/awm097
   Tolosa E, 2009, NEUROLOGY, V72, PS12, DOI 10.1212/WNL.0b013e318198db11
   VANDENKERCHOVE M, 1993, ACTA NEUROL BELG, V93, P32
NR 44
TC 8
Z9 10
U1 0
U2 0
PU REVISTA DE NEUROLOGIA
PI BARCELONA
PA C/O CESAR VIGUERA, EDITOR, APDO 94121, 08080 BARCELONA, SPAIN
SN 0210-0010
EI 1576-6578
J9 REV NEUROLOGIA
JI Rev. Neurologia
PD JUN 15
PY 2010
VL 50
IS 
BP S21
EP S26
DI 
PG 6
WC Clinical Neurology
SC Neurosciences & Neurology
GA VJ9BL
UT WOS:000644658800004
PM 20205138
DA 2024-02-01
ER

PT J
AU Gallagher, DA
   Lees, AJ
   Schrag, A
AF Gallagher, David A.
   Lees, Andrew J.
   Schrag, Anette
TI What Are the Most Important Nonmotor Symptoms in Patients with Parkinson's Disease and Are We Missing Them?
SO MOVEMENT DISORDERS
LA English
DT Article
DE Parkinson's disease; quality of Life; depression; autonomic
ID quality-of-life; rating-scale; prevalence; instrument; depression; diagnosis; impact; questionnaire; validation; sleepiness
AB Nonmotor symptoms (NMS) are increasingly recognized as important and neglected aspects of Parkinson's disease (PD). We evaluated their relative frequency and comparative impact on health-related quality of life (Hr-QoL) using validated questionnaires. In addition, we assessed the rate of reporting of NMS in neurology clinics compared with their subjective impact on patients. We used a range of validated clinimetric scales of motor and nonmotor symptoms and Hr-QoL to assess consecutive patients with PD. Reporting of NMS was assessed by comparison with case note documentation. A mean of 11 of 30 NMS per patient were elicited on the NMS questionnaire of which on average 4.8 were reported in the clinical notes (44%). The most common NMS were autonomic (particularly urinary). The Hr-QoL scores correlated most strongly with autonomic dysfunction (r = 0.84; particularly urinary and gastrointestinal symptoms), mood (r = 0.74), fatigue (r = 0.74), sleep problems (nocturnal r = 0.55; day-time somnolence r = 0.65), pain (r = 0.56), and psychosis (r = 0.55, all p < 0.0001) followed by UPDRS motor score (r = 0.48, p < 0.0001). Greater motor fluctuations (r = 0.57) and dyskinesia (r = 0.43, both p < 0.0001) were also associated with worse Hr-QoL. In multivariate analysis, depression had the strongest association with Hr-QoL (adjusted R-2 = 0.53, p = 0.005) followed by fatigue, thermoregulatory, gastrointestinal, and cardiovascular autonomic function (especially orthostatic hypotension), daytime somnolence, and urinary problems. This study demonstrates that a autonomic dysfunction, psychiatric complications, pain, fatigue, and sleep problems are major correlates of poor Hr-QoL. However, whilst psychiatric problems are increasingly documented, many symptoms (particularly those possibly perceived as embarrassing or unrelated) remain under-reported. (C) 2010 Movement Disorder Society
C1 [Gallagher, David A.; Schrag, Anette] UCL, Inst Neurol, Dept Clin Neurosci, London NW3 2PF, England.
   [Lees, Andrew J.] UCL, Reta Lila Weston Inst Neurol Studies, London NW3 2PF, England.
C3 University of London; University College London; University of London; University College London
RP Schrag, A (corresponding author), UCL, Inst Neurol, Dept Clin Neurosci, Royal Free Campus, London NW3 2PF, England.
EM a.schrag@medsch.ucl.ac.uk
FU Parkinson's UK [G-0508]; PSP association; Reta Lila Weston Trust
CR [Anonymous], 2001, INT CLASS SLEEP DIS, V0, P0
   Barone P, 2009, MOVEMENT DISORD, V24, P1641, DOI 10.1002/mds.22643
   BULPITT CJ, 1985, CLIN NEUROPHARMACOL, V8, P175, DOI 10.1097/00002826-198506000-00007
   BUYSSE DJ, 1989, PSYCHIAT RES, V28, P193, DOI 10.1016/0165-1781(89)90047-4
   Carod-Artal FJ, 2007, MOVEMENT DISORD, V22, P1408, DOI 10.1002/mds.21408
   Chaudhuri KR, 2009, LANCET NEUROL, V8, P464, DOI 10.1016/S1474-4422(09)70068-7
   Chaudhuri KR, 2006, MOVEMENT DISORD, V21, P916, DOI 10.1002/mds.20844
   Chaudhuri KR, 2006, LANCET NEUROL, V5, P235, DOI 10.1016/S1474-4422(06)70373-8
   Cheon SM, 2008, PARKINSONISM RELAT D, V14, P286, DOI 10.1016/j.parkreldis.2007.09.002
   Cubo E, 2002, EUR J NEUROL, V9, P589, DOI 10.1046/j.1468-1331.2002.00484.x
   Dubois B, 2000, NEUROLOGY, V55, P1621, DOI 10.1212/WNL.55.11.1621
   EVANS AH, 2004, MOVEMENT DISORD, V19, P367
   FAHN S, 1987, MACMILLAN HLTH CARE, V0, P153
   Findley L, 2002, MOVEMENT DISORD, V17, P60
   Fitzpatrick R, 1997, J NEUROL NEUROSUR PS, V62, P104, DOI 10.1136/jnnp.62.1.104
   Friedberg G, 1998, CLIN NEUROPHARMACOL, V21, P280
   Gallagher DA, 2008, CNS DRUGS, V22, P563, DOI 10.2165/00023210-200822070-00003
   Goetz CG, 2008, MOVEMENT DISORD, V23, P0
   Gómez-Esteban JC, 2007, EUR NEUROL, V57, P161, DOI 10.1159/000098468
   Greene T, 2007, J AM GERIATR SOC, V55, P1888, DOI 10.1111/j.1532-5415.2007.01384.x
   HUGHES AJ, 1992, J NEUROL NEUROSUR PS, V55, P181, DOI 10.1136/jnnp.55.3.181
   JOHNS MW, 1991, SLEEP, V14, P540, DOI 10.1093/sleep/14.6.540
   Karlsen KH, 1999, J NEUROL NEUROSUR PS, V66, P431, DOI 10.1136/jnnp.66.4.431
   KRUPP LB, 1989, ARCH NEUROL-CHICAGO, V46, P1121, DOI 10.1001/archneur.1989.00520460115022
   Kuopio AM, 2000, MOVEMENT DISORD, V15, P216, DOI 10.1002/1531-8257(200003)15:2<216::AID-MDS1003>3.0.CO;2-#
   Larner AJ, 2007, CLIN NEUROL NEUROSUR, V109, P491, DOI 10.1016/j.clineuro.2007.04.004
   Marinus J, 2003, SLEEP, V26, P1049, DOI 10.1093/sleep/26.8.1049
   Marinus J, 2003, NEUROLOGY, V61, P1222, DOI 10.1212/01.WNL.0000091864.39702.1C
   Martinez-Martin P, 2007, MOVEMENT DISORD, V22, P1623, DOI 10.1002/mds.21586
   Martinez-Martin P, 2006, QUAL LIFE RES, V15, P597, DOI 10.1007/s11136-005-4181-0
   OSullivan SS, 2008, MOVEMENT DISORD, V23, P101, DOI 10.1002/mds.21813
   Qin ZH, 2009, PARKINSONISM RELAT D, V15, P767, DOI 10.1016/j.parkreldis.2009.05.011
   Schrag A, 2000, J NEUROL NEUROSUR PS, V69, P308, DOI 10.1136/jnnp.69.3.308
   SCHWAB JJ, 1967, BRIT J PSYCHIAT, V113, P83, DOI 10.1192/bjp.113.494.83
   Shulman LM, 2002, PARKINSONISM RELAT D, V8, P193, DOI 10.1016/S1353-8020(01)00015-3
   Slawek J, 2005, PARKINSONISM RELAT D, V11, P465, DOI 10.1016/j.parkreldis.2005.04.006
   Sockeel P, 2006, J NEUROL NEUROSUR PS, V77, P579, DOI 10.1136/jnnp.2005.075929
   Sullivan KL, 2007, PARKINSONISM RELAT D, V13, P545, DOI 10.1016/j.parkreldis.2006.10.008
   UPADHYAYA AK, 1993, BRIT J GEN PRACT, V43, P349
   Visser M, 2004, MOVEMENT DISORD, V19, P1306, DOI 10.1002/mds.20153
   Visser M, 2008, J NEUROL, V255, P1580, DOI 10.1007/s00415-008-0994-4
   Walters AS, 2003, SLEEP MED, V4, P121, DOI 10.1016/S1389-9457(02)00258-7
NR 42
TC 346
Z9 396
U1 1
U2 33
PU WILEY
PI HOBOKEN
PA 111 RIVER ST, HOBOKEN 07030-5774, NJ USA
SN 0885-3185
EI 1531-8257
J9 MOVEMENT DISORD
JI Mov. Disord.
PD NOV 15
PY 2010
VL 25
IS 15
BP 2493
EP 2500
DI 10.1002/mds.23394
PG 8
WC Clinical Neurology
SC Neurosciences & Neurology
GA 678FX
UT WOS:000284060600003
PM 20922807
DA 2024-02-01
ER

PT J
AU Stowe, R
   Ives, N
   Clarke, CE
   Deane, K
   van Hilten
   Wheatley, K
   Gray, R
   Handley, K
   Furmston, A
AF Stowe, Rebecca
   Ives, Natalie
   Clarke, Carl E.
   Deane, Katherine
   van Hilten
   Wheatley, Keith
   Gray, Richard
   Handley, Kelly
   Furmston, Alex
TI Evaluation of the efficacy and safety of adjuvant treatment to levodopa therapy in Parkinson's disease patients with motor complications
SO COCHRANE DATABASE OF SYSTEMATIC REVIEWS
LA English
DT Review
ID 24-hour prolonged release; o-methyltransferase inhibition; placebo-controlled trial; wearing-off phenomenon; double-blind; l-dopa; adjunctive therapy; treated patients; dopaminergic agonist; combining levodopa
AB Background One of the complications of long-term treatment of Parkinson's disease (PD) with levodopa is the development of motor complications. Generally, when motor complications develop, clinicians add in an additional drug (to the levodopa regimen) from one of three other classes of anti-Parkinsonian treatments (dopamine agonists, catechol-O-methyl transferase inhibitors (COMTIs) ormonoamine oxidase type B inhibitors (MAOBIs)). However, despite trials having shown that these drugs are beneficial compared to placebo, it remains unclear as to the best way to treat patients experiencing motor complications and whether one class of drug is more effective than another. Objectives This meta-analysis aims to assess more reliably the benefits and risks of the three classes of drugs (dopamine agonists, COMTIs and MAOBIs) currently used as adjuvant treatment to levodopa in PD patients suffering from motor complications. The three drug classes were compared with the aim of determining whether one class of drug provides better symptomatic control than another. Search strategy We searched CENTRAL (The Cochrane Library), MEDLINE, EMBASE, PubMed, LILACS and Web of Science, plus major journals in the field, abstract books, conference proceedings and reference lists of retrieved publications. Selection criteria Randomised trials comparing an orally administered dopamine agonist, COMTI or MAOBI versus placebo, both on a background of levodopa therapy, in PD patients experiencing motor complications. Data collection and analysis Two authors independently extracted data on off-time, levodopa dose, motor complications, side-effects, treatment concordance, clinician-rated disability, mortality, quality of life and health economic data. Main results Forty-four eligible trials, involving 8436 participants were identified. Compared to placebo, adjuvant therapy significantly reduced off-time (-1.05 hours/day, 95% confidence interval (CI) -1.19 to -0.90; P < 0.00001), the required levodopa dose (-55.65 mg/day, CI 62.67 to -48.62; P<0.00001) and improved UPDRS scores (UPDRS ADL score: -1.31 points, CI -1.62 to -0.99; P<0.00001; UPDRS motor score: -2.84 points, CI -3.36 to -2.32; P<0.00001; UPDRS total score: -3.26 points, CI -4.52 to -2.00; P<0.00001). However, dyskinesia (odds ratio (OR) 2.50, CI 2.21 to 2.84; P<0.00001) and side-effects including constipation (OR 3.19, CI 2.17 to 4.68; P<0.00001), dizziness (OR 1.57, CI 1.30 to 1.90; P<0.00001), dry mouth (OR 2.33, CI 1.22 to 4.47; P=0.01), hallucinations (OR 2.16, CI 1.70 to 2.74; P<0.00001), hypotension (OR 1.47, CI 1.18 to 1.83; P=0.0007), insomnia (OR 1.38, CI 1.09 to 1.74; P=0.007), nausea (OR 1.78, CI 1.53 to 2.07; P<0.00001), somnolence (OR 1.87, CI 1.40 to 2.51; P<0.0001) and vomiting (OR 2.56, CI 1.67 to 3.93;P<0.0001) were all increased with adjuvant therapy. Indirect comparisons of the three drug classes suggested that dopamine agonists were more efficacious in reducing off-time (dopamine agonist: -1.54 hours/day; COMTI: -0.83 hours/day; MAOBI: -0.93 hours/day; test for heterogeneity between drug classes P=0.0003) and levodopa dose (dopamine agonist: -116 mg/day; COMTI: -52 mg/day; MAOBI: -29 mg/day; test for heterogeneity between drug classes P<0.00001). UPDRS scores also improved more with dopamine agonists than with COMTI or MAOBI (UPDRS total scores dopamine agonist: -10.01 points versus COMTI: -1.46 points versus MAOBI: -2.20 points; test for heterogeneity between drug classes P<0.00001), although more dyskinesia were seen with dopamine agonists (OR 2.70) and COMTI (OR 2.50) than with MAOBI (OR 0.94) (test for heterogeneity between drug classes P=0.009). Although the increase in the overall incidence of side-effects was generally more marked with dopamine agonists (OR 1.52) and COMTI (OR 2.0) than with MAOBI (OR 1.32), heterogeneity between drug classes was only of borderline significance (P=0.07). Authors' conclusions Compared to placebo, adjuvant therapy reduces off-time, levodopa dose, and improves UPDRS scores in PD patients who develop motor complications on levodopa therapy. However, this is at the expense of increased dyskinesia and numerous other side-effects. Indirect comparisons suggest that dopamine agonist therapy may be more effective than COMTI and MAOBI therapy, which have comparable efficacy. However, as indirect comparisons should be interpreted with caution, direct head-to-head randomised trials assessing the impact of these different drug classes on overall patient-rated quality of life are needed.
C1 [Stowe, Rebecca; Ives, Natalie; Handley, Kelly; Furmston, Alex] Univ Birmingham, Birmingham Clin Trials Unit, Birmingham B15 2TT, W Midlands, England.
   [Clarke, Carl E.] Coll Med & Dent Sci, Sch Clin & Expt Med, Birmingham, W Midlands, England.
   [Deane, Katherine] Univ E Anglia, Norwich NR4 7TJ, Norfolk, England.
   [van Hilten] Leiden Univ, Med Ctr, Dept Neurol, Leiden, Netherlands.
   [Wheatley, Keith] Univ Birmingham, Sch Canc Sci, Canc Res UK Clin Trials Unit, Birmingham, W Midlands, England.
   [Gray, Richard] Univ Birmingham, Clin Trials Unit, Birmingham, W Midlands, England.
C3 University of Birmingham; University of Birmingham; University of East Anglia; Leiden University; Leiden University Medical Center (LUMC); Leiden University - Excl LUMC; Cancer Research UK; University of Birmingham; University of Birmingham
RP Stowe, R (corresponding author), Univ Birmingham, Birmingham Clin Trials Unit, Birmingham B15 2TT, W Midlands, England.
EM r.l.harrison@bham.ac.uk
FU Parkinson's Disease Society, UK; MRC [MC_U137686861] Funding Source: UKRI; Medical Research Council [MC_U137686861] Funding Source: researchfish
CR Adler CH, 1998, ARCH NEUROL-CHICAGO, V55, P1089, DOI 10.1001/archneur.55.8.1089
   Agid Y, 1999, MOVEMENT DISORD, V14, P38
   Ahlskog JE, 1996, CLIN NEUROPHARMACOL, V19, P202
   [Anonymous], 1997, ANN NEUROL, V42, P747
   [Anonymous], 1990, TREATM EARL BREAST C, V0, P0
   Assmann SF, 2000, LANCET, V355, P1064, DOI 10.1016/S0140-6736(00)02039-0
   Baas H, 1997, J NEUROL NEUROSUR PS, V63, P421, DOI 10.1136/jnnp.63.4.421
   Barbato L, 2002, MOVEMENT DISORD, V17, P0
   BATEMAN DN, 1978, J NEUROL NEUROSUR PS, V41, P1109, DOI 10.1136/jnnp.41.12.1109
   BIRKETSMITH E, 1978, ACTA NEUROL SCAND, V58, P74
   BRODERSEN P, 1985, ACTA NEUROL SCAND, V71, P494
   Brooks DJ, 2005, MOVEMENT DISORD, V20, P0
   Brooks DJ, 2003, J NEUROL NEUROSUR PS, V74, P1071, DOI 10.1136/jnnp.74.8.1071
   Clarke C.E., 2000, COCHRANE DB SYST REV, V0, P0, DOI DOI 10.1002/14651858.CD000235
   Clarke CE, 2002, J NEUROL NEUROSUR PS, V72, PI22, DOI 10.1136/jnnp.72.suppl_1.i22
   Clarke CE, 2000, COCHRANE DB SYST REV, V0, P0, DOI DOI 10.1002/14651858.CD002261
   Clarke CE., 2001, COCHRANE LIB, V0, P0
   CLARKE CE, 2001, COCHRANE DB SYST REV, V0, P0, DOI DOI 10.1002/14651858.CD001518
   Clarke M, 2001, INT J CLIN PRACT, V55, P240
   Deane KH, 2004, COCHRANE DB SYST REV, V0, P0, DOI DOI 10.1002/14651858.CD004554.PUB2
   Deeks JJ., 2001, SYSTEMATIC REV HLTH, V2nd ed, P0, DOI 10.1002/9780470693926.CH15
   DEUSCHL G, 1999, PARKINSONISM RELAT D, V5, P0
   Deuschl G, 2007, MOVEMENT DISORD, V22, P1550, DOI 10.1002/mds.21473
   DIAMOND SG, 1985, NEUROLOGY, V35, P291, DOI 10.1212/WNL.35.3.291
   DICKERSIN K, 1994, BMJ-BRIT MED J, V309, P1286, DOI 10.1136/bmj.309.6964.1286
   Dupont E, 1997, MOVEMENT DISORD, V12, P928, DOI 10.1002/mds.870120615
   Elmer L, 2005, MOVEMENT DISORD, V20, P0
   Factor SA, 2001, CLIN NEUROPHARMACOL, V24, P295, DOI 10.1097/00002826-200109000-00007
   Fedorova N, 2002, MOVEMENT DISORD, V17, P0
   Fénelon G, 2003, J NEURAL TRANSM, V110, P239, DOI 10.1007/s00702-002-0799-z
   Fenelon G, 2002, NEUROLOGY, V58, P0
   Fernandez H, 2006, MOVEMENT DISORD, V21, P0
   Ferreira JJ, 2006, MOVEMENT DISORD, V21, P0
   Fleiss J L, 1993, STAT METHODS MED RES, V2, P121, DOI 10.1177/096228029300200202
   FRANKEL JP, 1989, CLIN NEUROPHARMACOL, V12, P448, DOI 10.1097/00002826-198910000-00010
   Golbe L I, 1987, J NEURAL TRANSM SUPPL, V25, P123
   GOLBE LI, 1988, CLIN NEUROPHARMACOL, V11, P45, DOI 10.1097/00002826-198802000-00004
   GRON U, 1977, ACTA NEUROL SCAND, V56, P269
   Guttman M, 1997, NEUROLOGY, V49, P1060, DOI 10.1212/WNL.49.4.1060
   Heikkinen H, 2001, CLIN NEUROPHARMACOL, V24, P150, DOI 10.1097/00002826-200105000-00006
   HEINONEN EH, 1989, ACTA NEUROL SCAND, V80, P113
   HOEHN MMM, 1985, NEUROLOGY, V35, P199
   HUBBLE JP, 1993, CLIN NEUROPHARMACOL, V16, P83, DOI 10.1097/00002826-199302000-00010
   Hutton JT, 1996, NEUROLOGY, V46, P1062, DOI 10.1212/WNL.46.4.1062
   HUTTON JT, 1996, MOVEMENT DISORDER S1, V11, P269
   Im JH, 2002, MOVEMENT DISORD, V17, P0
   Im Joo-Hyuk, 2005, JOURNAL OF THE KOREAN NEUROLOGICAL ASSOCIATION 대한신경과학회지, V23, P206
   JANKOVIC J, 1986, ADV NEUROL, V45, P551
   JANSEN ENH, 1978, EUR NEUROL, V17, P92, DOI 10.1159/000114930
   Jorga KM, 2000, CLIN NEUROPHARMACOL, V23, P98, DOI 10.1097/00002826-200003000-00007
   KARTZINEL R, 1976, NEUROLOGY, V26, P511, DOI 10.1212/WNL.26.6.511
   KARTZINEL R, 1976, LANCET, V2, P272
   Kieburtz K, 2000, NEUROLOGY, V55, P0
   Koller W, 2001, MOVEMENT DISORD, V16, P858, DOI 10.1002/mds.1175
   Korchounov A, 2006, MOVEMENT DISORD, V21, P2220, DOI 10.1002/mds.21123
   KORCZYN, 1990, ANTIPARKINSON EFFICA, V0, P0
   Kreider M, 1996, NEUROLOGY, V46, P67003
   KREIDER MS, 1996, MOV DISORD S1, V11, P156
   Künig G, 1999, CLIN NEUROPHARMACOL, V22, P301
   Kurth MC, 1997, NEUROLOGY, V48, P81, DOI 10.1212/WNL.48.1.81
   Larsen JP, 2003, EUR J NEUROL, V10, P137, DOI 10.1046/j.1468-1331.2003.00559.x
   LARSEN JP, 2001, PARKINSONISM RELAT D, V7, P0
   LEES AJ, 1977, LANCET, V2, P791
   LeWitt PA, 2007, NEUROLOGY, V68, P1262, DOI 10.1212/01.wnl.0000259516.61938.bb
   Lieberman A, 1998, NEUROLOGY, V51, P1057, DOI 10.1212/WNL.51.4.1057
   Lieberman A, 1997, NEUROLOGY, V49, P162, DOI 10.1212/WNL.49.1.162
   LIEBERMAN A, 1987, NEUROLOGY, V37, P863, DOI 10.1212/WNL.37.5.863
   LIEBERMAN AN, 1987, NEW YORK STATE J MED, V87, P646
   Lyytinen J, 2001, CLIN NEUROPHARMACOL, V24, P50, DOI 10.1097/00002826-200101000-00009
   LYYTINEN J, 2001, PARKINSONISM RELAT D, V7, P0
   MANTEL N, 1959, J NATL CANCER I, V22, P719
   MERELLO M, 1994, J NEUROL NEUROSUR PS, V57, P186, DOI 10.1136/jnnp.57.2.186
   MERELLO M, 1992, MOVEMENT DISORDER S1, V7, P102
   Mizuno Y, 2003, MOVEMENT DISORD, V18, P1149, DOI 10.1002/mds.10508
   Mizuno Y, 2007, MOVEMENT DISORD, V22, P75, DOI 10.1002/mds.21218
   Molho ES, 1995, J NEURAL TRANSM-SUPP, V0, P225
   Möller JC, 2005, MOVEMENT DISORD, V20, P602, DOI 10.1002/mds.20397
   Montastruc JL, 1999, MOVEMENT DISORD, V14, P336, DOI 10.1002/1531-8257(199903)14:2<336::AID-MDS1021>3.0.CO;2-9
   Musch B., 2000, MOVEMENT DISORDER S3, V15, P0
   Myllyla VV, 1997, EUR J NEUROL, V4, P333, DOI 10.1111/j.1468-1331.1997.tb00358.x
   Myllylä VV, 2001, EUR J NEUROL, V8, P53, DOI 10.1046/j.1468-1331.2001.00168.x
   MYLLYLA VV, 1998, MOV DISORD S2, V13, P294
   NAKANISHI T, 1988, EUR NEUROL, V28, P3
   NAKANISHI T, 1991, EUR NEUROL, V31, P3, DOI 10.1159/000116716
   NAKANISHI T, 1992, EUR NEUROL, V32, P9, DOI 10.1159/000116865
   *NOM STUD GROUP, 2000, MOVEMENT DISORDER S3, V15, P126
   *NOM STUD GROUP, 1996, MOV DISORD S1, V11, P267
   *NOM STUDY GROUP, 2000, MOVEMENT DISORDER S3, V15, P125
   Olanow C W, 1987, ADV NEUROL, V45, P555
   OLANOW CW, 1987, CLIN NEUROPHARMACOL, V10, P178, DOI 10.1097/00002826-198704000-00009
   OLANOW CW, 1994, MOVEMENT DISORD, V9, P40, DOI 10.1002/mds.870090107
   PACCHETTI C, 1993, MOVEMENT DISORD, V8, P463, DOI 10.1002/mds.870080408
   Pahwa R, 2006, MOVEMENT DISORD, V21, P0
   Pahwa R, 2007, NEUROLOGY, V68, P1108, DOI 10.1212/01.wnl.0000258660.74391.c1
   *PARK STUD GROUP, 1996, MOV DISORD S1, V11, P268
   Parmar MKB, 1998, STAT MED, V17, P2815, DOI 10.1002/(SICI)1097-0258(19981230)17:24<2815::AID-SIM110>3.0.CO;2-8
   *PD MED, 2000, ONG STUD, V0, P0
   PETO R, 1977, BRIT J CANCER, V35, P1, DOI 10.1038/bjc.1977.1
   Piccini P, 2000, J NEUROL NEUROSUR PS, V68, P589, DOI 10.1136/jnnp.68.5.589
   Pinter MM, 1999, J NEUROL NEUROSUR PS, V66, P436, DOI 10.1136/jnnp.66.4.436
   POEWE W, 2001, PARKINSONISM RELAT D, V7, P0
   POEWE W, 1999, EUROPEAN J NEUROLOGY, V6, P78
   Poewe WH, 2007, LANCET NEUROL, V6, P513, DOI 10.1016/S1474-4422(07)70108-4
   Poewe WH, 2002, ACTA NEUROL SCAND, V105, P245, DOI 10.1034/j.1600-0404.2002.1o174.x
   PRESTHUS J, 1983, ACTA NEUROL SCAND, V68, P127, DOI 10.1111/j.1600-0404.1983.tb01527.x
   Quinn NP, 1997, BAILLIERE CLIN NEUR, V6, P1
   Rabey JM, 2007, MOVEMENT DISORD, V22, P0
   Rabey JM, 2000, CLIN NEUROPHARMACOL, V23, P324, DOI 10.1097/00002826-200011000-00005
   RABEY JM, 1998, MOV DISORD S2, V13, P148
   RABEY JM, 2001, PARKINSONISM RELAT D, V7, P0
   Rajput AH, 1997, NEUROLOGY, V49, P1066, DOI 10.1212/WNL.49.4.1066
   RANSMAYR G, 1996, MOV DISORD S1, V11, P271
   RASCOL O, 1988, NEUROLOGY, V38, P1387, DOI 10.1212/WNL.38.9.1387
   Rascol O, 2005, LANCET, V365, P947, DOI 10.1016/S0140-6736(05)71083-7
   Rascol O, 2001, ARCH NEUROL-CHICAGO, V58, P249, DOI 10.1001/archneur.58.2.249
   Rascol O, 1996, CLIN NEUROPHARMACOL, V19, P234, DOI 10.1097/00002826-199619030-00005
   Rascol O, 1996, ADV NEUROL, V69, P531
   RASCOL O, 2005, PARKINSONISM RELA S2, V11, P263
   Reichmann H, 2005, ACTA NEUROL SCAND, V111, P21, DOI 10.1111/j.1600-0404.2004.00363.x
   Reichmann H, 2004, MOVEMENT DISORD, V19, P0
   Rinne UK, 1998, NEUROLOGY, V51, P1309, DOI 10.1212/WNL.51.5.1309
   RINNE UK, 2000, MOV DISORD S3, V15, P135
   Ruottinen HM, 1996, J NEUROL NEUROSUR PS, V60, P36, DOI 10.1136/jnnp.60.1.36
   Ruottinen HM, 1996, CLIN NEUROPHARMACOL, V19, P283, DOI 10.1097/00002826-199619040-00001
   RUOTTINEN HM, 1996, MOVEMENT DISORDER S1, V11, P195
   SAGAR H, 2000, MOVEMENT DISORDER S3, V15, P135
   SAGE JI, 1985, CLIN NEUROPHARMACOL, V8, P260, DOI 10.1097/00002826-198509000-00006
   Salazar-Tortolero G, 2004, REV NEUROLOGIA, V38, P715, DOI 10.33588/rn.3808.2003461
   Schapira AHV, 1999, BRIT MED J, V318, P311, DOI 10.1136/bmj.318.7179.311
   SCHNEIDER E, 1982, DEUT MED WOCHENSCHR, V107, P175, DOI 10.1055/s-2008-1069894
   SCHOENFELDER J, 1993, CLIN REFERENCE, V42, P0
   Schwid SR, 2005, ARCH NEUROL-CHICAGO, V62, P241
   Sethi KD, 2007, MOVEMENT DISORD, V22, P0
   Sethi KD, 2006, MOVEMENT DISORD, V21, P0
   Shan DE, 2001, CAN J NEUROL SCI, V28, P70
   SHAN DE, 1998, MOVEMENT DISORDER S2, V13, P110
   SHELLENBERGER MK, 2000, MOVEMENT DISORDER S3, V15, P0
   Simon N, 2005, MOVEMENT DISORD, V20, P803, DOI 10.1002/mds.20400
   Stacy MA, 2006, MOVEMENT DISORD, V21, P0
   Steiger MJ, 1996, J NEUROL, V243, P68
   STERN GM, 1978, J NEURAL TRANSM, V43, P245, DOI 10.1007/BF01246961
   Stocchi F, 2007, MOVEMENT DISORD, V22, P0
   Stocchi F, 2006, MOVEMENT DISORD, V21, P0
   Stocchi F, 2004, J NEURAL TRANSM, V111, P173, DOI 10.1007/s00702-003-0092-9
   Tanner C, 2007, CLIN NEUROPHARMACOL, V30, P72, DOI 10.1097/01.WNF.0000240943.59617.4C
   TEMLETT JA, 1990, S AFR MED J, V78, P680
   TEYCHENNE PF, 1989, ACTA NEUROL SCAND, V80, P119, DOI 10.1111/j.1600-0404.1989.tb01791.x
   TEYCHENNE PF, 1994, MOVEMENT DISORDER S1, V9, P71
   Tolosa E, 2006, MOVEMENT DISORD, V21, P0
   TOYOKURA Y, 1985, ACTA NEUROL SCAND, V72, P157
   VANHILTEN JJ, 1998, COCHRANE DB SYST REV, V0, P0, DOI DOI 10.1002/14651858.CD001203
   Waters CH, 2004, MOVEMENT DISORD, V19, P426, DOI 10.1002/mds.20036
   Weiner WJ, 2001, PARKINSONISM RELAT D, V7, P115, DOI 10.1016/S1353-8020(00)00031-6
   Welsh MD, 2000, MOVEMENT DISORD, V15, P497, DOI 10.1002/1531-8257(200005)15:3<497::AID-MDS1012>3.0.CO;2-4
   Wermuth L, 1998, EUR J NEUROL, V5, P235, DOI 10.1046/j.1468-1331.1998.530235.x
   Wong KS, 2003, J NEUROL SCI, V216, P81, DOI 10.1016/S0022-510X(03)00217-X
   XIAO A, 1999, J NEURAL TRANSM, V106, P0
NR 158
TC 50
Z9 55
U1 1
U2 11
PU WILEY
PI HOBOKEN
PA 111 RIVER ST, HOBOKEN 07030-5774, NJ USA
SN 1469-493X
EI 1361-6137
J9 COCHRANE DB SYST REV
JI Cochrane Database Syst Rev.
PD JUN 15
PY 2010
VL 0
IS 7
BP 
EP 
DI 10.1002/14651858.CD007166.pub2
PG 175
WC Medicine, General & Internal
SC General & Internal Medicine
GA 622AR
UT WOS:000279630900014
PM 20614454
DA 2024-02-01
ER

PT J
AU Poryazova, R
   Benninger, D
   Waldvogel, D
   Bassetti, CL
AF Poryazova, R.
   Benninger, D.
   Waldvogel, D.
   Bassetti, C. L.
TI Excessive Daytime Sleepiness in Parkinson's Disease: Characteristics and Determinants
SO EUROPEAN NEUROLOGY
LA English
DT Review
DE Excessive daytime sleepiness; Sleep onset REM; Parkinson's disease; Multiple sleep latency test
ID onset rem periods; dopamine agonists; latency test; disorders; narcolepsy; pramipexole; adults; drugs; pd
AB Background/Aims: Excessive daytime sleepiness (EDS) is frequent in patients with Parkinson's disease (PD). Occasionally, EDS in PD exhibits narcolepsy-like features. We aimed to assess characteristics and determinants of EDS in consecutive patients with PD. Methods: Thirty consecutive patients with PD underwent a detailed clinical examination. EDS was assessed using the Epworth Sleepiness Scale (ESS) and Multiple Sleep Latency Test (MSLT). Sleep was assessed using video-polysomnography. Cerebrospinal fluid (CSF) hypocretin-1 levels were obtained in 3 patients. Results: ESS was 1 10 in 17 patients (57%). Mean sleep latency (MSL) on MSLT was <5 min in 11 patients (37%). There was a significant negative correlation between ESS and MSL. None of the 11 patients with MSL <5 min showed a sleep onset REM (SOREM) episode. Patients with EDS had higher dopamine agonists/levodopa equivalent doses, higher apnea/hypopnea index and exhibited wearing-off symptoms more often. Hypocretin-1 was normal in 3 patients tested. Conclusion: EDS, which can sometimes be severe, is common in PD patients even in the absence of SOREM and detectable CSF-hypocretin deficiency. In PD, EDS is a multifaceted phenomenon, the determinants of which include severity of PD, wearing-off symptoms, dosage of antiparkinsonian drugs and sleep-disordered breathing. Copyright (C) 2010 S. Karger AG, Basel
C1 [Poryazova, R.; Benninger, D.; Waldvogel, D.; Bassetti, C. L.] Univ Zurich Hosp, Dept Neurol, CH-8091 Zurich, Switzerland.
C3 University of Zurich; University Zurich Hospital
RP Bassetti, CL (corresponding author), Osped Civ, Dept Neurol, Neuroctr EOC So Switzerland, Via Tesserete 46, CH-6903 Lugano, Switzerland.
EM claudio.basseti@eoc.ch
CR American Academy of Sleep Medicine, 2005, INT CLASS SLEEP DIS, V0, P0
   [Anonymous], 1992, SLEEP, V15, P174
   Arnulf I, 2005, SLEEP MED REV, V9, P185, DOI 10.1016/j.smrv.2005.01.001
   Arnulf I, 2002, NEUROLOGY, V58, P1019, DOI 10.1212/WNL.58.7.1019
   Arnulf I, 2000, NEUROLOGY, V55, P281, DOI 10.1212/WNL.55.2.281
   Baumann C, 2005, J NEUROL, V252, P139, DOI 10.1007/s00415-005-0614-5
   Bishop C, 1996, SLEEP, V19, P727, DOI 10.1093/sleep/19.9.727
   BONNET MH, 1982, SLEEP, V5, P267, DOI 10.1093/sleep/5.3.267
   Braak H, 2004, CELL TISSUE RES, V318, P121, DOI 10.1007/s00441-004-0956-9
   Brodsky MA, 2003, MOVEMENT DISORD, V18, P668, DOI 10.1002/mds.10429
   CARSKADON MA, 1986, SLEEP, V9, P519, DOI 10.1093/sleep/9.4.519
   Diederich NJ, 2005, SLEEP MED, V6, P313, DOI 10.1016/j.sleep.2005.03.011
   Drouot X, 2003, NEUROLOGY, V61, P540, DOI 10.1212/01.WNL.0000078194.53210.48
   Fabbrini G, 2002, MOVEMENT DISORD, V17, P1026, DOI 10.1002/mds.10193
   Flemons WW, 1999, SLEEP, V22, P667, DOI 10.1093/sleep/22.5.667
   Fronczek R, 2007, BRAIN, V130, P1577, DOI 10.1093/brain/awm090
   Frucht S, 1999, NEUROLOGY, V52, P1908, DOI 10.1212/WNL.52.9.1908
   GIBB WRG, 1988, J NEUROL NEUROSUR PS, V51, P745, DOI 10.1136/jnnp.51.6.745
   Gjerstad MD, 2006, NEUROLOGY, V67, P853, DOI 10.1212/01.wnl.0000233980.25978.9d
   Hobson DE, 2002, JAMA-J AM MED ASSOC, V287, P455, DOI 10.1001/jama.287.4.455
   Högl B, 2003, MOVEMENT DISORD, V18, P319, DOI 10.1002/mds.10365
   Kaynak D, 2005, EUR J NEUROL, V12, P199, DOI 10.1111/j.1468-1331.2004.00971.x
   Kumar S, 2003, SLEEP MED, V4, P339, DOI 10.1016/S1389-9457(03)00105-9
   Lu J, 2006, NATURE, V441, P589, DOI 10.1038/nature04767
   Merino-Andreu M, 2003, NEUROLOGY, V60, P1553, DOI 10.1212/01.WNL.0000058905.71369.97
   Mignot E, 2002, ARCH NEUROL-CHICAGO, V59, P1553, DOI 10.1001/archneur.59.10.1553
   Mignot E, 2006, BRAIN, V129, P1609, DOI 10.1093/brain/awl079
   Monaca C, 2006, SLEEP MED, V7, P448, DOI 10.1016/j.sleep.2005.12.002
   OSuilleabhain PE, 2002, ARCH NEUROL-CHICAGO, V59, P986, DOI 10.1001/archneur.59.6.986
   Ondo WG, 2001, NEUROLOGY, V57, P1392, DOI 10.1212/WNL.57.8.1392
   Overeem S, 2002, NEUROLOGY, V58, P498, DOI 10.1212/WNL.58.3.498
   Pal S, 2001, J NEURAL TRANSM, V108, P71, DOI 10.1007/s007020170098
   Paus S, 2003, MOVEMENT DISORD, V18, P659, DOI 10.1002/mds.10417
   Razmy A, 2004, ARCH NEUROL-CHICAGO, V61, P97, DOI 10.1001/archneur.61.1.97
   Rechtschaffen A, 1968, MANUAL STANDARDIZED, V0, P0
   Roth T, 2003, SLEEP MED, V4, P275, DOI 10.1016/S1389-9457(03)00058-3
   Rye DB, 2000, J SLEEP RES, V9, P63, DOI 10.1046/j.1365-2869.2000.00201.x
   Rye DB, 1999, NEUROLOGY, V53, P1868, DOI 10.1212/WNL.53.8.1868
   Saper CB, 2005, NATURE, V437, P1257, DOI 10.1038/nature04284
   Shpirer I, 2006, MOVEMENT DISORD, V21, P1432, DOI 10.1002/mds.21002
   Singh M, 2006, SLEEP, V29, P890, DOI 10.1093/sleep/29.7.890
   Stevens S, 2004, SLEEP, V27, P967, DOI 10.1093/sleep/27.5.967
   Sturzenegger C, 2004, J SLEEP RES, V13, P395, DOI 10.1111/j.1365-2869.2004.00422.x
   Tan EK, 2002, NEUROLOGY, V58, P465, DOI 10.1212/WNL.58.3.465
   Thannickal TC, 2007, BRAIN, V130, P1586, DOI 10.1093/brain/awm097
   Yasui K, 2006, J NEUROL SCI, V250, P120, DOI 10.1016/j.jns.2006.08.004
NR 46
TC 62
Z9 82
U1 0
U2 3
PU KARGER
PI BASEL
PA ALLSCHWILERSTRASSE 10, CH-4009 BASEL, SWITZERLAND
SN 0014-3022
EI 1421-9913
J9 EUR NEUROL
JI Eur. Neurol.
PD JUN 15
PY 2010
VL 63
IS 3
BP 129
EP 135
DI 10.1159/000276402
PG 7
WC Clinical Neurology; Neurosciences
SC Neurosciences & Neurology
GA 566FG
UT WOS:000275354900001
PM 20090346
DA 2024-02-01
ER

PT J
AU Santos-García, D
   Aneiros-Díaz, A
   Macías-Arribi, M
   Llaneza-González, MA
   Abella-Corral, J
   Santos-Canelles, H
AF Santos-Garcia, Diego
   Aneiros-Diaz, Angel
   Macias-Arribi, Mercedes
   Llaneza-Gonzalez, Miguel A.
   Abella-Corral, Javier
   Santos-Canelles, Helena
TI Sensory symptoms in Parkinson's disease
SO REVISTA DE NEUROLOGIA
LA Spanish
DT Article
DE Hypoacusia; Hyposmia; Non-motor symptoms; Pain; Parkinson's disease; Sensory symptoms
ID bulb alpha-synucleinopathy; olfactory function; odor identification; multiple-sclerosis; nonmotor symptoms; high specificity; pain; smell; hyposmia; discrimination
AB Introduction. In addition to the motor disturbances experienced by the patients suffering from Parkinson's disease (PD), several non-motor symptoms also affect the PD patients: neurobehavior symptoms (dementia, depression, anxiety, psychosis), autonomic (postural hypotension, urinary symptoms, gastro intestinal symptoms, diaphoresis), sleep disorders (insomnia, somnolence, REM sleep behavior disorder, apnea), sensitive-motor (fatigue, diplopia, restless legs syndrome), and sensory symptoms. Development. We review the most relevant about sensory symptoms in PD: visual dysfunction, olfactory dysfunction, taste, hearing loss, and pain and other sensitive associate symptoms. Conclusions. Pain is frequently observed in patients with PD, being its prevalence high and probably infra diagnosed. Its identification and classification is very important for a correct treatment. Hyposmia is a common symptom in PD and could be a predictor of future PD. Visual dysfunction and hearing dysfunction among others must be considered in patients with PD.
C1 [Santos-Garcia, Diego; Aneiros-Diaz, Angel; Macias-Arribi, Mercedes; Llaneza-Gonzalez, Miguel A.; Abella-Corral, Javier; Santos-Canelles, Helena] Hosp Arquitecto Marcide, Secc Neurol, Catabois S-N, E-15405 Ferrol, A Coruna, Spain.
C3 Complejo Hospitalario Universitario de Ferrol
RP Santos-García, D (corresponding author), Hosp Arquitecto Marcide, Secc Neurol, Catabois S-N, E-15405 Ferrol, A Coruna, Spain.
EM diegosangar@yahoo.es
CR ANSARI KA, 1975, J CHRON DIS, V28, P493, DOI 10.1016/0021-9681(75)90058-2
   Armstrong RA, 1996, OPHTHAL PHYSL OPT, V16, PS2, DOI 10.1016/0275-5408(95)00134-4
   Armstrong RA, 2008, CLIN EXP OPTOM, V91, P129, DOI 10.1111/j.1444-0938.2007.00211.x
   Azulay JP, 2002, PERCEPT MOTOR SKILL, V95, P1106, DOI 10.2466/PMS.95.7.1106-1114
   Beach TG, 2009, ACTA NEUROPATHOL, V117, P169, DOI 10.1007/s00401-008-0450-7
   Beiske AG, 2009, PAIN, V141, P173, DOI 10.1016/j.pain.2008.12.004
   Biousse V, 2004, NEUROLOGY, V62, P177, DOI 10.1212/01.WNL.0000103444.45882.D8
   Biousse V, 1998, NEUROLOGY, V50, P258, DOI 10.1212/WNL.50.1.258
   Braak H, 2003, NEUROBIOL AGING, V24, P197, DOI 10.1016/S0197-4580(02)00065-9
   Brefel-Courbon C, 2005, MOVEMENT DISORD, V20, P1557, DOI 10.1002/mds.20629
   BUTTNER T, 1994, J NEURAL TRANSM-PARK, V7, P13, DOI 10.1007/BF02252659
   Charcot J.-M., 1877, LECTURES ON DISEASES OF THE NERVOUS SYSTEM, VVolume 1, P0
   Chaudhuri KR, 2006, LANCET NEUROL, V5, P235, DOI 10.1016/S1474-4422(06)70373-8
   Djaldetti R, 2004, NEUROLOGY, V62, P2171, DOI 10.1212/01.WNL.0000130455.38550.9D
   Doty RL, 2007, PARKINSONISM RELAT D, V13, PS225, DOI 10.1016/S1353-8020(08)70006-3
   DOTY RL, 1993, NEUROLOGY, V43, P962, DOI 10.1212/WNL.43.5.962
   Double KL, 2003, ARCH NEUROL-CHICAGO, V60, P545, DOI 10.1001/archneur.60.4.545
   Ford B, 1996, MOVEMENT DISORD, V11, P421, DOI 10.1002/mds.870110411
   Ford B, 1998, CLIN NEUROSCI, V5, P63
   Goetz C G, 1986, MOV DISORD, V1, P45, DOI 10.1002/mds.870010106
   Hawkes C, 2003, MOVEMENT DISORD, V18, P364, DOI 10.1002/mds.10379
   Hawkes C, 2006, ADV OTO-RHINO-LARYNG, V63, P133, DOI 10.1159/000093759
   Henkin RI, 2009, AM J MED SCI, V337, P396, DOI 10.1097/MAJ.0b013e3181914a97
   Honey CR, 1999, J NEUROSURG, V91, P198, DOI 10.3171/jns.1999.91.2.0198
   Huisman E, 2004, MOVEMENT DISORD, V19, P687, DOI 10.1002/mds.10713
   JONES RD, 1995, J NEUROL SCI, V131, P43, DOI 10.1016/0022-510X(95)00043-2
   Katzenschlager R, 2004, J NEUROL NEUROSUR PS, V75, P1749, DOI 10.1136/jnnp.2003.035287
   Khan NL, 2004, NEUROLOGY, V62, P1224, DOI 10.1212/01.WNL.0000118281.66802.81
   KOLLER WC, 1984, NEUROLOGY, V34, P957, DOI 10.1212/WNL.34.7.957
   Krantz EM, 2009, CHEM SENSES, V34, P435, DOI 10.1093/chemse/bjp018
   Lee MA, 2006, J PAIN SYMPTOM MANAG, V32, P462, DOI 10.1016/j.jpainsymman.2006.05.020
   Levy LM, 1998, J COMPUT ASSIST TOMO, V22, P760, DOI 10.1097/00004728-199809000-00019
   Lewald J, 2004, COGNITIVE BRAIN RES, V21, P335, DOI 10.1016/j.cogbrainres.2004.06.008
   Loge JH, 1998, SCAND J SOC MED, V26, P250
   Loher TJ, 2002, J NEUROL NEUROSUR PS, V73, P395, DOI 10.1136/jnnp.73.4.395
   Mesholam RI, 1998, ARCH NEUROL-CHICAGO, V55, P84, DOI 10.1001/archneur.55.1.84
   Moulin DE, 2007, PAIN RES MANAG, V12, P13
   Ondo WG, 2003, NEUROLOGY, V61, P1093, DOI 10.1212/01.WNL.0000086376.40750.AF
   Österberg A, 2005, EUR J PAIN, V9, P531, DOI 10.1016/j.ejpain.2004.11.005
   PACCHETTI C, 1995, MOVEMENT DISORD, V10, P333, DOI 10.1002/mds.870100317
   Parkinson J., 1817, ESSAY SHAKING PALSY, V0, P0
   Parkkinen L, 2009, ACTA NEUROPATHOL, V117, P213, DOI 10.1007/s00401-008-0462-3
   PEARCE RKB, 1995, MOVEMENT DISORD, V10, P283, DOI 10.1002/mds.870100309
   Poewe W, 2008, EUR J NEUROL, V15, P14, DOI 10.1111/j.1468-1331.2008.02056.x
   Ponsen MM, 2004, ANN NEUROL, V56, P173, DOI 10.1002/ana.20160
   QUINN NP, 1986, LANCET, V1, P1366
   Quittenbam BH, 2004, PARKINSONISM RELAT D, V10, P129, DOI 10.1016/j.parkreldis.2003.12.001
   Rodnitzky RL, 1998, CLIN NEUROSCI, V5, P102
   SANDYK R, 1986, POSTGRAD MED J, V62, P749, DOI 10.1136/pgmj.62.730.749
   Scherder E, 2005, NEUROSCI BIOBEHAV R, V29, P1047, DOI 10.1016/j.neubiorev.2005.03.001
   Serratrice G, 1999, REV RHUM, V66, P331
   Shah M, 2009, PARKINSONISM RELAT D, V15, P232, DOI 10.1016/j.parkreldis.2008.05.008
   SHIBASAKI H, 1979, ARCH NEUROL-CHICAGO, V36, P360, DOI 10.1001/archneur.1979.00500420070009
   Shin HW, 2005, MOVEMENT DISORD, V20, P1640, DOI 10.1002/mds.20642
   Siderowf A, 2008, ANN NEUROL, V64, PS139, DOI 10.1002/ana.21462
   SNIDER SR, 1976, NEUROLOGY, V26, P423, DOI 10.1212/WNL.26.5.423
   Sommer U, 2004, MOVEMENT DISORD, V19, P1196, DOI 10.1002/mds.20141
   STERN MB, 1994, NEUROLOGY, V44, P266, DOI 10.1212/WNL.44.2.266
   Tissingh G, 2001, MOVEMENT DISORD, V16, P41, DOI 10.1002/1531-8257(200101)16:1<41::AID-MDS1017>3.0.CO;2-M
   VELA L, 2006, REV ESPANOLA TRASTOR, V2, P11
   Veselá O, 2001, J NEUROL, V248, P975, DOI 10.1007/s004150170051
   WENNING GK, 1995, ACTA NEUROL SCAND, V91, P247, DOI 10.1111/j.1600-0404.1995.tb06998.x
   Widar M, 2002, J REHABIL MED, V34, P165, DOI 10.1080/16501970213237
   Wilson RS, 2008, EXP AGING RES, V34, P173, DOI 10.1080/03610730802070001
   Witjas T, 2002, NEUROLOGY, V59, P408, DOI 10.1212/WNL.59.3.408
   Yenice O, 2008, PARKINSONISM RELAT D, V14, P193, DOI 10.1016/j.parkreldis.2007.07.018
NR 69
TC 5
Z9 7
U1 0
U2 5
PU REVISTA DE NEUROLOGIA
PI BARCELONA
PA C/O CESAR VIGUERA, EDITOR, APDO 94121, 08080 BARCELONA, SPAIN
SN 0210-0010
EI 1576-6578
J9 REV NEUROLOGIA
JI Rev. Neurologia
PD JUN 15
PY 2010
VL 50
IS 
BP S65
EP S74
DI 
PG 10
WC Clinical Neurology
SC Neurosciences & Neurology
GA VJ9BL
UT WOS:000644658800011
PM 20205145
DA 2024-02-01
ER

PT J
AU Boroojerdi, B
   Wolff, HM
   Braun, M
   Scheller, DKA
AF Boroojerdi, B.
   Wolff, H. -M.
   Braun, M.
   Scheller, D. K. A.
TI ROTIGOTINE TRANSDERMAL PATCH FOR THE TREATMENT OF PARKINSON'S DISEASE AND RESTLESS LEGS SYNDROME
SO DRUGS OF TODAY
LA English
DT Article
ID central dopaminergic mechanisms; steady-state pharmacokinetics; long-term safety; double-blind; idiopathic rls; agonist n-0437; l-dopa; levodopa therapy; receptor agonist; controlled-trial
AB The nonergoline dopamine agonist rotigotine, is delivered transdermally using a silicone-based patch (Neupro (R); UCB Pharma GmbH), which promotes unidirectional drug flow from the transdermal system to the skin Pharmacokinetic data show stable steady-state plasma concentrations over 24 h, maintained with once-daily patch administration Stable plasma concentrations are reflected by stable concentrations in the brain, as has been shown in animal studies This suggests a continuous stimulation of dopaminergic receptors, which may result in a reduction in or prevention of abnormal involuntary movements in Parkinson's disease (PD) after prolonged treatment Clinical trials have demonstrated that rotigotine is efficacious as monotherapy for PD and restless legs syndrome (RLS), and open-label extension studies have shown its long-term efficacy Furthermore, rotigotine can be used effectively in coadministration with levodopa, enabling a reduction of the levodopa treatment doses in PD Transdermal application also yields favorable pharmacokinetics for rottgotine rapid metabolism and lack of skin accumulation allow for good control of chronic administration or withdrawal by patch removal, and the transdermal application approach circumvents problems of gastrointestinal absorption and enables administration prior to, during or following surgery In addition, no dose adaptation is required regarding gender or ethnicity, or for patients with impaired liver or kidney function or on hemodialysis The safety profile of rotigotine transdermal patch is favorable, common side effects attributed to transdermal delivery or dopaminergic stimulation are generally mild to moderate in intensity Importantly, augmentation of RLS is uncommon under long-term rotigotine treatment and dyskinesia in PD patients mostly developed only after levodopa initiation Overall, rotigotine transdermal patch has demonstrated favorable clinical efficacy and tolerability in the treatment of PD and RLS
C1 [Boroojerdi, B.; Wolff, H. -M.; Braun, M.] UCB Pharma GmbH, Monheim, Germany.
   [Scheller, D. K. A.] UCB Pharma SA, CNS Pharmacol, Braine lAlleud, Belgium.
C3 UCB Pharma SA; UCB Pharma SA
RP Boroojerdi, B (corresponding author), Schwarz Biosci GmbH, UCB Grp, Alfred Nobel Str 10, D-40789 Monheim, Germany.
CR Ahlskog JE, 2001, MOVEMENT DISORD, V16, P448, DOI 10.1002/mds.1090
   Allen RP, 2007, MOVEMENT DISORD, V22, PS440, DOI 10.1002/mds.21607
   Allen RP, 2003, SLEEP MED, V4, P101, DOI 10.1016/S1389-9457(03)00010-8
   Allen RP, 1996, SLEEP, V19, P205, DOI 10.1093/sleep/19.3.205
   Antonini A, 2007, LANCET NEUROL, V6, P826, DOI 10.1016/S1474-4422(07)70218-1
   BARONTI F, 1992, ANN NEUROL, V32, P776, DOI 10.1002/ana.410320611
   BELLUZZI JD, 1994, MOVEMENT DISORD, V9, P147, DOI 10.1002/mds.870090204
   Benes H, 2009, MOVEMENT DISORD, V24, P0
   Bertaina-Anglade V, 2006, EUR J PHARMACOL, V548, P106, DOI 10.1016/j.ejphar.2006.07.022
   BLANCHET PJ, 1995, J PHARMACOL EXP THER, V272, P854
   Braak H, 2003, NEUROBIOL AGING, V24, P197, DOI 10.1016/S0197-4580(02)00065-9
   BRAAK H, 2003, J NEUROL S, V249, P1
   Braun M, 2005, EUR J NEUROL, V12, P96
   Braun M, 2009, J CLIN PHARMACOL, V49, P1047, DOI 10.1177/0091270009338481
   Braun M, 2009, BRIT J CLIN PHARMACO, V68, P386, DOI 10.1111/j.1365-2125.2009.03468.x
   Braun M, 2009, BRIT J CLIN PHARMACO, V67, P209, DOI 10.1111/j.1365-2125.2008.03334.x
   BRAVI D, 1994, ANN NEUROL, V36, P27, DOI 10.1002/ana.410360108
   CARCIABORREGUER.D, 2007, MOV DISORD S18, V22, P0
   Cawello W, 2007, EUR J NEUROL, V14, P199
   Cawello W, 2006, MOVEMENT DISORD, V21, P0
   Cawello W, 2005, J CLIN PHARMACOL, V45, P1091
   Cawello W, 2007, CLIN PHARMACOKINET, V46, P851, DOI 10.2165/00003088-200746100-00003
   Cawello W, 2009, DRUG METAB DISPOS, V37, P2055, DOI 10.1124/dmd.109.027383
   Cenci MA, 2002, NAT REV NEUROSCI, V3, P574, DOI 10.1038/nrn877
   Chase TN, 1996, ADV NEUROL, V69, P497
   Chaudhuri KR, 2008, EXPERT OPIN DRUG DEL, V5, P1169, DOI 10.1517/17425240802500870
   Chaudhuri KR, 2010, NEUROLOGY, V74, P0
   DENDAAS I, 1990, N-S ARCH PHARMACOL, V342, P655, DOI 10.1007/BF00175708
   Elshoff JP, 2009, MOVEMENT DISORD, V24, P0
   Encarnacion EV, 2008, EUR NEUROL, V60, P57, DOI 10.1159/000131893
   ENGBER TM, 1989, EUR J PHARMACOL, V168, P291, DOI 10.1016/0014-2999(89)90790-5
   FRIEDMAN DJ, 1992, J PHARMACOL EXP THER, V260, P568
   FRIEDMAN DJ, 1989, J PHARMACOL EXP THER, V250, P853
   Garcia-Borreguero D, 2008, J SLEEP RES, V17, P113
   García-Borreguero D, 2007, SLEEP MED, V8, P520, DOI 10.1016/j.sleep.2007.03.022
   GARCIABORREGUER.D, 2008, EUR J NEUROL, V15, P110
   Giladi N, 2007, MOVEMENT DISORD, V22, P0
   Giladi N, 2007, MOVEMENT DISORD, V22, P2398, DOI 10.1002/mds.21741
   Gille G, 2006, MOVEMENT DISORD, V21, P0
   GRUENBLATT E, 2009, GENE EXPRESSION S1, V14, P195
   Hansen K, 2005, J CLIN PHARMACOL, V45, P1091
   Hening WA, 2008, EUR J NEUROL, V15, P111
   Henry B, 1999, MOVEMENT DISORD, V14, P744, DOI 10.1002/1531-8257(199909)14:5<744::AID-MDS1006>3.0.CO;2-7
   Hogl B, 2010, NEUROLOGY, V74, P0
   Hornykiewicz E, 2002, MOVEMENT DISORD, V17, P501, DOI 10.1002/mds.10115
   Jenner P, 2008, NAT REV NEUROSCI, V9, P665, DOI 10.1038/nrn2471
   JENRER P, 2005, NEUROLOGY S1, V65, P0
   Joyce JN, 2001, PHARMACOL THERAPEUT, V90, P231, DOI 10.1016/S0163-7258(01)00139-5
   JUNCOS JL, 1987, ARCH NEUROL-CHICAGO, V44, P1010, DOI 10.1001/archneur.1987.00520220016008
   KIES B, 2001, NEUROLOGY S2, V240, P0
   KOHNEN R, 2004, SLEEP S, V27, P0
   Korczyn AD, 2007, J NEURAL TRANSM, V114, P219, DOI 10.1007/s00702-006-0606-3
   LeWitt PA, 2007, CLIN NEUROPHARMACOL, V30, P256, DOI 10.1097/wnf.0b013e318154c7c4
   LeWitt PA, 2007, NEUROLOGY, V68, P1262, DOI 10.1212/01.wnl.0000259516.61938.bb
   LeWitt PA, 2010, NEUROLOGY, V74, P0
   LOSCHMANN PA, 1989, EUR J PHARMACOL, V166, P373, DOI 10.1016/0014-2999(89)90348-8
   LOSCHMANN PA, 1992, PSYCHOPHARMACOLOGY, V109, P49, DOI 10.1007/BF02245479
   Lyons KE, 2008, EUR J NEUROL, V15, P118
   Malik M, 2008, CLIN PHARMACOL THER, V84, P595, DOI 10.1038/clpt.2008.143
   MARSDEN CD, 1994, CLIN NEUROPHARMACOL, V17, P0
   MOURADIAN MM, 1988, CLIN NEUROPHARMACOL, V11, P378, DOI 10.1097/00002826-198808000-00007
   MOURADIAN MM, 1990, ANN NEUROL, V27, P18, DOI 10.1002/ana.410270105
   Nadjar A, 2009, PROG NEUROBIOL, V87, P1, DOI 10.1016/j.pneurobio.2008.09.013
   *NATI I MENT HLTH, 1976, ECDEU ASS MAN PSYCH, V0, P217
   Nicholson SL, 2002, EUR J NEUROL, V9, P1, DOI 10.1046/j.1468-1331.9.s3.1.x
   Nyholm D, 2007, PARKINSONISM RELAT D, V13, PS13, DOI 10.1016/j.parkreldis.2007.06.005
   Oertel WH, 2008, SLEEP MED, V9, P228, DOI 10.1016/j.sleep.2007.04.010
   Oertel WH, 2008, SLEEP MED, V9, P865, DOI 10.1016/j.sleep.2008.04.012
   Olanow CW, 2000, TRENDS NEUROSCI, V23, PS117, DOI 10.1016/S1471-1931(00)00030-6
   Onofrj M, 2009, PARKINSONISM RELAT D, V15, PS85, DOI 10.1016/S1353-8020(09)70842-9
   PARKINSON S, 2003, ARCH NEUROL-CHICAGO, V60, P1
   Paulus W, 2007, MOVEMENT DISORD, V22, P1451, DOI 10.1002/mds.21533
   Paulus W, 2006, LANCET NEUROL, V5, P878, DOI 10.1016/S1474-4422(06)70576-2
   POEWE W, 2008, PARKINSONS DIS, V23, P0
   POEWE WH, 2004, LANCET NEUROL, V6, P313
   Quilici S, 2008, SLEEP MED, V9, P715, DOI 10.1016/j.sleep.2007.11.020
   QUINN N, 1984, NEUROLOGY, V34, P1131, DOI 10.1212/WNL.34.9.1131
   QUINN N, 2001, PARKINSONS DIS S1, V7, P1
   Rose S, 2007, BEHAV PHARMACOL, V18, P155, DOI 10.1097/FBP.0b013e3280ebb400
   SCHELLER D, 2002, PARKINSONISM REL S15, V13, P0
   Scheller D, 2008, EUR J PHARMACOL, V584, P111, DOI 10.1016/j.ejphar.2008.01.038
   Scheller D, 2008, NEUROSCI LETT, V432, P30, DOI 10.1016/j.neulet.2007.12.001
   Scheller D, 2007, EXP NEUROL, V203, P415, DOI 10.1016/j.expneurol.2006.08.026
   Scheller D, 2009, N-S ARCH PHARMACOL, V379, P73, DOI 10.1007/s00210-008-0341-4
   Schmidt WJ, 2008, J NEURAL TRANSM, V115, P1385, DOI 10.1007/s00702-008-0102-z
   Schmidt WJ, 2006, NEUROTOX RES, V10, P161, DOI 10.1007/BF03033244
   Schnitzler A, 2008, MOVEMENT DISORD, V23, P0
   *SCHW PHARM LLC, 2006, NEUPR ROT TRANSD SYS, V0, P0
   Stiasny-Kolster K, 2004, NEUROLOGY, V63, P2272, DOI 10.1212/01.WNL.0000147297.51023.C8
   Stocchi F, 1998, J NEUROL, V245, PS15, DOI 10.1007/PL00007731
   Stockwell KA, 2009, EXP NEUROL, V219, P533, DOI 10.1016/j.expneurol.2009.07.011
   TIMMERMAN W, 1989, EUR J PHARMACOL, V166, P1, DOI 10.1016/0014-2999(89)90677-8
   TRENKWALDER C, 1936, PARKINSONISM RELA S2, V15, P9
   Trenkwalder C, 2008, MOVEMENT DISORD, V23, P2267, DOI 10.1002/mds.22254
   Trenkwalder C, 2008, LANCET NEUROL, V7, P595, DOI 10.1016/S1474-4422(08)70112-1
   Trenkwalder C, 2007, MOVEMENT DISORD, V22, P696, DOI 10.1002/mds.21401
   UDCMarsden CD, 1987, RECENT DEVELOPMENTS IN PARKINSONS DISEASE, V0, P153
   VANDERWEIDE J, 1988, EUR J PHARMACOL, V146, P319, DOI 10.1016/0014-2999(88)90309-3
   VANDERWEIDE J, 1986, EUR J PHARMACOL, V125, P273, DOI 10.1016/0014-2999(86)90037-3
   Walters AS, 2003, SLEEP MED, V4, P121, DOI 10.1016/S1389-9457(02)00258-7
   Watts RL, 2007, NEUROLOGY, V68, P272, DOI 10.1212/01.wnl.0000252355.79284.22
   WATTS RL, 2009, MOVEMENT DISORD S1, V24, P0
   WOLFF HM, 2006, 33 ANN M EXP CONTR E, V0, P0
   WULLNER U, 2010, J NEURAL TRANSM, V0, P0
NR 105
TC 41
Z9 42
U1 1
U2 16
PU PROUS SCIENCE, SAU-THOMSON REUTERS
PI BARCELONA
PA 398 PROVENCA, 08025 BARCELONA, SPAIN
SN 1699-3993
EI 1699-4019
J9 DRUG TODAY
JI Drugs Today
PD JUL 15
PY 2010
VL 46
IS 7
BP 483
EP 505
DI 10.1358/dot.2010.46.7.1463530
PG 23
WC Pharmacology & Pharmacy
SC Pharmacology & Pharmacy
GA 650GX
UT WOS:000281838300004
PM 20683503
DA 2024-02-01
ER

PT J
AU Santiago, PL
   Rossi, M
   Cardinali, DP
   Merello, M
AF Santiago, Perez-Lloret
   Rossi, Malco
   Cardinali, Daniel P.
   Merello, Marcelo
TI Activity-Rest Rhythm Abnormalities in Parkinson's Disease Patients are Related to Dopaminergic Therapy
SO INTERNATIONAL JOURNAL OF NEUROSCIENCE
LA English
DT Article
DE Parkinson's disease; rhythms; sleep disorders; sleep log
ID circadian secretion pattern; sleep disorders; practice parameters; melatonin; hallucinations; lesions; scale
AB Objectives: To compare going to bed, waking-up, and immobility onset and offset times in Parkinson's disease (PD) patients receiving levodopa and/or dopamine agonists (i.e., dopaminergic therapy or DT) with "de novo" patients and healthy controls and to correlate these parameters with self-reported sleep disturbances. Methods: Fifteen "de novo" and 60 PD patients on DT were included in the study. Twenty-three subjects without history of sleep complaints and similar age and sex distributions as the PD patients served as controls. Going to bed and waking-up times were registered in 7-day sleep logs. Nocturnal immobility onset and offset times were measured using actigraphy. Sleep disorders were assessed applying the PD sleep scale (PDSS). Results: Patients on DT showed earlier waking-up and immobility offset times (40 min) compared with controls and "de novo" patients. Multivariable regression analysis showed that DT but not Hoehn & Yahr score was a significant and independent predictor of early awakening time (OR = 4.0, 95% CI = 1.15-14.13). Patients manifesting more frequent nighttime psychotic symptoms and more frequent daytime somnolence showed earlier going to bed and waking-up times. Conclusions: Results suggest that activity-rest rhythm alteration in PD may be a consequence of DT but not of disease stage. Altered sleep cycles correlated with diurnal somnolence and nocturnal psychosis.
C1 [Santiago, Perez-Lloret; Rossi, Malco; Merello, Marcelo] FLENI, Movement Disorders Sect, Raul Carrea Inst Neurol Res, Buenos Aires, DF, Argentina.
   [Santiago, Perez-Lloret; Rossi, Malco; Cardinali, Daniel P.] Univ Buenos Aires, Fac Med, Dept Physiol, Neurosci Lab, Buenos Aires, DF, Argentina.
C3 University of Buenos Aires
RP Merello, M (corresponding author), FLENI, Movement Disorders Sect, Montaneses 2325,C1428AQK, Cdad Aut Buenos Aires, Argentina.
EM mmerello@fleni.org.ar
CR Adler CH, 2005, NEUROLOGY, V64, PS12, DOI 10.1212/WNL.64.12_suppl_3.S12
   Arnulf I, 2002, NEUROLOGY, V58, P1019, DOI 10.1212/WNL.58.7.1019
   Ben V, 2000, LIFE SCI, V67, P1549, DOI 10.1016/S0024-3205(00)00751-7
   Bordet R, 2003, CLIN NEUROPHARMACOL, V26, P65, DOI 10.1097/00002826-200303000-00005
   CARSKADON MA, 1976, AM J PSYCHIAT, V133, P1382
   Colosimo C, 1996, J NEUROL NEUROSUR PS, V60, P634, DOI 10.1136/jnnp.60.6.634
   FERTL E, 1993, J NEURAL TRANSM-PARK, V5, P227, DOI 10.1007/BF02257677
   FERTL E, 1991, J NEURAL TRANSM-PARK, V3, P41, DOI 10.1007/BF02251135
   Fisher N., 1993, STAT ANAL CIRCULAR D, V0, P0
   FOLSTEIN MF, 1975, J PSYCHIATR RES, V12, P198
   Garcia-Borreguero D, 2003, SLEEP MED REV, V7, P115, DOI 10.1053/smrv.2002.0229
   HOEHN MM, 1967, NEUROLOGY, V17, P427, DOI 10.1212/WNL.17.5.427
   HUGHES AJ, 1992, J NEUROL NEUROSUR PS, V55, P181, DOI 10.1136/jnnp.55.3.181
   Jean-Louis G, 2001, J NEUROSCI METH, V105, P185, DOI 10.1016/S0165-0270(00)00364-2
   Kumar S, 2002, MOVEMENT DISORD, V17, P775, DOI 10.1002/mds.10167
   Martínez-Martín P, 2004, MOVEMENT DISORD, V19, P1226, DOI 10.1002/mds.20144
   Mena-Segovia J, 2002, BEHAV BRAIN RES, V136, P475, DOI 10.1016/S0166-4328(02)00201-2
   MONTGOMERY SA, 1979, BRIT J PSYCHIAT, V134, P382, DOI 10.1192/bjp.134.4.382
   Morgenthaler T, 2007, SLEEP, V30, P519, DOI 10.1093/sleep/30.4.519
   Morgenthaler TI, 2007, SLEEP, V30, P1445, DOI 10.1093/sleep/30.11.1445
   Ondo WG, 2001, NEUROLOGY, V57, P1392, DOI 10.1212/WNL.57.8.1392
   Razmy A, 2004, ARCH NEUROL-CHICAGO, V61, P97, DOI 10.1001/archneur.61.1.97
   Sinforiani E, 2006, MOVEMENT DISORD, V21, P462, DOI 10.1002/mds.20719
   UDCMarsden CD, 1987, RECENT DEVELOPMENTS IN PARKINSONS DISEASE, V0, P153
   VANHILTEN JJ, 1993, ELECTROEN CLIN NEURO, V89, P359, DOI 10.1016/0168-5597(93)90076-2
   Whitehead DL, 2008, MOVEMENT DISORD, V23, P1137, DOI 10.1002/mds.22057
   Zisapel N, 2007, CELL MOL LIFE SCI, V64, P1174, DOI 10.1007/s00018-007-6529-9
NR 27
TC 9
Z9 12
U1 0
U2 4
PU TAYLOR & FRANCIS LTD
PI ABINGDON
PA 2-4 PARK SQUARE, MILTON PARK, ABINGDON OR14 4RN, OXON, ENGLAND
SN 0020-7454
EI 1563-5279
J9 INT J NEUROSCI
JI Int. J. Neurosci.
PD JUN 15
PY 2010
VL 120
IS 1
BP 11
EP 16
DI 10.3109/00207450903326179
PG 6
WC Neurosciences
SC Neurosciences & Neurology
GA 551VM
UT WOS:000274239200002
PM 20128666
DA 2024-02-01
ER

PT J
AU Zesiewicz, TA
   Sullivan, KL
   Arnulf, I
   Chaudhuri, KR
   Morgan, JC
   Gronseth, GS
   Miyasaki, J
   Iverson, DJ
   Weiner, WJ
AF Zesiewicz, T. A.
   Sullivan, K. L.
   Arnulf, I.
   Chaudhuri, K. R.
   Morgan, J. C.
   Gronseth, G. S.
   Miyasaki, J.
   Iverson, D. J.
   Weiner, W. J.
TI Practice Parameter: Treatment of nonmotor symptoms of Parkinson disease Report of the Quality Standards Subcommittee of the American Academy of Neurology
SO NEUROLOGY
LA English
DT Article
ID double-blind; botulinum neurotoxin; daytime sleepiness; constipation; dysfunction; depression; modafinil; melatonin; architecture; stimulation
AB Objective: Nonmotor symptoms (sleep dysfunction, sensory symptoms, autonomic dysfunction, mood disorders, and cognitive abnormalities) in Parkinson disease (PD) are a major cause of morbidity, yet are often underrecognized. This evidence-based practice parameter evaluates treatment options for the nonmotor symptoms of PD. Articles pertaining to cognitive and mood dysfunction in PD, as well as treatment of sialorrhea with botulinum toxin, were previously reviewed as part of American Academy of Neurology practice parameters and were not included here. Methods: A literature search of MEDLINE, EMBASE, and Science Citation Index was performed to identify clinical trials in patients with nonmotor symptoms of PD published between 1966 and August 2008. Articles were classified according to a 4-tiered level of evidence scheme and recommendations were based on the level of evidence. Results and Recommendations: Sildenafil citrate (50 mg) may be considered to treat erectile dysfunction in patients with Parkinson disease (PD) (Level C). Macrogol (polyethylene glycol) may be considered to treat constipation in patients with PD (Level C). The use of levodopa/carbidopa probably decreases the frequency of spontaneous nighttime leg movements, and should be considered to treat periodic limb movements of sleep in patients with PD (Level B). There is insufficient evidence to support or refute specific treatments for urinary incontinence, orthostatic hypotension, and anxiety (Level U). Future research should include concerted and interdisciplinary efforts toward finding treatments for nonmotor symptoms of PD. Neurology (R) 2010; 74:924-931
C1 [Zesiewicz, T. A.; Sullivan, K. L.] Univ S Florida, Tampa, FL USA.
   [Arnulf, I.] Univ Paris 06, Paris, France.
   [Chaudhuri, K. R.] Kings Coll Hosp London, London, England.
   [Morgan, J. C.] Med Coll Georgia, Augusta, GA 30912 USA.
   [Gronseth, G. S.] Univ Kansas, Kansas City, KS USA.
   [Miyasaki, J.] Univ Toronto, Toronto, ON M5S 1A1, Canada.
   [Iverson, D. J.] Humboldt Neurol Med Grp Inc, Eureka, CA USA.
   [Weiner, W. J.] Univ Maryland, College Pk, MD 20742 USA.
C3 State University System of Florida; University of South Florida; Sorbonne Universite; King's College Hospital NHS Foundation Trust; King's College Hospital; University System of Georgia; Augusta University; University of Kansas; University of Toronto; University System of Maryland; University of Maryland College Park
RP Zesiewicz, TA (corresponding author), Amer Acad Neurol, 1080 Montreal Ave, St Paul, MN 55116 USA.
EM guidelines@aan.com
CR ABATE G, 1979, BMJ-BRIT MED J, V2, P1466, DOI 10.1136/bmj.2.6203.1466
   Adler CH, 2003, MOVEMENT DISORD, V18, P287, DOI 10.1002/mds.10390
   Albanese A, 2003, AM J GASTROENTEROL, V98, P1439
   Arnulf I, 2000, NEUROLOGY, V55, P1732, DOI 10.1212/WNL.55.11.1732
   CASSONE VM, 1990, TRENDS NEUROSCI, V13, P457, DOI 10.1016/0166-2236(90)90099-V
   CHRISTMAS TJ, 1988, LANCET, V2, P1451
   Dowling GA, 2005, SLEEP MED, V6, P459, DOI 10.1016/j.sleep.2005.04.004
   Eichhorn TE, 2001, MOVEMENT DISORD, V16, P1176, DOI 10.1002/mds.1211
   Etminan M, 2001, DRUG SAFETY, V24, P863, DOI 10.2165/00002018-200124110-00007
   GOTHAM AM, 1986, J NEUROL NEUROSUR PS, V49, P381, DOI 10.1136/jnnp.49.4.381
   Högl B, 2003, NEUROPSYCHOPHARMACOL, V28, P1866, DOI 10.1038/sj.npp.1300250
   Högl B, 2002, SLEEP, V25, P905
   Hussain IF, 2001, J NEUROL NEUROSUR PS, V71, P371, DOI 10.1136/jnnp.71.3.371
   Iranzo A, 2002, J NEUROL NEUROSUR PS, V72, P661, DOI 10.1136/jnnp.72.5.661
   JOST WH, 1993, MOVEMENT DISORD, V8, P339, DOI 10.1002/mds.870080315
   JOST WH, 1994, WIEN KLIN WOCHENSCHR, V106, P673
   Kulisevsky J, 2007, MOVEMENT DISORD, V22, P62, DOI 10.1002/mds.21205
   Lahrmann H, 2006, EUR J NEUROL, V13, P930, DOI 10.1111/j.1468-1331.2006.01512.x
   LEEMAN AL, 1987, BRIT J CLIN PHARMACO, V24, P637, DOI 10.1111/j.1365-2125.1987.tb03223.x
   Llana M E, 1999, J AM PHARM ASSOC (WASH), V39, P526
   Meco G, 2008, PARKINSONISM RELAT D, V14, P451, DOI 10.1016/j.parkreldis.2007.10.008
   Medeiros CAM, 2007, J NEUROL, V254, P459, DOI 10.1007/s00415-006-0390-x
   Mendonça DA, 2007, MOVEMENT DISORD, V22, P2070, DOI 10.1002/mds.21656
   Miyasaki JM, 2006, NEUROLOGY, V66, P996, DOI 10.1212/01.wnl.0000215428.46057.3d
   Monaca C, 2004, J NEUROL, V251, P214, DOI 10.1007/s00415-004-0305-7
   Naumann M, 2008, NEUROLOGY, V70, P1707, DOI 10.1212/01.wnl.0000311390.87642.d8
   Ondo WG, 2005, J NEUROL NEUROSUR PS, V76, P1636, DOI 10.1136/jnnp.2005.065870
   Ondo WG, 2002, ARCH NEUROL-CHICAGO, V59, P421, DOI 10.1001/archneur.59.3.421
   Parkinson Study Group, 2000, JAMA, V284, P1931
   Schoffer KL, 2007, MOVEMENT DISORD, V22, P1543, DOI 10.1002/mds.21428
   Seif C, 2004, ANN NEUROL, V55, P118, DOI 10.1002/ana.10806
   Shimizu Nobutaka, 2007, HINYOKIKA KIYO, V53, P609
   Shulman LM, 2002, PARKINSONISM RELAT D, V8, P193, DOI 10.1016/S1353-8020(01)00015-3
   Shulman LM, 2001, MOVEMENT DISORD, V16, P507, DOI 10.1002/mds.1099
   Singer W, 2003, J NEUROL NEUROSUR PS, V74, P1294, DOI 10.1136/jnnp.74.9.1294
   Stocchi F, 1998, J NEUROL, V245, PS15, DOI 10.1007/PL00007731
   Sullivan KL, 2006, MOVEMENT DISORD, V21, P115, DOI 10.1002/mds.20666
   Winge K, 2006, MOVEMENT DISORD, V21, P737, DOI 10.1002/mds.20867
   Wright RA, 1998, NEUROLOGY, V51, P120, DOI 10.1212/WNL.51.1.120
   Zangaglia R, 2007, MOVEMENT DISORD, V22, P1239, DOI 10.1002/mds.21243
NR 40
TC 180
Z9 197
U1 0
U2 7
PU LIPPINCOTT WILLIAMS & WILKINS
PI PHILADELPHIA
PA TWO COMMERCE SQ, 2001 MARKET ST, PHILADELPHIA, PA 19103 USA
SN 0028-3878
EI 1526-632X
J9 NEUROLOGY
JI Neurology
PD MAR 16
PY 2010
VL 74
IS 11
BP 924
EP 931
DI 10.1212/WNL.0b013e3181d55f24
PG 8
WC Clinical Neurology
SC Neurosciences & Neurology
GA 569LO
UT WOS:000275598700013
PM 20231670
DA 2024-02-01
ER

PT J
AU Guerreiro, TM
   Nishikawa, DRC
   Ferreira, LC
   de Melo, HA
   do Prado, RCP
AF Guerreiro, Tiago Machado
   Candido Nishikawa, Danilo Ryuko
   Ferreira, Lis Campos
   de Melo, Hyder Aragao
   Pereira do Prado, Roberto Cesar
TI Restless legs syndrome in Parkinson's disease Clinical characteristics and biochemical correlations
SO ARQUIVOS DE NEURO-PSIQUIATRIA
LA English
DT Article
DE restless legs syndrome; Parkinson's disease; prevalence; ferritin
ID prevalence
AB Restless legs syndrome (RLS) is a neurological disorder that responds to dopaminergic drugs, indicating a common pathophysiology with Parkinson's disease (PD). The prevalence of RLS was estimated in a group of PD patients and its clinical and biochemical characteristics were analysed. Forty-eight patients with PD were evaluated into two groups, with and without RLS. Clinical characteristics assessed in both groups were age, gender, duration of PD, Hoehn and Yahr, and Schwab and England scales. Laboratory variables such as hemoglobin, s-iron, s-ferritin and creatinine were obtained. The prevalence of RLS was 18.75%. No significant differences regarding clinical variables and biochemical parameters were observed. The high prevalence of RLS found in PD patients suggests the concept of a common etiological link and it seems that secondary causes did not play a central role in the pathophysiology of RLS in this group of parkinsonian patients.
C1 [Guerreiro, Tiago Machado; Candido Nishikawa, Danilo Ryuko; Ferreira, Lis Campos; de Melo, Hyder Aragao; Pereira do Prado, Roberto Cesar] Univ Fed Sergipe, Aracaju, SE, Brazil.
C3 Universidade Federal de Sergipe
RP do Prado, RCP (corresponding author), Av Coronel Stanley Silveira 73-319-321, BR-49015400 Aracaju, SE, Brazil.
EM rcprado@infonet.com.br
CR Allen RP, 2005, ARCH INTERN MED, V165, P1286, DOI 10.1001/archinte.165.11.1286
   ALOE F, 2006, REV NEUROCIENCIAS, V14, P204
   *AM AC SLEEP MED, 2005, RESTL LEGS SYNDR INT, V2, P178
   Calzetti S, 2009, NEUROL SCI, V30, P119, DOI 10.1007/s10072-009-0037-7
   Garcia-Borreguero D, 2003, NEUROLOGY, V61, PS49, DOI 10.1212/WNL.61.6_suppl_3.S49
   Gómez-Esteban JC, 2007, MOVEMENT DISORD, V22, P1912, DOI 10.1002/mds.21624
   HOEHN MM, 1967, NEUROLOGY, V17, P427, DOI 10.1212/WNL.17.5.427
   HUGHES AJ, 1993, ARCH NEUROL-CHICAGO, V50, P140, DOI 10.1001/archneur.1993.00540020018011
   KRISHNAN PR, 2002, MOVEMENT DISORD, V18, P181
   Miranda M, 2001, REV MED CHILE, V129, P179
   MONTPLAISIR J, 2005, PRINCIPES PRACTICE S, V0, P830
   Nomura T, 2006, MOVEMENT DISORD, V21, P380, DOI 10.1002/mds.20734
   OKEEFFE ST, 1994, AGE AGEING, V23, P200, DOI 10.1093/ageing/23.3.200
   Ondo WG, 2002, ARCH NEUROL-CHICAGO, V59, P421, DOI 10.1001/archneur.59.3.421
   Ondo WG, 2009, NEUROL CLIN, V27, P779, DOI 10.1016/j.ncl.2009.04.007
   SCHWAB RS, 1961, REHABIL LIT, V22, P326
   Tan EK, 2002, J NEUROL SCI, V196, P33, DOI 10.1016/S0022-510X(02)00020-5
   WALTERS AS, 1995, MOVEMENT DISORD, V10, P634, DOI 10.1002/mds.870100517
   Winkelman JW, 2007, GERIATRICS, V62, P13
NR 19
TC 23
Z9 27
U1 0
U2 1
PU ASSOC ARQUIVOS NEURO- PSIQUIATRIA
PI SAO PAULO SP
PA PR AMADEU AMARAL 47/33, 01327-010 SAO PAULO SP, BRAZIL
SN 0004-282X
EI 1678-4227
J9 ARQ NEURO-PSIQUIAT
JI Arq. Neuro-Psiquiatr.
PD DEC 15
PY 2010
VL 68
IS 6
BP 869
EP 872
DI 10.1590/S0004-282X2010000600007
PG 4
WC Neurosciences; Psychiatry
SC Neurosciences & Neurology; Psychiatry
GA 707WA
UT WOS:000286319900007
PM 21243243
DA 2024-02-01
ER

PT J
AU Lökk, J
AF Lokk, Johan
TI Daytime sleepiness in elderly Parkinson's disease patients and treatment with the psychostimulant modafinil: A preliminary study
SO NEUROPSYCHIATRIC DISEASE AND TREATMENT
LA English
DT Article
DE Parkinson's disease; daytime sleepiness; Epworth sleepiness scale; psychostimulant
ID sudden-onset; double-blind; disorders; somnolence
AB Background: Patients with Parkinson's disease (PD) or Parkinsonian syndromes often report excessive daytime sleepiness (EDS). The aim of this study was to evaluate the effects of the psychostimulant modafinil on elderly, institutionalized, severely impaired PD patients with EDS. Method: A three-week open study on ten institutionalized PD patients scoring. 10 points on the Epworth Sleepiness Scale (ESS) with modafinil eventually on 100 mg twice a day. Patients were assessed at the start, week 1, and week 3 with ESS, Clinical Global Impression (CGI) scale severity of PD and appetite. Results: Reduction of ESS score and PD severity over time were found as well as a significant increase in appetite and reduction in CGI score. Conclusion: Modafinil 100 mg twice a day was safe and modestly effective for the treatment of EDS in elderly, institutionalized PD patients. Sustaining wakefulness throughout all stages of PD is crucial for participating in life, maintaining social life, and improving quality of life.
C1 [Lokk, Johan] Karolinska Inst, Inst Neurobiol Caring Sci & Soc, Stockholm, Sweden.
C3 Karolinska Institutet
RP Lökk, J (corresponding author), Karolinska Univ Hosp Huddinge, R94, SE-14186 Stockholm, Sweden.
EM johan.lokk@karolinska.se
CR Adler CH, 2003, MOVEMENT DISORD, V18, P287, DOI 10.1002/mds.10390
   Arnulf I, 2005, SLEEP MED REV, V9, P185, DOI 10.1016/j.smrv.2005.01.001
   Black J, 2007, CNS SPECTRUMS, V12, P1
   Choo KL, 1998, CLIN CHEST MED, V19, P169, DOI 10.1016/S0272-5231(05)70440-8
   Cole C, 2007, AM J NURS, V107, P40, DOI 10.1097/01.NAJ.0000268167.48606.74
   Frisoni GB, 2007, AGING CLIN EXP RES, V19, P349
   George P T, 2001, SLEEP BREATH, V5, P181, DOI 10.1055/s-2001-18807
   Gjerstad MD, 2002, NEUROLOGY, V58, P1544, DOI 10.1212/WNL.58.10.1544
   Happe S, 2007, J NEUROL, V254, P1037, DOI 10.1007/s00415-006-0483-6
   Haw C, 2007, EXPERT OPIN DRUG SAF, V6, P533, DOI 10.1517/14740338.6.5.533
   Hobson DE, 2002, JAMA-J AM MED ASSOC, V287, P455, DOI 10.1001/jama.287.4.455
   Högl B, 2002, SLEEP, V25, P905
   HUGHES AJ, 1992, J NEUROL NEUROSUR PS, V55, P181, DOI 10.1136/jnnp.55.3.181
   Jahan I, 2009, NEUROPSYCH DIS TREAT, V5, P535
   JOHNS MW, 1991, SLEEP, V14, P540, DOI 10.1093/sleep/14.6.540
   Kayukawa Y, 1998, PSYCHIAT CLIN NEUROS, V52, P190, DOI 10.1111/j.1440-1819.1998.tb01024.x
   Larsen JP, 2003, ADV NEUROL, V91, P329
   Meindorfner C, 2005, MOVEMENT DISORD, V20, P832, DOI 10.1002/mds.20412
   MIGNOT E, 1994, SLEEP, V17, P436, DOI 10.1093/sleep/17.5.436
   Nagels G, 2007, J CLIN NEUROSCI, V14, P33, DOI 10.1016/j.jocn.2005.10.008
   Nieves AV, 2002, CLIN NEUROPHARMACOL, V25, P111, DOI 10.1097/00002826-200203000-00010
   Ondo WG, 2005, J NEUROL NEUROSUR PS, V76, P1636, DOI 10.1136/jnnp.2005.065870
   Postuma RB, 2008, J NEUROL NEUROSUR PS, V79, P1117, DOI 10.1136/jnnp.2008.149195
   Prommer Eric, 2006, J OPIOID MANAG, V2, P130
   Robertson P, 2003, CLIN PHARMACOKINET, V42, P123, DOI 10.2165/00003088-200342020-00002
   Rye DB, 2006, CURR NEUROL NEUROSCI, V6, P169, DOI 10.1007/s11910-996-0041-8
   Schneider L S, 1996, INT PSYCHOGERIATR, V8, P277, DOI 10.1017/S1041610296002645
   Schwab RS, 1969, 3 S PARK DIS E S ED, V0, P0
   Tamaki M, 1999, PSYCHIAT CLIN NEUROS, V53, P273, DOI 10.1046/j.1440-1819.1999.00548.x
   van Vlieta SAM, 2008, BRAIN RES, V1189, P219, DOI 10.1016/j.brainres.2007.10.059
NR 31
TC 7
Z9 10
U1 0
U2 0
PU DOVE MEDICAL PRESS LTD
PI ALBANY
PA PO BOX 300-008, ALBANY, AUCKLAND 0752, NEW ZEALAND
SN 
EI 1178-2021
J9 NEUROPSYCH DIS TREAT
JI Neuropsychiatr. Dis. Treat.
PD JUN 15
PY 2010
VL 6
IS 
BP 93
EP 97
DI 
PG 5
WC Clinical Neurology; Psychiatry
SC Neurosciences & Neurology; Psychiatry
GA 821CV
UT WOS:000294953300011
PM 20396641
DA 2024-02-01
ER

PT J
AU Lee, JE
   Kim, KS
   Shin, HW
   Sohn, YH
AF Lee, Ji E.
   Kim, Kyung S.
   Shin, Hae-Won
   Sohn, Young H.
TI Factors related to clinically probable REM sleep behavior disorder in Parkinson disease
SO PARKINSONISM & RELATED DISORDERS
LA English
DT Article
DE Parkinson disease; REM sleep behavior disorder; Dopamine; Tremor
ID neurodegenerative disease; cognitive impairment; diagnostic-criteria; features; hallucinations; association
AB Rapid eye movement sleep behavior disorder (RBD) is commonly accompanied in Parkinson disease (PD). However, the underlying mechanism linking RBD to PD remains unclear. We interviewed and examined 447 consecutive patients with PD to investigate factors associated with the presence of RBD in PD patients. Using the minimal diagnostic criteria for parasomnias provided in the International Classification of Sleep Disorders-Revised (ICSD-R), 164 patients (36.5%) were diagnosed with clinically probable RBD (cpRBD). PD patients with cpRBD were older, had a longer duration of PD, a more severe level of disability, a longer duration of antiparkinsonian medication, and a lower proportion of their Unified Parkinson Disease Rating Scale (UPDRS) scores accounted for by tremor than those without RBD. Multivariate and univariate logistic regression analyses revealed that patient age, PD symptom duration (and, accordingly, more severe motor disability), tremor score, and proportion of the UPDRS score accounted for by tremor were significant factors associated with the presence of RBD in PD patients. The results of the present study support previous observations that PD with RBD may result from a different underlying pattern of neurodegeneration than PD without RBD. (C) 2009 Elsevier Ltd. All rights reserved.
C1 [Lee, Ji E.; Kim, Kyung S.; Shin, Hae-Won; Sohn, Young H.] Yonsei Univ, Coll Med, Dept Neurol, Seoul 120752, South Korea.
   [Lee, Ji E.; Kim, Kyung S.; Shin, Hae-Won; Sohn, Young H.] Yonsei Univ, Coll Med, Brain Res Inst, Seoul 120752, South Korea.
   [Kim, Kyung S.] Natl Hlth Insurance Corp Hosp, Dept Neurol, Goyang 410719, South Korea.
   [Shin, Hae-Won] Univ Ulsan, Coll Med, Asan Med Ctr, Dept Neurol,Parkinson Alzheimer Ctr, Seoul 138736, South Korea.
C3 Yonsei University; Yonsei University Health System; Yonsei University; Yonsei University Health System; University of Ulsan; Asan Medical Center
RP Sohn, YH (corresponding author), Yonsei Univ, Coll Med, Dept Neurol, 134 Sinchon Dong, Seoul 120752, South Korea.
EM yhsohn62@yuhs.ac
FU Brain Korea 21 Project for Medical Science, Yonsei University
CR Allen RP, 2003, SLEEP MED, V4, P101, DOI 10.1016/S1389-9457(03)00010-8
   Boeve BF, 2007, BRAIN, V130, P2770, DOI 10.1093/brain/awm056
   Boeve BF, 2001, MOVEMENT DISORD, V16, P622, DOI 10.1002/mds.1120
   Braak H, 2003, NEUROBIOL AGING, V24, P197, DOI 10.1016/S0197-4580(02)00065-9
   Comella CL, 1998, NEUROLOGY, V51, P526, DOI 10.1212/WNL.51.2.526
   Eisensehr I, 2001, J NEUROL SCI, V186, P7, DOI 10.1016/S0022-510X(01)00480-4
   Esselink RAJ, 2004, NEUROLOGY, V62, P201, DOI 10.1212/01.WNL.0000103235.12621.C3
   Fantini ML, 2002, NEUROLOGY, V59, P1889, DOI 10.1212/01.WNL.0000038348.94399.F6
   Gagnon JF, 2006, LANCET NEUROL, V5, P424, DOI 10.1016/S1474-4422(06)70441-0
   Gagnon JF, 2002, NEUROLOGY, V59, P585, DOI 10.1212/WNL.59.4.585
   Gjerstad MD, 2008, J NEUROL NEUROSUR PS, V79, P387, DOI 10.1136/jnnp.2007.116830
   HUGHES AJ, 1992, NEUROLOGY, V42, P1142, DOI 10.1212/WNL.42.6.1142
   JANKOVIC J, 1990, NEUROLOGY, V40, P1529, DOI 10.1212/WNL.40.10.1529
   Kumru H, 2007, SLEEP MED, V8, P779, DOI 10.1016/j.sleep.2007.02.005
   Lee JE, 2009, MOVEMENT DISORD, V24, P579, DOI 10.1002/mds.22410
   Marras C, 2002, ARCH NEUROL-CHICAGO, V59, P1724, DOI 10.1001/archneur.59.11.1724
   Olson EJ, 2000, BRAIN, V123, P331, DOI 10.1093/brain/123.2.331
   Ondo WG, 2005, MOVEMENT DISORD, V20, P471, DOI 10.1002/mds.20365
   Özekmekçi S, 2005, CLIN NEUROL NEUROSUR, V107, P306, DOI 10.1016/j.clineuro.2004.09.021
   Pacchetti C, 2005, MOVEMENT DISORD, V20, P1439, DOI 10.1002/mds.20582
   Postuma RB, 2008, J NEUROL NEUROSUR PS, V79, P1117, DOI 10.1136/jnnp.2008.149195
   Postuma RB, 2008, MOVEMENT DISORD, V23, P1665, DOI 10.1002/mds.22099
   Scaglione C, 2005, NEUROL SCI, V25, P316, DOI 10.1007/s10072-004-0364-7
   Sinforiani E, 2006, MOVEMENT DISORD, V21, P462, DOI 10.1002/mds.20719
   Vendette M, 2007, NEUROLOGY, V69, P1843, DOI 10.1212/01.wnl.0000278114.14096.74
   Vignatelli L, 2005, J NEUROL, V252, P712, DOI 10.1007/s00415-005-0723-1
   Yoritaka A, 2009, EUR NEUROL, V61, P164, DOI 10.1159/000189269
NR 27
TC 70
Z9 75
U1 0
U2 4
PU ELSEVIER SCI LTD
PI OXFORD
PA THE BOULEVARD, LANGFORD LANE, KIDLINGTON, OXFORD OX5 1GB, OXON, ENGLAND
SN 1353-8020
EI 1873-5126
J9 PARKINSONISM RELAT D
JI Parkinsonism Relat. Disord.
PD FEB 15
PY 2010
VL 16
IS 2
BP 105
EP 108
DI 10.1016/j.parkreldis.2009.08.005
PG 4
WC Clinical Neurology
SC Neurosciences & Neurology
GA 569RS
UT WOS:000275617700006
PM 19716333
DA 2024-02-01
ER

PT J
AU Varanese, S
   Birnbaum, Z
   Rossi, R
   Di Rocco, A
AF Varanese, Sara
   Birnbaum, Zoe
   Rossi, Roger
   Di Rocco, Alessandro
TI Treatment of Advanced Parkinson's Disease
SO PARKINSONS DISEASE
LA English
DT Review
ID duodenal levodopa infusion; nmda antagonist memantine; nonmotor symptoms scale; nursing-home placement; cognitive impairment; induced dyskinesias; motor fluctuations; dementia; complications; predictors
AB Patients at late stage Parkinson's disease (PD) develop several motor and nonmotor complications, which dramatically impair their quality of life. These complications include motor fluctuations, dyskinesia, unpredictable or absent response to medications, falls, dysautonomia, dementia, hallucinations, sleep disorders, depression, and psychosis. The therapeutic management should be driven by the attempt to create a balance between benefit and side effects of the pharmacological treatments available. Supportive care, including physical and rehabilitative interventions, speech therapy, occupational therapy, and nursing care, has a key role in the late stage of disease. In this review we discuss the several complications experienced by advance PD patients and their management. The importance of an integrative approach, including both pharmacological and supportive interventions, is emphasized.
C1 [Varanese, Sara; Birnbaum, Zoe; Di Rocco, Alessandro] NYU, Dept Neurol, Sch Med, Div Movement Disorders, New York, NY 10016 USA.
   [Rossi, Roger] Johnson Rehabil Inst, Robert Wood Johnson Med Sch, Edison, NJ 08818 USA.
C3 New York University; Rutgers University System; Rutgers University New Brunswick; Rutgers University Biomedical & Health Sciences
RP Varanese, S (corresponding author), NYU, Dept Neurol, Sch Med, Div Movement Disorders, New York, NY 10016 USA.
EM sara.varanese@nyumc.org
CR Aarsland D, 2000, J AM GERIATR SOC, V48, P938, DOI 10.1111/j.1532-5415.2000.tb06891.x
   Aarsland D, 2003, J NEUROL NEUROSUR PS, V74, P1215, DOI 10.1136/jnnp.74.9.1215
   Aarsland D, 2002, J NEUROL NEUROSUR PS, V72, P708, DOI 10.1136/jnnp.72.6.708
   Aarsland D, 1999, INT J GERIATR PSYCH, V14, P866, DOI 10.1002/(SICI)1099-1166(199910)14:10<866::AID-GPS38>3.0.CO;2-Z
   Aarsland D, 2009, MOVEMENT DISORD, V24, P2175, DOI 10.1002/mds.22589
   Andersson KE, 2009, CURR OPIN UROL, V19, P380, DOI 10.1097/MOU.0b013e32832ce8a4
   [Anonymous], 2004, ADV CLIN NEUROSCI RE, V0, P0
   Antonini A, 2007, MOVEMENT DISORD, V22, P1145, DOI 10.1002/mds.21500
   Ballard CG, 2002, NEUROLOGY, V59, P1714, DOI 10.1212/01.WNL.0000036908.39696.FD
   Bennett J. P., 1996, NEUROLOGY, V46, P1059
   Blackett H, 2009, PARKINSONISM RELAT D, V15, P81, DOI 10.1016/j.parkreldis.2007.10.016
   Braak H, 2003, NEUROBIOL AGING, V24, P197, DOI 10.1016/S0197-4580(02)00065-9
   Calne D. B., 1997, THERAPEUTICS GERIATR, V0, P1
   Calne Susan M, 2003, J NEUROSCI NURS, V35, P242
   Cereda E, 2010, NUTR NEUROSCI, V13, P29, DOI 10.1179/147683010X12611460763760
   CHASE TN, 1993, NEUROLOGY, V43, P23
   Chaudhuri KR, 2007, MOVEMENT DISORD, V22, P1901, DOI 10.1002/mds.21596
   Chaudhuri KR, 2006, LANCET NEUROL, V5, P235, DOI 10.1016/S1474-4422(06)70373-8
   Devos D, 2009, MOVEMENT DISORD, V24, P993, DOI 10.1002/mds.22450
   Di Rocco A, 2000, MOVEMENT DISORD, V15, P1225, DOI 10.1002/1531-8257(200011)15:6<1225::AID-MDS1025>3.0.CO;2-A
   DUBOIS B, 1983, BRAIN RES, V288, P213
   Emre M, 2004, NEW ENGL J MED, V351, P2509, DOI 10.1056/NEJMoa041470
   Emre M, 2003, LANCET NEUROL, V2, P229, DOI 10.1016/S1474-4422(03)00351-X
   Factor S A, 1995, ADV NEUROL, V65, P115
   Friedman J, 1999, NEW ENGL J MED, V340, P757
   GOETZ CG, 1993, NEUROLOGY, V43, P2227, DOI 10.1212/WNL.43.11.2227
   Gomez Arevalo G. J., 1993, MOVEMENT DISORD, V43, P1551
   Goodwin VA, 2008, MOVEMENT DISORD, V23, P631, DOI 10.1002/mds.21922
   Hanagasi HA, 2000, MOVEMENT DISORD, V15, P1016, DOI 10.1002/1531-8257(200009)15:5<1016::AID-MDS1042>3.0.CO;2-J
   Hardoff R, 2001, MOVEMENT DISORD, V16, P1041, DOI 10.1002/mds.1203
   Hauser RA, 2000, MOVEMENT DISORD, V15, P1269, DOI 10.1002/1531-8257(200011)15:6<1269::AID-MDS1036>3.0.CO;2-R
   HOEHN MM, 1967, NEUROLOGY, V17, P427, DOI 10.1212/WNL.17.5.427
   Honig H, 2009, MOVEMENT DISORD, V24, P1468, DOI 10.1002/mds.22596
   Jankovic J, 2009, TOXICON, V54, P614, DOI 10.1016/j.toxicon.2008.11.013
   Jost WH, 2010, J NEUROL SCI, V289, P69, DOI 10.1016/j.jns.2009.08.020
   KAGAN BL, 1990, AM J PSYCHIAT, V147, P591
   Kerr GK, 2010, NEUROLOGY, V75, P116, DOI 10.1212/WNL.0b013e3181e7b688
   KOLLER WC, 1994, NEUROLOGY, V44, P0
   KURLAN R, 1988, ANN NEUROL, V23, P589, DOI 10.1002/ana.410230611
   KURTH MC, 1993, NEUROLOGY, V43, P1036, DOI 10.1212/WNL.43.5.1036
   Lahrmann H, 2006, EUR J NEUROL, V13, P930, DOI 10.1111/j.1468-1331.2006.01512.x
   Lang AE, 1998, NEW ENGL J MED, V339, P1130, DOI 10.1056/NEJM199810153391607
   Lang AE, 1998, NEW ENGL J MED, V339, P1044, DOI 10.1056/NEJM199810083391506
   Leroi I, 2004, INT J GERIATR PSYCH, V19, P1, DOI 10.1002/gps.993
   LUQUIN MR, 1992, MOVEMENT DISORD, V7, P117, DOI 10.1002/mds.870070204
   Maier Hoehn M M, 1983, J NEURAL TRANSM SUPPL, V19, P253
   Martinez-Martin P, 2009, NEUROLOGY, V73, P1584, DOI 10.1212/WNL.0b013e3181c0d416
   METMAN LV, 1994, MOVEMENT DISORD, V9, P463, DOI 10.1002/mds.870090416
   Moro E, 2010, BRAIN, V133, P215, DOI 10.1093/brain/awp261
   Nussbaum M, 1998, PARKINSONISM RELAT DISORD, V4, P179, DOI 10.1016/S1353-8020(98)00039-X
   Pickering RM, 2007, MOVEMENT DISORD, V22, P1892, DOI 10.1002/mds.21598
   Pierantozzi M, 2006, NEUROLOGY, V66, P1824, DOI 10.1212/01.wnl.0000221672.01272.ba
   Poewe WH, 1998, ANN NEUROL, V44, PS1, DOI 10.1002/ana.410440703
   POEWE WH, 1986, NEUROLOGY, V36, P1528, DOI 10.1212/WNL.36.11.1528
   Ravina B, 2007, MOVEMENT DISORD, V22, P1061, DOI 10.1002/mds.21382
   RILEY DE, 1993, NEUROLOGY, V43, P1459, DOI 10.1212/WNL.43.8.1459
   Rinne JO, 2000, ARCH NEUROL-CHICAGO, V57, P470, DOI 10.1001/archneur.57.4.470
   Samanta J, 2007, EXPERT OPIN PHARMACO, V8, P657, DOI 10.1517/14656566.8.5.657
   Sapir S, 2007, J SPEECH LANG HEAR R, V50, P899, DOI 10.1044/1092-4388(2007/064)
   Schrag A, 2000, J NEUROL NEUROSUR PS, V69, P308, DOI 10.1136/jnnp.69.3.308
   Schrag A, 2000, BRAIN, V123, P2297, DOI 10.1093/brain/123.11.2297
   Schrag A, 2007, MOVEMENT DISORD, V22, P1077, DOI 10.1002/mds.21333
   Stocchi F, 2007, CLIN NEUROPHARMACOL, V30, P18, DOI 10.1097/01.WNF.0000236762.77913.C6
   Tyne HL, 2004, J NEUROL, V251, P1370, DOI 10.1007/s00415-004-0547-4
   Varanese S, 2010, J NEUROL, V257, P1004, DOI 10.1007/s00415-010-5453-3
   Varanese S, 2010, MOVEMENT DISORD, V25, P508, DOI 10.1002/mds.22917
   Waters CH, 1997, NEUROLOGY, V49, PS49, DOI 10.1212/WNL.49.1_Suppl_1.S49
   Williams-Gray CH, 2006, CNS DRUGS, V20, P477, DOI 10.2165/00023210-200620060-00004
NR 68
TC 50
Z9 61
U1 0
U2 13
PU HINDAWI LTD
PI LONDON
PA ADAM HOUSE, 3RD FLR, 1 FITZROY SQ, LONDON, W1T 5HF, ENGLAND
SN 2090-8083
EI 2042-0080
J9 PARKINSONS DIS-US
JI Parkinsons Dis.
PD JUN 15
PY 2010
VL 2010
IS 
BP 
EP 
DI 10.4061/2010/480260
PG 9
WC Clinical Neurology
SC Neurosciences & Neurology
GA V29RM
UT WOS:000208765500013
PM 21331376
DA 2024-02-01
ER

PT J
AU Politis, M
   Wu, K
   Molloy, S
   Bain, PG
   Chaudhuri, KR
   Piccini, P
AF Politis, Marios
   Wu, Kit
   Molloy, Sophie
   Bain, Peter G.
   Chaudhuri, K. Ray
   Piccini, Paola
TI Parkinson's Disease Symptoms: The Patient's Perspective
SO MOVEMENT DISORDERS
LA English
DT Article
DE ranking; patients; motor; nonmotor; prevalence; symptoms
ID quality-of-life; nonmotor symptoms; dysfunction; sialorrhea; depression; management; sleepiness
AB Patients suffering from Parkinson's disease (PD) will typically experience a range of motor and nonmotor symptoms during the course of their illness, each of which will affect a particular individual to varying degrees. However, patients' perceptions of troublesome symptoms often differ from the clinician's view, and these discrepancies can hamper effective management of PD. In this study, we have assessed 265 consecutive PD patients by asking them to rank their three most troublesome symptoms in the last 6 months, so to gain further insight from the impact of illness on patients' quality of life. Patients were divided into early (<6 years) and late PD groups (>= 6 years) from symptom onset. The division at 6 years was based on the mean time from symptom onset to the development of motor complications. In the early PD group, the 5 most prevalent complaints (ranked in descending order) are slowness, tremor, stiffness. pain, and loss of smell and/or taste. In the advanced PD group, fluctuating response to their medication (most common: wearing-off phenomenon followed by dyskinesia), mood changes, drooling, sleep problems (most common: middle and late night insomnia followed by daytime sleepiness), and tremor were the top 5. Our findings provide further evidence for the diversity of experience in PD and suggest that as the disease advances the most troublesome issues that patients perceive are the lack of response to medication and the nonmotor aspects of the disease, highlighting the importance of assessment and patient-centered management in the follow-up of these patients. (C) 2010 Movement Disorder Society
C1 [Politis, Marios; Wu, Kit; Piccini, Paola] Univ London Imperial Coll Sci Technol & Med, Hammersmith Hosp, Dept Clin Neurosci, Fac Med, London W12 0NN, England.
   [Politis, Marios; Wu, Kit; Piccini, Paola] Univ London Imperial Coll Sci Technol & Med, Hammersmith Hosp, MRC Clin Sci Ctr, Fac Med, London W12 0NN, England.
   [Molloy, Sophie; Bain, Peter G.] Imperial Coll Healthcare NHS Trust, Charing Cross Hosp, Dept Clin Neurosci, London, England.
   [Chaudhuri, K. Ray] Univ Hosp Lewisham, Kings Coll Hosp, Dept Clin Neurosci, Natl Parkinson Fdn,Ctr Excellence,Guys Kings & St, London, England.
C3 Imperial College London; Imperial College London; Imperial College London; King's College Hospital NHS Foundation Trust; King's College Hospital; University of London; King's College London
RP Politis, M (corresponding author), Univ London Imperial Coll Sci Technol & Med, Hammersmith Hosp, Dept Clin Neurosci, Fac Med, DuCane Rd, London W12 0NN, England.
EM marios.politis@imperial.ac.uk
FU Boehringer-Ingelheim; Solvay; UCB pharma; Brittannia Pharmaceuticals; GSK; Medical Research Council [MC_U120036861] Funding Source: researchfish; MRC [MC_U120036861] Funding Source: UKRI
CR Anguenot A, 2002, CAN J NEUROL SCI, V29, P139, DOI 10.1017/S0317167100120906
   Arnulf I, 2002, NEUROLOGY, V58, P1019, DOI 10.1212/WNL.58.7.1019
   Barone P, 2009, MOVEMENT DISORD, V24, P1641, DOI 10.1002/mds.22643
   Beiske AG, 2009, PAIN, V141, P173, DOI 10.1016/j.pain.2008.12.004
   Chaudhuri K Ray, 2005, CURR NEUROL NEUROSCI REP, V5, P275, DOI 10.1007/s11910-005-0072-6
   Chaudhuri KR, 2009, LANCET NEUROL, V8, P464, DOI 10.1016/S1474-4422(09)70068-7
   Chou KL, 2007, MOVEMENT DISORD, V22, P2306, DOI 10.1002/mds.21646
   Dhawan V, 2006, AGE AGEING, V35, P220, DOI 10.1093/ageing/afj087
   EVANS AH, 2004, MOVEMENT DISORD, V19, P367
   Evatt ML, 2009, MOVEMENT DISORD, V24, P635, DOI 10.1002/mds.22260
   HUGHES AJ, 1992, J NEUROL NEUROSUR PS, V55, P181, DOI 10.1136/jnnp.55.3.181
   Jost WH, 1997, DRUG AGING, V10, P249, DOI 10.2165/00002512-199710040-00002
   Lees AJ, 2009, LANCET, V373, P2055, DOI 10.1016/S0140-6736(09)60492-X
   Martinez-Martin P, 2007, MOVEMENT DISORD, V22, P1623, DOI 10.1002/mds.21586
   Merello M, 2008, DRUG AGING, V25, P1007, DOI 10.2165/0002512-200825120-00003
   Nebe A, 2009, MOVEMENT DISORD, V24, P1233, DOI 10.1002/mds.22546
   OSullivan SS, 2008, MOVEMENT DISORD, V23, P101, DOI 10.1002/mds.21813
   Parkin SG, 2002, MOVEMENT DISORD, V17, P682, DOI 10.1002/mds.10186
   Politis M, 2008, EXP NEUROL, V214, P112, DOI 10.1016/j.expneurol.2008.07.021
   Rahman S, 2008, MOVEMENT DISORD, V23, P1428, DOI 10.1002/mds.21667
   Sakakibara R, 2008, J NEURAL TRANSM, V115, P443, DOI 10.1007/s00702-007-0855-9
   Schrag A, 2000, BRAIN, V123, P2297, DOI 10.1093/brain/123.11.2297
   Shulman LM, 2002, PARKINSONISM RELAT D, V8, P193, DOI 10.1016/S1353-8020(01)00015-3
   Verbaan D, 2007, NEUROLOGY, V69, P333, DOI 10.1212/01.wnl.0000266593.50534.e8
   Verbaan D, 2008, MOVEMENT DISORD, V23, P35, DOI 10.1002/mds.21727
NR 25
TC 356
Z9 389
U1 0
U2 29
PU WILEY
PI HOBOKEN
PA 111 RIVER ST, HOBOKEN 07030-5774, NJ USA
SN 0885-3185
EI 1531-8257
J9 MOVEMENT DISORD
JI Mov. Disord.
PD AUG 15
PY 2010
VL 25
IS 11
BP 1646
EP 1651
DI 10.1002/mds.23135
PG 6
WC Clinical Neurology
SC Neurosciences & Neurology
GA 644BW
UT WOS:000281346400017
PM 20629164
DA 2024-02-01
ER

PT J
AU Ebersbach, G
   Hahn, K
   Lorrain, M
   Storch, A
AF Ebersbach, Georg
   Hahn, Kirsten
   Lorrain, Michael
   Storch, Alexander
TI Tolcapone improves sleep in patients with advanced Parkinson's disease (PD)
SO ARCHIVES OF GERONTOLOGY AND GERIATRICS
LA English
DT Article
DE Tolcapone; COMT-inhibitor; Parkinson's disease; Sleep quality; Daytime sleepiness
ID quality-of-life; daytime sleepiness; motor function; double-blind; disorders; levodopa; scale; pramipexole; efficacy; therapy
AB Efficacy of the long-acting catechol-O-methyltransferase (COMT)-inhibitor, tolcapone on sleep quality was studied in 61 patients with advanced PD in a prospective open-label multicenter non-interventional trial. Main outcome measures were the PD sleep scale (PDSS). Further outcome measures were global clinical impression of change (GCI-C), daily off-time, activities of daily living (UPDRS part II), quality of life (EuroQoL-5D), Epworth sleepiness scale (ESS) and adverse events reports. All efficiency and safety parameters were assessed 4 weeks after the switch to tolcapone and compared to baseline. The mean +/- S.D. daily dose of tolcapone was 294.2 +/- 36.9 mg/day at the final assessment. The mean PDSS scores significantly improved from 21.6 +/- 8.1 at baseline to 16.3 +/- 7.7 at final assessment (p < 0.0001). Consistently, daytime sleepiness was significantly reduced as reflected by lower scores on the ESS (p = 0.0057). Further efficacy parameters including GCI-C, daily off-time, activities of daily living, and quality of life were also significantly improved. Tolcapone was in general well tolerated and safe. This observational study provides first evidence that tolcapone improves sleep quality and reduces daytime sleepiness in patients suffering from advanced PD. (C) 2010 Published by Elsevier Ireland Ltd.
C1 [Ebersbach, Georg; Hahn, Kirsten] Movement Disorder Clin, D-14547 Beelitz, Germany.
   [Storch, Alexander] Tech Univ Dresden, Dept Neurol, D-01307 Dresden, Germany.
C3 Technische Universitat Dresden
RP Ebersbach, G (corresponding author), Movement Disorder Clin, Paracelsusring 6A, D-14547 Beelitz, Germany.
EM ebersbach@parkinson-beelitz.de
FU MEDA Pharmaceuticals Germany GmbH, Bad Homburg, Germany
CR [Anonymous], 1989, CLIN NEUROPHARMACOL, V12, P498
   ASKENASY JJM, 1985, NEUROLOGY, V35, P527, DOI 10.1212/WNL.35.4.527
   Baas H, 1997, J NEUROL NEUROSUR PS, V63, P421, DOI 10.1136/jnnp.63.4.421
   Bloch KE, 1999, RESPIRATION, V66, P440, DOI 10.1159/000029408
   Chaudhuri KR, 2002, J NEUROL NEUROSUR PS, V73, P629, DOI 10.1136/jnnp.73.6.629
   Chaudhuri KR, 2001, EUR NEUROL, V46, P1, DOI 10.1159/000058046
   Comella CL, 2005, NEUROLOGY, V64, P1450, DOI 10.1212/01.WNL.0000158652.74601.48
   Comella CL, 2007, MOVEMENT DISORD, V22, PS367, DOI 10.1002/mds.21682
   Ebersbach G, 2009, ARCH GERONTOL GERIAT, V49, PE40, DOI 10.1016/j.archger.2008.08.004
   FACTOR SA, 1990, MOVEMENT DISORD, V5, P280, DOI 10.1002/mds.870050404
   Factor SA, 2001, CLIN NEUROPHARMACOL, V24, P295, DOI 10.1097/00002826-200109000-00007
   Frucht S, 1999, NEUROLOGY, V52, P1908, DOI 10.1212/WNL.52.9.1908
   Garcia-Borreguero D, 2003, SLEEP MED REV, V7, P115, DOI 10.1053/smrv.2002.0229
   Hauser RA, 2000, MOVEMENT DISORD, V15, P658, DOI 10.1002/1531-8257(200007)15:4<658::AID-MDS1009>3.0.CO;2-N
   Högl B, 2003, NEUROPSYCHOPHARMACOL, V28, P1866, DOI 10.1038/sj.npp.1300250
   JANSEN ENH, 1990, ADV NEUROL, V53, P527
   JOHNS MW, 1991, SLEEP, V14, P540, DOI 10.1093/sleep/14.6.540
   Jorga K, 1998, J NEUROL, V245, P223, DOI 10.1007/s004150050209
   Koller W, 2001, MOVEMENT DISORD, V16, P858, DOI 10.1002/mds.1175
   Lees AJ, 2007, J NEUROL NEUROSUR PS, V78, P944, DOI 10.1136/jnnp.2006.097154
   Lees AJ, 2008, CNS NEUROSCI THER, V14, P83, DOI 10.1111/j.1527-3458.2007.00035.x
   Martínez-Martín P, 2004, MOVEMENT DISORD, V19, P1226, DOI 10.1002/mds.20144
   Olanow CW, 2007, CLIN NEUROPHARMACOL, V30, P287, DOI 10.1097/WNF.0B013E318038D2B6
   PAHWA R, 1993, NEUROLOGY, V43, P677, DOI 10.1212/WNL.43.4.677
   Paus S, 2003, MOVEMENT DISORD, V18, P659, DOI 10.1002/mds.10417
   Poewe W, 2003, MOVEMENT DISORD, V18, PS80, DOI 10.1002/mds.10566
   Poewe W SK, 2008, THERAPEUTICS PARKINS, V0, P91
   Poewe Werner, 2000, CURRENT OPINION IN NEUROLOGY, V13, P423, DOI 10.1097/00019052-200008000-00009
   Poewe WH, 2007, LANCET NEUROL, V6, P513, DOI 10.1016/S1474-4422(07)70108-4
   Rajput AH, 1997, NEUROLOGY, V49, P1066, DOI 10.1212/WNL.49.4.1066
   Rye DB, 2006, CURR NEUROL NEUROSCI, V6, P169, DOI 10.1007/s11910-996-0041-8
   Scaravilli T, 2003, NEUROL SCI, V24, P209, DOI 10.1007/s10072-003-0134-y
   Schrag A, 2000, J NEUROL NEUROSUR PS, V69, P67, DOI 10.1136/jnnp.69.1.67
   Shulman LM, 2002, PARKINSONISM RELAT D, V8, P193, DOI 10.1016/S1353-8020(01)00015-3
   Stocchi F, 1998, J NEUROL, V245, PS15, DOI 10.1007/PL00007731
   Tandberg E, 1998, MOVEMENT DISORD, V13, P895, DOI 10.1002/mds.870130606
   Tracik F, 2001, MOVEMENT DISORD, V16, P500, DOI 10.1002/mds.1083
   TRENKWALDER C, 2009, MOVEMENT DISORD, V23, P0
   UDCMarsden CD, 1987, RECENT DEVELOPMENTS IN PARKINSONS DISEASE, V0, P153
NR 39
TC 8
Z9 8
U1 0
U2 0
PU ELSEVIER IRELAND LTD
PI CLARE
PA ELSEVIER HOUSE, BROOKVALE PLAZA, EAST PARK SHANNON, CO, CLARE, 00000, IRELAND
SN 0167-4943
EI 
J9 ARCH GERONTOL GERIAT
JI Arch. Gerontol. Geriatr.
PD NOV-DEC 15
PY 2010
VL 51
IS 3
BP E125
EP E128
DI 10.1016/j.archger.2010.03.008
PG 4
WC Geriatrics & Gerontology
SC Geriatrics & Gerontology
GA 659WI
UT WOS:000282597400019
PM 20381177
DA 2024-02-01
ER

PT J
AU Smiljkovic, T
AF Smiljkovic, Tatjana
TI Sleep Disturbances in Patients with Parkinson's Disease
SO SRPSKI ARHIV ZA CELOKUPNO LEKARSTVO
LA Serbian
DT Article
DE Parkinson's Disease; sleep quality; nocturia
ID daytime sleepiness; hallucinations; progression; state; pd
AB Introduction Sleep problems, common in Parkinson's disease (PD), are the consequence of the neurodegenerative process, as well as of neurochemical changes on one side, and of drug intake on the other side. Objective To estimate the frequency of sleep problems and its correlation with the disease, therapy and demographic factors in patients with idiopathic Parkinson's disease. Methods The study enrolled 65 consecutive patients who fulfilled criteria for idiopathic PD. The original questionnaire was performed to obtain demographic, disease and treatment data. The patients were tested with standardized scales: unified PD rating scale (UPDRS) and Hoehn and Yahr staging scale (HY scale). Mini mental stage examination (MMSE) was performed for the evaluation of cognitive status. Parkinson's disease sleep scale (PDSS) was applied for the assessment of sleep problems. Results There were 37 male and 28 female patients. Negative correlations (p<0.01) were found between mean total PDSS and mean total UPDRS, as well as the mean scores of each part of UPDRS and HY stage. There was no difference in PDSS scores regarding gender. Analyzing each item in the PDSS scale, the lowest score was obtained for item 8 (nocturia). We did not find any difference in total PDSS scores between the patients on d-agonist and those who did not take d-agonist. Regarding amantadin, intake there were differences between groups for items concerning nocturnal motor symptoms. Conclusion Patients in advanced stages of the disease and worse motility have more prominent sleep problems. Drug therapy has important impact on sleep quality in patients with PD.
C1 [Smiljkovic, Tatjana] Clin Hosp Ctr Zvezdara, Dept Neurol, Belgrade, Serbia.
RP Smiljkovic, T (corresponding author), Klin Odeljenje Neurol KBC Zvezdara, Dimitrija Tucovica 161, Belgrade 11000, Serbia.
EM predrag@eunet.rs
CR Askenasy JJM, 2001, PARKINSONISM RELAT D, V8, P123, DOI 10.1016/S1353-8020(01)00026-8
   Chaudhuri KR, 2002, J NEUROL NEUROSUR PS, V73, P629, DOI 10.1136/jnnp.73.6.629
   Chaudhuri KR, 2003, NEUROLOGY, V61, PS17, DOI 10.1212/WNL.61.6_suppl_3.S17
   CHAUDHURI KR, 2006, MENTAL DYSFUNCTION 3, V0, P74
   FOLSTEIN MF, 1975, J PSYCHIAT RES, V12, P189, DOI 10.1016/0022-3956(75)90026-6
   Garcia-Borreguero D, 2003, SLEEP MED REV, V7, P115, DOI 10.1053/smrv.2002.0229
   Gjerstad MD, 2007, J NEUROL NEUROSUR PS, V78, P476, DOI 10.1136/jnnp.2006.100370
   Goetz CG, 2001, NEUROLOGY, V57, P2078, DOI 10.1212/WNL.57.11.2078
   GOETZ CG, 2006, MENTAL DYSFUNCTION 3, V0, P161
   Gómez-Esteban JC, 2006, MOVEMENT DISORD, V21, P983, DOI 10.1002/mds.20874
   Happe S, 2002, AGE AGEING, V31, P349, DOI 10.1093/ageing/31.5.349
   HOEHN MM, 1967, NEUROLOGY, V17, P427, DOI 10.1212/WNL.17.5.427
   Hughes AJ, 2002, BRAIN, V125, P861, DOI 10.1093/brain/awf080
   LEES AJ, 1988, CLIN NEUROPHARMACOL, V11, P512, DOI 10.1097/00002826-198812000-00004
   Porter B, 2008, EUR J NEUROL, V15, P50
   Rye DB, 2002, NEUROLOGY, V58, P341, DOI 10.1212/WNL.58.3.341
   SanchezRamos JR, 1996, ARCH NEUROL-CHICAGO, V53, P1265, DOI 10.1001/archneur.1996.00550120077019
   Schrag A, 2002, J NEUROL, V249, P419, DOI 10.1007/s004150200032
   Stocchi F, 2001, ADV NEUROL, V86, P289
   Tandberg E, 1999, MOVEMENT DISORD, V14, P922, DOI 10.1002/1531-8257(199911)14:6<922::AID-MDS1003>3.0.CO;2-7
   UDCMarsden CD, 1987, RECENT DEVELOPMENTS IN PARKINSONS DISEASE, V0, P153
   Verbaan D, 2008, MOVEMENT DISORD, V23, P35, DOI 10.1002/mds.21727
NR 22
TC 1
Z9 1
U1 0
U2 1
PU SRPSKO LEKARSKO DRUSTVO
PI BEOGRAD
PA UREDNISTVO CASOPISA SRPSKI ARHIV, UL DZORDZA VASINGTONA 19, BEOGRAD, 11000, SERBIA
SN 0370-8179
EI 
J9 SRP ARK CELOK LEK
JI Srp. Ark. Celok. Lek.
PD MAY-JUN 15
PY 2010
VL 138
IS 5-6
BP 274
EP 278
DI 10.2298/SARH1006274S
PG 5
WC Medicine, General & Internal
SC General & Internal Medicine
GA 617NW
UT WOS:000279288700001
PM 20607967
DA 2024-02-01
ER

PT J
AU Klepac, N
   Hajnsek, S
   Trkulja, V
AF Klepac, Natasa
   Hajnsek, Sanja
   Trkulja, Vladimir
TI Impact of pre-morbid depression on health-related quality of life in non-demented Parkinson's disease patients
SO PARKINSONISM & RELATED DISORDERS
LA English
DT Article
DE Parkinson's disease; Motor symptoms; Non-motor symptoms; Depression; Health-related quality of life
ID prevalence
AB The need to understand and improve health-related quality of life (Hr-QoL) in Parkinson's disease (PD) has been emphasized. In order to investigate contributions of depression that existed before the onset of typical motor symptoms ("pre-PD depression"), idiopathic non-demented non-psychotic patients with (n = 32) and without (n = 120) a history of pre-PD depression, free of relevant comorbidity, calliper-matched for age, education and disease duration were evaluated for motor and non-motor disease aspects and Hr-QoL (Parkinson's Disease Questionnaire 39, PDQ-39). History of pre-PD depression was independently associated with higher actual levels of depression and anxiety, poorer sleep quality and mental set shifting, which all Contributed to pool er Hr-QoL. Mediation analysis demonstrated significant indirect effects (mediated through the effects on mood/emotion/sleep and/or cognition) Of pre-PD depression on PDQ summary index and subscales, but also direct (non-mediated) effects on emotional well-being and body discomfort subscales independent of the sociodemographic, motor/non-motor disease or treatment-related characteristics. Data indicate that for a given level of motor/non-motor PD symptoms severity, history of pre-PD depression contributes to poorer Hr-QoL. (C) 2009 Elsevier Ltd. All rights reserved.
C1 [Trkulja, Vladimir] Univ Zagreb, Sch Med, Dept Pharmacol, Zagreb 10000, Croatia.
   [Klepac, Natasa; Hajnsek, Sanja] Univ Zagreb, Dept Neurol, Univ Hosp Ctr Zagreb, Sch Med, Zagreb 10000, Croatia.
C3 University of Zagreb; University of Zagreb
RP Trkulja, V (corresponding author), Univ Zagreb, Sch Med, Dept Pharmacol, Salata 11, Zagreb 10000, Croatia.
EM vtrkulja@mef.hr
CR BARON RM, 1986, J PERS SOC PSYCHOL, V51, P1173, DOI 10.1037/0022-3514.51.6.1173
   Benton A, 1983, MULTILINGUAL APHASIA, V0, P0, DOI DOI 10.1037/T10132-000
   Cahn DA, 1998, ARCH CLIN NEUROPSYCH, V13, P575, DOI 10.1016/S0887-6177(98)00024-9
   Chaudhuri KR, 2006, LANCET NEUROL, V5, P235, DOI 10.1016/S1474-4422(06)70373-8
   CRUM RM, 1993, JAMA-J AM MED ASSOC, V269, P2386, DOI 10.1001/jama.269.18.2386
   Cui XJ, 2007, AM J PSYCHIAT, V164, P1221, DOI 10.1176/appi.ajp.2007.06040690
   Damasio AR, 1998, BRAIN RES REV, V26, P83, DOI 10.1016/S0165-0173(97)00064-7
   Dowding CH, 2006, DRUG AGING, V23, P693, DOI 10.2165/00002512-200623090-00001
   EBRAHIM S, 1995, SOC SCI MED, V41, P1383, DOI 10.1016/0277-9536(95)00116-O
   GIBB WRG, 1988, J NEUROL NEUROSUR PS, V51, P745, DOI 10.1136/jnnp.51.6.745
   Ishihara L, 2006, ACTA NEUROL SCAND, V113, P211, DOI 10.1111/j.1600-0404.2006.00579.x
   Ishihara L, 2006, MOVEMENT DISORD, V21, P1066, DOI 10.1002/mds.20980
   Ishihara-Paul L, 2008, EUR J NEUROL, V15, P1148, DOI 10.1111/j.1468-1331.2008.02299.x
   Leentjens AFG, 2004, J GERIATR PSYCH NEUR, V17, P120, DOI 10.1177/0891988704267456
   MacKinnon D P, 2000, PREV SCI, V1, P173, DOI 10.1023/A:1026595011371
   Preacher KJ, 2008, BEHAV RES METHODS, V40, P879, DOI 10.3758/BRM.40.3.879
   Reitan RM, 1986, TRAIL MAKING TEST: MANUAL FOR ADMINISTRATION AND SCORING, V0, P0
   Schrag A, 2006, J NEUROL SCI, V248, P151, DOI 10.1016/j.jns.2006.05.030
   Slaughter JR, 2001, J NEUROPSYCH CLIN N, V13, P187, DOI 10.1176/appi.neuropsych.13.2.187
   Smith A, 1991, SYMBOL DIGIT MODALIT, V0, P0
   Veazey C, 2005, J NEUROPSYCH CLIN N, V17, P310, DOI 10.1176/appi.neuropsych.17.3.310
   Visser M, 2008, J NEUROL, V255, P1580, DOI 10.1007/s00415-008-0994-4
NR 23
TC 12
Z9 14
U1 0
U2 12
PU ELSEVIER SCI LTD
PI OXFORD
PA THE BOULEVARD, LANGFORD LANE, KIDLINGTON, OXFORD OX5 1GB, OXON, ENGLAND
SN 1353-8020
EI 1873-5126
J9 PARKINSONISM RELAT D
JI Parkinsonism Relat. Disord.
PD JAN 15
PY 2010
VL 16
IS 1
BP 21
EP 27
DI 10.1016/j.parkreldis.2009.07.003
PG 7
WC Clinical Neurology
SC Neurosciences & Neurology
GA 559LP
UT WOS:000274826700006
PM 19640772
DA 2024-02-01
ER

PT J
AU Björklund, A
   Cenci, MA
AF Bjorklund, Anders
   Cenci, M. Angela
TI Imaging non-motor aspects of Parkinson's disease
SO RECENT ADVANCES IN PARKINSONS DISEASE: TRANSLATIONAL AND CLINICAL RESEARCH
LA English
DT Review; Book Chapter
DE Parkinson; Dementia; Depression; Sleep; Fatigue Autonomic
ID positron-emission-tomography; lewy body; alzheimers-disease; serotonin transporters; dopamine transporter; diagnostic-accuracy; amyloid deposition; daytime sleepiness; dementia; fatigue
AB In this chapter the imaging changes associated with non-motor aspects of Parkinson's disease (PD) are reviewed. The relationship between reduced monoaminergic and cholinergic function and cognitive difficulties, depression, fatigue, sleep disorders, and dysautonomia is discussed and the relevance of Alzheimer pathology to PD dementia debated. Finally the discordance between the development of functional changes in PD and Braak staging is highlighted.
C1 [Bjorklund, Anders] Lund Univ, Div Neurobiol, Wallenberg Neurosci Ctr, Lund, Sweden.
   [Cenci, M. Angela] Lund Univ, Dept Expt Med Sci, Basal Ganglia Pathophysiol Unit, Lund, Sweden.
C3 Lund University; Lund University
RP Björklund, A (corresponding author), Lund Univ, Div Neurobiol, Wallenberg Neurosci Ctr, Lund, Sweden.
CR Aarsland D, 2005, ANN NEUROL, V58, P773, DOI 10.1002/ana.20635
   Abe K, 2000, BEHAV NEUROL, V12, P103, DOI 10.1155/2000/580683
   AGID Y, 1987, MOVEMENT DISORD, V2, P166
   Asahina M, 1998, J NEUROL NEUROSUR PS, V65, P155, DOI 10.1136/jnnp.65.2.155
   AU MTM, 2000, BRAIN, V123, P340
   Berding G, 2003, NUKLEARMED-NUCL MED, V42, P31
   BOHNEN NI, 2005, J NEUROL, V0, P29165
   Bohnen NI, 2008, NEUROSCI LETT, V447, P12, DOI 10.1016/j.neulet.2008.09.070
   Braak H, 2004, CELL TISSUE RES, V318, P121, DOI 10.1007/s00441-004-0956-9
   Braune S, 2001, CLIN AUTON RES, V11, P351, DOI 10.1007/BF02292766
   Burn DJ, 2002, MOVEMENT DISORD, V17, P445, DOI 10.1002/mds.10114
   Chaudhuri KR, 2006, LANCET NEUROL, V5, P235, DOI 10.1016/S1474-4422(06)70373-8
   Colloby SJ, 2006, NEUROIMAGE, V33, P423, DOI 10.1016/j.neuroimage.2006.07.026
   Doder M., 2000, MOVEMENT DISORD, V15, P213
   Edison P, 2008, J NEUROL NEUROSUR PS, V79, P1331, DOI 10.1136/jnnp.2007.127878
   Edison P, 2006, NEUROLOGY, V66, P0
   Emre M, 2003, LANCET NEUROL, V2, P229, DOI 10.1016/S1474-4422(03)00351-X
   FEARNLEY JM, 1991, BRAIN, V114, P2283, DOI 10.1093/brain/114.5.2283
   Gomperts SN, 2008, NEUROLOGY, V71, P903, DOI 10.1212/01.wnl.0000326146.60732.d6
   Guttman M, 2007, EUR J NEUROL, V14, P523, DOI 10.1111/j.1468-1331.2007.01727.x
   Guttman M, 1997, NEUROLOGY, V48, P1578, DOI 10.1212/WNL.48.6.1578
   Haehner A, 2007, MOVEMENT DISORD, V22, P839, DOI 10.1002/mds.21413
   Hagell P, 2009, J NEUROL NEUROSUR PS, V80, P489, DOI 10.1136/jnnp.2008.159772
   Happe S, 2007, J NEUROL, V254, P1037, DOI 10.1007/s00415-006-0483-6
   Hely MA, 2008, MOVEMENT DISORD, V23, P837, DOI 10.1002/mds.21956
   Hilker R, 2005, NEUROLOGY, V65, P1716, DOI 10.1212/01.wnl.0000191154.78131.f6
   Hilker R, 2003, CLIN NEUROL NEUROSUR, V105, P262, DOI 10.1016/S0303-8467(03)00058-1
   HITTEN JJ, 1993, J NEUROL NEUROSUR PS, V56, P874
   Hoffman JM, 2000, J NUCL MED, V41, P1920
   Ito K, 2002, BRAIN, V125, P1358, DOI 10.1093/brain/awf134
   Kalaitzakis ME, 2008, ACTA NEUROPATHOL, V116, P125, DOI 10.1007/s00401-008-0381-3
   Karlsen K, 1999, MOVEMENT DISORD, V14, P237, DOI 10.1002/1531-8257(199903)14:2<237::AID-MDS1006>3.3.CO;2-O
   Kim SE, 2003, J NUCL MED, V44, P870
   Klunk WE, 2004, ANN NEUROL, V55, P306, DOI 10.1002/ana.20009
   Kuhl DE, 1996, ANN NEUROL, V40, P399, DOI 10.1002/ana.410400309
   Maetzler W, 2009, NEUROBIOL DIS, V34, P107, DOI 10.1016/j.nbd.2008.12.008
   MAYBERG H, 1989, NEUROLOGY, V39, P274
   McKeith IG, 2005, NEUROLOGY, V65, P1863, DOI 10.1212/01.wnl.0000187889.17253.b1
   OBrien JT, 2009, BRIT J PSYCHIAT, V194, P34, DOI 10.1192/bjp.bp.108.052050
   Oka H, 2007, BRAIN, V130, P2425, DOI 10.1093/brain/awm174
   Remy P, 2005, BRAIN, V128, P1314, DOI 10.1093/brain/awh445
   Rye DB, 2000, J SLEEP RES, V9, P63, DOI 10.1046/j.1365-2869.2000.00201.x
   Sawada H, 2009, EUR J NEUROL, V16, P174, DOI 10.1111/j.1468-1331.2008.02372.x
   Scherfler C, 2006, BRAIN, V129, P538, DOI 10.1093/brain/awh674
   Schifitto G, 2008, NEUROLOGY, V71, P481, DOI 10.1212/01.wnl.0000324862.29733.69
   Siderowf A, 2005, NEUROLOGY, V64, P1716, DOI 10.1212/01.WNL.0000161874.52302.5D
   Walker Z, 2002, J NEUROL NEUROSUR PS, V73, P134, DOI 10.1136/jnnp.73.2.134
   Walker Z, 2007, J NEUROL NEUROSUR PS, V78, P1176, DOI 10.1136/jnnp.2006.110122
   Weintraub D, 2005, J NUCL MED, V46, P227
   Yamamoto S, 2004, NEUROREPORT, V15, P2571, DOI 10.1097/00001756-200412030-00002
   Yong SW, 2007, EUR J NEUROL, V14, P1357, DOI 10.1111/j.1468-1331.2007.01977.x
NR 51
TC 21
Z9 21
U1 0
U2 10
PU ELSEVIER SCIENCE BV
PI AMSTERDAM
PA SARA BURGERHARTSTRAAT 25, PO BOX 211, 1000 AE AMSTERDAM, NETHERLANDS
SN 0079-6123
EI 
J9 PROG BRAIN RES
JI Prog. Brain Res.
PD JUN 15
PY 2010
VL 184
IS 
BP 205
EP 218
DI 10.1016/S0079-6123(10)84011-7
PG 14
WC Medicine, Research & Experimental; Clinical Neurology; Neurosciences
SC Research & Experimental Medicine; Neurosciences & Neurology
GA BTR39
UT WOS:000287856300012
PM 20887877
DA 2024-02-01
ER

PT J
AU Goetz, CG
   Ouyang, B
   Negron, A
   Stebbins, GT
AF Goetz, Christopher G.
   Ouyang, Bichun
   Negron, Alice
   Stebbins, Glenn T.
TI Hallucinations and sleep disorders in PD Ten-year prospective longitudinal study
SO NEUROLOGY
LA English
DT Article
ID advanced parkinsons-disease; risk-factors
AB Objective: To assess prospectively progression and relationship of hallucinations and sleep disorders over a 10-year longitudinal study of patients with Parkinson disease (PD). Methods: Eighty-nine patients with PD were recruited to fill cells of normal sleep without hallucinations (n = 20), sleep fragmentation only (n = 20), vivid dreams/nightmares (n = 20), hallucinations with insight (n = 20), and hallucinations without insight (n = 9). At baseline, 0.5, 1.5, 4, 6, and 10 years, sleep disorders and hallucinations were assessed by standardized scales with the longitudinal data analyzed by generalized estimating equations with assumptions of linearity in time. Results: At 10 years, we could account for all subjects (27 interviewed, 61 deceased, and 1 too ill for interview). Hallucination prevalence and severity increased over time (p < 0.0001, p = 0.0001). Acting out dreams also increased over time (p = 0.001). In contrast, presence of vivid dreams/nightmares or sleep fragmentation did not increase over time. For all visits, the prevalence of sleep fragmentation did not differ between subjects with vs without hallucinations (odds ratio [OR] = 1.50, p = 0.09). However, severe sleep fragmentation was associated with concurrent hallucinations (OR 2.01, p = 0.006). The presence of hallucinations was also highly associated with concurrent vivid dreams/nightmares (OR = 2.60, p < 0.0001) and with concurrent acting out dreams (OR = 2.38, p = 0.0004). Among the baseline nonhallucinators, no sleep abnormalities at study entry predicted future development of hallucinations. Conclusions: Hallucinations and sleep abnormalities follow very different patterns of progression in PD over 10 years. Whereas patients with hallucinations often have concurrent sleep aberrations, no sleep problem is predictive of future hallucinations. Neurology (R) 2010;75:1773-1779
C1 [Goetz, Christopher G.] Rush Univ, Med Ctr, Dept Neurol Sci, Movement Disorders Sect, Chicago, IL 60612 USA.
C3 Rush University
RP Goetz, CG (corresponding author), Rush Univ, Med Ctr, Dept Neurol Sci, Movement Disorders Sect, 1725 W Harrison St,Suite 1106, Chicago, IL 60612 USA.
EM cgoetz@rush.edu
FU Boehringer Ingelheim; Ceregene; Merck Serono; Santhera Pharmaceuticals; NIH [U01NS043127-09, 1K23 NS060949-02, 5K23 NS052487-05, NIA AG09466, NINDS N057514]; Michael J. Fox Foundation; American Cancer Society; Fragile-X Foundation
CR Arnulf I, 2000, NEUROLOGY, V55, P281, DOI 10.1212/WNL.55.2.281
   BUYSSE DJ, 1989, PSYCHIAT RES, V28, P193, DOI 10.1016/0165-1781(89)90047-4
   COMELLA CL, 1993, ANN NEUROL, V34, P710, DOI 10.1002/ana.410340514
   Fahn S, 1987, RECENT DEV PARKINSON, V0, PP153, DOI 10.1002/ANA.410220556
   Fénelon G, 2000, BRAIN, V123, P733, DOI 10.1093/brain/123.4.733
   Forsaa EB, 2010, ARCH NEUROL-CHICAGO, V67, P996, DOI 10.1001/archneurol.2010.166
   Goetz CG, 2008, MOVEMENT DISORD, V23, P0
   Goetz CG, 2005, NEUROLOGY, V64, P81, DOI 10.1212/01.WNL.0000148479.10865.FE
   GOETZ CG, 1993, NEUROLOGY, V43, P2227, DOI 10.1212/WNL.43.11.2227
   Goetz CG, 2001, NEUROLOGY, V57, P2078, DOI 10.1212/WNL.57.11.2078
   GOETZ CG, 1995, NEUROLOGY, V45, P669, DOI 10.1212/WNL.45.4.669
   Hely MA, 2008, MOVEMENT DISORD, V23, P837, DOI 10.1002/mds.21956
   Holroyd S, 2001, J NEUROL NEUROSUR PS, V70, P734, DOI 10.1136/jnnp.70.6.734
   LIANG KY, 1986, BIOMETRIKA, V73, P13, DOI 10.1093/biomet/73.1.13
   *SAS I INC, 1999, SAS STAT US GUID VER, V0, P0
   Scaravilli T, 2003, NEUROL SCI, V24, P209, DOI 10.1007/s10072-003-0134-y
   ZEGER SL, 1986, BIOMETRICS, V42, P121, DOI 10.2307/2531248
NR 17
TC 68
Z9 75
U1 0
U2 14
PU LIPPINCOTT WILLIAMS & WILKINS
PI PHILADELPHIA
PA 530 WALNUT ST, PHILADELPHIA, PA 19106-3621 USA
SN 0028-3878
EI 
J9 NEUROLOGY
JI Neurology
PD NOV 16
PY 2010
VL 75
IS 20
BP 1773
EP 1779
DI 10.1212/WNL.0b013e3181fd6158
PG 7
WC Clinical Neurology
SC Neurosciences & Neurology
GA 680EO
UT WOS:000284215400006
PM 20962287
DA 2024-02-01
ER

PT J
AU Hauser, RA
AF Hauser, Robert A.
TI Early Pharmacologic Treatment in Parkinson's Disease
SO AMERICAN JOURNAL OF MANAGED CARE
LA English
DT Article
ID quality standards subcommittee; 10-year follow-up; double-blind; practice parameter; american-academy; coenzyme q(10); delayed-start; progression; levodopa; strategy
AB Early treatment of Parkinson's disease (PD) affords an opportunity to forestall clinical progression. Levodopa is the most effective treatment for PD motor signs and symptoms, but its use is associated with the development of motor fluctuations and dyskinesias. Because of this, levodopa use is commonly withheld until the patient experiences functional disability. Other medications are available for the treatment of early PD and can be initiated at or near the time of diagnosis. Monoamine oxidase type B (MAO-B) inhibitors provide mild symptomatic benefit, delay the need for levodopa, are very well tolerated, and may provide long-term disease-modifying effects. Dopamine agonists provide moderate symptomatic benefit, delay the need for levodopa, and cause fewer motor complications than levodopa. Compared with levodopa, however, dopamine agonists cause more somnolence and sudden-onset sleep as well as impulse control disorders. The treatment of early PD depends in part on the individual patient's anticipated risk of side effects and the degree of motor improvement required. Physicians should also consider the early use of MAO-B inhibitors in light of their very good tolerability and the recent evidence suggesting long-term disease-modifying effects. (Am J Manag Care. 2010;16:S100-S107)
C1 [Hauser, Robert A.] Univ S Florida, Dept Neurol, Tampa, FL 33620 USA.
   [Hauser, Robert A.] Univ S Florida, Dept Mol Pharmacol, Tampa, FL USA.
   [Hauser, Robert A.] Univ S Florida, Dept Physiol, Tampa, FL USA.
C3 State University System of Florida; University of South Florida; State University System of Florida; University of South Florida; State University System of Florida; University of South Florida
RP Hauser, RA (corresponding author), USF Hlth Movement Disorders Ctr, 5 Tampa Gen Circle,Harbourside Med Tower,Ste 410, Tampa, FL 33606 USA.
EM rhauser@health.usf.edu
FU Teva Neurosciences, Inc.
CR [Anonymous], 2010, DIAGNOSIS AND PHARMACOLOGICAL MANAGEMENT OF PARKINSONS DISEASE, V0, P0
   Antonini A, 2009, LANCET NEUROL, V8, P929, DOI 10.1016/S1474-4422(09)70225-X
   Biglan KM, 2009, ARCH NEUROL-CHICAGO, V66, P563, DOI 10.1001/archneur.66.1.nct90001
   Caslake R, 2009, COCHRANE DB SYST REV, V0, P0, DOI DOI 10.1002/14651858.CD006661.pub2
   Chen JJ, 2010, AM J MANAG CARE, V16, P0
   DAgostino RB, 2009, NEW ENGL J MED, V361, P1304, DOI 10.1056/NEJMsm0904209
   Fahn S, 2004, NEW ENGL J MED, V351, P2498
   Grosset DG, 2008, J NEUROL NEUROSUR PS, V79, P615, DOI 10.1136/jnnp.2008.144741
   Hauser RA, 2007, MOVEMENT DISORD, V22, P2409, DOI 10.1002/mds.21743
   Hauser RA, 2009, MOVEMENT DISORD, V24, P564, DOI 10.1002/mds.22402
   Hauser RA, 2006, ARCH NEUROL-CHICAGO, V63, P1756, DOI 10.1001/archneur.63.12.1756
   Haycox A, 2009, DRUG AGING, V26, P791, DOI 10.2165/11316770-000000000-00000
   Ives NJ, 2004, BMJ-BRIT MED J, V329, P593, DOI 10.1136/bmj.38184.606169.AE
   Kieburtz K, 2007, NEUROLOGY, V68, P20
   Larsen JP, 1999, EUR J NEUROL, V6, P539, DOI 10.1046/j.1468-1331.1999.650539.x
   Lees AJ, 2001, NEUROLOGY, V57, P1687, DOI 10.1212/WNL.57.9.1687
   Macleod AD, 2005, COCHRANE DB SYST REV, V0, P0, DOI DOI 10.1002/14651858.CD004898.pub2
   Marek K, 2002, JAMA-J AM MED ASSOC, V287, P1653
   Miyasaki JM, 2002, NEUROLOGY, V58, P11, DOI 10.1212/WNL.58.1.11
   National Collaborating Centre for Chronic C, 2006, PARK DIS NAT CLIN GU, V0, P0
   Olanow CW, 2009, NEW ENGL J MED, V361, P1268, DOI 10.1056/NEJMoa0809335
   Pålhagen S, 2006, NEUROLOGY, V66, P1200, DOI 10.1212/01.wnl.0000204007.46190.54
   Pålhagen S, 1998, NEUROLOGY, V51, P520, DOI 10.1212/WNL.51.2.520
   Przuntek T, 1999, EUR J NEUROL, V6, P141, DOI 10.1111/j.1468-1331.1999.tb00007.x
   Rinne UK, 1998, DRUGS, V55, P23, DOI 10.2165/00003495-199855001-00004
   SHOULSON I, 1993, NEW ENGL J MED, V328, P176, DOI 10.1056/NEJM199301213280305
   SHOULSON I, 1989, ACTA NEUROL SCAND, V80, P171, DOI 10.1111/j.1600-0404.1989.tb01798.x
   Shults CW, 2002, ARCH NEUROL-CHICAGO, V59, P1541, DOI 10.1001/archneur.59.10.1541
   Siderowf A, 2004, ARCH NEUROL-CHICAGO, V61, P561
   Storch A, 2007, ARCH NEUROL-CHICAGO, V64, P938, DOI 10.1001/archneur.64.7.nct60005
   Stowe RL, 2008, COCHRANE DB SYST REV, V0, P0, DOI DOI 10.1002/14651858.CD006564.pub2
   Suchowersky O, 2006, NEUROLOGY, V66, P976, DOI 10.1212/01.wnl.0000206363.57955.1b
   Whone AL, 2003, ANN NEUROL, V54, P93, DOI 10.1002/ana.10609
NR 36
TC 19
Z9 27
U1 0
U2 1
PU MANAGED CARE & HEALTHCARE COMMUNICATIONS LLC
PI PLAINSBORO
PA 666 PLAINSBORO RD, STE 300, PLAINSBORO, NJ 08536 USA
SN 1088-0224
EI 
J9 AM J MANAG CARE
JI Am. J. Manag. Care
PD MAR 15
PY 2010
VL 16
IS 4
BP S100
EP S107
DI 
PG 8
WC Health Care Sciences & Services; Health Policy & Services; Medicine, General & Internal
SC Health Care Sciences & Services; General & Internal Medicine
GA 715IF
UT WOS:000286876000003
PM 20297870
DA 2024-02-01
ER

PT J
AU Rongve, A
   Boeve, BF
   Aarsland, D
AF Rongve, Arvid
   Boeve, Bradley F.
   Aarsland, Dag
TI Frequency and Correlates of Caregiver-Reported Sleep Disturbances in a Sample of Persons with Early Dementia
SO JOURNAL OF THE AMERICAN GERIATRICS SOCIETY
LA English
DT Article
DE dementia; sleep disorder; dementia with Lewy bodies; Parkinson's disease dementia; Alzheimer's disease
ID mental-state-examination; lewy body; behavior disorder; diagnostic-criteria; alzheimers-disease; daytime sleepiness; questionnaire; validation; scale; dlb
AB OBJECTIVES To identify sleep disturbances in participants with subtypes of dementia and explore clinical correlates. DESIGN Cross-sectional. SETTING Outpatient clinics in western Norway and the Mayo Clinic Study of Aging, Olmsted County, Minnesota. PARTICIPANTS One hundred fifty-one community-dwelling western Norway residents referred for geriatric medicine, geriatric psychiatry or neurology evaluation and 420 participants without dementia from the Mayo Clinic Study of Aging. MEASUREMENTS Dementia was diagnosed according to Diagnostic and Statistical Manual of Mental Disorders, Fourth Edition, criteria. The Mayo Sleep Questionnaire, an interview to detect sleep disturbances, was administered to diagnose probable rapid eye movement (REM) sleep behavior disorder, probable periodic leg movements during sleep, probable restless legs syndrome, probable sleepwalking, probable sleep-related leg cramps, probable obstructive sleep apnea, and excessive daytime sleepiness. Insomnia was assessed using the Neuropsychiatric Inventory, an interview to detect neuropsychiatric symptoms in dementia. RESULTS Seventy-one percent of the participants with dementia and 55.7% of control participants had sleep disturbances (P=.001). Most frequently reported in the mild dementia participants were insomnia (29.9%), probable sleep-related leg cramps (24.1%), excessive daytime sleepiness (22.6%), probable restless legs syndrome (20.7%), and probable REM sleep behavior disorder (18.5%). There were more sleep-related problems reported in participants with Lewy body dementias (LBD) (dementia with Lewy bodies and Parkinson's disease dementia) than in those with Alzheimer's disease (P=.008). Having any sleep disorder correlated with depression (P=.03) and anxiety (P=.02). CONCLUSION Sleep problems are common in dementia, particularly in subjects with LBD, and are associated with psychiatric symptoms. Further research is needed to understand these associations and identify treatment strategies.
C1 [Rongve, Arvid] Helse Fonna HF Haugesund Hosp, Res Dept, Psychiat Clin, N-5504 Haugesund, Norway.
   [Boeve, Bradley F.] Mayo Clin, Rochester, MN USA.
   [Aarsland, Dag] Stavanger Univ Hosp, Stavanger, Norway.
   [Aarsland, Dag] Univ Bergen, Bergen, Norway.
C3 Mayo Clinic; Stavanger University Hospital; University of Bergen
RP Rongve, A (corresponding author), Helse Fonna HF Haugesund Hosp, Res Dept, Psychiat Clin, N-5504 Haugesund, Norway.
EM arvid.rongve@gmail.com
FU Helse-Vest RHF regional health; National Institute on Aging [AG06786]; Mayo Foundation
CR Aarsland D, 2008, DEMENT GERIATR COGN, V26, P445, DOI 10.1159/000165917
   Allen RP, 2003, SLEEP MED, V4, P101, DOI 10.1016/S1389-9457(03)00010-8
   American Academy of Sleep Medicine (AASM), 2005, INT CLASS SLEEP DIS, V0, P0
   Ancoli-Israel S, 2006, AM J GERIAT PSYCHIAT, V14, P91, DOI 10.1097/01.JGP.0000200973.93494.aa
   Boeve B, 2003, NEUROLOGY, V61, P40, DOI 10.1212/01.WNL.0000073619.94467.B0
   Boeve BF, 2007, BRAIN, V130, P2770, DOI 10.1093/brain/awm056
   Boeve BF, 2002, SLEEP, V25, P0
   Boeve BF, 2002, NEUROLOGY, V58, P0
   Creese J, 2008, INT PSYCHOGERIATR, V20, P149, DOI 10.1017/S1041610207005339
   CUMMINGS JL, 1994, NEUROLOGY, V44, P2308, DOI 10.1212/WNL.44.12.2308
   Dauvilliers Y, 2007, SLEEP MED, V8, PS27, DOI 10.1016/S1389-9457(08)70006-6
   Emre M, 2007, MOVEMENT DISORD, V22, P1689, DOI 10.1002/mds.21507
   Ferman TJ, 2004, NEUROLOGY, V62, P181, DOI 10.1212/WNL.62.2.181
   Fronczek R, 2007, BRAIN, V130, P1577, DOI 10.1093/brain/awm090
   Grace JB, 2000, INT J GERIATR PSYCH, V15, P1028, DOI 10.1002/1099-1166(200011)15:11<1028::AID-GPS227>3.0.CO;2-E
   Harper DG, 2004, NEUROBIOL AGING, V25, P771, DOI 10.1016/j.neurobiolaging.2003.04.009
   Johns M, 1997, SLEEP, V20, P844, DOI 10.1093/sleep/20.10.844
   JOHNS MW, 1993, CHEST, V103, P30, DOI 10.1378/chest.103.1.30
   Kaufer DI, 2000, J NEUROPSYCH CLIN N, V12, P233, DOI 10.1176/jnp.12.2.233
   Kesselring A, 2001, EUR J PUBLIC HEALTH, V11, P267, DOI 10.1093/eurpub/11.3.267
   KOKMEN E, 1987, MAYO CLIN PROC, V62, P281, DOI 10.1016/S0025-6196(12)61905-3
   Marion MH, 2008, J NEUROL, V255, P192, DOI 10.1007/s00415-008-0629-9
   McCurry SM, 2006, AM J GERIAT PSYCHIAT, V14, P112, DOI 10.1097/01.JGP.0000192499.25940.da
   McKeith I, 2007, LANCET NEUROL, V6, P305, DOI 10.1016/S1474-4422(07)70057-1
   McKeith IG, 2005, NEUROLOGY, V65, P1863, DOI 10.1212/01.wnl.0000187889.17253.b1
   MCKHANN G, 1984, NEUROLOGY, V34, P939, DOI 10.1212/WNL.34.7.939
   MONTGOMERY SA, 1979, BRIT J PSYCHIAT, V134, P382, DOI 10.1192/bjp.134.4.382
   Morris J C, 1997, INT PSYCHOGERIATR, V9 Suppl 1, P173, DOI 10.1017/S1041610297004870
   Perneczky R, 2006, AM J GERIAT PSYCHIAT, V14, P139, DOI 10.1097/01.JGP.0000192478.82189.a8
   Roberts RO, 2008, NEUROEPIDEMIOLOGY, V30, P58, DOI 10.1159/000115751
   ROMAN GC, 1993, NEUROLOGY, V43, P250, DOI 10.1212/WNL.43.2.250
   Saper CB, 2005, NATURE, V437, P1257, DOI 10.1038/nature04284
   SCHENCK CH, 1987, JAMA-J AM MED ASSOC, V257, P1786, DOI 10.1001/jama.257.13.1786
   Sinforiani E, 2007, NEUROL SCI, V28, P96, DOI 10.1007/s10072-007-0794-0
   STARKSTEIN SE, 1992, J NEUROPSYCH CLIN N, V4, P134
   Tang-Wai DF, 2003, ARCH NEUROL-CHICAGO, V60, P1777, DOI 10.1001/archneur.60.12.1777
   Tractenberg RE, 2005, J SLEEP RES, V14, P177, DOI 10.1111/j.1365-2869.2005.00445.x
   UDCMarsden CD, 1987, RECENT DEVELOPMENTS IN PARKINSONS DISEASE, V0, P153
   Walker MP, 2000, BRIT J PSYCHIAT, V177, P252, DOI 10.1192/bjp.177.3.252
   Wolkove N, 2007, CAN MED ASSOC J, V176, P1299, DOI 10.1503/cmaj.060792
   Zimmerman M, 2004, J CLIN PSYCHIAT, V65, P163
NR 41
TC 89
Z9 100
U1 2
U2 21
PU WILEY
PI HOBOKEN
PA 111 RIVER ST, HOBOKEN 07030-5774, NJ USA
SN 0002-8614
EI 1532-5415
J9 J AM GERIATR SOC
JI J. Am. Geriatr. Soc.
PD MAR 15
PY 2010
VL 58
IS 3
BP 480
EP 486
DI 10.1111/j.1532-5415.2010.02733.x
PG 7
WC Geriatrics & Gerontology; Gerontology
SC Geriatrics & Gerontology
GA 568JS
UT WOS:000275519200009
PM 20398116
DA 2024-02-01
ER

PT J
AU Marques, A
   Dujardin, K
   Boucart, M
   Pins, D
   Delliaux, M
   Defebvre, L
   Derambure, P
   Monaca, C
AF Marques, Ana
   Dujardin, Kathy
   Boucart, Muriel
   Pins, Delphine
   Delliaux, Marie
   Defebvre, Luc
   Derambure, Philippe
   Monaca, Christelle
TI REM sleep behaviour disorder and visuoperceptive dysfunction: a disorder of the ventral visual stream?
SO JOURNAL OF NEUROLOGY
LA English
DT Article
DE REM sleep behaviour disorder; Parkinson's disease; Visuoperception; Perceptual closure
ID parkinsons-disease; contrast sensitivity; cognitive impairment; spatial vision; dementia; scale; levodopa; features; pattern
AB In idiopathic rapid eye movement sleep behaviour disorder (RBD), an association with visuoperceptive disorders has been described. However, such an association has not been clearly established in RBD secondary to Parkinson's disease (PD). We compared visuoperceptive function in four groups of non-demented patients (parkinsonian patients with or without RBD, patients with idiopathic RBD and control participants) via a procedure enabling the analysis of the various components of visual information processing and in order to answer the following question: is RBD associated with visuoperceptive and/or attentional disorders in PD and, if so, where is the dysfunction located along the visual pathway? Sensorial aspects of visual information were evaluated using a contrast sensitivity test, perceptual aspects were assessed using a contour-based object identification test and visual attention was measured in an attentional capture paradigm. The diagnosis of RBD was confirmed by polysomnography. We observed a higher object identification threshold (OIT) (1) in PD patients with RBD compared with PD patients without RBD and with controls and (2) in idiopathic RBD patients compared with controls. There were no significant OIT differences between PD patients with RBD and idiopathic RBD patients or between PD patients without RBD and controls. We did not find any significant inter-group differences in any of the other visuoperceptive tests. RBD, idiopathic or secondary to PD, is associated with perceptual closure dysfunction. Our results suggest that this perceptual dysfunction is specifically associated with RBD and may be related to a non-dopaminergic impairment.
C1 [Marques, Ana; Derambure, Philippe; Monaca, Christelle] CHRU Lille, Hop Roger Salengro, Serv Neurophysiol Clin, Unite Troubles Veille & Sommeil,EA 2683,IFR 114, F-59037 Lille, France.
   [Dujardin, Kathy; Delliaux, Marie; Defebvre, Luc] CHRU Lille, Hop Roger Salengro, Serv Pathol Mouvement, EA 2683,IFR 114, F-59037 Lille, France.
   [Boucart, Muriel; Pins, Delphine] Univ Lille 2, CHRU Lille, Lab Neurosci Fonct & Pathol, CNRS UMR 8160,IFR 114, F-59037 Lille, France.
C3 Universite de Lille - ISITE; CHU Lille; Universite de Lille; Universite de Lille - ISITE; CHU Lille; Universite de Lille; Universite de Lille - ISITE; Universite de Lille; Centre National de la Recherche Scientifique (CNRS); CHU Lille
RP Monaca, C (corresponding author), CHRU Lille, Hop Roger Salengro, Serv Neurophysiol Clin, Unite Troubles Veille & Sommeil,EA 2683,IFR 114, F-59037 Lille, France.
EM anamarques6@yahoo.fr; c-monaca@chru-lille.fr
CR *AM PSYCH ASS DI, 1994, DIAGN STAT MAN MENT, V0, P0
   American Academy of Sleep Medicine, 2005, INT CLASS SLEEP DIS, V0, P0
   Bodis-Wollner I, 1972, PERCEPTION, V1, P73, DOI 10.1068/p010073
   BODISWOLLNER I, 1987, BRAIN, V110, P1675, DOI 10.1093/brain/110.6.1675
   Boeve B, 2003, NEUROLOGY, V61, P40, DOI 10.1212/01.WNL.0000073619.94467.B0
   Boeve BF, 1998, NEUROLOGY, V51, P363, DOI 10.1212/WNL.51.2.363
   Buckley MJ, 2006, TRENDS COGN SCI, V10, P100, DOI 10.1016/j.tics.2006.01.008
   Chaudhuri KR, 2002, J NEUROL NEUROSUR PS, V73, P629, DOI 10.1136/jnnp.73.6.629
   COX S, 1990, SLEEP RES, V19, P206
   Doniger GM, 2000, J COGNITIVE NEUROSCI, V12, P615, DOI 10.1162/089892900562372
   Ducato Maria-Giovanna, 2008, COGN NEUROPSYCHIATRY, V13, P89, DOI 10.1080/13546800701707371
   Dujardin K, 2001, BRAIN, V124, P389, DOI 10.1093/brain/124.2.389
   Fahn S, 1987, RECENT DEV PARKINSON, V0, PP153, DOI 10.1002/ANA.410220556
   Fantini ML, 2003, NEUROLOGY, V61, P1418, DOI 10.1212/WNL.61.10.1418
   Ferini-Strambi L, 2004, NEUROLOGY, V62, P41, DOI 10.1212/01.WNL.0000101726.69701.FA
   Ferman TJ, 1999, NEUROLOGY, V52, P951, DOI 10.1212/WNL.52.5.951
   Fine J, 2000, NEW ENGL J MED, V342, P1708, DOI 10.1056/NEJM200006083422304
   Gagnon JF, 2006, LANCET NEUROL, V5, P424, DOI 10.1016/S1474-4422(06)70441-0
   Gelb DJ, 1999, ARCH NEUROL-CHICAGO, V56, P33, DOI 10.1001/archneur.56.1.33
   HARNOIS C, 1990, INVEST OPHTH VIS SCI, V31, P2473
   HUTTON JT, 1993, ARCH NEUROL-CHICAGO, V50, P721, DOI 10.1001/archneur.1993.00540070041012
   JOHNS MW, 1991, SLEEP, V14, P540, DOI 10.1093/sleep/14.6.540
   KTONAS PY, 1990, ELECTROEN CLIN NEURO, V75, P136, DOI 10.1016/0013-4694(90)90166-H
   Kumru H, 2007, SLEEP MED, V8, P779, DOI 10.1016/j.sleep.2007.02.005
   LAPIERRE O, 1992, NEUROLOGY, V42, P1371, DOI 10.1212/WNL.42.7.1371
   LEVITT H, 1971, J ACOUST SOC AM, V49, P467, DOI 10.1121/1.1912375
   MISHKIN M, 1983, TRENDS NEUROSCI, V6, P414, DOI 10.1016/0166-2236(83)90190-X
   Olson EJ, 2000, BRAIN, V123, P331, DOI 10.1093/brain/123.2.331
   Özekmekçi S, 2005, CLIN NEUROL NEUROSUR, V107, P306, DOI 10.1016/j.clineuro.2004.09.021
   PILLON B, 1995, J NEUROL NEUROSUR PS, V58, P174, DOI 10.1136/jnnp.58.2.174
   Raggi A, 2007, CLIN NEUROPHYSIOL, V118, P669, DOI 10.1016/j.clinph.2006.11.011
   Rechtschaffen A, 1968, MANUAL STANDARDIZED, V0, P0
   Rye DB, 1997, SLEEP, V20, P757, DOI 10.1093/sleep/20.9.757
   Schenck C.H., 2005, REM SLEEP PARASOMNIA, V0, P897
   SCHENCK CH, 1993, J SLEEP RES, V2, P224, DOI 10.1111/j.1365-2869.1993.tb00093.x
   SEKULER R, 1980, J GERONTOL, V35, P692, DOI 10.1093/geronj/35.5.692
   Sinforiani E, 2006, MOVEMENT DISORD, V21, P462, DOI 10.1002/mds.20719
   Tan A, 1996, MOVEMENT DISORD, V11, P214, DOI 10.1002/mds.870110216
   Terzaghi M, 2008, SLEEP MED, V9, P343, DOI 10.1016/j.sleep.2007.06.013
   van der Ploeg E, 2004, PSYCHOL ASSESSMENT, V16, P16, DOI 10.1037/1040-3590.16.1.16
   Vendette M, 2007, NEUROLOGY, V69, P1843, DOI 10.1212/01.wnl.0000278114.14096.74
   Wagemans J, 1998, PSYCHOPHARMACOLOGY, V138, P326, DOI 10.1007/s002130050678
NR 42
TC 53
Z9 55
U1 0
U2 8
PU SPRINGER HEIDELBERG
PI HEIDELBERG
PA TIERGARTENSTRASSE 17, D-69121 HEIDELBERG, GERMANY
SN 0340-5354
EI 1432-1459
J9 J NEUROL
JI J. Neurol.
PD MAR 15
PY 2010
VL 257
IS 3
BP 383
EP 391
DI 10.1007/s00415-009-5328-7
PG 9
WC Clinical Neurology
SC Neurosciences & Neurology
GA 568NM
UT WOS:000275529300012
PM 19789940
DA 2024-02-01
ER

PT J
AU Gagnon, JF
   Postuma, RB
   Joncas, S
   Desjardins, C
   Latreille, V
AF Gagnon, Jean-Francois
   Postuma, Ronald B.
   Joncas, Steve
   Desjardins, Catherine
   Latreille, Veronique
TI The Montreal Cognitive Assessment: A Screening Tool for Mild Cognitive Impairment in REM Sleep Behavior Disorder
SO MOVEMENT DISORDERS
LA English
DT Article
DE REM sleep behavior disorder; mild cognitive impairment; Montreal Cognitive Assessment; Mini-Mental State Examination
ID parkinsons-disease; differentiation; dementia; validity; moca
AB Mild cognitive impairment (MCI) is a frequent' feature in idiopathic REM sleep behavior disorder (RBD), a sleep disturbance that can be a preclinical stage of Parkinson's disease or Lewy body dementia. We evaluated the sensitivity and specificity of two brief screening tools, the Montreal Cognitive Assessment (MoCA) and the Mini-Mental State Examination (MMSE), in detecting MCI in idiopathic RBD. Thirty-eight idiopathic RBD patients underwent a comprehensive neuropsychological assessment, including the MoCA and the MMSE. Receiver operating characteristic curves were created for the MoCA and the MMSE to assess their ability to identify MCI in idiopathic RBD patients, with neuropsychological assessment as the gold standard. For the MoCA, a normality cutoff of 26 yielded the best balance between sensitivity (76%) and specificity (85%) with a correct classification of 79%. For the MMSE, the optimal normality cutoff was 30, with a sensitivity of 84% and a specificity of 54% and a correct classification of 74%. The MoCA is superior to the MMSE in detecting MCI in idiopathic RBD patients, showing good sensitivity and very good specificity. (C) 2010 Movement Disorder Society
C1 [Gagnon, Jean-Francois; Postuma, Ronald B.; Desjardins, Catherine; Latreille, Veronique] Hop Sacre Coeur, Ctr Etud Sommeil & Rythmes Biol, Montreal, PQ H4J 1C5, Canada.
   [Gagnon, Jean-Francois] Univ Montreal, Dept Psychiat, Montreal, PQ H3C 3J7, Canada.
   [Gagnon, Jean-Francois] Inst Univ Geriatrie, Montreal, PQ, Canada.
   [Postuma, Ronald B.] Montreal Gen Hosp, Dept Neurol, Montreal, PQ H3G 1A4, Canada.
   [Joncas, Steve] Bruyere Continuing Care, Geriatr Rehabil Serv, Ottawa, ON, Canada.
C3 Universite de Montreal; Universite de Montreal; McGill University; University of Ottawa
RP Gagnon, JF (corresponding author), Hop Sacre Coeur, Ctr Etud Sommeil & Rythmes Biol, 5400 Boul Gouin Ouest, Montreal, PQ H4J 1C5, Canada.
EM jean-francois.gagnon.5@umontreal.ca
FU Fonds de la Recherche en Sante du Quebec; Canadian Institutes of Health Research
CR American Psychiatric Association, 2000, DSM 4 TR DIAGN STAT, V0, P0
   Bohnen N, 1992, CLIN NEUROPSYCHOL, V6, P178, DOI 10.1080/13854049208401854
   Ferini-Strambi L, 2004, NEUROLOGY, V62, P41, DOI 10.1212/01.WNL.0000101726.69701.FA
   FOLSTEIN MF, 1975, J PSYCHIAT RES, V12, P189, DOI 10.1016/0022-3956(75)90026-6
   Gagnon JF, 2006, LANCET NEUROL, V5, P424, DOI 10.1016/S1474-4422(06)70441-0
   Gauthier S, 2006, LANCET, V367, P1262, DOI 10.1016/S0140-6736(06)68542-5
   Gill DJ, 2008, MOVEMENT DISORD, V23, P1043, DOI 10.1002/mds.22017
   Hauri P., 2005, INT CLASSIFICATION S, V0, P0
   Hoops S, 2009, NEUROLOGY, V73, P1738, DOI 10.1212/WNL.0b013e3181c34b47
   Iranzo A, 2006, LANCET NEUROL, V5, P572, DOI 10.1016/S1474-4422(06)70476-8
   Janvin CC, 2006, MOVEMENT DISORD, V21, P1343, DOI 10.1002/mds.20974
   Kawai Y, 2008, NEUROLOGY, V70, P1390, DOI 10.1212/01.wnl.0000310413.04462.6a
   Luis CA, 2009, INT J GERIATR PSYCH, V24, P197, DOI 10.1002/gps.2101
   Massicotte-Marquez J, 2008, NEUROLOGY, V70, P1250, DOI 10.1212/01.wnl.0000286943.79593.a6
   Nasreddine ZS, 2005, J AM GERIATR SOC, V53, P695, DOI 10.1111/j.1532-5415.2005.53221.x
   Nazem S, 2009, J AM GERIATR SOC, V57, P304, DOI 10.1111/j.1532-5415.2008.02096.x
   Petersen RC, 2005, ARCH NEUROL-CHICAGO, V62, P1160, DOI 10.1001/archneur.62.7.1160
   Postuma RB, 2009, NEUROLOGY, V72, P1296, DOI 10.1212/01.wnl.0000340980.19702.6e
   Smith T, 2007, CAN J PSYCHIAT, V52, P329, DOI 10.1177/070674370705200508
   Strauss E., 2006, COMPENDIUM NEUROPSYC, V0, P0
   Tröster AI, 2008, NEUROPSYCHOL REV, V18, P103, DOI 10.1007/s11065-008-9055-0
   Zadikoff C, 2008, MOVEMENT DISORD, V23, P297, DOI 10.1002/mds.21837
NR 24
TC 55
Z9 63
U1 0
U2 15
PU WILEY
PI HOBOKEN
PA 111 RIVER ST, HOBOKEN 07030-5774, NJ USA
SN 0885-3185
EI 1531-8257
J9 MOVEMENT DISORD
JI Mov. Disord.
PD MAY 15
PY 2010
VL 25
IS 7
BP 936
EP 940
DI 10.1002/mds.23079
PG 5
WC Clinical Neurology
SC Neurosciences & Neurology
GA 605IH
UT WOS:000278340700019
PM 20310038
DA 2024-02-01
ER

PT J
AU Bliwise, DL
   Trotti, LM
   Greer, SA
   Juncos, JJ
   Rye, DB
AF Bliwise, Donald L.
   Trotti, Lynn Marie
   Greer, Sophia A.
   Juncos, Jorge J.
   Rye, David B.
TI Phasic Muscle Activity in Sleep and Clinical Features of Parkinson Disease
SO ANNALS OF NEUROLOGY
LA English
DT Article
ID rem-sleep; behavior disorder; animal-model; testosterone; neurons; men; association; estrogen; time
AB Objective: The absence of atonia during rapid eye movement (REM) sleep and dream-enactment behavior (REM sleep behavior disorder [RBD]) are common features of sleep in the alpha-synucleinopathies. This study examined this phenomenon quantitatively, using the phasic electromyographic metric (PEM), in relation to clinical features of idiopathic Parkinson disease (PD). Based on previous studies suggesting that RBD may be prognostic for the development of later parkinsonism, we hypothesized that clinical indicators of disease severity and more rapid progression would be related to PEM. Methods: A cross-sectional convenience sample of 55 idiopathic PD patients from a movement disorders clinic in a tertiary care medical center underwent overnight polysomnography. PEM, the percentage of 2.5-second intervals containing phasic muscle activity, was quantified separately for REM and non-REM (NREM) sleep from 5 different electrode sites. Results: Higher PEM rates were seen in patients with symmetric disease, as well as in akinetic-rigid versus tremor-predominant patients. Men had higher PEM relative to women. Results occurred in all muscle groups in both REM and NREM sleep. Interpretation: Although our data were cross-sectional, phasic muscle activity during sleep suggests disinhibition of descending motor projections in PD broadly reflective of more advanced and/or progressive disease. Elevated PEM during sleep may represent a functional window into brainstem modulation of spinal cord activity and is broadly consistent with the early pathologic involvement of non-nigral brainstem regions in PD, as described by Braak. ANN NEUROL 2010;68:353-359
C1 [Bliwise, Donald L.] Emory Univ, Sch Med, Wesley Woods Hlth Ctr, Dept Neurol, Atlanta, GA 30329 USA.
C3 Emory University
RP Bliwise, DL (corresponding author), Emory Univ, Sch Med, Wesley Woods Hlth Ctr, Dept Neurol, 1841 Clifton Rd,Room 509, Atlanta, GA 30329 USA.
EM dbliwis@emory.edu
FU Atlanta Clinical and Translational Science Institute [RR-025009]; Jazz Pharmaceuticals;  [NS-050595]
CR [Anonymous], 1967, MUSCLES ALIVE THEIR, V0, P0
   Billwise DL, 2008, SLEEP, V31, P853, DOI 10.1093/sleep/31.6.853
   Bliwise DL, 2000, SLEEP, V23, P671
   Bliwise DL, 2006, J CLIN NEUROPHYSIOL, V23, P59, DOI 10.1097/01.wnp.0000192303.14946.fc
   Boeve BF, 2007, BRAIN, V130, P2770, DOI 10.1093/brain/awm056
   Boeve BF, 1998, NEUROLOGY, V51, P363, DOI 10.1212/WNL.51.2.363
   Boeve BF, 2001, MOVEMENT DISORD, V16, P622, DOI 10.1002/mds.1120
   BONNET M, 1993, SLEEP, V16, P748
   Booij J, 2001, SYNAPSE, V39, P101, DOI 10.1002/1098-2396(200102)39:2<101::AID-SYN1>3.0.CO;2-1
   Braak H, 2003, NEUROBIOL AGING, V24, P197, DOI 10.1016/S0197-4580(02)00065-9
   Burns JW, 2007, SLEEP, V30, P1771, DOI 10.1093/sleep/30.12.1771
   Chou KL, 2007, MOVEMENT DISORD, V22, P411, DOI 10.1002/mds.21339
   Clarimón J, 2008, MOVEMENT DISORD, V23, P518, DOI 10.1002/mds.21771
   Consens FB, 2005, SLEEP, V28, P993, DOI 10.1093/sleep/28.8.993
   DATTA S, 1991, BRAIN RES, V566, P344, DOI 10.1016/0006-8993(91)91723-E
   Dluzen DE, 1996, J NEUROCHEM, V66, P658
   EGUCHI K, 1980, PHYSIOL BEHAV, V24, P99, DOI 10.1016/0031-9384(80)90020-7
   Eisensehr I, 2003, SLEEP, V26, P507, DOI 10.1093/sleep/26.5.507
   Gillies GE, 2004, PHARMACOL BIOCHEM BE, V78, P513, DOI 10.1016/j.pbb.2004.04.022
   HALLETT M, 1977, J NEUROL NEUROSUR PS, V40, P1129, DOI 10.1136/jnnp.40.12.1129
   HOEHN MM, 1967, NEUROLOGY, V17, P427, DOI 10.1212/WNL.17.5.427
   Iranzo A, 2007, SLEEP, V30, P803, DOI 10.1093/sleep/30.6.803
   Iranzo A, 2006, LANCET NEUROL, V5, P572, DOI 10.1016/S1474-4422(06)70476-8
   Iranzo A, 2009, SLEEP, V32, P1149, DOI 10.1093/sleep/32.9.1149
   JACOBSON A, 1964, EXP NEUROL, V10, P418, DOI 10.1016/0014-4886(64)90033-0
   JANKOVIC J, 1990, NEUROLOGY, V40, P1529, DOI 10.1212/WNL.40.10.1529
   Koller, 2004, MOVEMENT DISORDERS N, V0, P855
   Kumru H, 2007, SLEEP MED, V8, P779, DOI 10.1016/j.sleep.2007.02.005
   Lai YY, 2008, NEUROSCIENCE, V154, P431, DOI 10.1016/j.neuroscience.2008.03.085
   LAPIERRE O, 1992, NEUROLOGY, V42, P1371, DOI 10.1212/WNL.42.7.1371
   Matheson JK, 2003, NEUROLOGY, V61, P1328, DOI 10.1212/WNL.61.10.1328
   Okun MS, 2006, ARCH NEUROL-CHICAGO, V63, P729, DOI 10.1001/archneur.63.5.729
   Okun MS, 2002, ARCH NEUROL-CHICAGO, V59, P1750, DOI 10.1001/archneur.59.11.1750
   Olson EJ, 2000, BRAIN, V123, P331, DOI 10.1093/brain/123.2.331
   Ondo WG, 2005, J NEUROL NEUROSUR PS, V76, P1636, DOI 10.1136/jnnp.2005.065870
   Post B, 2007, MOVEMENT DISORD, V22, P1839, DOI 10.1002/mds.21537
   Postuma RB, 2008, J NEUROL NEUROSUR PS, V79, P1117, DOI 10.1136/jnnp.2008.149195
   Postuma RB, 2009, MOVEMENT DISORD, V24, P2225, DOI 10.1002/mds.22757
   Rajput AH, 2009, NEUROLOGY, V73, P206, DOI 10.1212/WNL.0b013e3181ae7af1
   Robichaud JA, 2009, CLIN NEUROPHYSIOL, V120, P390, DOI 10.1016/j.clinph.2008.10.015
   Sawada H, 1998, J NEUROSCI RES, V54, P707, DOI 10.1002/(SICI)1097-4547(19981201)54:5<707::AID-JNR16>3.3.CO;2-K
   SCHENCK CH, 1993, J SLEEP RES, V2, P224, DOI 10.1111/j.1365-2869.1993.tb00093.x
   Schenck CH, 1996, NEUROLOGY, V46, P388, DOI 10.1212/WNL.46.2.388
   SCHENCK CH, 1986, SLEEP, V9, P293, DOI 10.1093/sleep/9.2.293
   Stevens S, 2004, SLEEP, V27, P967, DOI 10.1093/sleep/27.5.967
   Stiasny-Kolster K, 2007, MOVEMENT DISORD, V22, P2386, DOI 10.1002/mds.21740
   SZYMUSIAK R, 1986, BRAIN RES, V370, P82, DOI 10.1016/0006-8993(86)91107-8
   UDCMarsden CD, 1987, RECENT DEVELOPMENTS IN PARKINSONS DISEASE, V0, P153
NR 50
TC 36
Z9 39
U1 0
U2 5
PU WILEY
PI HOBOKEN
PA 111 RIVER ST, HOBOKEN 07030-5774, NJ USA
SN 0364-5134
EI 1531-8249
J9 ANN NEUROL
JI Ann. Neurol.
PD SEP 15
PY 2010
VL 68
IS 3
BP 353
EP 359
DI 10.1002/ana.22076
PG 7
WC Clinical Neurology; Neurosciences
SC Neurosciences & Neurology
GA 644ZX
UT WOS:000281421800015
PM 20626046
DA 2024-02-01
ER

PT J
AU Vibha, D
   Shukla, G
   Singh, S
   Goyal, V
   Srivastava, AK
   Behari, M
AF Vibha, Deepti
   Shukla, Garima
   Singh, Sumit
   Goyal, Vinay
   Srivastava, Achal Kumar
   Behari, Madhuri
TI Lower prevalence of sleep disturbances in familial versus sporadic Parkinson's disease: A questionnaire based study
SO JOURNAL OF THE NEUROLOGICAL SCIENCES
LA English
DT Article
DE Sleep; Parkinson's disease; Familial; Sporadic
ID restless legs syndrome; behavior disorder; daytime sleepiness; mutations; state
AB Parkinson's disease (PD) is a debilitating neurodegenerative disorder affecting 1.5% of all above 55 years of age. Sleep related complaints are commonly reported in patients with PD and may form an important determinant of their quality of life. Interactions among genetic and environmental factors may play an important role in the development of and also explain the difference in sleep disturbances in these groups. The aim of our study was to compare the prevalence and distribution of various sleep disorders in patients with familial PD versus those with sporadic PD. Consecutive patients with sporadic and familial PD were evaluated with detailed clinical history; examination and questionnaire on sleep related problems over a two year period. The study included a total of 134 patients, 104 had sporadic PD and 30 had familial PD. Insomnia and rapid eye movement (REM) sleep behavior disorders (RBD) were significantly common in sporadic group (26.9%and 25%) as compared to familial group (3.3%and 0%, P=0.006 and 0.002) despite comparable disease severity scores and duration of disease (P=0.116). Clinical RBD and other sleep disturbances are much less common in patients with familial PD as compared with those with sporadic PD. (C) 2010 Elsevier B.V. All rights reserved.
C1 [Vibha, Deepti; Shukla, Garima; Singh, Sumit; Goyal, Vinay; Srivastava, Achal Kumar; Behari, Madhuri] All India Inst Med Sci, Dept Neurol, Ctr Neurosci, New Delhi 110029, India.
C3 All India Institute of Medical Sciences (AIIMS) New Delhi
RP Behari, M (corresponding author), All India Inst Med Sci, Dept Neurol, Ctr Neurosci, New Delhi 110029, India.
EM madhuribehari@hotmail.com
CR ATSUSHI I, 1996, NEUROLOGY, V47, P160
   Braak H, 2004, CELL TISSUE RES, V318, P121, DOI 10.1007/s00441-004-0956-9
   Chaudhary S, 2006, PARKINSONISM RELAT D, V12, P239, DOI 10.1016/j.parkreldis.2005.12.004
   Chaudhuri KR, 2002, J NEUROL NEUROSUR PS, V73, P629, DOI 10.1136/jnnp.73.6.629
   Chesson AL, 1999, SLEEP, V22, P961, DOI 10.1093/sleep/22.7.961
   Comella CL, 1998, NEUROLOGY, V51, P526, DOI 10.1212/WNL.51.2.526
   De Cock VC, 2008, NAT CLIN PRACT NEURO, V4, P254, DOI 10.1038/ncpneuro0775
   FOLSTEIN MF, 1975, J PSYCHIAT RES, V12, P189, DOI 10.1016/0022-3956(75)90026-6
   GILLINGHAM FJ, 1969, SCHWAB ENGLAND ACTIV, V0, P152
   Gjerstad MD, 2008, J NEUROL NEUROSUR PS, V79, P387, DOI 10.1136/jnnp.2007.116830
   Gowers W.R., 1893, A MANUAL OF DISEASES OF THE NERVOUS SYSTEM, Vol I, P0
   HOEHN MM, 1967, NEUROLOGY, V17, P427, DOI 10.1212/WNL.17.5.427
   HUGHES AJ, 1992, J NEUROL NEUROSUR PS, V55, P181, DOI 10.1136/jnnp.55.3.181
   JOHNS MW, 1991, SLEEP, V14, P540, DOI 10.1093/sleep/14.6.540
   Kumar S, 2002, MOVEMENT DISORD, V17, P775, DOI 10.1002/mds.10167
   Kumru H, 2004, ANN NEUROL, V56, P599, DOI 10.1002/ana.20272
   LAZZARINI AM, 1994, NEUROLOGY, V44, P499, DOI 10.1212/WNL.44.3_Part_1.499
   LEES AJ, 1988, CLIN NEUROPHARMACOL, V11, P512, DOI 10.1097/00002826-198812000-00004
   Limousin N, 2009, MOVEMENT DISORD, V24, P1970, DOI 10.1002/mds.22711
   Nomura T, 2006, MOVEMENT DISORD, V21, P380, DOI 10.1002/mds.20734
   Olson EJ, 2000, BRAIN, V123, P331, DOI 10.1093/brain/123.2.331
   Ondo WG, 2001, NEUROLOGY, V57, P1392, DOI 10.1212/WNL.57.8.1392
   Pacchetti C, 2005, MOVEMENT DISORD, V20, P1439, DOI 10.1002/mds.20582
   Punia S, 2006, NEUROSCI LETT, V409, P83, DOI 10.1016/j.neulet.2006.04.052
   Rye DB, 2002, NEUROLOGY, V58, P341, DOI 10.1212/WNL.58.3.341
   Scaglione C, 2005, NEUROL SCI, V25, P316, DOI 10.1007/s10072-004-0364-7
   TAKAHASHI H, 1994, NEUROLOGY, V44, P437, DOI 10.1212/WNL.44.3_Part_1.437
   Tandberg E, 1999, MOVEMENT DISORD, V14, P922, DOI 10.1002/1531-8257(199911)14:6<922::AID-MDS1003>3.0.CO;2-7
   Tuin I, 2008, SLEEP MED, V9, P684, DOI 10.1016/j.sleep.2007.07.004
   UDCMarsden CD, 1987, RECENT DEVELOPMENTS IN PARKINSONS DISEASE, V0, P153
   Walters AS, 2007, J CLIN SLEEP MED, V3, P155
   Wetter TC, 2001, WIEN KLIN WOCHENSCHR, V113, P249
   WILLIAMS A, 1990, HEALTH POLICY, V16, P199
NR 34
TC 5
Z9 5
U1 0
U2 0
PU ELSEVIER
PI AMSTERDAM
PA RADARWEG 29, 1043 NX AMSTERDAM, NETHERLANDS
SN 0022-510X
EI 1878-5883
J9 J NEUROL SCI
JI J. Neurol. Sci.
PD AUG 15
PY 2010
VL 295
IS 1-2
BP 27
EP 30
DI 10.1016/j.jns.2010.05.024
PG 4
WC Clinical Neurology; Neurosciences
SC Neurosciences & Neurology
GA 628LA
UT WOS:000280120000006
PM 20541773
DA 2024-02-01
ER

PT J
AU Belarbi, S
   Hecham, N
   Lesage, S
   Kediha, MI
   Smail, N
   Benhassine, T
   Ysmail-Dahlouk, F
   Lohman, E
   Benhabyles, B
   Hamadouche, T
   Assami, S
   Brice, A
   Tazir, M
AF Belarbi, Soreya
   Hecham, Nassima
   Lesage, Suzanne
   Kediha, Mohamed I.
   Smail, Nourredine
   Benhassine, Traki
   Ysmail-Dahlouk, Farida
   Lohman, Ebba
   Benhabyles, Badia
   Hamadouche, Tank
   Assami, Salima
   Brice, Alexis
   Tazir, Meriem
TI <i>LRRK2</i> G2019S mutation in Parkinson's disease: A neuropsychological and neuropsychiatric study in a large Algerian cohort
SO PARKINSONISM & RELATED DISORDERS
LA English
DT Article
DE Parkinson disease; LRRK2 gene; G2019S; Neuropsychological study; Depression
ID dementia; memory
AB A series of 106 patients with isolated or familial Parkinsonism underwent clinical evaluation and genetic testing for the LRRK2 G20195 mutation which was identified in 34/106 patients (32%). Seventy one of them accepted to be evaluated for neuropsychological and neuropsychiatric studies with the aim to compare mutation carriers with non-carriers. For neuropsychological testing, comparisons between LRRK2 G20195 carriers and non-carriers were made after stratification according to the level of education: median and high school versus low level. Memory was investigated with the five words test, 2 novel tests with verbalized visual material dedicated to illiterate patients, the TNI-93 (nine pictures test), The TMA-93 (associative memory test), and digit spans (forward/backward). Cognitive analyse did not show major differences between the two groups of patients. Nevertheless, behavioral abnormalities, mostly depression and hallucinations, were more frequent in the LRRK2 G2019S carriers, suggesting the presence of a greater involvement of the limbic system in these patients. Sleep disorders which were also more common amongst mutation carriers than non-carriers might be related to depression. (C) 2010 Elsevier Ltd. All rights reserved.
C1 [Belarbi, Soreya; Hecham, Nassima; Kediha, Mohamed I.; Ysmail-Dahlouk, Farida; Assami, Salima; Tazir, Meriem] CHU Mustapha, Serv Neurol, Lab Rech Neurosci, Algiers 16000, Algeria.
   [Lesage, Suzanne; Lohman, Ebba; Brice, Alexis] Hop La Pitie Salpetriere, Dept Genet Cytogenet & Embryol, INSERM, UMR S975, Paris, France.
   [Smail, Nourredine; Benhabyles, Badia] CHU Mustapha, Dept Epidemiol, Algiers 16000, Algeria.
   [Benhassine, Traki] Univ Bab Ezzouar, FSB, Genet Lab, Algiers, Algeria.
   [Hamadouche, Tank] Univ Mhamed Bougara, Mol Biol Lab, Boumerdes, Algeria.
C3 Sorbonne Universite; Assistance Publique Hopitaux Paris (APHP); Hopital Universitaire Pitie-Salpetriere - APHP; Institut National de la Sante et de la Recherche Medicale (Inserm); Universite de M'hammed Bougara Boumerdes
RP Tazir, M (corresponding author), CHU Mustapha, Serv Neurol, Lab Rech Neurosci, Pl 1Er Mai, Algiers 16000, Algeria.
EM meriem.tazir@sante.dz
FU Ministere de la Sante, de la Population et de la Reforme Hospitaliere; Ministere de l'Enseignement Superieur et de la Recherche Scientifique, Algeria
CR ALLAIN P, 2005, ANNEE GERONTOLOGIQUE, V0, P78
   Brice A, 2005, BRAIN, V128, P2760, DOI 10.1093/brain/awh676
   Buschke H, 1999, NEUROLOGY, V52, P231, DOI 10.1212/WNL.52.2.231
   Dessi F, 2009, PSYCHOL NEUROPSYCHIA, V7, P287, DOI 10.1684/pnv.2009.0184
   Elbaz A, 1999, NEUROLOGY, V52, P1876, DOI 10.1212/WNL.52.9.1876
   Eriksen JL, 2005, ARCH NEUROL-CHICAGO, V62, P353, DOI 10.1001/archneur.62.3.353
   Goldwurm S, 2006, PARKINSONISM RELAT D, V12, P410, DOI 10.1016/j.parkreldis.2006.04.001
   Kumar S, 2002, MOVEMENT DISORD, V17, P775, DOI 10.1002/mds.10167
   Lechevallier-Michel N, 2004, REV NEUROL-FRANCE, V160, P1059, DOI 10.1016/S0035-3787(04)71143-1
   Lesage S, 2008, NEUROLOGY, V71, P1550, DOI 10.1212/01.wnl.0000338460.89796.06
   Lesage S, 2006, NEW ENGL J MED, V354, P422, DOI 10.1056/NEJMc055540
   Lesage S, 2005, ANN NEUROL, V58, P784, DOI 10.1002/ana.20636
   Lesage S, 2009, HUM MOL GENET, V18, PR48, DOI 10.1093/hmg/ddp012
   Ngandu T, 2007, NEUROLOGY, V69, P1442, DOI 10.1212/01.wnl.0000277456.29440.16
   Ozelius LJ, 2006, NEW ENGL J MED, V354, P424, DOI 10.1056/NEJMc055509
   Remy P, 2005, BRAIN, V128, P1314, DOI 10.1093/brain/awh445
NR 16
TC 62
Z9 62
U1 0
U2 6
PU ELSEVIER SCI LTD
PI OXFORD
PA THE BOULEVARD, LANGFORD LANE, KIDLINGTON, OXFORD OX5 1GB, OXON, ENGLAND
SN 1353-8020
EI 1873-5126
J9 PARKINSONISM RELAT D
JI Parkinsonism Relat. Disord.
PD DEC 15
PY 2010
VL 16
IS 10
BP 676
EP 679
DI 10.1016/j.parkreldis.2010.09.003
PG 4
WC Clinical Neurology
SC Neurosciences & Neurology
GA 707QB
UT WOS:000286300000010
PM 20933457
DA 2024-02-01
ER

PT J
AU Menza, M
   Dobkin, RD
   Marin, H
   Gara, M
   Bienfait, K
   Dicke, A
   Comella, CL
   Cantor, C
   Hyer, L
AF Menza, Matthew
   Dobkin, Roseanne DeFronzo
   Marin, Humberto
   Gara, Michael
   Bienfait, Karina
   Dicke, Allison
   Comella, Cynthia L.
   Cantor, Charles
   Hyer, Lee
TI Treatment of Insomnia in Parkinson's Disease: A Controlled Trial of Eszopiclone and Placebo
SO MOVEMENT DISORDERS
LA English
DT Article
DE Parkinson's disease; insomnia; treatment
ID quality-of-life; sleep disorders; nightly treatment; health; disturbances; validation; efficacy
AB Parkinson's disease (PD) is a common neurodeaenerative disease affecting up to I million individuals in the United States. Sleep disturbances, typically in sleep maintenance, are found in up to 88% of these individuals and are associated with a variety of poor outcomes. Despite being common and important, there are few data to guide clinical care. We conducted a 6-week, randomized, controlled trial of eszopiclone and placebo in 30 patients with PD and insomnia. Patients with other primary sleep disorders (PSG defined) were excluded. The primary outcome was total sleep time (TST), and secondary measures included wake after sleep onset (WASO), number of awakenings, and quality of sleep, among others. The groups did not significantly differ on TST, but significant differences, favoring eszopiclone, did emerge in number of awakenings (P = 0.035), quality of sleep (P = 0.018), and in physician-rated CGI improvement (P = 0.035). There was also a trend toward significance in WASO (P = 0.071). There were no significant differences between groups in measures of daytime functioning. The drug was well tolerated, with 33% of patients on eszopiclone and 27% of patients on placebo reporting adverse events. Although modest in size, this is the first controlled study of the treatment of insomnia in patients with PD. Eszopiclone did not increase TST significantly but was superior to placebo in improving quality of sleep and some measures of sleep maintenance, which is the most common sleep difficulty experienced by patients with PD. Definitive trials of the treatment of sleep disorders in this population are warranted. 2010 Movement Disorder Society
C1 [Menza, Matthew; Dobkin, Roseanne DeFronzo; Marin, Humberto; Gara, Michael; Bienfait, Karina; Dicke, Allison] Robert Wood Johnson Med Sch, Dept Psychiat, Piscataway, NJ USA.
   [Menza, Matthew] Robert Wood Johnson Med Sch, Dept Neurol, Piscataway, NJ USA.
   [Menza, Matthew; Marin, Humberto; Gara, Michael] UMDNJ Univ Behav Healthcare, Piscataway, NJ USA.
   [Comella, Cynthia L.] Rush Univ, Dept Neurol, Med Ctr, Chicago, IL 60612 USA.
   [Cantor, Charles] Univ Penn, Dept Neurol, Philadelphia, PA 19104 USA.
   [Hyer, Lee] Med Coll Georgia, Augusta, GA 30912 USA.
C3 Rutgers University System; Rutgers University New Brunswick; Rutgers University Biomedical & Health Sciences; Rutgers University System; Rutgers University New Brunswick; Rutgers University Biomedical & Health Sciences; Rutgers University System; Rutgers University New Brunswick; Rutgers University Biomedical & Health Sciences; Rush University; University of Pennsylvania; University System of Georgia; Augusta University
RP Menza, M (corresponding author), Robert Wood Johnson Med Sch D207A, 671 Hoes Lane, Piscataway, NJ 08854 USA.
EM menza@umdnj.edu
FU Clinical Trials Registration: Clintrials.gov [NCT00324896]
CR Bastien CH, 2001, SLEEP MED, V2, P297, DOI 10.1016/S1389-9457(00)00065-4
   Cicolin A, 2004, SLEEP MED, V5, P207, DOI 10.1016/j.sleep.2003.10.010
   FACTOR SA, 1990, MOVEMENT DISORD, V5, P280, DOI 10.1002/mds.870050404
   FOLSTEIN MF, 1975, J PSYCHIAT RES, V12, P189, DOI 10.1016/0022-3956(75)90026-6
   Garcia-Borreguero D, 2003, SLEEP MED REV, V7, P115, DOI 10.1053/smrv.2002.0229
   Guy W, 1976, ECDEU ASSESSMENT MAN, V1, P218
   Jenkinson C, 1997, PSYCHOL HEALTH, V12, P805, DOI 10.1080/08870449708406741
   Karlsen KH, 2000, J NEUROL NEUROSUR PS, V69, P584, DOI 10.1136/jnnp.69.5.584
   KRUPP LB, 1989, ARCH NEUROL-CHICAGO, V46, P1121, DOI 10.1001/archneur.1989.00520460115022
   KRYGER MH, 1991, SLEEP, V14, P399, DOI 10.1093/sleep/14.5.399
   Krystal AD, 2003, SLEEP, V26, P793, DOI 10.1093/sleep/26.7.793
   Krystal AD, 2007, J CLIN SLEEP MED, V3, P63
   Kupfer DJ, 1997, NEW ENGL J MED, V336, P341, DOI 10.1056/NEJM199701303360506
   Léger D, 2001, PSYCHOSOM MED, V63, P49, DOI 10.1097/00006842-200101000-00006
   Lowe AD, 1998, J PSYCHOSOM RES, V44, P613
   McCall WV, 2006, CURR MED RES OPIN, V22, P1633, DOI 10.1185/030079906X112741
   Morin CM, 1999, JAMA-J AM MED ASSOC, V281, P991, DOI 10.1001/jama.281.11.991
   NAUSIEDA PA, 1982, CLIN NEUROPHARMACOL, V5, P183, DOI 10.1097/00002826-198205020-00003
   Oerlemans WGH, 2002, SLEEP MED, V3, P147, DOI 10.1016/S1389-9457(01)00127-7
   Pal PK, 2004, PARKINSONISM RELAT D, V10, P157, DOI 10.1016/j.parkreldis.2003.11.002
   RADLOFF L S, 1977, APPLIED PSYCHOLOGICAL MEASUREMENT, V1, P385, DOI 10.1177/014662167700100306
   Rechtschaffen A, 1968, MANUAL STANDARDIZED, V0, P0
   Roth T, 2005, SLEEP MED, V6, P487, DOI 10.1016/j.sleep.2005.06.004
   Scaravilli T, 2003, NEUROL SCI, V24, P209, DOI 10.1007/s10072-003-0134-y
   Smith MC, 1997, J AM GERIATR SOC, V45, P194, DOI 10.1111/j.1532-5415.1997.tb04506.x
   Tandberg E, 1998, MOVEMENT DISORD, V13, P895, DOI 10.1002/mds.870130606
   Terzano MG, 2003, DRUG SAFETY, V26, P261, DOI 10.2165/00002018-200326040-00004
   UDCMarsden CD, 1987, RECENT DEVELOPMENTS IN PARKINSONS DISEASE, V0, P153
   UNRUH ML, 2009, J SLEEP RES, V3, P152
   Verbeke G, 2000, LINEAR MIXED MODELS, V0, P0
   Walsh JK, 2007, SLEEP, V30, P959, DOI 10.1093/sleep/30.8.959
   Zammit GK, 1999, SLEEP, V22, P0
NR 32
TC 60
Z9 70
U1 0
U2 8
PU WILEY
PI HOBOKEN
PA 111 RIVER ST, HOBOKEN 07030-5774, NJ USA
SN 0885-3185
EI 1531-8257
J9 MOVEMENT DISORD
JI Mov. Disord.
PD AUG 15
PY 2010
VL 25
IS 11
BP 1708
EP 1714
DI 10.1002/mds.23168
PG 7
WC Clinical Neurology
SC Neurosciences & Neurology
GA 644BW
UT WOS:000281346400025
PM 20589875
DA 2024-02-01
ER

PT J
AU Sevillano-García, MD
   Manso-Calderón, R
AF Dolores Sevillano-Garcia, M.
   Manso-Calderon, Raquel
TI Nonmotor symptoms in Parkinson's disease and deep brain stimulation
SO REVISTA DE NEUROLOGIA
LA Spanish
DT Article
DE Deep brain stimulation; Nonmotor symptoms; Parkinson's disease
AB Introduction. The efficacy of deep brain stimulation (DBS) for the motor symptoms of advanced Parkinson's disease (PD) is well established. However, the effects of DBS on nonmotor symptoms (NMS) are less clear. Aim. To review the published literature on nonmotor aspects of DBS for PD. Development. The outcome of NMS after DBS in PD varies across studies. Some symptoms improve -sleep disorders, pain or sensory complaints, obsessive-compulsive disorder- and other aspects decline or appear -word fluency, apathy, body weight gain-. Isolated studies note mild improvements in working memory, visuomotor sequencing and conceptual reasoning, some gastrointestinal, urogenital, sweating and olfactory disturbances; whereas other studies have reported declines in verbal memory (long delay recall), visuospatial memory, processing speed and executive function; orthostatic hypotension remains without changes. The reasons for such a range of symptoms observed is due to the multifactorial etiology of the NMS, including preoperative vulnerability, changes in dopaminergic medications, surgical and stimulation effects, underlying PD-related factors and psychosocial effects. Specific patient subgroups may be at greater risk of cognitive deficits -e.g., those older than 69 years or with cognitive impairment prior to surgery- or depression, mania and suicide -e.g., those ones with preoperative psychiatric symptoms-. Conclusions. Patients who undergo DBS must be well-selected, weighing the risks and benefits, in order to obtain the best results with this treatment. Further multicentre studies are necessary to understand the role of DBS on NMS.
C1 [Dolores Sevillano-Garcia, M.] Hosp Univ Salamanca, Serv Neurol, P San Vicente 152-182, E-37007 Salamanca, Spain.
   [Manso-Calderon, Raquel] Hosp Nuestra Senora Sonsoles, Serv Neurol, Avila, Spain.
RP Sevillano-García, MD (corresponding author), Hosp Univ Salamanca, Serv Neurol, P San Vicente 152-182, E-37007 Salamanca, Spain.
EM lolasevillano@telefonica.net
CR Agid Y, 2003, ADV NEUROL, V91, P365
   Arnulf I, 2000, NEUROLOGY, V55, P1732, DOI 10.1212/WNL.55.11.1732
   Bejjani BP, 1999, NEW ENGL J MED, V340, P1476, DOI 10.1056/NEJM199905133401905
   Blomstedt P, 2008, PARKINSONISM RELAT D, V14, P253, DOI 10.1016/j.parkreldis.2007.04.005
   Castelli L, 2006, EUR NEUROL, V55, P136, DOI 10.1159/000093213
   Castelli L, 2004, J NEUROL NEUROSUR PS, V75, P1260, DOI 10.1136/jnnp.2003.034579
   Castelli L, 2008, J NEUROL, V255, P1515, DOI 10.1007/s00415-008-0955-y
   Ciucci MR, 2008, MOVEMENT DISORD, V23, P676, DOI 10.1002/mds.21891
   Czernecki V, 2005, J NEUROL NEUROSUR PS, V76, P775, DOI 10.1136/jnnp.2003.033258
   Daniele A, 2003, J NEUROL NEUROSUR PS, V74, P175, DOI 10.1136/jnnp.74.2.175
   Diederich NJ, 2000, CLIN NEUROPHARMACOL, V23, P287, DOI 10.1097/00002826-200009000-00010
   Drapier D, 2006, J NEUROL, V253, P1083, DOI 10.1007/s00415-006-0177-0
   Driver-Dunckley E, 2006, MOVEMENT DISORD, V21, P1287, DOI 10.1002/mds.20911
   Fontaine D, 2004, J NEUROSURG, V100, P1084, DOI 10.3171/jns.2004.100.6.1084
   Funkiewiez A, 2004, J NEUROL NEUROSUR PS, V75, P834, DOI 10.1136/jnnp.2002.009803
   Guo XD, 2008, STEREOT FUNCT NEUROS, V86, P237, DOI 10.1159/000131662
   Heo JH, 2008, J NEUROL SCI, V273, P19, DOI 10.1016/j.jns.2008.06.010
   Herzog J, 2003, MOVEMENT DISORD, V18, P1332, DOI 10.1002/mds.10518
   Hjort N, 2004, MOVEMENT DISORD, V19, P196, DOI 10.1002/mds.10639
   Houeto JL, 2006, ARCH NEUROL-CHICAGO, V63, P1090, DOI 10.1001/archneur.63.8.1090
   Hummel T, 2005, J NEURAL TRANSM, V112, P669, DOI 10.1007/s00702-004-0207-y
   Kaiser I, 2008, BMC NEUROL, V8, P0, DOI 10.1186/1471-2377-8-43
   Kedia S, 2004, NEUROLOGY, V63, P2410, DOI 10.1212/01.WNL.0000147288.26029.B8
   Kim HJ, 2008, J NEUROL, V255, P1889, DOI 10.1007/s00415-009-0908-0
   Krack P, 2003, NEW ENGL J MED, V349, P1925, DOI 10.1056/NEJMoa035275
   Krack P, 2001, MOVEMENT DISORD, V16, P867, DOI 10.1002/mds.1174
   Kumru H, 2004, MOVEMENT DISORD, V19, P94, DOI 10.1002/mds.10638
   Limousin P, 1998, NEW ENGL J MED, V339, P1105, DOI 10.1056/NEJM199810153391603
   Ludwig J, 2007, J NEUROL NEUROSUR PS, V78, P742, DOI 10.1136/jnnp.2006.103739
   Zibetti M, 2007, EUR NEUROL, V58, P218, DOI 10.1159/000107943
   Mallet L, 2002, LANCET, V360, P1302, DOI 10.1016/S0140-6736(02)11339-0
   McCarter RJ, 2000, J NEUROL NEUROSUR PS, V69, P60, DOI 10.1136/jnnp.69.1.60
   Monaca C, 2004, NEUROLOGY, V62, P1232, DOI 10.1212/01.WNL.0000118284.91103.BB
   Montaurier C, 2007, BRAIN, V130, P1808, DOI 10.1093/brain/awm113
   Piette T, 2007, J NEUROL SCI, V253, P73, DOI 10.1016/j.jns.2006.11.005
   Pilitsis JG, 2005, STEREOT FUNCT NEUROS, V83, P67, DOI 10.1159/000086676
   Sauleau P, 2005, J NEUROL, V252, P457, DOI 10.1007/s00415-005-0675-5
   Schüpbach WMM, 2007, NEUROLOGY, V68, P267, DOI 10.1212/01.wnl.0000250253.03919.fb
   Seif C, 2004, ANN NEUROL, V55, P118, DOI 10.1002/ana.10806
   Smeding HMM, 2007, J NEUROL NEUROSUR PS, V78, P517, DOI 10.1136/jnnp.2006.102061
   Soulas T, 2008, J NEUROL NEUROSUR PS, V79, P952, DOI 10.1136/jnnp.2007.130583
   Stemper B, 2006, NEUROLOGY, V67, P1781, DOI 10.1212/01.wnl.0000244416.30605.f1
   Vitek JL, 2003, ANN NEUROL, V53, P558, DOI 10.1002/ana.10517
   Volkmann J, 2001, NEUROLOGY, V56, P548, DOI 10.1212/WNL.56.4.548
   Voon V, 2006, MOVEMENT DISORD, V21, PS305, DOI 10.1002/mds.20963
   Voon V, 2005, J NEUROSURG, V103, P246, DOI 10.3171/jns.2005.103.2.0246
   Voon V, 2008, BRAIN, V131, P2720, DOI 10.1093/brain/awn214
   Welter ML, 2002, BRAIN, V125, P575, DOI 10.1093/brain/awf050
   Williams-Gray CH, 2006, CNS DRUGS, V20, P477, DOI 10.2165/00023210-200620060-00004
   Winge K, 2007, MOVEMENT DISORD, V22, P220, DOI 10.1002/mds.21253
   Witjas T, 2005, MOVEMENT DISORD, V20, P1052, DOI 10.1002/mds.20501
   Witjas T, 2007, MOVEMENT DISORD, V22, P1729, DOI 10.1002/mds.21602
   Witt K, 2008, LANCET NEUROL, V7, P605, DOI 10.1016/S1474-4422(08)70114-5
   Wojtecki L, 2007, MOVEMENT DISORD, V22, P1314, DOI 10.1002/mds.21266
   York MK, 2008, J NEUROL NEUROSUR PS, V79, P789, DOI 10.1136/jnnp.2007.118786
   Yoshida F, 2009, STEREOT FUNCT NEUROS, V87, P45, DOI 10.1159/000195719
NR 56
TC 2
Z9 3
U1 0
U2 3
PU REVISTA DE NEUROLOGIA
PI BARCELONA
PA C/O CESAR VIGUERA, EDITOR, APDO 94121, 08080 BARCELONA, SPAIN
SN 0210-0010
EI 1576-6578
J9 REV NEUROLOGIA
JI Rev. Neurologia
PD JUN 15
PY 2010
VL 50
IS 
BP S95
EP S104
DI 
PG 10
WC Clinical Neurology
SC Neurosciences & Neurology
GA VJ9BL
UT WOS:000644658800014
PM 20205149
DA 2024-02-01
ER

PT J
AU Beiske, AG
   Loge, JH
   Hjermstad, MJ
   Svensson, E
AF Beiske, Antoine G.
   Loge, Jon Havard
   Hjermstad, Marianne J.
   Svensson, Elisabeth
TI Fatigue in Parkinson's Disease: Prevalence and Associated Factors
SO MOVEMENT DISORDERS
LA English
DT Article
DE fatigue; Parkinson; prevalence; Norway; chronic fatigue; associated factors; population based
ID nonmotor symptoms; physical fatigue; health survey; scale; sleep; quality; sf-36
AB The purpose of this study was to examine the prevalence of fatigue in Parkinson's disease (PD) patients and compare this to the general population. Factors associated with fatigue were investigated by linear regression. Fatigue was assessed by the fatigue questionnaire. The mean age of the 176 PD patients (41% women) was 69 years (range 35-90), and the mean UPDRSIII was 22.3 (SD 11.7). Fatigue levels (means) were significantly higher in PD patients compared with the general population; however, effect sizes were moderate for women for physical and total fatigue indicating clinically significant differences here only. Only female PD patients had more chronic fatigue than the general population. Fatigue was related to characteristics of PD but also to sleep disturbance, depression, and gender. This population-based study demonstrates that fatigue is a common symptom in PD patients, but compared with the general population, clinically significant differences were only found for female PD patients. (C) 2010 Movement Disorder Society
C1 [Beiske, Antoine G.] Akershus Univ Hosp, Dept Neurol, N-1478 Lorenskog, Norway.
   [Loge, Jon Havard] Oslo Univ Hosp Montebello, Natl Resource Ctr Late Effects, Dept Oncol, Oslo, Norway.
   [Loge, Jon Havard] Univ Oslo, Dept Behav Sci Med, N-0316 Oslo, Norway.
   [Hjermstad, Marianne J.] Oslo Univ Hosp, Reg Ctr Excellence Palliat Care, Dept Oncol, Ulleval, Norway.
   [Hjermstad, Marianne J.] Norwegian Univ Sci & Technol, Fac Med, Dept Canc Res & Mol Med, Trondheim, Norway.
   [Svensson, Elisabeth] Norwegian Inst Publ Hlth, Dept Adult Mental Hlth, Div Mental Hlth, Trondheim, Norway.
C3 University of Oslo; University of Oslo; University of Oslo; Norwegian University of Science & Technology (NTNU); Norwegian Institute of Public Health (NIPH)
RP Beiske, AG (corresponding author), Akershus Univ Hosp, Dept Neurol, N-1478 Lorenskog, Norway.
EM abeiske@online.no
FU Department of Oncology, Oslo University Hospital, Ulleval; Oslo University Hospital, Ulleval, Norway
CR Alves G, 2004, NEUROLOGY, V63, P1908, DOI 10.1212/01.WNL.0000144277.06917.CC
   Barone P, 2009, MOVEMENT DISORD, V24, P1641, DOI 10.1002/mds.22643
   Beiske AG, 2009, PAIN, V141, P173, DOI 10.1016/j.pain.2008.12.004
   CHALDER T, 1993, J PSYCHOSOM RES, V37, P147, DOI 10.1016/0022-3999(93)90081-P
   Chaudhuri KR, 2002, J NEUROL NEUROSUR PS, V73, P629, DOI 10.1136/jnnp.73.6.629
   COHEN J, 1992, PSYCHOL BULL, V112, P155, DOI 10.1037/0033-2909.112.1.155
   FOLSTEIN MF, 1975, J PSYCHIAT RES, V12, P189, DOI 10.1016/0022-3956(75)90026-6
   Friedman JH, 2004, PARKINSONISM RELAT D, V10, PS27, DOI 10.1016/j.parkreldis.2003.11.006
   Friedman JH, 2007, MOVEMENT DISORD, V22, P297, DOI 10.1002/mds.21240
   Friedman JH, 2010, MOVEMENT DISORD, V25, P805, DOI 10.1002/mds.22989
   FUKUDA K, 1994, ANN INTERN MED, V121, P953, DOI 10.7326/0003-4819-121-12-199412150-00009
   Hagell P, 2009, J NEUROL NEUROSUR PS, V80, P489, DOI 10.1136/jnnp.2008.159772
   Hagell P, 2006, J PAIN SYMPTOM MANAG, V32, P420, DOI 10.1016/j.jpainsymman.2006.05.021
   Havlikova E, 2008, J NEUROL SCI, V270, P107, DOI 10.1016/j.jns.2008.02.013
   Havlikova E, 2008, PARKINSONISM RELAT D, V14, P187, DOI 10.1016/j.parkreldis.2007.07.017
   Herlofson K, 2002, EUR J NEUROL, V9, P595, DOI 10.1046/j.1468-1331.2002.00444.x
   HOEHN MM, 1967, NEUROLOGY, V17, P427, DOI 10.1212/WNL.17.5.427
   Karlsen K, 1999, MOVEMENT DISORD, V14, P237, DOI 10.1002/1531-8257(199903)14:2<237::AID-MDS1006>3.3.CO;2-O
   Loge JH, 1998, J PSYCHOSOM RES, V45, P53, DOI 10.1016/S0022-3999(97)00291-2
   Lou JS, 2003, MOVEMENT DISORD, V18, P1108, DOI 10.1002/mds.10505
   Lou JS, 2001, MOVEMENT DISORD, V16, P190, DOI 10.1002/mds.1042
   MCHORNEY CA, 1993, MED CARE, V31, P247, DOI 10.1097/00005650-199303000-00006
   Mendonça DA, 2007, MOVEMENT DISORD, V22, P2070, DOI 10.1002/mds.21656
   Okuma Y, 2009, MOVEMENT DISORD, V24, P1977, DOI 10.1002/mds.22731
   Schifitto G, 2008, NEUROLOGY, V71, P481, DOI 10.1212/01.wnl.0000324862.29733.69
   Shulman LM, 2001, MOVEMENT DISORD, V16, P507, DOI 10.1002/mds.1099
   TANDBERG E, 1995, MOVEMENT DISORD, V10, P541, DOI 10.1002/mds.870100503
   UDCMarsden CD, 1987, RECENT DEVELOPMENTS IN PARKINSONS DISEASE, V0, P153
   WARE JE, 1994, INT J MENT HEALTH, V23, P49, DOI 10.1080/00207411.1994.11449283
NR 29
TC 37
Z9 43
U1 0
U2 2
PU WILEY-LISS
PI HOBOKEN
PA DIV JOHN WILEY & SONS INC, 111 RIVER ST, HOBOKEN, NJ 07030 USA
SN 0885-3185
EI 
J9 MOVEMENT DISORD
JI Mov. Disord.
PD OCT 30
PY 2010
VL 25
IS 14
BP 2456
EP 2460
DI 10.1002/mds.23372
PG 5
WC Clinical Neurology
SC Neurosciences & Neurology
GA 671EQ
UT WOS:000283483500029
PM 20976741
DA 2024-02-01
ER

PT J
AU Jauregui-Barrutia, A
   Tijero-Merino, B
   Gómez-Esteban, JC
   Zarranz, JJ
AF Jauregui-Barrutia, Amaia
   Tijero-Merino, Beatriz
   Carlos Gomez-Esteban, Juan
   Jose Zarranz, Juan
TI Sleep disorders in Parkinson's disease: REM sleep behaviour disorder and restless legs syndrome
SO REVISTA DE NEUROLOGIA
LA Spanish
DT Article
DE Parkinsonism; REM sleep behaviour disorder; Restless legs syndrome; Sleep disorders
ID double-blind; hypocretin orexin; placebo; rls; prevalence; association; multicenter; pramipexole; ropinirole; pergolide
AB Introduction. It is well known that patients with Parkinson's disease (PD) and other neurodegenerative diseases very commonly present sleep disorders, and that they possibly share common pathophysiological mechanisms with motor signs. Development. In the case of REM sleep behaviour disorder, a number of studies have shown that it may appear more than ten years before the motor signs. Although there is no evidence to prove that patients with restless legs syndrome have an increased risk of suffering from PD, the high prevalence of this symptom in PD and the good response to dopamine agonists suggest the existence of a relation between the two conditions. Conclusions. The impact that these conditions have on patients' quality of life makes it very important to know how to diagnose and treat them.
C1 [Jauregui-Barrutia, Amaia; Tijero-Merino, Beatriz; Carlos Gomez-Esteban, Juan; Jose Zarranz, Juan] Hosp Cruces, Serv Neurol, Unidad Trastornos Movimiento, Baracaldo, Vizcaya, Spain.
C3 Hospital Universitario Cruces
RP Tijero-Merino, B (corresponding author), Hosp Cruces, Serv Neurol, Plaza Cruces S-N, E-48903 Baracaldo, Vizcaya, Spain.
EM beatriz_tijero@hotmail.com
CR Benes H, 1999, SLEEP, V22, P1073, DOI 10.1093/sleep/22.8.1073
   Bogan R, 2005, MOVEMENT DISORD, V20, P0
   Braak H, 2003, NEUROBIOL AGING, V24, P197, DOI 10.1016/S0197-4580(02)00065-9
   DCruz OF, 1997, AM J ELECTRONEUROD T, V37, P258, DOI 10.1080/1086508X.1997.11079197
   Earley CJ, 1998, NEUROLOGY, V51, P1599, DOI 10.1212/WNL.51.6.1599
   Enomoto M, 2008, MOVEMENT DISORD, V23, P811, DOI 10.1002/mds.21882
   Garcia-Borreguero D, 2003, NEUROLOGY, V61, PS49, DOI 10.1212/WNL.61.6_suppl_3.S49
   Gómez-Esteban JC, 2007, MOVEMENT DISORD, V22, P1912, DOI 10.1002/mds.21624
   Happe S, 2004, CNS DRUGS, V18, P27, DOI 10.2165/00023210-200418010-00003
   Hartmann M, 1999, J NEUROL NEUROSUR PS, V66, P688
   Henderson JM, 2003, J NEUROL NEUROSUR PS, V74, P956, DOI 10.1136/jnnp.74.7.956
   Högl B, 2005, NEUROLOGY, V64, P1920, DOI 10.1212/01.WNL.0000163996.64461.A3
   Högl B, 2002, NEUROLOGY, V59, P1705, DOI 10.1212/01.WNL.0000036606.56405.3D
   Iranzo AE, 1999, AM J MED, V107, P390, DOI 10.1016/S0002-9343(99)00245-4
   Jankovic J, 2002, PARKINSONS DIS MOVEM, V0, P73
   LAVIGNE GJ, 1994, SLEEP, V17, P739
   Lazzarini A, 1999, MOVEMENT DISORD, V14, P111, DOI 10.1002/1531-8257(199901)14:1<111::AID-MDS1018>3.0.CO;2-9
   Linke R, 2004, MOVEMENT DISORD, V19, P1158, DOI 10.1002/mds.20226
   Mahowald M, 1900, V2, V0, P0
   MAHOWALD MW, 1992, NEUROLOGY, V42, P44
   Marion MH, 2008, J NEUROL, V255, P192, DOI 10.1007/s00415-008-0629-9
   McKeith I, 2004, LANCET NEUROL, V3, P19, DOI 10.1016/S1474-4422(03)00619-7
   Montplaisir J, 1999, NEUROLOGY, V52, P938, DOI 10.1212/WNL.52.5.938
   Nalamalapu U, 1996, SLEEP RES, V25, P311
   Oertel W, 2005, MOVEMENT DISORD, V20, P0
   Ohayon MM, 1997, J CLIN PSYCHIAT, V58, P369
   Ohayon MM, 2002, J PSYCHOSOM RES, V53, P547, DOI 10.1016/S0022-3999(02)00443-9
   OKeeffe ST, 1996, ARCH INTERN MED, V156, P243, DOI 10.1001/archinte.156.3.243
   Olson EJ, 2000, BRAIN, V123, P331, DOI 10.1093/brain/123.2.331
   Ondo W, 1996, NEUROLOGY, V47, P1435, DOI 10.1212/WNL.47.6.1435
   Pauletto G, 2004, SLEEP MED, V5, P163, DOI 10.1016/j.sleep.2003.10.008
   Phillips B, 2000, ARCH INTERN MED, V160, P2137, DOI 10.1001/archinte.160.14.2137
   Pittock SJ, 2004, MOVEMENT DISORD, V19, P695, DOI 10.1002/mds.20042
   Postuma RB, 2008, MOVEMENT DISORD, V23, P1665, DOI 10.1002/mds.22099
   Reuter I, 1999, ACTA NEUROL SCAND, V100, P163
   Rye DB, 2004, SLEEP MED, V5, P317, DOI 10.1016/j.sleep.2004.01.016
   Saletu M, 2003, J NEURAL TRANSM, V110, P611, DOI 10.1007/s00702-003-0814-z
   SCHENCK CH, 1992, SLEEP, V15, P226, DOI 10.1093/sleep/15.3.226
   Schenck CH, 2002, SLEEP, V25, P120, DOI 10.1093/sleep/25.2.120
   Silber MH, 2003, MAYO CLIN PROC, V78, P52, DOI 10.4065/78.1.52
   Tan EK, 2002, J NEUROL SCI, V196, P33, DOI 10.1016/S0022-510X(02)00020-5
   Thannickal TC, 2007, BRAIN, V130, P1586, DOI 10.1093/brain/awm097
   Thannickal TC, 2008, BRAIN, V131, P0, DOI 10.1093/brain/awm221
   Trenkwalder C, 2004, J NEUROL NEUROSUR PS, V75, P92
   WALTERS AS, 1990, ARCH NEUROL-CHICAGO, V47, P1219, DOI 10.1001/archneur.1990.00530110079020
   WALTERS AS, 1988, ANN NEUROL, V24, P455, DOI 10.1002/ana.410240318
   Wenning GK, 2004, LANCET NEUROL, V3, P93, DOI 10.1016/S1474-4422(03)00662-8
   Wetter TC, 1999, NEUROLOGY, V52, P944, DOI 10.1212/WNL.52.5.944
   Wetter TC, 2004, SLEEP MED, V5, P401, DOI 10.1016/j.sleep.2004.01.009
   Winkelman JW, 2004, SLEEP, V27, P317, DOI 10.1093/sleep/27.2.317
NR 50
TC 4
Z9 6
U1 0
U2 2
PU REVISTA DE NEUROLOGIA
PI BARCELONA
PA C/O CESAR VIGUERA, EDITOR, APDO 94121, 08080 BARCELONA, SPAIN
SN 0210-0010
EI 1576-6578
J9 REV NEUROLOGIA
JI Rev. Neurologia
PD JUN 15
PY 2010
VL 50
IS 
BP S15
EP S19
DI 
PG 5
WC Clinical Neurology
SC Neurosciences & Neurology
GA VJ9BL
UT WOS:000644658800003
PM 20205137
DA 2024-02-01
ER

PT J
AU De Cock, VC
   Dauvilliers, Y
AF De Cock, V. Cochen
   Dauvilliers, Y.
TI How to manage daytime sleepiness associated with Parkinson's disease
SO REVUE NEUROLOGIQUE
LA French
DT Article
DE Sleepiness; Parkinson's disease; Nycturia; Nocturnal ventilation; Secondary hypersomnia
ID restless legs syndrome; bilateral subthalamic stimulation; hypocretin-1 levels; dopamine agonists; sudden-onset; double-blind; rem-sleep; pramipexole; somnolence; depression
AB Excessive daytime sleepiness (EDS) is frequent in Parkinson's disease It should be explored by an Epworth sleepiness scale, a nighttime sleep recording and multiple sleep latency tests EDS can be secondary to disturbed nighttime sleep that should be explored first The main reasons for nighttime sleep disturbances are pain, nycturia, restless legs syndrome, obstructive sleep apnea syndrome and depression. They should be treated step by step EDS can also be secondary to antiparkinsonien dopaminergic treatments that can induce nighttime insomnia and/or daytime sleepiness sometimes with sleep attacks. Treatment modifications and, when indicated, deep brain stimulation can improve these symptoms Furthermore, EDS can be secondary to the disease itself modifying the sleep wake regulation systems: When the treatment of disturbed nighttime sleep and adjustments of the dopaminergic treatments are not sufficient to improve EDS, wake promoting treatments can be used. Their efficacy is variable but new hopeful drugs are coming soon (C) 2010 Published by Elsevier Masson SAS
C1 [De Cock, V. Cochen; Dauvilliers, Y.] CHU Gui de Chauliac, Unite Troubles Sommeil, Serv Neurol, F-34295 Montpellier 5, France.
C3 Universite de Montpellier; CHU de Montpellier
RP De Cock, VC (corresponding author), CHU Gui de Chauliac, Unite Troubles Sommeil, Serv Neurol, 80 Ave Augustin Fliche, F-34295 Montpellier 5, France.
CR Abbott RD, 2005, NEUROLOGY, V65, P1442, DOI 10.1212/01.wnl.0000183056.89590.0d
   Arnulf I, 2000, J SLEEP RES, V9, P55, DOI 10.1046/j.1365-2869.2000.00171.x
   Arnulf I, 2002, NEUROLOGY, V58, P1019, DOI 10.1212/WNL.58.7.1019
   Arnulf I, 2009, PARKINSONISM RELAT D, V15, PS101, DOI 10.1016/S1353-8020(09)70792-8
   Avorn J, 2005, ARCH NEUROL-CHICAGO, V62, P1242, DOI 10.1001/archneur.62.8.1242
   Borek LL, 2006, J CLIN PSYCHIAT, V67, P958, DOI 10.4088/JCP.v67n0613
   Chaudhuri KR, 2009, PARKINSONISM RELAT D, V15, PS101, DOI 10.1016/S1353-8020(09)70845-4
   Chaudhuri KR, 2009, EXP NEUROL, V216, P247, DOI 10.1016/j.expneurol.2008.12.005
   Compta Y, 2009, BRAIN, V132, P3308, DOI 10.1093/brain/awp263
   Dauvilliers Y, 2003, J NEUROL NEUROSUR PS, V74, P1667, DOI 10.1136/jnnp.74.12.1667
   De Cock VC, 2010, SLEEP MED, V11, P247, DOI 10.1016/j.sleep.2009.05.008
   Devos D, 2007, J NEUROL NEUROSUR PS, V78, P470, DOI 10.1136/jnnp.2006.100016
   DOONEIEF G, 1992, ARCH NEUROL-CHICAGO, V49, P305, DOI 10.1001/archneur.1992.00530270125028
   FACTOR SA, 1990, MOVEMENT DISORD, V5, P280, DOI 10.1002/mds.870050404
   Ferreira JJ, 2002, NEUROLOGY, V58, P460, DOI 10.1212/WNL.58.3.460
   Fronczek R, 2007, BRAIN, V130, P1577, DOI 10.1093/brain/awm090
   Frucht S, 1999, NEUROLOGY, V52, P1908, DOI 10.1212/WNL.52.9.1908
   Ruiz PJG, 2009, CLIN NEUROPHARMACOL, V32, P364, DOI 10.1097/WNF.0b013e3181a946d5
   Ghorayeb I, 2007, MOVEMENT DISORD, V22, P1567, DOI 10.1002/mds.21541
   Hobson DE, 2002, JAMA-J AM MED ASSOC, V287, P455, DOI 10.1001/jama.287.4.455
   Högl B, 2003, NEUROPSYCHOPHARMACOL, V28, P1866, DOI 10.1038/sj.npp.1300250
   Iranzo A, 2002, J NEUROL NEUROSUR PS, V72, P661, DOI 10.1136/jnnp.72.5.661
   JELLINGER KA, 1991, MOL CHEM NEUROPATHOL, V14, P153, DOI 10.1007/BF03159935
   Kaynak D, 2005, EUR J NEUROL, V12, P199, DOI 10.1111/j.1468-1331.2004.00971.x
   Kitta T, 2006, J UROLOGY, V175, P994, DOI 10.1016/S0022-5347(05)00324-1
   Körner Y, 2004, MOVEMENT DISORD, V19, P1298, DOI 10.1002/mds.20163
   Krishnan PR, 2003, MOVEMENT DISORD, V18, P181, DOI 10.1002/mds.10307
   Larsen JP, 2003, ADV NEUROL, V91, P329
   LEES AJ, 1988, CLIN NEUROPHARMACOL, V11, P512, DOI 10.1097/00002826-198812000-00004
   Lin JS, 2008, NEUROBIOL DIS, V30, P74, DOI 10.1016/j.nbd.2007.12.003
   Martinez-Martin Pablo, 2007, HANDB CLIN NEUROL, V83, P289, DOI 10.1016/S0072-9752(07)83012-0
   Micallef J, 2009, BRIT J CLIN PHARMACO, V67, P333, DOI 10.1111/j.1365-2125.2008.03310.x
   Monaca C, 2006, SLEEP MED, V7, P448, DOI 10.1016/j.sleep.2005.12.002
   Monaca C, 2004, J NEUROL, V251, P214, DOI 10.1007/s00415-004-0305-7
   Nègre-Pagès L, 2010, MOVEMENT DISORD, V25, P157, DOI 10.1002/mds.22760
   Nomura T, 2006, MOVEMENT DISORD, V21, P380, DOI 10.1002/mds.20734
   OBENOUR WH, 1972, AM REV RESPIR DIS, V105, P382
   Ohayon MM, 2002, J PSYCHOSOM RES, V53, P547, DOI 10.1016/S0022-3999(02)00443-9
   Ondo WG, 2005, J NEUROL NEUROSUR PS, V76, P1636, DOI 10.1136/jnnp.2005.065870
   Ondo WG, 2002, ARCH NEUROL-CHICAGO, V59, P421, DOI 10.1001/archneur.59.3.421
   Ondo WG, 2008, ARCH NEUROL-CHICAGO, V65, P1337, DOI 10.1001/archneur.65.10.1337
   Overeem S, 2002, NEUROLOGY, V58, P498, DOI 10.1212/WNL.58.3.498
   Pahwa R, 2007, NAT CLIN PRACT NEURO, V3, P656, DOI 10.1038/ncpneuro0632
   Partinen R, 1997, J NEUROL, V244, PS3, DOI 10.1007/BF03160564
   Peralta CM, 2009, MOVEMENT DISORD, V24, P2076, DOI 10.1002/mds.22694
   Poryazova R, 2010, EUR NEUROL, V63, P129, DOI 10.1159/000276402
   Razmy A, 2004, ARCH NEUROL-CHICAGO, V61, P97, DOI 10.1001/archneur.61.1.97
   Richard IH, 1996, J NEUROPSYCH CLIN N, V8, P383
   Rissling I, 2006, SLEEP, V29, P108
   Roth T, 2003, SLEEP MED, V4, P275, DOI 10.1016/S1389-9457(03)00058-3
   Rye DB, 2000, J SLEEP RES, V9, P63, DOI 10.1046/j.1365-2869.2000.00201.x
   SCHENCK CH, 1992, SLEEP, V15, P226, DOI 10.1093/sleep/15.3.226
   Stevens S, 2004, SLEEP, V27, P967, DOI 10.1093/sleep/27.5.967
   SUCHOWERSKY O, 1995, MOVEMENT DISORD, V10, P337, DOI 10.1002/mds.870100318
   Tan EK, 2002, NEUROLOGY, V58, P465, DOI 10.1212/WNL.58.3.465
   Tandberg E, 1996, ARCH NEUROL-CHICAGO, V53, P175, DOI 10.1001/archneur.1996.00550020087019
   Thannickal TC, 2007, BRAIN, V130, P1586, DOI 10.1093/brain/awm097
   Trenkwalder C, 2004, J NEUROL NEUROSUR PS, V75, P92
   VANHILTEN B, 1994, ARCH NEUROL-CHICAGO, V51, P922, DOI 10.1001/archneur.1994.00540210094018
   VINCKEN WG, 1989, CHEST, V96, P210, DOI 10.1378/chest.96.1.210
   Winkelman JW, 2004, SLEEP, V27, P317, DOI 10.1093/sleep/27.2.317
   Winkelman JW, 2004, SLEEP MED, V5, P9, DOI 10.1016/j.sleep.2003.07.005
   Yasui K, 2006, J NEUROL SCI, V250, P120, DOI 10.1016/j.jns.2006.08.004
NR 63
TC 1
Z9 1
U1 0
U2 4
PU MASSON EDITEUR
PI MOULINEAUX CEDEX 9
PA 21 STREET CAMILLE DESMOULINS, ISSY, 92789 MOULINEAUX CEDEX 9, FRANCE
SN 0035-3787
EI 2213-0004
J9 REV NEUROL-FRANCE
JI Rev. Neurol.
PD OCT 15
PY 2010
VL 166
IS 10
BP 793
EP 799
DI 10.1016/j.neurol.2010.07.015
PG 7
WC Clinical Neurology
SC Neurosciences & Neurology
GA 674BI
UT WOS:000283708000008
PM 20813386
DA 2024-02-01
ER

PT J
AU Meincke, U
   Kosinski, CM
AF Meincke, U.
   Kosinski, C. M.
TI Treatment of Mental Disorders in Patients with Parkinson's Disease
SO FORTSCHRITTE DER NEUROLOGIE PSYCHIATRIE
LA German
DT Review
DE dementia; depression; Parkinson's disease; psychosis
ID deep-brain-stimulation; subthalamic nucleus stimulation; impulse control disorders; double-blind; visual hallucinations; motor function; psychotic symptoms; nonmotor symptoms; major depression; controlled-trial
AB Patients with Parkinson's disease (PD) have a high risk of psychiatric complications, like depressive or psychotic syndromes, dementia and sleep disorders. Although these disorders may even precede the onset of motor symptoms, they are often not recognized and therefore not adequately treated. This article provides a comprehensive overview of the therapeutic options of the most commonly observed psychopathological syndromes in PD. In the case of depressive syndromes medication could be optimized by making use of dopamine agonists that have been proven to have antidepressant properties. In recent studies tricyclic antidepressants showed stronger effects than SSRI. Psychotic symptoms are most often evoked by dopaminergic therapy or are seen in the course of cognitive decline. The therapeutic regimen should be built mainly on L-Dopa medication in the lowest tolerated dose, if required in combinations with COMT-Inhibitors. When antipsychotic medication is indicated, clozapine is the first choice. Quetiapine might also be useful in many patients. Psychotic symptoms in demented patients may respond to Cholinesterase-Inhibitors, that also delay cognitive decline. Patients with PD require an individually optimized therapeutic regimen not only for motor symptoms, but also for frequently occurring psychiatric syndromes since these strongly influence the patients' and their caregivers' quality of life, are predictors for hospitalization and therefore have great economic importance for health care systems.
C1 [Meincke, U.] Univ Duisburg Essen, Klin Psychiat & Psychotherapie, Klinikum Niederberg, Lehrkrankenhaus, D-42549 Velbert, Germany.
   [Meincke, U.] Rhein Westfal TH Aachen, Univ Klinikum, Klin Psychiat & Psychotherapie, Aachen, Germany.
   [Kosinski, C. M.] Rhein Westfal TH Aachen, Lehrkrankenhaus, Med Zentrum Kreis Aachen gGmbH, Neurol Klin, Aachen, Germany.
C3 University of Duisburg Essen; RWTH Aachen University; RWTH Aachen University Hospital; RWTH Aachen University
RP Meincke, U (corresponding author), Univ Duisburg Essen, Klin Psychiat & Psychotherapie, Klinikum Niederberg, Lehrkrankenhaus, Robert Koch Str 2, D-42549 Velbert, Germany.
EM Meincke@Klinikum-Niederberg.de
CR Aarsland D, 2000, J AM GERIATR SOC, V48, P938, DOI 10.1111/j.1532-5415.2000.tb06891.x
   Aarsland D, 1996, ARCH NEUROL-CHICAGO, V53, P538, DOI 10.1001/archneur.1996.00550060082020
   ANDERSEN J, 1980, ACTA NEUROL SCAND, V62, P210
   [Anonymous], 1997, ANN NEUROL, V42, P747
   Arnulf I, 2000, NEUROLOGY, V55, P281, DOI 10.1212/WNL.55.2.281
   Barone P, 2006, J NEUROL, V253, P601, DOI 10.1007/s00415-006-0067-5
   Berney A, 2002, NEUROLOGY, V59, P1427, DOI 10.1212/01.WNL.0000032756.14298.18
   Bohnen NI, 2003, ARCH NEUROL-CHICAGO, V60, P1745, DOI 10.1001/archneur.60.12.1745
   Breier A, 2002, BIOL PSYCHIAT, V52, P438, DOI 10.1016/S0006-3223(02)01392-6
   Buchwald B, 2007, FORTSCHR NEUROL PSYC, V75, P236, DOI 10.1055/s-2007-959188
   Bullock R, 2002, CURR MED RES OPIN, V18, P258, DOI 10.1185/030079902125000813
   Burn D, 2006, MOVEMENT DISORD, V21, P1899, DOI 10.1002/mds.21077
   Castelli L, 2006, EUR NEUROL, V55, P136, DOI 10.1159/000093213
   Castelli L, 2008, J NEUROL, V255, P1515, DOI 10.1007/s00415-008-0955-y
   Ceravolo R, 2000, NEUROLOGY, V55, P1216, DOI 10.1212/WNL.55.8.1216
   CHAUDHURI KR, 1999, EUR J NEUROL, V6, P11
   COMELLA CL, 1993, ANN NEUROL, V34, P710, DOI 10.1002/ana.410340514
   Corrigan MH, 2000, DEPRESS ANXIETY, V11, P58, DOI 10.1002/(SICI)1520-6394(2000)11:2<58::AID-DA2>3.3.CO;2-8
   Czernecki V, 2008, MOVEMENT DISORD, V23, P964, DOI 10.1002/mds.21949
   Darreh-Shori T, 2010, EXPERT OPIN DRUG SAF, V9, P167, DOI 10.1517/14740330903439717
   DESMET Y, 1982, J NEUROL NEUROSUR PS, V45, P1161, DOI 10.1136/jnnp.45.12.1161
   Devos D, 2008, MOVEMENT DISORD, V23, P850, DOI 10.1002/mds.21966
   Doder M, 2003, NEUROLOGY, V60, P601, DOI 10.1212/01.WNL.0000031424.51127.2B
   Drapier S, 2003, PRESSE MED, V32, P1334
   Ebersbach G, 2008, NERVENHEILKUNDE, V27, P709
   Emre M, 2004, NEW ENGL J MED, V351, P2509, DOI 10.1056/NEJMoa041470
   Emre M, 2003, LANCET NEUROL, V2, P229, DOI 10.1016/S1474-4422(03)00351-X
   Epstein CM, 2007, CLIN NEUROPHYSIOL, V118, P2189, DOI 10.1016/j.clinph.2007.07.010
   Fantini ML, 2003, NEUROLOGY, V61, P1418, DOI 10.1212/WNL.61.10.1418
   Fénelon G, 2000, BRAIN, V123, P733, DOI 10.1093/brain/123.4.733
   Fernandez HH, 2005, MOVEMENT DISORD, V20, P104, DOI 10.1002/mds.20260
   Fetoni V, 1999, J NEUROL NEUROSUR PS, V66, P541, DOI 10.1136/jnnp.66.4.541
   Findley L, 2002, MOVEMENT DISORD, V17, P60
   FORD B, 1994, LANCET, V344, P681, DOI 10.1016/S0140-6736(94)92114-8
   Fregni F, 2005, J NEUROL NEUROSUR PS, V76, P1614, DOI 10.1136/jnnp.2005.069849
   Friedman JH, 2006, MOVEMENT DISORD, V21, P2078, DOI 10.1002/mds.21091
   FRIEDMAN S, 2000, EARTH ISL J, V15, P2
   Funkiewiez A, 2004, J NEUROL NEUROSUR PS, V75, P834, DOI 10.1136/jnnp.2002.009803
   Giladi N, 2000, J NEURAL TRANSM, V107, P59, DOI 10.1007/s007020050005
   Goetz CG, 1998, NEUROLOGY, V50, P515, DOI 10.1212/WNL.50.2.515
   GOETZ CG, 1995, NEUROLOGY, V45, P669, DOI 10.1212/WNL.45.4.669
   Goetz CG, 2000, NEUROLOGY, V55, P789, DOI 10.1212/WNL.55.6.789
   Hälbig TD, 2009, EUR J NEUROL, V16, P493, DOI 10.1111/j.1468-1331.2008.02509.x
   Hauser RA, 1997, MOVEMENT DISORD, V12, P756, DOI 10.1002/mds.870120522
   Heo JH, 2008, J NEUROL SCI, V273, P19, DOI 10.1016/j.jns.2008.06.010
   Hilker R, 2009, NERVENARZT, V80, P646, DOI 10.1007/s00115-009-2695-3
   Hobson DE, 2002, JAMA-J AM MED ASSOC, V287, P455, DOI 10.1001/jama.287.4.455
   Högl B, 2003, NEUROPSYCHOPHARMACOL, V28, P1866, DOI 10.1038/sj.npp.1300250
   Juncos JL, 2004, MOVEMENT DISORD, V19, P29, DOI 10.1002/mds.10620
   Kalbe E, 2009, NEUROLOGY, V72, P42, DOI 10.1212/01.wnl.0000338536.31388.f0
   Katzenshlager R, 2008, NERVENHEILKUNDE, V27, P721
   Klein C, 2006, CLIN NEUROPHARMACOL, V29, P215, DOI 10.1097/01.WNF.0000228176.98582.93
   Korczyn AD, 1998, MOVEMENT DISORD, V13, P46, DOI 10.1002/mds.870130112
   Korczyn AD, 1999, NEUROLOGY, V53, P364, DOI 10.1212/WNL.53.2.364
   Krack P, 2003, NEW ENGL J MED, V349, P1925, DOI 10.1056/NEJMoa035275
   Kurlan R, 2007, NEUROLOGY, V68, P1356, DOI 10.1212/01.wnl.0000260060.60870.89
   LAITINEN L, 1969, ACTA NEUROL SCAND, V45, P109
   Leentjens AFG, 2003, MOVEMENT DISORD, V18, P414, DOI 10.1002/mds.10387
   Leentjens AFG, 2009, CLIN THER, V31, P89, DOI 10.1016/j.clinthera.2009.01.012
   Lemke MR, 2005, J NEUROPSYCH CLIN N, V17, P214, DOI 10.1176/appi.neuropsych.17.2.214
   Lemke MR, 2002, J CLIN PSYCHIAT, V63, P300, DOI 10.4088/JCP.v63n0405
   Leopold NA, 2000, MOVEMENT DISORD, V15, P301, DOI 10.1002/1531-8257(200003)15:2<301::AID-MDS1014>3.0.CO;2-2
   Maidment I, 2006, COCHRANE DB SYST REV, V0, P0, DOI DOI 10.1002/14651858.CD004747.pub2
   Mallet L, 2008, NEW ENGL J MED, V359, P2121, DOI 10.1056/NEJMoa0708514
   Mallet L, 2007, P NATL ACAD SCI USA, V104, P10661, DOI 10.1073/pnas.0610849104
   MARICLE RA, 1995, NEUROLOGY, V45, P1757, DOI 10.1212/WNL.45.9.1757
   MAYBERG HS, 1990, ANN NEUROL, V28, P57, DOI 10.1002/ana.410280111
   McKeith I, 2004, LANCET NEUROL, V3, P19, DOI 10.1016/S1474-4422(03)00619-7
   MECO G, 1994, LANCET, V343, P1370, DOI 10.1016/S0140-6736(94)92511-9
   Menza M, 2009, NEUROLOGY, V72, P886, DOI 10.1212/01.wnl.0000336340.89821.b3
   MENZA MA, 1994, J NEUROPSYCH CLIN N, V6, P165
   Miyasaki JM, 2007, MOVEMENT DISORD, V22, P1179, DOI 10.1002/mds.21296
   Morgan JC, 2006, ARCH NEUROL-CHICAGO, V63, P298, DOI 10.1001/archneur.63.2.298-b
   Morgante L, 2004, CLIN NEUROPHARMACOL, V27, P153, DOI 10.1097/01.wnf.0000136891.17006.ec
   MOSKOVITZ C, 1978, AM J PSYCHIAT, V135, P669
   NAUSIEDA PA, 1982, CLIN NEUROPHARMACOL, V5, P183, DOI 10.1097/00002826-198205020-00003
   Nazem S, 2008, MOVEMENT DISORD, V23, P1573, DOI 10.1002/mds.22130
   OERTEL WH, 2000, MOV DISORD S3, V15, P0
   Ondo WG, 2005, MOVEMENT DISORD, V20, P958, DOI 10.1002/mds.20474
   Ondo WG, 2002, MOVEMENT DISORD, V17, P1031, DOI 10.1002/mds.10217
   Onofrj M, 2001, EUR NEUROL, V46, P11, DOI 10.1159/000050749
   Pacchetti C, 2005, MOVEMENT DISORD, V20, P1439, DOI 10.1002/mds.20582
   Pahwa R, 2007, NEUROLOGY, V68, P1108, DOI 10.1212/01.wnl.0000258660.74391.c1
   Papapetropoulos S, 2005, J NEUROL, V252, P753, DOI 10.1007/s00415-005-0918-5
   Papapetropoulos S, 2006, CLIN NEUROL NEUROSUR, V108, P465, DOI 10.1016/j.clineuro.2005.08.002
   *PARK STUD GROUP, 1999, NEW ENGL J MED, V10, P757
   Parkinson J, 2002, J NEUROPSYCH CLIN N, V14, P223, DOI 10.1176/appi.neuropsych.14.2.223
   Parkinson Study Group, 2000, JAMA, V284, P1931
   Piggott MA, 1999, BRAIN, V122, P1449, DOI 10.1093/brain/122.8.1449
   Pintor L, 2006, GEN HOSP PSYCHIAT, V28, P59, DOI 10.1016/j.genhosppsych.2005.07.005
   Poewe W, 2003, MOVEMENT DISORD, V18, PS80, DOI 10.1002/mds.10566
   POEWE W, 2006, MOVEMENT DISORD, V21, P256
   Poewe WH, 2002, ACTA NEUROL SCAND, V105, P245, DOI 10.1034/j.1600-0404.2002.1o174.x
   Pollak P, 2004, J NEUROL NEUROSUR PS, V75, P689, DOI 10.1136/jnnp.2003.029868
   Pollak P, 1999, LANCET, V353, P2041
   Rabey JM, 2007, MOVEMENT DISORD, V22, P313, DOI 10.1002/mds.21116
   Rascol O, 2000, REV NEUROL, V156, P98
   Reichmann H, 2003, CNS DRUGS, V17, P965, DOI 10.2165/00023210-200317130-00003
   Reijnders JSAM, 2008, MOVEMENT DISORD, V23, P183, DOI 10.1002/mds.21803
   Rektorová I, 2003, EUR J NEUROL, V10, P399, DOI 10.1046/j.1468-1331.2003.00612.x
   Remy P, 2005, BRAIN, V128, P1314, DOI 10.1093/brain/awh445
   RING HA, 1994, BRIT J PSYCHIAT, V165, P333, DOI 10.1192/bjp.165.3.333
   RINNE JO, 1985, BRAIN RES, V359, P306, DOI 10.1016/0006-8993(85)91441-6
   Rinne UK, 1998, DRUGS, V55, P23, DOI 10.2165/00003495-199855001-00004
   Rinne UK, 1998, NEUROLOGY, V51, P1309, DOI 10.1212/WNL.51.5.1309
   Rye DB, 2002, NEUROLOGY, V58, P341, DOI 10.1212/WNL.58.3.341
   SAINTCYR JA, 1993, NEUROLOGY, V43, P47
   SanchezRamos JR, 1996, ARCH NEUROL-CHICAGO, V53, P1265, DOI 10.1001/archneur.1996.00550120077019
   Schneider F, 2003, ARCH GEN PSYCHIAT, V60, P296, DOI 10.1001/archpsyc.60.3.296
   Schuurman AG, 2002, NEUROLOGY, V58, P1501, DOI 10.1212/WNL.58.10.1501
   SCHWAB RS, 1951, AM J PSYCHIAT, V107, P901, DOI 10.1176/ajp.107.12.901
   Silveira-Moriyama L, 2006, MOVEMENT DISORD, V21, P2214, DOI 10.1002/mds.21118
   Soulas T, 2008, J NEUROL NEUROSUR PS, V79, P952, DOI 10.1136/jnnp.2007.130583
   Stacy M, 2002, DRUG AGING, V19, P733, DOI 10.2165/00002512-200219100-00002
   Starkstein SE, 1998, MOVEMENT DISORD, V13, P29, DOI 10.1002/mds.870130109
   Steur ENHJ, 1997, J NEUROL NEUROSUR PS, V63, P547, DOI 10.1136/jnnp.63.4.547
   Storch A, 2008, FORTSCHR NEUROL PSYC, V76, P715, DOI 10.1055/s-2008-1038293
   Szegedi A, 1997, J AFFECT DISORDERS, V45, P167, DOI 10.1016/S0165-0327(97)00072-4
   Tandberg E, 1998, MOVEMENT DISORD, V13, P895, DOI 10.1002/mds.870130606
   Tesei S, 2000, MOVEMENT DISORD, V15, P986, DOI 10.1002/1531-8257(200009)15:5<986::AID-MDS1034>3.0.CO;2-I
   Tolosa E, 2009, NEUROLOGY, V72, PS12, DOI 10.1212/WNL.0b013e318198db11
   Truong DD, 2008, J NEUROL SCI, V266, P216, DOI 10.1016/j.jns.2007.08.015
   Ulla M, 2006, J NEUROL NEUROSUR PS, V77, P1363, DOI 10.1136/jnnp.2006.096628
   Voon V, 2008, BRAIN, V131, P2720, DOI 10.1093/brain/awn214
   Weintraub D, 2006, J NEUROPSYCH CLIN N, V18, P377, DOI 10.1176/appi.neuropsych.18.3.377
   Weintraub D, 2008, ANN NEUROL, V64, PS93, DOI 10.1002/ana.21454
   Williams-Gray CH, 2006, CNS DRUGS, V20, P477, DOI 10.2165/00023210-200620060-00004
   Winter C, 2006, PSYCHIAT CLIN NEUROS, V60, P639, DOI 10.1111/j.1440-1819.2006.01572.x
   Witt K, 2008, LANCET NEUROL, V7, P605, DOI 10.1016/S1474-4422(08)70114-5
   Wolters EC, 2001, JOURNAL OF NEUROLOGY, V248, P0
   Workman RH, 1997, J NEUROPSYCH CLIN N, V9, P594
NR 132
TC 1
Z9 2
U1 0
U2 13
PU GEORG THIEME VERLAG KG
PI STUTTGART
PA RUDIGERSTR 14, D-70469 STUTTGART, GERMANY
SN 0720-4299
EI 1439-3522
J9 FORTSCHR NEUROL PSYC
JI Forschritte Neurol. Psychiatr.
PD MAY 15
PY 2010
VL 78
IS 5
BP 279
EP 287
DI 10.1055/s-0029-1245307
PG 9
WC Clinical Neurology; Psychiatry
SC Neurosciences & Neurology; Psychiatry
GA 601NS
UT WOS:000278068000004
PM 20422492
DA 2024-02-01
ER

PT J
AU Gunn, DG
   Naismith, SL
   Lewis, SJG
AF Gunn, David G.
   Naismith, Sharon L.
   Lewis, Simon J. G.
TI Sleep Disturbances in Parkinson Disease and Their Potential Role in Heterogeneity
SO JOURNAL OF GERIATRIC PSYCHIATRY AND NEUROLOGY
LA English
DT Article
DE Parkinson disease; sleep disorders; heterogeneity; cognitive impairment; depression
ID eye-movement sleep; excessive daytime sleepiness; mild cognitive impairment; data-driven approach; behavior disorder; rem-sleep; neurodegenerative disease; memory consolidation; secretion pattern; nonmotor symptoms
AB Parkinson disease (PD) is commonly conceptualized as a movement disorder. Most previous attempts to define the heterogeneity of the condition have used prospective methods based on arbitrary features such as motor symptoms or age of disease onset. However, nonmotor symptoms including neuropsychological, neuropsychiatric, and behavioral impairments have received less attention. Sleep disturbances are extremely common in PD and appear to be associated with cognitive and psychiatric problems. Recent research has begun to elucidate the links between these variables, but the origin and extent of these relationships are not clearly understood. This review outlines the importance of sleep for healthy cognition and mood, highlighting the possible implications that disturbed sleep may have with regard to patients with PD. It also emphasizes the need for further studies that explore the heterogeneity of all disease features in PD.
C1 [Gunn, David G.; Naismith, Sharon L.; Lewis, Simon J. G.] Univ Sydney, Parkinsons Dis Res Clin, Brain & Mind Res Inst, Ageing Brain Ctr, Camperdown, NSW, Australia.
C3 University of Sydney
RP Lewis, SJG (corresponding author), Univ Sydney, Parkinsons Dis Res Clin, Brain & Mind Res Inst, Ageing Brain Ctr, 94 Mallett St, Camperdown, NSW, Australia.
EM simonl@med.usyd.edu.au
FU University of Sydney; NHMRC [402864]
CR Aarsland D, 1999, ARCH NEUROL-CHICAGO, V56, P595, DOI 10.1001/archneur.56.5.595
   Abbott RD, 2005, NEUROLOGY, V65, P1442, DOI 10.1212/01.wnl.0000183056.89590.0d
   Arendt J, 2008, BRIT J PSYCHIAT, V193, P267, DOI 10.1192/bjp.bp.108.050955
   Baumann C, 2005, J NEUROL, V252, P139, DOI 10.1007/s00415-005-0614-5
   BEERSMA DGM, 1992, J AFFECT DISORDERS, V24, P101, DOI 10.1016/0165-0327(92)90024-Z
   Boeve BF, 2001, MOVEMENT DISORD, V16, P622, DOI 10.1002/mds.1120
   Bordet R, 2003, CLIN NEUROPHARMACOL, V26, P65, DOI 10.1097/00002826-200303000-00005
   Borek LL, 2006, J CLIN PSYCHIAT, V67, P958, DOI 10.4088/JCP.v67n0613
   Bronnick K, 2005, ACTA PSYCHIAT SCAND, V112, P201, DOI 10.1111/j.1600-0447.2005.00562.x
   Chaudhuri KR, 2009, LANCET NEUROL, V8, P464, DOI 10.1016/S1474-4422(09)70068-7
   Chaudhuri KR, 2006, LANCET NEUROL, V5, P235, DOI 10.1016/S1474-4422(06)70373-8
   Chee MWL, 2008, CURR OPIN NEUROL, V21, P417, DOI 10.1097/WCO.0b013e3283052cf7
   CUMMINGS JL, 1994, NEUROLOGY, V44, P2308, DOI 10.1212/WNL.44.12.2308
   Demet EM, 1999, PROG NEURO-PSYCHOPH, V23, P753
   DIAMOND SG, 1989, NEUROLOGY, V39, P1187, DOI 10.1212/WNL.39.9.1187
   Drouot X, 2003, NEUROLOGY, V61, P540, DOI 10.1212/01.WNL.0000078194.53210.48
   Fénelon G, 2000, BRAIN, V123, P733, DOI 10.1093/brain/123.4.733
   Ferrara M, 2008, HIPPOCAMPUS, V18, P844, DOI 10.1002/hipo.20444
   FERTL E, 1991, J NEURAL TRANSM-PARK, V3, P41, DOI 10.1007/BF02251135
   FORD DE, 1989, JAMA-J AM MED ASSOC, V262, P1479, DOI 10.1001/jama.262.11.1479
   Fronczek R, 2007, BRAIN, V130, P1577, DOI 10.1093/brain/awm090
   Gagnon JF, 2008, CURR PHARM DESIGN, V14, P3430, DOI 10.2174/138161208786549353
   Gagnon JF, 2006, NEUROLOGY, V67, P742, DOI 10.1212/01.wnl.0000233926.47469.73
   Gagnon JF, 2006, LANCET NEUROL, V5, P424, DOI 10.1016/S1474-4422(06)70441-0
   Ganjavi H, 2007, J NEUROPSYCH CLIN N, V19, P413, DOI 10.1176/appi.neuropsych.19.4.413
   Gjerstad MD, 2008, J NEUROL NEUROSUR PS, V79, P387, DOI 10.1136/jnnp.2007.116830
   Gjerstad MD, 2002, NEUROLOGY, V58, P1544, DOI 10.1212/WNL.58.10.1544
   GOETZ CG, 1993, NEUROLOGY, V43, P2227, DOI 10.1212/WNL.43.11.2227
   Graham JM, 1999, MOVEMENT DISORD, V14, P10
   Halliday G, 2008, ACTA NEUROPATHOL, V115, P409, DOI 10.1007/s00401-008-0344-8
   Happe S, 2002, AGE AGEING, V31, P349, DOI 10.1093/ageing/31.5.349
   HOEHN MM, 1967, NEUROLOGY, V17, P427, DOI 10.1212/WNL.17.5.427
   JANKOVIC J, 1990, NEUROLOGY, V40, P1529, DOI 10.1212/WNL.40.10.1529
   Jean-Louis G, 1998, J PINEAL RES, V25, P177, DOI 10.1111/j.1600-079X.1998.tb00557.x
   Karlsen KH, 1999, J NEUROL NEUROSUR PS, V66, P431, DOI 10.1136/jnnp.66.4.431
   Kumru H, 2007, SLEEP MED, V8, P779, DOI 10.1016/j.sleep.2007.02.005
   KUPFER DJ, 1972, LANCET, V2, P684
   KUPFER DJ, 1976, BIOL PSYCHIAT, V11, P159
   Lee ML, 2009, CURR BIOL, V19, P848, DOI 10.1016/j.cub.2009.03.051
   LEES AJ, 1988, CLIN NEUROPHARMACOL, V11, P512, DOI 10.1097/00002826-198812000-00004
   Lewis SJG, 2005, J NEUROL NEUROSUR PS, V76, P343, DOI 10.1136/jnnp.2003.033530
   Mamikonyan E, 2009, PARKINSONISM RELAT D, V15, P226, DOI 10.1016/j.parkreldis.2008.05.006
   Manni R, 2007, NEUROL SCI, V28, PS1, DOI 10.1007/s10072-007-0731-2
   Maquet P, 1996, NATURE, V383, P163, DOI 10.1038/383163a0
   Marinelli L, 2009, PARKINSONISM RELAT D, V15, P6, DOI 10.1016/j.parkreldis.2008.02.012
   Marion MH, 2008, J NEUROL, V255, P192, DOI 10.1007/s00415-008-0629-9
   Marshall U, 2007, TRENDS COGN SCI, V11, P442, DOI 10.1016/j.tics.2007.09.001
   Muangpaisan W, 2008, INT J GERIATR PSYCH, V23, P699, DOI 10.1002/gps.1963
   Naismith SL, 2009, J AFFECT DISORDERS, V116, P139, DOI 10.1016/j.jad.2008.11.017
   Ondo WG, 2001, NEUROLOGY, V57, P1392, DOI 10.1212/WNL.57.8.1392
   Overeem S, 2002, NEUROLOGY, V58, P498, DOI 10.1212/WNL.58.3.498
   Pacchetti C, 2005, MOVEMENT DISORD, V20, P1439, DOI 10.1002/mds.20582
   Pahwa R, 2007, NEUROLOGY, V68, P1108, DOI 10.1212/01.wnl.0000258660.74391.c1
   Parkinson J., 1817, ESSAY SHAKING PALSY, V0, P0
   Peigneux P, 2004, NEURON, V44, P535, DOI 10.1016/j.neuron.2004.10.007
   Politis M, 2008, EXP NEUROL, V214, P112, DOI 10.1016/j.expneurol.2008.07.021
   Postuma RB, 2008, J NEUROL NEUROSUR PS, V79, P1117, DOI 10.1136/jnnp.2008.149195
   Postuma RB, 2009, NEUROLOGY, V72, P1296, DOI 10.1212/01.wnl.0000340980.19702.6e
   Postuma RB, 2006, NEUROLOGY, V66, P845, DOI 10.1212/01.wnl.0000203648.80727.5b
   Postuma RB, 2008, MOVEMENT DISORD, V23, P1665, DOI 10.1002/mds.22099
   Rauchs G, 2004, SLEEP, V27, P395, DOI 10.1093/sleep/27.3.395
   Reijnders JSAM, 2009, PARKINSONISM RELAT D, V15, P379, DOI 10.1016/j.parkreldis.2008.09.003
   Riemann D, 2001, BIOL PSYCHOL, V57, P67, DOI 10.1016/S0301-0511(01)00090-4
   Selikhova M, 2009, BRAIN, V132, P2947, DOI 10.1093/brain/awp234
   Sinforiani E, 2006, MOVEMENT DISORD, V21, P462, DOI 10.1002/mds.20719
   Spira AP, 2008, J GERIATR PSYCH NEUR, V21, P56, DOI 10.1177/0891988707311043
   Stickgold R, 2005, NATURE, V437, P1272, DOI 10.1038/nature04286
   Takashima A, 2006, P NATL ACAD SCI USA, V103, P756, DOI 10.1073/pnas.0507774103
   Tandberg E, 1998, MOVEMENT DISORD, V13, P895, DOI 10.1002/mds.870130606
   Thannickal TC, 2000, NEURON, V27, P469, DOI 10.1016/S0896-6273(00)00058-1
   Thannickal TC, 2007, BRAIN, V130, P1586, DOI 10.1093/brain/awm097
   Vendette M, 2007, NEUROLOGY, V69, P1843, DOI 10.1212/01.wnl.0000278114.14096.74
   VOGEL GW, 1980, ARCH GEN PSYCHIAT, V37, P247
   Wegelin J, 2005, PARKINSONISM RELAT D, V11, P441, DOI 10.1016/j.parkreldis.2005.05.007
   Woods SP, 2003, J INT NEUROPSYCH SOC, V9, P17, DOI 10.1017/S1355617703910022
NR 75
TC 31
Z9 36
U1 0
U2 2
PU SAGE PUBLICATIONS INC
PI THOUSAND OAKS
PA 2455 TELLER RD, THOUSAND OAKS, CA 91320 USA
SN 0891-9887
EI 1552-5708
J9 J GERIATR PSYCH NEUR
JI J. Geriatr. Psychiatry Neurol.
PD JUN 15
PY 2010
VL 23
IS 2
BP 131
EP 137
DI 10.1177/0891988709358591
PG 7
WC Geriatrics & Gerontology; Clinical Neurology; Psychiatry
SC Geriatrics & Gerontology; Neurosciences & Neurology; Psychiatry
GA 590XP
UT WOS:000277262100007
PM 20101072
DA 2024-02-01
ER

PT J
AU Arias, P
   Vivas, J
   Grieve, KL
   Cudeiro, J
AF Arias, Pablo
   Vivas, Jamile
   Grieve, Kenneth L.
   Cudeiro, Javier
TI Double-blind, randomized, placebo controlled trial on the effect of 10 days low-frequency rTMS over the vertex on sleep in Parkinson's disease
SO SLEEP MEDICINE
LA English
DT Article
DE Parkinson; Sleep; Repetitive transcranial magnetic stimulation (rTMS); Actigraphy; Depression; Therapy
ID transcranial magnetic stimulation; motor cortex; nocturnal disability; nonmotor symptoms; conscious humans; rating-scale; disorders; volleys; disturbance; depression
AB Objective: A recent report indicates repetitive transcranial magnetic stimulation (rTMS) improves sleep in Parkinson's disease (PD). The aim of this work is to evaluate the effect of 10 days rTMS on sleep parameters in PD patients. Methods: Double-blind, placebo-controlled design. Eighteen idiopathic PD patients completed the study. Sleep parameters were evaluated through actigraphy and the Parkinson's Disease Sleep Scale (PDSS), along with depression (Hamilton Depression Rating Scale, HDS), and the Unified Parkinson's Disease Rating Scale (UPDRS). Evaluations were carried out before treatment with rTMS (pre-evaluation. PRE), after the rTMS treatment programme (post-evaluation, POST), and one week after POST (POST-2). Nine PD patients received real rTMS and the other 9 received sham rTMS daily for 10 days, (100 pulses at 1 Hz) applied with a large circular coil over the vertex. Results: Stimulation had no effect over actigraphic variables. Conversely PDSS, HDS, and UPDRS were significantly improved by the stimulation. Notably, however, these changes were found equally in groups receiving real or sham stimulation. Conclusions: rTMS, using our protocol, has no therapeutic value on the sleep of PD patients, when compared to appropriate sham controls. Future works assessing the possible therapeutic role of rTMS on sleep in PD should control the effect of placebo. (C) 2010 Elsevier B.V. All rights reserved.
C1 [Arias, Pablo; Vivas, Jamile; Grieve, Kenneth L.; Cudeiro, Javier] Univ A Coruna, Dept Med INEF, Neurosci & Motor Control Grp NEU ROcom, Coruna 15006, Spain.
   [Arias, Pablo; Vivas, Jamile; Grieve, Kenneth L.; Cudeiro, Javier] Univ A Coruna, Inst Biomed Res INIBIC, Coruna 15006, Spain.
   [Grieve, Kenneth L.] Univ Manchester, Fac Life Sci, Manchester M13 9PL, Lancs, England.
C3 Universidade da Coruna; Universidade da Coruna; Instituto de Investigacion Biomedica de A Coruna (INIBIC); University of Manchester
RP Cudeiro, J (corresponding author), Univ A Coruna, Dept Med INEF, Neurosci & Motor Control Grp NEU ROcom, Coruna 15006, Spain.
EM jcud@udc.es
FU Xunta de Galicia, Spain [2007/000140-0, PGIDIT06PXIC137004PN]
CR ASKENASY JJM, 1985, NEUROLOGY, V35, P527, DOI 10.1212/WNL.35.4.527
   Askenasy JJM, 2003, J NEURAL TRANSM, V110, P125, DOI 10.1007/s007020300001
   Brunner H, 2002, MOVEMENT DISORD, V17, P928, DOI 10.1002/mds.10242
   Chaudhuri KR, 2009, LANCET NEUROL, V8, P464, DOI 10.1016/S1474-4422(09)70068-7
   Chaudhuri KR, 2002, J NEUROL NEUROSUR PS, V73, P629, DOI 10.1136/jnnp.73.6.629
   Chaudhuri KR, 2006, LANCET NEUROL, V5, P235, DOI 10.1016/S1474-4422(06)70373-8
   Chaudhuri KR, 2004, NEUROLOGY, V63, PS17, DOI 10.1212/WNL.63.8_suppl_3.S17
   Comella CL, 2005, NEUROLOGY, V64, P1450, DOI 10.1212/01.WNL.0000158652.74601.48
   Comella CL, 2007, MOVEMENT DISORD, V22, PS367, DOI 10.1002/mds.21682
   Di Lazzaro V, 2002, CLIN NEUROPHYSIOL, V113, P114, DOI 10.1016/S1388-2457(01)00696-4
   Di Lazzaro V, 2001, EXP BRAIN RES, V138, P268
   Di Lazzaro V, 2001, EXP BRAIN RES, V141, P121
   Edwards MJ, 2008, LANCET NEUROL, V7, P827, DOI 10.1016/S1474-4422(08)70190-X
   Hallett M, 2007, NEURON, V55, P187, DOI 10.1016/j.neuron.2007.06.026
   HAMILTON M, 1960, J NEUROL NEUROSUR PS, V23, P56, DOI 10.1136/jnnp.23.1.56
   Huber R, 2007, PLOS ONE, V2, P0, DOI 10.1371/journal.pone.0000276
   Jankovic J, 2008, J NEUROL NEUROSUR PS, V79, P368, DOI 10.1136/jnnp.2007.131045
   Kushida CA, 2001, SLEEP MED, V2, P389, DOI 10.1016/S1389-9457(00)00098-8
   Lomarev MP, 2006, MOVEMENT DISORD, V21, P325, DOI 10.1002/mds.20713
   Mally J, 1999, J NEUROL SCI, V162, P179, DOI 10.1016/S0022-510X(98)00318-9
   Mally J, 1999, J NEUROSCI RES, V57, P935, DOI 10.1002/(SICI)1097-4547(19990915)57:6<935::AID-JNR19>3.0.CO;2-8
   Martínez-Martín P, 2004, MOVEMENT DISORD, V19, P1226, DOI 10.1002/mds.20144
   Massimini M, 2007, P NATL ACAD SCI USA, V104, P8496, DOI 10.1073/pnas.0702495104
   MENZA MA, 1995, PSYCHOSOMATICS, V36, P262, DOI 10.1016/S0033-3182(95)71665-6
   Okabe S, 2003, MOVEMENT DISORD, V18, P382, DOI 10.1002/mds.10370
   Partinen R, 1997, J NEUROL, V244, PS3, DOI 10.1007/BF03160564
   Perez-Lloret S, 2009, J NEUROL, V256, P1480, DOI 10.1007/s00415-009-5141-3
   RAMOSBRIEVA JA, 1988, J PSYCHIATR RES, V22, P21, DOI 10.1016/0022-3956(88)90024-6
   SADEH A, 1995, SLEEP, V18, P288, DOI 10.1093/sleep/18.4.288
   Sommer M, 2006, CLIN NEUROPHYSIOL, V117, P838, DOI 10.1016/j.clinph.2005.10.029
   Stocchi F, 1998, J NEUROL, V245, PS15, DOI 10.1007/PL00007731
   Tandberg E, 1998, MOVEMENT DISORD, V13, P895, DOI 10.1002/mds.870130606
   Valero-Cabré A, 2007, EXP BRAIN RES, V176, P603, DOI 10.1007/s00221-006-0639-8
   van Dijk KD, 2009, MOVEMENT DISORD, V24, P878, DOI 10.1002/mds.22462
   VANHILTEN B, 1994, ARCH NEUROL-CHICAGO, V51, P922, DOI 10.1001/archneur.1994.00540210094018
   Wassermann EM, 2001, CLIN NEUROPHYSIOL, V112, P1367, DOI 10.1016/S1388-2457(01)00585-5
   Young A, 2002, SLEEP, V25, P573
NR 37
TC 20
Z9 27
U1 0
U2 11
PU ELSEVIER SCIENCE BV
PI AMSTERDAM
PA PO BOX 211, 1000 AE AMSTERDAM, NETHERLANDS
SN 1389-9457
EI 1878-5506
J9 SLEEP MED
JI Sleep Med.
PD SEP 15
PY 2010
VL 11
IS 8
BP 759
EP 765
DI 10.1016/j.sleep.2010.05.003
PG 7
WC Clinical Neurology
SC Neurosciences & Neurology
GA 645XO
UT WOS:000281499700006
PM 20674489
DA 2024-02-01
ER

PT J
AU Jost, WH
   Bergmann, L
AF Jost, W. H.
   Bergmann, L.
TI Clinical Data of the Prolonged-Release Formulation of Ropinirole
SO FORTSCHRITTE DER NEUROLOGIE PSYCHIATRIE
LA German
DT Review
DE idiopathic Parkinson syndrome; Ropinirole; dopamine agonist; Parkinson-related poor sleep quality
ID advanced parkinsons-disease; immediate-release; sleep
AB Ropinirole is a non-ergoline dopamine agonist with medium elimination half time, which has been licenced for the therapy of idiopathic Parkinson syndrome in mono- and add-on therapy for more than 10 years. Since 2008 a prolonged-release formulation has been available in Germany, which can be taken once daily. This formulation results in less plasma level fluctuations compared to the thrice-daily immediate-release formulation enabling smoother dopaminergic therapy with symptomatic efficacy day and night. Ropinirole PR has shown good efficacy and tolerability in controlled trials in monotherapy in early patients as well as in add-on studies in advanced patients. In a head-to-head comparison of both formulations as add-on therapy in advanced patients higher doses were achieved with ropinirole PR accompanied by a higher mean decrease of L-Dopa dose. Under these conditions significantly higher efficacy was observed. The titration regime of ropinirole PR is faster with significant efficacy versus placebo as early as in week 2. Especially in patients with pre-existing Parkinson-related poor sleep quality positive effects on sleep and nocturnal symptoms were shown.
C1 [Jost, W. H.] Deutsch Klin Diagnost, Fachbereich Neurol, D-65191 Wiesbaden, Germany.
   [Bergmann, L.] GlaxoSmithKline GmbH, Munich, Germany.
C3 GlaxoSmithKline
RP Jost, WH (corresponding author), Deutsch Klin Diagnost, Fachbereich Neurol, Aukammallee 33, D-65191 Wiesbaden, Germany.
EM jost.neuro@dkd-wiesbaden.de
CR Chaudhuri KR, 2009, MOVEMENT DISORD, V24, P0
   Chaudhuri KR, 2002, J NEUROL NEUROSUR PS, V73, P629, DOI 10.1136/jnnp.73.6.629
   Conte U, 1996, BIOMATERIALS, V17, P889, DOI 10.1016/0142-9612(96)83284-4
   Grosset D, 2009, MOVEMENT DISORD, V24, P826, DOI 10.1002/mds.22112
   JOST WH, 2006, J NEUROL S4, V253, P16
   Lyons KE, 2009, MOVEMENT DISORD, V24, P2121, DOI 10.1002/mds.22750
   Olanow CW, 2006, LANCET NEUROL, V5, P677, DOI 10.1016/S1474-4422(06)70521-X
   Pahwa R, 2007, NEUROLOGY, V68, P1108, DOI 10.1212/01.wnl.0000258660.74391.c1
   Rascol O, 2000, NEW ENGL J MED, V342, P1484, DOI 10.1056/NEJM200005183422004
   Schapira AHV, 2008, MOVEMENT DISORD, V23, P0
   Stocchi F, 2008, MOVEMENT DISORD, V23, P0
   Stocchi F, 2008, CURR MED RES OPIN, V24, P2883, DOI 10.1185/03007990802387130
   Tompson DJ, 2007, CLIN THER, V29, P2654, DOI 10.1016/j.clinthera.2007.12.010
   Watts RL, 2007, MOV DISORD S16, V22, P0
NR 15
TC 0
Z9 0
U1 0
U2 5
PU GEORG THIEME VERLAG KG
PI STUTTGART
PA RUDIGERSTR 14, D-70469 STUTTGART, GERMANY
SN 0720-4299
EI 1439-3522
J9 FORTSCHR NEUROL PSYC
JI Forschritte Neurol. Psychiatr.
PD MAR 15
PY 2010
VL 78
IS 
BP S20
EP S24
DI 10.1055/s-0029-1245178
PG 5
WC Clinical Neurology; Psychiatry
SC Neurosciences & Neurology; Psychiatry
GA 575VO
UT WOS:000276097600006
PM 20195937
DA 2024-02-01
ER

PT J
AU Naismith, SL
   Rogers, NL
   Mackenzie, J
   Hickie, IB
   Lewis, SJG
AF Naismith, Sharon L.
   Rogers, Naomi L.
   Mackenzie, Jennifer
   Hickie, Ian B.
   Lewis, Simon J. G.
TI The relationship between actigraphically defined sleep disturbance and REM sleep behaviour disorder in Parkinson's Disease
SO CLINICAL NEUROLOGY AND NEUROSURGERY
LA English
DT Article
DE Parkinson's Disease; Sleep; Actigraphy; REM sleep behaviour disorder; Insomnia
ID daytime sleepiness
AB Aim: In this study, we sought to evaluate the utility of actigraphy for examining symptoms of rapid eye movement sleep behaviour disorder (RSBD). Methods: Twenty-two patients with idiopathic Parkinson's Disease (mean age = 63.4 years, SD=7.5) underwent neurological assessment and completed sleep diaries, self-report sleep questionnaires and 2-weeks of actigraphy. They also completed the rapid eye movement sleep behavior disorder questionnaire and were classified as screening negative (RSBD-, n=9) or positive (RSBD+, n = 13) for RSBD according to published criteria. Key outcome data were the number of wake bouts and duration of arousals during the sleep interval as determined by actigraphy. Results: Patients classified as RSBD+ demonstrated a higher number of wake bouts than those who were RSBD- (p = 0.011). Conclusions: These results suggest that actigraphy may be a viable tool to assist in the early identification of RSBD. In turn, this could guide early intervention approaches. (C) 2010 Elsevier B.V. All rights reserved.
C1 [Naismith, Sharon L.; Hickie, Ian B.; Lewis, Simon J. G.] Univ Sydney, Parkinsons Dis Res Clin, Ageing Brain Ctr, Brain & Mind Res Inst, Camperdown, NSW 2050, Australia.
   [Rogers, Naomi L.; Mackenzie, Jennifer] Univ Sydney, Brain & Mind Res Inst, Chronobiol & Sleep Grp, Camperdown, NSW 2050, Australia.
C3 University of Sydney; University of Sydney
RP Lewis, SJG (corresponding author), Univ Sydney, Parkinsons Dis Res Clin, Ageing Brain Ctr, Brain & Mind Res Inst, 94 Mallett St, Camperdown, NSW 2050, Australia.
EM simonl@med.usyd.edu.au
FU NHMRC [402864]; University of Sydney
CR Anderson KN, 2009, EUR J NEUROL, V16, P317, DOI 10.1111/j.1468-1331.2008.02414.x
   Blackwell T, 2008, SLEEP, V31, P283, DOI 10.1093/sleep/31.2.283
   Cohen J., 2013, STAT POWER ANAL SOCI, V0, P0, DOI DOI 10.4324/9780203771587/statistical-power-analysis-behavioral-sciences-jacob-cohen
   Compta Y, 2009, BRAIN, V132, P3308, DOI 10.1093/brain/awp263
   Garcia-Borreguero D, 2003, SLEEP MED REV, V7, P115, DOI 10.1053/smrv.2002.0229
   Hurelbrink C, 2005, J NEUROL, V252, P642, DOI 10.1007/s00415-005-0709-z
   Iranzo A, 2009, SLEEP MED REV, V13, P385, DOI 10.1016/j.smrv.2008.11.003
   Lewis SJG, 2003, J NEUROSCI, V23, P6351, DOI 10.1523/jneurosci.23-15-06351.2003
   Marinus J, 2003, SLEEP, V26, P1049, DOI 10.1093/sleep/26.8.1049
   Marion MH, 2008, J NEUROL, V255, P192, DOI 10.1007/s00415-008-0629-9
   Martinez-Martin P, 2008, MOVEMENT DISORD, V23, P1681, DOI 10.1002/mds.22110
   Meerlo P, 2008, SLEEP MED REV, V12, P197, DOI 10.1016/j.smrv.2007.07.007
   Perez-Lloret S, 2009, J NEUROL, V256, P1480, DOI 10.1007/s00415-009-5141-3
   ROGERS NL, 2005, SLEEP DEPRIVATION CL, V0, P81
   Schenck CH, 1996, NEUROLOGY, V46, P388, DOI 10.1212/WNL.46.2.388
   Schwartz JRL, 2008, CURR NEUROPHARMACOL, V6, P367, DOI 10.2174/157015908787386050
   Stiasny-Kolster K, 2007, MOVEMENT DISORD, V22, P2386, DOI 10.1002/mds.21740
   UDCMarsden CD, 1987, RECENT DEVELOPMENTS IN PARKINSONS DISEASE, V0, P153
   Van Someren EJW, 2006, MOVEMENT DISORD, V21, P1136, DOI 10.1002/mds.20900
   Vendette M, 2007, NEUROLOGY, V69, P1843, DOI 10.1212/01.wnl.0000278114.14096.74
   Verbaan D, 2008, MOVEMENT DISORD, V23, P35, DOI 10.1002/mds.21727
NR 23
TC 30
Z9 34
U1 0
U2 9
PU ELSEVIER
PI AMSTERDAM
PA RADARWEG 29, 1043 NX AMSTERDAM, NETHERLANDS
SN 0303-8467
EI 1872-6968
J9 CLIN NEUROL NEUROSUR
JI Clin. Neurol. Neurosurg.
PD JUN 15
PY 2010
VL 112
IS 5
BP 420
EP 423
DI 10.1016/j.clineuro.2010.02.011
PG 4
WC Clinical Neurology; Surgery
SC Neurosciences & Neurology; Surgery
GA 609NP
UT WOS:000278663800007
PM 20303647
DA 2024-02-01
ER

PT J
AU D'Agostino, A
   De Gaspari, D
   Antonini, A
   Kantzas, I
   Limosani, I
   Manzone, ML
   Schiavella, M
   Paganini, L
   Siri, C
   Rizzi, P
   Scarone, S
AF D'Agostino, Armando
   De Gaspari, Danilo
   Antonini, Angelo
   Kantzas, Ilde
   Limosani, Ivan
   Manzone, Maria Laura
   Schiavella, Mauro
   Paganini, Laura
   Siri, Chiara
   Rizzi, Pietro
   Scarone, Silvio
TI Cognitive Bizarreness in the Dream and Waking Mentation of Nonpsychotic Patients With Parkinson's Disease
SO JOURNAL OF NEUROPSYCHIATRY AND CLINICAL NEUROSCIENCES
LA English
DT Article
ID sleep; model; dopamine; brain; schizophrenia; hypothesis; balance
AB Cognitive bizarreness is a shared feature of the dream and waking mentation of acutely psychotic patients. The authors investigated this measure of the structural architecture of thought in the dream and waking mentation of 20 nonpsychotic patients with Parkinson's disease after treatment with prodopaminergic drugs. Statistically overlapping levels of cognitive bizarreness were found in the waking fantasy and dream reports of the Parkinson's disease population, whereas almost no bizarreness was found in the waking cognition of the comparison group, suggesting it may be an inherent quality of cognition in Parkinson's disease patients, possibly related to the cholinergic/dopaminergic imbalance underlying this complex disorder. (The Journal of Neuropsychiatry and Clinical Neurosciences 2010; 22:395-400)
C1 [D'Agostino, Armando; Kantzas, Ilde; Scarone, Silvio] Univ Milan, Dept Med Surg & Dent, Psichiatria AO San Paolo 2, I-20142 Milan, Italy.
   [D'Agostino, Armando; Limosani, Ivan; Manzone, Maria Laura; Scarone, Silvio] Unita Operat Psichiatria, Milan, Italy.
   [De Gaspari, Danilo; Antonini, Angelo; Schiavella, Mauro; Paganini, Laura] Ist Clin Perfezionamento, Parkinson Inst, Milan, Italy.
   [Rizzi, Pietro] Univ Milano Bicocca, Dept Psychol, Milan, Italy.
C3 University of Milan; University of Milano-Bicocca
RP Scarone, S (corresponding author), Univ Milan, Dept Med Surg & Dent, Psichiatria AO San Paolo 2, Via Antonio Rudini 8, I-20142 Milan, Italy.
EM silvio.scarone@unimi.it
CR [Anonymous], 1968, PSYCHOLOGICAL TESTING, V0, P0
   [Anonymous], 1995, THE INTERPRETATION OF DREAMS; AND ON DREAMS: (1900-1901), V0, P0
   Arieti S, 1974, INTERPRETATION OF SCHIZOPHRENIA, V2nd, P0
   Bleuler E., 1966, DEMENTIA PRAECOX GRO, V0, P0
   Borek LL, 2007, MOVEMENT DISORD, V22, P198, DOI 10.1002/mds.21255
   Calabresi P, 2006, LANCET NEUROL, V5, P974, DOI 10.1016/S1474-4422(06)70600-7
   Chou KL, 2008, NEUROL CLIN, V26, PS65, DOI 10.1016/j.ncl.2008.05.003
   COCHEN DE, 2008, NAT CLIN PRACT NEURO, V4, P254
   FAHN S, 1987, PARKINSONS DIS */* M, V11, P153
   Friedman JH, 2008, CNS SPECTRUMS, V13, P12, DOI 10.1017/S1092852900017272
   Gottesmann C, 2006, NEUROSCIENCE, V140, P1105, DOI 10.1016/j.neuroscience.2006.02.082
   Gottesmann C, 2002, PSYCHIAT CLIN NEUROS, V56, P345, DOI 10.1046/j.1440-1819.2002.01022.x
   Hobson A, 2004, NATURE, V430, P21, DOI 10.1038/430021a
   HOBSON J A, 1987, HUMAN NEUROBIOLOGY, V6, P157
   Hobson JA, 2000, BEHAV BRAIN SCI, V23, P793, DOI 10.1017/S0140525X00003976
   HOEHN MM, 1967, NEUROLOGY, V17, P427, DOI 10.1212/WNL.17.5.427
   Mehta SH, 2008, CNS SPECTRUMS, V13, P6, DOI 10.1017/S1092852900017260
   Minkowski E., 2002, SCHIZOPHRENIE PSYCHO, V0, P0
   Murray H., 1943, THEMATIC APPERCEPTIO, V0, P0
   Nielsen TA, 2000, BEHAV BRAIN SCI, V23, P851, DOI 10.1017/S0140525X0000399X
   Nilsson MH, 2008, PARKINSONISM RELAT D, V14, P291, DOI 10.1016/j.parkreldis.2007.09.003
   Pappert EJ, 1999, MOVEMENT DISORD, V14, P117, DOI 10.1002/1531-8257(199901)14:1<117::AID-MDS1019>3.0.CO;2-0
   Quik M, 2009, BIOCHEM PHARMACOL, V78, P677, DOI 10.1016/j.bcp.2009.05.003
   Robbins M, 2008, J AM PSYCHOANAL ASS, V56, P177, DOI 10.1177/0003065108315691
   Scarone S, 2008, SCHIZOPHRENIA BULL, V34, P515, DOI 10.1093/schbul/sbm116
   Solms M., 1997, NEUROPSYCHOLOGY DREA, V0, P0, DOI DOI 10.1023/A:1020597026919
   *SPSS INC, 2001, SPSS 11 0, V0, P0
   TANDON R, 1989, ARCH GEN PSYCHIAT, V46, P745
   Weinberger DR, 2002, ARCH GEN PSYCHIAT, V59, P553, DOI 10.1001/archpsyc.59.6.553
   WILLIAMS J, 1992, CONSCIOUS COGN, V1, P172, DOI 10.1016/1053-8100(92)90059-J
NR 30
TC 8
Z9 8
U1 0
U2 3
PU AMER PSYCHIATRIC PUBLISHING, INC
PI WASHINGTON
PA 800 MAINE AVE SW, SUITE 900, WASHINGTON, DC 20024 USA
SN 0895-0172
EI 1545-7222
J9 J NEUROPSYCH CLIN N
JI J. Neuropsychiatr. Clin. Neurosci.
PD FAL 15
PY 2010
VL 22
IS 4
BP 395
EP 400
DI 10.1176/jnp.2010.22.4.395
PG 6
WC Clinical Neurology; Neurosciences; Psychiatry
SC Neurosciences & Neurology; Psychiatry
GA 673IB
UT WOS:000283651600033
PM 21037124
DA 2024-02-01
ER

PT J
AU Georgiev, D
   Danieli, A
   Ocepek, L
   Novak, D
   Zupancic-Kriznar, N
   Trost, M
   Pirtosek, Z
AF Georgiev, Dejan
   Danieli, Aljosa
   Ocepek, Lidija
   Novak, Dominika
   Zupancic-Kriznar, Nina
   Trost, Maja
   Pirtosek, Zvezdan
TI OTHELLO SYNDROME IN PATIENTS WITH PARKINSON'S DISEASE
SO PSYCHIATRIA DANUBINA
LA English
DT Article; Proceedings Paper
DE Othello syndrome; delusional jealousy; Parkinson's disease; dopamine agonists; atypical neuroleptics
ID hedonistic homeostatic dysregulation; dopamine replacement therapy; delusional jealousy; risk-factors; psychosis; dementia; prevalence; management
AB Background: Othello syndrome (OS) is an organic delusional disorder with prevailing jealousy symptoms presumably appearing as side effect of antiparkinsonian therapy. The clinical spectrum of psychiatric symptoms in Parkinson's disease (PD) is very wide, including symptoms of depresion and anxiety, hallucinations, delusions, with prevalent paranoid symptoms, agitation, delirium and sleep disorders. At our knowledge, just a few cases of patients with PD and OS were reported till now. Methods: three neurologists working in a tertiary referral centre were asked to report cases of pathological jealousy as defined by the DSM IV criteria (Kaplan et al. 1994). The following data were collected retrospectively: sex, age at PD onset, age at OS onset, duration of PD, duration of PD treatment, duration of treatment with dopamine agonists (DAs), treatment of OS, past history of alcoholism, premorbid personality disorder, family history of psychiatric disorders and data about general cognitive condition. Results: Five PD patients (three males) with OS were investigated. The mean age of the patients at the PD onset was 46.80 +/- 8.87 (SD), the mean age at the OS onset was 56.40 +/- 8.76 (SD). Before the onset of OS, all of them were taking dopamine agonists. The first patient was treated with pramipexole, apomorphine infusion and levodopa/carbidopa, the second with apomorphine infusion plus levodopa/carbidopa/entacapone, the third with praimpexole, the fourth and fifth with ropinirole. Decrease of dopamine agonist led to clinical improvement in three patients (complete reduction of the symptoms in two, reduction of symptoms in one patients). In two patients, the symptoms remained the same. In three patients atypical neuroleptics had to be added: clozapine in two and quetiapine in one patient. Conclusions: We believe that OS is a more common psychiatric side effect in PD patients on treatment with dopamine agonists than usually believed, particulary in those with early disease onset. It is a very disturbing symptom for patients and their partners, often underestimated by them, and should therefore be actively searched for.
C1 [Georgiev, Dejan; Danieli, Aljosa; Ocepek, Lidija; Novak, Dominika; Zupancic-Kriznar, Nina; Trost, Maja; Pirtosek, Zvezdan] Univ Med Ctr Ljubljana, Dept Neurol, Ljubljana 1000, Slovenia.
C3 University Medical Centre Ljubljana
RP Georgiev, D (corresponding author), Univ Med Ctr Ljubljana, Dept Neurol, Zaloska Cesta 2, Ljubljana 1000, Slovenia.
EM georgievdejan@gmail.com
CR Aarsland D, 1999, ARCH NEUROL-CHICAGO, V56, P595, DOI 10.1001/archneur.56.5.595
   Antonini A, 2009, DRUG SAFETY, V32, P475, DOI 10.2165/00002018-200932060-00004
   Bonuccelli Ubaldo, 2006, EXPERT REV NEUROTHER, V6, P81, DOI 10.1586/14737175.6.1.81
   Bostwick JM, 2009, MAYO CLIN PROC, V84, P310, DOI 10.1016/S0025-6196(11)60538-7
   Braak H, 2003, NEUROBIOL AGING, V24, P197, DOI 10.1016/S0197-4580(02)00065-9
   Brüne M, 2001, NERVENARZT, V72, P224, DOI 10.1007/s001150050742
   Cannas A, 2009, NEUROLOGIST, V15, P34, DOI 10.1097/NRL.0b013e3181883dd4
   Cantello R, 2000, J NEUROL NEUROSUR PS, V69, P566
   Clarke C., 2009, NEUROLOGY QUEEN SQUA, V0, P0
   Daneli A, 2004, MED RAZG, V43, P161
   Evans AH, 2004, CURR OPIN NEUROL, V17, P393, DOI 10.1097/01.wco.0000137528.23126.41
   Fénelon G, 2000, BRAIN, V123, P733, DOI 10.1093/brain/123.4.733
   Giladi N, 2000, J NEURAL TRANSM, V107, P59, DOI 10.1007/s007020050005
   Giovannoni G, 2000, J NEUROL NEUROSUR PS, V68, P423, DOI 10.1136/jnnp.68.4.423
   HODGSON RE, 1992, J NERV MENT DIS, V180, P663, DOI 10.1097/00005053-199210000-00010
   Kaplan HI., 1994, KAPLAN AND SADOCKS SYNOPSIS OF PSYCHIATRY, V0, P0
   Luauté JP, 2008, J NEUROPSYCH CLIN N, V20, P245, DOI 10.1176/appi.neuropsych.20.2.245
   McNamara P, 1991, J GERIATR PSYCHIATRY NEUROL, V4, P157, DOI 10.1177/089198879100400306
   Nakamura K, 2006, J NEUROPSYCH CLIN N, V18, P560
   Thanvi BR, 2005, POSTGRAD MED J, V81, P644, DOI 10.1136/pgmj.2004.032029
   Tintner R, 2003, EXPERT OPIN INV DRUG, V12, P1803, DOI 10.1517/eoid.12.11.1803.21881
   Tsai SJ, 1997, J CLIN PSYCHIAT, V58, P492, DOI 10.4088/JCP.v58n1105
   Wolters EC, 2001, CURR OPIN NEUROL, V14, P499, DOI 10.1097/00019052-200108000-00011
   Yusim A, 2008, AM J PSYCHIAT, V165, P1119, DOI 10.1176/appi.ajp.2008.07111820
   Zahodne LB, 2008, DRUG AGING, V25, P665, DOI 10.2165/00002512-200825080-00004
NR 25
TC 33
Z9 33
U1 0
U2 8
PU MEDICINSKA NAKLADA
PI ZAGREB
PA VLASKA 69, HR-10000 ZAGREB, CROATIA
SN 0353-5053
EI 
J9 PSYCHIAT DANUB
JI Psychiatr. Danub.
PD FEB 15
PY 2010
VL 22
IS 1
BP 94
EP 98
DI 
PG 5
WC Psychiatry
SC Psychiatry
GA 829EB
UT WOS:000295558400016
PM 20305599
DA 2024-02-01
ER

PT J
AU Valappil, RA
   Black, JE
   Broderick, MJ
   Carrillo, O
   Frenette, E
   Sullivan, SS
   Goldman, SM
   Tanner, CM
   Langston, JW
AF Valappil, Ruksana Azhu
   Black, Jed E.
   Broderick, Meredith J.
   Carrillo, Oscar
   Frenette, Eric
   Sullivan, Shannon S.
   Goldman, Samuel M.
   Tanner, Caroline M.
   Langston, James W.
TI Exploring the Electrocardiogram as a Potential Tool to Screen for Premotor Parkinson's Disease
SO MOVEMENT DISORDERS
LA English
DT Article
DE heart rate variability; electrocardiogram; cardiac autonomic dysfunction; Parkinson's disease; pre-motor Parkinson's disease
ID sleep behavior disorder; heart-rate-variability; neurodegenerative disorder; autonomic control; pathology; pathophysiology; scintigraphy
AB The aim of this study was to test the hypothesis that patients with REM sleep behavior disorder, many of whom will develop Parkinson's disease (PD) or a related synucleinopathy, will demonstrate decreased heart rate variability (HRV) compared with a group of age-matched controls as measured by an electrocardiogram during wakefulness. We compared HRV in 11 untreated idiopathic REM sleep behavior disorder patients (9 men and 2 women; mean age, 63.3 years; SD, 7.5 years) and 11 control subjects with idiopathic insomnia without REM sleep behavior disorder (7 men and 4 women; mean age, 59.5 years; SD, 8.7 years). Subjects with other causes of reduced HRV were excluded. HRV was determined from 5-minute presleep segments of a single channel electrocardiogram recorded during polysomnographic evaluations, using R-R intervals during wakefulness. Time domain, geometric measures, and spectral analysis of the R-R intervals were significantly different between cases and controls. A discriminant function analysis correctly classified 95.5% of subjects (overall model fit, P = 0.016). Leave-one-out cross-validation correctly classified 77.3% of subjects. HRV during wakefulness is significantly decreased in patients with idiopathic REM sleep behavior disorder compared with control subjects, suggesting abnormalities of both sympathetic and parasympathetic function. Patients with RBD may later develop motor and cognitive features of a Lewy body disorder, such as PD. Cardiac autonomic dysfunction is also impaired in PD, suggesting that impaired HRV may be an early sign of PD. HRV measured by routine electrocardiograms could be used to screen for Lewy body disorders such as PD. (C) 2010 Movement Disorder Society
C1 [Valappil, Ruksana Azhu; Goldman, Samuel M.; Tanner, Caroline M.; Langston, James W.] Parkinsons Inst & Clin Ctr, Dept Clin Res, Sunnyvale, CA USA.
   [Black, Jed E.; Carrillo, Oscar; Sullivan, Shannon S.] Stanford Univ, Dept Psychiat & Behav Sci, Redwood City, CA USA.
   [Broderick, Meredith J.] Minor & James Med, Sleep Med, Seattle, WA USA.
   [Frenette, Eric] Univ Sherbrooke, Dept Neurol, Sherbrooke, PQ J1K 2R1, Canada.
C3 Stanford University; University of Sherbrooke
RP Langston, JW (corresponding author), 675 Almanor Ave, Sunnyvale, CA 94085 USA.
EM jwlangston@thepi.org
FU Michael J Fox Foundation for Parkinson's disease; Michael J Fox foundation; Lucille Packard Children's Hospital; NIH; AHRQ; Blume foundation; Brin foundation; James and Sharron Clark; Parkinson's Institute and Clinical Center; Parkinson's disease foundation; Department of defense; Welding manufacturer's group; Michael J Fox foundation for Parkinson's research; Cognistat
CR American Academy of Sleep Medicine (AASM), 2005, INT CLASS SLEEP DIS, V0, P0
   BAIRD LM, 2005, SANDMAN ELITE SLEEP, V0, P0
   Barbic F, 2007, HYPERTENSION, V49, P120, DOI 10.1161/01.HYP.0000250939.71343.7c
   Berntson GG, 1997, PSYCHOPHYSIOLOGY, V34, P623, DOI 10.1111/j.1469-8986.1997.tb02140.x
   Bloch A, 2006, NEUROPATH APPL NEURO, V32, P284, DOI 10.1111/j.1365-2990.2006.00727.x
   Boeve B, 2003, NEUROLOGY, V61, P40, DOI 10.1212/01.WNL.0000073619.94467.B0
   Boeve BF, 2007, BRAIN, V130, P2770, DOI 10.1093/brain/awm056
   Boeve BF, 2007, SLEEP MED, V8, P60, DOI 10.1016/j.sleep.2006.08.017
   Bouhaddi M, 2004, AUTON NEUROSCI-BASIC, V116, P30, DOI 10.1016/j.autneu.2004.06.009
   Braak H, 2003, NEUROBIOL AGING, V24, P197, DOI 10.1016/S0197-4580(02)00065-9
   Camm AJ, 1996, EUR HEART J, V17, P354
   Chan Y. H., 2005, SMJ SINGAPORE MEDICAL JOURNAL, V46, P54
   Devos D, 2003, J NEURAL TRANSM, V110, P997, DOI 10.1007/s00702-003-0016-8
   Fang SC, 2008, J PSYCHOSOM RES, V65, P23, DOI 10.1016/j.jpsychores.2008.02.003
   FeriniStrambi L, 1996, SLEEP, V19, P367, DOI 10.1093/sleep/19.5.367
   Iranzo A, 2006, LANCET NEUROL, V5, P572, DOI 10.1016/S1474-4422(06)70476-8
   Iwanaga K, 1999, NEUROLOGY, V52, P1269, DOI 10.1212/WNL.52.6.1269
   Kallio M, 2000, EUR J NEUROL, V7, P667, DOI 10.1046/j.1468-1331.2000.00127.x
   Lanfranchi PA, 2007, SLEEP, V30, P1019, DOI 10.1093/sleep/30.8.1019
   Langston JW, 2006, ANN NEUROL, V59, P591, DOI 10.1002/ana.20834
   Lim SY, 2009, ARCH NEUROL-CHICAGO, V66, P167, DOI 10.1001/archneurol.2008.561
   Miyamoto T, 2006, NEUROLOGY, V67, P2236, DOI 10.1212/01.wnl.0000249313.25627.2e
   Miyamoto T, 2008, SLEEP, V31, P717, DOI 10.1093/sleep/31.5.717
   Miyamoto T, 2009, SLEEP MED, V10, P1066, DOI 10.1016/j.sleep.2009.02.003
   NISKANEN JPT, 2004, SOFTWARE ADV HRV ANA, V0, P0
   Oguri T, 2008, SLEEP MED, V9, P583, DOI 10.1016/j.sleep.2007.08.006
   Ohayon MM, 1997, J CLIN PSYCHIAT, V58, P369
   Olson EJ, 2000, BRAIN, V123, P331, DOI 10.1093/brain/123.2.331
   Postuma RB, 2009, NEUROLOGY, V72, P1296, DOI 10.1212/01.wnl.0000340980.19702.6e
   Schenck CH, 1997, BIOL PSYCHIAT, V42, P527, DOI 10.1016/S0006-3223(97)00228-X
   Schenck CH, 1996, NEUROLOGY, V46, P388, DOI 10.1212/WNL.46.2.388
   Seah S. T. A., 2005, SMJ SINGAPORE MEDICAL JOURNAL, V46, P210
   Simuni T, 2008, ANN NEUROL, V64, PS65, DOI 10.1002/ana.21472
   Spicer J., 2005, MAKING SENSE MULTIVARIATE DATA, V0, P0, DOI DOI 10.4135/9781412984904
   Stiasny-Kolster K, 2005, BRAIN, V128, P126, DOI 10.1093/brain/awh322
   Takatsu H, 2000, J NUCL MED, V41, P71
   UCHIYAMA M, 1995, NEUROLOGY, V45, P709, DOI 10.1212/WNL.45.4.709
NR 37
TC 72
Z9 76
U1 1
U2 5
PU WILEY
PI HOBOKEN
PA 111 RIVER ST, HOBOKEN 07030-5774, NJ USA
SN 0885-3185
EI 1531-8257
J9 MOVEMENT DISORD
JI Mov. Disord.
PD OCT 30
PY 2010
VL 25
IS 14
BP 2296
EP 2303
DI 10.1002/mds.23348
PG 8
WC Clinical Neurology
SC Neurosciences & Neurology
GA 671EQ
UT WOS:000283483500006
PM 20976736
DA 2024-02-01
ER

PT J
AU Wang, G
   Wan, Y
   Cheng, Q
   Xiao, Q
   Wang, Y
   Zhang, J
   Ma, JF
   Wang, XJ
   Zhou, HY
   Chen, SD
AF Wang, Gang
   Wan, Ying
   Cheng, Qi
   Xiao, Qin
   Wang, Ying
   Zhang, Jing
   Ma, Jian-Fang
   Wang, Xi-Jin
   Zhou, Hai-Yan
   Chen, Sheng-Di
TI Malnutrition and associated factors in Chinese patients with Parkinson's disease: Results from a pilot investigation
SO PARKINSONISM & RELATED DISORDERS
LA English
DT Article
DE Parkinson's disease; Malnutrition; Non-motor symptoms
ID mini-nutritional assessment; anxiety; depression; sleepiness; disorders; symptoms; body
AB Objective: This study was conducted to evaluate the prevalence of malnutrition among patients with Parkinson's disease (PD) and determine the associations between malnutrition and non-motor symptoms (NMS). Methods: We conducted a cross-sectional assessment of 117 consecutive outpatients with PD and their respective caregivers. The participants were interviewed and assessed using various scales, including the Mini Nutritional Assessment (MNA), Non-Motor Symptoms questionnaire for Parkinson's disease (NMS quest), Mini-mental State Examination (MMSE), Pittsburgh Sleep Quality Index (PSQI), Epworth Sleepiness Scale (ESS), Geriatric Depression Scale (GDS), and Hamilton Anxiety Scale (HAMA). We also investigated the socio-demographic characteristics of the subjects. Results: The prevalence of malnutrition (MNA score < 17) was 1.71%, and 19.66% patients were at risk of malnutrition (17 <= MNA score <= 23.5). Poor nutrition (malnutrition and at risk of malnutrition) was associated with some of the NMS including the constipation, vomiting, loss of interest. inability to concentrate and sadness, and high scores in PSQI, GDS, and HAMA. Constipation (OR, 6.646: 95% CI, 1.561-28,300; P = 0.010) and GDS scores (OR, 1.166: 95% CI, 1.042-1.304; P = 0.007) were considered to be the 2 most important predictors of nutritional impairment. Conclusions: Nearly 22% of PD patients were malnourished or at the risk of malnutrition and the negative association between NMSs and nutritional care needs to be determined by further studies. (C) 2009 Elsevier Ltd. All rights reserved.
C1 [Wang, Gang; Wan, Ying; Cheng, Qi; Xiao, Qin; Wang, Ying; Zhang, Jing; Ma, Jian-Fang; Wang, Xi-Jin; Zhou, Hai-Yan; Chen, Sheng-Di] Shanghai Jiao Tong Univ, Sch Med, Dept Neurol, Ruijin Hosp, Shanghai 200025, Peoples R China.
   [Wang, Gang; Wan, Ying; Cheng, Qi; Xiao, Qin; Wang, Ying; Zhang, Jing; Ma, Jian-Fang; Wang, Xi-Jin; Zhou, Hai-Yan; Chen, Sheng-Di] Shanghai Jiao Tong Univ, Sch Med, Inst Neurol, Ruijin Hosp, Shanghai 200025, Peoples R China.
   [Cheng, Qi] Shanghai Jiao Tong Univ, Sch Publ Hlth, Shanghai 200025, Peoples R China.
C3 Shanghai Jiao Tong University; Shanghai Jiao Tong University; Shanghai Jiao Tong University
RP Chen, SD (corresponding author), Shanghai Jiao Tong Univ, Sch Med, Dept Neurol, Ruijin Hosp, Shanghai 200025, Peoples R China.
EM qicheng8@yahoo.com.cn; chen_sd@medmail.com.cn
FU National Program of Basic Research of China [2006CB500706]; Program for Outstanding Medical Academic Leader [LJ 06003]; Program of Shanghai Municipal Health Bureau for Young Scholar [2007-69]
CR Bai YL, 2008, INT J NURS STUD, V45, P571, DOI 10.1016/j.ijnurstu.2006.07.026
   Barichella M, 2008, NUTR NEUROSCI, V11, P128, DOI 10.1179/147683008X301441
   BEYER PL, 1995, J AM DIET ASSOC, V95, P979, DOI 10.1016/S0002-8223(95)00269-3
   Carpenter JS, 1998, J PSYCHOSOM RES, V45, P5, DOI 10.1016/S0022-3999(97)00298-5
   Chaudhuri KR, 2006, MOVEMENT DISORD, V21, P916, DOI 10.1002/mds.20844
   Chen WC, 2006, AM J KIDNEY DIS, V48, P277, DOI 10.1053/j.ajkd.2006.04.079
   Chung KF, 2000, J PSYCHOSOM RES, V49, P367, DOI 10.1016/S0022-3999(00)00186-0
   DAmelio M, 2006, J NEUROL, V253, P33, DOI 10.1007/s00415-005-0916-7
   Gazzotti C, 2000, J NUTR HEALTH AGING, V4, P176
   GIBB WRG, 1988, J NEUROL NEUROSUR PS, V51, P745, DOI 10.1136/jnnp.51.6.745
   Guigoz Y, 2002, CLIN GERIATR MED, V18, P737, DOI 10.1016/S0749-0690(02)00059-9
   HAMILTON M, 1959, BRIT J MED PSYCHOL, V32, P50, DOI 10.1111/j.2044-8341.1959.tb00467.x
   JOHNS MW, 1991, SLEEP, V14, P540, DOI 10.1093/sleep/14.6.540
   Kurlowicz L, 2000, HOME CARE PROVID, V5, P76, DOI 10.1016/S1084-628X(00)90061-3
   MARKUS HS, 1993, J NEURAL TRANSM-PARK, V5, P117, DOI 10.1007/BF02251202
   Martignoni E, 1995, J NEURAL TRANSM-SUPP, V0, P11
   MRKUS HS, 1992, J CLIN SCI, V83, P199
   Partinen R, 1997, J NEUROL, V244, PS3, DOI 10.1007/BF03160564
   Persson MD, 2002, J AM GERIATR SOC, V50, P1996, DOI 10.1046/j.1532-5415.2002.50611.x
   Pfeiffer RF, 2003, LANCET NEUROL, V2, P107, DOI 10.1016/S1474-4422(03)00307-7
   Ravina B, 2007, NEUROLOGY, V69, P342, DOI 10.1212/01.wnl.0000268695.63392.10
   Richard IH, 1996, J NEUROPSYCH CLIN N, V8, P383
   Sakajiri K, 1997, RINSHO SHINKEIGAKU, V37, P611
   Shulman LM, 2002, PARKINSONISM RELAT D, V8, P193, DOI 10.1016/S1353-8020(01)00015-3
   Soini H, 2004, EUR J CLIN NUTR, V58, P64, DOI 10.1038/sj.ejcn.1601748
   TOMBAUGH TN, 1992, J AM GERIATR SOC, V40, P922, DOI 10.1111/j.1532-5415.1992.tb01992.x
   Toth MJ, 1997, NEUROLOGY, V48, P88, DOI 10.1212/WNL.48.1.88
   Wang G, 2008, J NEUROL SCI, V271, P153, DOI 10.1016/j.jns.2008.04.008
   Wang G, 2006, MOVEMENT DISORD, V21, P1439, DOI 10.1002/mds.20999
   Yeh TL, 2004, J PSYCHOSOM RES, V57, P165, DOI 10.1016/S0022-3999(03)00606-8
NR 30
TC 55
Z9 64
U1 0
U2 12
PU ELSEVIER SCI LTD
PI OXFORD
PA THE BOULEVARD, LANGFORD LANE, KIDLINGTON, OXFORD OX5 1GB, OXON, ENGLAND
SN 1353-8020
EI 1873-5126
J9 PARKINSONISM RELAT D
JI Parkinsonism Relat. Disord.
PD FEB 15
PY 2010
VL 16
IS 2
BP 119
EP 123
DI 10.1016/j.parkreldis.2009.08.009
PG 5
WC Clinical Neurology
SC Neurosciences & Neurology
GA 569RS
UT WOS:000275617700010
PM 19783464
DA 2024-02-01
ER

PT J
AU Verbaan, D
   van Rooden, SM
   van Hilten, JJ
   Rijsman, RM
AF Verbaan, Dagmar
   van Rooden, Stephanie M.
   van Hilten, Jacobus J.
   Rijsman, Roselyne M.
TI Prevalence and Clinical Profile of Restless Legs Syndrome in Parkinson's Disease
SO MOVEMENT DISORDERS
LA English
DT Article
DE restless legs syndrome; Parkinson's disease; cohort study; clinical profile; non-dopaminergic
ID general-population; spinal-cord; sleep; symptoms; impact; rls; pathophysiology; epidemiology; stimulation; association
AB Parkinson's disease (PD) and restless legs syndrome (RLS) have a dopaminergic link. More insight in the clinical profile of RLS in patients with PD may benefit our understanding of this link. The aims of this study were to evaluate the frequency and clinical profile of RLS in a large cohort of PD patients. In 269 nondemented Caucasian PD patients, the four diagnostic criteria for RLS were administered by a RLS trained researcher. In patients with definite RLS, the severity of these symptoms was assessed. Furthermore, in all patients, relevant motor and nonmotor symptoms in PD were evaluated. Definite RLS was present in 11% of the patients. RLS patients were more often female (69% vs. 32%, P < 0.001), but no other significant differences existed between PD patients with and without RLS. Within the PD patients with RLS, severity of RLS correlated positively with PD severity, motor fluctuations, depressive symptoms, daytime sleepiness, cognitive problems, autonomic symptoms, and psychotic symptoms. This study in a large PD cohort shows that prevalence of RLS is similar to that in the general population, which might be caused by underestimation of RLS due to dopaminergic treatment. No relations were found between the presence of RLS and PD symptoms, but the severity of RLS was related to the severity of PD-related, mainly nondopaminergic, symptoms. It is hypothesized that, nondopaminergic systems, such as the noradrenergic system may play a role in the possible link between PD and RLS. (C) 2010 Movement Disorder Society
C1 [Verbaan, Dagmar; van Rooden, Stephanie M.; van Hilten, Jacobus J.] Leiden Univ, Med Ctr, Dept Neurol, NL-2300 RC Leiden, Netherlands.
   [Rijsman, Roselyne M.] Westeinde Ziekenhuis, Dept Clin Neurophysiol, The Hague, Netherlands.
   [Rijsman, Roselyne M.] Westeinde Ziekenhuis, Sleepctr, The Hague, Netherlands.
C3 Leiden University; Leiden University Medical Center (LUMC); Leiden University - Excl LUMC
RP Verbaan, D (corresponding author), Leiden Univ, Med Ctr, Dept Neurol, K5Q-92,POB 9600, NL-2300 RC Leiden, Netherlands.
EM D.Verbaan@lumc.nl
FU Prinses Beatrix Fonds (PBF) [WAR05-0120]; van Alkemade-Keuls Foundation; Dutch Parkinson's Disease Society; Boehringer Ingelheim; Pfizer; UCB
CR Allen RP, 2007, AM J MED, V120, PS13, DOI 10.1016/j.amjmed.2006.11.003
   Allen RP, 2003, SLEEP MED, V4, P101, DOI 10.1016/S1389-9457(03)00010-8
   Allen RP, 2005, ARCH INTERN MED, V165, P1286, DOI 10.1001/archinte.165.11.1286
   Appiah-Kubi LS, 2002, SLEEP MED, V3, PS51, DOI 10.1016/S1389-9457(02)00149-1
   Berger K, 2004, ARCH INTERN MED, V164, P196, DOI 10.1001/archinte.164.2.196
   Chesson AL, 1999, SLEEP, V22, P961, DOI 10.1093/sleep/22.7.961
   Clemens S, 2006, NEUROLOGY, V67, P125, DOI 10.1212/01.wnl.0000223316.53428.c9
   Devoto P, 2006, CURR NEUROPHARMACOL, V4, P115, DOI 10.2174/157015906776359559
   Earley CJ, 2009, SLEEP MED, V10, P1155, DOI 10.1016/j.sleep.2009.01.006
   Esselink RAJ, 2004, NEUROLOGY, V62, P201, DOI 10.1212/01.WNL.0000103235.12621.C3
   Garcia-Borreguero D, 2003, NEUROLOGY, V61, PS49, DOI 10.1212/WNL.61.6_suppl_3.S49
   GIBB WRG, 1988, J NEUROL NEUROSUR PS, V51, P745, DOI 10.1136/jnnp.51.6.745
   Goldstein David S, 2007, CLEVE CLIN J MED, V74 Suppl 1, P0
   Gómez-Esteban JC, 2007, MOVEMENT DISORD, V22, P1912, DOI 10.1002/mds.21624
   Hening W, 2004, SLEEP MED, V5, P237, DOI 10.1016/j.sleep.2004.03.006
   Högl B, 2005, CURR OPIN NEUROL, V18, P405
   Hornyak M, 2005, J CLIN PSYCHIAT, V66, P1139, DOI 10.4088/JCP.v66n0909
   Iranzo A, 2007, MOVEMENT DISORD, V22, PS424, DOI 10.1002/mds.21600
   Kedia S, 2004, NEUROLOGY, V63, P2410, DOI 10.1212/01.WNL.0000147288.26029.B8
   KOSTIC V, 1991, NEUROLOGY, V41, P202, DOI 10.1212/WNL.41.2_Part_1.202
   Lim SY, 2009, ARCH NEUROL-CHICAGO, V66, P167, DOI 10.1001/archneurol.2008.561
   Linke R, 2004, MOVEMENT DISORD, V19, P1158, DOI 10.1002/mds.20226
   Natale G, 2008, NEUROGASTROENT MOTIL, V20, P741, DOI 10.1111/j.1365-2982.2008.01162.x
   Nomura T, 2006, MOVEMENT DISORD, V21, P380, DOI 10.1002/mds.20734
   Ondo WG, 2002, ARCH NEUROL-CHICAGO, V59, P421, DOI 10.1001/archneur.59.3.421
   Peralta CM, 2009, MOVEMENT DISORD, V24, P2076, DOI 10.1002/mds.22694
   Phillips B, 2006, CHEST, V129, P76, DOI 10.1378/chest.129.1.76
   Rommelfanger KS, 2007, BIOCHEM PHARMACOL, V74, P177, DOI 10.1016/j.bcp.2007.01.036
   Rothdach AJ, 2000, NEUROLOGY, V54, P1064, DOI 10.1212/WNL.54.5.1064
   SANDYK R, 1989, INT J NEUROSCI, V47, P303, DOI 10.3109/00207458908987444
   Swinson TDV, 2002, STAT SQUARE ONE, V0, P115
   Trenkwalder C, 2004, CLIN NEUROPHYSIOL, V115, P1975, DOI 10.1016/j.clinph.2004.01.031
   Tribl GG, 2004, NUCL MED COMMUN, V25, P55, DOI 10.1097/00006231-200401000-00008
   Verbaan D, 2007, NEUROLOGY, V69, P333, DOI 10.1212/01.wnl.0000266593.50534.e8
   Walters AS, 2009, SLEEP, V32, P589, DOI 10.1093/sleep/32.5.589
   Walters AS, 2009, J NEUROL SCI, V279, P62, DOI 10.1016/j.jns.2008.12.022
   Walters AS, 2003, SLEEP MED, V4, P121, DOI 10.1016/S1389-9457(02)00258-7
   WALTERS AS, 1995, MOVEMENT DISORD, V10, P634, DOI 10.1002/mds.870100517
   WEILFUGAZZA J, 1993, BRAIN RES BULL, V30, P319, DOI 10.1016/0361-9230(93)90259-E
NR 39
TC 62
Z9 69
U1 0
U2 1
PU WILEY-LISS
PI HOBOKEN
PA DIV JOHN WILEY & SONS INC, 111 RIVER ST, HOBOKEN, NJ 07030 USA
SN 0885-3185
EI 
J9 MOVEMENT DISORD
JI Mov. Disord.
PD OCT 15
PY 2010
VL 25
IS 13
BP 2142
EP 2147
DI 10.1002/mds.23241
PG 6
WC Clinical Neurology
SC Neurosciences & Neurology
GA 665HV
UT WOS:000283026900019
PM 20737549
DA 2024-02-01
ER

PT J
AU Lim, SY
   Lang, AE
AF Lim, Shen-Yang
   Lang, Anthony E.
TI The Nonmotor Symptoms of Parkinson's Disease-An Overview
SO MOVEMENT DISORDERS
LA English
DT Article; Proceedings Paper
DE Parkinson's disease; nonmotor; staging; non-dopaminergic; plasticity
ID excessive daytime sleepiness; lewy-body disease; hedonistic homeostatic dysregulation; impulse control disorders; dopamine agonist therapy; orthostatic hypotension; subthalamic nucleus; double-blind; risk-factors; visual hallucinations
AB Nonmotor symptoms (NMS) are very common in Parkinson's disease (PD) and may result in significant disability. The increased focus on these important clinical features represents a major advance in the care of PD patients. In this article, we provide an overview of recent developments in the field. (C) 2010 Movement Disorder Society
C1 [Lim, Shen-Yang; Lang, Anthony E.] Toronto Western Hosp, Movement Disorders Ctr, Toronto, ON M5T 2S8, Canada.
   [Lim, Shen-Yang] Univ Malaya, Fac Med, Kuala Lumpur, Malaysia.
C3 University of Toronto; University Health Network Toronto; Universiti Malaya
RP Lang, AE (corresponding author), Toronto Western Hosp, Movement Disorders Ctr, 399 Bathurst St,7MCL, Toronto, ON M5T 2S8, Canada.
EM lang@uhnres.utoronto.ca
CR Aarsland D, 2005, ANN NEUROL, V58, P773, DOI 10.1002/ana.20635
   Abbott RD, 2005, NEUROLOGY, V65, P1442, DOI 10.1212/01.wnl.0000183056.89590.0d
   Abbott RD, 2001, NEUROLOGY, V57, P456, DOI 10.1212/WNL.57.3.456
   Abbott RD, 2007, MOVEMENT DISORD, V22, P1581, DOI 10.1002/mds.21560
   Alves G, 2006, MOVEMENT DISORD, V21, P1123, DOI 10.1002/mds.20897
   Andreu N, 1999, CLIN NEUROPHARMACOL, V22, P15, DOI 10.1097/00002826-199901000-00004
   Apaydin H, 2002, ARCH NEUROL-CHICAGO, V59, P102, DOI 10.1001/archneur.59.1.102
   Ardouin C, 2006, MOVEMENT DISORD, V21, P1941, DOI 10.1002/mds.21098
   Arnulf I, 2002, NEUROLOGY, V58, P1019, DOI 10.1212/WNL.58.7.1019
   Avanzi M, 2006, MOVEMENT DISORD, V21, P2068, DOI 10.1002/mds.21072
   Avorn J, 2005, ARCH NEUROL-CHICAGO, V62, P1242, DOI 10.1001/archneur.62.8.1242
   Bandini F, 2007, PARKINSONISM RELAT D, V13, P369, DOI 10.1016/j.parkreldis.2006.07.011
   BENNETT JP, 1993, NEUROLOGY, V43, P1551, DOI 10.1212/WNL.43.8.1551
   Biglan KM, 2007, NEUROLOGY, V69, P187, DOI 10.1212/01.wnl.0000265593.34438.00
   Bonuccelli U, 1997, NEUROLOGY, V49, P1587, DOI 10.1212/WNL.49.6.1587
   Bonuccelli U, 2003, ARCH NEUROL-CHICAGO, V60, P1400, DOI 10.1001/archneur.60.10.1400
   Braak H, 2006, NEUROSCI LETT, V396, P67, DOI 10.1016/j.neulet.2005.11.012
   Braak H, 2005, NEUROLOGY, V64, P1404, DOI 10.1212/01.WNL.0000158422.41380.82
   Braak H, 2003, NEUROBIOL AGING, V24, P197, DOI 10.1016/S0197-4580(02)00065-9
   Brodsky MA, 2003, MOVEMENT DISORD, V18, P668, DOI 10.1002/mds.10429
   CALNE DB, 1970, BRIT MED J, V1, P474, DOI 10.1136/bmj.1.5694.474
   Cersosinio MG, 2007, PARKINSONISM RELAT D, V13, P537, DOI 10.1016/j.parkreldis.2006.11.003
   Chaudhuri KR, 2006, LANCET NEUROL, V5, P235, DOI 10.1016/S1474-4422(06)70373-8
   Cheng EM, 2007, MOVEMENT DISORD, V22, P515, DOI 10.1002/mds.21311
   DelleDonne A, 2008, ARCH NEUROL-CHICAGO, V65, P1074, DOI 10.1001/archneur.65.8.1074
   Devos D, 2008, MOVEMENT DISORD, V23, P850, DOI 10.1002/mds.21966
   Driver-Dunckley E, 2003, NEUROLOGY, V61, P422, DOI 10.1212/01.WNL.0000076478.45005.EC
   Durif F, 2004, NEUROLOGY, V62, P381, DOI 10.1212/01.WNL.0000110317.52453.6C
   Emre M, 2004, NEW ENGL J MED, V351, P2509, DOI 10.1056/NEJMoa041470
   Evans AH, 2006, ANN NEUROL, V59, P852, DOI 10.1002/ana.20822
   Evans AH, 2004, MOVEMENT DISORD, V19, P397, DOI 10.1002/mds.20045
   Evans AH, 2005, NEUROLOGY, V65, P1570, DOI 10.1212/01.wnl.0000184487.72289.f0
   Fénelon G, 2000, BRAIN, V123, P733, DOI 10.1093/brain/123.4.733
   Fernandez HH, 2003, MOVEMENT DISORD, V18, P510, DOI 10.1002/mds.10374
   Fernandez HH, 1999, MOVEMENT DISORD, V14, P836, DOI 10.1002/1531-8257(199909)14:5<836::AID-MDS1018>3.0.CO;2-0
   Ferreira JJ, 2002, NEUROLOGY, V58, P460, DOI 10.1212/WNL.58.3.460
   Ferreira JJ, 2001, J NEUROL, V248, P426, DOI 10.1007/s004150170188
   Ferreira JJ, 2000, LANCET, V355, P1333, DOI 10.1016/S0140-6736(00)02119-X
   Friedman J, 1999, NEW ENGL J MED, V340, P757
   FRIEDMAN JH, 1990, MOVEMENT DISORD, V5, P225, DOI 10.1002/mds.870050307
   Frucht S, 1999, NEUROLOGY, V52, P1908, DOI 10.1212/WNL.52.9.1908
   Gallagher DA, 2007, MOVEMENT DISORD, V22, P1757, DOI 10.1002/mds.21611
   Gao X, 2007, AM J EPIDEMIOL, V166, P1446, DOI 10.1093/aje/kwm246
   Garcia-Borreguero D, 2003, NEUROLOGY, V61, P1008, DOI 10.1212/WNL.61.7.1008
   GIBB WRG, 1988, J NEUROL NEUROSUR PS, V51, P745, DOI 10.1136/jnnp.51.6.745
   Giovannoni G, 2000, J NEUROL NEUROSUR PS, V68, P423, DOI 10.1136/jnnp.68.4.423
   Gjerstad MD, 2006, NEUROLOGY, V67, P853, DOI 10.1212/01.wnl.0000233980.25978.9d
   Goetz CG, 2006, ARCH NEUROL-CHICAGO, V63, P713, DOI 10.1001/archneur.63.5.713
   Goetz CG, 1998, NEUROLOGY, V50, P515, DOI 10.1212/WNL.50.2.515
   Goldstein DS, 2005, HYPERTENSION, V46, P1333, DOI 10.1161/01.HYP.0000188052.69549.e4
   Goldstein DS, 2006, CLIN AUTON RES, V16, P46, DOI 10.1007/s10286-006-0317-8
   Goldstein DS, 2002, NEUROLOGY, V58, P1247, DOI 10.1212/WNL.58.8.1247
   GOODWIN FK, 1971, J AMER MED ASSOC, V218, P1915, DOI 10.1001/jama.218.13.1915
   Grosset D, 2007, J NEUROL NEUROSUR PS, V78, P465, DOI 10.1136/jnnp.2006.098327
   Haehner A, 2007, MOVEMENT DISORD, V22, P839, DOI 10.1002/mds.21413
   Halliday G, 2008, ACTA NEUROPATHOL, V115, P409, DOI 10.1007/s00401-008-0344-8
   Harding AJ, 2002, BRAIN, V125, P391, DOI 10.1093/brain/awf033
   Hauser RA, 2000, MOVEMENT DISORD, V15, P658, DOI 10.1002/1531-8257(200007)15:4<658::AID-MDS1009>3.0.CO;2-N
   Hely MA, 2008, MOVEMENT DISORD, V23, P837, DOI 10.1002/mds.21956
   HENDRICKS JC, 1982, BRAIN RES, V239, P81, DOI 10.1016/0006-8993(82)90835-6
   Hobson DE, 2002, JAMA-J AM MED ASSOC, V287, P455, DOI 10.1001/jama.287.4.455
   Holroyd S, 2001, J NEUROL NEUROSUR PS, V70, P734, DOI 10.1136/jnnp.70.6.734
   Houeto JL, 2002, J NEUROL NEUROSUR PS, V72, P701, DOI 10.1136/jnnp.72.6.701
   Juncos JL, 2004, MOVEMENT DISORD, V19, P29, DOI 10.1002/mds.10620
   Juri C, 2005, CLIN NEUROPHARMACOL, V28, P185, DOI 10.1097/01.wnf.0000174932.82134.e2
   Kaufmann H, 2004, NEUROLOGY, V63, P1093, DOI 10.1212/01.WNL.0000138500.73671.DC
   Kaynak D, 2005, EUR J NEUROL, V12, P199, DOI 10.1111/j.1468-1331.2004.00971.x
   Kempster PA, 2007, BRAIN, V130, P2123, DOI 10.1093/brain/awm142
   Klein C, 2003, CLIN NEUROPHARMACOL, V26, P8, DOI 10.1097/00002826-200301000-00003
   Kleiner-Fisman G, 2007, ARCH NEUROL-CHICAGO, V64, P820, DOI 10.1001/archneur.64.6.noc60158
   Klos KJ, 2005, PARKINSONISM RELAT D, V11, P381, DOI 10.1016/j.parkreldis.2005.06.005
   Körner Y, 2004, MOVEMENT DISORD, V19, P1298, DOI 10.1002/mds.20163
   Kujawa K, 2000, ARCH NEUROL-CHICAGO, V57, P1461, DOI 10.1001/archneur.57.10.1461
   Lang AE, 2004, LANCET NEUROL, V3, P309, DOI 10.1016/S1474-4422(04)00740-9
   Lang AE, 1998, NEW ENGL J MED, V339, P1044, DOI 10.1056/NEJM199810083391506
   Langston JW, 2006, ANN NEUROL, V59, P591, DOI 10.1002/ana.20834
   Lawrence AD, 2003, LANCET NEUROL, V2, P595, DOI 10.1016/S1474-4422(03)00529-5
   Levy G, 2007, ARCH NEUROL-CHICAGO, V64, P1242, DOI 10.1001/archneur.64.9.1242
   Lim SY, 2008, ANN NY ACAD SCI, V1142, P85, DOI 10.1196/annals.1444.006
   Lim SY, 2008, MOVEMENT DISORD, V23, P1689, DOI 10.1002/mds.22111
   Lim SY, 2009, J CLIN NEUROSCI, V16, P1148, DOI 10.1016/j.jocn.2008.12.010
   Limousin P, 1998, NEW ENGL J MED, V339, P1105, DOI 10.1056/NEJM199810153391603
   Lu C, 2006, ARCH NEUROL-CHICAGO, V63, P298, DOI 10.1001/archneur.63.2.298-a
   Machado Andre G, 2005, NEUROSURGERY, V57, P0
   Maricle RA, 1998, NEUROLOGY, V50, P1890, DOI 10.1212/WNL.50.6.1890
   Mattila PM, 2000, ACTA NEUROPATHOL, V100, P285, DOI 10.1007/s004019900168
   Menza M, 2009, NEUROLOGY, V72, P886, DOI 10.1212/01.wnl.0000336340.89821.b3
   Menza M, 2000, CURR PSYCHIATRY REP, V2, P421, DOI 10.1007/s11920-000-0027-1
   Merino-Andreu M, 2003, NEUROLOGY, V60, P1553, DOI 10.1212/01.WNL.0000058905.71369.97
   Minguez-Castellanos A, 2007, NEUROLOGY, V68, P2012, DOI 10.1212/01.wnl.0000264429.59379.d9
   Molina JA, 2000, MOVEMENT DISORD, V15, P869, DOI 10.1002/1531-8257(200009)15:5<869::AID-MDS1016>3.0.CO;2-I
   Montastruc JL, 2001, CLIN NEUROPHARMACOL, V24, P181, DOI 10.1097/00002826-200105000-00013
   Morgan JC, 2006, MOVEMENT DISORD, V21, P283, DOI 10.1002/mds.20772
   Nieves AV, 2002, CLIN NEUROPHARMACOL, V25, P111, DOI 10.1097/00002826-200203000-00010
   Nutt JG, 2007, MOVEMENT DISORD, V22, P1, DOI 10.1002/mds.21060
   Okun MS, 2009, NEUROLOGY, V72, P868, DOI 10.1212/01.wnl.0000338145.24512.02
   Olson EJ, 2000, BRAIN, V123, P331, DOI 10.1093/brain/123.2.331
   Ondo WG, 2005, MOVEMENT DISORD, V20, P958, DOI 10.1002/mds.20474
   Ondo WG, 2001, NEUROLOGY, V57, P1392, DOI 10.1212/WNL.57.8.1392
   Papapetropoulos S, 2006, PARKINSONISM RELAT D, V12, P253, DOI 10.1016/j.parkreldis.2005.10.005
   Paus S, 2003, MOVEMENT DISORD, V18, P659, DOI 10.1002/mds.10417
   Pezzella FR, 2005, MOVEMENT DISORD, V20, P77, DOI 10.1002/mds.20288
   Pollak P, 2004, J NEUROL NEUROSUR PS, V75, P689, DOI 10.1136/jnnp.2003.029868
   Ponsen MM, 2004, ANN NEUROL, V56, P173, DOI 10.1002/ana.20160
   Pontone G, 2006, NEUROLOGY, V67, P1258, DOI 10.1212/01.wnl.0000238401.76928.45
   Postuma RB, 2006, NEUROLOGY, V66, P845, DOI 10.1212/01.wnl.0000203648.80727.5b
   Rabey JM, 2007, MOVEMENT DISORD, V22, P313, DOI 10.1002/mds.21116
   Razmy A, 2004, ARCH NEUROL-CHICAGO, V61, P97, DOI 10.1001/archneur.61.1.97
   Romito LM, 2002, MOVEMENT DISORD, V17, P1371, DOI 10.1002/mds.10265
   Ross GW, 2006, MOVEMENT DISORD, V21, P2062, DOI 10.1002/mds.21076
   Schuurman AG, 2002, NEUROLOGY, V58, P1501, DOI 10.1212/WNL.58.10.1501
   Silveira-Moriyama L, 2006, MOVEMENT DISORD, V21, P2214, DOI 10.1002/mds.21118
   Smeding HMM, 2007, J NEUROL NEUROSUR PS, V78, P517, DOI 10.1136/jnnp.2006.102061
   Smeding HMM, 2006, NEUROLOGY, V66, P1830, DOI 10.1212/01.wnl.0000234881.77830.66
   Tan EK, 2002, NEUROLOGY, V58, P465, DOI 10.1212/WNL.58.3.465
   Tandberg E, 1999, MOVEMENT DISORD, V14, P922, DOI 10.1002/1531-8257(199911)14:6<922::AID-MDS1003>3.0.CO;2-7
   Tinazzi M, 2006, J NEUROL NEUROSUR PS, V77, P0, DOI 10.1136/jnnp.2005.079053
   Tippmann-Peikert M, 2007, NEUROLOGY, V68, P301, DOI 10.1212/01.wnl.0000252368.25106.b6
   UCHIYAMA M, 1995, NEUROLOGY, V45, P709, DOI 10.1212/WNL.45.4.709
   Voon V, 2006, NEUROLOGY, V67, P1254, DOI 10.1212/01.wnl.0000238503.20816.13
   Voon V, 2006, NEUROLOGY, V66, P1750, DOI 10.1212/01.wnl.0000218206.20920.4d
   Voon V, 2007, ARCH NEUROL-CHICAGO, V64, P212, DOI 10.1001/archneur.64.2.212
   Weintraub D, 2006, ARCH NEUROL-CHICAGO, V63, P969, DOI 10.1001/archneur.63.7.969
   Williams DR, 2005, LANCET NEUROL, V4, P605, DOI 10.1016/S1474-4422(05)70146-0
   Witjas T, 2007, MOVEMENT DISORD, V22, P0
   Witjas T, 2005, MOVEMENT DISORD, V20, P1052, DOI 10.1002/mds.20501
   Witjas T, 2002, NEUROLOGY, V59, P408, DOI 10.1212/WNL.59.3.408
   Witjas T, 2007, MOVEMENT DISORD, V22, P1729, DOI 10.1002/mds.21602
NR 128
TC 123
Z9 138
U1 1
U2 22
PU WILEY
PI HOBOKEN
PA 111 RIVER ST, HOBOKEN 07030-5774, NJ USA
SN 0885-3185
EI 1531-8257
J9 MOVEMENT DISORD
JI Mov. Disord.
PD JUN 15
PY 2010
VL 25
IS 3
BP S123
EP S130
DI 10.1002/mds.22786
PG 8
WC Clinical Neurology
SC Neurosciences & Neurology
GA 576IE
UT WOS:000276137000023
PM 20187234
DA 2024-02-01
ER

PT J
AU Trotti, LM
   Bliwise, DL
AF Trotti, Lynn Marie
   Bliwise, Donald L.
TI No Increased Risk of Obstructive Sleep Apnea in Parkinson's Disease
SO MOVEMENT DISORDERS
LA English
DT Article
DE Parkinson's disease; obstructive sleep apnea; excessive daytime sleepiness
ID excessive daytime sleepiness; hypertension
AB Pulmonary function abnormalities in Parkinson's disease (PD) might predispose patients to obstructive sleep apnea (OSA) and daytime sleepiness. Fifty-five idiopathic PD patients (mean age = 63.9) underwent three consecutive nights of in-laboratory polysomnography on their usual dopaminergic medications. Sleep apnea severity was compared to published, normative, population-based data from the Sleep Heart Health Study. Demographic and clinical data were compared in patients with and without OSA. The apnea-hyponea index (AHI) was stable across nights in PD patients, and was not different between PD patients and normative controls. Epworth Sleepiness Scale scores, Body Mass Index, and snoring did not correlate with AHI. Severity of OSA is stable across multiple nights in PD patients. Rates of OSA in PD are similar to those seen in the general population. Daytime sleepiness, snoring, and obesity may not be helpful in identifying OSA in PD. (C) 2010 Movement Disorder Society
C1 [Trotti, Lynn Marie; Bliwise, Donald L.] Emory Univ, Sch Med, Dept Neurol, Atlanta, GA 30322 USA.
C3 Emory University
RP Trotti, LM (corresponding author), Emory Sleep Ctr, 1841 Clifton Rd NE, Atlanta, GA 30329 USA.
EM lbecke2@emory.edu
FU NIH, National Center for Research Resources [KL2 RR025009]; NIH [NS-050595]; Jazz Pharmaceuticals
CR Abbott RD, 2005, NEUROLOGY, V65, P1442, DOI 10.1212/01.wnl.0000183056.89590.0d
   Arnulf I, 2005, SLEEP MED REV, V9, P185, DOI 10.1016/j.smrv.2005.01.001
   Arnulf I, 2002, NEUROLOGY, V58, P1019, DOI 10.1212/WNL.58.7.1019
   Baumann C, 2005, J NEUROL, V252, P139, DOI 10.1007/s00415-005-0614-5
   Canning CG, 1997, ARCH PHYS MED REHAB, V78, P199, DOI 10.1016/S0003-9993(97)90264-1
   Daley JT, 1999, SLEEP S, V22, P0
   De Cock VC, 2010, SLEEP MED, V11, P247, DOI 10.1016/j.sleep.2009.05.008
   Diederich NJ, 2005, MOVEMENT DISORD, V20, P1413, DOI 10.1002/mds.20624
   Gilman S, 2003, NEUROLOGY, V61, P35, DOI 10.1212/01.WNL.0000073624.13436.32
   Herer B, 2001, CHEST, V119, P387, DOI 10.1378/chest.119.2.387
   JOHNS MW, 1991, SLEEP, V14, P540, DOI 10.1093/sleep/14.6.540
   Monaca C, 2006, SLEEP MED, V7, P448, DOI 10.1016/j.sleep.2005.12.002
   Nieto FJ, 2000, JAMA-J AM MED ASSOC, V283, P1829, DOI 10.1001/jama.283.14.1829
   Norlinah MI, 2009, PARKINSONISM RELAT D, V15, P670, DOI 10.1016/j.parkreldis.2009.02.012
   Probst A, 2008, EUR J NEUROL, V15, P1, DOI 10.1111/j.1468-1331.2008.02057.x
   Redline S, 2005, SLEEP, V28, P1122, DOI 10.1093/sleep/28.9.1122
   Sabate M, 1996, J NEUROL SCI, V138, P114, DOI 10.1016/0022-510X(96)00003-2
   Shill H, 2002, SEM RESP CRIT CARE M, V23, P261, DOI 10.1055/s-2002-33034
NR 18
TC 69
Z9 75
U1 0
U2 1
PU WILEY-LISS
PI HOBOKEN
PA DIV JOHN WILEY & SONS INC, 111 RIVER ST, HOBOKEN, NJ 07030 USA
SN 0885-3185
EI 
J9 MOVEMENT DISORD
JI Mov. Disord.
PD OCT 15
PY 2010
VL 25
IS 13
BP 2246
EP 2249
DI 10.1002/mds.23231
PG 4
WC Clinical Neurology
SC Neurosciences & Neurology
GA 665HV
UT WOS:000283026900035
PM 20669289
DA 2024-02-01
ER

PT J
AU Antonini, A
   Barone, P
   Ceravolo, R
   Fabbrini, G
   Tinazzi, M
   Abbruzzese, G
AF Antonini, Angelo
   Barone, Paolo
   Ceravolo, Roberto
   Fabbrini, Giovanni
   Tinazzi, Michele
   Abbruzzese, Giovanni
TI Role of Pramipexole in the Management of Parkinson's Disease
SO CNS DRUGS
LA English
DT Review
ID dopamine-agonist treatment; impulse control disorders; double-blind; extended-release; motor complications; daytime sleepiness; risk-factors; placebo; efficacy; levodopa
AB The non-ergot dopamine agonist pramipexole is currently indicated for the treatment of the signs and symptoms of idiopathic Parkinson's disease and for the treatment of moderate-to-severe primary restless legs syndrome. A new extended-release formulation of pramipexole has now also been launched in Europe and the US to improve ease of use, compliance and provide a more continuous therapeutic effect over 24 hours. Before initiating any treatment, the benefit-risk ratio to the individual patient must be considered. For pramipexole in the treatment of Parkinson's disease, this means taking into account the available evidence regarding its symptomatic efficacy, effect on delaying long-term levodopa-related motor complications, beneficial effect on non-motor symptoms such as depression, and its safety and tolerability profile. Studies have shown that pramipexole is effective as monotherapy in early Parkinson's disease and as adjunctive therapy in advanced disease. Trials further suggest that the benefits of pramipexole may extend beyond the relief of motor symptoms (akinesia, rigidity and tremor at rest) to the amelioration of depressive symptoms in Parkinson's disease. Pramipexole is generally well tolerated; however, compared with levodopa treatment, pramipexole is associated with a higher rate of some dopaminergic adverse effects.
C1 [Antonini, Angelo] IRCCS San Camillo, Dept Parkinson Dis, Viale Alberoni 70, Venice, Italy.
   [Antonini, Angelo] Univ Padua, Padua, Italy.
   [Barone, Paolo] IDC Hermitage Capodimonte, Dept Neurol Sci, Naples, Italy.
   [Ceravolo, Roberto] Univ Pisa, Dept Neurosci, Pisa, Italy.
   [Fabbrini, Giovanni] Univ Roma La Sapienza, Dept Neurol Sci, I-00185 Rome, Italy.
   [Fabbrini, Giovanni] Univ Roma La Sapienza, Neuromed Inst, Rome, Italy.
   [Tinazzi, Michele] Univ Verona, Dept Neurol Sci, I-37100 Verona, Italy.
   [Abbruzzese, Giovanni] Univ Genoa, Ctr Movement Disorders, Dept Neurosci Ophthalmol & Genet, Genoa, Italy.
C3 IRCCS Ospedale San Camillo; University of Padua; University of Pisa; Sapienza University Rome; Sapienza University Rome; IRCCS Neuromed; University of Verona; University of Genoa
RP Antonini, A (corresponding author), IRCCS San Camillo, Dept Parkinson Dis, Viale Alberoni 70, Venice, Italy.
EM angelo3000@yahoo.com
FU Boehringer Ingelhelm; Novartis; UCB; Merck-Serono; Eisai; Solvay; General Electric; Lundbeck; Neureca Foundation; Milan, Italy
CR Ahlskog JE, 2003, NEUROLOGY, V60, P381, DOI 10.1212/01.WNL.0000044047.58984.2F
   Albrecht S, 2009, CURR MED RES OPIN, V25, P2977, DOI 10.1185/03007990903364954
   Antonini A, 2007, LANCET NEUROL, V6, P826, DOI 10.1016/S1474-4422(07)70218-1
   Antonini A, 2009, LANCET NEUROL, V8, P929, DOI 10.1016/S1474-4422(09)70225-X
   Antonini A, 2009, DRUG SAFETY, V32, P475, DOI 10.2165/00002018-200932060-00004
   BARONE P, 2009, MOV DISORD S1, V24, P0
   Barone P, 2006, J NEUROL, V253, P601, DOI 10.1007/s00415-006-0067-5
   Biglan KM, 2007, NEUROLOGY, V69, P187, DOI 10.1212/01.wnl.0000265593.34438.00
   Biglan KM, 2009, ARCH NEUROL-CHICAGO, V66, P563, DOI 10.1001/archneur.66.1.nct90001
   CARTER AJ, 1991, EUR J PHARMACOL, V200, P65, DOI 10.1016/0014-2999(91)90666-E
   Carvey PM, 1997, J NEURAL TRANSM, V104, P209, DOI 10.1007/BF01273182
   CARVEY PM, 1996, MOV DISORD S1, V11, P179
   Chapuis S, 2005, MOVEMENT DISORD, V20, P224, DOI 10.1002/mds.20279
   Frucht S, 1999, NEUROLOGY, V52, P1908, DOI 10.1212/WNL.52.9.1908
   Guttman M, 1997, NEUROLOGY, V49, P1060, DOI 10.1212/WNL.49.4.1060
   Hauser RA, 2000, MOVEMENT DISORD, V15, P658, DOI 10.1002/1531-8257(200007)15:4<658::AID-MDS1009>3.0.CO;2-N
   Hobson DE, 2002, JAMA-J AM MED ASSOC, V287, P455, DOI 10.1001/jama.287.4.455
   Holloway RG, 2004, ARCH NEUROL-CHICAGO, V61, P1044
   Horstink M, 2006, EUR J NEUROL, V13, P1170, DOI 10.1111/j.1468-1331.2006.01547.x
   HUBBLE JP, 1995, CLIN NEUROPHARMACOL, V18, P338, DOI 10.1097/00002826-199508000-00006
   Hubble JP, 2000, EUR J NEUROL, V7, P15, DOI 10.1046/j.1468-1331.2000.0070s1015.x
   Hughes TA, 2004, ACTA NEUROL SCAND, V110, P118, DOI 10.1111/j.1600-0404.2004.00292.x
   Inzelberg R, 2000, CLIN NEUROPHARMACOL, V23, P262, DOI 10.1097/00002826-200009000-00004
   Isaias IU, 2008, MOVEMENT DISORD, V23, P411, DOI 10.1002/mds.21872
   Jenner P, 2009, CLIN THER, V31, P2698, DOI 10.1016/j.clinthera.2009.10.018
   Jennings DL, 2007, MOVEMENT DISORD, V22, P0
   Kieburtz K, 1997, JAMA-J AM MED ASSOC, V278, P125
   Kleiner-Fisman G, 2007, ARCH NEUROL-CHICAGO, V64, P820, DOI 10.1001/archneur.64.6.noc60158
   Le WD, 2000, J NEURAL TRANSM, V107, P1165, DOI 10.1007/s007020070030
   Leentjens AFG, 2009, CLIN THER, V31, P89, DOI 10.1016/j.clinthera.2009.01.012
   Matthias RL, 2006, J NEUROL SCI, V248, P266, DOI 10.1016/j.jns.2006.05.024
   Lieberman A, 1997, NEUROLOGY, V49, P162, DOI 10.1212/WNL.49.1.162
   Maj J, 2000, J NEURAL TRANSM, V107, P1369
   Marek K, 2002, JAMA-J AM MED ASSOC, V287, P1653
   Miyasaki JM, 2006, NEUROLOGY, V66, P996, DOI 10.1212/01.wnl.0000215428.46057.3d
   Mizuno Y, 2003, MOVEMENT DISORD, V18, P1149, DOI 10.1002/mds.10508
   Möller JC, 2005, MOVEMENT DISORD, V20, P602, DOI 10.1002/mds.20397
   Müller T, 2003, CLIN NEUROPHARMACOL, V26, P109
   Navan P, 2003, MOVEMENT DISORD, V18, P1324, DOI 10.1002/mds.10538
   Noyes K, 2006, VALUE HEALTH, V9, P28, DOI 10.1111/j.1524-4733.2006.00078.x
   Olanow CW, 2006, LANCET NEUROL, V5, P677, DOI 10.1016/S1474-4422(06)70521-X
   Olanow CW, 2009, NEW ENGL J MED, V361, P1268, DOI 10.1056/NEJMoa0809335
   Olanow CW, 2009, NEUROLOGY, V72, PS1, DOI 10.1212/WNL.0b013e3181a1d44c
   Olanow CW, 2004, MOVEMENT DISORD, V19, P997, DOI 10.1002/mds.20243
   Olanow W, 2006, NAT CLIN PRACT NEURO, V2, P382, DOI 10.1038/ncpneuro0222
   Parkinson Study Group, 2000, JAMA, V284, P1931
   Paus S, 2003, MOVEMENT DISORD, V18, P659, DOI 10.1002/mds.10417
   Piercey MF, 1998, CLIN NEUROPHARMACOL, V21, P141
   Pinter MM, 1999, J NEUROL NEUROSUR PS, V66, P436, DOI 10.1136/jnnp.66.4.436
   Poewe W, 2009, MOVEMENT DISORD, V24, P0
   Poewe WH, 2007, LANCET NEUROL, V6, P513, DOI 10.1016/S1474-4422(07)70108-4
   Pogarell O, 2002, J NEUROL NEUROSUR PS, V72, P713, DOI 10.1136/jnnp.72.6.713
   Rascol O, 2009, MOVEMENT DISORD, V24, P0
   Rascol O, 2000, NEW ENGL J MED, V342, P1484, DOI 10.1056/NEJM200005183422004
   Reichmann H, 2006, J NEURAL TRANSM-SUPP, V0, P17
   Rektorová I, 2003, EUR J NEUROL, V10, P399, DOI 10.1046/j.1468-1331.2003.00612.x
   Rinne UK, 1998, DRUGS, V55, P23, DOI 10.2165/00003495-199855001-00004
   Rinne UK, 1997, NEUROLOGY, V48, P363, DOI 10.1212/WNL.48.2.363
   Schapira A, 2009, PARKINSONISM RELAT D, V15, PS81, DOI 10.1016/S1353-8020(09)70325-6
   Schapira A, 2009, MOVEMENT DISORD, V24, P0
   Schapira AHV, 2004, JAMA-J AM MED ASSOC, V291, P358, DOI 10.1001/jama.291.3.358
   Schapira AHV, 2003, NEUROLOGY, V61, PS34, DOI 10.1212/WNL.61.6_suppl_3.S34
   Schrag A, 2006, MOVEMENT DISORD, V21, P1200, DOI 10.1002/mds.20914
   Shannon KM, 1997, NEUROLOGY, V49, P724, DOI 10.1212/WNL.49.3.724
   Tan EK, 2000, ARCH NEUROL-CHICAGO, V57, P729, DOI 10.1001/archneur.57.5.729
   Voon V, 2006, NEUROLOGY, V66, P1750, DOI 10.1212/01.wnl.0000218206.20920.4d
   Voon V, 2007, ARCH NEUROL-CHICAGO, V64, P212, DOI 10.1001/archneur.64.2.212
   Weiner WJ, 2001, PARKINSONISM RELAT D, V7, P115, DOI 10.1016/S1353-8020(00)00031-6
   Weintraub D, 2010, ARCH NEUROL-CHICAGO, V67, P589, DOI 10.1001/archneurol.2010.65
   Weintraub D, 2008, ANN NEUROL, V64, PS93, DOI 10.1002/ana.21454
   Wermuth L, 1998, EUR J NEUROL, V5, P235, DOI 10.1046/j.1468-1331.1998.530235.x
   Whone AL, 2002, NEUROLOGY, V58, P0
   Wright CE, 1997, J CLIN PHARMACOL, V37, P520, DOI 10.1002/j.1552-4604.1997.tb04330.x
   Zanettini R, 2007, NEW ENGL J MED, V356, P39, DOI 10.1056/NEJMoa054830
NR 74
TC 48
Z9 56
U1 0
U2 11
PU ADIS INT LTD
PI NORTHCOTE
PA 5 THE WAREHOUSE WAY, NORTHCOTE 0627, AUCKLAND, NEW ZEALAND
SN 1172-7047
EI 1179-1934
J9 CNS DRUGS
JI CNS Drugs
PD JUN 15
PY 2010
VL 24
IS 10
BP 829
EP 841
DI 10.2165/11585090-000000000-00000
PG 13
WC Clinical Neurology; Pharmacology & Pharmacy; Psychiatry
SC Neurosciences & Neurology; Pharmacology & Pharmacy; Psychiatry
GA 662KQ
UT WOS:000282806600003
PM 20839895
DA 2024-02-01
ER

PT J
AU Wood, LD
   Neumiller, JJ
   Setter, SM
   Dobbins, EK
AF Wood, Lindy D.
   Neumiller, Joshua J.
   Setter, Stephen M.
   Dobbins, Erin K.
TI Clinical Review of Treatment Options for Select Nonrnotor Symptoms of Parkinson's Disease
SO AMERICAN JOURNAL OF GERIATRIC PHARMACOTHERAPY
LA English
DT Review
DE Parkinson's disease; nonmotor; pharmacologic management; nonpharmacologic management
ID sleep behavior disorder; drug-induced psychosis; restless legs syndrome; excessive daytime sleepiness; placebo-controlled trial; multiple system atrophy; cognitive impairment; follow-up; rem-sleep; swallowing disorders
AB Background: Parkinson's disease (PD) is associated with a host of nonmotor symptoms, including psychosis, cognitive impairment, depression, sleep disturbance, swallowing disorders, gastrointestinal symptoms, and autonomic dysfunction. The nonmotor symptoms of PD have the potential to be more debilitating than the motor features of the disorder. Objective: The aim of this article was to review treatment options for the nonmotor manifestations of PD, including pharmacologic and nonpharmacologic interventions. Methods: The PubMed and MEDLINE databases were searched for articles published in English between January 1966 and April 2010, using the terms Parkinson's disease, nonmotor, psychosis, hallucination, antipsychotic, cognitive impairment, dementia, depression, sleep disturbance, sleepiness, REM (rapid eye movement) sleep behavior disorder, dysphagia, swallowing disorder, sialorrhea, gastrointestinal, constipation, autonomic dysfunction, orthostatic hypotension, gastroparesis, erectile dysfunction, sexual dysfunction, and urinary dysfunction. Articles were selected for review if they were randomized controlled trials (RCTs), meta-analyses, or evidence-based reviews of treatment of patients with PD, and/or expert opinion regarding the treatment of nonmotor symptoms of PD. Results: A total of 148 articles, including RCTs, meta-analyses, and evidence-based reviews, were included in this review. The treatment of hallucinations or psychosis in PD should include a stepwise reduction in medications for motor symptoms, followed by the use of quetiapine or clozapine. Dementia may be treated with acetylcholinesterase inhibitors. Evidence is lacking concerning the optimal pharmacologic treatment for depression in PD, with expert opinions indicating selective serotonin reuptake inhibitors as the antidepressants of choice. However, the largest study to date found nortriptyline therapy to be efficacious compared with placebo, whereas paroxetine controlled release was not. A variety of sleep disturbances may plague a person with PD, and treatment must be individualized to the patient's specific sleep disturbance pattern and contributing factors. Swallowing disorders may lead to aspiration and pneumonia, and patients with dysphagia should be referred to a speech therapist for further evaluation and treatment. Orthostasis may be treated with nonpharmacologic interventions as well as pharmacologic treatments (eg, fludrocortisone, midodrine, indomethacin). Other autonomic symptoms are managed in a manner similar to that in patients without PD, although careful attention must be aimed at avoiding dopamine-blocking therapies in the treatment of gastrointestinal dysfunction and gastroparesis. Conclusions: Various pharmacologic and nonpharmacologic strategies are available for the management of the nonmotor symptoms of PD. The challenges associated with nonmotor symptoms must not be forgotten in light of the motor symptoms of PD, and treatment of nonmotor symptoms should be encouraged. (Am J Geriatr Pharmacother. 2010;8:294-315) (C) 2010 Excerpta Medica Inc.
C1 [Wood, Lindy D.; Neumiller, Joshua J.; Setter, Stephen M.] Washington State Univ, Coll Pharm, Dept Pharmacotherapy, Elder Serv, Spokane, WA 99217 USA.
   [Dobbins, Erin K.] Family Home Care & Hospice, Liberty Lake, WA USA.
C3 Washington State University
RP Wood, LD (corresponding author), Washington State Univ, Coll Pharm, Dept Pharmacotherapy, Elder Serv, 5125 N Market St, Spokane, WA 99217 USA.
EM lindy_wood@wsu.edu
FU Teva Pharmaceuticals
CR Aarsland D, 2005, MOVEMENT DISORD, V20, P1255, DOI 10.1002/mds.20527
   Aarsland D, 2001, NEUROLOGY, V56, P730, DOI 10.1212/WNL.56.6.730
   Aarsland D, 2003, INT J GERIATR PSYCH, V18, P937, DOI 10.1002/gps.949
   Aarsland D, 2002, J NEUROL NEUROSUR PS, V72, P708, DOI 10.1136/jnnp.72.6.708
   Aarsland D, 2009, NEUROLOGY, V72, P1121, DOI 10.1212/01.wnl.0000338632.00552.cb
   Aarsland D, 2009, LANCET NEUROL, V8, P613, DOI 10.1016/S1474-4422(09)70146-2
   Abbott RD, 2001, NEUROLOGY, V57, P456, DOI 10.1212/WNL.57.3.456
   Akinyemi RO, 2008, MOVEMENT DISORD, V23, P1378, DOI 10.1002/mds.22087
   Ali GN, 1996, GASTROENTEROLOGY, V110, P383, DOI 10.1053/gast.1996.v110.pm8566584
   [Anonymous], 2000, DSM 4 DIAGN STAT MAN, V0, P0
   Antonini A, 2007, NEUROL SCI, V28, PS6, DOI 10.1007/s10072-007-0732-1
   APPENZELLER O, 1971, ARCH NEUROL-CHICAGO, V24, P50, DOI 10.1001/archneur.1971.00480310078007
   Araki I, 2000, J UROLOGY, V164, P1640, DOI 10.1016/S0022-5347(05)67048-6
   Bagheri H, 1999, CLIN NEUROPHARMACOL, V22, P213
   Baijens LWJ, 2009, DYSPHAGIA, V24, P91, DOI 10.1007/s00455-008-9180-1
   Berendse HW, 2006, J NEURAL TRANSM-SUPP, V0, P321
   Beyer MK, 2001, ACTA NEUROL SCAND, V103, P7, DOI 10.1034/j.1600-0404.2001.00191.x
   Boeve B, 2003, NEUROLOGY, V61, P40, DOI 10.1212/01.WNL.0000073619.94467.B0
   Bouhaddi M, 2004, AUTON NEUROSCI-BASIC, V116, P30, DOI 10.1016/j.autneu.2004.06.009
   Braak H, 2003, NEUROBIOL AGING, V24, P197, DOI 10.1016/S0197-4580(02)00065-9
   Braune S, 1999, NEUROLOGY, V53, P1020, DOI 10.1212/WNL.53.5.1020
   Burn D, 2006, MOVEMENT DISORD, V21, P1899, DOI 10.1002/mds.21077
   Buter TC, 2008, NEUROLOGY, V70, P1017, DOI 10.1212/01.wnl.0000306632.43729.24
   Clarke CE, 1998, ACTA NEUROL SCAND, V97, P27
   Coates C, 1997, EUR NEUROL, V38, P49, DOI 10.1159/000112902
   Comella CL, 1998, NEUROLOGY, V51, P526, DOI 10.1212/WNL.51.2.526
   Cubo E, 2000, CLIN NEUROPHARMACOL, V23, P331, DOI 10.1097/00002826-200011000-00006
   CUMMINGS JL, 1992, AM J PSYCHIAT, V149, P443
   DAmelio M, 2006, J NEUROL, V253, P33, DOI 10.1007/s00415-005-0916-7
   Diederich NJ, 2009, NAT REV NEUROL, V5, P331, DOI 10.1038/nrneurol.2009.62
   EADIE MJ, 1965, AUSTRALAS ANN MED, V14, P13
   Ecker D, 2009, BMC NEUROL, V9, P0, DOI 10.1186/1471-2377-9-23
   EDWARDS L, 1993, MOVEMENT DISORD, V8, P83, DOI 10.1002/mds.870080115
   *EIS INC, 2005, AR PACK INS, V0, P0
   Emre M, 2007, PARKINSONISM RELAT D, V13, PS457, DOI 10.1016/S1353-8020(08)70049-X
   Emre M, 2004, NEW ENGL J MED, V351, P2509, DOI 10.1056/NEJMoa041470
   Emre M, 2003, LANCET NEUROL, V2, P229, DOI 10.1016/S1474-4422(03)00351-X
   FACTOR SA, 1990, MOVEMENT DISORD, V5, P280, DOI 10.1002/mds.870050404
   Factor SA, 2001, MOVEMENT DISORD, V16, P135, DOI 10.1002/1531-8257(200101)16:1<135::AID-MDS1006>3.0.CO;2-Q
   FAHN S, 2007, PRINCIPLES PRACTICE, V0, P193
   Fall PA, 2003, MOVEMENT DISORD, V18, P1312, DOI 10.1002/mds.10537
   Fénelon G, 2000, BRAIN, V123, P733, DOI 10.1093/brain/123.4.733
   Fernandez HH, 1999, CNS DRUGS, V11, P467, DOI 10.2165/00023210-199911060-00005
   Friedman JH, 2000, MOVEMENT DISORD, V15, P201, DOI 10.1002/1531-8257(200003)15:2<201::AID-MDS1001>3.0.CO;2-D
   Frieling H, 2007, EUR NEUROPSYCHOPHARM, V17, P165, DOI 10.1016/j.euroneuro.2006.08.007
   Frucht S, 1999, NEUROLOGY, V52, P1908, DOI 10.1212/WNL.52.9.1908
   Fuh JL, 1997, CLIN NEUROL NEUROSUR, V99, P106, DOI 10.1016/S0303-8467(97)00606-9
   Gagnon JF, 2002, NEUROLOGY, V59, P585, DOI 10.1212/WNL.59.4.585
   Gauthier Serge, 2009, V24, V0, PP135, DOI 10.1159/000197892
   Giladi N, 2003, ACTA NEUROL SCAND, V108, P368, DOI 10.1034/j.1600-0404.2003.00211.x
   Giladi N, 2000, J NEURAL TRANSM, V107, P59, DOI 10.1007/s007020050005
   Gill SS, 2009, ARCH INTERN MED, V169, P867, DOI 10.1001/archinternmed.2009.43
   GOETZ CG, 1986, NEUROLOGY, V36, P73, DOI 10.1212/WNL.36.1.73
   Goldstein DS, 2003, LANCET NEUROL, V2, P669, DOI 10.1016/S1474-4422(03)00555-6
   Gross RD, 2008, DYSPHAGIA, V23, P136, DOI 10.1007/s00455-007-9113-4
   Hasnain M, 2009, AM J MED, V122, P614, DOI 10.1016/j.amjmed.2009.01.025
   Heinonen EH, 1998, DRUG SAFETY, V19, P11, DOI 10.2165/00002018-199819010-00002
   Hely MA, 2005, MOVEMENT DISORD, V20, P190, DOI 10.1002/mds.20324
   Hely MA, 2008, MOVEMENT DISORD, V23, P837, DOI 10.1002/mds.21956
   Hobson DE, 2002, JAMA-J AM MED ASSOC, V287, P455, DOI 10.1001/jama.287.4.455
   Hobson P, 2004, MOVEMENT DISORD, V19, P1043, DOI 10.1002/mds.20216
   Horimoto Y, 2003, J NEUROL, V250, P530, DOI 10.1007/s00415-003-1029-9
   JAGER WAD, 1960, J NEUROL NEUROSUR PS, V23, P283, DOI 10.1136/jnnp.23.4.283
   JOHNSTON BT, 1995, AM J GASTROENTEROL, V90, P1741
   Jost WH, 1997, DRUG AGING, V10, P249, DOI 10.2165/00002512-199710040-00002
   KLAASSEN T, 1995, J NEUROPSYCH CLIN N, V7, P281
   Klein C, 2003, CLIN NEUROPHARMACOL, V26, P8, DOI 10.1097/00002826-200301000-00003
   Klein C, 1997, J NEUROL, V244, P371, DOI 10.1007/s004150050104
   KORCZYN AD, 1990, ADV NEUROL, V53, P463
   Kostic VS, 2010, J NEUROL SCI, V289, P40, DOI 10.1016/j.jns.2009.08.016
   Kranick SM, 2008, NEUROSIGNALS, V16, P35, DOI 10.1159/000109757
   Krishnan PR, 2003, MOVEMENT DISORD, V18, P181, DOI 10.1002/mds.10307
   Leentjens AFG, 2003, MOVEMENT DISORD, V18, P414, DOI 10.1002/mds.10387
   Leopold NA, 1997, DYSPHAGIA, V12, P11, DOI 10.1007/PL00009512
   Leroi I, 2004, INT J GERIATR PSYCH, V19, P1, DOI 10.1002/gps.993
   Levy G, 2002, NEUROLOGY, V59, P1708, DOI 10.1212/01.WNL.0000036610.36834.E0
   Lieberman A, 2006, ACTA NEUROL SCAND, V113, P1, DOI 10.1111/j.1600-0404.2006.00536.x
   Litvinenko I V, 2008, NEUROSCI BEHAV PHYSIOL, V38, P937, DOI 10.1007/s11055-008-9077-3
   Louis ED, 1997, ARCH NEUROL-CHICAGO, V54, P260, DOI 10.1001/archneur.1997.00550150024011
   Maidment I, 2006, COCHRANE DB SYST REV, V0, P0, DOI DOI 10.1002/14651858.CD004747.pub2
   Mancini F, 2003, MOVEMENT DISORD, V18, P685, DOI 10.1002/mds.10420
   MANO Y, 1994, J NEUROL, V241, P573, DOI 10.1007/BF00920619
   Marder KS, 2008, PARKINSONS DIS DIAGN, V0, P147
   MATHERS SE, 1989, ARCH NEUROL-CHICAGO, V46, P1061, DOI 10.1001/archneur.1989.00520460037010
   Mathias CJ, 1998, CLIN NEUROSCI, V5, P153
   MAYEUX R, 1992, ARCH NEUROL-CHICAGO, V49, P492, DOI 10.1001/archneur.1992.00530290076015
   Menza M, 2009, NEUROLOGY, V72, P886, DOI 10.1212/01.wnl.0000336340.89821.b3
   Merims D, 2006, CLIN NEUROPHARMACOL, V29, P331, DOI 10.1097/01.WNF.0000236769.31279.19
   Miller N, 2009, J NEUROL NEUROSUR PS, V80, P1047, DOI 10.1136/jnnp.2008.157701
   Miller N, 2006, AGE AGEING, V35, P614, DOI 10.1093/ageing/afl105
   MOLHO ES, 2008, PARKINSONS DIS DIAGN, V0, P593
   Morgante L, 2004, CLIN NEUROPHARMACOL, V27, P153, DOI 10.1097/01.wnf.0000136891.17006.ec
   Morgante L, 2000, ARCH NEUROL-CHICAGO, V57, P507, DOI 10.1001/archneur.57.4.507
   Müller T, 2006, J NEURAL TRANSM-SUPP, V0, P27
   Muslimovic D, 2005, NEUROLOGY, V65, P1239, DOI 10.1212/01.wnl.0000180516.69442.95
   Nagaya M, 2000, SCAND J REHABIL MED, V32, P11
   Naimark D, 1996, J AM GERIATR SOC, V44, P296, DOI 10.1111/j.1532-5415.1996.tb00918.x
   Nóbrega AC, 2008, CLIN NEUROL NEUROSUR, V110, P117, DOI 10.1016/j.clineuro.2007.09.011
   Norman S, 2002, J NEUROPSYCH CLIN N, V14, P31, DOI 10.1176/appi.neuropsych.14.1.31
   *NOV PHARM CORP, 2009, EX PATCH PACK INS, V0, P0
   *NOV PHARM CORP, 2006, EX PACK INS, V0, P0
   Nozaki S, 1999, RINSHO SHINKEIGAKU, V39, P1010
   Ondo WG, 2004, NEUROLOGY, V62, P37, DOI 10.1212/01.WNL.0000101713.81253.4C
   Ondo WG, 2002, ARCH NEUROL-CHICAGO, V59, P421, DOI 10.1001/archneur.59.3.421
   *ORTH NEUR, 2008, RAZ RAZ ER PACK INS, V0, P0
   Papatsoris AG, 2006, UROLOGY, V67, P447, DOI 10.1016/j.urology.2005.10.017
   Parkinson J., 1817, ESSAY SHAKING PALSY, V0, P0
   Partinen R, 1997, J NEUROL, V244, PS3, DOI 10.1007/BF03160564
   Paus S, 2003, MOVEMENT DISORD, V18, P659, DOI 10.1002/mds.10417
   Pfeiffer RF, 2003, LANCET NEUROL, V2, P107, DOI 10.1016/S1474-4422(03)00307-7
   Plowman-Prine EK, 2009, MOVEMENT DISORD, V24, P1352, DOI 10.1002/mds.22617
   Poewe W, 2008, EUR J NEUROL, V15, P14, DOI 10.1111/j.1468-1331.2008.02056.x
   Poewe W, 2006, MOVEMENT DISORD, V21, P456, DOI 10.1002/mds.20700
   Poewe W, 2003, MOVEMENT DISORD, V18, PS80, DOI 10.1002/mds.10566
   Pollak P, 2004, J NEUROL NEUROSUR PS, V75, P689, DOI 10.1136/jnnp.2003.029868
   Postuma RB, 2009, NEUROLOGY, V72, P1296, DOI 10.1212/01.wnl.0000340980.19702.6e
   Potulska A, 2003, PARKINSONISM RELAT D, V9, P349, DOI 10.1016/S1353-8020(03)00045-2
   Raffaele R, 2002, EUR UROL, V41, P382, DOI 10.1016/S0302-2838(02)00054-4
   Ravina B, 2005, J NEUROL NEUROSUR PS, V76, P934, DOI 10.1136/jnnp.2004.050682
   Revuelta GJ, 2009, INT PSYCHOGERIATR, V21, P212, DOI 10.1017/S1041610208008600
   Rezak M, 2007, DM-DIS MON, V53, P259, DOI 10.1016/j.disamonth.2007.02.003
   Richard IH, 1999, MOVEMENT DISORD, V14, P155, DOI 10.1002/1531-8257(199901)14:1<155::AID-MDS1026>3.0.CO;2-Z
   Richard IH, 1997, NEUROLOGY, V49, P1168, DOI 10.1212/WNL.49.4.1168
   Richards CF, 2000, EMERG MED CLIN N AM, V18, P253, DOI 10.1016/S0733-8627(05)70122-X
   Riedel O, 2008, J NEUROL, V255, P255, DOI 10.1007/s00415-008-0720-2
   Rongve A, 2006, DRUG AGING, V23, P807, DOI 10.2165/00002512-200623100-00004
   SAGE JI, 1995, ANN NEUROL, V37, P120, DOI 10.1002/ana.410370124
   Sapir S, 2008, CURR OPIN OTOLARYNGO, V16, P205, DOI 10.1097/MOO.0b013e3282febd3a
   Schapira AH, 2004, NEUROLOGY, V63, PS24, DOI 10.1212/WNL.63.8_suppl_3.S24
   SCHENCK CH, 1989, AM J PSYCHIAT, V146, P1166
   Schneider F, 2008, EUR ARCH PSY CLIN N, V258, P55, DOI 10.1007/s00406-008-5012-4
   Senard JM, 1997, J NEUROL NEUROSUR PS, V63, P584, DOI 10.1136/jnnp.63.5.584
   Senard JM, 2001, DRUG AGING, V18, P495, DOI 10.2165/00002512-200118070-00003
   Slaughter JR, 2001, J NEUROPSYCH CLIN N, V13, P187, DOI 10.1176/appi.neuropsych.13.2.187
   Stiasny-Kolster K, 2004, BRAIN, V127, P773, DOI 10.1093/brain/awh079
   Stocchi F, 2000, MOVEMENT DISORD, V15, P71, DOI 10.1002/1531-8257(200001)15:1<71::AID-MDS1012>3.0.CO;2-W
   Suzuki K, 2009, PARKINSONISM RELAT D, V15, P15, DOI 10.1016/j.parkreldis.2008.02.002
   TALY AB, 1992, ACTA NEUROL SCAND, V85, P272
   Tandberg E, 1998, MOVEMENT DISORD, V13, P895, DOI 10.1002/mds.870130606
   Tandberg E, 1996, ARCH NEUROL-CHICAGO, V53, P175, DOI 10.1001/archneur.1996.00550020087019
   Tjaden K, 2008, TOP GERIATR REHABIL, V24, P115
   Truong DD, 2008, J NEUROL SCI, V266, P216, DOI 10.1016/j.jns.2007.08.015
   Verbaan D, 2009, MOVEMENT DISORD, V24, P738, DOI 10.1002/mds.22453
   WERMUTH L, 1995, ACTA NEUROL SCAND, V91, P453
   Zahodne LB, 2008, DRUG AGING, V25, P665, DOI 10.2165/00002512-200825080-00004
   Zakharov V V, 2001, NEUROSCI BEHAV PHYSIOL, V31, P157, DOI 10.1023/A:1005256122649
   Zesiewicz TA, 2000, MOVEMENT DISORD, V15, P305, DOI 10.1002/1531-8257(200003)15:2<305::AID-MDS1015>3.0.CO;2-W
   Ziemssen T, 2007, PARKINSONISM RELAT D, V13, P323, DOI 10.1016/j.parkreldis.2006.12.014
NR 148
TC 52
Z9 59
U1 0
U2 25
PU EXCERPTA MEDICA INC-ELSEVIER SCIENCE INC
PI BRIDGEWATER
PA 685 ROUTE 202-206 STE 3, BRIDGEWATER, NJ 08807 USA
SN 1543-5946
EI 
J9 AM J GERIATR PHARMAC
JI Am. J. Geriatr. Pharmacother.
PD AUG 15
PY 2010
VL 8
IS 4
BP 294
EP 315
DI 10.1016/j.amjopharm.2010.08.002
PG 22
WC Geriatrics & Gerontology; Pharmacology & Pharmacy
SC Geriatrics & Gerontology; Pharmacology & Pharmacy
GA 651GY
UT WOS:000281916900002
PM 20869620
DA 2024-02-01
ER

PT J
AU Larsson, V
   Aarsland, D
   Ballard, C
   Minthon, L
   Londos, E
AF Larsson, Victoria
   Aarsland, Dag
   Ballard, Clive
   Minthon, Lennart
   Londos, Elisabet
TI The effect of memantine on sleep behaviour in dementia with Lewy bodies and Parkinson's disease dementia
SO INTERNATIONAL JOURNAL OF GERIATRIC PSYCHIATRY
LA English
DT Article
DE dementia with Lewy bodies; Parkinson's disease dementia; REM sleep behaviour disorder, sleep disorder
ID rem-sleep; alzheimers-disease; neurodegenerative disease; daytime somnolence; disorder; rivastigmine; melatonin; pathophysiology; synucleinopathy; diagnosis
AB Objective: Two common and characteristic sleep disturbances have been described in dementia with Lewy bodies (DLB) and Parkinson's disease dementia (PDD); excessive daytime sleepiness and REM sleep behaviour disorder (RBD). This study is an analysis of a secondary outcome measure of a larger study already reported, aimed to determine whether memantine has an effect on the sleep disturbances in DLB and PDD patients. Methods: Patients with DLB or PDD were included in a placebo-controlled, randomised controlled study of memantine (20 mg per day) for 24 weeks. The Stavanger Sleep Questionnaire and the Epworth Sleepiness Scale were used to evaluate the effect on sleep disturbances. Results: Forty two patients started treatment; 20 with memantine and 22 with placebo. The primary analysis was the comparison of change between the two groups during a 24-week period, using the modified ITT population (last observation carried forward). At 24 weeks, patients treated with memantine were less physically active during sleep while patients in the placebo group worsened. Mean difference between the groups (0.5 [0.05-0.90]) was significant (p = 0.006). No significant change was observed in severity of excessive daytime sleepiness. Conclusions: Memantine decreases probable REM sleep behaviour disorder in patients with DLB and PDD. Both diagnostic groups contributed equally to the outcome. Copyright (C) 2010 John Wiley & Sons, Ltd.
C1 [Larsson, Victoria; Minthon, Lennart; Londos, Elisabet] Lund Univ, Clin Memory Res Unit, Dept Clin Sci, S-22100 Lund, Sweden.
   [Aarsland, Dag] Stavanger Univ Hosp, Dept Geriatr Psychiat, Psychiat Clin, Stavanger, Norway.
   [Ballard, Clive] Kings Coll London, Wolfson Ctr Age Related Disorders, Inst Psychiat, London WC2R 2LS, England.
   [Aarsland, Dag] Univ Bergen, Sch Med, N-5020 Bergen, Norway.
C3 Lund University; Stavanger University Hospital; University of London; King's College London; University of Bergen
RP Larsson, V (corresponding author), Lund Univ, Clin Memory Res Unit, Dept Clin Sci, S-22100 Lund, Sweden.
FU H Lundbeck A/S; Novartis; GE Healthcare; Merck-Serono
CR Aarsland D, 2009, LANCET NEUROL, V8, P613, DOI 10.1016/S1474-4422(09)70146-2
   Adler CH, 2005, NEUROLOGY, V64, PS12, DOI 10.1212/WNL.64.12_suppl_3.S12
   [Anonymous], 2005, INT CLASS SLEEP DIS, V0, P0
   Arnulf I, 2008, CURR OPIN NEUROL, V21, P472, DOI 10.1097/WCO.0b013e328305044d
   Boddy F, 2007, INT J GERIATR PSYCH, V22, P529, DOI 10.1002/gps.1709
   Boeve B, 2003, NEUROLOGY, V61, P40, DOI 10.1212/01.WNL.0000073619.94467.B0
   Boeve BF, 2007, BRAIN, V130, P2770, DOI 10.1093/brain/awm056
   Boeve BF, 2007, SLEEP MED, V8, P60, DOI 10.1016/j.sleep.2006.08.017
   Boeve BF, 2004, J GERIATR PSYCH NEUR, V17, P146, DOI 10.1177/0891988704267465
   Boeve BF, 2003, SLEEP MED, V4, P281, DOI 10.1016/S1389-9457(03)00072-8
   Boeve BF, 2001, MOVEMENT DISORD, V16, P622, DOI 10.1002/mds.1120
   Cantor CR, 2002, NEUROLOGY, V58, PS71, DOI 10.1212/WNL.58.suppl_1.S71
   Carley DW, 2007, SLEEP, V30, P35, DOI 10.1093/sleep/30.1.35
   Chiu HFK, 2000, SLEEP, V23, P513
   De Cock VC, 2008, NAT CLIN PRACT NEURO, V4, P254, DOI 10.1038/ncpneuro0775
   Emre M, 2004, NEW ENGL J MED, V351, P2509, DOI 10.1056/NEJMoa041470
   Emre M, 2009, LANCET NEUROL, V8, P594, DOI 10.1016/S1474-4422(09)70144-9
   Gjerstad MD, 2008, J NEUROL NEUROSUR PS, V79, P387, DOI 10.1136/jnnp.2007.116830
   Gjerstad MD, 2002, NEUROLOGY, V58, P1544, DOI 10.1212/WNL.58.10.1544
   Grace JB, 2000, INT J GERIATR PSYCH, V15, P1028, DOI 10.1002/1099-1166(200011)15:11<1028::AID-GPS227>3.0.CO;2-E
   Ishida T, 2009, J PHARMACOL SCI, V109, P449, DOI 10.1254/jphs.08229FP
   JOHNS MW, 1991, SLEEP, V14, P540, DOI 10.1093/sleep/14.6.540
   Kunz D, 1997, NEUROPSYCHOBIOLOGY, V36, P211, DOI 10.1159/000119383
   Leroi I, 2009, MOVEMENT DISORD, V24, P1217, DOI 10.1002/mds.22495
   Lippa CF, 2007, NEUROLOGY, V68, P812, DOI 10.1212/01.wnl.0000256715.13907.d3
   MAHOWALD MW, 1990, J FORENSIC SCI, V35, P413
   McKeith I, 2000, LANCET, V356, P2031, DOI 10.1016/S0140-6736(00)03399-7
   McKeith IG, 2005, NEUROLOGY, V65, P1863, DOI 10.1212/01.wnl.0000187889.17253.b1
   Ohayon MM, 1997, J CLIN PSYCHIAT, V58, P369
   Olson EJ, 2000, BRAIN, V123, P331, DOI 10.1093/brain/123.2.331
   Sara SJ, 2009, NAT REV NEUROSCI, V10, P211, DOI 10.1038/nrn2573
   Schenck CH, 1996, BIOL PSYCHIAT, V40, P422, DOI 10.1016/0006-3223(96)00070-4
   SCHENCK CH, 1986, SLEEP, V9, P293, DOI 10.1093/sleep/9.2.293
   Schenck CH, 2002, SLEEP, V25, P120, DOI 10.1093/sleep/25.2.120
   Schredl M, 2000, EXP GERONTOL, V35, P243, DOI 10.1016/S0531-5565(00)00077-2
   Sforza E, 1997, SLEEP MED REV, V1, P57, DOI 10.1016/S1087-0792(97)90006-X
   Takeuchi N, 2001, PSYCHIAT CLIN NEUROS, V55, P267, DOI 10.1046/j.1440-1819.2001.00854.x
   Tandberg E, 1999, MOVEMENT DISORD, V14, P922, DOI 10.1002/1531-8257(199911)14:6<922::AID-MDS1003>3.0.CO;2-7
   Tandberg E, 1998, MOVEMENT DISORD, V13, P895, DOI 10.1002/mds.870130606
   Thomas SJ, 2009, CLIN INTERV AGING, V4, P367
   Tractenberg RE, 2005, J SLEEP RES, V14, P177, DOI 10.1111/j.1365-2869.2005.00445.x
   Wiegand MH, 2008, DRUGS, V68, P2411, DOI 10.2165/0003495-200868170-00001
NR 42
TC 57
Z9 59
U1 1
U2 17
PU JOHN WILEY & SONS LTD
PI CHICHESTER
PA THE ATRIUM, SOUTHERN GATE, CHICHESTER PO19 8SQ, W SUSSEX, ENGLAND
SN 0885-6230
EI 
J9 INT J GERIATR PSYCH
JI Int. J. Geriatr. Psychiatr.
PD OCT 15
PY 2010
VL 25
IS 10
BP 1030
EP 1038
DI 10.1002/gps.2506
PG 9
WC Geriatrics & Gerontology; Gerontology; Psychiatry
SC Geriatrics & Gerontology; Psychiatry
GA 669IS
UT WOS:000283341700012
PM 20872929
DA 2024-02-01
ER

PT J
AU Stavitsky, K
   Saurman, JL
   McNamara, P
   Cronin-Golomb, A
AF Stavitsky, K.
   Saurman, J. L.
   McNamara, P.
   Cronin-Golomb, A.
TI Sleep in Parkinson's disease: A comparison of actigraphy and subjective measures
SO PARKINSONISM & RELATED DISORDERS
LA English
DT Article
DE Parkinson's disease; Sleep; Actigraphy; Subjective sleep ratings
ID excessive daytime sleepiness; disturbances; scale; insomnia; time
AB Sleep disturbances are common in Parkinson's disease (PD). Actigraphy has emerged as an alternative to polysomnography to measure sleep, raising the question of its ability to capture sleep quality in PD patients. Our aim was to compare self-report data with actigraphic data. Thirty non-demented individuals with PD and 14 normal control participants (NC) were included. Sleep was measured using 24-h wrist actigraphy over a seven day period, during which time participants kept a sleep diary. Subjective sleep and arousal questionnaires included the Parkinson's Disease Sleep Scale and Epworth Sleepiness Scale. Patients with PD presented with more sleep problems than NC. In NC, none of the actigraphic sleep variables were related to any of the self-report measures of sleep. In PD, scores on subjective sleep measures correlated with actigraphy-derived estimates of sleep quality. Our results suggest that actigraphy is an appropriate method of measuring sleep quality in PD. (C) 2010 Elsevier Ltd. All rights reserved.
C1 [Stavitsky, K.; Saurman, J. L.; Cronin-Golomb, A.] Boston Univ, Dept Psychol, Boston, MA 02215 USA.
   [McNamara, P.] Boston Univ, Dept Neurol, Sch Med, Boston, MA 02215 USA.
   [McNamara, P.] Boston VA Healthcare Syst, Dept Neurol, Boston, MA USA.
C3 Boston University; Boston University; US Department of Veterans Affairs; Veterans Health Administration (VHA); Harvard University; VA Boston Healthcare System
RP Cronin-Golomb, A (corresponding author), Boston Univ, Dept Psychol, 648 Beacon St,2nd Floor, Boston, MA 02215 USA.
EM alicecg@bu.edu
FU Ruth L. Kirschstein National Research Service [1F31NS061555-01]; Clara Mayo Foundation; Department of Psychology, Boston University; NINDS [R01 NS050446-01A2]; NIMH [1R21MH076916-01A2]
CR Ancoli-Israel S, 2003, SLEEP, V26, P342, DOI 10.1093/sleep/26.3.342
   Askenasy JJM, 2003, J NEURAL TRANSM, V110, P125, DOI 10.1007/s007020300001
   Baker FC, 1999, J PSYCHOSOM RES, V47, P335, DOI 10.1016/S0022-3999(99)00017-3
   Blood ML, 1997, SLEEP, V20, P388
   CARSKADON MA, 1976, AM J PSYCHIAT, V133, P1382
   Chaudhuri KR, 2002, J NEUROL NEUROSUR PS, V73, P629, DOI 10.1136/jnnp.73.6.629
   Comella CL, 2006, J NEURAL TRANSM-SUPP, V0, P349
   Comella CL, 2005, NEUROLOGY, V64, P1450, DOI 10.1212/01.WNL.0000158652.74601.48
   Dowling GA, 2005, SLEEP MED, V6, P459, DOI 10.1016/j.sleep.2005.04.004
   EDINGER JD, 1995, SLEEP, V18, P232, DOI 10.1093/sleep/18.4.232
   Fahn S, 2003, ANN NY ACAD SCI, V991, P1, DOI 10.1111/j.1749-6632.2003.tb07458.x
   GHORAYEB I, 2007, MOV DISORD 0529, V0, P0
   Gjerstad MD, 2008, J NEUROL NEUROSUR PS, V79, P387, DOI 10.1136/jnnp.2007.116830
   Goetz CG, 2005, NEUROLOGY, V64, P81, DOI 10.1212/01.WNL.0000148479.10865.FE
   Goldman SE, 2008, SLEEP, V31, P733, DOI 10.1093/sleep/31.5.733
   Happe S, 2005, J NEUROL, V252, P936, DOI 10.1007/s00415-005-0785-0
   JeanLouis G, 1996, SLEEP, V19, P739
   JOHNS MW, 1991, SLEEP, V14, P540, DOI 10.1093/sleep/14.6.540
   Kumar S, 2003, SLEEP MED, V4, P339, DOI 10.1016/S1389-9457(03)00105-9
   McKeith IG, 2006, J ALZHEIMERS DIS, V9, P417, DOI 10.1212/wnl.47.5.1113
   Means MK, 2003, SLEEP MED, V4, P285, DOI 10.1016/S1389-9457(03)00057-1
   Nass A, 2008, INT J NEUROSCI, V118, P291, DOI 10.1080/00207450701591065
   Van Den Berg JF, 2008, J SLEEP RES, V17, P295, DOI 10.1111/j.1365-2869.2008.00638.x
   van Dijk KD, 2009, MOVEMENT DISORD, V24, P878, DOI 10.1002/mds.22462
   VANHILTEN B, 1994, ARCH NEUROL-CHICAGO, V51, P922, DOI 10.1001/archneur.1994.00540210094018
   VANHILTEN JJ, 1993, CLIN NEUROPHARMACOL, V16, P36, DOI 10.1097/00002826-199302000-00004
NR 26
TC 49
Z9 55
U1 0
U2 2
PU ELSEVIER SCI LTD
PI OXFORD
PA THE BOULEVARD, LANGFORD LANE, KIDLINGTON, OXFORD OX5 1GB, OXON, ENGLAND
SN 1353-8020
EI 1873-5126
J9 PARKINSONISM RELAT D
JI Parkinsonism Relat. Disord.
PD MAY 15
PY 2010
VL 16
IS 4
BP 280
EP 283
DI 10.1016/j.parkreldis.2010.02.001
PG 4
WC Clinical Neurology
SC Neurosciences & Neurology
GA 599BB
UT WOS:000277883900010
PM 20202887
DA 2024-02-01
ER

PT J
AU Pourcher, E
   Rémillard, S
   Cohen, H
AF Pourcher, Emmanuelle
   Remillard, Sophie
   Cohen, Henri
TI Compulsive habits in restless legs syndrome patients under dopaminergic treatment
SO JOURNAL OF THE NEUROLOGICAL SCIENCES
LA English
DT Article
DE Restless Legs Syndrome; Dopaminergic treatment; Compulsion; Stress; Depression; Sleep problems
ID impulse control disorders; parkinsons-disease; agonist therapy; prevalence; association; behaviors
AB Since the introduction of levodopa therapy and dopaminergic replacement therapy to abate symptoms of idiopathic Parkinson's disease, repetitive compulsive behaviors have been reported and are now considered to be drug-related response complications. As dopamine (DA) agonists are the licensed treatment in Restless Legs Syndrome (RLS), a survey was conducted to determine the extent to which patients with RLS present compulsive behaviors. The aim of this study was to investigate the relationship between DA agonists and the occurrence of motor or behavioral compulsions, stress, depression, and sleep disturbance in RLS patients. A questionnaire was mailed three times, at four-month intervals over a period of 8 months to all patients of the Quebec Memory and Motor Skills Disorders Clinic diagnosed with RLS. In addition to recording all medication information for RLS treatment patients were assessed on the International Restless Legs Syndrome Study Group Rating Scale (IRLS), the Beck Depression Inventory-II (BDI-II), the Sleep Scale from the Medical Outcomes Study (MOS) and on a visual analog scale for current level of stress. A section pertaining to hobby, mania, and compulsion was also included. Analyses are based on 97 out of 151 patients (64.2%) with RLS who returned the three questionnaires. Twelve patients (12.4%) on stable DA agonist therapy (average dose 0.52 +/- 0.59 mg Pramipexole equivalent) developed a new compulsive behavioral repertoire. Eating (3 women, 1 man), buying food or clothes (2 women. 1 man), trichotillomania (1 woman, I man), and gambling (1 man) were among the compulsions developed under DA treatment. In addition, two women presented new tic-like phenomena. In contrast to the RLS patients without compulsive behaviors (53 treated with DA agonist; 32 untreated), those with compulsive habits reported experiencing more stress, depression and sleep problems. Patients with RUS with mood and stress states may be at greater risk of developing compulsive behaviors while receiving standard dosage DA agonist treatment. These behaviors are clearly linked to short-term satisfaction and underline the role of dopaminergic mesolimbic stimulation in the reinforcement process of rewarding behavioral sequences. (C) 2009 Elsevier B.V. All rights reserved.
C1 [Pourcher, Emmanuelle; Remillard, Sophie; Cohen, Henri] Clin St Anne, Quebec Memory & Motor Skills Disorders Res Ctr, Quebec City, PQ, Canada.
   [Pourcher, Emmanuelle; Cohen, Henri] Univ Paris 05, Psychol & Cognit Neurosci Lab, CNRS, UMR 8189, Boulogne, France.
   [Pourcher, Emmanuelle] Univ Laval Robert Giffard, Ctr Rech, Beauport, PQ, Canada.
C3 Centre National de la Recherche Scientifique (CNRS); Universite Paris Cite; Laval University
RP Pourcher, E (corresponding author), Clin St Anne, Quebec Memory & Motor Skills Disorders Res Ctr, 65 Rue St Anne, Quebec City, PQ, Canada.
EM psa@riq.qc.ca
FU Quebec Memory and Motor Skills Disorders Research Center, Clinique Sainte-Anne, Quebec, Quebec, Canada
CR Beck A., 1996, BDI 2 MANUAL, V0, P0
   CLAGHORN JL, 1981, J CLIN PSYCHIAT, V42, P342
   Driver-Dunckley E, 2003, NEUROLOGY, V61, P422, DOI 10.1212/01.WNL.0000076478.45005.EC
   Evans AH, 2004, MOVEMENT DISORD, V19, P397, DOI 10.1002/mds.20045
   Fernandez HH, 1999, MOVEMENT DISORD, V14, P836, DOI 10.1002/1531-8257(199909)14:5<836::AID-MDS1018>3.0.CO;2-0
   FRIEDMAN JH, 1994, BIOL PSYCHIAT, V36, P350, DOI 10.1016/0006-3223(94)90636-X
   Garcia-Borreguero D, 2004, ACTA NEUROL SCAND, V109, P303, DOI 10.1111/j.1600-0404.2004.00269.x
   Hays RD, 2005, SLEEP MED, V6, P41, DOI 10.1016/j.sleep.2004.07.006
   Hays RD., 1992, MEASURING FUNCTIONING AND WELL-BEING: THE MEDICAL OUTCOMES STUDY APPROACH, V0, P235
   Hening W, 2004, SLEEP MED, V5, P237, DOI 10.1016/j.sleep.2004.03.006
   Klos KJ, 2005, PARKINSONISM RELAT D, V11, P381, DOI 10.1016/j.parkreldis.2005.06.005
   Mamikonyan E, 2008, MOVEMENT DISORD, V23, P75, DOI 10.1002/mds.21770
   Mittal VA, 2011, PSYCHIAT RES, V189, P158, DOI 10.1016/j.psychres.2011.06.006
   Molina JA, 2000, MOVEMENT DISORD, V15, P869, DOI 10.1002/1531-8257(200009)15:5<869::AID-MDS1016>3.0.CO;2-I
   Nirenberg MJ, 2006, MOVEMENT DISORD, V21, P524, DOI 10.1002/mds.20757
   Okuji Y, 2002, PSYCHIAT CLIN NEUROS, V56, P239, DOI 10.1046/j.1440-1819.2002.01012.x
   Pontone G, 2006, NEUROLOGY, V67, P1258, DOI 10.1212/01.wnl.0000238401.76928.45
   Quickfall J, 2007, PARKINSONISM RELAT D, V13, P535, DOI 10.1016/j.parkreldis.2006.10.001
   RITZ F, 2006, MOVEMENT DISORD, V0, PS662
   *SPSS I, 2008, SPSS GRAD PACK MAC O, V0, P0
   Tippmann-Peikert M, 2007, NEUROLOGY, V68, P301, DOI 10.1212/01.wnl.0000252368.25106.b6
   Trenkwalder C, 2005, LANCET NEUROL, V4, P465, DOI 10.1016/S1474-4422(05)70139-3
   UHDE TW, 2000, PRINCIPLES PRACTICE, V0, P1123
   Voon V, 2006, NEUROLOGY, V67, P1254, DOI 10.1212/01.wnl.0000238503.20816.13
   Voon V, 2006, NEUROLOGY, V66, P1750, DOI 10.1212/01.wnl.0000218206.20920.4d
   Voon V, 2004, MOVEMENT DISORD, V19, P367, DOI 10.1002/mds.20046
   Voon V, 2007, ARCH NEUROL-CHICAGO, V64, P212, DOI 10.1001/archneur.64.2.212
   WALTER P, 2006, LANCET NEUROL, V5, P878
   Walters AS, 2003, SLEEP MED, V4, P121, DOI 10.1016/S1389-9457(02)00258-7
   WALTERS AS, 1995, MOVEMENT DISORD, V10, P634, DOI 10.1002/mds.870100517
   Weintraub D, 2006, ARCH NEUROL-CHICAGO, V63, P969, DOI 10.1001/archneur.63.7.969
   Wetter TC, 2004, SLEEP MED, V5, P401, DOI 10.1016/j.sleep.2004.01.009
NR 33
TC 44
Z9 48
U1 0
U2 3
PU ELSEVIER
PI AMSTERDAM
PA RADARWEG 29, 1043 NX AMSTERDAM, NETHERLANDS
SN 0022-510X
EI 1878-5883
J9 J NEUROL SCI
JI J. Neurol. Sci.
PD MAR 15
PY 2010
VL 290
IS 1-2
BP 52
EP 56
DI 10.1016/j.jns.2009.11.010
PG 5
WC Clinical Neurology; Neurosciences
SC Neurosciences & Neurology
GA 561OK
UT WOS:000274987200011
PM 19969309
DA 2024-02-01
ER

PT J
AU McDowell, KA
   Hadjimarkou, MM
   Viechweg, S
   Rose, AE
   Clark, SM
   Yarowsky, PJ
   Mong, JA
AF McDowell, Kimberly A.
   Hadjimarkou, Maria M.
   Viechweg, Shaun
   Rose, Avigail E.
   Clark, Sarah M.
   Yarowsky, Paul J.
   Mong, Jessica A.
TI Sleep alterations in an environmental neurotoxin-induced model of parkinsonism
SO EXPERIMENTAL NEUROLOGY
LA English
DT Article
DE Orexin; Parkinson's disease; Excessive daytime sleepiness; Cycad
ID excessive daytime sleepiness; lewy body; disease; rats; hypothalamus; disorders; disturbances; hypocretins
AB Parkinson's disease (PD) is classically defined as a motor disorder resulting from decreased dopamine production in the basal ganglia circuit. In an attempt to better diagnose and treat PD before the onset of severe motor dysfunction, recent attention has focused on the early, non-motor symptoms, which include but are not limited to sleep disorders such as excessive daytime sleepiness (EDS) and REM behavioral disorder (ROD). However, few animal models have been able to replicate both the motor and non-motor symptoms of PD. Here, we present a progressive rat model of parkinsonism that displays disturbances in sleep/wake patterns. Epidemiological studies elucidated a link between the Guamanian variant of Amyotrophic Lateral Sclerosis/Parkinsonism Dementia Complex (ALS/PDC) and the consumption of flour made from the washed seeds of the plant Cycas micronesica (cycad). Our study examined the effects of prolonged cycad consumption on sleep/wake activity in male, Sprague-Dawley rats. Cycad-fed rats exhibited an increase in length and/or number of bouts of rapid eye movement (REM) sleep and Non-REM (NREM) sleep at the expense of wakefulness during the active period when compared to control rats. This hypersomnolent behavior suggests an inability to maintain arousal. In addition, cycad-fed rats had significantly fewer orexin cells in the hypothalamus. Our results reveal a novel rodent model of parkinsonism that includes an EDS-like syndrome that may be associated with a dysregulation of orexin neurons. Further characterization of this early, non-motor symptom, may provide potential therapeutic interventions in the treatment of PD. (C) 2010 Elsevier Inc. All rights reserved.
C1 [McDowell, Kimberly A.; Yarowsky, Paul J.; Mong, Jessica A.] Univ Maryland, Sch Med, Program Neurosci, Baltimore, MD 21201 USA.
   [Hadjimarkou, Maria M.; Viechweg, Shaun; Rose, Avigail E.; Clark, Sarah M.; Yarowsky, Paul J.; Mong, Jessica A.] Univ Maryland, Sch Med, Dept Pharmacol & Expt Therapeut, Baltimore, MD 21201 USA.
   [Yarowsky, Paul J.] Baltimore Vet Affairs Med Ctr, Dept Res, Baltimore, MD USA.
C3 University System of Maryland; University of Maryland Baltimore; University System of Maryland; University of Maryland Baltimore; US Department of Veterans Affairs; Veterans Health Administration (VHA); Baltimore VA Medical Center
RP Mong, JA (corresponding author), 655 W Baltimore St, Baltimore, MD 21201 USA.
EM jmong001@umaryland.edu
FU National Institutes of Health-Toxicology Training; Veteran's Affairs; National Institutes of Health, NHLBI
CR Abbott RD, 2005, NEUROLOGY, V65, P1442, DOI 10.1212/01.wnl.0000183056.89590.0d
   Arnulf I, 2002, NEUROLOGY, V58, P1019, DOI 10.1212/WNL.58.7.1019
   Barraud Q, 2009, EXP NEUROL, V219, P574, DOI 10.1016/j.expneurol.2009.07.019
   Baumann CR, 2005, LANCET NEUROL, V4, P673, DOI 10.1016/S1474-4422(05)70196-4
   CARLSSON A, 1957, NATURE, V180, P1200, DOI 10.1038/1801200a0
   Chen LC, 2006, EUR J NEUROSCI, V24, P2039, DOI 10.1111/j.1460-9568.2006.05058.x
   De Lecea L, 1998, P NATL ACAD SCI USA, V95, P322, DOI 10.1073/pnas.95.1.322
   Dhawan V, 2006, AGE AGEING, V35, P220, DOI 10.1093/ageing/afj087
   El-Ad B, 1998, J NEUROL SCI, V153, P192, DOI 10.1016/S0022-510X(97)00291-8
   FEARNLEY JM, 1991, BRAIN, V114, P2283, DOI 10.1093/brain/114.5.2283
   Friedman JH, 2008, CNS SPECTRUMS, V13, P12, DOI 10.1017/S1092852900017272
   Fronczek R, 2007, BRAIN, V130, P1577, DOI 10.1093/brain/awm090
   Gerashchenko D, 2003, NEUROSCIENCE, V116, P223, DOI 10.1016/S0306-4522(02)00575-4
   Happe S, 2003, DRUGS, V63, P2725, DOI 10.2165/00003495-200363240-00003
   KREMER HPH, 1993, MOVEMENT DISORD, V8, P315, DOI 10.1002/mds.870080310
   LANGSTON JW, 1978, ANN NEUROL, V3, P129, DOI 10.1002/ana.410030207
   Rao SD, 2006, EXP NEUROL, V201, P244, DOI 10.1016/j.expneurol.2006.04.017
   Rye DB, 2006, CURR NEUROL NEUROSCI, V6, P169, DOI 10.1007/s11910-996-0041-8
   SACKS O, 1996, ISLAND COLOUR BLIND, V0, P120
   Sakurai T, 2005, SLEEP MED REV, V9, P231, DOI 10.1016/j.smrv.2004.07.007
   Saper CB, 2001, TRENDS NEUROSCI, V24, P726, DOI 10.1016/S0166-2236(00)02002-6
   Shen WB, 2010, ANN NEUROL, V68, P70, DOI 10.1002/ana.22018
   Stamey W, 2008, NEUROLOGIST, V14, P89, DOI 10.1097/NRL.0b013e31816606a7
   Thannickal TC, 2007, BRAIN, V130, P1586, DOI 10.1093/brain/awm097
   Yasui K, 2006, J NEUROL SCI, V250, P120, DOI 10.1016/j.jns.2006.08.004
   Yi PL, 2007, SLEEP, V30, P413, DOI 10.1093/sleep/30.4.413
NR 26
TC 22
Z9 23
U1 0
U2 7
PU ACADEMIC PRESS INC ELSEVIER SCIENCE
PI SAN DIEGO
PA 525 B ST, STE 1900, SAN DIEGO, CA 92101-4495 USA
SN 0014-4886
EI 1090-2430
J9 EXP NEUROL
JI Exp. Neurol.
PD NOV 15
PY 2010
VL 226
IS 1
BP 84
EP 89
DI 10.1016/j.expneurol.2010.08.005
PG 6
WC Neurosciences
SC Neurosciences & Neurology
GA 672XH
UT WOS:000283619800012
PM 20713046
DA 2024-02-01
ER

PT J
AU Unger, MM
   Belke, M
   Menzler, K
   Heverhagen, JT
   Keil, B
   Stiasny-Kolster, K
   Rosenow, F
   Diederich, NJ
   Mayer, G
   Möller, JC
   Oertel, WH
   Knake, S
AF Unger, Marcus M.
   Belke, Marcus
   Menzler, Katja
   Heverhagen, Johannes T.
   Keil, Boris
   Stiasny-Kolster, Karin
   Rosenow, Felix
   Diederich, Nico J.
   Mayer, Geert
   Moeller, Jens C.
   Oertel, Wolfgang H.
   Knake, Susanne
TI Diffusion Tensor Imaging in Idiopathic REM Sleep Behavior Disorder Reveals Microstructural Changes in the Brainstem, Substantia Nigra, Olfactory Region, and Other Brain Regions
SO SLEEP
LA English
DT Article
DE RBD; MRI; Parkinson's disease; TBSS; DTI; Radial diffusivity
ID white-matter pathology; excessive daytime sleepiness; fp-cit-spect; parkinsons-disease; dopamine transporters; multiple-sclerosis; retinal ischemia; muscle-activity; optic-nerve; mr-images
AB Study Objectives: Idiopathic rapid eye movement sleep behavior disorder (iRBD)-a parasomnia characterized by dream enactments-is a risk marker for the development of Parkinson disease (PD) and other alpha-synucleinopathies. The pathophysiology of iRBD is likely due to dysfunction of brainstem nuclei that regulate REM sleep. Diffusion tensor imaging (DTI) is a method for studying microstructural brain tissue integrity in vivo. We investigated whether DTI detects microstructural abnormalities in the brain of patients with iRBD compared with age-matched control subjects as an in vivo potential indicator for changes related to "preclinical (premotor)" neuropathology in PD. Design: N/A Patients: Patients with iRBD (n = 12) and age-matched healthy control subjects (n = 12) were studied. Interventions: At a 1.5T MRI maschine, whole-head DTI scans of fractional anisotropy, axial diffusivity (a potential marker of neuronal loss), and radial diffusivity (a potential marker of glial pathology) were analyzed using track-based spatial statistics, and 2 types of group analysis tools (FreeSurfer and FSL). Measurements and Results: We found significant microstructural changes in the white matter of the brainstem (P < 0.0001), the right substantia nigra, the olfactory region, the left temporal lobe, the fornix, the internal capsule, the corona radiata, and the right visual stream of the patients with iRBD. Conclusions: Changes were identified in regions known to be involved in REM-sleep regulation and/or to exhibit neurodegenerative pathology in iRBD and/or early PD. The study findings suggest that iRBD-related microstructural abnormalities can be detected in vivo with DTI, a widely available MRI technique.
C1 [Unger, Marcus M.; Belke, Marcus; Menzler, Katja; Stiasny-Kolster, Karin; Rosenow, Felix; Moeller, Jens C.; Oertel, Wolfgang H.; Knake, Susanne] Univ Marburg, Dept Neurol, D-35033 Marburg, Germany.
   [Heverhagen, Johannes T.; Keil, Boris] Univ Marburg, Dept Diagnost Radiol, D-35033 Marburg, Germany.
   [Diederich, Nico J.] Ctr Hosp Luxembourg, Dept Neurosci, Luxembourg, Luxembourg.
   [Mayer, Geert] Hephata Clin Neurol, Schwalmstadt, Germany.
C3 Philipps University Marburg; Philipps University Marburg; Luxembourg Hospital Center
RP Knake, S (corresponding author), Univ Marburg, Dept Neurol, Rudolf Bultmann Str 8, D-35033 Marburg, Germany.
EM knake@staff.uni-marburg.de
FU Willy Robert Pitzer Foundation; Forderverein Neurologie Marburg; BMBF [01GI0401]; UKGM; UCB; Novartis
CR Abbott RD, 2005, NEUROLOGY, V65, P1442, DOI 10.1212/01.wnl.0000183056.89590.0d
   American Academy of Sleep Medicine, 2005, INT CLASS SLEEP DIS, V0, P0
   [Anonymous], 2007, TRO7JA2 FMRIB, V0, P0
   Arnulf I, 2000, NEUROLOGY, V55, P281, DOI 10.1212/WNL.55.2.281
   Basser PJ, 1996, J MAGN RESON SER B, V111, P209, DOI 10.1016/j.jmr.2011.09.022
   BASSER PJ, 1994, J MAGN RESON SER B, V103, P247, DOI 10.1006/jmrb.1994.1037
   Basser PJ, 1997, ANN NY ACAD SCI, V820, P123, DOI 10.1111/j.1749-6632.1997.tb46192.x
   BEAULIEU C, 1994, MAGNET RESON MED, V31, P394, DOI 10.1002/mrm.1910310408
   Boeve BF, 2007, BRAIN, V130, P2770, DOI 10.1093/brain/awm056
   Braak H, 2004, CELL TISSUE RES, V318, P121, DOI 10.1007/s00441-004-0956-9
   Braak H, 2003, NEUROBIOL AGING, V24, P197, DOI 10.1016/S0197-4580(02)00065-9
   Braak H., 2002, J NEUROL, V249, P0, DOI 10.1007/S00415-002-1301-4
   Budde MD, 2007, MAGN RESON MED, V57, P688, DOI 10.1002/mrm.21200
   Burke RE, 2008, ANN NEUROL, V64, P485, DOI 10.1002/ana.21541
   BUTTNER T, 1995, NEUROLOGY, V45, P386, DOI 10.1212/WNL.45.2.386
   CULEBRAS A, 1989, NEUROLOGY, V39, P1519, DOI 10.1212/WNL.39.11.1519
   Davis SW, 2009, NEUROIMAGE, V46, P530, DOI 10.1016/j.neuroimage.2009.01.068
   Diederich NJ, 2002, ARCH NEUROL-CHICAGO, V59, P1249, DOI 10.1001/archneur.59.8.1249
   Eisensehr I, 2000, BRAIN, V123, P1155, DOI 10.1093/brain/123.6.1155
   Eisensehr I, 2003, SLEEP, V26, P507, DOI 10.1093/sleep/26.5.507
   Fantini ML, 2006, BRAIN RES BULL, V70, P386, DOI 10.1016/j.brainresbull.2006.07.008
   Fjell AM, 2008, NEUROIMAGE, V42, P1654, DOI 10.1016/j.neuroimage.2008.06.005
   Gattellaro G, 2009, AM J NEURORADIOL, V30, P1222, DOI 10.3174/ajnr.A1556
   GIBB WRG, 1988, J NEUROL NEUROSUR PS, V51, P745, DOI 10.1136/jnnp.51.6.745
   Glenn OA, 2003, J MAGN RESON IMAGING, V18, P641, DOI 10.1002/jmri.10420
   Iranzo A, 2002, SLEEP, V25, P867
   Iranzo A, 2006, LANCET NEUROL, V5, P572, DOI 10.1016/S1474-4422(06)70476-8
   Jenkinson M, 2002, NEUROIMAGE, V17, P825, DOI 10.1006/nimg.2002.1132
   Kim JH, 2007, MAGN RESON MED, V58, P253, DOI 10.1002/mrm.21316
   Kimura K, 2000, NEUROLOGY, V55, P894, DOI 10.1212/WNL.55.6.894
   Knake S, 2009, EPILEPTIC DISORD, V11, P244, DOI 10.1684/epd.2009.0272
   Kobal G, 2000, EUR ARCH OTO-RHINO-L, V257, P205, DOI 10.1007/s004050050223
   Koyama Y, 2003, NEUROSCIENCE, V119, P1209, DOI 10.1016/S0306-4522(03)00173-8
   Lai YY, 2008, NEUROSCIENCE, V154, P431, DOI 10.1016/j.neuroscience.2008.03.085
   Lu JW, 2007, J PHYSIOL-LONDON, V582, P553, DOI 10.1113/jphysiol.2007.127613
   Lu J, 2006, NATURE, V441, P589, DOI 10.1038/nature04767
   Matsui H, 2006, PARKINSONISM RELAT D, V12, P319, DOI 10.1016/j.parkreldis.2006.01.007
   Mazza S, 2006, NEUROLOGY, V67, P1618, DOI 10.1212/01.wnl.0000242879.39415.49
   Miyamoto M, 2000, PSYCHIAT CLIN NEUROS, V54, P350, DOI 10.1046/j.1440-1819.2000.00710.x
   Nichols TE, 2002, HUM BRAIN MAPP, V15, P1, DOI 10.1002/hbm.1058
   Pierpaoli C, 1996, MAGNET RESON MED, V36, P893, DOI 10.1002/mrm.1910360612
   Postuma RB, 2006, NEUROLOGY, V66, P845, DOI 10.1212/01.wnl.0000203648.80727.5b
   Reese TG, 2003, MAGN RESON MED, V49, P177, DOI 10.1002/mrm.10308
   Rosas HD, 2006, MOVEMENT DISORD, V21, P1317, DOI 10.1002/mds.20979
   Rueckert D, 1999, IEEE T MED IMAGING, V18, P712, DOI 10.1109/42.796284
   Salat DH, 2005, NEUROBIOL AGING, V26, P1215, DOI 10.1016/j.neurobiolaging.2004.09.017
   SCHENCK CH, 1987, JAMA-J AM MED ASSOC, V257, P1786, DOI 10.1001/jama.257.13.1786
   SCHENCK CH, 1986, SLEEP, V9, P293, DOI 10.1093/sleep/9.2.293
   Schmierer K, 2007, NEUROIMAGE, V35, P467, DOI 10.1016/j.neuroimage.2006.12.010
   Shirakawa S, 2002, PSYCHIAT CLIN NEUROS, V56, P291, DOI 10.1046/j.1440-1819.2002.00961.x
   Smith SM, 2004, NEUROIMAGE, V23, PS208, DOI 10.1016/j.neuroimage.2004.07.051
   Smith SM, 2006, NEUROIMAGE, V31, P1487, DOI 10.1016/j.neuroimage.2006.02.024
   Song SK, 2002, NEUROIMAGE, V17, P1429, DOI 10.1006/nimg.2002.1267
   Song SK, 2005, NEUROIMAGE, V26, P132, DOI 10.1016/j.neuroimage.2005.01.028
   Song SK, 2003, NEUROIMAGE, V20, P1714, DOI 10.1016/j.neuroimage.2003.07.005
   Stenset V, 2007, ACTA NEUROL SCAND, V115, P68, DOI 10.1111/j.1600-0404.2007.00851.x
   Stiasny-Kolster K, 2005, BRAIN, V128, P126, DOI 10.1093/brain/awh322
   Stockner H, 2009, MOVEMENT DISORD, V24, P1906, DOI 10.1002/mds.22483
   Sun SW, 2006, NEUROIMAGE, V32, P1195, DOI 10.1016/j.neuroimage.2006.04.212
   Tippmann-Peikert M, 2006, NEUROLOGY, V66, P1277, DOI 10.1212/01.wnl.0000208518.72660.ff
   UCHIYAMA M, 1995, NEUROLOGY, V45, P709, DOI 10.1212/WNL.45.4.709
   Unger MM, 2008, MOVEMENT DISORD, V23, P596, DOI 10.1002/mds.21908
   Vaillancourt DE, 2009, NEUROLOGY, V72, P1378, DOI 10.1212/01.wnl.0000340982.01727.6e
   Zhang X, 2009, SLEEP MED, V10, P143, DOI 10.1016/j.sleep.2007.12.002
NR 64
TC 146
Z9 161
U1 0
U2 24
PU OXFORD UNIV PRESS INC
PI CARY
PA JOURNALS DEPT, 2001 EVANS RD, CARY, NC 27513 USA
SN 
EI 1550-9109
J9 SLEEP
JI Sleep
PD JUN 1
PY 2010
VL 33
IS 6
BP 767
EP 773
DI 10.1093/sleep/33.6.767
PG 7
WC Clinical Neurology; Neurosciences
SC Neurosciences & Neurology
GA 604SX
UT WOS:000278299900010
PM 20550017
DA 2024-02-01
ER

PT J
AU Ellmore, TM
   Hood, AJ
   Castriotta, RJ
   Stimming, EF
   Bick, RJ
   Schiess, MC
AF Ellmore, Timothy M.
   Hood, Ashley J.
   Castriotta, Richard J.
   Stimming, Erin F.
   Bick, Roger J.
   Schiess, Mya C.
TI Reduced volume of the putamen in REM sleep behavior disorder patients
SO PARKINSONISM & RELATED DISORDERS
LA English
DT Article
DE Parasomnia; Polysomnography; RBD; UPDRS; Volumetric reconstruction
ID eye-movement sleep; parkinsons-disease; basal ganglia; motor disorders; segmentation; morphology; men
AB Objective: The purpose of this study was to quantify volumes of specific subcortical gray matter nuclei implicated in Parkinson's disease (PD) as a preliminary step for identifying a non-invasive clinical biomarker for PD. We hypothesized that REM sleep behavior disorder (RBD) patients, at risk for developing PD, will demonstrate a pattern of neuronal degeneration reflected in reduced striatal volumes on T1-weighted MRI. Methods: We compared measures of RBD patients confirmed by polysomnography (PSG) with groups of age/gender-matched Control subjects and early PD (EPD) patients (Hoehn & Yahr < 2). Clinical measurements included the Unified Parkinson's disease Rating Scales (UPDRS), timed gait and finger tapping tasks, the Parkinson's Disease Questionnaire (PDQ-39), and a time-synchronized video recorded single-night PSG. Volumetric measurements were derived from high-resolution T1-weighted 3 T MRI images. Results: The matched Control and EPD groups were statistically similar to the RBD group in age, gender, handedness, and total brain volumes. The RBD group had smaller bilateral putamen volumes (both raw and normalized by brain tissue volume), in addition to some clinical impairment on the UPDRS and PDQ-39. Conclusions: Reduced putamen volumes may be a structural marker for RBD and reflect a pattern of neurodegeneration that predicts the development of PD. (C) 2010 Elsevier Ltd. All rights reserved,
C1 [Hood, Ashley J.; Stimming, Erin F.; Schiess, Mya C.] Univ Texas Houston Med Sch, Dept Neurol, Houston, TX 77030 USA.
   [Ellmore, Timothy M.] Univ Texas Houston Med Sch, Dept Neurosurg, Houston, TX 77030 USA.
   [Castriotta, Richard J.] Univ Texas Houston Med Sch, Dept Internal Med, Div Pulm & Sleep Med, Houston, TX 77030 USA.
   [Bick, Roger J.] Univ Texas Houston Med Sch, Dept Pathol, Houston, TX 77030 USA.
C3 University of Texas System; University of Texas Health Science Center Houston; University of Texas System; University of Texas Health Science Center Houston; University of Texas System; University of Texas Health Science Center Houston; University of Texas System; University of Texas Health Science Center Houston
RP Schiess, MC (corresponding author), Univ Texas Houston Med Sch, Dept Neurol, MSB 7-044,6431 Fannin St, Houston, TX 77030 USA.
EM mya.c.schiess@uth.tmc.edu
FU Kanaly Foundation for Parkinson's Disease Research; Vivian Smith Foundation for Neurological Research; NIH [S10 RR19186]
CR Albin RL, 2000, NEUROLOGY, V55, P1410, DOI 10.1212/WNL.55.9.1410
   Altena E, 2010, BIOL PSYCHIAT, V67, P182, DOI 10.1016/j.biopsych.2009.08.003
   Boeve BF, 2007, BRAIN, V130, P2770, DOI 10.1093/brain/awm056
   Celle S, 2010, J NEUROL, V257, P344, DOI 10.1007/s00415-009-5320-2
   CH S., 1990, CLEVE CLIN J MED, V57, P9
   Comella CL, 1998, NEUROLOGY, V51, P526, DOI 10.1212/WNL.51.2.526
   Dale AM, 1999, NEUROIMAGE, V9, P179, DOI 10.1006/nimg.1998.0395
   Desikan RS, 2008, NEUROLOGY, V71, P819, DOI 10.1212/01.wnl.0000320055.57329.34
   Eisensehr I, 2000, BRAIN, V123, P1155, DOI 10.1093/brain/123.6.1155
   FEARNLEY JM, 1991, BRAIN, V114, P2283, DOI 10.1093/brain/114.5.2283
   Fischl B, 2002, NEURON, V33, P341, DOI 10.1016/S0896-6273(02)00569-X
   Iber C., 2007, THE AASM MANUAL FOR THE SCORING OF SLEEP AND ASSOCIATED EVENTS: RULES, V0, P0
   Jacobsen LK, 2001, AM J PSYCHIAT, V158, P486, DOI 10.1176/appi.ajp.158.3.486
   Jenkinson C, 1997, AGE AGEING, V26, P353, DOI 10.1093/ageing/26.5.353
   Jovicich J, 2009, NEUROIMAGE, V46, P177, DOI 10.1016/j.neuroimage.2009.02.010
   Lai YY, 2008, NEUROSCIENCE, V154, P431, DOI 10.1016/j.neuroscience.2008.03.085
   LANGSTON JW, 1992, MOVEMENT DISORD, V7, P2, DOI 10.1002/mds.870070103
   Macey PM, 2002, AM J RESP CRIT CARE, V166, P1382, DOI 10.1164/rccm.200201-050OC
   MORRISH PK, 1995, J NEUROL NEUROSUR PS, V59, P597, DOI 10.1136/jnnp.59.6.597
   Nunnemann S, 2009, NEUROBIOL AGING, V30, P147, DOI 10.1016/j.neurobiolaging.2007.05.016
   Postuma RB, 2009, NEUROLOGY, V72, P0
   Reetz K, 2009, MOVEMENT DISORD, V24, P99, DOI 10.1002/mds.22333
   SCHENCK CH, 1993, J SLEEP RES, V2, P224, DOI 10.1111/j.1365-2869.1993.tb00093.x
   Schenck CH, 2005, NEUROL CLIN, V23, P1107, DOI 10.1016/j.ncl.2005.06.002
   Schenck CH, 2003, SLEEP, V26, P0
   SCHENCK CH, 1987, JAMA-J AM MED ASSOC, V257, P1786, DOI 10.1001/jama.257.13.1786
   SCHENCK CH, 1986, SLEEP, V9, P293, DOI 10.1093/sleep/9.2.293
   Takakusaki K, 2004, NEUROSCIENCE, V124, P207, DOI 10.1016/j.neuroscience.2003.10.028
   Takakusaki K, 2003, NEUROSCIENCE, V119, P293, DOI 10.1016/S0306-4522(03)00095-2
   Whone AL, 2003, ANN NEUROL, V53, P206, DOI 10.1002/ana.10427
NR 30
TC 46
Z9 54
U1 0
U2 8
PU ELSEVIER SCI LTD
PI OXFORD
PA THE BOULEVARD, LANGFORD LANE, KIDLINGTON, OXFORD OX5 1GB, OXON, ENGLAND
SN 1353-8020
EI 1873-5126
J9 PARKINSONISM RELAT D
JI Parkinsonism Relat. Disord.
PD DEC 15
PY 2010
VL 16
IS 10
BP 645
EP 649
DI 10.1016/j.parkreldis.2010.08.014
PG 5
WC Clinical Neurology
SC Neurosciences & Neurology
GA 707QB
UT WOS:000286300000004
PM 20846895
DA 2024-02-01
ER

PT J
AU Antonini, A
   Bernardi, L
   Calandrella, D
   Mancini, F
   Plebani, M
AF Antonini, Angelo
   Bernardi, Laura
   Calandrella, Daniela
   Mancini, Francesca
   Plebani, Mauro
TI Rotigotine transdermal patch in the management of Parkinson's disease (PD) and its night-time use for PD-related sleep disorders
SO FUNCTIONAL NEUROLOGY
LA English
DT Review
DE Parkinson's disease; rotigotine; sleep; quality of life
[truncated: 68,135 more chars]
