# Supplementary material for: A bibliometric and visual analysis of Parkinson’s disease sleep disorders: articles from 2008 to 2023
Source: Front Psychiatry. 2024 Oct 17;15:1468568. doi: 10.3389/fpsyt.2024.1468568 (PMC11551719; doi:10.3389/fpsyt.2024.1468568)
Supplement: Supplementary file 1 [file DataSheet1.zip › download2011u81.txt]

PT J
AU Honig, H
   Odin, P
   Chaudhuri, KR
AF Honig, H.
   Odin, P.
   Chaudhuri, K. R.
TI Effect of Apomorphine on Non-Motor Symptoms in Parkinson's Disease
SO AKTUELLE NEUROLOGIE
LA German
DT Review
DE Parkinson; pump; apomorphine; infusion; non-motor
ID subcutaneous apomorphine; dopaminergic modulation; multicenter; pramipexole; levodopa; depression; infusion; apathy; stimulation; diagnosis
AB In Parkinson's disease non-motor symptoms can appear even before the motor symptoms. Additionally to motor fluctuations and dyskinesias, the non-motor symptoms constitute one of the main problems when treating Parkinson's disease. They are also of high relevance for the quality of life. There are indications that a continuous dopaminergic stimulation can improve symptoms such as depression, sleep as well as autonomic disturbances. Treatment with apomorphine infusion subcutaneously or Duodopa (L-dopa/carbidopa) intraduodenally with portable pump systems are well-established regarding management of motor fluctuations and dyskinesias. Regarding effects on non-motor symptoms there are so far only a few studies with limited number of cases available.
C1 [Honig, H.; Odin, P.] Klinikum Bremerhaven, Abt Neurol, D-27574 Bremerhaven, Germany.
   [Odin, P.] Univ Krankenhaus, Abt Neurol, Lund, Sweden.
   [Chaudhuri, K. R.] Kings Coll London, Dept Neurol, NPF Ctr Excellence, London WC2R 2LS, England.
C3 University of London; King's College London
RP Odin, P (corresponding author), Klinikum Bremerhaven, Abt Neurol, Postbrookstr 103, D-27574 Bremerhaven, Germany.
EM Per.odin@klinikum-bremerhaven.de
CR Askenasy JJM, 2003, J NEURAL TRANSM, V110, P125, DOI 10.1007/s007020300001
   Barone P, 2006, J NEUROL, V253, P601, DOI 10.1007/s00415-006-0067-5
   Brefel-Courbon C, 2005, MOVEMENT DISORD, V20, P1557, DOI 10.1002/mds.20629
   Chaudhuri KR, 2008, J NEUROL, V255, P33, DOI 10.1007/s00415-008-5006-1
   Chaudhuri KR, 2008, EUR J NEUROL, V15, P2, DOI 10.1111/j.1468-1331.2008.02212.x
   Chaudhuri KR, 2006, MOVEMENT DISORD, V21, P916, DOI 10.1002/mds.20844
   Chaudhuri KR, 2006, LANCET NEUROL, V5, P235, DOI 10.1016/S1474-4422(06)70373-8
   CHAUDHURI KR, 1990, J NEUROL NEUROSUR PS, V54, P372
   CHRISTMAS TJ, 1988, LANCET, V2, P1451
   Colzi A, 1998, J NEUROL NEUROSUR PS, V64, P573, DOI 10.1136/jnnp.64.5.573
   Cools R, 2002, BRAIN, V125, P584, DOI 10.1093/brain/awf052
   Corrigan MH, 2000, DEPRESS ANXIETY, V11, P58, DOI 10.1002/(SICI)1520-6394(2000)11:2<58::AID-DA2>3.3.CO;2-8
   Czernecki V, 2008, MOVEMENT DISORD, V23, P964, DOI 10.1002/mds.21949
   Dhawan V, 2006, AGE AGEING, V35, P220, DOI 10.1093/ageing/afj087
   Diederich N.J., 2003, SLEEP MOVEMENT DISOR, V0, P478
   Dula E, 2001, EUR UROL, V39, P558, DOI 10.1159/000052503
   EDWARDS LL, 1993, ANN NEUROL, V33, P490, DOI 10.1002/ana.410330512
   Ellis C, 1997, PARKINSONISM RELAT DISORD, V3, P103, DOI 10.1016/S1353-8020(97)00009-6
   Ruiz PJG, 2006, MOVEMENT DISORD, V21, P727, DOI 10.1002/mds.20852
   Goetz CG, 2008, ANN NEUROL, V64, PS81, DOI 10.1002/ana.21455
   Hagell P, 2005, APOMORPHIN BEI MORBU, V0, P0
   Honig H, 2009, MOVEMENT DISORD, V24, P1468, DOI 10.1002/mds.22596
   Klos KJ, 2005, PARKINSONISM RELAT D, V11, P381, DOI 10.1016/j.parkreldis.2005.06.005
   Kulisevsky J, 2007, MOVEMENT DISORD, V22, P62, DOI 10.1002/mds.21205
   LEES AJ, 1988, CLIN NEUROPHARMACOL, V11, P512, DOI 10.1097/00002826-198812000-00004
   MARIN RS, 1995, J NEUROPSYCH CLIN N, V7, P23
   MARTINEZMARTIN P, 2010, MOV DISORD IN PRESS, V0, P0
   Mattay VS, 2002, ANN NEUROL, V51, P156, DOI 10.1002/ana.10078
   Naidu Y, 2009, PARKINSONISM RELAT D, V15, PS130, DOI 10.1016/S1353-8020(09)70500-0
   NG KY, 1971, SCIENCE, V172, P487, DOI 10.1126/science.172.3982.487
   OSullivan JD, 1998, MOVEMENT DISORD, V13, P536, DOI 10.1002/mds.870130326
   OSullivan SS, 2009, CNS DRUGS, V23, P157, DOI 10.2165/00023210-200923020-00005
   Pahwa R, 2007, NEUROLOGY, V68, P1108, DOI 10.1212/01.wnl.0000258660.74391.c1
   Pluck GC, 2002, J NEUROL NEUROSUR PS, V73, P636, DOI 10.1136/jnnp.73.6.636
   Politis M, 2008, EXP NEUROL, V214, P112, DOI 10.1016/j.expneurol.2008.07.021
   Reichmann H, 2003, CNS DRUGS, V17, P965, DOI 10.2165/00023210-200317130-00003
   Rektorová I, 2003, EUR J NEUROL, V10, P399, DOI 10.1046/j.1468-1331.2003.00612.x
   Remy P, 2005, BRAIN, V128, P1314, DOI 10.1093/brain/awh445
   Richard IH, 1996, J NEUROPSYCH CLIN N, V8, P383
   Rye DB, 2002, NEUROLOGY, V58, P341, DOI 10.1212/WNL.58.3.341
   Stocchi F, 2001, ADV NEUROL, V86, P289
   Storch A, 2008, FORTSCHR NEUROL PSYC, V76, P715, DOI 10.1055/s-2008-1038293
   Tolosa E, 2009, NEUROLOGY, V72, PS12, DOI 10.1212/WNL.0b013e318198db11
   Trenkwalder C, 2008, NERVENARZT, V79, P475, DOI 10.1007/s00115-007-2391-0
   Uchiyama T, 2003, MOVEMENT DISORD, V18, P573, DOI 10.1002/mds.10403
   van Laar T, 2010, PARKINSONISM RELAT D, V16, P71, DOI 10.1016/j.parkreldis.2009.05.006
   Witjas T, 2002, NEUROLOGY, V59, P408, DOI 10.1212/WNL.59.3.408
   Witt K, 2008, LANCET NEUROL, V7, P605, DOI 10.1016/S1474-4422(08)70114-5
NR 49
TC 1
Z9 1
U1 0
U2 1
PU GEORG THIEME VERLAG KG
PI STUTTGART
PA RUDIGERSTR 14, D-70469 STUTTGART, GERMANY
SN 0302-4350
EI 1438-9428
J9 AKTUEL NEUROL
JI Aktuelle Neurol.
PD FEB 15
PY 2011
VL 38
IS 
BP S34
EP S38
DI 10.1055/s-0030-1265982
PG 5
WC Clinical Neurology
SC Neurosciences & Neurology
GA 748FV
UT WOS:000289376300007
DA 2024-02-01
ER

PT J
AU Lin, JS
   Sergeeva, OA
   Haas, HL
AF Lin, Jian-Sheng
   Sergeeva, Olga A.
   Haas, Helmut L.
TI Histamine H<sub>3</sub> Receptors and Sleep-Wake Regulation
SO JOURNAL OF PHARMACOLOGY AND EXPERIMENTAL THERAPEUTICS
LA English
DT Article
ID posterior hypothalamus; brain histamine; tuberomammillary neurons; preclinical pharmacology; idiopathic hypersomnia; cortical activation; therapeutic target; nervous-system; csf histamine; in-vitro
AB The histaminergic system fulfills a major role in the maintenance of waking. Histaminergic neurons are located exclusively in the posterior hypothalamus from where they project to most areas of the central nervous system. The histamine H-3 receptors are autoreceptors damping histamine synthesis, the firing frequency of histamine neurons, and the release of histamine from axonal varicosities. It is noteworthy that this action also extends to heteroreceptors on the axons of most other neurotransmitter systems, allowing a powerful control over multiple homeostatic functions. The particular properties and locations of histamine H-3 receptors provide quite favorable attributes to make this a most promising target for pharmacological interventions of sleep and waking disorders associated with narcolepsy, Parkinson's disease, and other neuropsychiatric indications.
C1 [Sergeeva, Olga A.; Haas, Helmut L.] Univ Dusseldorf, Dept Neurophysiol, D-40001 Dusseldorf, Germany.
   [Lin, Jian-Sheng] Univ Lyon 1, INSERM, F-69365 Lyon, France.
C3 Heinrich Heine University Dusseldorf; Universite Claude Bernard Lyon 1; Institut National de la Sante et de la Recherche Medicale (Inserm)
RP Haas, HL (corresponding author), Univ Dusseldorf, Dept Neurophysiol, POB 101007, D-40001 Dusseldorf, Germany.
EM haas@uni-duesseldorf.de
FU European Community [QLRT-2001-00826]; Deutsche Forschungsgemeinschaft [SFB 575/3, SFB 575/8]; Institut National de la Sante et Recherche Medicale
CR Anaclet C, 2009, J NEUROSCI, V29, P14423, DOI 10.1523/JNEUROSCI.2604-09.2009
   Arnulf I, 2009, PARKINSONISM RELAT D, V15, PS101, DOI 10.1016/S1353-8020(09)70792-8
   ARRANG JM, 1983, NATURE, V302, P832, DOI 10.1038/302832a0
   ARRANG JM, 1987, NATURE, V327, P117, DOI 10.1038/327117a0
   Barbier AJ, 2004, BRIT J PHARMACOL, V143, P649, DOI 10.1038/sj.bjp.0705964
   BASTUJI H, 1988, PROG NEURO-PSYCHOPH, V12, P695, DOI 10.1016/0278-5846(88)90014-0
   Bonaventure P, 2007, BIOCHEM PHARMACOL, V73, P1084, DOI 10.1016/j.bcp.2006.10.031
   Brown RE, 1999, J PHYSIOL-LONDON, V515, P777, DOI 10.1111/j.1469-7793.1999.777ab.x
   Dai HM, 2007, NEUROSCI RES, V57, P306, DOI 10.1016/j.neures.2006.10.020
   Doreulee N, 2001, NEUROPHARMACOLOGY, V40, P106, DOI 10.1016/S0028-3908(00)00101-5
   Esbenshade TA, 2008, BRIT J PHARMACOL, V154, P1166, DOI 10.1038/bjp.2008.147
   Ferraro L, 1996, NEUROSCI LETT, V220, P5, DOI 10.1016/S0304-3940(96)13212-2
   Fox GB, 2005, INFLAMM RES, V54, PS23, DOI 10.1007/s00011-004-0410-1
   Fox GB, 2003, J PHARMACOL EXP THER, V305, P897, DOI 10.1124/jpet.102.047241
   Gbahou F, 2003, P NATL ACAD SCI USA, V100, P11086, DOI 10.1073/pnas.1932276100
   GONDARD E, 2010, EUR SLEEP RES SOC 20, V0, P0
   Goodchild RE, 1999, EUR J NEUROSCI, V11, P449, DOI 10.1046/j.1460-9568.1999.00453.x
   Guo RX, 2009, BRIT J PHARMACOL, V157, P104, DOI 10.1111/j.1476-5381.2009.00205.x
   Haas H, 2003, NAT REV NEUROSCI, V4, P121, DOI 10.1038/nrn1034
   Haas HL, 2008, PHYSIOL REV, V88, P1183, DOI 10.1152/physrev.00043.2007
   HAAS HL, 1983, NATURE, V302, P432, DOI 10.1038/302432a0
   Hancock AA, 2006, BIOCHEM PHARMACOL, V71, P1103, DOI 10.1016/j.bcp.2005.10.033
   Jones BE, 2005, TRENDS PHARMACOL SCI, V26, P578, DOI 10.1016/j.tips.2005.09.009
   Kanbayashi T, 2009, SLEEP, V32, P181, DOI 10.1093/sleep/32.2.181
   KHATEB A, 1995, NEUROSCIENCE, V69, P495, DOI 10.1016/0306-4522(95)00264-J
   KIYONO S, 1985, PHYSIOL BEHAV, V34, P615, DOI 10.1016/0031-9384(85)90057-5
   Lamberty Y, 2003, PHARMACOL RES, V48, P193, DOI 10.1016/S1043-6618(03)00094-X
   Le SY, 2008, J PHARMACOL EXP THER, V325, P902, DOI 10.1124/jpet.107.135343
   Leurs R, 2005, NAT REV DRUG DISCOV, V4, P107, DOI 10.1038/nrd1631
   Ligneau X, 2007, J PHARMACOL EXP THER, V320, P365, DOI 10.1124/jpet.106.111039
   Ligneau X, 2007, BIOCHEM PHARMACOL, V73, P1215, DOI 10.1016/j.bcp.2007.01.023
   Lin JS, 2008, NEUROBIOL DIS, V30, P74, DOI 10.1016/j.nbd.2007.12.003
   Lin JS, 2000, SLEEP MED REV, V4, P471, DOI 10.1053/smrv.2000.0116
   LIN JS, 1990, BRAIN RES, V523, P325, DOI 10.1016/0006-8993(90)91508-E
   Lin JS, 1996, J NEUROSCI, V16, P1523
   Lin JS, 1996, P NATL ACAD SCI USA, V93, P14128, DOI 10.1073/pnas.93.24.14128
   Mcleod RL, 1998, J PHARMACOL EXP THER, V287, P43
   Medhurst AD, 2007, J PHARMACOL EXP THER, V321, P1032, DOI 10.1124/jpet.107.120311
   Mobarakeh JI, 2009, NEUROPHARMACOLOGY, V57, P409, DOI 10.1016/j.neuropharm.2009.06.036
   MONTI JM, 1993, LIFE SCI, V53, P1331, DOI 10.1016/0024-3205(93)90592-Q
   Morisset S, 2000, NATURE, V408, P860, DOI 10.1038/35048583
   Nishino S, 2009, SLEEP, V32, P175, DOI 10.1093/sleep/32.2.175
   Parmentier R, 2007, BIOCHEM PHARMACOL, V73, P1157, DOI 10.1016/j.bcp.2007.01.002
   Parmentier R, 2002, J NEUROSCI, V22, P7695
   Passani MB, 2004, TRENDS PHARMACOL SCI, V25, P618, DOI 10.1016/j.tips.2004.10.003
   Pillot C, 2002, J NEUROSCI, V22, P7272
   RYU JH, 1994, NEUROREPORT, V5, P621, DOI 10.1097/00001756-199401000-00022
   SAKAI K, 1990, DIENCEPHALON AND SLEEP, V0, P171
   Schlicker E, 1999, FUNDAM CLIN PHARM, V13, P120, DOI 10.1111/j.1472-8206.1999.tb00330.x
   SCHWARTZ JC, 1991, PHYSIOL REV, V71, P1, DOI 10.1152/physrev.1991.71.1.1
   Sergeeva OA, 2005, J NEUROSCI, V25, P88, DOI 10.1523/JNEUROSCI.3209-04.2005
   Sherin JE, 1998, J NEUROSCI, V18, P4705
   Stark H, 2001, PROGR MED CHEM, V38, P279, DOI 10.1016/S0079-6468(08)70096-1
   Stevens DR, 2001, BEHAV BRAIN RES, V124, P105, DOI 10.1016/S0166-4328(01)00219-4
   SZYMUSIAK R, 1986, BRAIN RES, V370, P82, DOI 10.1016/0006-8993(86)91107-8
   Takahashi K, 2003, J PHARMACOL EXP THER, V307, P213, DOI 10.1124/jpet.103.053249
   Takahashi K, 2006, J NEUROSCI, V26, P10292, DOI 10.1523/JNEUROSCI.2341-06.2006
   Tokita S, 2006, J PHARMACOL SCI, V101, P12, DOI 10.1254/jphs.FMJ06001X4
   Toyota H, 2002, MOL PHARMACOL, V62, P389, DOI 10.1124/mol.62.2.389
   Vanni-Mercier G, 2003, BEHAV BRAIN RES, V144, P227, DOI 10.1016/S0166-4328(03)00091-3
   Yokoyama F, 2009, PSYCHOPHARMACOLOGY, V205, P177, DOI 10.1007/s00213-009-1528-1
   YOKOYAMA H, 1994, EUR J PHARMACOL, V260, P23, DOI 10.1016/0014-2999(94)90005-1
   Yoshimoto R, 2006, P NATL ACAD SCI USA, V103, P13866, DOI 10.1073/pnas.0506104103
   ZHANG M, 2007, 5 WORLD SLEEP C WORL, V0, P0
NR 64
TC 103
Z9 115
U1 0
U2 15
PU AMER SOC PHARMACOLOGY EXPERIMENTAL THERAPEUTICS
PI BETHESDA
PA 9650 ROCKVILLE PIKE, BETHESDA, MD 20814-3995 USA
SN 0022-3565
EI 
J9 J PHARMACOL EXP THER
JI J. Pharmacol. Exp. Ther.
PD JAN 15
PY 2011
VL 336
IS 1
BP 17
EP 23
DI 10.1124/jpet.110.170134
PG 7
WC Pharmacology & Pharmacy
SC Pharmacology & Pharmacy
GA 694YS
UT WOS:000285338400004
PM 20864502
DA 2024-02-01
ER

PT J
AU Gouraud, A
   Millaret, A
   Descotes, J
   Vial, T
AF Gouraud, Aurore
   Millaret, Anne
   Descotes, Jacques
   Vial, Thierry
TI Piribedil-Induced Sleep Attacks in Patients Without Parkinson Disease: A Case Series
SO CLINICAL NEUROPHARMACOLOGY
LA English
DT Review
DE sleep attacks; Parkinson disease; dopamine agonists
ID excessive daytime sleepiness; healthy-volunteers; dopamine agonists; pramipexole; placebo; somnolence; ropinirole; medication; sedation; france
AB Background: Sleep attacks were initially described in 1999 in patients with Parkinson disease (PD) treated by dopamine agonists (DAs). Because the respective role of DAs or PD-induced excessive daytime sleepiness is still unclear, reports of sleep attacks in non-PD patients treated with DA would support the specific role of these drugs. Piribedil, a nonergot dopamine D2/D3 agonist with alpha(2)-noradrenergic properties, is indicated in the treatment of PD as well as in patients with circulatory disorders. After a spontaneous report of sleep attack associated with piribedil use in a non-PD patient, we reviewed other cases from the French pharmacovigilance database. Materials and Methods: Cases of piribedil associated with sleep attacks recorded between 1988 and December 2008 were identified in the French Pharmacovigilance database. Cases were retained for analysis only if patients were treated for conditions other than PD. Results: Overall, a total of 35 cases of piribedil-induced sleep disorders were retrieved, and 7 cases suggestive of sleep attacks were retained for analysis. The mean time to onset after starting piribedil was 2.5 days. Piribedil was the only suspected drug in all but 1 patient. Complete recovery was noticed after piribedil discontinuation in all patients, and recurrence of symptoms was observed after piribedil reintroduction in 1 patient. Conclusions: Our series suggests that piribedil may be associated with sleep attack disorders independently of the treated disease and supports the prominent role of DAs in sleep disorders.
C1 [Gouraud, Aurore] Lyon Univ Hosp, Poison Ctr, F-69424 Lyon 03, France.
   Lyon Univ Hosp, Pharmacovigilance Dept, F-69424 Lyon 03, France.
C3 CHU Lyon; CHU Lyon
RP Gouraud, A (corresponding author), Lyon Univ Hosp, Poison Ctr, 162 Ave Lacassagne, F-69424 Lyon 03, France.
EM aurore.gouraud@chu-lyon.fr
CR Andreu N, 1999, CLIN NEUROPHARMACOL, V22, P15, DOI 10.1097/00002826-199901000-00004
   [Anonymous], 2002, EUROPEAN AGENCY EVAL, V0, P0
   Arnulf I, 2005, SLEEP MED REV, V9, P185, DOI 10.1016/j.smrv.2005.01.001
   Avorn J, 2005, ARCH NEUROL-CHICAGO, V62, P1242, DOI 10.1001/archneur.62.8.1242
   BEGAUD B, 1985, THERAPIE, V40, P111
   Chaudhuri KR, 2002, DRUG SAFETY, V25, P473, DOI 10.2165/00002018-200225070-00001
   Comella CL, 2007, MOVEMENT DISORD, V22, PS367, DOI 10.1002/mds.21682
   De Cock VC, 2008, NAT CLIN PRACT NEURO, V4, P254, DOI 10.1038/ncpneuro0775
   Dzirasa K, 2006, J NEUROSCI, V26, P10577, DOI 10.1523/JNEUROSCI.1767-06.2006
   Ferreira JJ, 2002, NEUROLOGY, V58, P460, DOI 10.1212/WNL.58.3.460
   Ferreira JJ, 2000, LANCET, V355, P1333, DOI 10.1016/S0140-6736(00)02119-X
   Frucht S, 1999, NEUROLOGY, V52, P1908, DOI 10.1212/WNL.52.9.1908
   Ghorayeb I, 2007, MOVEMENT DISORD, V22, P1567, DOI 10.1002/mds.21541
   Homann CN, 2003, MOVEMENT DISORD, V18, P1569, DOI 10.1002/mds.10612
   Homann CN, 2002, BMJ-BRIT MED J, V324, P1483, DOI 10.1136/bmj.324.7352.1483
   Lagos P, 1998, EUR NEUROPSYCHOPHARM, V8, P113, DOI 10.1016/S0924-977X(97)00054-0
   Lima MMS, 2008, BEHAV BRAIN RES, V188, P406, DOI 10.1016/j.bbr.2007.11.025
   Micallef J, 2009, BRIT J CLIN PHARMACO, V67, P333, DOI 10.1111/j.1365-2125.2008.03310.x
   Micallef-Roll J, 2001, CLIN NEUROPHARMACOL, V24, P91, DOI 10.1097/00002826-200103000-00004
   Möller JC, 2006, SLEEP MED, V7, P333, DOI 10.1016/j.sleep.2005.08.009
   Montastruc JL, 2001, CLIN NEUROPHARMACOL, V24, P181, DOI 10.1097/00002826-200105000-00013
   Monti JM, 2007, SLEEP MED REV, V11, P113, DOI 10.1016/j.smrv.2006.08.003
   Parkinson J, 2002, J NEUROPSYCH CLIN N, V14, P223, DOI 10.1176/appi.neuropsych.14.2.223
   Rose AR, 2008, INTERN MED J, V38, P872, DOI 10.1111/j.1445-5994.2008.01816.x
   Tan EK, 2003, FUND CLIN PHARMACOL, V17, P117, DOI 10.1046/j.1472-8206.2003.00122.x
   Tan EK, 2002, NEUROLOGY, V58, P465, DOI 10.1212/WNL.58.3.465
NR 27
TC 8
Z9 11
U1 0
U2 2
PU LIPPINCOTT WILLIAMS & WILKINS
PI PHILADELPHIA
PA 530 WALNUT ST, PHILADELPHIA, PA 19106-3621 USA
SN 0362-5664
EI 
J9 CLIN NEUROPHARMACOL
JI Clin. Neuropharmacol.
PD MAY-JUN 15
PY 2011
VL 34
IS 3
BP 104
EP 107
DI 10.1097/WNF.0b013e31821f0d8b
PG 4
WC Clinical Neurology; Pharmacology & Pharmacy
SC Neurosciences & Neurology; Pharmacology & Pharmacy
GA 765NY
UT WOS:000290716300003
PM 21586915
DA 2024-02-01
ER

PT J
AU Antczak, J
   Rakowicz, M
   Banach, M
   Derejko, M
   Sienkiewicz, J
   Zalewska, U
   Wikclawska, M
   Jernajczyk, W
AF Antczak, Jakub
   Rakowicz, Maria
   Banach, Marta
   Derejko, Miroslawa
   Sienkiewicz, Jakub
   Zalewska, Urszula
   Wikclawska, Malgorzata
   Jernajczyk, Wojciech
TI The Influence of Repetitive Transcranial Magnetic Stimulation on Sleep in Parkinson's Disease
SO BIOCYBERNETICS AND BIOMEDICAL ENGINEERING
LA English
DT Article
DE Parkinson's Disease; repetitive transcranial magnetic stimulation; sleep; polysomnography; motor symptoms
ID restless-legs-syndrome; motor function; depression; disturbances; fluoxetine; brain; scale; rtms
AB Sleep disturbance is common in Parkinson's disease (PD). En this study we investigated the effect of a novel therapeutic tool, repetitive transcranial magnetic stimulation (rTMS) on sleep quality in PD patients. The study group consisted of 11 PD patients who underwent ten daily rTMS sessions at 15 Hz. Their sleep patterns were monitored with polysomnography. After the stimulation, non-REM stage-1 sleep and the number of nocturnal arousals decreased, thus improving sleep quality. These changes were probably related to the improvement of motor symptoms observed in UPDRS and in the 9 Hole peg test.
C1 [Antczak, Jakub] Inst Psychiat & Neurol, Dept Clin Neurophysiol, EMG Lab, PL-02957 Warsaw, Poland.
   [Sienkiewicz, Jakub] Med Univ Warsaw, Dept Neurol, Warsaw, Poland.
C3 Institute of Psychiatry & Neurology; Medical University of Warsaw
RP Antczak, J (corresponding author), Inst Psychiat & Neurol, Dept Clin Neurophysiol, EMG Lab, Ul Sobieskiego 9, PL-02957 Warsaw, Poland.
EM antczak@ipin.edu.pl
FU Institute of Psychiatry and Neurology, Warsaw, Poland
CR ANDOH T, 1994, MED BIOL ENG COMPUT, V32, PS16, DOI 10.1007/BF02523322
   ASKENASY JJM, 1985, NEUROLOGY, V35, P527, DOI 10.1212/WNL.35.4.527
   Askenasy JJM, 2003, J NEURAL TRANSM, V110, P125, DOI 10.1007/s007020300001
   Boggio PS, 2005, MOVEMENT DISORD, V20, P1178, DOI 10.1002/mds.20508
   BRIDGERS SL, 1991, ELECTROEN CLIN NEURO, V0, P170
   Buysse DJ, 2006, SLEEP, V29, P1155, DOI 10.1093/sleep/29.9.1155
   Cardoso EF, 2008, INT J NEUROPSYCHOPH, V11, P173, DOI 10.1017/S1461145707007961
   Chaudhuri KR, 2002, J NEUROL NEUROSUR PS, V73, P629, DOI 10.1136/jnnp.73.6.629
   Chaudhuri KR, 2006, LANCET NEUROL, V5, P235, DOI 10.1016/S1474-4422(06)70373-8
   Comella CL, 2007, MOVEMENT DISORD, V22, PS367, DOI 10.1002/mds.21682
   De Gennaro L, 2008, PLOS ONE, V3, P0, DOI 10.1371/journal.pone.0002483
   Elahi B, 2009, MOVEMENT DISORD, V24, P357, DOI 10.1002/mds.22364
   Epstein CM, 2007, CLIN NEUROPHYSIOL, V118, P2189, DOI 10.1016/j.clinph.2007.07.010
   FACTOR SA, 1990, MOVEMENT DISORD, V5, P280, DOI 10.1002/mds.870050404
   FERINISTRAMBI L, 1992, GERONTOLOGY, V38, P92
   Flemons WW, 1999, SLEEP, V22, P667, DOI 10.1093/sleep/22.5.667
   Fregni F, 2004, J NEUROL NEUROSUR PS, V75, P1171, DOI 10.1136/jnnp.2003.027060
   Fregni F, 2005, J NEUROL NEUROSUR PS, V76, P1614, DOI 10.1136/jnnp.2005.069849
   Goetz CG, 2007, MOVEMENT DISORD, V22, P41, DOI 10.1002/mds.21198
   Graf T, 2001, PSYCHIAT RES-NEUROIM, V107, P1, DOI 10.1016/S0925-4927(01)00083-X
   HAMILTON M, 1960, J NEUROL NEUROSUR PS, V23, P56, DOI 10.1136/jnnp.23.1.56
   HOEHN MM, 1967, NEUROLOGY, V17, P427, DOI 10.1212/WNL.17.5.427
   Huber R, 2007, PLOS ONE, V2, P0, DOI 10.1371/journal.pone.0000276
   Karlsen KH, 1999, J NEUROL NEUROSUR PS, V66, P431, DOI 10.1136/jnnp.66.4.431
   Khedr EM, 2003, EUR J NEUROL, V10, P567, DOI 10.1046/j.1468-1331.2003.00649.x
   Lichstein KL, 2006, SLEEP, V29, P232
   Nofzinger EA, 2002, BRAIN, V125, P1105, DOI 10.1093/brain/awf103
   Pal PK, 1999, PARKINSONISM RELAT D, V5, P1, DOI 10.1016/S1353-8020(99)00011-5
   ROSSINI PM, 1994, ELECTROEN CLIN NEURO, V91, P79, DOI 10.1016/0013-4694(94)90029-9
   Silber MH, 2007, J CLIN SLEEP MED, V3, P121
   Tan EK, 2002, J NEUROL SCI, V196, P33, DOI 10.1016/S0022-510X(02)00020-5
   van Dijk KD, 2009, MOVEMENT DISORD, V24, P878, DOI 10.1002/mds.22462
   Zucconi M, 2006, SLEEP MED, V7, P175, DOI 10.1016/j.sleep.2006.01.001
NR 35
TC 3
Z9 3
U1 1
U2 15
PU ELSEVIER
PI AMSTERDAM
PA RADARWEG 29, 1043 NX AMSTERDAM, NETHERLANDS
SN 0208-5216
EI 
J9 BIOCYBERN BIOMED ENG
JI Biocybern. Biomed. Eng.
PD JUN 15
PY 2011
VL 31
IS 3
BP 35
EP 46
DI 10.1016/S0208-5216(11)70017-1
PG 12
WC Engineering, Biomedical
SC Engineering
GA 824HP
UT WOS:000295193300003
DA 2024-02-01
ER

PT J
AU Factor, SA
   Steenland, NK
   Higgins, DS
   Molho, ES
   Kay, DM
   Montimurro, J
   Rosen, AR
   Zabetian, CP
   Payami, H
AF Factor, Stewart A.
   Steenland, N. Kyle
   Higgins, Donald S.
   Molho, Eric S.
   Kay, Denise M.
   Montimurro, Jennifer
   Rosen, Ami R.
   Zabetian, Cyrus P.
   Payami, Haydeh
TI Disease-Related and Genetic Correlates of Psychotic Symptoms in Parkinson's Disease
SO MOVEMENT DISORDERS
LA English
DT Article
DE Parkinson's disease; psychosis; depression; sleep; freezing of gait; genetics; risk factors
ID visual hallucinations; risk-factors; lewy body; dementia; polymorphisms; association; frequency; levodopa; cholecystokinin; prevalence
AB Our aim was to examine disease-related and genetic correlates of the development of psychotic symptoms in a large population of patients with Parkinson's disease. We studied 500 patients with Parkinson's disease from the NeuroGenetics Research Consortium using logistic regression models. Predictors were demographic, clinical (motor/nonmotor features), and genetic, measured as continuous or dichotomous variables. Continuous measures were divided into population-based tertiles. Results are given as odds ratios (95% confidence intervals) for dichotomous variables and by ascending tertile for continuous variables. Psychotic symptoms were associated with increasing age: 4.86 (1.62-14.30) and 6.25 (2.09-18.74) (test for trend: P = 0.01); and duration of disease: 3.81 (1.23-11.76) and 5.33 (1.68-16.89) (test for trend: P = 0.03). For nonmotor features, we demonstrated positive trends with depression: 1.31 (0.47-3.61) and 5.01 (2.04-12.33) (test for trend: P < 0.0001); cognitive dysfunction: 0.69 (0.26-1.84) and 2.51 (1.00-6.29) (test for trend: P 5 0.03); and an excess for those with sleep disorders: 2.00 (1.03-3.89) (P = 0.04). Psychotic symptoms were not associated with tremor or postural instability scores, but there was an association with freezing of gait: 3.83 (1.67-8.75) (P < 0.002). Psychotic symptoms were not associated with the presence of any examined polymorphisms in the apolipoprotein, alpha-synuclein, or microtubule associated protein tau genes. This is the largest study to examine correlates of psychotic symptoms in Parkinson's disease. We discovered a novel association with freezing of gait. We demonstrated an association with depression and duration of disease, both of which were inconsistently related in previous studies, and confirmed the association with age, cognitive dysfunction, and sleep disorders. (C) 2011 Movement Disorder Society
C1 [Factor, Stewart A.] Emory Univ, Sch Med, Dept Neurol, Atlanta, GA 30329 USA.
   [Higgins, Donald S.] Samuel Stratton Vet Affairs Med Ctr, Albany, NY USA.
   [Molho, Eric S.] Albany Med Ctr, Albany, NY USA.
   [Kay, Denise M.; Montimurro, Jennifer; Payami, Haydeh] New York State Dept Hlth, Albany, NY USA.
   [Zabetian, Cyrus P.] Vet Affairs Puget Sound Hlth Care Syst, Seattle, WA USA.
   [Zabetian, Cyrus P.] Univ Washington, Seattle, WA USA.
C3 Emory University; Albany Medical College; State University of New York (SUNY) System; US Department of Veterans Affairs; Veterans Health Administration (VHA); Vet Affairs Puget Sound Health Care System; University of Washington; University of Washington Seattle
RP Factor, SA (corresponding author), Emory Univ, Sch Med, Dept Neurol, 1841 Clifton Rd NE, Atlanta, GA 30329 USA.
EM sfactor@emory.edu
FU Michael J. Fox Foundation; Close to a Cure Foundation; NIH [R01-NS36960]; Department of Veterans Affairs; New York State Department of Health Wadsworth Center; Sartain Lanier Family Foundation; Riley Family Chair in Parkinson's Disease; Teva Neurosciences; Ipsen; Ceregene; Consolidated Anti-aging Foundation; Allergan; EMD Serono; Impax Pharmaceuticals; Acadia Pharmaceuticals; Merz Pharmaceuticals
CR Aarsland D, 2001, NEUROLOGY, V56, P730, DOI 10.1212/WNL.56.6.730
   Aarsland D, 2001, INT J GERIATR PSYCH, V16, P528, DOI 10.1002/gps.389
   Aarsland D, 1999, ARCH NEUROL-CHICAGO, V56, P595, DOI 10.1001/archneur.56.5.595
   Alves G, 2006, MOVEMENT DISORD, V21, P1123, DOI 10.1002/mds.20897
   Apaydin H, 2002, ARCH NEUROL-CHICAGO, V59, P102, DOI 10.1001/archneur.59.1.102
   Barnes J, 2001, J NEUROL NEUROSUR PS, V70, P727, DOI 10.1136/jnnp.70.6.727
   Biglan KM, 2007, NEUROLOGY, V69, P187, DOI 10.1212/01.wnl.0000265593.34438.00
   Biousse V, 2004, NEUROLOGY, V62, P177, DOI 10.1212/01.WNL.0000103444.45882.D8
   Camicioli R, 2005, MOVEMENT DISORD, V20, P989, DOI 10.1002/mds.20481
   de Maindreville AD, 2005, MOVEMENT DISORD, V20, P212, DOI 10.1002/mds.20263
   Emre M, 2004, NEW ENGL J MED, V351, P2509, DOI 10.1056/NEJMoa041470
   Factor SA, 2003, NEUROLOGY, V60, P1756, DOI 10.1212/01.WNL.0000068010.82167.CF
   Factor SA, 2008, NEUROTHERAPEUTICS, V5, P164, DOI 10.1016/j.nurt.2007.12.001
   Factor SA, 2011, J NEUROL NEUROSUR PS, V82, P564, DOI 10.1136/jnnp.2010.222042
   Fénelon G, 2006, NEUROLOGY, V66, P93, DOI 10.1212/01.wnl.0000191325.31068.c4
   Fénelon G, 2000, BRAIN, V123, P733, DOI 10.1093/brain/123.4.733
   Fénelon G, 2010, J NEUROL SCI, V289, P12, DOI 10.1016/j.jns.2009.08.014
   Friedman J, 1999, NEW ENGL J MED, V340, P757
   FRIEDMAN JH, 1991, CLIN NEUROPHARMACOL, V14, P283, DOI 10.1097/00002826-199108000-00001
   Friedman JH, 2010, PARKINSONISM RELAT D, V16, P553, DOI 10.1016/j.parkreldis.2010.05.004
   Goetz CG, 2006, ARCH NEUROL-CHICAGO, V63, P713, DOI 10.1001/archneur.63.5.713
   Goetz CG, 1998, NEUROLOGY, V50, P515, DOI 10.1212/WNL.50.2.515
   Goetz CG, 2001, NEUROLOGY, V57, P2078, DOI 10.1212/WNL.57.11.2078
   GOETZ CG, 1995, NEUROLOGY, V45, P669, DOI 10.1212/WNL.45.4.669
   Goetz CG, 2010, NEUROLOGY, V75, P1773, DOI 10.1212/WNL.0b013e3181fd6158
   Goldman JG, 2004, ARCH NEUROL-CHICAGO, V61, P1280, DOI 10.1001/archneur.61.8.1280
   Hanna-Pladdy B, 2010, INT J NEUROSCI, V120, P538, DOI 10.3109/00207454.2010.496539
   Hely MA, 2008, MOVEMENT DISORD, V23, P837, DOI 10.1002/mds.21956
   Holroyd S, 2001, J NEUROL NEUROSUR PS, V70, P734, DOI 10.1136/jnnp.70.6.734
   HUGHES AJ, 1992, J NEUROL NEUROSUR PS, V55, P181, DOI 10.1136/jnnp.55.3.181
   Kaiser R, 2003, NEUROLOGY, V60, P1750, DOI 10.1212/01.WNL.0000068009.32067.A1
   Kay DM, 2008, AM J MED GENET B, V147B, P1222, DOI 10.1002/ajmg.b.30758
   Kay DM, 2006, MOVEMENT DISORD, V21, P519, DOI 10.1002/mds.20751
   KAY DM, 2008, PARKINSONS DIS DIAGN, V0, P455
   Kiferle L, 2007, NEUROSCI LETT, V422, P228, DOI 10.1016/j.neulet.2007.06.028
   Krüger R, 1999, ANN NEUROL, V45, P611, DOI 10.1002/1531-8249(199905)45:5<611::AID-ANA9>3.0.CO;2-X
   Lin JJ, 2007, J NEUROL SCI, V252, P130, DOI 10.1016/j.jns.2006.10.018
   McCulloch CC, 2008, HUM GENET, V123, P257, DOI 10.1007/s00439-008-0466-z
   McKeith IG, 2005, NEUROLOGY, V65, P1863, DOI 10.1212/01.wnl.0000187889.17253.b1
   Papapetropoulos S, 2005, J NEUROL, V252, P1223, DOI 10.1007/s00415-005-0840-x
   Payami H, 2005, HUM GENET, V118, P322, DOI 10.1007/s00439-005-0057-1
   SanchezRamos JR, 1996, ARCH NEUROL-CHICAGO, V53, P1265, DOI 10.1001/archneur.1996.00550120077019
   van Rooden SM, 2009, MOVEMENT DISORD, V24, P1042, DOI 10.1002/mds.22512
   Visser M, 2006, MOVEMENT DISORD, V21, P668, DOI 10.1002/mds.20792
   Voon V, 2007, INT J GERIATR PSYCH, V22, P601, DOI 10.1002/gps.1764
   Wang J, 2003, PHARMACOGENETICS, V13, P365, DOI 10.1097/00008571-200306000-00008
   Weintraub D, 2006, PARKINSONISM RELAT D, V12, P427, DOI 10.1016/j.parkreldis.2006.03.006
   Zabetian CP, 2007, ANN NEUROL, V62, P137, DOI 10.1002/ana.21157
   Zareparsi S, 1997, ANN NEUROL, V42, P655, DOI 10.1002/ana.410420417
NR 49
TC 46
Z9 48
U1 0
U2 10
PU WILEY-BLACKWELL
PI MALDEN
PA COMMERCE PLACE, 350 MAIN ST, MALDEN 02148, MA USA
SN 0885-3185
EI 
J9 MOVEMENT DISORD
JI Mov. Disord.
PD OCT 15
PY 2011
VL 26
IS 12
BP 2190
EP 2195
DI 10.1002/mds.23806
PG 6
WC Clinical Neurology
SC Neurosciences & Neurology
GA 842PH
UT WOS:000296610900012
PM 21714002
DA 2024-02-01
ER

PT J
AU Ondo, WG
   Shinawi, L
   Davidson, A
   Lai, DJ
AF Ondo, William G.
   Shinawi, Lina
   Davidson, Anthony
   Lai, Dejian
TI Memantine for non-motor features of Parkinson's disease: A double-blind placebo controlled exploratory pilot trial
SO PARKINSONISM & RELATED DISORDERS
LA English
DT Article
DE Memantine; Parkinson's disease; Non-motor; Clinical trial; Excessive daytime sleepiness
ID severe alzheimers-disease; dementia; efficacy; safety
AB Object: To perform an exploratory study evaluating memantine for several common non-motor problems in Parkinson's disease. Methods: We conducted a single center, double-blind, placebo controlled pilot trial of memantine, titrated to 20 mg/day, in PD subjects. Inclusion criteria were intentionally broad and included both fluctuating and non-fluctuating patients. After baseline assessments, subjects (N = 40) were randomized to drug and placebo groups. They received a battery of traditional and non-motor assessments. After a safety call (2 weeks after baseline) they returned for identical assessments at week 8. An 8-week open label extension was started if desired. Results: Subject demographics (age 691 +/- 7.8; 24 males), were similar in the drug and placebo groups. Four dropped from the study while on drug vs. none on placebo. Two of 36 remaining dropped out over the 8-week open label section. Of the 34 who completed the final open label visit, 24 elected to be prescribed memantine after the study. During the controlled trial, there was no significant change in UPDRS section I or II, Epworth sleepiness scale, fatigue severity scale, Hamilton depression scale, Conner adult inventory, PD Quality of Life-39, or clinical global impressions. UPDRS "on" motor scores tended to improved, p = 0.19. Conclusion: Memantine was well tolerated in PD; however, specific measures of sleepiness, fatigue, depression, and attention did not significantly improve. The majority of subjects elected to stay on the drug after the open label extension suggesting some unassessed benefit. (C) 2010 Elsevier Ltd. All rights reserved.
C1 [Ondo, William G.; Davidson, Anthony] Baylor Coll Med, Dept Neurol, Houston, TX 77030 USA.
   [Shinawi, Lina] Washington Univ, Dept Neurol, St Louis, MO USA.
   [Lai, Dejian] Univ Texas Houston, Sch Publ Hlth, Div Biostat, Houston, TX USA.
   [Lai, Dejian] Jiangxi Univ Finance & Econ, Fac Stat, Nanchang, Peoples R China.
C3 Baylor College of Medicine; Washington University (WUSTL); University of Texas System; University of Texas Health Science Center Houston; University of Texas School Public Health; Jiangxi University of Finance & Economics
RP Ondo, WG (corresponding author), 6550 Fannin,Ste 1801, Houston, TX 77030 USA.
EM wondo@bcm.tmc.edu
FU Forest Research Institute
CR Aarsland D, 2009, LANCET NEUROL, V8, P613, DOI 10.1016/S1474-4422(09)70146-2
   Alisky JM, 2007, SOUTH MED J, V100, P617, DOI 10.1097/01.smj.0000257615.79559.3d
   Aracava Y, 2005, J PHARMACOL EXP THER, V312, P1195, DOI 10.1124/jpet.104.077172
   Beister A, 2004, J NEURAL TRANSM-SUPP, V0, P117
   Emre M, 2010, LANCET NEUROL, V9, P969, DOI 10.1016/S1474-4422(10)70194-0
   Erickson CA, 2007, PSYCHOPHARMACOLOGY, V191, P141, DOI 10.1007/s00213-006-0518-9
   Ferguson JM, 2007, CLIN NEUROPHARMACOL, V30, P136, DOI 10.1097/WNF.0B013E3180314AE7
   Findling RL, 2007, J CHILD ADOL PSYCHOP, V17, P19, DOI 10.1089/cap.2006.0044
   GRANT JE, 2010, PSYCHOPHARMACOLOGY, V0, P0
   Larsson V, 2010, INT J GERIATR PSYCH, V25, P1030, DOI 10.1002/gps.2506
   Leroi I, 2009, MOVEMENT DISORD, V24, P1217, DOI 10.1002/mds.22495
   Levin OS, 2008, ZH NEVROL PSIKHIATR, V108, P16
   Lipton SA, 2007, CURR DRUG TARGETS, V8, P621, DOI 10.2174/138945007780618472
   Litvinenko IV, 2008, ZH NEVROL PSIKHIATR, V108, P36
   Merello M, 1999, CLIN NEUROPHARMACOL, V22, P273
   Ondo WG, 2007, PARKINSONISM RELAT D, V13, P453, DOI 10.1016/j.parkreldis.2006.08.005
   Puzin MN, 2007, ZH NEVROL PSIKHIATR, V107, P26
   Swanberg MM, 2007, ALZ DIS ASSOC DIS, V21, P164, DOI 10.1097/WAD.0b013e318047df5d
   URBANSKA E, 1992, NEUROPHARMACOLOGY, V31, P1021, DOI 10.1016/0028-3908(92)90103-V
   Wilcock GK, 2008, J CLIN PSYCHIAT, V69, P341, DOI 10.4088/JCP.v69n0302
   Winblad B, 2007, DEMENT GERIATR COGN, V24, P20, DOI 10.1159/000102568
NR 21
TC 44
Z9 47
U1 0
U2 9
PU ELSEVIER SCI LTD
PI OXFORD
PA THE BOULEVARD, LANGFORD LANE, KIDLINGTON, OXFORD OX5 1GB, OXON, ENGLAND
SN 1353-8020
EI 1873-5126
J9 PARKINSONISM RELAT D
JI Parkinsonism Relat. Disord.
PD MAR 15
PY 2011
VL 17
IS 3
BP 156
EP 159
DI 10.1016/j.parkreldis.2010.12.003
PG 4
WC Clinical Neurology
SC Neurosciences & Neurology
GA 736FC
UT WOS:000288475100005
PM 21193343
DA 2024-02-01
ER

PT J
AU Leu-Semenescu, S
   De Cock, VC
   Le Masson, VD
   Debs, R
   Lavault, S
   Roze, E
   Vidailhet, M
   Arnulf, I
AF Leu-Semenescu, Smaranda
   De Cock, Valerie Cochen
   Le Masson, Valerie Dauriac
   Debs, Rachel
   Lavault, Sophie
   Roze, Emmanuel
   Vidailhet, Marie
   Arnulf, Isabelle
TI Hallucinations in narcolepsy with and without cataplexy: Contrasts with Parkinson's disease
SO SLEEP MEDICINE
LA English
DT Article
DE Hallucinations; Parkinson's disease; Narcolepsy; Parasomnias; Sleep paralysis; Psychosis
ID sleep behavior disorder; rem-sleep; daytime sleepiness; hypocretin; psychosis; phenomenology; prevalence; diagnosis; symptoms; pd
AB Background: Narcolepsy and Parkinson's disease (PD) are associated with hallucinations, excessive daytime sleepiness, REM sleep behavior disorder (RBD), as well as complete (narcolepsy with cataplexy) vs. partial (PD, narcolepsy without cataplexy) hypocretin-1 deficiency. Objective: To compare the hallucinations associated with narcolepsy to those of PD. Methods: One hundred patients with narcolepsy (with and without cataplexy) and 100 patients with PD were consecutively interviewed about their hallucinations (frequency, phenomenology, insight into unreality and association with sleep) as well as their risk factors. Results: Hallucinations occurred more frequently and with more motor and multimodal aspects in narcolepsy with cataplexy (59%) than in narcolepsy without cataplexy (28%) and PD (26%). Compared to PD, the hallucinations in narcolepsy were less frequently of the passage/presence type (passage: brief visions of a person or animal passing sideways; presence: perception that a living character or an animal is behind or near the subject, without the subject actually seeing, hearing or touching it), more frequently auditory and more often associated with sleep. However, in 40% of the patients with narcolepsy and 54% of the patients with PD, the hallucinations occurred while the patients were wide awake. Patients with cataplexy had reduced immediate insight into the unreality of their hallucinations compared to patients with PD, but the delusions were exceptional (2%), transient and based on hallucinations in both groups. The risk factors for hallucinations were sleep paralysis and RBD in narcolepsy and motor disability and sleepiness in PD. Conclusions: The multimodal, dreamlike aspect of hallucinations in narcolepsy with cataplexy could transiently impair the patients' insight. The high frequency of these hallucinations (compared to those in narcolepsy without cataplexy or PD) suggests that complete (more than partial) hypocretin-1 deficiency promotes hallucinations. (C) 2011 Elsevier B.V. All rights reserved.
C1 [Leu-Semenescu, Smaranda; Lavault, Sophie; Arnulf, Isabelle] Univ Paris 06, Pitie Salpetriere Hosp, AP HP, Sleep Disorders Unit, Paris, France.
   [Leu-Semenescu, Smaranda; Vidailhet, Marie; Arnulf, Isabelle] INSERM, UMRS 975, Paris, France.
   [De Cock, Valerie Cochen] Gui Chauliac Hosp, Dept Neurol, Montpellier, France.
   [Le Masson, Valerie Dauriac] St Anne Hosp, Dept Med Informat, Paris, France.
   [Debs, Rachel] Purpan Hosp, Dept Neurol, Toulouse, France.
   [Roze, Emmanuel; Vidailhet, Marie] Univ Paris 06, Pitie Salpetriere Hosp, AP HP, Dept Neurol, Paris, France.
C3 Sorbonne Universite; Assistance Publique Hopitaux Paris (APHP); Universite Paris Cite; Hopital Universitaire Hotel-Dieu - APHP; Hopital Universitaire Paul-Brousse - APHP; Hopital Universitaire Pitie-Salpetriere - APHP; Institut National de la Sante et de la Recherche Medicale (Inserm); Universite de Montpellier; CHU de Montpellier; Universite Paris Cite; GHU PARIS Psychiatrie Neurosciences; CHU de Toulouse; Sorbonne Universite; Assistance Publique Hopitaux Paris (APHP); Universite Paris Cite; Hopital Universitaire Hotel-Dieu - APHP; Hopital Universitaire Paul-Brousse - APHP; Hopital Universitaire Pitie-Salpetriere - APHP
RP Arnulf, I (corresponding author), Hop La Pitie Salpetriere, Unite Pathol Sommeil, 47-83 Blvd Hop, F-75651 Paris 13, France.
EM isabelle.arnulf@psl.aphp.fr
FU France Parkinson; Merz Pharma; Orkyn; Boehringer-Ingelheim; Teva; Inserm (government);  [PHRC-P070138];  [FRC-2006-2]
CR Alberto CO, 2006, J NEUROSCI, V26, P10043, DOI 10.1523/JNEUROSCI.1819-06.2006
   Allen RP, 2003, SLEEP MED, V4, P101, DOI 10.1016/S1389-9457(03)00010-8
   Arnulf I, 2002, NEUROLOGY, V58, P1019, DOI 10.1212/WNL.58.7.1019
   Arnulf I, 2000, NEUROLOGY, V55, P281, DOI 10.1212/WNL.55.2.281
   Barnes J, 2001, J NEUROL NEUROSUR PS, V70, P727, DOI 10.1136/jnnp.70.6.727
   Beck A., 1996, BDI 2 MANUAL, V0, P0
   BECK AT, 1961, ARCH GEN PSYCHIAT, V4, P561, DOI 10.1001/archpsyc.1961.01710120031004
   Bourgin P, 2008, LANCET NEUROL, V7, P649, DOI 10.1016/S1474-4422(08)70140-6
   Cheyne J A, 2004, COGN NEUROPSYCHIATRY, V9, P281, DOI 10.1080/13546800344000264
   Cochen V, 2005, BRAIN, V128, P2535, DOI 10.1093/brain/awh585
   Comella CL, 1998, NEUROLOGY, V51, P526, DOI 10.1212/WNL.51.2.526
   Compta Y, 2009, BRAIN, V132, P3308, DOI 10.1093/brain/awp263
   Dahmen N, 2002, EUR J HEALTH ECON, V3 Suppl 2, PS94, DOI 10.1007/s10198-002-0113-x
   De Cock VC, 2007, BRAIN, V130, P450, DOI 10.1093/brain/awl363
   Diederich NJ, 2009, NAT REV NEUROL, V5, P331, DOI 10.1038/nrneurol.2009.62
   Dubois B, 2000, NEUROLOGY, V55, P1621, DOI 10.1212/WNL.55.11.1621
   Factor S A, 1995, ADV NEUROL, V65, P115
   Fénelon G, 2000, BRAIN, V123, P733, DOI 10.1093/brain/123.4.733
   FOLSTEIN MF, 1975, J PSYCHIAT RES, V12, P189, DOI 10.1016/0022-3956(75)90026-6
   Forsaa EB, 2010, ARCH NEUROL-CHICAGO, V67, P996, DOI 10.1001/archneurol.2010.166
   Fortuyn HAD, 2009, GEN HOSP PSYCHIAT, V31, P146, DOI 10.1016/j.genhosppsych.2008.12.002
   Fronczek R, 2007, BRAIN, V130, P1577, DOI 10.1093/brain/awm090
   Gagnon JF, 2002, NEUROLOGY, V59, P585, DOI 10.1212/WNL.59.4.585
   Gerashchenko D, 2003, EXP NEUROL, V184, P1010, DOI 10.1016/S0014-4886(03)00388-1
   Goetz CG, 1998, NEUROLOGY, V51, P811, DOI 10.1212/WNL.51.3.811
   Goetz CG, 2010, NEUROLOGY, V75, P1773, DOI 10.1212/WNL.0b013e3181fd6158
   Goswami M, 1998, NEUROLOGY, V50, PS31, DOI 10.1212/WNL.50.2_Suppl_1.S31
   Hauri P., 2005, INT CLASSIFICATION S, V0, P0
   Hobson DE, 2002, JAMA-J AM MED ASSOC, V287, P455, DOI 10.1001/jama.287.4.455
   HUGHES AJ, 1992, J NEUROL NEUROSUR PS, V55, P181, DOI 10.1136/jnnp.55.3.181
   JOHNS MW, 1991, SLEEP, V14, P540, DOI 10.1093/sleep/14.6.540
   Knudsen S, 2010, BRAIN, V133, P568, DOI 10.1093/brain/awp320
   Kryger MH, 2002, SLEEP, V25, P36, DOI 10.1093/sleep/25.1.36
   Manni R, 2002, NEUROLOGY, V59, P1979, DOI 10.1212/01.WNL.0000038351.32678.4A
   Miyauchi S, 2009, EXP BRAIN RES, V192, P657, DOI 10.1007/s00221-008-1579-2
   MOSKOVITZ C, 1978, AM J PSYCHIAT, V135, P669
   Ohayon MM, 2000, PSYCHIAT RES, V97, P153, DOI 10.1016/S0165-1781(00)00227-4
   Okun ML, 2002, SLEEP, V25, P27, DOI 10.1093/sleep/25.1.27
   Pacchetti C, 2005, MOVEMENT DISORD, V20, P1439, DOI 10.1002/mds.20582
   Peyron C, 2000, NAT MED, V6, P991, DOI 10.1038/79690
   Thannickal TC, 2007, BRAIN, V130, P1586, DOI 10.1093/brain/awm097
   Thannickal TC, 2009, SLEEP, V32, P993, DOI 10.1093/sleep/32.8.993
   UDCMarsden CD, 1987, RECENT DEVELOPMENTS IN PARKINSONS DISEASE, V0, P153
   Vanni-Mercier G, 1998, NEUROSCIENCE, V86, P571, DOI 10.1016/S0306-4522(98)00045-1
   Vernet C, 2009, SLEEP, V32, P753, DOI 10.1093/sleep/32.6.753
   Vourdas A, 2002, SLEEP MED, V3, P353, DOI 10.1016/S1389-9457(02)00062-X
NR 46
TC 36
Z9 37
U1 1
U2 14
PU ELSEVIER
PI AMSTERDAM
PA RADARWEG 29, 1043 NX AMSTERDAM, NETHERLANDS
SN 1389-9457
EI 1878-5506
J9 SLEEP MED
JI Sleep Med.
PD MAY 15
PY 2011
VL 12
IS 5
BP 497
EP 504
DI 10.1016/j.sleep.2011.03.006
PG 8
WC Clinical Neurology
SC Neurosciences & Neurology
GA 771RA
UT WOS:000291177200013
PM 21486708
DA 2024-02-01
ER

PT J
AU Thenganatt, MA
   Frucht, SJ
AF Thenganatt, Mary Ann
   Frucht, Steven J.
TI Treatment Options for Sleep Dysfunction in Parkinson's Disease
SO CURRENT TREATMENT OPTIONS IN NEUROLOGY
LA English
DT Review
ID restless legs syndrome; excessive daytime sleepiness; double-blind; rem-sleep; behavior disorder; exogenous melatonin; controlled-trial; syndrome rls; modafinil; pramipexole
AB Sleep disturbance is an important feature of Parkinson's disease (PD) that deserves clinical attention. Various disorders need to be considered and treatment should be customized to the patient's specific symptoms and lifestyle. Evaluation of a PD patient complaining of difficulty sleeping begins with a detailed history from the patient and bed partner about the specific problem the patient is experiencing. It is important to inquire about difficulties with sleep onset, frequent awakenings, increased movements during sleep, acting out dreams, uncomfortable motor symptoms, disordered breathing, and nocturia. Current medications should be reviewed to determine whether the recent addition of a drug or a change in dose may be contributing to sleep difficulties, and one should ask about daytime sleepiness, frequent daytime naps, and sleep hygiene in the evening that can contribute to problems sleeping at night. The goal of therapy is to restore quality nighttime sleep without excessive daytime sedation and to improve the patient's daily mental and physical function and overall quality of life.
C1 [Frucht, Steven J.] Columbia Univ, Dept Neurol, Coll Phys & Surg, New York, NY 10032 USA.
   [Frucht, Steven J.] Mt Sinai Sch Med, Dept Neurol, New York, NY 10029 USA.
C3 Columbia University; Icahn School of Medicine at Mount Sinai
RP Thenganatt, MA (corresponding author), Columbia Univ, Dept Neurol, Coll Phys & Surg, 710 W 168th St, New York, NY 10032 USA.
EM mt2493@columbia.edu; steven.frucht@mssm.edu
FU Merz Pharma
CR Adler CH, 2003, MOVEMENT DISORD, V18, P287, DOI 10.1002/mds.10390
   Alessandro S, 2010, J NEUROL SCI, V289, P44, DOI 10.1016/j.jns.2009.08.017
   Allen RP, 2003, SLEEP MED, V4, P101, DOI 10.1016/S1389-9457(03)00010-8
   Anderson KN, 2009, J CLIN SLEEP MED, V5, P235
   Arias P, 2010, SLEEP MED, V11, P759, DOI 10.1016/j.sleep.2010.05.003
   Arnulf I, 2009, PARKINSONISM RELAT D, V15, PS101, DOI 10.1016/S1353-8020(09)70792-8
   Arnulf I, 2010, ANN NEUROL, V67, P546, DOI 10.1002/ana.21912
   Aurora RN, 2010, J CLIN SLEEP MED, V6, P85
   Avorn J, 2005, ARCH NEUROL-CHICAGO, V62, P1242, DOI 10.1001/archneur.62.8.1242
   Boeve BF, 2003, SLEEP MED, V4, P281, DOI 10.1016/S1389-9457(03)00072-8
   BOGHEN D, 1986, CAN J NEUROL SCI, V13, P245, DOI 10.1017/S0317167100036350
   Budur K, 2007, CLEV CLIN J MED, V74, P251, DOI 10.3949/ccjm.74.4.251
   Gómez-Esteban JC, 2011, J NEUROL, V258, P494, DOI 10.1007/s00415-010-5786-y
   Chahine LM, 2011, PARKINSONISM RELAT D, V17, P208, DOI 10.1016/j.parkreldis.2010.11.017
   Chotinaiwattarakul W, 2011, SLEEP BREATH, V15, P471, DOI 10.1007/s11325-010-0362-3
   Claassen DO, 2010, NEUROLOGY, V75, P494, DOI 10.1212/WNL.0b013e3181ec7fac
   Collado-Seidel V, 1999, NEUROLOGY, V52, P285, DOI 10.1212/WNL.52.2.285
   Comella CL, 1998, NEUROLOGY, V51, P526, DOI 10.1212/WNL.51.2.526
   Czeisler CA, 2009, MAYO CLIN PROC, V84, P958, DOI 10.1016/S0025-6196(11)60666-6
   Darwish M, 2009, CLIN DRUG INVEST, V29, P613, DOI 10.2165/11315280-000000000-00000
   Della Marca G, 2006, J NEUROL NEUROSUR PS, V77, P566, DOI 10.1136/jnnp.2005.075671
   Dowling GA, 2005, SLEEP MED, V6, P459, DOI 10.1016/j.sleep.2005.04.004
   Eisensehr I, 2004, J NEUROL, V251, P579, DOI 10.1007/s00415-004-0367-6
   Fantini ML, 2003, NEUROLOGY, V61, P1418, DOI 10.1212/WNL.61.10.1418
   Frucht S, 1999, NEUROLOGY, V52, P1908, DOI 10.1212/WNL.52.9.1908
   Gagnon JF, 2002, NEUROLOGY, V59, P585, DOI 10.1212/WNL.59.4.585
   Garcia-Borreguero D, 2002, NEUROLOGY, V59, P1573, DOI 10.1212/WNL.59.10.1573
   Garcia-Borreguero D, 2010, NEUROLOGY, V74, P1897, DOI 10.1212/WNL.0b013e3181e1ce73
   García-Borreguero D, 2007, MOVEMENT DISORD, V22, PS476, DOI 10.1002/mds.21610
   Gjerstad MD, 2007, J NEUROL NEUROSUR PS, V78, P476, DOI 10.1136/jnnp.2006.100370
   Hansen RA, 2009, PHARMACOTHERAPY, V29, P255, DOI 10.1592/phco.29.3.255
   Harsh JR, 2006, CURR MED RES OPIN, V22, P761, DOI 10.1185/030079906X100050
   Hobson DE, 2002, JAMA-J AM MED ASSOC, V287, P455, DOI 10.1001/jama.287.4.455
   Högl B, 2010, J NEUROL, V257, P230, DOI 10.1007/s00415-009-5299-8
   Högl B, 2002, SLEEP, V25, P905
   HORIGUCHI J, 1992, JPN J PSYCHIAT NEUR, V46, P727
   Juri C, 2005, CLIN NEUROPHARMACOL, V28, P185, DOI 10.1097/01.wnf.0000174932.82134.e2
   Kumar S, 2002, MOVEMENT DISORD, V17, P775, DOI 10.1002/mds.10167
   Kumru H, 2008, SLEEP, V31, P1418
   Kunz D, 2010, J SLEEP RES, V19, P591, DOI 10.1111/j.1365-2869.2010.00848.x
   Kushida CA, 2009, NEUROLOGY, V72, P439, DOI 10.1212/01.wnl.0000341770.91926.cc
   Kushida CA, 2009, SLEEP, V32, P159, DOI 10.1093/sleep/32.2.159
   Lauerma H, 1999, J CLIN PSYCHIAT, V60, P241, DOI 10.4088/JCP.v60n0407
   Lökk J, 2010, NEUROPSYCH DIS TREAT, V6, P93
   Lou JS, 2009, CLIN NEUROPHARMACOL, V32, P305, DOI 10.1097/WNF.0b013e3181aa916a
   Maria B, 2003, RESP MED, V97, P1151, DOI 10.1016/S0954-6111(03)00188-4
   Medeiros CAM, 2007, J NEUROL, V254, P459, DOI 10.1007/s00415-006-0390-x
   Mendonça DA, 2007, MOVEMENT DISORD, V22, P2070, DOI 10.1002/mds.21656
   Menza M, 2010, MOVEMENT DISORD, V25, P1708, DOI 10.1002/mds.23168
   MONTAGNA P, 1984, ACTA NEUROL SCAND, V69, P428, DOI 10.1111/j.1600-0404.1984.tb07826.x
   Montplaisir J, 1997, MOVEMENT DISORD, V12, P61, DOI 10.1002/mds.870120111
   Noradina AT, 2010, SINGAP MED J, V51, P60
   Oerlemans WGH, 2002, SLEEP MED, V3, P147, DOI 10.1016/S1389-9457(01)00127-7
   Oertel WH, 2007, MOVEMENT DISORD, V22, P213, DOI 10.1002/mds.21261
   Olson EJ, 2000, BRAIN, V123, P331, DOI 10.1093/brain/123.2.331
   Ondo WG, 2005, MOVEMENT DISORD, V20, P345, DOI 10.1002/mds.20359
   Ondo WG, 2005, J NEUROL NEUROSUR PS, V76, P1636, DOI 10.1136/jnnp.2005.065870
   Ondo WG, 2002, ARCH NEUROL-CHICAGO, V59, P421, DOI 10.1001/archneur.59.3.421
   Ondo WG, 2008, ARCH NEUROL-CHICAGO, V65, P1337, DOI 10.1001/archneur.65.10.1337
   Paus S, 2003, MOVEMENT DISORD, V18, P659, DOI 10.1002/mds.10417
   Poryazova R, 2010, EUR NEUROL, V63, P129, DOI 10.1159/000276402
   Ringman JM, 2000, NEUROLOGY, V55, P870, DOI 10.1212/WNL.55.6.870
   Saletu M, 2001, EUR NEUROPSYCHOPHARM, V11, P153, DOI 10.1016/S0924-977X(01)00080-3
   Schmidt MH, 2006, SLEEP MED, V7, P418, DOI 10.1016/j.sleep.2006.03.018
   Shneerson JM, 2009, CLIN NEUROPHARMACOL, V32, P158, DOI 10.1097/WNF.0b013e318193e394
   Takeuchi N, 2001, PSYCHIAT CLIN NEUROS, V55, P267, DOI 10.1046/j.1440-1819.2001.00854.x
   Tandberg E, 1998, MOVEMENT DISORD, V13, P895, DOI 10.1002/mds.870130606
   TELSTAD W, 1984, BRIT MED J, V288, P444, DOI 10.1136/bmj.288.6415.444
   Trenkwalder C, 2008, MOVEMENT DISORD, V23, P2267, DOI 10.1002/mds.22254
   Tyne HL, 2010, J NEUROL, V257, P452, DOI 10.1007/s00415-009-5351-8
   Valko PO, 2010, EUR J NEUROL, V17, P1428, DOI 10.1111/j.1468-1331.2010.03063.x
   van Dijk KD, 2009, MOVEMENT DISORD, V24, P878, DOI 10.1002/mds.22462
   Verbaan D, 2010, MOVEMENT DISORD, V25, P2142, DOI 10.1002/mds.23241
   Walters AS, 2001, MOVEMENT DISORD, V16, P1105, DOI 10.1002/mds.1214
   WALTERS AS, 1993, SLEEP, V16, P327, DOI 10.1093/sleep/16.4.327
   Wetter T C, 1995, WIEN MED WOCHENSCHR, V145, P525
   Wilson SJ, 2010, J PSYCHOPHARMACOL, V24, P1577, DOI 10.1177/0269881110379307
NR 78
TC 0
Z9 0
U1 0
U2 9
PU CURRENT MEDICINE GROUP
PI PHILADELPHIA
PA 400 MARKET STREET, STE 700, PHILADELPHIA, PA 19106 USA
SN 1092-8480
EI 1534-3138
J9 CURR TREAT OPTION NE
JI Curr. Treat. Options Neurol.
PD OCT 15
PY 2011
VL 13
IS 5
BP 473
EP 487
DI 10.1007/s11940-011-0139-4
PG 15
WC Clinical Neurology
SC Neurosciences & Neurology
GA 814PZ
UT WOS:000294470600003
PM 21800057
DA 2024-02-01
ER

PT J
AU Jain, S
   Siegle, GJ
   Gu, C
   Moore, CG
   Ivanco, LS
   Studenski, S
   Greenamyre, JT
   Steinhauer, SR
AF Jain, Samay
   Siegle, Greg J.
   Gu, Chen
   Moore, Charity G.
   Ivanco, Larry S.
   Studenski, Stephanie
   Greenamyre, J. Timothy
   Steinhauer, Stuart R.
TI Pupillary Unrest Correlates With Arousal Symptoms and Motor Signs in Parkinson Disease
SO MOVEMENT DISORDERS
LA English
DT Article
DE nonmotor features; Parkinson's disease; pupil; sleep disorders; autonomic dysfunction
ID nonmotor symptoms; diagnosis; scale
AB Background: Arousal symptoms (e. g., sleepiness) are common in Parkinson's disease, and pupillary unrest (spontaneous changes in pupil diameter) is positively associated with sleepiness. We explored pupillary unrest in Parkinson's disease. Methods: Arousal symptoms (Epworth sleepiness scale and sleep/fatigue domain of the nonmotor symptoms scale for Parkinson's disease) and pupillary unrest were assessed in 31 participants (14 patients with Parkinson's disease, 17 controls). Effect sizes and t tests compared patients with Parkinson's disease with control participants. Correlation coefficients were calculated among arousal symptoms, pupillary unrest, and Unified Parkinson Disease Rating Scale Part III. Linear regression was performed with arousal symptoms or pupillary unrest as outcome. Results: Participants with Parkinson's disease reported more arousal symptoms than controls. Pupillary unrest, arousal symptoms, and Unified Parkinson Disease Rating Scale Part III were positively correlated. The association between nonmotor symptoms scale-sleep score and pupillary unrest was higher in participants with Parkinson's disease than controls and higher in those with more Parkinsonian motor signs. Unified Parkinson Disease Rating Scale Part III was positively associated with pupillary unrest. Conclusions: Pupillary unrest correlates with motor and nonmotor features associated with Lewy-related pathology, suggesting it may be a nonmotor marker of progression in Parkinson's disease. (C) 2011 Movement Disorder Society
C1 [Jain, Samay] Univ Pittsburgh, Med Ctr, Dept Neurol, Sch Med,Movement Disorders Div, Pittsburgh, PA 15213 USA.
   [Jain, Samay; Greenamyre, J. Timothy] Pittsburgh Inst Neurodegenerat Dis, Pittsburgh, PA USA.
   [Greenamyre, J. Timothy; Steinhauer, Stuart R.] VA Pittsburgh Healthcare Syst, Pittsburgh, PA USA.
C3 Pennsylvania Commonwealth System of Higher Education (PCSHE); University of Pittsburgh; Pennsylvania Commonwealth System of Higher Education (PCSHE); University of Pittsburgh; US Department of Veterans Affairs; Veterans Health Administration (VHA); VA Pittsburgh Healthcare System
RP Jain, S (corresponding author), Univ Pittsburgh, Med Ctr, Dept Neurol, Sch Med,Movement Disorders Div, 3471 5th Ave,Suite 811,Kaufmann Med Bldg, Pittsburgh, PA 15213 USA.
EM jains@upmc.edu
FU NIH [KL2 RR024154, KMH082998, MH55762, UL1 RR024153, P30 AG-024827]; Department of Veterans Affairs; American Parkinson Disease Association Center for Advanced Research at the University of Pittsburgh
CR Braak H, 2004, CELL TISSUE RES, V318, P121, DOI 10.1007/s00441-004-0956-9
   Chaudhuri KR, 2007, MOVEMENT DISORD, V22, P1901, DOI 10.1002/mds.21596
   Chaudhuri KR, 2006, LANCET NEUROL, V5, P235, DOI 10.1016/S1474-4422(06)70373-8
   HUNTER S, 1985, ACTA NEUROPATHOL, V68, P53, DOI 10.1007/BF00688956
   JOHNS MW, 1991, SLEEP, V14, P540, DOI 10.1093/sleep/14.6.540
   Loewenfeld IE, 1993, PUPIL ANATOMY PHYSL, V0, P0
   Lüdtke H, 1998, VISION RES, V38, P2889, DOI 10.1016/S0042-6989(98)00081-9
   Postuma RB, 2009, NEUROLOGY, V72, P1296, DOI 10.1212/01.wnl.0000340980.19702.6e
   Weintraub D, 2008, AM J MANAG CARE, V14, P0
NR 10
TC 16
Z9 18
U1 0
U2 3
PU WILEY-BLACKWELL
PI MALDEN
PA COMMERCE PLACE, 350 MAIN ST, MALDEN 02148, MA USA
SN 0885-3185
EI 
J9 MOVEMENT DISORD
JI Mov. Disord.
PD JUN 15
PY 2011
VL 26
IS 7
BP 1344
EP 1347
DI 10.1002/mds.23628
PG 4
WC Clinical Neurology
SC Neurosciences & Neurology
GA 780NF
UT WOS:000291863600028
PM 21506163
DA 2024-02-01
ER

PT J
AU Rodríguez-Violante, M
   Cervantes-Arriaga, A
AF Rodriguez-Violante, Mayela
   Cervantes-Arriaga, Amin
TI Detection and management of non-motor symptoms in Parkinson's disease: impact on their prevalence
SO REVISTA MEDICA DE CHILE
LA Spanish
DT Article
DE Movement disorders; Parkinson disease; Questionnaires
AB Background: Non-motor symptoms are common among patients with Parkinson disease and include cognitive, psychiatric, sleep and autonomic dysfunctions. Aim: To determine if the detection of non-motor symptoms along with the appropriate referral to an specialist has an impact on their prevalence after one year follow-up. Material and Methods: We included 60 patients diagnosed with Parkinson's disease attending to the Movement Disorder Clinic. The presence of non-motor symptoms was determined by the non-motor symptom questionnaire (NMSQuest). Results: The mean NMSQuest scores at baseline and at one year follow up were 12.6 +/- 6.2 and 9.9 +/- 5.6, respectively (p < 0.01). The non-motor symptoms that showed a statistically significant differences in frequency between baseline and the final assessment were constipation (p = 0.04), urinary urgency (p = 0.02), hallucinations (p = 0.04), dizziness (p = 0.02) and vivid dreams (p = 0.04). Conclusions: Intentional search for non-motor symptoms in patients with Parkinson's disease along with a multidisciplinary approach has an impact on their prevalence. The change in specific symptoms is probably related to adjustments in dopaminergic management. (Rev Med Chile 2011; 139: 1032-1038).
C1 [Rodriguez-Violante, Mayela; Cervantes-Arriaga, Amin] Inst Nacl Neurol & Neurocirug, Lab Clin Enfermedades Neurodegenerat, Col La Fama 14269, Tlalpan, Mexico.
   [Rodriguez-Violante, Mayela] Inst Nacl Neurol & Neurocirug, Clin Movimientos Anormales, Col La Fama 14269, Tlalpan, Mexico.
RP Rodríguez-Violante, M (corresponding author), Inst Nacl Neurol & Neurocirug, Lab Clin Enfermedades Neurodegenerat, Insurgentes 3877, Col La Fama 14269, Tlalpan, Mexico.
EM mrodriguez@innn.edu.mx
CR Arnulf I, 2008, CURR OPIN NEUROL, V21, P472, DOI 10.1097/WCO.0b013e328305044d
   Barone P, 2010, EUR J NEUROL, V17, P364, DOI 10.1111/j.1468-1331.2009.02900.x
   BJELLANDFORSAA E, 2008, MOV DISORD, V0, P0
   Braak H, 2006, NEUROSCI LETT, V396, P67, DOI 10.1016/j.neulet.2005.11.012
   Braak H, 2003, NEUROBIOL AGING, V24, P197, DOI 10.1016/S0197-4580(02)00065-9
   Cervantes-Arriaga A, 2010, REV INVEST CLIN, V62, P8
   Chaudhuri KR, 2007, MOVEMENT DISORD, V22, P1901, DOI 10.1002/mds.21596
   Chaudhuri KR, 2006, MOVEMENT DISORD, V21, P916, DOI 10.1002/mds.20844
   Chaudhuri KR, 2006, LANCET NEUROL, V5, P235, DOI 10.1016/S1474-4422(06)70373-8
   GIBB WRG, 1988, J NEUROL NEUROSUR PS, V51, P745, DOI 10.1136/jnnp.51.6.745
   HOEHN MM, 1967, NEUROLOGY, V17, P427, DOI 10.1212/WNL.17.5.427
   Hornykiewicz O, 2006, J NEURAL TRANSM-SUPP, V0, P9
   Jankovic J, 2008, J NEUROL NEUROSUR PS, V79, P368, DOI 10.1136/jnnp.2007.131045
   Kristman V, 2004, EUR J EPIDEMIOL, V19, P751, DOI 10.1023/B:EJEP.0000036568.02655.f8
   Menza M, 2009, NEUROLOGY, V72, P886, DOI 10.1212/01.wnl.0000336340.89821.b3
   Menza M, 2009, MOVEMENT DISORD, V24, P1325, DOI 10.1002/mds.22586
   Orimo S, 2008, BRAIN, V131, P642, DOI 10.1093/brain/awm302
   Qin ZH, 2009, PARKINSONISM RELAT D, V15, P767, DOI 10.1016/j.parkreldis.2009.05.011
   Sakakibara R, 2010, MOVEMENT DISORD, V25, P2, DOI 10.1002/mds.22519
   SHARF B, 1978, J NEURAL TRANSM, V43, P143, DOI 10.1007/BF01579073
   Trenkwalder C, 2004, J NEUROL NEUROSUR PS, V75, P92
   Witjas T, 2002, NEUROLOGY, V59, P408, DOI 10.1212/WNL.59.3.408
NR 24
TC 2
Z9 3
U1 0
U2 2
PU SOC MEDICA SANTIAGO
PI SANTIAGO 9
PA BERNARDA MORIN 488 PROVIDENCIA, CASILLA 168 CORREO 55, SANTIAGO 9, 00000, CHILE
SN 0034-9887
EI 0717-6163
J9 REV MED CHILE
JI Rev. Medica Chile
PD AUG 15
PY 2011
VL 139
IS 8
BP 1032
EP 1038
DI 
PG 7
WC Medicine, General & Internal
SC General & Internal Medicine
GA 824FD
UT WOS:000295186900008
PM 22215333
DA 2024-02-01
ER

PT J
AU Oberholzer, M
   Poryazova, R
   Bassetti, CL
AF Oberholzer, Michael
   Poryazova, Rositsa
   Bassetti, Claudio L.
TI Sleepwalking in Parkinson's disease: a questionnaire-based survey
SO JOURNAL OF NEUROLOGY
LA English
DT Article
DE Idiopathic Parkinson's disease; Sleepwalking; Nighttime wandering; REM sleep; Behavior disorder; Overlap parasomnia; Hallucinations
ID sleep behavior disorder; rem-sleep; daytime sleepiness; hallucinations; parasomnia; prevalence; pathology; dementia; states
AB Sleepwalking (SW) corresponds to a complex sleep-associated behavior that includes locomotion, mental confusion, and amnesia. SW is present in about 10% of children and 2-3% of adults. In a retrospective series of 165 patients with Parkinson's disease (PD), we found adult-onset ("de novo") SW "de novo" in six (4%) of them. The aim of this study was to assess prospectively and systematically the frequency and characteristics of SW in PD patients. A questionnaire including items on sleep quality, sleep disorders, and specifically also SW and REM sleep behavior disorder (RBD), PD characteristics and severity, was sent to the members of the national PD patients organization in Switzerland. In the study, 36/417 patients (9%) reported SW, of which 22 (5%) had adult-onset SW. Patients with SW had significantly longer disease duration (p = 0.035), they reported more often hallucinations (p = 0.004) and nightmares (p = 0.003), and they had higher scores, suggestive for RBD in a validated questionnaire (p = 0.001). Patients with SW were also sleepier (trend to a higher Epworth Sleepiness Scale score, p = 0.055). Our data suggest that SW in PD patients is (1) more common than in the general population, and (2) is associated with RBD, nightmares, and hallucinations. Further studies including polysomnographic recordings are needed to confirm the results of this questionnaire-based analysis, to understand the relationship between SW and other nighttime wandering behaviors in PD, and to clarify the underlying mechanisms.
C1 [Bassetti, Claudio L.] Osped Civ, Neuroctr EOC So Switzerland, Dept Neurol, CH-6903 Lugano, Switzerland.
   [Oberholzer, Michael; Poryazova, Rositsa; Bassetti, Claudio L.] Univ Zurich Hosp, Dept Neurol, CH-8091 Zurich, Switzerland.
   [Oberholzer, Michael] Univ Geneva, Dept Clin Neurosci, Div Neurorehabil, CH-1211 Geneva 14, Switzerland.
C3 University of Zurich; University Zurich Hospital; University of Geneva
RP Bassetti, CL (corresponding author), Osped Civ, Neuroctr EOC So Switzerland, Dept Neurol, Via Tesserete 46, CH-6903 Lugano, Switzerland.
EM claudio.bassetti@eoc.ch
CR American Academy of Sleep Medicine, 2005, INT CLASS SLEEP DIS, V0, P0
   Bachman D, 2006, ANNU REV MED, V57, P499, DOI 10.1146/annurev.med.57.071604.141451
   Bassetti C, 2000, LANCET, V356, P484, DOI 10.1016/S0140-6736(00)02561-7
   Bassetti CL, 2009, NEUROLOGY OF CONSCIOUSNESS: COGNITIVE NEUROSCIENCE AND NEUROPATHOLOGY, V0, PP108, DOI 10.1016/B978-0-12-374168-4.00009-5
   BLIWISE DL, 1995, J GERIATR PSYCH NEUR, V8, P107, DOI 10.1177/089198879500800206
   Comella CL, 1998, NEUROLOGY, V51, P526, DOI 10.1212/WNL.51.2.526
   Constantino AEA, 2002, NEUROLOGY, V58, P0
   De Cock VC, 2007, BRAIN, V130, P450, DOI 10.1093/brain/awl363
   de Maindreville AD, 2005, MOVEMENT DISORD, V20, P212, DOI 10.1002/mds.20263
   Dolder CR, 2008, CNS DRUGS, V22, P1021, DOI 10.2165/0023210-200822120-00005
   Dubois B, 1997, J NEUROL, V244, P2, DOI 10.1007/pl00007725
   Eisensehr I, 2001, J NEUROL SCI, V186, P7, DOI 10.1016/S0022-510X(01)00480-4
   Fénelon G, 2000, BRAIN, V123, P733, DOI 10.1093/brain/123.4.733
   Fernandez HH, 2000, MOVEMENT DISORD, V15, P490, DOI 10.1002/1531-8257(200005)15:3<490::AID-MDS1011>3.0.CO;2-E
   Ferri R, 2007, EUR J NEUROL, V14, P1016, DOI 10.1111/j.1468-1331.2007.01862.x
   Gagnon JF, 2002, NEUROLOGY, V59, P585, DOI 10.1212/WNL.59.4.585
   Harding AJ, 2002, BRAIN, V125, P2431, DOI 10.1093/brain/awf251
   Hublin C, 1997, NEUROLOGY, V48, P177, DOI 10.1212/WNL.48.1.177
   Kalaitzakis ME, 2009, PARKINSONISM RELAT D, V15, P196, DOI 10.1016/j.parkreldis.2008.05.007
   Klein DA, 1999, INT J GERIATR PSYCH, V14, P272, DOI 10.1002/(SICI)1099-1166(199904)14:4<272::AID-GPS896>3.0.CO;2-P
   Kumar S, 2003, SLEEP MED, V4, P339, DOI 10.1016/S1389-9457(03)00105-9
   Landry P, 1998, CAN J PSYCHIAT, V43, P957
   Lin FC, 2009, PSYCHIAT CLIN NEUROS, V63, P557, DOI 10.1111/j.1440-1819.2009.01998.x
   Olson EJ, 2000, BRAIN, V123, P331, DOI 10.1093/brain/123.2.331
   Ondo WG, 2001, NEUROLOGY, V57, P1392, DOI 10.1212/WNL.57.8.1392
   Oudiette D, 2009, NEUROLOGY, V72, P551, DOI 10.1212/01.wnl.0000341936.78678.3a
   Plazzi G, 2005, NEUROL SCI, V26, PS193, DOI 10.1007/s10072-005-0486-6
   Poryazova R, 2007, ARCH NEUROL-CHICAGO, V64, P1524, DOI 10.1001/archneur.64.10.1524
   Scaglione C, 2005, NEUROL SCI, V25, P316, DOI 10.1007/s10072-004-0364-7
   Schenck CH, 1997, SLEEP, V20, P972, DOI 10.1093/sleep/20.11.972
   Stiasny-Kolster K, 2007, MOVEMENT DISORD, V22, P2386, DOI 10.1002/mds.21740
   Tan EK, 2002, NEUROLOGY, V58, P465, DOI 10.1212/WNL.58.3.465
   Terzaghi M, 2009, SLEEP, V32, P409, DOI 10.1093/sleep/32.3.409
   Uc EY, 2005, NEUROLOGY, V65, P1907, DOI 10.1212/01.wnl.0000191565.11065.11
   Yoritaka A, 2009, EUR NEUROL, V61, P164, DOI 10.1159/000189269
NR 36
TC 15
Z9 16
U1 1
U2 6
PU SPRINGER HEIDELBERG
PI HEIDELBERG
PA TIERGARTENSTRASSE 17, D-69121 HEIDELBERG, GERMANY
SN 0340-5354
EI 1432-1459
J9 J NEUROL
JI J. Neurol.
PD JUL 15
PY 2011
VL 258
IS 7
BP 1261
EP 1267
DI 10.1007/s00415-011-5922-3
PG 7
WC Clinical Neurology
SC Neurosciences & Neurology
GA 789YE
UT WOS:000292554700009
PM 21293874
DA 2024-02-01
ER

PT J
AU Huang, TT
   Hsu, HY
   Wang, BH
   Chen, KH
AF Huang, Tzu-Ting
   Hsu, Hua-Yun
   Wang, Bi-Hwa
   Chen, Kang-Hua
TI Quality of life in Parkinson's disease patients: validation of the Short-Form Eight-item Parkinson's Disease Questionnaire (PDQ-8) in Taiwan
SO QUALITY OF LIFE RESEARCH
LA English
DT Article
DE Parkinson's disease; Health-related quality of life; Validation; PDQ-8
ID validity; reliability; depression; instrument; english; impact
AB This study sought to evaluate the Chinese version of the eight-item Parkinson's Disease Questionnaire (PDQ-8), through standard psychometric techniques. A cross-sectional study was conducted on 100 Parkinson's disease patients attending a Movement Disorders Unit. Neurologists' assessments were based on Hoehn and Yahr, Schwab and England and Unified Parkinson's Disease Rating Scales. Patients' self-evaluations included the Taiwanese Depression Questionnaire, the 39-item Parkinson's Disease Questionnaire (PDQ-39) and PDQ-8, pain, and Pittsburgh Sleep Quality Index. Analyses for internal consistency, inter-rater reliability, and construct validity were performed. There was no evidence of floor or ceiling effects. The alpha coefficient was 0.81. Correlation of social support and bodily discomfort with the PDQ-8 was modest (0.46 and 0.36, respectively). PDQ-8 convergent validity with the PDQ-39 was very high (r = 0.96), and known-groups validity proved satisfactory. The results of this study suggest the PDQ-8 is a valid and reliable disease-specific health-related quality-of-life instrument for Parkinson's disease in Taiwan when used independently of the PDQ-39.
C1 [Huang, Tzu-Ting; Wang, Bi-Hwa; Chen, Kang-Hua] Chang Gung Univ, Sch Nursing, Tao Yuan, Taiwan.
   [Hsu, Hua-Yun] Chang Gung Inst Technol, Dept Nursing, Tao Yuan, Taiwan.
C3 Chang Gung University; Chang Gung University of Science & Technology
RP Huang, TT (corresponding author), Chang Gung Univ, Sch Nursing, 259,Wen Hwa 1st Rd, Tao Yuan, Taiwan.
EM thuang@mail.cgu.edu.tw
CR Buysse D J, 1989, PSYCHIATRY RES, V28, P193
   Caap-Ahlgren M, 2004, SCAND J CARING SCI, V18, P154, DOI 10.1111/j.1471-6712.2004.00248.x
   Carod-Artal FJ, 2008, PARKINSONISM RELAT D, V14, P102, DOI 10.1016/j.parkreldis.2007.06.011
   COHEN J, 1992, PSYCHOL BULL, V112, P155, DOI 10.1037/0033-2909.112.1.155
   Damiano AM, 1999, QUAL LIFE RES, V8, P235, DOI 10.1023/A:1008823222574
   Franchignoni F, 2008, QUAL LIFE RES, V17, P541, DOI 10.1007/s11136-008-9341-6
   Hagell P, 2007, J NEUROL NEUROSUR PS, V78, P1191, DOI 10.1136/jnnp.2006.111161
   HOEHN MM, 1967, NEUROLOGY, V17, P427, DOI 10.1212/WNL.17.5.427
   Hu LT, 1999, STRUCT EQU MODELING, V6, P1, DOI 10.1080/10705519909540118
   Jenkinson C, 1997, PSYCHOL HEALTH, V12, P805, DOI 10.1080/08870449708406741
   Jenkinson C, 1998, THE PARKINSONS DISEASE QUESTIONNAIRE, V0, P0
   Jenkinson C, 2007, PARKINSONISM RELAT D, V13, P22, DOI 10.1016/j.parkreldis.2006.06.006
   Katsarou Z, 2004, MOVEMENT DISORD, V19, P308, DOI 10.1002/mds.10678
   Lee Y, 2000, CHANG GUNG MED J, V23, P688
   Luo N, 2009, MOVEMENT DISORD, V24, P183, DOI 10.1002/mds.22240
   Ma HI, 2005, QUAL LIFE RES, V14, P565, DOI 10.1007/s11136-004-0687-0
   Marinus J, 2002, J NEUROL NEUROSUR PS, V72, P241, DOI 10.1136/jnnp.72.2.241
   MARINUS J, 2004, NEDERLANDS TIJDSCHRI, V114, P67
   Martinez-Martin P, 2006, QUAL LIFE RES, V15, P597, DOI 10.1007/s11136-005-4181-0
   Menza M, 2009, MOVEMENT DISORD, V24, P1325, DOI 10.1002/mds.22586
   Nunnally C.J., 1978, PSYCHOMETRIC THEORY, V0, P0
   Rahman S, 2008, MOVEMENT DISORD, V23, P1428, DOI 10.1002/mds.21667
   Schwab RS., 1969, PROJECTION TECHNIQUE FOR EVALUATING SURGERY IN PARKINSONS DISEASE, V0, P0
   Tan LCS, 2004, PARKINSONISM RELAT D, V10, P493, DOI 10.1016/j.parkreldis.2004.05.007
   Tan LCS, 2007, J NEUROL SCI, V255, P77, DOI 10.1016/j.jns.2007.01.072
   UDCMarsden CD, 1987, RECENT DEVELOPMENTS IN PARKINSONS DISEASE, V0, P153
   WARE JE, 1995, MED CARE, V33, PAS264, DOI 10.1097/00005650-199501001-00005
   Zhao YJ, 2008, EUR J NEUROL, V15, P737, DOI 10.1111/j.1468-1331.2008.02178.x
NR 28
TC 12
Z9 14
U1 0
U2 4
PU SPRINGER
PI DORDRECHT
PA VAN GODEWIJCKSTRAAT 30, 3311 GZ DORDRECHT, NETHERLANDS
SN 0962-9343
EI 1573-2649
J9 QUAL LIFE RES
JI Qual. Life Res.
PD MAY 15
PY 2011
VL 20
IS 4
BP 499
EP 505
DI 10.1007/s11136-010-9777-3
PG 7
WC Health Care Sciences & Services; Health Policy & Services; Public, Environmental & Occupational Health
SC Health Care Sciences & Services; Public, Environmental & Occupational Health
GA 749PP
UT WOS:000289481100004
PM 20972838
DA 2024-02-01
ER

PT J
AU Hauser, RA
   Cantillon, M
   Pourcher, E
   Micheli, F
   Mok, V
   Onofrj, M
   Huyck, S
   Wolski, K
AF Hauser, Robert A.
   Cantillon, Marc
   Pourcher, Emmanuelle
   Micheli, Federico
   Mok, Vincent
   Onofrj, Marco
   Huyck, Susan
   Wolski, Kenneth
TI Preladenant in patients with Parkinson's disease and motor fluctuations: a phase 2, double-blind, randomised trial
SO LANCET NEUROLOGY
LA English
DT Article
ID receptor antagonist istradefylline; adenosine a(2a) receptors; neurons
AB Background Preladenant is an adenosine 2A (A(2A)) receptor antagonist. In animal models of Parkinson's disease, preladenant monotherapy improves motor function without causing dyskinesia and, as an adjunct to levodopa, it improves motor function without worsening dyskinesia. We aimed to assess the efficacy and safety of preladenant in patients with Parkinson's disease and motor fluctuations who were receiving levodopa and other antiparkinsonian drugs. Methods In this phase 2, dose-finding trial, patients with Parkinson's disease who were receiving levodopa were enrolled and treated at 44 sites in 15 countries between December, 2006, and November, 2008. Assignment to treatment was done centrally with an interactive voice response system, according to a block randomisation schedule that was computer generated by the sponsor. Patients were assigned to receive 1,2,5, or 10 mg oral preladenant twice daily, or matching placebo for 12 weeks. Patients, study staff, investigators, and all sponsor personnel were masked to treatment assignment. The primary outcome was change in mean daily off time from baseline to week 12, as assessed by home diaries. Efficacy analysis included all patients who received at least one dose of study drug and had data for assessments after baseline. This trial is registered with ClinicalTrials.gov, number NCT00406029. Findings 253 patients were randomised to receive preladenant (1 mg [n=49], 2 mg [n=49], 5 mg [n=49], 10 mg [n=57]) or placebo (n=49), of whom 234 on preladenant (1 mg [n=47], 2 mg [n=48], 5 mg [n=45], 10 mg [n=49]) and placebo (n=45) were eligible for the efficacy analysis. Mean daily off time from baseline to week 12 was reduced versus placebo in patients on 5 mg preladenant (difference 1.0 h, 95% CI -2.1 to 0.0; p=0.0486) and 10 mg preladenant (-1.2 h, -2.2 to -0.2; p=0.019). Changes in mean daily off time versus placebo were not significant for 1 mg preladenant (0.2 h, -0.9 to 1.2; p=0.753) or 2 mg preladenant (-0.7 h, -1.7 to 0.3; p=0.162). The most common adverse events in the combined preladenant group versus placebo were worsening of Parkinson's disease (22 [11%] vs 4 [9%]), somnolence (20 [10%] vs 3 [6%]), dyskinesia (18 [9%] vs 6 [13%]), nausea (17 [9%] vs 5 [11%]), constipation (15 [8%] vs 1 [2%]), and insomnia (15 [8%] vs 4 [9%]). Interpretation 5 and 10 mg preladenant twice daily might be clinically useful to reduce off time in patients with Parkinson's disease and motor fluctuations.
C1 [Hauser, Robert A.] Univ S Florida, Parkinsons Dis & Movement Disorders Ctr, Tampa, FL 33606 USA.
   [Cantillon, Marc; Huyck, Susan; Wolski, Kenneth] Merck, Whitehouse Stn, NJ USA.
   [Cantillon, Marc] Crit Path Inst, Rockville, MD USA.
   [Pourcher, Emmanuelle] Univ Laval, Quebec City, PQ, Canada.
   [Micheli, Federico] Hosp Clin Jose San Martin, Buenos Aires, DF, Argentina.
   [Mok, Vincent] Chinese Univ Hong Kong, Hong Kong, Hong Kong, Peoples R China.
   [Onofrj, Marco] Univ Fdn, Ctr Studi Invecchiamento, Chieti, Italy.
C3 State University System of Florida; University of South Florida; Merck & Company; Laval University; University of Buenos Aires; Hospital de Clinicas Jose de San Martin; Chinese University of Hong Kong
RP Hauser, RA (corresponding author), Univ S Florida, Parkinsons Dis & Movement Disorders Ctr, 5 Tampa Gen Circle,Suite 410, Tampa, FL 33606 USA.
EM rhauser@health.usf.edu
FU Schering-Plough, a subsidiary of Merck; Merck
CR Chou KL, 2008, NEUROL CLIN, V26, PS65, DOI 10.1016/j.ncl.2008.05.003
   Cunha RA, 2008, CURR PHARM DESIGN, V14, P1512, DOI 10.2174/138161208784480090
   GOETZ CG, 1994, MOVEMENT DISORD, V9, P390, DOI 10.1002/mds.870090403
   Hauser RA, 2004, MOVEMENT DISORD, V19, P1409, DOI 10.1002/mds.20248
   Hauser RA, 2003, NEUROLOGY, V61, P297, DOI 10.1212/01.WNL.0000081227.84197.0B
   Hauser RA, 2008, MOVEMENT DISORD, V23, P2177, DOI 10.1002/mds.22095
   Hettinger BD, 2001, J COMP NEUROL, V431, P331, DOI 10.1002/1096-9861(20010312)431:3<331::AID-CNE1074>3.0.CO;2-W
   Hodgson RA, 2010, EXP NEUROL, V225, P384, DOI 10.1016/j.expneurol.2010.07.011
   Jenner P, 2009, PARKINSONISM RELAT D, V15, P406, DOI 10.1016/S1353-8020(09)70829-6
   Knutsen L J, 2001, CURR OPIN INVESTIG DRUGS, V2, P668
   LANDIS JR, 1978, INT STAT REV, V46, P237, DOI 10.2307/1402373
   LeWitt PA, 2008, ANN NEUROL, V63, P295, DOI 10.1002/ana.21315
   Morelli Micaela, 2009, HANDB EXP PHARMACOL, V0, PP589, DOI 10.1007/978-3-540-89615-9_18
   Neustadt BR, 2007, BIOORG MED CHEM LETT, V17, P1376, DOI 10.1016/j.bmcl.2006.11.083
   SCHIFFMANN SN, 1991, J NEUROCHEM, V57, P1062, DOI 10.1111/j.1471-4159.1991.tb08257.x
   Sebastiao Ana M, 2009, HANDB EXP PHARMACOL, V0, PP471, DOI 10.1007/978-3-540-89615-9_16
   Simon DK, 2008, CLIN NEUROPHARMACOL, V31, P189, DOI 10.1097/WNF.0b013e31815a3f03
   Stacy M, 2008, NEUROLOGY, V70, P2233, DOI 10.1212/01.wnl.0000313834.22171.17
   Yang M, 2007, N-S ARCH PHARMACOL, V375, P133, DOI 10.1007/s00210-007-0135-0
NR 20
TC 153
Z9 164
U1 0
U2 10
PU ELSEVIER SCIENCE INC
PI NEW YORK
PA STE 800, 230 PARK AVE, NEW YORK, NY 10169 USA
SN 1474-4422
EI 1474-4465
J9 LANCET NEUROL
JI Lancet Neurol.
PD MAR 15
PY 2011
VL 10
IS 3
BP 221
EP 229
DI 10.1016/S1474-4422(11)70012-6
PG 9
WC Clinical Neurology
SC Neurosciences & Neurology
GA 736HR
UT WOS:000288482200010
PM 21315654
DA 2024-02-01
ER

PT J
AU Lee, JH
   Lee, KB
   Kim, SY
   Lee, DW
   Choe, BY
   Choi, YB
AF Lee, Jung-Hoon
   Lee, Kyung-Bae
   Kim, Sang-Young
   Lee, Do-Wan
   Choe, Bo-Young
   Choi, Youn-Bong
TI Evaluation of Fractional Anisotropy and Apparent Diffusion Coefficient of Broca's Area in Patients with Parkinson's Disease: Quantitative MR Diffusion Tensor Imaging Study at 3 Tesla
SO JOURNAL OF THE KOREAN PHYSICAL SOCIETY
LA English
DT Article
DE Parkinson's disease; Diffusion tensor imaging; Fiber tractography; Broca's area
ID multiple-system atrophy; progressive supranuclear palsy; human brain; variant; tractography; pd
AB Parkinson's disease (PD) is a neurodegenerative disorder caused by progressive loss of dopaminergic neurons in the substantia. nigra. The symptoms of Parkinson's disease include movement, speech and sleep disorders, as well as depression. With regard to the speech disorders, 9 out of 10 patients have difficulties with communication. To date, the neurological mechanisms associated with the speech disorders of PD have not been identified. The purpose of this study was to determine if changes in the fractional anisotropy (FA) and in the apparent diffusion coefficient (ADC) of Broca's and Wernicke's areas could be observed in patients with PD by diffusion tensor imaging (DTI). Patients over 60 years of age were divided into a gender- and aged-matched control group of 11 and gender- and aged-matched Parkinson group of 11; the experiments were performed in these two groups. For comparison of the two groups, a single-shot spin-echo EPI sequence for the :DTI and 3D T1 turbo field echo sequences for anatomical information were obtained. The acquired images were used to reconstruct the fiber bundles connected to the arcuate fasciculus (AF) in Broca's and Wernicke's areas by fiber tractography. The regions of interest (ROIs) were selected from the nerve fibers in both areas. Values of the FA and ADC were obtained. The mean FA values in Broca's and Wernicke's areas were lower in the PD group than in the control group; this difference was statistically significant (p < 0.001, p = 0.045). However, the ADC values in the PD group were higher in both areas compared to the control group; this difference was not statistically significant (p = 0.115, p = 0.224). The two major findings of this study were that the FA values in patients with PD were significantly lower in Broca's and Wernicke's areas compared to the controls and, the pathways associated with nerve fibers in Broca's and Wernicke's areas in patients with PD could be visualized by fiber tractography. The results of tins study suggest that neurodegenerative changes in the brains of patients with PD can be observed in specific language areas of the cortex.
C1 [Lee, Jung-Hoon; Lee, Kyung-Bae; Kim, Sang-Young; Lee, Do-Wan; Choe, Bo-Young] Catholic Univ, Dept Biomed Engn, Res Inst Biomed Engn, Coll Med, Seoul 137701, South Korea.
   [Lee, Jung-Hoon; Lee, Kyung-Bae; Choi, Youn-Bong] Kyunghee Med Ctr, Dept Radiol, Seoul 130702, South Korea.
C3 Catholic University of Korea; Kyung Hee University; Kyung Hee University Hospital
RP Lee, JH (corresponding author), Catholic Univ, Dept Biomed Engn, Res Inst Biomed Engn, Coll Med, Seoul 137701, South Korea.
EM bychoe@catholic.ac.kr
FU Ministry of Education, Science & Technology (MEST) of Korea [10550, 2010-0008096, 2009-0078390]
CR Aboitiz F, 1997, BRAIN RES REV, V25, P381, DOI 10.1016/S0165-0173(97)00053-2
   Ackermann H, 1997, BRAIN LANG, V56, P312, DOI 10.1006/brln.1997.1851
   ACKERMANN H, 1991, J NEUROL NEUROSUR PS, V54, P1093, DOI 10.1136/jnnp.54.12.1093
   Alexander AL, 2007, NEUROTHERAPEUTICS, V4, P316, DOI 10.1016/j.nurt.2007.05.011
   Basser PJ, 1996, J MAGN RESON SER B, V111, P209, DOI 10.1016/j.jmr.2011.09.022
   Blain CRV, 2006, NEUROLOGY, V67, P2199, DOI 10.1212/01.wnl.0000249307.59950.f8
   Broca P., 1861, BULL SOCIETE ANTHROPOL PARIS, V2, P235
   Catani M, 2005, ANN NEUROL, V57, P8, DOI 10.1002/ana.20319
   Chan LL, 2007, J NEUROL NEUROSUR PS, V78, P1383, DOI 10.1136/jnnp.2007.121525
   Dejerine J, 1895, ANATOMIE CTR NERVEUX, V0, P0
   Diehl B, 2010, EPILEPSIA, V51, P639, DOI 10.1111/j.1528-1167.2009.02421.x
   ESTENNE M, 1984, NEW ENGL J MED, V311, P1516
   HOODIN RB, 1989, J COMMUN DISORD, V22, P169, DOI 10.1016/0021-9924(89)90014-2
   Ibarretxe-Bilbao N, 2010, MOVEMENT DISORD, V25, P0
   Kendi ATK, 2008, AM J NEURORADIOL, V29, P501, DOI 10.3174/ajnr.A0850
   Le Bihan D, 2001, J MAGN RESON IMAGING, V13, P534, DOI 10.1002/jmri.1076
   LI W, 2010, AJNR AM J N IN PRESS, V0, P0
   Matsui H, 2007, ACTA NEUROL SCAND, V116, P177, DOI 10.1111/j.1600-0404.2007.00838.x
   Matsui H, 2007, J NEUROL, V254, P1170, DOI 10.1007/s00415-006-0236-6
   Nicoletti G, 2008, MOVEMENT DISORD, V23, P2370, DOI 10.1002/mds.22279
   Paviour DC, 2007, MOVEMENT DISORD, V22, P68, DOI 10.1002/mds.21204
   Powell HWR, 2006, NEUROIMAGE, V32, P388, DOI 10.1016/j.neuroimage.2006.03.011
   Ramig Lorraine O, 2008, EXPERT REV NEUROTHER, V8, P297, DOI 10.1586/14737175.8.2.297
   Schocke MFH, 2004, NEUROIMAGE, V21, P1443, DOI 10.1016/j.neuroimage.2003.12.005
   Schocke MFH, 2002, NEUROLOGY, V58, P575, DOI 10.1212/WNL.58.4.575
   Seppi K, 2003, NEUROLOGY, V60, P922, DOI 10.1212/01.WNL.0000049911.91657.9D
   Song SK, 2002, NEUROIMAGE, V17, P1429, DOI 10.1006/nimg.2002.1267
   Vaillancourt DE, 2009, NEUROLOGY, V72, P1378, DOI 10.1212/01.wnl.0000340982.01727.6e
   WANG PS, 2010, NEURORADIOL IN PRESS, V0, P0
   Wernicke C., 1874, THE APHASIC SYMPTOM COMPLEX: A PSYCHOLOGICAL STUDY ON AN ANATOMICAL BASIS, V0, P0
   Yoshikawa K, 2004, J NEUROL NEUROSUR PS, V75, P481, DOI 10.1136/jnnp.2003.021873
NR 31
TC 5
Z9 7
U1 1
U2 10
PU KOREAN PHYSICAL SOC
PI SEOUL
PA 635-4, YUKSAM-DONG, KANGNAM-KU, SEOUL 135-703, SOUTH KOREA
SN 0374-4884
EI 
J9 J KOREAN PHYS SOC
JI J. Korean Phys. Soc.
PD FEB 15
PY 2011
VL 58
IS 2
BP 343
EP 348
DI 10.3938/jkps.58.343
PG 6
WC Physics, Multidisciplinary
SC Physics
GA 722IO
UT WOS:000287426100030
DA 2024-02-01
ER

PT J
AU Verhave, PS
   Jongsma, MJ
   Van den Berg, RM
   Vis, JC
   Vanwersch, RAP
   Smit, AB
   Van Someren, EJW
   Philippens, IHCHM
AF Verhave, Peternella S.
   Jongsma, Marjan J.
   Van den Berg, Roland M.
   Vis, Jose C.
   Vanwersch, Raymond A. P.
   Smit, August B.
   Van Someren, Eus J. W.
   Philippens, Ingrid H. C. H. M.
TI REM Sleep Behavior Disorder in the Marmoset MPTP Model of Early Parkinson Disease
SO SLEEP
LA English
DT Article
DE Parkinson's Disease; marmoset; REM Sleep Behavior Disorder (RBD); EEG; muscle tone; atonia
ID eye-movement sleep; paradoxical sleep; motor-activity; monkeys; suppression; features; states; rats; pd
AB Study Objectives: Sleep problems are a common phenomenon in most neurological and psychiatric diseases. In Parkinson disease (PD), for instance, sleep problems may be the most common and burdensome non-motor symptoms in addition to the well-described classical motor symptoms. Since sleep disturbances generally become apparent in the disease before motor symptoms emerge, they may represent early diagnostic tools and a means to investigate early mechanisms in PD onset. The sleep disturbance, REM sleep behavior disorder (RBD), precedes PD in one-third of patients. We therefore investigated sleep changes in marmoset monkeys treated with 1-methyl-4-phenyl-1,2,3,6-tetrahydropyridine hydrochloride (MPTP), the non-human primate model for idiopathic PD. Design: Mild parkinsonism was induced in 5 marmoset monkeys (3M/2F) over a 2-week period of subchronic MPTP treatment. Electroencephalograms (EEGs) and electromyograms (EMGs) were recorded weekly. Motor activity and hand-eye coordination were also measured weekly, and any signs of parkinsonism were noted each day. Sleep parameters, motor activity, and performance data before and after MPTP treatment were compared between MPTP-treated marmosets and 4 control marmosets (1M/3F). Results: MPTP increased the number of sleep epochs with high-amplitude EMG bouts during REM sleep relative to control animals (mean +/- SEM percentage of REM 58.2 +/- 9.3 vs. 29.6 +/- 7.7; P < 0.05). Of all sleep parameters measured, RBD-like measures discriminated best between MPTP-treated and control animals. On the other hand, functional motor behavior, as measured by hand-eye coordination, was not affected by MPTP treatment (correct trials MPTP: 23.40 +/- 3.56 vs. control: 36.13 +/- 5.88 correct trials; P = 0.32). Conclusions: This REM sleep-specific change, in the absence of profound changes in wake motor behaviors, suggests that the MPTP marmoset model of PD could be used for further studies into the mechanisms and treatment of RBD and other sleep disorders in premotor symptom PD.
C1 [Verhave, Peternella S.; Jongsma, Marjan J.; Van den Berg, Roland M.; Vanwersch, Raymond A. P.] TNO Def Secur & Safety, BU CBRN Protect, NL-2280 AA Rijswijk, Netherlands.
   [Verhave, Peternella S.; Smit, August B.] Vrije Univ Amsterdam, Dept Mol & Cellular Neurobiol, Ctr Neurogen & Cognit Res, Amsterdam, Netherlands.
   [Vis, Jose C.] Sleepvision, Berg En Dal, Netherlands.
   [Van Someren, Eus J. W.] NIN, Dept Sleep & Cognit, Amsterdam, Netherlands.
   [Van Someren, Eus J. W.] Vrije Univ Amsterdam, Dept Integrat Neurophysiol, Amsterdam, Netherlands.
   [Philippens, Ingrid H. C. H. M.] Biomed Primate Res Ctr, Div Neuropathol, Dept Immunobiol, Rijswijk, Netherlands.
C3 Netherlands Organization Applied Science Research; Vrije Universiteit Amsterdam; Royal Netherlands Academy of Arts & Sciences; Netherlands Institute for Neuroscience (NIN-KNAW); Vrije Universiteit Amsterdam
RP Verhave, PS (corresponding author), TNO Def Secur & Safety, BU CBRN Protect, POB 45, NL-2280 AA Rijswijk, Netherlands.
EM nellekeverhave@gmail.com
FU U.S. Army Medical Research and Material Command [W81XH-05-1-0517]
CR Almirall H, 1999, J NEURAL TRANSM, V106, P1125, DOI 10.1007/s007020050228
   American Academy of Sleep Medicine, 2005, INT CLASS SLEEP DIS, V0, P148
   Barraud Q, 2009, EXP NEUROL, V219, P574, DOI 10.1016/j.expneurol.2009.07.019
   Berg D, 2008, NEURODEGENER DIS, V5, P133, DOI 10.1159/000113682
   Braak H, 2003, J NEURAL TRANSM, V110, P517, DOI 10.1007/s00702-002-0808-2
   COMELLA CL, 1993, ANN NEUROL, V34, P710, DOI 10.1002/ana.410340514
   Dahan L, 2007, NEUROPSYCHOPHARMACOL, V32, P1232, DOI 10.1038/sj.npp.1301251
   Dzirasa K, 2006, J NEUROSCI, V26, P10577, DOI 10.1523/JNEUROSCI.1767-06.2006
   EDGAR DM, 1993, J NEUROSCI, V13, P1065
   Fantini ML, 2003, NEUROLOGY, V61, P1418, DOI 10.1212/WNL.61.10.1418
   Ferini-Strambi L, 2000, CLIN NEUROPHYSIOL, V111, PS136, DOI 10.1016/S1388-2457(00)00414-4
   Gagnon JF, 2002, NEUROLOGY, V59, P585, DOI 10.1212/WNL.59.4.585
   Garcia-Borreguero D, 2002, MOVEMENT DISORD, V17, P934, DOI 10.1002/mds.10233
   Iranzo A, 2005, NEUROLOGY, V65, P247, DOI 10.1212/01.wnl.0000168864.97813.e0
   Iranzo A, 2006, LANCET NEUROL, V5, P572, DOI 10.1016/S1474-4422(06)70476-8
   Iravani MM, 2003, J NEUROSCI, V23, P9107
   Jenner P, 2003, NEUROLOGY, V61, PS4, DOI 10.1212/WNL.61.6_suppl_3.S4
   LAI YY, 1990, J NEUROSCI, V10, P2727
   LAPIERRE O, 1992, NEUROLOGY, V42, P1371, DOI 10.1212/WNL.42.7.1371
   LEVEY AI, 1993, P NATL ACAD SCI USA, V90, P8861, DOI 10.1073/pnas.90.19.8861
   Lima MMS, 2007, PLOS ONE, V2, P0, DOI 10.1371/journal.pone.0000513
   Marek K, 2009, NEUROLOGY, V72, PS21, DOI 10.1212/WNL.0b013e318198df97
   Mayer G, 2008, J CLIN NEUROPHYSIOL, V25, P48, DOI 10.1097/WNP.0b013e318162acd7
   Monaca C, 2004, EUR J NEUROSCI, V20, P2474, DOI 10.1111/j.1460-9568.2004.03694.x
   Oerlemans WGH, 2002, SLEEP MED, V3, P147, DOI 10.1016/S1389-9457(01)00127-7
   Ondo WG, 2001, NEUROLOGY, V57, P1392, DOI 10.1212/WNL.57.8.1392
   Pearce RKB, 1996, SYNAPSE, V23, P192, DOI 10.1002/(SICI)1098-2396(199607)23:3<192::AID-SYN8>3.0.CO;2-3
   Philippens IHCHM, 2000, BEHAV RES METH INS C, V32, P173, DOI 10.3758/BF03200799
   Postuma RB, 2006, NEUROLOGY, V66, P845, DOI 10.1212/01.wnl.0000203648.80727.5b
   PUNGOR K, 1990, BRAIN RES, V525, P310, DOI 10.1016/0006-8993(90)90880-K
   Rechtschaffen A, 1968, MANUAL STANDARDIZED, V0, P0
   Schenck CH, 1996, NEUROLOGY, V46, P388, DOI 10.1212/WNL.46.2.388
   Stephenson R, 2009, MOVEMENT DISORD, V24, PS665, DOI 10.1002/mds.22403
   Stiasny-Kolster K, 2005, BRAIN, V128, P126, DOI 10.1093/brain/awh322
   Tandberg E, 1998, MOVEMENT DISORD, V13, P895, DOI 10.1002/mds.870130606
   Tolosa E, 2009, NEUROLOGY, V72, PS1, DOI 10.1212/WNL.0b013e318198dace
   Tolosa E, 2009, NEUROLOGY, V72, PS12, DOI 10.1212/WNL.0b013e318198db11
   van Vliet SAM, 2006, BEHAV PHARMACOL, V17, P453, DOI 10.1097/00008877-200609000-00011
   VANHILTEN B, 1994, ARCH NEUROL-CHICAGO, V51, P922, DOI 10.1001/archneur.1994.00540210094018
   Verhave PS, 2009, BEHAV BRAIN RES, V200, P214, DOI 10.1016/j.bbr.2009.01.022
   WOLTHUIS OL, 1994, PHARMACOL BIOCHEM BE, V47, P879, DOI 10.1016/0091-3057(94)90291-7
   Yi PL, 2007, SLEEP, V30, P413, DOI 10.1093/sleep/30.4.413
NR 42
TC 58
Z9 62
U1 1
U2 11
PU OXFORD UNIV PRESS INC
PI CARY
PA JOURNALS DEPT, 2001 EVANS RD, CARY, NC 27513 USA
SN 
EI 1550-9109
J9 SLEEP
JI Sleep
PD AUG 1
PY 2011
VL 34
IS 8
BP 1119
EP 1125
DI 10.5665/SLEEP.1174
PG 7
WC Clinical Neurology; Neurosciences
SC Neurosciences & Neurology
GA 801UN
UT WOS:000293466200017
PM 21804674
DA 2024-02-01
ER

PT J
AU Angelini, M
   Negrotti, A
   Marchesi, E
   Bonavina, G
   Calzetti, S
AF Angelini, Monica
   Negrotti, Anna
   Marchesi, Elena
   Bonavina, Giuseppe
   Calzetti, Stefano
TI A study of the prevalence of restless legs syndrome in previously untreated Parkinson's disease patients: Absence of co-morbid association
SO JOURNAL OF THE NEUROLOGICAL SCIENCES
LA English
DT Article; Proceedings Paper
DE De novo Parkinson's disease; Restless legs syndrome; RLS; Dopaminergic drugs; Co-morbidity; Prevalence; Sleep disturbances
ID comorbidity; disorders; diagnosis; sleep
AB Objective: The co-morbidity between Parkinson's disease (PD) and restless legs syndrome (RLS) is currently controversial, mainly because in most of the studies so far conducted, the patients were already on therapy with dopamine(DA)ergic drugs. This study has been carried out to assess the prevalence of RLS in de novo PD patients previously unexposed to DAergic drugs. Methods: One hundred nine cognitively unimpaired outpatients with PD (70 M/39 F), mean age 66.89 years +/- 9.37 SD were included in the study. The mean duration of PD was 15.81 months +/- 11.24 SD, and the median Hoehn and Yahr (H&Y) stage was 2 (range 1.5-3). All patients underwent interview to assess the occurrence of overall life-time and current "primary" form of RLS according to the criteria of the International RLS Study Group (IRLSSG). One hundred sixteen age and sex matched subjects (74 M/42 F. mean age 66.52.years +/- 8.65 SD) free from a history of neurological diseases, were taken as controls and likewise interviewed. "Secondary" forms of RLS in both patients and controls were subsequently excluded. Results: No significant difference was found (chi-square test) in the frequency of overall life-time and of current "primary" RLS between PD patients and controls (6 out of 109 versus 5 out of 116 and 3 out of 109 versus 3 out of 116, respectively). Conclusions: This survey does not support the concept of a co-morbid association between the two conditions and confirm indirectly the findings of previous studies reporting the onset of RLS after diagnosis of PD has been made in the great majority of patients and so likely on ongoing DAergic treatment. Therefore, we speculate that RLS occurring in these patients could be related to DAergic therapy for PD. (C) 2011 Elsevier B.V. All rights reserved.
C1 [Angelini, Monica; Negrotti, Anna; Marchesi, Elena; Bonavina, Giuseppe; Calzetti, Stefano] Azienda Osped Univ Parma, Dept Neurosci, Neurol Unit, I-43126 Parma, Italy.
C3 University of Parma; University Hospital of Parma
RP Calzetti, S (corresponding author), Azienda Osped Univ Parma, Dept Neurosci, Neurol Unit, Via Gramsci 14, I-43126 Parma, Italy.
EM stefano.calzetti@unipr.it
CR Allen RP, 2003, SLEEP MED, V4, P101, DOI 10.1016/S1389-9457(03)00010-8
   Allen RP, 2005, ARCH INTERN MED, V165, P1286, DOI 10.1001/archinte.165.11.1286
   Bodenmann P, 2001, REV NEUROL-FRANCE, V157, P45
   Braga-Neto P, 2004, J NEUROL SCI, V217, P41, DOI 10.1016/j.jns.2003.08.010
   Calzetti S, 2009, NEUROL SCI, V30, P119, DOI 10.1007/s10072-009-0037-7
   Chaudhuri KR, 2006, LANCET NEUROL, V5, P235, DOI 10.1016/S1474-4422(06)70373-8
   Clemens S, 2006, NEUROLOGY, V67, P125, DOI 10.1212/01.wnl.0000223316.53428.c9
   GIBB WRG, 1988, J NEUROL NEUROSUR PS, V51, P745, DOI 10.1136/jnnp.51.6.745
   Gómez-Esteban JC, 2007, MOVEMENT DISORD, V22, P1912, DOI 10.1002/mds.21624
   Krishnan PR, 2003, MOVEMENT DISORD, V18, P181, DOI 10.1002/mds.10307
   Kumar S, 2002, MOVEMENT DISORD, V17, P775, DOI 10.1002/mds.10167
   LANG AE, 1987, NEUROLOGY, V37, P477, DOI 10.1212/WNL.37.3.477
   Lee JE, 2009, MOVEMENT DISORD, V24, P579, DOI 10.1002/mds.22410
   Loo HV, 2008, J NEUROL SCI, V266, P145, DOI 10.1016/j.jns.2007.09.033
   Nomura T, 2006, MOVEMENT DISORD, V21, P380, DOI 10.1002/mds.20734
   Ondo WG, 2002, ARCH NEUROL-CHICAGO, V59, P421, DOI 10.1001/archneur.59.3.421
   Peralta CM, 2009, MOVEMENT DISORD, V24, P2076, DOI 10.1002/mds.22694
   Salas RE, 2010, CURR OPIN NEUROL, V23, P401, DOI 10.1097/WCO.0b013e32833bcdd8
   Tan EK, 2002, J NEUROL SCI, V196, P33, DOI 10.1016/S0022-510X(02)00020-5
   Valderas JM, 2009, ANN FAM MED, V7, P357, DOI 10.1370/afm.983
   Verbaan D, 2010, MOVEMENT DISORD, V25, P2142, DOI 10.1002/mds.23241
   Walters AS, 2003, SLEEP MED, V4, P121, DOI 10.1016/S1389-9457(02)00258-7
NR 22
TC 53
Z9 56
U1 2
U2 4
PU ELSEVIER
PI AMSTERDAM
PA RADARWEG 29, 1043 NX AMSTERDAM, NETHERLANDS
SN 0022-510X
EI 1878-5883
J9 J NEUROL SCI
JI J. Neurol. Sci.
PD NOV 15
PY 2011
VL 310
IS 1-2
BP 286
EP 288
DI 10.1016/j.jns.2011.08.012
PG 3
WC Clinical Neurology; Neurosciences
SC Neurosciences & Neurology
GA 846UA
UT WOS:000296927500063
PM 21889169
DA 2024-02-01
ER

PT J
AU Iranzo, A
AF Iranzo, Alex
TI Sleep-wake changes in the premotor stage of Parkinson disease
SO JOURNAL OF THE NEUROLOGICAL SCIENCES
LA English
DT Article; Proceedings Paper
DE Parkinson disease; REM sleep behavior disorder; Excessive daytime sleepiness; Sleep disorders
ID behavior disorder; daytime sleepiness
AB Longitudinal studies in Parkinson disease (PD) have shown that the prevalence of sleep disorders increases with advanced disease. However, two sleep disorders, namely excessive daytime sleepiness (EDS) and REM sleep behavior disorder (RBD) have been described to antedate the development of the classical motor signs and symptoms of PD. One epidemiological study from the Honolulu-Asia Aging Study showed that aging men who reported "being sleepy most of the daily" had a threefold excess risk for developing PD after a seven-year follow-up. The origin and nature of EDS were not investigated. This study needs to be replicated. More robust data exist regarding ROD as the first manifestation of PD. RBD subjects commonly develop parkinsonism and cognitive impairment with time. Patients with the idiopathic form of RBD with decreased striatal dopamine transporters imaging, substantia nigra hyperechogenicity and hyposmia have an increased short-term risk for developing the classical motor, dysautonomic and cognitive symptoms of a synucleinopathy. Patients with idiopathic RBD, particularly those with abnormal subclinical features seen in the synucleinopathies such as decreased striatal dopamine transporters uptake, are the ideal population to be tested with disease-modifying agents in order to stop or slow down neurodegeneration in the brain. (C) 2011 Published by Elsevier B.V.
C1 [Iranzo, Alex] Hosp Clin Barcelona, Neurol Serv, E-08036 Barcelona, Spain.
   [Iranzo, Alex] Ctr Invest Biomed Red Enfermedades Neurodegenarat, Barcelona, Spain.
   [Iranzo, Alex] Inst Invest Biomed August Pi & Sunyer IDIBAPS, Barcelona, Spain.
C3 University of Barcelona; Hospital Clinic de Barcelona; CIBERNED; University of Barcelona; Hospital Clinic de Barcelona; IDIBAPS
RP Iranzo, A (corresponding author), Hosp Clin Barcelona, Neurol Serv, C Villarroel 170, E-08036 Barcelona, Spain.
EM airanzo@clinic.ub.es
CR Abbott RD, 2005, NEUROLOGY, V65, P1442, DOI 10.1212/01.wnl.0000183056.89590.0d
   Braak H, 2003, NEUROBIOL AGING, V24, P197, DOI 10.1016/S0197-4580(02)00065-9
   Fantini ML, 2006, BRAIN RES BULL, V70, P386, DOI 10.1016/j.brainresbull.2006.07.008
   Ferini-Strambi L, 2004, NEUROLOGY, V62, P41, DOI 10.1212/01.WNL.0000101726.69701.FA
   FeriniStrambi L, 1996, SLEEP, V19, P367, DOI 10.1093/sleep/19.5.367
   Iranzo A, 2011, LANCET NEUROL, V10, P797, DOI 10.1016/S1474-4422(11)70152-1
   Iranzo A, 2006, LANCET NEUROL, V5, P572, DOI 10.1016/S1474-4422(06)70476-8
   Iranzo A, 2010, LANCET NEUROL, V9, P1070, DOI 10.1016/S1474-4422(10)70216-7
   Iranzo A, 2009, SLEEP MED REV, V13, P385, DOI 10.1016/j.smrv.2008.11.003
   Iranzo A, 2006, SLEEP MED CLIN, V1, P127, DOI 10.1016/j.jsmc.2005.11.003
   Massicotte-Marquez J, 2005, ANN NEUROL, V57, P277, DOI 10.1002/ana.20373
   Miyamoto T, 2006, NEUROLOGY, V67, P2236, DOI 10.1212/01.wnl.0000249313.25627.2e
   Miyamoto T, 2010, MOVEMENT DISORD, V25, P1524, DOI 10.1002/mds.23170
   Ondo WG, 2001, NEUROLOGY, V57, P1392, DOI 10.1212/WNL.57.8.1392
   Postuma RB, 2009, NEUROLOGY, V72, P1296, DOI 10.1212/01.wnl.0000340980.19702.6e
   Postuma RB, 2011, ANN NEUROL, V69, P811, DOI 10.1002/ana.22282
   Postuma RB, 2010, MOVEMENT DISORD, V25, P2304, DOI 10.1002/mds.23347
   Schenck CH, 1996, NEUROLOGY, V46, P388, DOI 10.1212/WNL.46.2.388
   Scherfler C, 2011, ANN NEUROL, V69, P400, DOI 10.1002/ana.22245
   Sideworf A, 2010, NOV DISORD, V25, P2269
   Stiasny-Kolster K, 2005, BRAIN, V128, P126, DOI 10.1093/brain/awh322
   Tolosa E, 2009, NEUROLOGY, V72, PS12, DOI 10.1212/WNL.0b013e318198db11
NR 22
TC 32
Z9 36
U1 0
U2 3
PU ELSEVIER
PI AMSTERDAM
PA RADARWEG 29, 1043 NX AMSTERDAM, NETHERLANDS
SN 0022-510X
EI 1878-5883
J9 J NEUROL SCI
JI J. Neurol. Sci.
PD NOV 15
PY 2011
VL 310
IS 1-2
BP 283
EP 285
DI 10.1016/j.jns.2011.07.049
PG 3
WC Clinical Neurology; Neurosciences
SC Neurosciences & Neurology
GA 846UA
UT WOS:000296927500062
PM 21880334
DA 2024-02-01
ER

PT J
AU Adler, CH
   Hentz, JG
   Shill, HA
   Sabbagh, MN
   Driver-Dunckley, E
   Evidente, VGH
   Jacobson, SA
   Beach, TG
   Boeve, B
   Caviness, JN
AF Adler, Charles H.
   Hentz, Joseph G.
   Shill, Holly A.
   Sabbagh, Marwan N.
   Driver-Dunckley, Erika
   Evidente, Virgilio G. H.
   Jacobson, Sandra A.
   Beach, Thomas G.
   Boeve, Bradley
   Caviness, John N.
TI Probable RBD is increased in Parkinson's disease but not in essential tremor or restless legs syndrome
SO PARKINSONISM & RELATED DISORDERS
LA English
DT Article
DE Parkinson's disease; REM sleep behavior disorder; Essential tremor; Restless legs syndrome; Excessive daytime sleepiness
ID sleep behavior disorder; rem-sleep; daytime sleepiness; neurodegenerative disease; early marker; impairment; cohort
AB Objective: Compare the frequency of REM sleep behavior disorder (RBD) and excessive daytime sleepiness (EDS) in Parkinson's disease (PD), restless legs syndrome (RLS), essential tremor (ET), and control subjects. Methods: Subjects enrolled in a longitudinal clinicopathologic study, and when available an informant, completed the Mayo Sleep Questionnaire, which asks "Have you ever been told that you act out your dreams?", and the Epworth Sleepiness Scale (ESS). Results: Probable RBD (based on informant response to the questionnaire) was much more frequent in PD (34/49, 69%, P < 0.001) than in RLS (6/30, 20%), ET (7/53, 13%), or control subjects (23/175, 13%), with an odds ratio of 11 for PD compared to controls. The mean ESS and the number of subjects with an ESS >= 10 was higher in PD (29/60, 48%, P < 0.001) and RLS (12/39, 31%, P < 0.001) compared with ET (12/93, 13%) and Controls (34/296, 11%). Conclusions: Probable RBD is much more frequent in PD with no evidence to suggest an increase in either RLS or ET. Given the evidence that RBD is a synucleinopathy, the lack of an increased frequency of RBD in subjects with ET or RLS suggests the majority of ET and RLS subjects are unlikely to be at increased risk for developing PD. (C) 2011 Elsevier Ltd. All rights reserved.
C1 [Adler, Charles H.; Driver-Dunckley, Erika; Evidente, Virgilio G. H.; Caviness, John N.] Mayo Clin, Dept Neurol, Scottsdale, AZ 85259 USA.
   [Hentz, Joseph G.] Mayo Clin, Dept Biostat, Scottsdale, AZ 85259 USA.
   [Shill, Holly A.; Sabbagh, Marwan N.; Jacobson, Sandra A.; Beach, Thomas G.] Banner Sun Hlth Res Inst, Sun City, AZ USA.
   [Boeve, Bradley] Mayo Clin, Dept Neurol, Rochester, MN USA.
C3 Mayo Clinic; Mayo Clinic Phoenix; Mayo Clinic; Mayo Clinic Phoenix; Banner Research; Banner Health; Banner Sun Health Research Institute; Mayo Clinic
RP Adler, CH (corresponding author), Mayo Clin, Dept Neurol, 13400 E Shea Blvd, Scottsdale, AZ 85259 USA.
EM cadler@mayo.edu
FU Arizona Biomedical Research Commission [4001, 05-901, 0011, 1001]; Michael J. Fox Foundation for Parkinson's Research (Prescott Family Initiative); Arizona Department of Health Services [211002]; National Institute on Aging [P30 AG19610]; Mayo Clinic Foundation for Medical Education and Research; Sun Health Foundation
CR Adler CH, 2002, PARKINSONISM RELAT D, V9, P103, DOI 10.1016/S1353-8020(02)00012-3
   ADLER CH, 2011, MOV DISORD, V0, P0
   Adler CH, 2010, MOVEMENT DISORD, V25, P642, DOI 10.1002/mds.22971
   Beach TG, 2008, CELL TISSUE BANK, V9, P229, DOI 10.1007/s10561-008-9067-2
   Boeve BF, 2004, J GERIATR PSYCH NEUR, V17, P146, DOI 10.1177/0891988704267465
   Boeve BF, 2006, NEUROLOGY, V66, P796, DOI 10.1212/01.wnl.0000209264.61035.bb
   Boeve BF, 2001, MOVEMENT DISORD, V16, P622, DOI 10.1002/mds.1120
   Boeve B, 2009, NEUROLOGY, V72, P0
   Calzetti S, 2009, NEUROL SCI, V30, P119, DOI 10.1007/s10072-009-0037-7
   Eisensehr I, 2001, J NEUROL SCI, V186, P7, DOI 10.1016/S0022-510X(01)00480-4
   Gagnon JF, 2002, NEUROLOGY, V59, P585, DOI 10.1212/WNL.59.4.585
   Gómez-Esteban JC, 2007, MOVEMENT DISORD, V22, P1912, DOI 10.1002/mds.21624
   Holmes R, 2007, J NEURAL TRANSM, V114, P929, DOI 10.1007/s00702-006-0614-3
   Iranzo A, 2006, LANCET NEUROL, V5, P572, DOI 10.1016/S1474-4422(06)70476-8
   JOHNS MW, 1991, SLEEP, V14, P540, DOI 10.1093/sleep/14.6.540
   Krishnan PR, 2003, MOVEMENT DISORD, V18, P181, DOI 10.1002/mds.10307
   Louis ED, 2006, NEUROLOGY, V66, P1756, DOI 10.1212/01.wnl.0000218162.80315.b9
   Louis ED, 2007, BRAIN, V130, P3297, DOI 10.1093/brain/awm266
   Louis ED, 2009, MOVEMENT DISORD, V24, P1600, DOI 10.1002/mds.22567
   Molano JR, 2009, NEUROLOGY, V72, P0
   Ohayon MM, 1997, J CLIN PSYCHIAT, V58, P369
   Ondo WG, 2002, ARCH NEUROL-CHICAGO, V59, P421, DOI 10.1001/archneur.59.3.421
   Ondo WG, 2001, NEUROLOGY, V57, P1392, DOI 10.1212/WNL.57.8.1392
   Peralta CM, 2009, MOVEMENT DISORD, V24, P2076, DOI 10.1002/mds.22694
   Postuma RB, 2009, NEUROLOGY, V72, P1296, DOI 10.1212/01.wnl.0000340980.19702.6e
   Postuma RB, 2006, NEUROLOGY, V66, P845, DOI 10.1212/01.wnl.0000203648.80727.5b
   Schenck CH, 1996, NEUROLOGY, V46, P388, DOI 10.1212/WNL.46.2.388
   Shill HA, 2008, NEUROLOGY, V70, P1452, DOI 10.1212/01.wnl.0000310425.76205.02
   Tandberg E, 1999, MOVEMENT DISORD, V14, P922, DOI 10.1002/1531-8257(199911)14:6<922::AID-MDS1003>3.0.CO;2-7
   WALTERS AS, 1995, MOVEMENT DISORD, V10, P634, DOI 10.1002/mds.870100517
NR 30
TC 59
Z9 62
U1 0
U2 1
PU ELSEVIER SCI LTD
PI OXFORD
PA THE BOULEVARD, LANGFORD LANE, KIDLINGTON, OXFORD OX5 1GB, OXON, ENGLAND
SN 1353-8020
EI 
J9 PARKINSONISM RELAT D
JI Parkinsonism Relat. Disord.
PD JUL 15
PY 2011
VL 17
IS 6
BP 456
EP 458
DI 10.1016/j.parkreldis.2011.03.007
PG 3
WC Clinical Neurology
SC Neurosciences & Neurology
GA 795CG
UT WOS:000292948500012
PM 21482171
DA 2024-02-01
ER

PT J
AU Gómez-Esteban, JC
   Tijero, B
   Somme, J
   Ciordia, R
   Berganzo, K
   Rouco, I
   Bustos, JL
   Valle, MA
   Lezcano, E
   Zarranz, JJ
AF Carlos Gomez-Esteban, Juan
   Tijero, Beatriz
   Somme, Johanne
   Ciordia, Roberto
   Berganzo, Koldo
   Rouco, Idoia
   Bustos, Jose Luis
   Antonia Valle, Maria
   Lezcano, Elena
   Zarranz, Juan J.
TI Impact of psychiatric symptoms and sleep disorders on the quality of life of patients with Parkinson's disease
SO JOURNAL OF NEUROLOGY
LA English
DT Article
DE Parkinson's disease; Quality of life (QoL); Sleep disorders; Depression
ID behavior disorder; depressive symptoms; nonmotor symptoms; spanish version; validation; scale; association; predictors; disability; dementia
AB The objective of this study is to assess how the non-motor symptoms of Parkinson's disease (PD), such as depression, cognitive deterioration, neuropsychiatric and sleep disorders, affect the quality of life, and to compare them with the motor symptoms in order to determine their real impact. A cross-sectional study was designed including 99 patients (mean age 68.5 +/- A 9.9 years, duration of disease 8.7 +/- A 6.2 years). Demographic data, onset of PD, years on treatment with levodopa (LD), class of dopaminergic drug prescribed, and dosages were obtained. The following scales were used: quality of life (PDQ-39), Unified Parkinson's Disease Rating Scale (UPDRS I-IV), Parkinson Disease Sleep Scale (PDSS) and daytime sleepiness (Epworth), Mini-Mental State Examination, depression (HAM-D), and the neuropsychiatric inventory (NPI-10). The PDQ-39 summary index (PDQ-39 SI) was 24.7 +/- A 13.2. A linear regression model including all variables showed that four independent variables accounted for 67.2% of the variance in the PDQ-39 SI (F = 33,277; p < 0.001): NPI, PDSS, UPDRS IV, and UPDRS I. When sub-items of the NPI, PDSS and UPDRS IV scales are analyzed, significant correlations (p < 0.001) are found between the PDQ-39 SI and depression, agitation, apathy, anxiety, hallucinations, delusions, incontinence of urine, morning painful posturing, restlessness in bed, morning fatigue, duration of off periods, unpredictable and predictable off periods, early morning dystonia, and sudden off periods. Neuropsychiatric symptoms, especially depression, nighttime sleep disorders such as urinary incontinence, nighttime restlessness, morning fatigue and somnolence, off-period dystonia and motor fluctuations are the variables that most affect the quality of life of patients with PD.
C1 [Carlos Gomez-Esteban, Juan; Tijero, Beatriz; Somme, Johanne; Ciordia, Roberto; Berganzo, Koldo; Rouco, Idoia; Bustos, Jose Luis; Antonia Valle, Maria; Lezcano, Elena; Zarranz, Juan J.] Hosp Cruces, Serv Neurol, Baracaldo 48903, Vizcaya, Spain.
C3 Hospital Universitario Cruces
RP Gómez-Esteban, JC (corresponding author), Hosp Cruces, Serv Neurol, Baracaldo 48903, Vizcaya, Spain.
EM jgomeze@meditex.es
CR Barone P, 2009, MOVEMENT DISORD, V24, P1641, DOI 10.1002/mds.22643
   Behari A, 2005, PARKINSONISM RELAT D, V11, P221, DOI 10.1016/j.parkreldis.2004.12.005
   Chapuis S, 2005, MOVEMENT DISORD, V20, P224, DOI 10.1002/mds.20279
   Chaudhuri KR, 2002, J NEUROL NEUROSUR PS, V73, P629, DOI 10.1136/jnnp.73.6.629
   Cubo E, 2002, EUR J NEUROL, V9, P589, DOI 10.1046/j.1468-1331.2002.00484.x
   Deuschl G, 2006, NEW ENGL J MED, V355, P896, DOI 10.1056/NEJMoa060281
   Dujardin K, 2007, MOVEMENT DISORD, V22, P778, DOI 10.1002/mds.21316
   FAHN S, 1987, PARKINSONS DIS, V0, P153
   Findley L, 2002, MOVEMENT DISORD, V17, P60
   Forsaa EB, 2008, MOVEMENT DISORD, V23, P1420, DOI 10.1002/mds.22121
   Gagnon JF, 2009, ANN NEUROL, V66, P39, DOI 10.1002/ana.21680
   Gagnon JF, 2004, NEUROLOGY, V62, P401, DOI 10.1212/01.WNL.0000106460.34682.E9
   Gómez-Esteban JC, 2007, EUR NEUROL, V57, P161, DOI 10.1159/000098468
   Gómez-Esteban JC, 2006, MOVEMENT DISORD, V21, P983, DOI 10.1002/mds.20874
   HUGHES AJ, 1992, J NEUROL NEUROSUR PS, V55, P181, DOI 10.1136/jnnp.55.3.181
   Katzenschlager R, 2007, NEUROLOGY, V69, P555, DOI 10.1212/01.wnl.0000266669.18308.af
   Klepac N, 2008, EUR J NEUROL, V15, P128, DOI 10.1111/j.1468-1331.2007.02011.x
   Lieberman A, 2006, J NEUROL SCI, V248, P138, DOI 10.1016/j.jns.2006.05.022
   Marras C, 2008, MOVEMENT DISORD, V23, P653, DOI 10.1002/mds.21853
   Martínez-Martín P, 2004, MOVEMENT DISORD, V19, P1226, DOI 10.1002/mds.20144
   Martinez-Martin P, 1998, J NEUROL, V245, PS34, DOI 10.1007/PL00007737
   Muslimovic D, 2008, NEUROLOGY, V70, P2241, DOI 10.1212/01.wnl.0000313835.33830.80
   Pfeiffer RF, 2009, NAT REV NEUROL, V5, P531, DOI 10.1038/nrneurol.2009.156
   PI J, 1994, MED CLIN-BARCELONA, V103, P641
   Postuma RB, 2008, J NEUROL NEUROSUR PS, V79, P1117, DOI 10.1136/jnnp.2008.149195
   Postuma RB, 2009, BRAIN, V132, P3298, DOI 10.1093/brain/awp244
   Rahman S, 2008, MOVEMENT DISORD, V23, P1428, DOI 10.1002/mds.21667
   RAMOSBRIEVA JA, 1988, J PSYCHIATR RES, V22, P21, DOI 10.1016/0022-3956(88)90024-6
   Ravina B, 2007, NEUROLOGY, V69, P342, DOI 10.1212/01.wnl.0000268695.63392.10
   Schrag A, 2006, J NEUROL SCI, V248, P151, DOI 10.1016/j.jns.2006.05.030
   Simuni T, 2008, ANN NEUROL, V64, PS65, DOI 10.1002/ana.21472
   Suzuki K, 2009, PARKINSONISM RELAT D, V15, P15, DOI 10.1016/j.parkreldis.2008.02.002
   Vilalta-Franch J, 1999, REV NEUROLOGIA, V29, P15, DOI 10.33588/rn.2901.99226
   Yoritaka A, 2009, EUR NEUROL, V61, P164, DOI 10.1159/000189269
   Zadikoff C, 2008, MOVEMENT DISORD, V23, P297, DOI 10.1002/mds.21837
NR 35
TC 95
Z9 104
U1 1
U2 18
PU SPRINGER HEIDELBERG
PI HEIDELBERG
PA TIERGARTENSTRASSE 17, D-69121 HEIDELBERG, GERMANY
SN 0340-5354
EI 1432-1459
J9 J NEUROL
JI J. Neurol.
PD MAR 15
PY 2011
VL 258
IS 3
BP 494
EP 499
DI 10.1007/s00415-010-5786-y
PG 6
WC Clinical Neurology
SC Neurosciences & Neurology
GA 729BZ
UT WOS:000287924200020
PM 20957384
DA 2024-02-01
ER

PT J
AU Baba, Y
   Higuchi, MA
   Fukuyama, K
   Abe, H
   Uehara, Y
   Inoue, T
   Yamada, T
AF Baba, Y.
   Higuchi, M. -A.
   Fukuyama, K.
   Abe, H.
   Uehara, Y.
   Inoue, T.
   Yamada, T.
TI Effect of chronic kidney disease on excessive daytime sleepiness in Parkinson disease
SO EUROPEAN JOURNAL OF NEUROLOGY
LA English
DT Article
DE chronic kidney disease; excessive daytime sleepiness; non-ergot dopamine agonist; Parkinson disease
ID dopamine agonists; ropinirole; drugs; risk
AB Background and purposes: Excessive daytime sleepiness (EDS) is a common sleep disorder in patients with Parkinson disease (PD). Non-ergot dopamine agonists increase the risk of unanticipated sleep episodes. Objective: We aimed to assess the influence of renal function on EDS in patients with PD. Methods: Sixty-two patients treated with ropinirole or pramipexole were recruited for this study. We evaluated the historical and clinical characteristics including the motor symptom rating scales, Epworth Sleepiness Scale (ESS), and estimated glomerular filtration rate (eGFR). An ESS score of 10 or greater was defined as EDS. Participants with eGFR < 60 ml/min/1.73 m(2) were determined to have chronic kidney disease (CKD). Multiple logistic regression analysis was performed to determine the predictive factors of EDS. Results: Chronic kidney disease was found to be a significant predictive factor for EDS in all patients (P = 0.014). We observed a negative correlation between the severity of daytime sleepiness and renal function in patients treated with pramipexole alone (r(s) =-0.637, P < 0.001). Conclusions: Chronic kidney disease may be a risk factor for EDS, especially in patients treated with pramipexole, which is directly excreted in the urine.
C1 [Baba, Y.] Fukuoka Univ, Sch Med, Dept Neurol, Jonan Ku, Fukuoka 8140180, Japan.
   [Abe, H.; Inoue, T.] Fukuoka Univ, Sch Med, Dept Neurosurg, Fukuoka 8140180, Japan.
   [Uehara, Y.] Fukuoka Univ, Sch Med, Dept Cardiol, Fukuoka 8140180, Japan.
   [Fukuyama, K.] Fukuoka Wajiro Hosp, Dept Neurosurg, Fukuoka, Japan.
C3 Fukuoka University; Fukuoka University; Fukuoka University
RP Baba, Y (corresponding author), Fukuoka Univ, Sch Med, Dept Neurol, Jonan Ku, 7-45-1 Nanakuma, Fukuoka 8140180, Japan.
EM yasubaba@fukuoka-u.ac.jp
FU Japan Society for the Promotion of Science [20500297]; Grants-in-Aid for Scientific Research [20500297] Funding Source: KAKEN
CR CALNE DB, 1992, ANN NEUROL, V32, PS125, DOI 10.1002/ana.410320721
   Deleu D, 2002, CLIN PHARMACOKINET, V41, P261, DOI 10.2165/00003088-200241040-00003
   Etminan M, 2001, DRUG SAFETY, V24, P863, DOI 10.2165/00002018-200124110-00007
   Fahn S, 1998, J NEUROL, V245, PP15, DOI 10.1007/PL00007742
   Fine J, 2000, NEW ENGL J MED, V342, P1708, DOI 10.1056/NEJM200006083422304
   Ghorayeb I, 2007, MOVEMENT DISORD, V22, P1567, DOI 10.1002/mds.21541
   Gjerstad MD, 2006, NEUROLOGY, V67, P853, DOI 10.1212/01.wnl.0000233980.25978.9d
   Go AS, 2004, NEW ENGL J MED, V351, P1296, DOI 10.1056/NEJMoa041031
   Imai Enyu, 2007, CLIN EXP NEPHROL, V11, P156, DOI 10.1007/s10157-007-0463-x
   JOHNS MW, 1991, SLEEP, V14, P540, DOI 10.1093/sleep/14.6.540
   Lieberman A, 1998, NEUROLOGY, V51, P1057, DOI 10.1212/WNL.51.4.1057
   Lieberman A, 1997, NEUROLOGY, V49, P162, DOI 10.1212/WNL.49.1.162
   Munar MY, 2007, AM FAM PHYSICIAN, V75, P1487
   Parkinson Study Group, 2000, JAMA, V284, P1931
   Rascol O, 2000, NEW ENGL J MED, V342, P1484, DOI 10.1056/NEJM200005183422004
   Razmy A, 2004, ARCH NEUROL-CHICAGO, V61, P97, DOI 10.1001/archneur.61.1.97
   Schade R, 2007, NEW ENGL J MED, V356, P29, DOI 10.1056/NEJMoa062222
   Suzuki K, 2008, J NEUROL SCI, V271, P47, DOI 10.1016/j.jns.2008.03.008
   Tandberg E, 1999, MOVEMENT DISORD, V14, P922, DOI 10.1002/1531-8257(199911)14:6<922::AID-MDS1003>3.0.CO;2-7
   Yokoyama H, 2008, DIABETIC MED, V25, P1426, DOI 10.1111/j.1464-5491.2008.02592.x
NR 20
TC 7
Z9 8
U1 0
U2 4
PU WILEY
PI HOBOKEN
PA 111 RIVER ST, HOBOKEN 07030-5774, NJ USA
SN 1351-5101
EI 1468-1331
J9 EUR J NEUROL
JI Eur. J. Neurol.
PD NOV 15
PY 2011
VL 18
IS 11
BP 1299
EP 1303
DI 10.1111/j.1468-1331.2011.03391.x
PG 5
WC Clinical Neurology; Neurosciences
SC Neurosciences & Neurology
GA 840DX
UT WOS:000296419600006
PM 21435111
DA 2024-02-01
ER

PT J
AU Dang, DE
   Cunnington, D
   Swieca, J
AF Dang, Dien
   Cunnington, David
   Swieca, John
TI The Emergence of Devastating Impulse Control Disorders During Dopamine Agonist Therapy of the Restless Legs Syndrome
SO CLINICAL NEUROPHARMACOLOGY
LA English
DT Review
DE impulse control disorders; gambling; hypersexuality; restless legs syndrome
ID barratt impulsiveness scale; parkinsons-disease; risk-factors; prevalence; association; epidemiology; comorbidity; population; sleep; brain
AB Introduction: The Restless Legs Syndrome is a common sensorimotor disorder, typically amenable to treatment with dopamine agonist therapy. Dopamine agonists have been associated with emergent impulse control disorders (ICDs) when used in patients with Parkinson disease, and ICDs have now been reported in individuals with RLS on dopamine agonist therapy. Our aim was to characterize cases of emergent ICDs in Australian patients with focus on the dopamine agonists implicated and the social significance of ICDs. Method: A series of RLS patients on dopamine agonist therapy were identified with ICDs over a 2-year period. Additional cases of ICDs were found using a mailout questionnaire designed to capture those with high impulsivity. These patients were assessed using the Barratt Impulsiveness Scale, Version 11, and a modified Minnesota Impulse Disorders Interview. Case records and medication schedules were evaluated. Results: Twelve cases of patients with de novo ICDs were found with a range of impulsive behaviors including pathological gambling, kleptomania, compulsive shopping, and hypersexuality. Criminality, suicidality, and marital discord also were featured. These occurred over a wide range of latencies and L-dopa exposures. Discussion: This group of Australian RLS patients with ICDs display high levels of impulsivity and is the first to use the BIS-11 questionnaire in this setting. Impulse control disorders can occur over a wide range of dopamine agonist therapy types and dose exposures. Impulse control disorder tendencies may persist, despite withdrawal of dopamine agonists. The emergence of ICDs needs careful consideration in light of their potentially devastating financial, social, and marital consequences.
C1 [Dang, Dien; Cunnington, David; Swieca, John] Melbourne Sleep Disorders Ctr, Melbourne, Vic 3002, Australia.
RP Dang, DE (corresponding author), Melbourne Sleep Disorders Ctr, Suite 508,100 Victoria Parade, Melbourne, Vic 3002, Australia.
EM dien@msdc.com.au
CR Allen RP, 2003, SLEEP MED, V4, P101, DOI 10.1016/S1389-9457(03)00010-8
   [Anonymous], 2000, DSM 4 DIAGN STAT MAN, V0, P0
   Avanzi M, 2004, NEUROL SCI, V25, P98, DOI 10.1007/s10072-004-0238-z
   Avanzi M, 2006, MOVEMENT DISORD, V21, P2068, DOI 10.1002/mds.21072
   Bevilacqua L, 2009, CLIN PHARMACOL THER, V85, P359, DOI 10.1038/clpt.2009.6
   Celle S, 2010, J GERONTOL A-BIOL, V65, P167, DOI 10.1093/gerona/glp161
   CHRISTENSON GA, 1994, J CLIN PSYCHIAT, V55, P5
   Dodd ML, 2005, ARCH NEUROL-CHICAGO, V62, P1377, DOI 10.1001/archneur.62.9.noc50009
   Driver-Dunckley ED, 2007, CLIN NEUROPHARMACOL, V30, P249, DOI 10.1097/WNF.0B013E31804C780E
   Gallagher DA, 2007, MOVEMENT DISORD, V22, P1757, DOI 10.1002/mds.21611
   Gerlach M, 2003, J NEURAL TRANSM, V110, P1119, DOI 10.1007/s00702-003-0027-5
   Herzog J, 2003, MOVEMENT DISORD, V18, P1332, DOI 10.1002/mds.10518
   Hobson DE, 2002, JAMA-J AM MED ASSOC, V287, P455, DOI 10.1001/jama.287.4.455
   Kurlan R, 2004, MOVEMENT DISORD, V19, P433, DOI 10.1002/mds.10625
   LAVIGNE GJ, 1994, SLEEP, V17, P739
   Patton JH, 1995, J CLIN PSYCHOL, V51, P768, DOI 10.1002/1097-4679(199511)51:6<768::AID-JCLP2270510607>3.0.CO;2-1
   Petry NM, 2005, J CLIN PSYCHIAT, V66, P564, DOI 10.4088/JCP.v66n0504
   Pourcher E, 2010, J NEUROL SCI, V290, P52, DOI 10.1016/j.jns.2009.11.010
   Quickfall J, 2007, PARKINSONISM RELAT D, V13, P535, DOI 10.1016/j.parkreldis.2006.10.001
   Rothdach AJ, 2000, NEUROLOGY, V54, P1064, DOI 10.1212/WNL.54.5.1064
   Silber MH, 2004, MAYO CLIN PROC, V79, P916, DOI 10.4065/79.7.916
   Stanford MS, 2009, PERS INDIV DIFFER, V47, P385, DOI 10.1016/j.paid.2009.04.008
   Suzuki M, 1998, BRAIN RES, V779, P58, DOI 10.1016/S0006-8993(97)01078-0
   Tippmann-Peikert M, 2007, NEUROLOGY, V68, P301, DOI 10.1212/01.wnl.0000252368.25106.b6
   Tison F, 2005, NEUROLOGY, V65, P239, DOI 10.1212/01.wnl.0000168910.48309.4a
   Ulfberg J, 2001, MOVEMENT DISORD, V16, P1159, DOI 10.1002/mds.1209
   Weintraub D, 2006, ARCH NEUROL-CHICAGO, V63, P969, DOI 10.1001/archneur.63.7.969
   Weintraub D, 2008, ANN NEUROL, V64, PS93, DOI 10.1002/ana.21454
NR 30
TC 36
Z9 39
U1 0
U2 9
PU LIPPINCOTT WILLIAMS & WILKINS
PI PHILADELPHIA
PA 530 WALNUT ST, PHILADELPHIA, PA 19106-3621 USA
SN 0362-5664
EI 
J9 CLIN NEUROPHARMACOL
JI Clin. Neuropharmacol.
PD MAR-APR 15
PY 2011
VL 34
IS 2
BP 66
EP 70
DI 10.1097/WNF.0b013e31820d6699
PG 5
WC Clinical Neurology; Pharmacology & Pharmacy
SC Neurosciences & Neurology; Pharmacology & Pharmacy
GA 735UN
UT WOS:000288445400003
PM 21412200
DA 2024-02-01
ER

PT J
AU Bassetti, CL
AF Bassetti, Claudio L.
TI Nonmotor Disturbances in Parkinson's Disease
SO NEURODEGENERATIVE DISEASES
LA English
DT Review
DE Parkinson's disease; Nonmotor disturbances; Depression; Anxiety; Fatigue; Diagnosis; Quality of life
ID sleep behavior disorder; excessive daytime sleepiness; restless legs syndrome; impulse control disorders; multiple system atrophy; rem-sleep; double-blind; orthostatic hypotension; cognitive impairment; lewy body
AB Nonmotor disturbances (NMDs) affect most patients with Parkinson's disease (PD) and often have a profound impact on their quality of life. NMDs such as depression, anxiety, fatigue, REM sleep behavior disorder, constipation, delayed gastric emptying, altered olfaction and pain can precede the onset of motor symptoms. Other NMDs, including hallucinations, dementia, excessive daytime sleepiness, insomnia, orthostatic hypotension and bladder disturbances, typically appear later in the course of PD. For most NMDs of PD, nondopaminergic and non-nigrostriatal mechanisms (e.g. neurodegeneration of other transmitter systems in the cortex and brainstem, side effects of medications, genetic and psychosocial factors) are considered more relevant than the 'classical' dopaminergic-nigrostriatal dysfunction. The recognition of NMDs requires a high degree of clinical suspicion, the use of specific questionnaires and ancillary tests. Pharmacological and nonpharmacological approaches can be effective, but for most forms of treatment of NMDs, the scientific evidence is limited. Copyright (c) 2010 S. Karger AG, Basel
C1 [Bassetti, Claudio L.] Univ Zurich, Neuroctr So Switzerland, Dept Neurol, CH-6903 Lugano, Switzerland.
   [Bassetti, Claudio L.] Univ Zurich, Dept Neurol, Zurich, Switzerland.
C3 University of Zurich; University of Zurich
RP Bassetti, CL (corresponding author), Univ Zurich, Neuroctr So Switzerland, Dept Neurol, Via Tesserete 46, CH-6903 Lugano, Switzerland.
EM claudio.bassetti@eoc.ch
CR Aarsland D, 2003, ARCH NEUROL-CHICAGO, V60, P387, DOI 10.1001/archneur.60.3.387
   Aarsland D, 2009, MOVEMENT DISORD, V24, P2175, DOI 10.1002/mds.22589
   Aarsland D, 2009, LANCET NEUROL, V8, P613, DOI 10.1016/S1474-4422(09)70146-2
   Abler B, 2009, BRAIN, V132, P2396, DOI 10.1093/brain/awp170
   Adler CH, 2003, MOVEMENT DISORD, V18, P287, DOI 10.1002/mds.10390
   Albin RL, 2000, NEUROLOGY, V55, P1410, DOI 10.1212/WNL.55.9.1410
   Arbouw MEL, 2010, NEUROLOGY, V74, P1203, DOI 10.1212/WNL.0b013e3181d8c1b7
   Arnulf I, 2000, NEUROLOGY, V55, P1732, DOI 10.1212/WNL.55.11.1732
   Arnulf I, 2005, SLEEP MED REV, V9, P185, DOI 10.1016/j.smrv.2005.01.001
   Arnulf I, 2000, NEUROLOGY, V55, P281, DOI 10.1212/WNL.55.2.281
   Baumann C, 2005, J NEUROL, V252, P139, DOI 10.1007/s00415-005-0614-5
   Baumann CR, 2008, BRAIN, V131, P0, DOI 10.1093/brain/awm220
   Beiske AG, 2009, PAIN, V141, P173, DOI 10.1016/j.pain.2008.12.004
   Bejjani BP, 1999, NEW ENGL J MED, V340, P1476, DOI 10.1056/NEJM199905133401905
   Berney A, 2002, NEUROLOGY, V59, P1427, DOI 10.1212/01.WNL.0000032756.14298.18
   Blackett H, 2009, PARKINSONISM RELAT D, V15, P81, DOI 10.1016/j.parkreldis.2007.10.016
   Boeve BF, 2007, BRAIN, V130, P2770, DOI 10.1093/brain/awm056
   Braak H, 2003, NEUROBIOL AGING, V24, P197, DOI 10.1016/S0197-4580(02)00065-9
   Caap-Ahlgren M, 2001, ARCH GERONTOL GERIAT, V32, P23, DOI 10.1016/S0167-4943(00)00087-X
   CANTELLO R, 1988, ARCH NEUROL-CHICAGO, V45, P973, DOI 10.1001/archneur.1988.00520330051010
   Chaudhuri KR, 2009, LANCET NEUROL, V8, P464, DOI 10.1016/S1474-4422(09)70068-7
   Chaudhuri KR, 2006, MOVEMENT DISORD, V21, P916, DOI 10.1002/mds.20844
   Chaudhuri KR, 2002, J NEUROL NEUROSUR PS, V73, P629, DOI 10.1136/jnnp.73.6.629
   Chaudhuri KR, 2006, LANCET NEUROL, V5, P235, DOI 10.1016/S1474-4422(06)70373-8
   Compta Y, 2009, BRAIN, V132, P3308, DOI 10.1093/brain/awp263
   COOPER JA, 1992, BRAIN, V115, P1701, DOI 10.1093/brain/115.6.1701
   Cubo E, 2010, MOVEMENT DISORD, V25, P70, DOI 10.1002/mds.22896
   De Cock VC, 2008, NAT CLIN PRACT NEURO, V4, P254, DOI 10.1038/ncpneuro0775
   Defazio G, 2008, ARCH NEUROL-CHICAGO, V65, P1191, DOI 10.1001/archneurol.2008.2
   Diederich NJ, 2005, MOVEMENT DISORD, V20, P1413, DOI 10.1002/mds.20624
   Double KL, 2003, ARCH NEUROL-CHICAGO, V60, P545, DOI 10.1001/archneur.60.4.545
   Dujardin K, 2009, MOVEMENT DISORD, V24, P2391, DOI 10.1002/mds.22843
   Emre M, 2004, NEW ENGL J MED, V351, P2509, DOI 10.1056/NEJMoa041470
   Evatt ML, 2009, MOVEMENT DISORD, V24, P635, DOI 10.1002/mds.22260
   Fénelon G, 2000, BRAIN, V123, P733, DOI 10.1093/brain/123.4.733
   Fénelon G, 2002, J NEUROL, V249, P1699, DOI 10.1007/s00415-002-0908-9
   Ferman TJ, 2004, NEUROLOGY, V62, P181, DOI 10.1212/WNL.62.2.181
   Ford B, 1996, MOVEMENT DISORD, V11, P421, DOI 10.1002/mds.870110411
   Friedman J, 1999, NEW ENGL J MED, V340, P757
   Friedman JH, 2010, MOVEMENT DISORD, V25, P805, DOI 10.1002/mds.22989
   Fritsche HM, 2009, MOVEMENT DISORD, V24, P1553, DOI 10.1002/mds.22631
   Fronczek R, 2007, BRAIN, V130, P1577, DOI 10.1093/brain/awm090
   Frucht S, 1999, NEUROLOGY, V52, P1908, DOI 10.1212/WNL.52.9.1908
   Gagnon JF, 2009, ANN NEUROL, V66, P39, DOI 10.1002/ana.21680
   Giannantoni A, 2009, J UROLOGY, V182, P1453, DOI 10.1016/j.juro.2009.06.023
   Giovannoni G, 2000, J NEUROL NEUROSUR PS, V68, P423, DOI 10.1136/jnnp.68.4.423
   Gjerstad MD, 2008, J NEUROL NEUROSUR PS, V79, P387, DOI 10.1136/jnnp.2007.116830
   Gjerstad MD, 2007, J NEUROL NEUROSUR PS, V78, P476, DOI 10.1136/jnnp.2006.100370
   Goetz CG, 2005, NEUROLOGY, V64, P81, DOI 10.1212/01.WNL.0000148479.10865.FE
   Goetz CG, 2008, MOVEMENT DISORD, V23, P2129, DOI 10.1002/mds.22340
   Goldstein DS, 2010, NEUROLOGY, V74, P245, DOI 10.1212/WNL.0b013e3181ca014c
   Haehner A, 2009, PARKINSONISM RELAT D, V15, P490, DOI 10.1016/j.parkreldis.2008.12.005
   Happe S, 2003, J NEUROL, V250, P83, DOI 10.1007/s00415-003-0957-8
   HARTMAN DE, 1988, J NEUROL NEUROSUR PS, V51, P161, DOI 10.1136/jnnp.51.1.161
   Hely MA, 2008, MOVEMENT DISORD, V23, P837, DOI 10.1002/mds.21956
   Högl B, 2002, SLEEP, V25, P905
   Hoops S, 2009, NEUROLOGY, V73, P1738, DOI 10.1212/WNL.0b013e3181c34b47
   Iranzo A, 2000, LANCET, V356, P1329, DOI 10.1016/S0140-6736(00)02824-5
   Iranzo A, 2007, MOVEMENT DISORD, V22, PS424, DOI 10.1002/mds.21600
   Iranzo A, 2006, LANCET NEUROL, V5, P572, DOI 10.1016/S1474-4422(06)70476-8
   Jamnadas-Khoda J, 2009, MOVEMENT DISORD, V24, P1747, DOI 10.1002/mds.22537
   Jellinger Kurt A., 2009, V24, V0, PP114, DOI 10.1159/000197890
   Kalbe E, 2008, PARKINSONISM RELAT D, V14, P93, DOI 10.1016/j.parkreldis.2007.06.008
   Kalf JG, 2009, J NEUROL, V256, P1391, DOI 10.1007/s00415-009-5098-2
   Kim HJ, 2008, J NEUROL, V255, P1889, DOI 10.1007/s00415-009-0908-0
   Kimber TE, 2008, J CLIN NEUROSCI, V15, P205, DOI 10.1016/j.jocn.2006.04.019
   Klein JC, 2010, NEUROLOGY, V74, P885, DOI 10.1212/WNL.0b013e3181d55f61
   Kulisevsky J, 2009, MOVEMENT DISORD, V24, P1103, DOI 10.1002/mds.22506
   Kulisevsky J, 2009, J NEUROL, V256, P816, DOI 10.1007/s00415-009-5001-1
   Le Jeune F, 2009, NEUROLOGY, V73, P1746, DOI 10.1212/WNL.0b013e3181c34b34
   Lin JS, 2008, NEUROBIOL DIS, V30, P74, DOI 10.1016/j.nbd.2007.12.003
   Lippa CF, 2007, NEUROLOGY, V68, P812, DOI 10.1212/01.wnl.0000256715.13907.d3
   Lou JS, 2009, CLIN NEUROPHARMACOL, V32, P305, DOI 10.1097/WNF.0b013e3181aa916a
   Maria B, 2003, RESP MED, V97, P1151, DOI 10.1016/S0954-6111(03)00188-4
   Marsh L, 2009, MOVEMENT DISORD, V24, P277, DOI 10.1002/mds.22307
   Mathias CJ, 1998, J NEUROL NEUROSUR PS, V65, P285, DOI 10.1136/jnnp.65.3.285
   Maurage CA, 2003, ANN NEUROL, V54, P542, DOI 10.1002/ana.10730
   Menza M, 2009, NEUROLOGY, V72, P886, DOI 10.1212/01.wnl.0000336340.89821.b3
   Mostile G, 2009, PARKINSONISM RELAT D, V15, PS224, DOI 10.1016/S1353-8020(09)70820-X
   MUNSCHAUER FE, 1990, NEUROLOGY, V40, P677, DOI 10.1212/WNL.40.4.677
   Oka H, 2007, BRAIN, V130, P2425, DOI 10.1093/brain/awm174
   Ondo WG, 2005, J NEUROL NEUROSUR PS, V76, P1636, DOI 10.1136/jnnp.2005.065870
   Ondo WG, 2004, NEUROLOGY, V62, P37, DOI 10.1212/01.WNL.0000101713.81253.4C
   Ondo WG, 2002, ARCH NEUROL-CHICAGO, V59, P421, DOI 10.1001/archneur.59.3.421
   Ondo WG, 2001, NEUROLOGY, V57, P1392, DOI 10.1212/WNL.57.8.1392
   Onofrj M, 2003, NEUROLOGY, V60, P113, DOI 10.1212/01.WNL.0000042084.03066.C0
   Overeem S, 2002, NEUROLOGY, V58, P498, DOI 10.1212/WNL.58.3.498
   Paus S, 2003, MOVEMENT DISORD, V18, P659, DOI 10.1002/mds.10417
   Paus S, 2007, MOVEMENT DISORD, V22, P1495, DOI 10.1002/mds.21542
   PAVLAKIS AJ, 1983, J UROLOGY, V129, P80, DOI 10.1016/S0022-5347(17)51929-1
   Pedersen KF, 2009, J NEUROL NEUROSUR PS, V80, P1279, DOI 10.1136/jnnp.2008.170043
   Peralta CM, 2009, MOVEMENT DISORD, V24, P2076, DOI 10.1002/mds.22694
   Pollak P, 1999, LANCET, V353, P2041
   Poryazova R, 2010, EUR NEUROL, V63, P129, DOI 10.1159/000276402
   Postuma RB, 2006, NEUROLOGY, V66, P845, DOI 10.1212/01.wnl.0000203648.80727.5b
   Rabinak CA, 2010, ARCH NEUROL-CHICAGO, V67, P58, DOI 10.1001/archneurol.2009.294
   Ransmayr GN, 2008, NEUROLOGY, V70, P299, DOI 10.1212/01.wnl.0000296826.61499.26
   Ravina B, 2005, J NEUROL NEUROSUR PS, V76, P934, DOI 10.1136/jnnp.2004.050682
   Ravina B, 2007, MOVEMENT DISORD, V22, P1061, DOI 10.1002/mds.21382
   Remy P, 2005, BRAIN, V128, P1314, DOI 10.1093/brain/awh445
   Riedel O, 2008, J NEUROL, V255, P255, DOI 10.1007/s00415-008-0720-2
   Ross GW, 2008, ANN NEUROL, V63, P167, DOI 10.1002/ana.21291
   Roth T, 2003, SLEEP MED, V4, P275, DOI 10.1016/S1389-9457(03)00058-3
   Rye DB, 2000, J SLEEP RES, V9, P63, DOI 10.1046/j.1365-2869.2000.00201.x
   Rye DB, 1999, NEUROLOGY, V53, P1868, DOI 10.1212/WNL.53.8.1868
   Salas RE, 2009, SLEEP, V32, P587, DOI 10.1093/sleep/32.5.587
   Savica R, 2009, MOVEMENT DISORD, V24, P0
   Schenck CH, 1996, NEUROLOGY, V46, P388, DOI 10.1212/WNL.46.2.388
   SCHENCK CH, 1987, JAMA-J AM MED ASSOC, V257, P1786, DOI 10.1001/jama.257.13.1786
   Schmeichel AM, 2008, NEUROLOGY, V70, P368, DOI 10.1212/01.wnl.0000298691.71637.96
   Schrag A, 2000, J NEUROL NEUROSUR PS, V69, P308, DOI 10.1136/jnnp.69.3.308
   Senard JM, 1997, J NEUROL NEUROSUR PS, V63, P584, DOI 10.1136/jnnp.63.5.584
   Shulman LM, 1996, MOVEMENT DISORD, V11, P3, DOI 10.1002/mds.870110103
   SHY GM, 1960, ARCH NEUROL-CHICAGO, V2, P511, DOI 10.1001/archneur.1960.03840110025004
   SNIDER SR, 1976, NEUROLOGY, V26, P423, DOI 10.1212/WNL.26.5.423
   Starkstein SE, 2009, MOVEMENT DISORD, V24, P1211, DOI 10.1002/mds.22577
   Stiasny-Kolster K, 2007, MOVEMENT DISORD, V22, P2386, DOI 10.1002/mds.21740
   Ulivelli M, 2002, NEUROLOGY, V58, P462, DOI 10.1212/WNL.58.3.462
   Valko PO, 2008, SLEEP, V31, P1601, DOI 10.1093/sleep/31.11.1601
   Visser M, 2004, MOVEMENT DISORD, V19, P1306, DOI 10.1002/mds.20153
   Voon V, 2009, LANCET NEUROL, V8, P1140, DOI 10.1016/S1474-4422(09)70287-X
   Weintraub D, 2004, J AM GERIATR SOC, V52, P784, DOI 10.1111/j.1532-5415.2004.52219.x
   Weintraub D, 2010, ARCH NEUROL-CHICAGO, V67, P589, DOI 10.1001/archneurol.2010.65
   Weintraub D, 2008, ANN NEUROL, V64, PS93, DOI 10.1002/ana.21454
   Williams DR, 2005, LANCET NEUROL, V4, P605, DOI 10.1016/S1474-4422(05)70146-0
   Willis GL, 2007, CHRONOBIOL INT, V24, P521, DOI 10.1080/07420520701420717
   Young TM, 2004, J NEUROL NEUROSUR PS, V75, P1737, DOI 10.1136/jnnp.2004.038471
   Zesiewicz TA, 2010, NEUROLOGY, V74, P924, DOI 10.1212/WNL.0b013e3181d55f24
NR 136
TC 39
Z9 40
U1 1
U2 15
PU KARGER
PI BASEL
PA ALLSCHWILERSTRASSE 10, CH-4009 BASEL, SWITZERLAND
SN 1660-2854
EI 1660-2862
J9 NEURODEGENER DIS
JI Neurodegener. Dis.
PD JUN 15
PY 2011
VL 8
IS 3
BP 95
EP 108
DI 10.1159/000316613
PG 14
WC Clinical Neurology; Neurosciences
SC Neurosciences & Neurology
GA 744NI
UT WOS:000289100800001
PM 21196687
DA 2024-02-01
ER

PT J
AU Reiff, J
   Schmidt, N
   Riebe, B
   Breternitz, R
   Aldenhoff, J
   Deuschl, G
   Witt, K
AF Reiff, Julia
   Schmidt, Nele
   Riebe, Bastian
   Breternitz, Robert
   Aldenhoff, Josef
   Deuschl, Guenther
   Witt, Karsten
TI Subthreshold Depression in Parkinson's Disease
SO MOVEMENT DISORDERS
LA English
DT Article
DE Parkinson's disease; subthreshold depression; quality of life
ID dsm-iv; validation; scale
AB Background: Quality of life in Parkinson patients with subthreshold depression could be improved if the prevalence and symptom profile were better understood. Methods: Our study used standard DSM-IV and Judd criteria as well as motor, depression, and quality-of-life scales to investigate a sample of 110 nondemented Parkinson patients. This led to formation of nondepressed (48.2%), subthreshold depressed (25.5%), and depressed (26.4%) groups. Results: Quality of life was seen to be significantly lower in subthreshold depressed patients than in the nondepressed, and there were differences in the frequency of depressive symptoms that partially overlapped with nonmotor symptoms of vegetative origin in Parkinson's disease (appetite, sleep disorders). Key measures of depression (diminished interest/pleasure) were more frequent in the depressed group compared with the subthreshold depressed, although the motor functions of these 2 groups did not differ significantly. Conclusions: The Beck Depression Inventory score ranging from 9 to 15 points differentiates subthreshold depressed from nondepressed and depressed patients best. (C) 2011 Movement Disorder Society
C1 [Schmidt, Nele; Riebe, Bastian; Breternitz, Robert; Deuschl, Guenther; Witt, Karsten] Univ Med Ctr Schleswig Holstein, Dept Neurol, D-24105 Kiel, Germany.
   [Reiff, Julia; Aldenhoff, Josef] Zentrum Integrat Psychiat, Dept Psychiat, Kiel, Germany.
C3 University of Kiel; Schleswig Holstein University Hospital
RP Witt, K (corresponding author), Univ Med Ctr Schleswig Holstein, Dept Neurol, Campus Kiel,Schittenhelmstr 10, D-24105 Kiel, Germany.
EM k.witt@neurologie.uni-kiel.de
CR BECK AT, 1961, ARCH GEN PSYCHIAT, V4, P561, DOI 10.1001/archpsyc.1961.01710120031004
   Deuschl G, 2006, NEW ENGL J MED, V355, P896, DOI 10.1056/NEJMoa060281
   HAMILTON M, 1960, J NEUROL NEUROSUR PS, V23, P56, DOI 10.1136/jnnp.23.1.56
   HOEHN MM, 1967, NEUROLOGY, V17, P427, DOI 10.1212/WNL.17.5.427
   HUGHES AJ, 1992, J NEUROL NEUROSUR PS, V55, P181, DOI 10.1136/jnnp.55.3.181
   JUDD LL, 1994, J CLIN PSYCHIAT, V55, P18
   LEHRL S, 1995, ACTA NEUROL SCAND, V91, P335, DOI 10.1111/j.1600-0404.1995.tb07018.x
   Mattis S., 1988, DEMENTIA RATING SCAL, V0, P0
   MONTGOMERY SA, 1979, BRIT J PSYCHIAT, V134, P382, DOI 10.1192/bjp.134.4.382
   PETO V, 1995, QUAL LIFE RES, V4, P241, DOI 10.1007/BF02260863
   Reijnders JSAM, 2008, MOVEMENT DISORD, V23, P183, DOI 10.1002/mds.21803
   Schrag A, 2000, J NEUROL NEUROSUR PS, V69, P308, DOI 10.1136/jnnp.69.3.308
   Sheehan DV, 1998, J CLIN PSYCHIAT, V59, P22, DOI 10.4088/JCP.09m05305whi
   Spitzer R, 2002, STRUCTURED CLIN INTE, V0, P0
   Spitzer RL, 1999, AM J PSYCHIAT, V156, P1856
   UDCMarsden CD, 1987, RECENT DEVELOPMENTS IN PARKINSONS DISEASE, V0, P153
NR 16
TC 15
Z9 18
U1 1
U2 10
PU WILEY
PI HOBOKEN
PA 111 RIVER ST, HOBOKEN 07030-5774, NJ USA
SN 0885-3185
EI 1531-8257
J9 MOVEMENT DISORD
JI Mov. Disord.
PD AUG 1
PY 2011
VL 26
IS 9
BP 1741
EP 1744
DI 10.1002/mds.23699
PG 4
WC Clinical Neurology
SC Neurosciences & Neurology
GA 812AX
UT WOS:000294261200027
PM 21442660
DA 2024-02-01
ER

PT J
AU Andreadou, E
   Anagnostouli, M
   Vasdekis, V
   Kararizou, E
   Rentzos, M
   Kontaxis, T
   Evdokimidis, I
AF Andreadou, Elisabeth
   Anagnostouli, Maria
   Vasdekis, Vassilis
   Kararizou, Evangelia
   Rentzos, Michael
   Kontaxis, Theodoros
   Evdokimidis, Ioannis
TI The impact of comorbidity and other clinical and sociodemographic factors on health-related quality of life in Greek patients with Parkinson's disease
SO AGING & MENTAL HEALTH
LA English
DT Article
DE comorbidity; depression; disability; sleep problems; gastrointestinal disturbances
ID nonmotor symptoms; questionnaire; disability; determinants; depression; validation; diagnosis; accuracy; onset
AB Objectives: This study was designed to evaluate the impact of other common self-reported comorbid disorders (hypertension, dyslipidemia, ischemic heart disease, diabetes mellitus, minor stroke, arthritis, low back pain or osteoporosis and depression) on health-related Quality of Life (HRQoL) of Parkinson's disease (PD) patients and to explore the association of their HRQoL with various sociodemographic and clinical factors. Methods: Data about age, gender, education, occupation, income, marital and residential status, social relations, disease duration, functional status, treatment and concomitant diseases were collected of 139 Greek patients (68 men and 71 women) with PD. Patients were consecutively recruited from the outpatient clinic of the first Neurology Department of Athens National University at Aeginition Hospital. Disease severity was assessed using the unified Parkinson's disease rating scale including Hoehn and Yahr and Schwab and England (S&E) scales. HRQoL was measured by the specific Parkinson's disease questionnaire (PDQ-39). A multivariate multiple regression model with normal errors was used for the statistical analysis. Results: The main determinants of HRQoL were low degree of independence measured by the S&E scale (F = 35.942, p < 0.001), social isolation (F = 20.508, p < 0.001), disease duration (F = 14.983, p < 0.001), sleep (F = 6.507, p = 0.013) and gastrointestinal disturbances (F = 4.643, p = 0.035) and the presence of depression (F = 6.022, p = 0.017). Conclusion: Among the other chronic comorbidities only depression was associated with a poor HRQoL in PD patients. Functional dependence and social isolation contributed most to worse HRQoL. Our findings suggest that adequate social support and management of depression, sleep and gastrointestinal disturbances could reduce the distress and improve HRQoL in patients with PD.
C1 [Andreadou, Elisabeth; Anagnostouli, Maria; Kararizou, Evangelia; Rentzos, Michael; Kontaxis, Theodoros; Evdokimidis, Ioannis] Natl & Kapodistrian Univ Athens, Aeginit Hosp, Sch Med, Dept Neurol 1, Athens 11528, Greece.
   [Vasdekis, Vassilis] Athens Univ Econ & Business, Dept Stat, Athens, Greece.
C3 Athens Medical School; National & Kapodistrian University of Athens; Athens University of Economics & Business
RP Andreadou, E (corresponding author), Natl & Kapodistrian Univ Athens, Aeginit Hosp, Sch Med, Dept Neurol 1, Athens 11528, Greece.
EM eandread@med.uoa.gr
CR Alonso J, 2004, QUAL LIFE RES, V13, P283, DOI 10.1023/B:QURE.0000018472.46236.05
   Aydemir O, 2005, ARCH MED RES, V36, P136, DOI 10.1016/j.arcmed.2004.12.009
   Barone P, 2009, MOVEMENT DISORD, V24, P1641, DOI 10.1002/mds.22643
   Caap-Ahlgren M, 2001, ARCH GERONTOL GERIAT, V32, P23, DOI 10.1016/S0167-4943(00)00087-X
   Carod-Artal FJ, 2007, MOVEMENT DISORD, V22, P1408, DOI 10.1002/mds.21408
   Chaudhuri KR, 2006, LANCET NEUROL, V5, P235, DOI 10.1016/S1474-4422(06)70373-8
   Findley L, 2002, MOVEMENT DISORD, V17, P60
   Forsaa EB, 2008, MOVEMENT DISORD, V23, P1420, DOI 10.1002/mds.22121
   Fulop T, 2006, PATHOL BIOL, V54, P375, DOI 10.1016/j.patbio.2006.07.002
   Gage H, 2003, J NEUROL NEUROSUR PS, V74, P163, DOI 10.1136/jnnp.74.2.163
   Goetz CG, 2003, MOVEMENT DISORD, V18, P738, DOI 10.1002/mds.10473
   Gulati A, 2004, MOVEMENT DISORD, V19, P0
   HARLOW SD, 1989, AM J EPIDEMIOL, V129, P233, DOI 10.1093/oxfordjournals.aje.a115129
   HOEHN MM, 1967, NEUROLOGY, V17, P427, DOI 10.1212/WNL.17.5.427
   HUGHES AJ, 1992, J NEUROL NEUROSUR PS, V55, P181, DOI 10.1136/jnnp.55.3.181
   Karlsen KH, 2000, J NEUROL NEUROSUR PS, V69, P584, DOI 10.1136/jnnp.69.5.584
   Karlsen KH, 1999, J NEUROL NEUROSUR PS, V66, P431, DOI 10.1136/jnnp.66.4.431
   Katsarou Z, 2004, MOVEMENT DISORD, V19, P308, DOI 10.1002/mds.10678
   Katsarou Z, 2001, QUAL LIFE RES, V10, P159, DOI 10.1023/A:1016720400862
   Lyons K E, 1997, PARKINSONISM RELAT DISORD, V3, P207, DOI 10.1016/S1353-8020(97)00021-7
   Martinez-Martin P, 1998, J NEUROL, V245, PS2, DOI 10.1007/PL00007733
   Martinez-Martin P, 2007, MOVEMENT DISORD, V22, P1623, DOI 10.1002/mds.21586
   Menza M, 2009, MOVEMENT DISORD, V24, P1325, DOI 10.1002/mds.22586
   Murray CJL, 1997, LANCET, V349, P1498, DOI 10.1016/S0140-6736(96)07492-2
   Muslimovic D, 2008, NEUROLOGY, V70, P2241, DOI 10.1212/01.wnl.0000313835.33830.80
   PETO V, 1995, QUAL LIFE RES, V4, P241, DOI 10.1007/BF02260863
   Rahman S, 2008, MOVEMENT DISORD, V23, P1428, DOI 10.1002/mds.21667
   Reuther M, 2007, PARKINSONISM RELAT D, V13, P108, DOI 10.1016/j.parkreldis.2006.07.009
   Riedinger MS, 2002, AM J CRIT CARE, V11, P211
   Schrag A, 2003, MOVEMENT DISORD, V18, P1250, DOI 10.1002/mds.10527
   Schrag A, 2006, J NEUROL SCI, V248, P151, DOI 10.1016/j.jns.2006.05.030
   Schwab RS., 1969, PROJECTION TECHNIQUE FOR EVALUATING SURGERY IN PARKINSONS DISEASE, V0, P0
   Sprangers MAG, 1999, SOC SCI MED, V48, P1507, DOI 10.1016/S0277-9536(99)00045-3
   Tandberg E, 1998, MOVEMENT DISORD, V13, P895, DOI 10.1002/mds.870130606
   Wee HL, 2006, HEALTH QUAL LIFE OUT, V4, P0, DOI 10.1186/1477-7525-4-93
   Welsh M, 2004, NEUROL CLIN, V22, PS141, DOI 10.1016/j.ncl.2004.05.003
   Winter Y, 2010, PARKINSONISM RELAT D, V16, P243, DOI 10.1016/j.parkreldis.2009.11.012
   Zach M, 2004, MOVEMENT DISORD, V19, P667, DOI 10.1002/mds.10698
NR 38
TC 22
Z9 26
U1 0
U2 12
PU ROUTLEDGE JOURNALS, TAYLOR & FRANCIS LTD
PI ABINGDON
PA 2-4 PARK SQUARE, MILTON PARK, ABINGDON OX14 4RN, OXON, ENGLAND
SN 1360-7863
EI 1364-6915
J9 AGING MENT HEALTH
JI Aging Ment. Health
PD JUN 15
PY 2011
VL 15
IS 7
BP 913
EP 921
DI 10.1080/13607863.2011.569477
PG 9
WC Geriatrics & Gerontology; Gerontology; Psychiatry
SC Geriatrics & Gerontology; Psychiatry
GA 881KI
UT WOS:000299482500013
PM 21547746
DA 2024-02-01
ER

PT J
AU Metta, V
   Logishetty, K
   Martinez-Martin, P
   Gage, HM
   Schartau, PES
   Kaluarachchi, TK
   Martin, A
   Odin, P
   Barone, P
   Stocchi, F
   Antonini, A
   Chaudhuri, KR
AF Metta, Vinod
   Logishetty, Kartik
   Martinez-Martin, P.
   Gage, Heather M.
   Schartau, P. E. S.
   Kaluarachchi, T. K.
   Martin, Anne
   Odin, Per
   Barone, P.
   Stocchi, Fabrizio
   Antonini, A.
   Chaudhuri, K. Ray
TI The Possible Clinical Predictors of Fatigue in Parkinson's Disease: A Study of 135 Patients as Part of International Nonmotor Scale Validation Project
SO PARKINSONS DISEASE
LA English
DT Article
ID quality-of-life; time physical-activity; symptoms scale; depression; questionnaire; diagnosis; impact
AB Fatigue is a common yet poorly understood and underresearched nonmotor symptom in Parkinson's disease. Although fatigue is recognized to significantly affect health-related quality of life, it remains underrecognised and empirically treated. In this paper, the prevalence of fatigue as measured by a validated visual analogue scale and the Parkinson's disease nonmotor symptoms scale (PDNMSS) was correlated with other motor and nonmotor comorbidities. In a cohort of patients from a range of disease stages, occurrence of fatigue correlated closely with more advanced Parkinson's disease, as well as with depression, anxiety, and sleep disorders, hinting at a common underlying basis.
C1 [Metta, Vinod; Logishetty, Kartik; Martin, Anne; Chaudhuri, K. Ray] Kings Coll London, Kings Coll Hosp, Natl Parkinson Fdn Ctr Excellence, London SE5 9RS, England.
   [Metta, Vinod; Schartau, P. E. S.; Kaluarachchi, T. K.; Chaudhuri, K. Ray] Univ Hosp Lewisham, London SE13 6LH, England.
   [Metta, Vinod; Gage, Heather M.] Univ Surrey, Surrey GU2 7XH, England.
   [Martinez-Martin, P.] Alzheimer Ctr Reina Sofia Fdn, Carlos III Inst Hlth, CIEN Fdn, Alzheimer Dis Res Unit, Madrid, Spain.
   [Odin, Per] Lund Univ, Dept Neurol, Univ Hosp, Lund, Sweden.
   [Odin, Per] Cent Hosp, Dept Neurol, Bremerhaven, Germany.
   [Barone, P.] Univ Naples Federico II, Dept Neurol Sci, I-80131 Naples, Italy.
   [Stocchi, Fabrizio] IRCCS San Raffaele, Dept Neurol, I-00163 Rome, Italy.
   [Antonini, A.] IRCCS San Camillo Venice, Dept Neurol, I-35122 Padua, Italy.
   [Antonini, A.] Univ Padua, I-35122 Padua, Italy.
C3 King's College Hospital NHS Foundation Trust; King's College Hospital; University of London; King's College London; University of London; King's College London; University of Surrey; Instituto de Salud Carlos III; Lund University; Skane University Hospital; University of Naples Federico II; Vita-Salute San Raffaele University; IRCCS Ospedale San Raffaele; IRCCS San Raffaele Pisana; IRCCS Ospedale San Camillo; University of Padua
RP Chaudhuri, KR (corresponding author), Kings Coll London, Kings Coll Hosp, Natl Parkinson Fdn Ctr Excellence, Denmark Hill Campus,9th Floor, London SE5 9RS, England.
EM chaudhuriray@hotmail.com
CR Abe K, 2002, BEHAV NEUROL, V13, P117, DOI 10.1155/2002/473140
   Abe K, 2000, BEHAV NEUROL, V12, P103, DOI 10.1155/2000/580683
   Alves G, 2004, NEUROLOGY, V63, P1908, DOI 10.1212/01.WNL.0000144277.06917.CC
   ANDERSEN J, 1980, ACTA NEUROL SCAND, V62, P210
   Barone P, 2009, MOVEMENT DISORD, V24, P1641, DOI 10.1002/mds.22643
   Chaudhuri KR, 2008, J NEUROL, V255, P33, DOI 10.1007/s00415-008-5006-1
   Chaudhuri K Ray, 2005, CURR NEUROL NEUROSCI REP, V5, P275, DOI 10.1007/s11910-005-0072-6
   Chaudhuri KR, 2010, MOVEMENT DISORD, V25, P704, DOI 10.1002/mds.22868
   Chaudhuri KR, 2007, MOVEMENT DISORD, V22, P1901, DOI 10.1002/mds.21596
   Chaudhuri KR, 2006, MOVEMENT DISORD, V21, P916, DOI 10.1002/mds.20844
   Chaudhuri KR, 2006, LANCET NEUROL, V5, P235, DOI 10.1016/S1474-4422(06)70373-8
   Cohen AD, 2003, J NEUROCHEM, V85, P299, DOI 10.1046/j.1471-4159.2003.01657.x
   Drevets WC, 2007, NUCL MED BIOL, V34, P865, DOI 10.1016/j.nucmedbio.2007.06.008
   Dubois B, 2000, NEUROLOGY, V55, P1621, DOI 10.1212/WNL.55.11.1621
   Fahn S, 1987, RECENT DEV PARKINSON, V2, P153, DOI 10.1016/S1779-0123(06)74622-8
   FRIEDMAN J, 1993, NEUROLOGY, V43, P2016, DOI 10.1212/WNL.43.10.2016
   Friedman JH, 2001, MOVEMENT DISORD, V16, P1120, DOI 10.1002/mds.1201
   Garber CE, 2003, NEUROLOGY, V60, P1119, DOI 10.1212/01.WNL.0000055868.06222.AB
   Havlikova E, 2008, EUR J NEUROL, V15, P475, DOI 10.1111/j.1468-1331.2008.02103.x
   Havlikova E, 2008, PARKINSONISM RELAT D, V14, P187, DOI 10.1016/j.parkreldis.2007.07.017
   Herlofson K, 2003, ACTA NEUROL SCAND, V107, P1, DOI 10.1034/j.1600-0404.2003.02033.x
   HOEHN MM, 1967, NEUROLOGY, V17, P427, DOI 10.1212/WNL.17.5.427
   HUGHES AJ, 1992, J NEUROL NEUROSUR PS, V55, P181, DOI 10.1136/jnnp.55.3.181
   Jenkinson C, 1997, AGE AGEING, V26, P353, DOI 10.1093/ageing/26.5.353
   Karlsen K, 1999, MOVEMENT DISORD, V14, P237, DOI 10.1002/1531-8257(199903)14:2<237::AID-MDS1006>3.3.CO;2-O
   Laforge RG, 1999, PREV MED, V28, P349, DOI 10.1006/pmed.1998.0429
   LINN BS, 1968, J AM GERIATR SOC, V16, P622, DOI 10.1111/j.1532-5415.1968.tb02103.x
   Lou JS, 2003, MOVEMENT DISORD, V18, P1108, DOI 10.1002/mds.10505
   Lou JS, 2001, MOVEMENT DISORD, V16, P190, DOI 10.1002/mds.1042
   Martínez-Martín P, 2005, QUAL LIFE RES, V14, P463, DOI 10.1007/s11136-004-6253-y
   Martinez-Martin P, 2009, NEUROLOGY, V73, P1584, DOI 10.1212/WNL.0b013e3181c0d416
   Mendonça DA, 2007, MOVEMENT DISORD, V22, P2070, DOI 10.1002/mds.21656
   Pavese N, 2010, BRAIN, V133, P3434, DOI 10.1093/brain/awq268
   Poulton NP, 2005, EXP NEUROL, V193, P181, DOI 10.1016/j.expneurol.2004.12.006
   Sargent PA, 2000, ARCH GEN PSYCHIAT, V57, P174, DOI 10.1001/archpsyc.57.2.174
   Schifitto G, 2008, NEUROLOGY, V71, P481, DOI 10.1212/01.wnl.0000324862.29733.69
   Shulman LM, 2002, PARKINSONISM RELAT D, V8, P193, DOI 10.1016/S1353-8020(01)00015-3
   Shulman LM, 2001, MOVEMENT DISORD, V16, P507, DOI 10.1002/mds.1099
   Stahl SM, 2003, J CLIN PSYCHIAT, V64, P6
   Tylee A, 1999, INT CLIN PSYCHOPHARM, V14, P139, DOI 10.1097/00004850-199905002-00001
   VANHILTEN JJ, 1993, J NEUROL NEUROSUR PS, V56, P874, DOI 10.1136/jnnp.56.8.874
   VANHILTEN JJ, 1993, J NEURAL TRANSM-PARK, V5, P235
   Vuillemin A, 2005, PREV MED, V41, P562, DOI 10.1016/j.ypmed.2005.01.006
   Wendel-Vos GCW, 2004, QUAL LIFE RES, V13, P667, DOI 10.1023/B:QURE.0000021313.51397.33
   ZIGMOND AS, 1983, ACTA PSYCHIAT SCAND, V67, P361, DOI 10.1111/j.1600-0447.1983.tb09716.x
NR 45
TC 8
Z9 10
U1 0
U2 1
PU HINDAWI LTD
PI LONDON
PA ADAM HOUSE, 3RD FLR, 1 FITZROY SQ, LONDON, W1T 5HF, ENGLAND
SN 2090-8083
EI 2042-0080
J9 PARKINSONS DIS-US
JI Parkinsons Dis.
PD JUN 15
PY 2011
VL 2011
IS 
BP 
EP 
DI 10.4061/2011/125271
PG 7
WC Clinical Neurology
SC Neurosciences & Neurology
GA V29RN
UT WOS:000208765600002
PM 22191065
DA 2024-02-01
ER

PT J
AU Stacy, M
AF Stacy, Mark
TI Nonmotor Symptoms in Parkinson's Disease
SO INTERNATIONAL JOURNAL OF NEUROSCIENCE
LA English
DT Article
DE impulse control disorder; nonmotor; Parkinson; psychosis
ID cognitive impairment; patient questionnaire; daytime sleepiness; psychotic symptoms; double-blind; lewy body; wearing-off; dementia; dysfunction; rivastigmine
AB The recognition and treatment of nonmotor symptoms are increasingly emphasized in the care of Parkinson's disease (PD) patients. This manuscript will review signs and symptoms localized, generally, to the cortex, basal ganglia, brainstem, spinal cord, and peripheral nervous system. Cortical manifestations include dementia, mild cognitive impairment, and psychosis. Apathy, restlessness (akathisia), and impulse control disorders will be linked as basal ganglia symptoms. Symptoms attributed to the brainstem comprise depression, anxiety, and sleep disorders. Peripheral nervous system disturbances may lead to orthostatic hypotension, constipation, pain, and sensory disturbances.
C1 Duke Univ, Med Ctr, Dept Neurol, Durham, NC 27705 USA.
C3 Duke University
RP Stacy, M (corresponding author), Duke Univ, Med Ctr, Dept Neurol, 932 Morreene RD, Durham, NC 27705 USA.
EM mark.stacy@duke.edu
FU Ceregene; IMPAX; Michael J. Fox Foundation; Neuraltus; Novartis; Parkinson Study Group; Schering-Plough; Informa Press for the Handbook of Dystonia
CR Aarsland D, 2002, J NEUROL NEUROSUR PS, V72, P708, DOI 10.1136/jnnp.72.6.708
   Aarsland D, 1996, ARCH NEUROL-CHICAGO, V53, P538, DOI 10.1001/archneur.1996.00550060082020
   Aarsland D, 2007, J NEUROL NEUROSUR PS, V78, P36, DOI 10.1136/jnnp.2005.083113
   Adler CH, 2003, MOVEMENT DISORD, V18, P287, DOI 10.1002/mds.10390
   Antonini A, 2008, NEUROL SCI, V29, P61, DOI 10.1007/s10072-008-0863-z
   Antonini A, 2011, MOVEMENT DISORD, V26, P464, DOI 10.1002/mds.23501
   Ardouin C, 2006, MOVEMENT DISORD, V21, P1941, DOI 10.1002/mds.21098
   BIGGINS CA, 1992, J NEUROL NEUROSUR PS, V55, P566, DOI 10.1136/jnnp.55.7.566
   Biousse V, 2004, NEUROLOGY, V62, P177, DOI 10.1212/01.WNL.0000103444.45882.D8
   Borek LL, 2006, CNS SPECTRUMS, V11, P541, DOI 10.1017/S1092852900013560
   Brandt-Christensen M, 2007, MOVEMENT DISORD, V22, P2037, DOI 10.1002/mds.21472
   Bronner G, 2004, J SEX MARITAL THER, V30, P95, DOI 10.1080/00926230490258893
   Brunton S, 2005, CURR MED RES OPIN, V21, P71, DOI 10.1185/030079904X20268
   Brusa L, 2007, NEUROLOGY, V68, P1455, DOI 10.1212/01.wnl.0000260605.12506.86
   Buter TC, 2008, NEUROLOGY, V70, P1017, DOI 10.1212/01.wnl.0000306632.43729.24
   Caviness JN, 2011, MOVEMENT DISORD, V26, P1436, DOI 10.1002/mds.23697
   Cersosimo MG, 2008, MOVEMENT DISORD, V23, P1065, DOI 10.1002/mds.22051
   COMELLA CL, 1993, ANN NEUROL, V34, P710, DOI 10.1002/ana.410340514
   Davidsdottir S, 2005, VISION RES, V45, P1285, DOI 10.1016/j.visres.2004.11.006
   Defazio G, 2008, ARCH NEUROL-CHICAGO, V65, P1191, DOI 10.1001/archneurol.2008.2
   Degen L, 2005, NEUROGASTROENT MOTIL, V17, P821, DOI 10.1111/j.1365-2982.2005.00715.x
   DellAgnello G, 2001, CLIN NEUROPHARMACOL, V24, P221, DOI 10.1097/00002826-200107000-00005
   Dubois B, 2007, MOVEMENT DISORD, V22, P2314, DOI 10.1002/mds.21844
   EDWARDS L, 1993, MOVEMENT DISORD, V8, P83, DOI 10.1002/mds.870080115
   Eichhorn TE, 2001, MOVEMENT DISORD, V16, P1176, DOI 10.1002/mds.1211
   Emre M, 2004, NEW ENGL J MED, V351, P2509, DOI 10.1056/NEJMoa041470
   Fénelon G, 2010, MOVEMENT DISORD, V25, P763, DOI 10.1002/mds.22839
   Ferrara JM, 2008, CNS SPECTRUMS, V13, P690, DOI 10.1017/S1092852900013778
   Ferrer I, 2011, PARKINSONS DIS-US, V2011, P0, DOI 10.4061/2011/708404
   FITZMAURICE H, 1985, BRIT J UROL, V57, P652, DOI 10.1111/j.1464-410X.1985.tb07025.x
   Friedman J, 1999, NEW ENGL J MED, V340, P757
   Frucht S, 1999, NEUROLOGY, V52, P1908, DOI 10.1212/WNL.52.9.1908
   Galpern Wendy R, 2007, CURR TREAT OPTIONS NEUROL, V9, P189, DOI 10.1007/BF02938408
   Goetz CG, 2006, ARCH NEUROL-CHICAGO, V63, P713, DOI 10.1001/archneur.63.5.713
   GOETZ CG, 1993, NEUROLOGY, V43, P2227, DOI 10.1212/WNL.43.11.2227
   Goetz CG, 1998, NEUROLOGY, V51, P811, DOI 10.1212/WNL.51.3.811
   GOETZ CG, 1995, NEUROLOGY, V45, P669, DOI 10.1212/WNL.45.4.669
   Gómez-Esteban JC, 2007, MOVEMENT DISORD, V22, P1912, DOI 10.1002/mds.21624
   Gurevich TY, 2006, MOVEMENT DISORD, V21, P1663, DOI 10.1002/mds.20971
   Halliday G, 2008, ACTA NEUROPATHOL, V115, P409, DOI 10.1007/s00401-008-0344-8
   Hauser RA, 2000, MOVEMENT DISORD, V15, P658, DOI 10.1002/1531-8257(200007)15:4<658::AID-MDS1009>3.0.CO;2-N
   Hely MA, 2008, MOVEMENT DISORD, V23, P837, DOI 10.1002/mds.21956
   Hood AJ, 2007, J NEUROL NEUROSUR PS, V78, P565, DOI 10.1136/jnnp.2006.099754
   Hussain IF, 2001, J NEUROL NEUROSUR PS, V71, P371, DOI 10.1136/jnnp.71.3.371
   Jankovic J, 2008, J NEUROL NEUROSUR PS, V79, P368, DOI 10.1136/jnnp.2007.131045
   Kapoor S, 2008, WORLD J GASTROENTERO, V14, P5226, DOI 10.3748/wjg.14.5226
   Kaufmann H, 2006, J NEURAL TRANSM-SUPP, V0, P477
   Kiziltan G, 2007, J NEUROL, V254, P448, DOI 10.1007/s00415-006-0388-4
   Klein C, 2006, CLIN NEUROPHARMACOL, V29, P215, DOI 10.1097/01.WNF.0000228176.98582.93
   Leentjens AFG, 2011, DRUGS, V71, P273, DOI 10.2165/11585380-000000000-00000
   Leroi I, 2004, INT J GERIATR PSYCH, V19, P1, DOI 10.1002/gps.993
   MATHERS SE, 1989, ARCH NEUROL-CHICAGO, V46, P1061, DOI 10.1001/archneur.1989.00520460037010
   Merims D, 2006, CLIN NEUROPHARMACOL, V29, P331, DOI 10.1097/01.WNF.0000236769.31279.19
   Miyasaki JM, 2006, NEUROLOGY, V66, P996, DOI 10.1212/01.wnl.0000215428.46057.3d
   NAUSIEDA PA, 1982, CLIN NEUROPHARMACOL, V5, P183, DOI 10.1097/00002826-198205020-00003
   Nègre-Pagès L, 2008, MOVEMENT DISORD, V23, P1361, DOI 10.1002/mds.22142
   Ondo WG, 2005, J NEUROL NEUROSUR PS, V76, P1636, DOI 10.1136/jnnp.2005.065870
   Ondo WG, 2002, ARCH NEUROL-CHICAGO, V59, P421, DOI 10.1001/archneur.59.3.421
   Ondo WG, 2008, ARCH NEUROL-CHICAGO, V65, P1337, DOI 10.1001/archneur.65.10.1337
   Ouslander JG, 2004, NEW ENGL J MED, V350, P786, DOI 10.1056/NEJMra032662
   Poewe W, 2006, MOVEMENT DISORD, V21, P456, DOI 10.1002/mds.20700
   Pollak P, 2004, J NEUROL NEUROSUR PS, V75, P689, DOI 10.1136/jnnp.2003.029868
   Ransmayr GN, 2008, NEUROLOGY, V70, P299, DOI 10.1212/01.wnl.0000296826.61499.26
   RASCOL O, 1989, BRAIN, V112, P1193, DOI 10.1093/brain/112.5.1193
   Ravina B, 2005, J NEUROL NEUROSUR PS, V76, P934, DOI 10.1136/jnnp.2004.050682
   Ravina B, 2007, MOVEMENT DISORD, V22, P1061, DOI 10.1002/mds.21382
   Reid WGJ, 2011, J NEUROL NEUROSUR PS, V82, P1033, DOI 10.1136/jnnp.2010.232678
   Reijnders JSAM, 2008, MOVEMENT DISORD, V23, P183, DOI 10.1002/mds.21803
   Riedel O, 2008, J NEUROL, V255, P255, DOI 10.1007/s00415-008-0720-2
   Riedel O, 2010, J NEUROL, V257, P1073, DOI 10.1007/s00415-010-5465-z
   Sakakibara R, 2008, J NEURAL TRANSM, V115, P443, DOI 10.1007/s00702-007-0855-9
   Sakakibara R, 2010, MOVEMENT DISORD, V25, P2, DOI 10.1002/mds.22519
   Sartucci F, 2003, J CLIN NEUROPHYSIOL, V20, P375, DOI 10.1097/00004691-200309000-00010
   Schestatsky P, 2007, NEUROLOGY, V69, P2162, DOI 10.1212/01.wnl.0000295669.12443.d3
   Seeman P, 2008, SYNAPSE, V62, P149, DOI 10.1002/syn.20472
   Stacy M, 2007, J NEURAL TRANSM, V114, P211, DOI 10.1007/s00702-006-0554-y
   Stacy M, 2005, MOVEMENT DISORD, V20, P726, DOI 10.1002/mds.20383
   Stacy M, 2002, DRUG AGING, V19, P733, DOI 10.2165/00002512-200219100-00002
   Stacy M, 1999, MED CLIN N AM, V83, P469, DOI 10.1016/S0025-7125(05)70114-0
   Stacy M, 1998, CNS SPECTRUMS, V3, P41
   Stamey W, 2008, JCR-J CLIN RHEUMATOL, V14, P253, DOI 10.1097/RHU.0b013e3181826d43
   Sullivan KL, 2006, MOVEMENT DISORD, V21, P115, DOI 10.1002/mds.20666
   Tinazzi M, 2006, J NEUROL NEUROSUR PS, V77, P0, DOI 10.1136/jnnp.2005.079053
   Tröster AI, 2008, NEUROPSYCHOL REV, V18, P103, DOI 10.1007/s11065-008-9055-0
   Uc EY, 2005, NEUROLOGY, V65, P1907, DOI 10.1212/01.wnl.0000191565.11065.11
   Ueda S, 2010, J ECT, V26, P111, DOI 10.1097/YCT.0b013e3181c18a3d
   VANHILTEN B, 1994, ARCH NEUROL-CHICAGO, V51, P922, DOI 10.1001/archneur.1994.00540210094018
   Varanese S, 2011, PLOS ONE, V6, P0, DOI 10.1371/journal.pone.0017846
   Verbaan D, 2007, NEUROLOGY, V69, P333, DOI 10.1212/01.wnl.0000266593.50534.e8
   Verbaan D, 2008, MOVEMENT DISORD, V23, P35, DOI 10.1002/mds.21727
   Weintraub D, 2007, AM J PSYCHIAT, V164, P1491, DOI 10.1176/appi.ajp.2007.07040715
   Wesnes KA, 2005, NEUROLOGY, V65, P1654, DOI 10.1212/01.wnl.0000184517.69816.e9
   Wilkinson DG, 2002, INT J CLIN PRACT, V56, P441
   Wüllner U, 2007, EUR J NEUROL, V14, P1405, DOI 10.1111/j.1468-1331.2007.01982.x
   Zahodne LB, 2010, CURR TREAT OPTION NE, V12, P200, DOI 10.1007/s11940-010-0072-y
   Zangaglia R, 2007, MOVEMENT DISORD, V22, P1239, DOI 10.1002/mds.21243
NR 96
TC 42
Z9 53
U1 2
U2 12
PU TAYLOR & FRANCIS LTD
PI ABINGDON
PA 2-4 PARK SQUARE, MILTON PARK, ABINGDON OR14 4RN, OXON, ENGLAND
SN 0020-7454
EI 1563-5279
J9 INT J NEUROSCI
JI Int. J. Neurosci.
PD JUN 15
PY 2011
VL 121
IS 
BP 9
EP 17
DI 10.3109/00207454.2011.620196
PG 9
WC Neurosciences
SC Neurosciences & Neurology
GA 877GH
UT WOS:000299164800003
PM 22035025
DA 2024-02-01
ER

PT J
AU Morales-Briceño, H
   Cervantes-Arriaga, A
   Rodríguez-Violante, M
AF Morales-Briceno, Hugo
   Cervantes-Arriaga, Amin
   Rodriguez-Violante, Mayela
TI Premotor diagnosis of Parkinson's disease
SO GACETA MEDICA DE MEXICO
LA Spanish
DT Review
DE Parkinson's disease.; Diagnosis.; Pre-motor phase
ID sleep behavior disorder; smell identification tests; transcranial sonography; differential-diagnosis; clinical-diagnosis; substantia-nigra; rem-sleep; lewy-body; accuracy; dysfunction
AB Introduction: Parkinson's disease is a neurodegenerative disorder characterized by bradykinesia, resting tremor and rigidity. Pathologically, Parkinson's disease is defined by the presence of Lewy bodies, which result from the aggregation of alpha-synuclein. Break, et al. have proposed that the aggregation of alpha-synuclein pathology in Parkinson's disease begins in the medulla oblongata and progresses predictably, reaching the substantia nigra in the midbrain after affecting the brain stem. Apart from the motor symptoms of the disease, non-motor symptoms may precede the evoked potentials, and these include cognitive dysfunction, psychiatric disorder, sleep disorders and autonomic dysfunction. Objective: To describe and discuss the non-motor symptoms and diagnostic tests and procedures which may provide a pre-motor diagnosis of Parkinson's disease. Conclusions: Non-motor symptoms are now accepted as an integral part of the clinical spectrum of Parkinson's disease and there is evidence to suggest that olfactory dysfunction and sleep disturbances may occur before motor signs. The presence of various non-motor symptoms in conjunction with imaging studies has the potential to detect patients with Parkinson's disease in the pre-motor phase. Nevertheless, a larger number of studies are required, in particular cohort design of subjects in risk.
C1 [Morales-Briceno, Hugo; Cervantes-Arriaga, Amin; Rodriguez-Violante, Mayela] Inst Nacl Neurol & Neurocirug, Lab Clin Enfermedades Neurodegenerat, Mexico City 14269, DF, Mexico.
   [Rodriguez-Violante, Mayela] Inst Nacl Neurol & Neurocirug, Dept Med Interna, Clin Movimientos Anormales, Mexico City 14269, DF, Mexico.
RP Rodríguez-Violante, M (corresponding author), Inst Nacl Neurol & Neurocirug, Lab Clin Enfermedades Neurodegenerat, Insurgentes Sur 3877, Mexico City 14269, DF, Mexico.
EM mrodriguez@innn.edu.mx
CR Abbott RD, 2001, NEUROLOGY, V57, P456, DOI 10.1212/WNL.57.3.456
   Abbott RD, 2007, MOVEMENT DISORD, V22, P1581, DOI 10.1002/mds.21560
   Barbosa MT, 2006, MOVEMENT DISORD, V21, P800, DOI 10.1002/mds.20806
   Berendse HW, 2009, PARKINSONISM RELAT D, V15, PS26, DOI 10.1016/S1353-8020(09)70774-6
   Berendse HW, 2001, ANN NEUROL, V50, P34, DOI 10.1002/ana.1049
   Berg D, 2006, ULTRASCHALL MED, V27, P12, DOI 10.1055/s-2005-858962
   Berg D, 2007, PARKINSONISM RELAT D, V13, PS429, DOI 10.1016/S1353-8020(08)70043-9
   Boesveldt S, 2009, MOVEMENT DISORD, V24, P85, DOI 10.1002/mds.22325
   Booij J, 2007, PARKINSONISM RELAT D, V13, PS425, DOI 10.1016/S1353-8020(08)70042-7
   Braak H, 2006, NEUROSCI LETT, V396, P67, DOI 10.1016/j.neulet.2005.11.012
   Braak H, 2004, CELL TISSUE RES, V318, P121, DOI 10.1007/s00441-004-0956-9
   Braak H, 2003, NEUROBIOL AGING, V24, P197, DOI 10.1016/S0197-4580(02)00065-9
   Braak H, 2008, EXP NEUROL, V212, P226, DOI 10.1016/j.expneurol.2008.04.001
   Buob A, 2010, CLIN RES CARDIOL, V0, P0
   CHATEAU D, 1988, HORM BEHAV, V22, P379, DOI 10.1016/0018-506X(88)90009-8
   Chaudhuri KR, 2006, LANCET NEUROL, V5, P235, DOI 10.1016/S1474-4422(06)70373-8
   Claassen DO, 2010, NEUROLOGY, V75, P494, DOI 10.1212/WNL.0b013e3181ec7fac
   Cook C, 2009, BBA-MOL BASIS DIS, V1792, P664, DOI 10.1016/j.bbadis.2009.01.012
   DCOSTA DF, 1995, AGE AGEING, V24, P210, DOI 10.1093/ageing/24.3.210
   deRijk MC, 1997, NEUROLOGY, V48, P1277, DOI 10.1212/WNL.48.5.1277
   Dotchin C, 2010, MOVEMENT DISORD, V25, P510, DOI 10.1002/mds.22906
   DOTY RL, 1995, NEURODEGENERATION, V4, P93, DOI 10.1006/neur.1995.0011
   DUARTE J, 1995, MOVEMENT DISORD, V10, P643, DOI 10.1002/mds.870100518
   Eisensehr I, 2000, BRAIN, V123, P1155, DOI 10.1093/brain/123.6.1155
   Fantini ML, 2006, BRAIN RES BULL, V70, P386, DOI 10.1016/j.brainresbull.2006.07.008
   FEARNLEY JM, 1991, BRAIN, V114, P2283, DOI 10.1093/brain/114.5.2283
   Gagnon JF, 2002, NEUROLOGY, V59, P585, DOI 10.1212/WNL.59.4.585
   Gao X, 2007, AM J EPIDEMIOL, V166, P1446, DOI 10.1093/aje/kwm246
   Gelb DJ, 1999, ARCH NEUROL-CHICAGO, V56, P33, DOI 10.1001/archneur.56.1.33
   GIBB WRG, 1988, J NEUROL NEUROSUR PS, V51, P745, DOI 10.1136/jnnp.51.6.745
   Haehner A, 2009, PARKINSONISM RELAT D, V15, P490, DOI 10.1016/j.parkreldis.2008.12.005
   Hornykiewicz O, 2006, J NEURAL TRANSM-SUPP, V0, P9
   Hotter A, 2009, MOVEMENT DISORD, V24, PS711, DOI 10.1002/mds.22648
   HUGHES AJ, 1993, ARCH NEUROL-CHICAGO, V50, P140, DOI 10.1001/archneur.1993.00540020018011
   Hughes AJ, 2002, BRAIN, V125, P861, DOI 10.1093/brain/awf080
   HUGHES AJ, 1992, J NEUROL NEUROSUR PS, V55, P181, DOI 10.1136/jnnp.55.3.181
   Iijima M, 2008, INTERNAL MED, V47, P1887, DOI 10.2169/internalmedicine.47.1345
   Jankovic J, 2008, J NEUROL NEUROSUR PS, V79, P368, DOI 10.1136/jnnp.2007.131045
   JANKOVIC J, 1990, NEUROLOGY, V40, P1529, DOI 10.1212/WNL.40.10.1529
   Kägi G, 2010, J NEUROL NEUROSUR PS, V81, P5, DOI 10.1136/jnnp.2008.157370
   Kalaitzakis ME, 2008, NEUROPATH APPL NEURO, V34, P284, DOI 10.1111/j.1365-2990.2007.00923.x
   Katzenschlager R, 2004, CURR OPIN NEUROL, V17, P417, DOI 10.1097/01.wco.0000137531.76491.c2
   Kaye J, 2006, MOVEMENT DISORD, V21, P1270, DOI 10.1002/mds.20942
   Kim Jong Hun, 2010, J PREV MED PUBLIC HEALTH, V43, P9, DOI 10.3961/jpmph.2010.43.1.9
   Kovacs GG, 2008, MOVEMENT DISORD, V23, P1608, DOI 10.1002/mds.22207
   LANGSTON JW, 1992, MOVEMENT DISORD, V7, P2, DOI 10.1002/mds.870070103
   Lebouvier T, 2008, GUT, V57, P1741, DOI 10.1136/gut.2008.162503
   Ling H, 2010, NEUROIMAG CLIN N AM, V20, P111, DOI 10.1016/j.nic.2009.08.004
   Marras C, 2005, MOVEMENT DISORD, V20, P687, DOI 10.1002/mds.20389
   Merello M, 2002, MOVEMENT DISORD, V17, P795, DOI 10.1002/mds.10123
   Newman EJ, 2009, MOVEMENT DISORD, V24, P2379, DOI 10.1002/mds.22829
   Olanow CW, 2004, LANCET NEUROL, V3, P496, DOI 10.1016/S1474-4422(04)00827-0
   Orimo S, 2008, BRAIN, V131, P642, DOI 10.1093/brain/awm302
   Parkkinen L, 2008, ACTA NEUROPATHOL, V115, P399, DOI 10.1007/s00401-008-0346-6
   Péran P, 2010, BRAIN, V133, P3423, DOI 10.1093/brain/awq212
   Ponsen MM, 2010, J NEUROL NEUROSUR PS, V81, P396, DOI 10.1136/jnnp.2009.183715
   Ponsen MM, 2009, MOVEMENT DISORD, V24, P1060, DOI 10.1002/mds.22534
   Ponsen MM, 2004, ANN NEUROL, V56, P173, DOI 10.1002/ana.20160
   Prestel J, 2006, MOVEMENT DISORD, V21, P1763, DOI 10.1002/mds.21054
   RAJPUT AH, 1991, CAN J NEUROL SCI, V18, P275, DOI 10.1017/S0317167100031814
   Rossi P, 2000, EUR NEUROL, V43, P95, DOI 10.1159/000008142
   Schapira AH, 2009, EUR J NEUROL, V16, P1090, DOI 10.1111/j.1468-1331.2009.02793.x
   Schenck CH, 1996, NEUROLOGY, V46, P388, DOI 10.1212/WNL.46.2.388
   Schrag A, 2000, NEUROLOGY, V54, P697, DOI 10.1212/WNL.54.3.697
   Shah M, 2009, PARKINSONISM RELAT D, V15, P232, DOI 10.1016/j.parkreldis.2008.05.008
   Silveira-Moriyama L, 2008, MOVEMENT DISORD, V23, P2328, DOI 10.1002/mds.22241
   Sommer U, 2004, MOVEMENT DISORD, V19, P1196, DOI 10.1002/mds.20141
   Stephenson R, 2009, MOVEMENT DISORD, V24, PS665, DOI 10.1002/mds.22403
   Stiasny-Kolster K, 2005, BRAIN, V128, P126, DOI 10.1093/brain/awh322
   Stoessl AJ, 2007, PARKINSONISM RELAT D, V13, PS421, DOI 10.1016/S1353-8020(08)70041-5
   Tadaiesky MT, 2008, NEUROSCIENCE, V156, P830, DOI 10.1016/j.neuroscience.2008.08.035
   TANNER CM, 1990, ANN NEUROL, V28, P267
   Tolosa E, 2007, PARKINSONISM RELAT D, V13, PS2, DOI 10.1016/j.parkreldis.2007.06.007
   Tolosa E, 2009, NEUROLOGY, V72, PS12, DOI 10.1212/WNL.0b013e318198db11
   Vaillancourt DE, 2009, NEUROLOGY, V72, P1378, DOI 10.1212/01.wnl.0000340982.01727.6e
   van Rooden SM, 2010, MOVEMENT DISORD, V25, P969, DOI 10.1002/mds.23116
   Walter U, 2007, ARCH NEUROL-CHICAGO, V64, P1635, DOI 10.1001/archneur.64.11.1635
   Weiss F, 2001, NEUROTOX RES, V3, P145, DOI 10.1007/BF03033235
   Woitalla D, 2010, FORTSCHR NEUROL PSYC, V78, PS25, DOI 10.1055/s-0029-1245167
NR 79
TC 4
Z9 6
U1 1
U2 6
PU ACAD NACIONAL MEDICINA MEXICO
PI MEXICO
PA CENTRO MEDICO NACIONAL SIGLO XXI, UNIDAD CONGRESOS, GLOQUE B, PROMER PISO, MEXICO, DF 06725, MEXICO
SN 0016-3813
EI 
J9 GAC MED MEX
JI Gac. Med. Mex.
PD JAN-FEB 15
PY 2011
VL 147
IS 1
BP 22
EP 32
DI 
PG 11
WC Medicine, General & Internal
SC General & Internal Medicine
GA 757VZ
UT WOS:000290117600004
PM 21412393
DA 2024-02-01
ER

PT J
AU Havlikova, E
   van Dijk, JP
   Nagyova, I
   Rosenberger, J
   Middel, B
   Dubayova, T
   Gdovinova, Z
   Groothoff, JW
AF Havlikova, Eva
   van Dijk, Jitse P.
   Nagyova, Iveta
   Rosenberger, Jaroslav
   Middel, Berrie
   Dubayova, Tatiana
   Gdovinova, Zuzana
   Groothoff, Johan W.
TI The impact of sleep and mood disorders on quality of life in Parkinson's disease patients
SO JOURNAL OF NEUROLOGY
LA English
DT Article
DE Parkinson's disease; Quality of sleep; Anxiety; Depression; Disease severity; Quality of life
ID daytime sleepiness; nonmotor symptoms; depression; prevalence; anxiety
AB Sleep disturbances are common and often severe in patients with Parkinson's disease (PD) and their symptoms can be present at any time of day. The purpose of our study was to examine how excessive daytime sleepiness or poor nocturnal sleep quality and mood disorders influence the quality of life (QoL) in PD patients. Ninety-three PD patients from eastern Slovakia were recruited (49.5% males, mean age 68.0 +/- A 9.5 years, mean disease duration 6.1 +/- A 5.9 years). Sleep disturbances were measured using the Epworth Sleepiness Scale (ESS) and the Pittsburgh Sleep Quality Index (PSQI); QoL with the Parkinson's Disease Quality of Life Questionnaire (PDQ-39); depression and anxiety with the Hospital Anxiety and Depression Scale (HADS) and disease severity with the Unified Parkinson's Disease Rating Scale (UPDRS). chi (2) test, bivariate correlations and multiple linear regressions were performed. PSQI and ESS had significant correlations with worse QoL (p < 0.01, p < 0.05, respectively). HADS-D (p < 0.01), HADS-A (p < 0.01), UPDRS (p < 0.01) and disease duration (p < 0.05) were also significantly related to worse QoL. In the linear regression analysis, however, only PSQI (p < 0.01), anxiety (p < 0.001) and UPDRS (p < 0.001) remained significant. The model with PSQI explained 74% of the variance, and the model with ESS explained 63% of the variance in PDQ-39 when analyses were performed separately. In an overall model, however, only PSQI remained significant, accounting for 82% of the variance in PDQ-39. Nighttime poor sleep and anxiety are important contributors leading to a worse QoL. As these are treatable conditions, they should be recognized by clinicians and managed properly.
C1 [Havlikova, Eva; Dubayova, Tatiana; Gdovinova, Zuzana] PJ Safarik Univ Kosice, Fac Med, Dept Neurol, Kosice 04001, Slovakia.
   [Havlikova, Eva; van Dijk, Jitse P.; Nagyova, Iveta; Rosenberger, Jaroslav; Dubayova, Tatiana] PJ Safarik Univ Kosice, Grad Sch Kosice Inst Soc & Hlth, Fac Med, Kosice 04001, Slovakia.
   [van Dijk, Jitse P.; Middel, Berrie; Groothoff, Johan W.] Univ Groningen, Univ Med Ctr Groningen, Dept Social Med, Groningen, Netherlands.
   [Nagyova, Iveta] PJ Safarik Univ Kosice, Inst Publ Hlth, Dept Social Med, Fac Med, Kosice 04001, Slovakia.
   [Middel, Berrie] Univ Groningen, Univ Med Ctr Groningen, Dept Oral Sci & Clin Epidemiol, Groningen, Netherlands.
   [Dubayova, Tatiana] Univ Presov, Fac Pedag, Dept Special Educ, Presov, Slovakia.
C3 University of Pavol Jozef Safarik Kosice; University of Pavol Jozef Safarik Kosice; University of Groningen; University of Pavol Jozef Safarik Kosice; University of Groningen; University of Presov
RP Gdovinova, Z (corresponding author), PJ Safarik Univ Kosice, Fac Med, Dept Neurol, Trieda SNP 1, Kosice 04001, Slovakia.
EM zuzana.gdovinova@upjs.sk
FU Slovak Research and Development Agency [APVV-20-038305]; Agency of the Slovak Ministry of Education of the EU [ITMS: 26220120058]
CR Adler CH, 2005, NEUROLOGY, V64, PS12, DOI 10.1212/WNL.64.12_suppl_3.S12
   Behari A, 2005, PARKINSONISM RELAT D, V11, P221, DOI 10.1016/j.parkreldis.2004.12.005
   Borek LL, 2006, J CLIN PSYCHIAT, V67, P958, DOI 10.4088/JCP.v67n0613
   Buysse DJ, 2008, SLEEP, V31, P473, DOI 10.1093/sleep/31.4.473
   BUYSSE DJ, 1989, PSYCHIAT RES, V28, P193, DOI 10.1016/0165-1781(89)90047-4
   Gómez-Esteban JC, 2011, J NEUROL, V258, P494, DOI 10.1007/s00415-010-5786-y
   Carod-Artal FJ, 2008, PARKINSONISM RELAT D, V14, P102, DOI 10.1016/j.parkreldis.2007.06.011
   Chapuis S, 2005, MOVEMENT DISORD, V20, P224, DOI 10.1002/mds.20279
   Fahn S, 1987, RECENT DEV PARKINSON, V2, P153, DOI 10.1016/S1779-0123(06)74622-8
   Findley L, 2002, MOVEMENT DISORD, V17, P60
   FOLSTEIN MF, 1975, J PSYCHIAT RES, V12, P189, DOI 10.1016/0022-3956(75)90026-6
   Gómez-Esteban JC, 2007, EUR NEUROL, V57, P161, DOI 10.1159/000098468
   Hagell P, 2007, J SLEEP RES, V16, P102, DOI 10.1111/j.1365-2869.2007.00570.x
   Happe S, 2007, J NEUROL, V254, P1037, DOI 10.1007/s00415-006-0483-6
   HOEHN MM, 1967, NEUROLOGY, V17, P427, DOI 10.1212/WNL.17.5.427
   HUGHES AJ, 1992, J NEUROL NEUROSUR PS, V55, P181, DOI 10.1136/jnnp.55.3.181
   JOHNS MW, 1991, SLEEP, V14, P540, DOI 10.1093/sleep/14.6.540
   Karlsen KH, 2000, J NEUROL NEUROSUR PS, V69, P584, DOI 10.1136/jnnp.69.5.584
   Karlsen KH, 1999, J NEUROL NEUROSUR PS, V66, P431, DOI 10.1136/jnnp.66.4.431
   Marinus J, 2002, J NEUROL NEUROSUR PS, V72, P241, DOI 10.1136/jnnp.72.2.241
   Martinez-Martin P, 2007, MOVEMENT DISORD, V22, P1623, DOI 10.1002/mds.21586
   McDonald WA, 2003, BIOL PSYCHIAT, V54, P363, DOI 10.1016/S0006-3223(03)00530-4
   McKinlay A, 2008, PARKINSONISM RELAT D, V14, P37, DOI 10.1016/j.parkreldis.2007.05.009
   NEWCOMBE RG, 2005, BRIT MED J, V0, P45
   Pal PK, 2004, PARKINSONISM RELAT D, V10, P157, DOI 10.1016/j.parkreldis.2003.11.002
   Park A, 2009, J NEUROL, V256, PS293, DOI 10.1007/s00415-009-5240-1
   Péchevis M, 2005, EUR J NEUROL, V12, P956, DOI 10.1111/j.1468-1331.2005.01096.x
   Perez-Lloret S, 2009, J NEUROL, V256, P1480, DOI 10.1007/s00415-009-5141-3
   PETO V, 1995, QUAL LIFE RES, V4, P241, DOI 10.1007/BF02260863
   Playfer JR, 2008, PARKINSONS DIS OLDER, V0, P0
   Quittenbam BH, 2004, PARKINSONISM RELAT D, V10, P129, DOI 10.1016/j.parkreldis.2003.12.001
   Scaravilli T, 2003, NEUROL SCI, V24, P209, DOI 10.1007/s10072-003-0134-y
   Schrag A, 2000, MOVEMENT DISORD, V15, P1112, DOI 10.1002/1531-8257(200011)15:6<1112::AID-MDS1008>3.0.CO;2-A
   Schrag A, 2000, J NEUROL NEUROSUR PS, V69, P308, DOI 10.1136/jnnp.69.3.308
   Schrag A, 2007, MOVEMENT DISORD, V22, P1077, DOI 10.1002/mds.21333
   Schwab RS., 1969, PROJECTION TECHNIQUE FOR EVALUATING SURGERY IN PARKINSONS DISEASE, V0, P0
   Weintraub D, 2004, J AM GERIATR SOC, V52, P784, DOI 10.1111/j.1532-5415.2004.52219.x
   ZIGMOND AS, 1983, ACTA PSYCHIAT SCAND, V67, P361, DOI 10.1111/j.1600-0447.1983.tb09716.x
NR 38
TC 38
Z9 43
U1 0
U2 16
PU SPRINGER HEIDELBERG
PI HEIDELBERG
PA TIERGARTENSTRASSE 17, D-69121 HEIDELBERG, GERMANY
SN 0340-5354
EI 1432-1459
J9 J NEUROL
JI J. Neurol.
PD DEC 15
PY 2011
VL 258
IS 12
BP 2222
EP 2229
DI 10.1007/s00415-011-6098-6
PG 8
WC Clinical Neurology
SC Neurosciences & Neurology
GA 855VC
UT WOS:000297592600015
PM 21614432
DA 2024-02-01
ER

PT J
AU [Anonymous]
AF [Anonymous]
TI Sleep disorders in Parkinson's disease: Diagnosis and management
SO ANNALS OF INDIAN ACADEMY OF NEUROLOGY
LA English
DT Article
ID restless legs syndrome; behavior disorder; epidemiology
CR Allen RP, 2003, SLEEP MED, V4, P101, DOI 10.1016/S1389-9457(03)00010-8
   [Anonymous], 2001, INT CLASS SLEEP DIS, V0, P0
   Barone P, 2004, NEUROLOGY, V63, PS35, DOI 10.1212/WNL.63.8_suppl_3.S35
   Chaudhuri KR, 2002, J NEUROL NEUROSUR PS, V73, P629, DOI 10.1136/jnnp.73.6.629
   Claassen DO, 2010, NEUROLOGY, V75, P494, DOI 10.1212/WNL.0b013e3181ec7fac
   Driver-Dunckley E, 2006, MOVEMENT DISORD, V21, P1287, DOI 10.1002/mds.20911
   Garcia-Borreguero D, 2003, SLEEP MED REV, V7, P115, DOI 10.1053/smrv.2002.0229
   Happe S, 2002, NEUROPSYCHOBIOLOGY, V46, P90, DOI 10.1159/000065418
   Iranzo A, 2006, LANCET NEUROL, V5, P572, DOI 10.1016/S1474-4422(06)70476-8
   JOHNS MW, 1991, SLEEP, V14, P540, DOI 10.1093/sleep/14.6.540
   Kushida CA, 2005, SLEEP, V28, P499, DOI 10.1093/sleep/28.4.499
   Larsen JP, 2001, CNS DRUGS, V15, P267, DOI 10.2165/00023210-200115040-00002
   Santiago PL, 2010, INT J NEUROSCI, V120, P11, DOI 10.3109/00207450903326179
   Scaglione C, 2005, NEUROL SCI, V25, P316, DOI 10.1007/s10072-004-0364-7
   Schenck C, 1990, CLEV CLIN J MED S, V57, P10
   Trotti LM, 2010, MOVEMENT DISORD, V25, P2246, DOI 10.1002/mds.23231
   Tse W, 2005, PARKINSONISM RELAT D, V11, P317, DOI 10.1016/j.parkreldis.2005.02.006
NR 17
TC 0
Z9 0
U1 0
U2 2
PU WOLTERS KLUWER MEDKNOW PUBLICATIONS
PI MUMBAI
PA WOLTERS KLUWER INDIA PVT LTD , A-202, 2ND FLR, QUBE, C T S  NO 1498A-2 VILLAGE MAROL, ANDHERI EAST, MUMBAI, 400059, INDIA
SN 0972-2327
EI 1998-3549
J9 ANN INDIAN ACAD NEUR
JI Ann. Indian Acad. Neurol.
PD JUL 15
PY 2011
VL 14
IS 
BP S18
EP S20
DI 
PG 3
WC Clinical Neurology
SC Neurosciences & Neurology
GA 796VT
UT WOS:000293082300009
PM 21847322
DA 2024-02-01
ER

PT J
AU Puschmann, A
   Pfeiffer, RF
   Stoessl, AJ
   Kuriakose, R
   Lash, JL
   Searcy, JA
   Strongosky, AJ
   Vilariño-Güell, C
   Farrer, MJ
   Ross, OA
   Dickson, DW
   Wszolek, ZK
AF Puschmann, A.
   Pfeiffer, R. F.
   Stoessl, A. J.
   Kuriakose, R.
   Lash, J. L.
   Searcy, J. A.
   Strongosky, A. J.
   Vilarino-Gueell, C.
   Farrer, M. J.
   Ross, O. A.
   Dickson, D. W.
   Wszolek, Z. K.
TI A family with parkinsonism, essential tremor, restless legs syndrome, and depression
SO NEUROLOGY
LA English
DT Article
ID disease; pet; prevalence; relatives; disorder
AB Background: Previous epidemiologic and genetic studies have suggested a link between Parkinson disease (PD), essential tremor (ET), and restless legs syndrome (RLS). Methods: We describe the clinical, PET, and pathologic characteristics of an extensive kindred from Arkansas with hereditary PD, ET, and RLS. The pedigree contains 138 individuals. Sixty-five family members were examined neurologically up to 3 times from 2004 to 2010. Clinical data were collected from medical records and questionnaires. Genetic studies were performed. Five family members underwent multitracer PET. Two individuals with PD were examined postmortem. Results: Eleven family members had PD with generally mild and slowly progressive symptoms. Age at onset was between 39 and 74 years (mean 59.1, SD 13.4). All individuals treated with L-dopa responded positively. Postural or action tremor was present in 6 individuals with PD, and in 19 additional family members. Fifteen persons reported symptoms of RLS. PET showed reduced presynaptic dopamine function typical of sporadic PD in a patient with PD and ET, but not in persons with ET or RLS. The inheritance pattern was autosomal dominant for PD and RLS. No known pathogenic mutation in PD-related genes was found. Fourteen of the family members with PD, ET, or RLS had depression. Neuropathologic examination revealed pallidonigral pigment spheroid degeneration with ubiquitin-positive axonal spheroids, TDP43-positive pathology in the basal ganglia, hippocampus, and brainstem, and only sparse Lewy bodies. Conclusion: Familial forms of PD, ET, RLS, and depression occur in this family. The genetic cause remains to be elucidated. Neurology (R) 2011; 76: 1623-1630
C1 [Puschmann, A.; Stoessl, A. J.; Lash, J. L.; Searcy, J. A.; Strongosky, A. J.; Wszolek, Z. K.] Mayo Clin, Dept Neurol, Jacksonville, FL 32224 USA.
   [Vilarino-Gueell, C.; Farrer, M. J.; Ross, O. A.] Mayo Clin, Dept Neurosci, Jacksonville, FL 32224 USA.
   [Dickson, D. W.] Mayo Clin, Dept Neurosci Neuropathol, Jacksonville, FL 32224 USA.
   [Puschmann, A.] Lund Univ, Dept Geriatr Psychiat, S-22100 Lund, Sweden.
   [Pfeiffer, R. F.] Univ Tennessee, Ctr Hlth Sci, Dept Neurol, Memphis, TN 38163 USA.
   [Vilarino-Gueell, C.; Farrer, M. J.] Univ British Columbia, Ctr Mol Med & Therapeut, Vancouver, BC V5Z 1M9, Canada.
   [Stoessl, A. J.; Kuriakose, R.; Strongosky, A. J.] Vancouver Coastal Hlth, Vancouver, BC, Canada.
C3 Mayo Clinic; Mayo Clinic; Mayo Clinic; Lund University; University of Tennessee System; University of Tennessee Health Science Center; University of British Columbia; Vancouver Coastal Health Research Institute
RP Wszolek, ZK (corresponding author), Mayo Clin Jacksonville, Dept Neurol, 4500 San Pablo Rd, Jacksonville, FL 32224 USA.
EM Wszolek.Zbigniew@mayo.edu
FU NIH/NINDS [P50NS072187]; Mayo Clinic Florida Research Committee [90052018]; Canadian Institutes of Health Research, Pacific Alzheimer Research Foundation; Canada Research Chairs; Lundbeck Inc.; Swedish Parkinson Academy; AFA Insurance; Swedish Parkinson Foundation; Neurogastroenterology; Parkinson's Disease; Parkinson's Disease and Nonmotor Dysfunction; Kyowa; Novartis; Boehringer Ingelheim; Eisai; UCB/Schwarz; Santhera; CIHR; Michael Smith Foundation for Health Research; Pacific Alzheimer Research Foundation; NIH; Michael J. Fox Foundation; Cure PSP/Society for PSP; Allergan, Inc.; Pacific Alzheimer Research Foundation (Canada); Mayo Clinic Florida Research Committee
CR Allen RP, 2003, SLEEP MED, V4, P101, DOI 10.1016/S1389-9457(03)00010-8
   [Anonymous], 1993, PARKINSON S DIS MOVE, V0, P0
   Arshaduddin M, 2004, BEHAV BRAIN RES, V153, P15, DOI 10.1016/j.bbr.2003.10.035
   Bayard S, 2010, MOVEMENT DISORD, V25, P2634, DOI 10.1002/mds.23326
   Belmaker RH, 2008, NEW ENGL J MED, V358, P55, DOI 10.1056/NEJMra073096
   Braak H, 2003, NEUROBIOL AGING, V24, P197, DOI 10.1016/S0197-4580(02)00065-9
   Cervenka S, 2006, BRAIN, V129, P2017, DOI 10.1093/brain/awl163
   Cohen O, 2003, ARCH NEUROL-CHICAGO, V60, P405, DOI 10.1001/archneur.60.3.405
   Connor JR, 2009, BRAIN, V132, P2403, DOI 10.1093/brain/awp125
   Costello S, 2010, EUR J NEUROL, V17, P871, DOI 10.1111/j.1468-1331.2010.02974.x
   Dickson DW, 2009, PARKINSONISM RELAT D, V15, PS1, DOI 10.1016/S1353-8020(09)70769-2
   Dickson DW, 2010, MOVEMENT DISORD, V25, PS78, DOI 10.1002/mds.22637
   Doty RL., 1995, THE SMELL IDENTIFICATION TEST ADMINISTRATION MANUAL, V0, P0
   Farrer MJ, 2009, NAT GENET, V41, P163, DOI 10.1038/ng.293
   Gwinn-Hardy K, 2000, NEUROLOGY, V55, P800, DOI 10.1212/WNL.55.6.800
   Hargrave R, 1998, PSYCHOSOMATICS, V39, P177, DOI 10.1016/S0033-3182(98)71370-2
   Josephs KA, 2003, MOVEMENT DISORD, V18, P1018, DOI 10.1002/mds.10488
   Louis ED, 2001, ARCH NEUROL-CHICAGO, V58, P1584, DOI 10.1001/archneur.58.10.1584
   Louis ED, 2007, BRAIN, V130, P3297, DOI 10.1093/brain/awm266
   Louis ED, 2010, J NEUROL SCI, V289, P144, DOI 10.1016/j.jns.2009.08.029
   Mattila P, 2002, NEUROSCI LETT, V320, P81, DOI 10.1016/S0304-3940(02)00006-X
   Minen MT, 2008, MOVEMENT DISORD, V23, P1602, DOI 10.1002/mds.22161
   Möller JC, 2010, J NEUROL SCI, V289, P135, DOI 10.1016/j.jns.2009.08.035
   Nandhagopal R, 2009, BRAIN, V132, P2970, DOI 10.1093/brain/awp209
   Ondo WG, 2006, MOVEMENT DISORD, V21, P515, DOI 10.1002/mds.20746
   Reichmann H, 2009, PARKINSONISM RELAT D, V15, PS87, DOI 10.1016/S1353-8020(09)70789-8
   Rocca WA, 2007, MOVEMENT DISORD, V22, P1607, DOI 10.1002/mds.21584
   Ruottinen HM, 2000, NEUROLOGY, V54, P502, DOI 10.1212/WNL.54.2.502
   Shahed J, 2007, PARKINSONISM RELAT D, V13, P67, DOI 10.1016/j.parkreldis.2006.05.033
   Spanaki C, 2009, MOVEMENT DISORD, V24, P1662, DOI 10.1002/mds.22655
   Tan EK, 2008, MOVEMENT DISORD, V23, P993, DOI 10.1002/mds.22005
   Trenkwalder C, 1999, MOVEMENT DISORD, V14, P141, DOI 10.1002/1531-8257(199901)14:1<141::AID-MDS1024>3.3.CO;2-2
   Trenkwalder C, 2010, NAT REV NEUROL, V6, P337, DOI 10.1038/nrneurol.2010.55
   Turjanski N, 1999, NEUROLOGY, V52, P932, DOI 10.1212/WNL.52.5.932
   Vilariño-Güell C, 2010, NEUROGENETICS, V11, P401, DOI 10.1007/s10048-010-0241-x
   Walters AS, 2003, SLEEP MED, V4, P121, DOI 10.1016/S1389-9457(02)00258-7
   Woloshin S, 2006, PLOS MED, V3, P452, DOI 10.1371/journal.pmed.0030170
   WSZOLEK ZK, 1993, NERVENARZT, V64, P331
   Young JE, 2009, MAYO CLIN PROC, V84, P134, DOI 10.4065/84.2.134
NR 39
TC 21
Z9 23
U1 0
U2 3
PU LIPPINCOTT WILLIAMS & WILKINS
PI PHILADELPHIA
PA 530 WALNUT ST, PHILADELPHIA, PA 19106-3621 USA
SN 0028-3878
EI 
J9 NEUROLOGY
JI Neurology
PD MAY 15
PY 2011
VL 76
IS 19
BP 1623
EP 1630
DI 10.1212/WNL.0b013e318219fb42
PG 8
WC Clinical Neurology
SC Neurosciences & Neurology
GA 761XZ
UT WOS:000290437800007
PM 21555728
DA 2024-02-01
ER

PT J
AU Park, A
   Stacy, M
AF Park, Ariane
   Stacy, Mark
TI Dopamine-Induced Nonmotor Symptoms of Parkinson's Disease
SO PARKINSONS DISEASE
LA English
DT Review
ID hedonistic homeostatic dysregulation; quality standards subcommittee; impulse control disorders; daytime sleepiness; ameliorates constipation; practice parameter; american-academy; risk-factors; double-blind; drug-use
AB Nonmotor symptoms of Parkinson's disease (PD) may emerge secondary to the underlying pathogenesis of the disease, while others are recognized side effects of treatment. Inevitably, there is an overlap as the disease advances and patients require higher dosages and more complex medical regimens. The non-motor symptoms that emerge secondary to dopaminergic therapy encompass several domains, including neuropsychiatric, autonomic, and sleep. These are detailed in the paper. Neuropsychiatric complications include hallucinations and psychosis. In addition, compulsive behaviors, such as pathological gambling, hypersexuality, shopping, binge eating, and punding, have been shown to have a clear association with dopaminergic medications. Dopamine dysregulation syndrome (DDS) is a compulsive behavior that is typically viewed through the lens of addiction, with patients needing escalating dosages of dopamine replacement therapy. Treatment side effects on the autonomic system include nausea, orthostatic hypotension, and constipation. Sleep disturbances include fragmented sleep, nighttime sleep problems, daytime sleepiness, and sleep attacks. Recognizing the non-motor symptoms that can arise specifically from dopamine therapy is useful to help optimize treatment regimens for this complex disease.
C1 [Park, Ariane] Ohio State Univ, Dept Neurol, Columbus, OH 43210 USA.
   [Stacy, Mark] Duke Univ, Med Ctr, Div Neurol, Durham, NC 27705 USA.
C3 University System of Ohio; Ohio State University; Duke University
RP Stacy, M (corresponding author), Duke Univ, Med Ctr, Div Neurol, Durham, NC 27705 USA.
EM mark.stacy@duke.edu
CR Adler CH, 2003, MOVEMENT DISORD, V18, P287, DOI 10.1002/mds.10390
   Albanese A, 1997, MOVEMENT DISORD, V12, P764, DOI 10.1002/mds.870120524
   American Psychiatric Association, 2000, TASK FORC DSM 4 DIAG, V37, P0
   Antonini A, 2009, LANCET NEUROL, V8, P929, DOI 10.1016/S1474-4422(09)70225-X
   Ardouin C, 2006, MOVEMENT DISORD, V21, P1941, DOI 10.1002/mds.21098
   Bandini F, 2007, PARKINSONISM RELAT D, V13, P369, DOI 10.1016/j.parkreldis.2006.07.011
   Biglan KM, 2007, NEUROLOGY, V69, P187, DOI 10.1212/01.wnl.0000265593.34438.00
   Brunner H, 2002, MOVEMENT DISORD, V17, P928, DOI 10.1002/mds.10242
   Cannas A, 2007, J NEUROL, V254, P110, DOI 10.1007/s00415-006-0285-x
   Ceravolo R, 2009, PARKINSONISM RELAT D, V15, PS111, DOI 10.1016/S1353-8020(09)70847-8
   CHRISTENSON GA, 1994, J CLIN PSYCHIAT, V55, P5
   Comella Cynthia L, 2003, CURR NEUROL NEUROSCI REP, V3, P173, DOI 10.1007/s11910-003-0073-2
   Dowling GA, 2005, SLEEP MED, V6, P459, DOI 10.1016/j.sleep.2005.04.004
   Driver-Dunckley E, 2003, NEUROLOGY, V61, P422, DOI 10.1212/01.WNL.0000076478.45005.EC
   Dusek P, 2010, CLIN NEUROPHARMACOL, V33, P186, DOI 10.1097/WNF.0b013e3181e71166
   EDWARDS LL, 1993, ANN NEUROL, V33, P490, DOI 10.1002/ana.410330512
   Evans AH, 2006, ANN NEUROL, V59, P852, DOI 10.1002/ana.20822
   Evans AH, 2004, MOVEMENT DISORD, V19, P397, DOI 10.1002/mds.20045
   Evans AH, 2005, NEUROLOGY, V65, P1570, DOI 10.1212/01.wnl.0000184487.72289.f0
   Evans AH, 2009, MOVEMENT DISORD, V24, P1561, DOI 10.1002/mds.22505
   Fénelon G, 2000, BRAIN, V123, P733, DOI 10.1093/brain/123.4.733
   Frucht S, 1999, NEUROLOGY, V52, P1908, DOI 10.1212/WNL.52.9.1908
   Gallagher DA, 2007, MOVEMENT DISORD, V22, P1757, DOI 10.1002/mds.21611
   Giovannoni G, 2000, J NEUROL NEUROSUR PS, V68, P423, DOI 10.1136/jnnp.68.4.423
   Gjerstad MD, 2006, NEUROLOGY, V67, P853, DOI 10.1212/01.wnl.0000233980.25978.9d
   Goldstein DS, 2006, CLIN AUTON RES, V16, P46, DOI 10.1007/s10286-006-0317-8
   Hjort N, 2004, MOVEMENT DISORD, V19, P196, DOI 10.1002/mds.10639
   Honig H, 2009, MOVEMENT DISORD, V24, P1468, DOI 10.1002/mds.22596
   Johanson JF, 2007, ALIMENT PHARM THER, V25, P1351, DOI 10.1111/j.1365-2036.2007.03320.x
   Jost WH, 1997, MOVEMENT DISORD, V12, P423, DOI 10.1002/mds.870120324
   Koob GF, 2001, NEUROPSYCHOPHARMACOL, V24, P97, DOI 10.1016/S0893-133X(00)00195-0
   Lawrence AD, 2003, LANCET NEUROL, V2, P595, DOI 10.1016/S1474-4422(03)00529-5
   Leu-Semenescu S, 2009, SLEEP MED, V10, P494, DOI 10.1016/j.sleep.2008.12.010
   Lim SY, 2009, J CLIN NEUROSCI, V16, P1148, DOI 10.1016/j.jocn.2008.12.010
   Liu Z, 2005, MOVEMENT DISORD, V20, P680, DOI 10.1002/mds.20387
   Lu C, 2006, ARCH NEUROL-CHICAGO, V63, P298, DOI 10.1001/archneur.63.2.298-a
   Magerkurth C, 2005, CLIN AUTON RES, V15, P76, DOI 10.1007/s10286-005-0253-z
   Manni R, 2004, SLEEP MED, V5, P189, DOI 10.1016/j.sleep.2003.01.001
   MILLER E, 1973, NEW YORK STATE J MED, V73, P2657
   Miyasaki JM, 2007, MOVEMENT DISORD, V22, P1179, DOI 10.1002/mds.21296
   Miyasaki JM, 2006, NEUROLOGY, V66, P996, DOI 10.1212/01.wnl.0000215428.46057.3d
   Mostile G, 2009, PARKINSONISM RELAT D, V15, PS224, DOI 10.1016/S1353-8020(09)70820-X
   Nutt JG, 2007, MOVEMENT DISORD, V22, P1, DOI 10.1002/mds.21060
   Ondo WG, 2005, MOVEMENT DISORD, V20, P958, DOI 10.1002/mds.20474
   Ondo WG, 2008, ARCH NEUROL-CHICAGO, V65, P1337, DOI 10.1001/archneur.65.10.1337
   Paus S, 2003, MOVEMENT DISORD, V18, P659, DOI 10.1002/mds.10417
   Pezzella FR, 2005, MOVEMENT DISORD, V20, P77, DOI 10.1002/mds.20288
   Pinto Rodrigo A, 2009, GASTROINTEST ENDOSC CLIN N AM, V19, P83, DOI 10.1016/j.giec.2008.12.011
   Pollak P, 2004, J NEUROL NEUROSUR PS, V75, P689, DOI 10.1136/jnnp.2003.029868
   SADJADPOUR K, 1983, JAMA-J AM MED ASSOC, V249, P1148, DOI 10.1001/jama.1983.03330330030012
   Sakakibara R, 2005, MOVEMENT DISORD, V20, P261, DOI 10.1002/mds.20352
   SanchezRamos JR, 1996, ARCH NEUROL-CHICAGO, V53, P1265, DOI 10.1001/archneur.1996.00550120077019
   Silveira-Moriyama L, 2006, MOVEMENT DISORD, V21, P2214, DOI 10.1002/mds.21118
   Singer W, 2006, ARCH NEUROL-CHICAGO, V63, P513, DOI 10.1001/archneur.63.4.noc50340
   Stacy M, 2002, DRUG AGING, V19, P733, DOI 10.2165/00002512-200219100-00002
   Stacy M, 1999, MED CLIN N AM, V83, P469, DOI 10.1016/S0025-7125(05)70114-0
   Stowe RL, 2008, COCHRANE DB SYST REV, V0, P0, DOI DOI 10.1002/14651858.CD006564.pub2
   Sullivan KL, 2006, MOVEMENT DISORD, V21, P115, DOI 10.1002/mds.20666
   Thomas A, 2010, ANN NEUROL, V68, P400, DOI 10.1002/ana.22029
   Verbaan D, 2008, MOVEMENT DISORD, V23, P35, DOI 10.1002/mds.21727
   Voon V, 2006, NEUROLOGY, V66, P1750, DOI 10.1212/01.wnl.0000218206.20920.4d
   Voon V, 2007, ARCH NEUROL-CHICAGO, V64, P212, DOI 10.1001/archneur.64.2.212
   Weintraub D, 2006, ARCH NEUROL-CHICAGO, V63, P969, DOI 10.1001/archneur.63.7.969
   Weintraub D, 2009, PARKINSONISM RELAT D, V15, PS110, DOI 10.1016/S1353-8020(09)70794-1
   Weintraub D, 2010, ARCH NEUROL-CHICAGO, V67, P589, DOI 10.1001/archneurol.2010.65
   Zangaglia R, 2007, MOVEMENT DISORD, V22, P1239, DOI 10.1002/mds.21243
   Zesiewicz TA, 2010, NEUROLOGY, V74, P924, DOI 10.1212/WNL.0b013e3181d55f24
NR 67
TC 31
Z9 34
U1 0
U2 6
PU HINDAWI LTD
PI LONDON
PA ADAM HOUSE, 3RD FLR, 1 FITZROY SQ, LONDON, W1T 5HF, ENGLAND
SN 2090-8083
EI 2042-0080
J9 PARKINSONS DIS-US
JI Parkinsons Dis.
PD JUN 15
PY 2011
VL 2011
IS 
BP 
EP 
DI 10.4061/2011/485063
PG 6
WC Clinical Neurology
SC Neurosciences & Neurology
GA V29RN
UT WOS:000208765600042
PM 21603184
DA 2024-02-01
ER

PT J
AU Sanford, M
   Scott, LJ
AF Sanford, Mark
   Scott, Lesley J.
TI Spotlight on Rotigotine Transdermal Patch in Parkinson's Disease
SO DRUGS & AGING
LA English
DT Article
ID long-term treatment; controlled-trial; double-blind; placebo
AB Rotigotine transdermal patch (Neupro) [referred to here as rotigotine] is a non-ergolinic dopamine agonist that is available in the EU as monotherapy for the treatment of early Parkinson's disease and as combination therapy with levodopa throughout the course of the disease. Daily application of the rotigotine patch provided predictable release and absorption of rotigotine, with steady-state rotigotine concentrations reached within 1-2 days. In early Parkinson's disease, compared with placebo, rotigotine monotherapy produced significantly greater improvements in the Unified Parkinson's Disease Rating Scale summed motor and activities of daily living (ADL) scores (primary endpoint), as well as significantly higher response rates. In advanced Parkinson's disease, rotigotine in combination with levodopa reduced 'off' time (primary endpoint) and improved motor functioning and ADL significantly more than levodopa plus placebo. In patients with inadequate early morning motor control despite antiparkinsonian treatment, rotigotine improved morning motor functioning and reduced sleep disturbances, night-time motor symptoms, depressive symptoms, pain and functioning, and quality of life to a significantly greater extent than placebo. The efficacy of rotigotine relative to other treatments requires further evaluation, as there were inconsistent results in noninferiority analyses that compared rotigotine to other dopamine agonists. Rotigotine was generally well tolerated across the trials, with the most common treatment-emergent adverse events being application-site reactions, gastrointestinal disturbances, somnolence and headache. No unexpected adverse effects were observed in extension studies of up to 6 years. Thus, rotigotine offers a novel approach to the treatment of Parkinson's disease and, given its ease of administration, efficacy in reducing disabling motor and non-motor symptoms, and acceptable tolerability profile, it has the potential to be an attractive treatment option for this highly debilitating disease.
C1 [Sanford, Mark; Scott, Lesley J.] Adis, Auckland 0754, New Zealand.
C3 Adis International
RP Sanford, M (corresponding author), Adis, 41 Centorian Dr,Private Bag 65901, Auckland 0754, New Zealand.
EM demail@adis.co.nz
CR BELLUZZI JD, 1994, MOVEMENT DISORD, V9, P147, DOI 10.1002/mds.870090204
   Blindauer K, 2003, ARCH NEUROL-CHICAGO, V60, P1721
   Cawello W, 2009, DRUG METAB DISPOS, V37, P2055, DOI 10.1124/dmd.109.027383
   GHYS L, 2010, 7 INT C MENT DYSF OT, V0, P0
   GILADI N, 2011, MOV DISORD S2, V26, P128
   Giladi N, 2007, MOVEMENT DISORD, V22, P2398, DOI 10.1002/mds.21741
   Jankovic J, 2007, ARCH NEUROL-CHICAGO, V64, P676, DOI 10.1001/archneur.64.5.676
   LeWitt PA, 2007, NEUROLOGY, V68, P1262, DOI 10.1212/01.wnl.0000259516.61938.bb
   LeWitt PA, 2010, NEUROLOGY, V74, P0
   Poewe WH, 2007, LANCET NEUROL, V6, P513, DOI 10.1016/S1474-4422(07)70108-4
   Sanford M, 2011, CNS DRUGS, V25, P699, DOI 10.2165/11206750-000000000-00000
   Scheller D, 2007, EXP NEUROL, V203, P415, DOI 10.1016/j.expneurol.2006.08.026
   Trenkwalder C, 2011, MOVEMENT DISORD, V26, P90, DOI 10.1002/mds.23441
   Watts RL, 2007, NEUROLOGY, V68, P272, DOI 10.1212/01.wnl.0000252355.79284.22
   Watts RL, 2010, MOVEMENT DISORD, V25, P0
NR 16
TC 5
Z9 6
U1 0
U2 11
PU ADIS INT LTD
PI AUCKLAND
PA 41 CENTORIAN DR, PRIVATE BAG 65901, MAIRANGI BAY, AUCKLAND 1311, NEW ZEALAND
SN 1170-229X
EI 
J9 DRUG AGING
JI Drugs Aging
PD JUN 15
PY 2011
VL 28
IS 12
BP 1015
EP 1017
DI 
PG 3
WC Geriatrics & Gerontology; Pharmacology & Pharmacy
SC Geriatrics & Gerontology; Pharmacology & Pharmacy
GA 871XW
UT WOS:000298772000008
PM 22117099
DA 2024-02-01
ER

PT J
AU Schulte, EC
   Winkelmann, J
AF Schulte, Eva C.
   Winkelmann, Juliane
TI When Parkinson's disease patients go to sleep: specific sleep disturbances related to Parkinson's disease
SO JOURNAL OF NEUROLOGY
LA English
DT Article
DE Sleep; Sleep disturbances; Sleep disorders; Parkinson's disease; Rapid eye movement sleep behavior disorder; Restless legs syndrome; Insomnia
AB Nonmotor symptoms of Parkinson's disease can be as disabling as the much better studied motor symptoms. Among the nonmotor manifestations are numerous forms of alterations of physiologic sleep patterns that may present at different stages during the course of disease. These include changes believed to be primarily related to the underlying neurodegenerative process of the disease as well as those brought about secondarily, for example, by pharmacologic treatment. Also, sleep disturbances seen in Parkinson's disease can range from temporarily increased daytime sleepiness after introduction of a dopamine agonist to the therapeutic regime to specific sleep-related diagnoses such as restless legs syndrome, rapid eye movement sleep behavior disorder, periodic limb movements in sleep, and sleep-related breathing disorders such as obstructive sleep apnea. In this review, we discuss the different specific sleep disturbances that arise in the context of Parkinson's disease with a special emphasis on epidemiology, pathophysiology, and diagnosis.
C1 [Schulte, Eva C.; Winkelmann, Juliane] Tech Univ Munich, Neurol Klin & Poliklin, Klinkum Rechts Isar, Ismaningerstr 22, D-81675 Munich, Germany.
   [Winkelmann, Juliane] Tech Univ Munich, Inst Humangenet, Munich, Germany.
   [Winkelmann, Juliane] Helmholtz Zentrum Munchen, Inst Humangenet, Munich, Germany.
C3 Technical University of Munich; University of Hamburg; University Medical Center Hamburg-Eppendorf; Technical University of Munich; Helmholtz Association; Helmholtz-Center Munich - German Research Center for Environmental Health
RP Winkelmann, J (corresponding author), Tech Univ Munich, Neurol Klin & Poliklin, Klinkum Rechts Isar, Ismaningerstr 22, D-81675 Munich, Germany.
EM winkelmann@lrz.tum.de
CR Allen RP, 2003, SLEEP MED, V4, P101, DOI 10.1016/S1389-9457(03)00010-8
   Arnulf I, 2002, NEUROLOGY, V58, P1019, DOI 10.1212/WNL.58.7.1019
   Arnulf I, 2000, NEUROLOGY, V55, P281, DOI 10.1212/WNL.55.2.281
   ASKENASY JJM, 1990, J NEURAL TRANSM-GEN, V79, P103, DOI 10.1007/BF01251005
   Boeve B, 2003, NEUROLOGY, V61, P40, DOI 10.1212/01.WNL.0000073619.94467.B0
   Boeve BF, 2007, BRAIN, V130, P2770, DOI 10.1093/brain/awm056
   Boeve BF, 2010, LANCET NEUROL, V9, P1040, DOI 10.1016/S1474-4422(10)70221-0
   Burn DJ, 2002, MOVEMENT DISORD, V17, P445, DOI 10.1002/mds.10114
   Chaudhuri KR, 2009, LANCET NEUROL, V8, P464, DOI 10.1016/S1474-4422(09)70068-7
   Chaudhuri KR, 2002, J NEUROL NEUROSUR PS, V73, P629, DOI 10.1136/jnnp.73.6.629
   Claassen DO, 2010, NEUROLOGY, V75, P494, DOI 10.1212/WNL.0b013e3181ec7fac
   COMELLA CL, 1994, MOVEMENT DISORD, V9, P545, DOI 10.1002/mds.870090507
   Comella CL, 2007, MOVEMENT DISORD, V22, PS367, DOI 10.1002/mds.21682
   De Cock VC, 2010, SLEEP MED, V11, P247, DOI 10.1016/j.sleep.2009.05.008
   de Maindreville AD, 2005, MOVEMENT DISORD, V20, P212, DOI 10.1002/mds.20263
   Dhawan V, 2006, AGE AGEING, V35, P220, DOI 10.1093/ageing/afj087
   Diederich NJ, 2005, MOVEMENT DISORD, V20, P1413, DOI 10.1002/mds.20624
   Fénelon G, 2000, BRAIN, V123, P733, DOI 10.1093/brain/123.4.733
   Findley L, 2002, MOVEMENT DISORD, V17, P60
   Gama RL, 2010, PARKINSONISM RELAT D, V16, P275, DOI 10.1016/j.parkreldis.2010.01.002
   Garcia-Borreguero D, 2005, NEUROLOGY, V61, P0
   Gasser T, 2009, BBA-MOL BASIS DIS, V1792, P587, DOI 10.1016/j.bbadis.2008.12.007
   Ghorayeb I, 2007, MOVEMENT DISORD, V22, P1567, DOI 10.1002/mds.21541
   Goulart FO, 2009, BRAZ J MED BIOL RES, V42, P771, DOI 10.1590/S0100-879X2009000800014
   Hampp G, 2008, CURR BIOL, V18, P678, DOI 10.1016/j.cub.2008.04.012
   Happe S, 2003, J NEUROL, V250, P83, DOI 10.1007/s00415-003-0957-8
   Healy DG, 2008, LANCET NEUROL, V7, P583, DOI 10.1016/S1474-4422(08)70117-0
   Högl B, 2010, MOVEMENT DISORD, V25, P2704, DOI 10.1002/mds.23190
   Högl B, 2003, NEUROPSYCHOPHARMACOL, V28, P1866, DOI 10.1038/sj.npp.1300250
   Högl B, 2003, MOVEMENT DISORD, V18, P319, DOI 10.1002/mds.10365
   Hood S, 2010, J NEUROSCI, V30, P14046, DOI 10.1523/JNEUROSCI.2128-10.2010
   Iranzo A, 2010, LANCET NEUROL, V9, P1070, DOI 10.1016/S1474-4422(10)70216-7
   Lee JE, 2009, MOVEMENT DISORD, V24, P579, DOI 10.1002/mds.22410
   Löhle M, 2009, J NEURAL TRANSM, V116, P1483, DOI 10.1007/s00702-009-0274-1
   Lu BS, 2010, CLIN CHEST MED, V31, P309, DOI 10.1016/j.ccm.2010.02.004
   Mahowald MW, 2005, NATURE, V437, P1279, DOI 10.1038/nature04287
   Manni R, 2002, NEUROLOGY, V59, P1979, DOI 10.1212/01.WNL.0000038351.32678.4A
   Maria B, 2003, RESP MED, V97, P1151, DOI 10.1016/S0954-6111(03)00188-4
   Martinez-Martin P, 2007, MOVEMENT DISORD, V22, P1623, DOI 10.1002/mds.21586
   Möller JC, 2010, J NEUROL SCI, V289, P135, DOI 10.1016/j.jns.2009.08.035
   NG KY, 1971, SCIENCE, V172, P487, DOI 10.1126/science.172.3982.487
   Noradina AT, 2010, SINGAP MED J, V51, P60
   OSullivan SS, 2008, MOVEMENT DISORD, V23, P101, DOI 10.1002/mds.21813
   Ondo WG, 2001, NEUROLOGY, V57, P1392, DOI 10.1212/WNL.57.8.1392
   Onofrj M, 2002, NEUROL SCI, V23, PS91, DOI 10.1007/s100720200085
   Pacchetti C, 2005, MOVEMENT DISORD, V20, P1439, DOI 10.1002/mds.20582
   Pahwa R, 2007, NEUROLOGY, V68, P1108, DOI 10.1212/01.wnl.0000258660.74391.c1
   Paus S, 2003, MOVEMENT DISORD, V18, P659, DOI 10.1002/mds.10417
   Peralta CM, 2009, MOVEMENT DISORD, V24, P2076, DOI 10.1002/mds.22694
   Pichler I, 2010, AM J MED GENET B, V153B, P350, DOI 10.1002/ajmg.b.30988
   Poewe WH, 2007, LANCET NEUROL, V6, P513, DOI 10.1016/S1474-4422(07)70108-4
   Poryazova R, 2010, EUR NEUROL, V63, P129, DOI 10.1159/000276402
   Postuma RB, 2009, NEUROLOGY, V72, P1296, DOI 10.1212/01.wnl.0000340980.19702.6e
   Razmy A, 2004, ARCH NEUROL-CHICAGO, V61, P97, DOI 10.1001/archneur.61.1.97
   Reichmann H, 2003, CNS DRUGS, V17, P965, DOI 10.2165/00023210-200317130-00003
   Remy P, 2005, BRAIN, V128, P1314, DOI 10.1093/brain/awh445
   Rye DB, 2002, NEUROLOGY, V58, P341, DOI 10.1212/WNL.58.3.341
   Satake W, 2009, NAT GENET, V41, P1303, DOI 10.1038/ng.485
   Schormair B, 2008, NAT GENET, V40, P946, DOI 10.1038/ng.190
   Shpirer I, 2006, MOVEMENT DISORD, V21, P1432, DOI 10.1002/mds.21002
   Simón-Sánchez J, 2009, NAT GENET, V41, P1308, DOI 10.1038/ng.487
   Stefansson H, 2007, NEW ENGL J MED, V357, P639, DOI 10.1056/NEJMoa072743
   Stevens S, 2004, SLEEP, V27, P967, DOI 10.1093/sleep/27.5.967
   Tan EK, 2002, NEUROLOGY, V58, P465, DOI 10.1212/WNL.58.3.465
   Tandberg E, 1998, MOVEMENT DISORD, V13, P895, DOI 10.1002/mds.870130606
   Trenkwalder C, 2010, MOV DISORD, V0, P0
   Vilariño-Güell C, 2008, NEUROLOGY, V71, P222, DOI 10.1212/01.wnl.0000317101.67684.e3
   Wetter TC, 2001, MOVEMENT DISORD, V16, P928, DOI 10.1002/mds.1163
   Wetter TC, 2000, SLEEP, V23, P361
   Winkelmann J, 2007, MOVEMENT DISORD, V22, PS449, DOI 10.1002/mds.21587
   Winkelmann J, 2007, NAT GENET, V39, P1000, DOI 10.1038/ng2099
NR 71
TC 36
Z9 39
U1 1
U2 1
PU SPRINGER HEIDELBERG
PI HEIDELBERG
PA TIERGARTENSTRASSE 17, D-69121 HEIDELBERG, GERMANY
SN 0340-5354
EI 1432-1459
J9 J NEUROL
JI J. Neurol.
PD MAY 15
PY 2011
VL 258
IS 
BP S328
EP S335
DI 10.1007/s00415-011-5933-0
PG 8
WC Clinical Neurology
SC Neurosciences & Neurology
GA VK3WE
UT WOS:000685924700007
DA 2024-02-01
ER

PT J
AU Busková, J
   Klempír, J
   Majerová, V
   Picmausová, J
   Sonka, K
   Jech, R
   Roth, J
   Ruzicka, E
AF Buskova, Jitka
   Klempir, Jiri
   Majerova, Veronika
   Picmausova, Jana
   Sonka, Karel
   Jech, Robert
   Roth, Jan
   Ruzicka, Evzen
TI Sleep disturbances in untreated Parkinson's disease
SO JOURNAL OF NEUROLOGY
LA English
DT Article
DE Parkinson's disease; Untreated patients; Subjective sleep perception; Daytime sleepiness; Rapid eye movement sleep behavior disorder
ID excessive daytime sleepiness; eye-movement sleep; behavior disorder; rem-sleep; neurodegenerative disease; de-novo; scale; pd; polysomnography; instrument
AB Sleep abnormalities are frequently found in Parkinson's disease (PD). However, it is unclear if they are present from the initial stages of PD. We thus aimed to assess sleep disturbances in newly diagnosed PD patients. We investigated 20 untreated PD patients using the Epworth Sleepiness Scale (ESS), the Pittsburgh Sleep Quality Index (PSQI) and the PD Sleep Scale (PDSS). Video-polysomnography and multiple sleep latency test (MSLT) were performed in 15 patients and 15 healthy controls. The ESS score was abnormally high in one patient, while short MSLT times were found in three other patients. The PSQI was higher (p < 0.05) and the PDSS lower (p < 0.001) in patients compared with controls. Video-polysomnography demonstrated a higher percentage of rapid eye movement sleep without atonia (RWA) in patients compared with controls (mean 28 vs. 2.9%, p < 0.001), whereas only one patient had clinically manifested rapid eye movement sleep behavior disorder (RBD). Interestingly, the occurrence of RWA correlated with the motor score (rho = 0.65, p < 0.05). This study demonstrates that sleep disturbances emerge, in a proportion of patients, from the early stages of PD. RWA is a common finding while RBD is rarely present in early untreated PD.
C1 [Buskova, Jitka; Klempir, Jiri; Majerova, Veronika; Picmausova, Jana; Sonka, Karel; Jech, Robert; Roth, Jan; Ruzicka, Evzen] Charles Univ Prague, Fac Med 1, Dept Neurol, Gen Univ Hosp Prague,Ctr Clin Neurosci, Prague 12821 2, Czech Republic.
C3 Charles University Prague; General University Hospital Prague
RP Ruzicka, E (corresponding author), Charles Univ Prague, Fac Med 1, Dept Neurol, Gen Univ Hosp Prague,Ctr Clin Neurosci, Katerinska 30, Prague 12821 2, Czech Republic.
EM eruzi@lf1.cuni.cz
FU Czech Ministry of Education [0021620849]; Czech Ministry of Health [NT 11331-6]
CR Abbott RD, 2005, NEUROLOGY, V65, P1442, DOI 10.1212/01.wnl.0000183056.89590.0d
   Adler CH, 2005, NEUROLOGY, V64, PS12, DOI 10.1212/WNL.64.12_suppl_3.S12
   Allen RP, 2003, SLEEP MED, V4, P101, DOI 10.1016/S1389-9457(03)00010-8
   American Academy of Sleep Medicine, 2005, INT CLASS SLEEP DIS, V0, P0
   [Anonymous], 2000, DSM 4 DIAGN STAT MAN, V0, P0
   Arnulf I, 2002, NEUROLOGY, V58, P1019, DOI 10.1212/WNL.58.7.1019
   Boeve BF, 2007, BRAIN, V130, P2770, DOI 10.1093/brain/awm056
   Borek LL, 2007, MOVEMENT DISORD, V22, P198, DOI 10.1002/mds.21255
   Burke RE, 2008, ANN NEUROL, V64, P485, DOI 10.1002/ana.21541
   BUYSSE DJ, 1989, PSYCHIAT RES, V28, P193, DOI 10.1016/0165-1781(89)90047-4
   Gómez-Esteban JC, 2011, J NEUROL, V258, P494, DOI 10.1007/s00415-010-5786-y
   Chaudhuri KR, 2002, J NEUROL NEUROSUR PS, V73, P629, DOI 10.1136/jnnp.73.6.629
   Consens FB, 2005, SLEEP, V28, P993, DOI 10.1093/sleep/28.8.993
   De Cock VC, 2008, NAT CLIN PRACT NEURO, V4, P254, DOI 10.1038/ncpneuro0775
   Dhawan V, 2006, J NEUROL SCI, V248, P158, DOI 10.1016/j.jns.2006.05.004
   Fabbrini G, 2003, NEUROL SCI, V24, P178, DOI 10.1007/s10072-003-0118-y
   Fabbrini G, 2002, MOVEMENT DISORD, V17, P1026, DOI 10.1002/mds.10193
   FERRINISTRAMBI L, 1992, GERONTOLOGY, V38, P92
   Flemons WW, 1999, SLEEP, V22, P667, DOI 10.1093/sleep/22.5.667
   Gagnon JF, 2006, LANCET NEUROL, V5, P424, DOI 10.1016/S1474-4422(06)70441-0
   Gagnon JF, 2002, NEUROLOGY, V59, P585, DOI 10.1212/WNL.59.4.585
   Garcia-Borreguero D, 2002, MOVEMENT DISORD, V17, P934, DOI 10.1002/mds.10233
   Grandas F, 2004, NEUROLOGY, V63, PS8, DOI 10.1212/WNL.63.8_suppl_3.S8
   Hobson DE, 2002, JAMA-J AM MED ASSOC, V287, P455, DOI 10.1001/jama.287.4.455
   Högl B, 2003, MOVEMENT DISORD, V18, P319, DOI 10.1002/mds.10365
   JOHNS MW, 1991, SLEEP, V14, P540, DOI 10.1093/sleep/14.6.540
   Kaynak D, 2005, EUR J NEUROL, V12, P199, DOI 10.1111/j.1468-1331.2004.00971.x
   LAPIERRE O, 1992, NEUROLOGY, V42, P1371, DOI 10.1212/WNL.42.7.1371
   Mitler M. M., 2005, PRINCIPLES PRACTICE, V0, P1417
   Ondo WG, 2001, NEUROLOGY, V57, P1392, DOI 10.1212/WNL.57.8.1392
   Postuma RB, 2009, NEUROLOGY, V72, P1296, DOI 10.1212/01.wnl.0000340980.19702.6e
   Rechtschaffen A, 1968, MANUAL STANDARDIZED, V0, P0
   Rye DB, 2002, NEUROLOGY, V58, P341, DOI 10.1212/WNL.58.3.341
   Scaglione C, 2005, NEUROL SCI, V25, P316, DOI 10.1007/s10072-004-0364-7
   Shpirer I, 2006, MOVEMENT DISORD, V21, P1432, DOI 10.1002/mds.21002
   Tandberg E, 1998, MOVEMENT DISORD, V13, P895, DOI 10.1002/mds.870130606
   Thannickal TC, 2007, BRAIN, V130, P1586, DOI 10.1093/brain/awm097
   Wetter TC, 2001, MOVEMENT DISORD, V16, P928, DOI 10.1002/mds.1163
   Wetter TC, 2000, SLEEP, V23, P361
NR 39
TC 32
Z9 36
U1 0
U2 13
PU SPRINGER HEIDELBERG
PI HEIDELBERG
PA TIERGARTENSTRASSE 17, D-69121 HEIDELBERG, GERMANY
SN 0340-5354
EI 
J9 J NEUROL
JI J. Neurol.
PD DEC 15
PY 2011
VL 258
IS 12
BP 2254
EP 2259
DI 10.1007/s00415-011-6109-7
PG 6
WC Clinical Neurology
SC Neurosciences & Neurology
GA 855VC
UT WOS:000297592600019
PM 21637949
DA 2024-02-01
ER

PT J
AU Nomura, T
   Inoue, Y
   Högl, B
   Uemura, Y
   Yasui, K
   Sasai, T
   Namba, K
   Nakashima, K
AF Nomura, Takashi
   Inoue, Yuichi
   Hoegl, Birgit
   Uemura, Yusuke
   Yasui, Kenichi
   Sasai, Taeko
   Namba, Kazuyoshi
   Nakashima, Kenji
TI Comparison of the clinical features of rapid eye movement sleep behavior disorder in patients with Parkinson's disease and multiple system atrophy
SO PSYCHIATRY AND CLINICAL NEUROSCIENCES
LA English
DT Article
DE multiple system atrophy; Parkinson's disease; polysomnography; rapid eye movement sleep behavior disorder; retrospective study
ID rem-sleep; delayed emergence; hallucinations
AB Aims: The aim of this study was to evaluate differences in the clinical presentation and polysomnographic characteristics of rapid eye movement sleep behavior disorder (RBD) between patients with Parkinson's disease (PD) and those with multiple system atrophy (MSA). Methods: We conducted clinical interviews examining RBD symptoms, including violent and non-violent behaviors, in 49 patients with PD and 16 patients with MSA (as well as their bed partners) and performed polysomnography on all subject patients. Results: Twenty-seven patients with PD (55.1%) and 11 patients with MSA (68.8%) had rapid eye movement sleep without atonia (RWA) on polysomnogram. The relative amounts of RWA were quite similar between the two groups. For most of the RWA-positive patients in both groups, RBD symptoms remained non-violent or silent. RBD symptoms in PD patients seemed to increase with the course of PD, while most of the RBD symptoms in the MSA patients occurred just prior to or at the onset of MSA and then disappeared within a short period. Conclusion: Although PD and MSA frequently accompany RWA, RBD symptoms often remain non-violent or silent. Differences in the course of RBD symptoms in patients with PD and MSA may reflect the difference in the degeneration process of the two disorders.
C1 [Nomura, Takashi; Uemura, Yusuke; Yasui, Kenichi; Nakashima, Kenji] Tottori Univ, Fac Med, Div Neurol, Dept Brain & Neurosci, Yonago, Tottori 6838504, Japan.
   [Inoue, Yuichi] Tokyo Med Univ, Dept Psychiat, Tokyo, Japan.
   [Inoue, Yuichi] Tokyo Med Univ, Dept Somnol, Tokyo, Japan.
   [Inoue, Yuichi; Sasai, Taeko; Namba, Kazuyoshi] Neuropsychiat Res Inst, Japan Somnol Ctr, Tokyo, Japan.
   [Hoegl, Birgit] Innsbruck Med Univ, Dept Neurol, Innsbruck, Austria.
C3 Tottori University; Tokyo Medical University; Tokyo Medical University; Medical University of Innsbruck
RP Nomura, T (corresponding author), Tottori Univ, Fac Med, Div Neurol, Dept Brain & Neurosci, 36-1 Nishicho, Yonago, Tottori 6838504, Japan.
EM ntnomura@med.tottori-u.ac.jp
FU Research Committee for Ataxic Diseases, the Ministry of Health and Welfare, Japan
CR American Academy of Sleep Medicine, 2005, INT CLASS SLEEP DIS, V0, P148
   American Sleep Disorders Association, 2007, MAN SCOR SLEEP ASS E, V0, P42
   Arnulf I, 2000, NEUROLOGY, V55, P281, DOI 10.1212/WNL.55.2.281
   Benarroch EE, 2003, CELL MOL NEUROBIOL, V23, P519, DOI 10.1023/A:1025067912199
   BONNET MH, 1992, SLEEP, V15, P526
   Braak H, 2003, NEUROBIOL AGING, V24, P197, DOI 10.1016/S0197-4580(02)00065-9
   Burke RE, 2008, ANN NEUROL, V64, P485, DOI 10.1002/ana.21541
   Comella CL, 1998, NEUROLOGY, V51, P526, DOI 10.1212/WNL.51.2.526
   Daniel S E, 1993, J NEURAL TRANSM SUPPL, V39, P165
   Flemons WW, 1999, SLEEP, V22, P667, DOI 10.1093/sleep/22.5.667
   Frauscher B, 2007, MOVEMENT DISORD, V22, P1464, DOI 10.1002/mds.21561
   Gagnon JF, 2002, NEUROLOGY, V59, P585, DOI 10.1212/WNL.59.4.585
   Gilman S, 1998, CLIN AUTON RES, V8, P359, DOI 10.1007/BF02309628
   Gjerstad MD, 2008, J NEUROL NEUROSUR PS, V79, P387, DOI 10.1136/jnnp.2007.116830
   Hobson DE, 2002, JAMA-J AM MED ASSOC, V287, P455, DOI 10.1001/jama.287.4.455
   Iranzo A, 2005, NEUROLOGY, V65, P247, DOI 10.1212/01.wnl.0000168864.97813.e0
   Iranzo A, 2006, LANCET NEUROL, V5, P572, DOI 10.1016/S1474-4422(06)70476-8
   Iranzo A, 2009, SLEEP MED REV, V13, P385, DOI 10.1016/j.smrv.2008.11.003
   KRYGER MH, 2000, PRINCIPLES PRACTICE, V0, P1217
   Lavault S, 2010, J NEUROL, V257, P1154, DOI 10.1007/s00415-010-5482-y
   Nomura T, 2003, MOVEMENT DISORD, V18, P812, DOI 10.1002/mds.10439
   Oudiette D, 2009, NEUROLOGY, V72, P551, DOI 10.1212/01.wnl.0000341936.78678.3a
   Plazzi G, 1997, NEUROLOGY, V48, P1094, DOI 10.1212/WNL.48.4.1094
   Postuma RB, 2009, NEUROLOGY, V72, P1296, DOI 10.1212/01.wnl.0000340980.19702.6e
   Rechtschaffen A, 1968, MANUAL STANDARDIZED, V0, P0
   Schenck CH, 1996, NEUROLOGY, V46, P388, DOI 10.1212/WNL.46.2.388
   Schenck CH, 2003, SLEEP, V26, P0
   SCHENCK CH, 1987, JAMA-J AM MED ASSOC, V257, P1786, DOI 10.1001/jama.257.13.1786
   Sinforiani E, 2006, MOVEMENT DISORD, V21, P462, DOI 10.1002/mds.20719
   Tachibana N, 1997, J NEUROL NEUROSUR PS, V63, P678, DOI 10.1136/jnnp.63.5.678
   Vetrugno R, 2004, SLEEP MED, V5, P21, DOI 10.1016/j.sleep.2003.07.002
   Vetrugno R, 2009, SLEEP MED, V10, P247, DOI 10.1016/j.sleep.2008.01.009
   WENNING GK, 1994, BRAIN, V117, P835, DOI 10.1093/brain/117.4.835
   Zucconi M, 2006, SLEEP MED, V7, P175, DOI 10.1016/j.sleep.2006.01.001
NR 34
TC 29
Z9 34
U1 0
U2 6
PU WILEY
PI HOBOKEN
PA 111 RIVER ST, HOBOKEN 07030-5774, NJ USA
SN 1323-1316
EI 1440-1819
J9 PSYCHIAT CLIN NEUROS
JI Psychiatry Clin. Neurosci.
PD JUN 15
PY 2011
VL 65
IS 3
BP 264
EP 271
DI 10.1111/j.1440-1819.2011.02201.x
PG 8
WC Clinical Neurology; Neurosciences; Psychiatry
SC Neurosciences & Neurology; Psychiatry
GA 753BY
UT WOS:000289740400008
PM 21507133
DA 2024-02-01
ER

PT J
AU Balija, MBG
   Griesinger, C
   Herzig, A
   Zweckstetter, M
   Jäckle, H
AF Balija, Madhu Babu Gajula
   Griesinger, Christian
   Herzig, Alf
   Zweckstetter, Markus
   Jaeckle, Herbert
TI Pre-Fibrillar α-Synuclein Mutants Cause Parkinson's Disease-Like Non-Motor Symptoms in <i>Drosophila</i>
SO PLOS ONE
LA English
DT Article
ID excessive daytime sleepiness; targeted gene-expression; locomotor-activity; mushroom body; melanogaster; protein; model; dopamine; cell; insights
AB Parkinson's disease (PD) is linked to the formation of insoluble fibrillar aggregates of the presynaptic protein alpha-Synuclein (alpha S) in neurons. The appearance of such aggregates coincides with severe motor deficits in human patients. These deficits are often preceded by non-motor symptoms such as sleep-related problems in the patients. PD-like motor deficits can be recapitulated in model organisms such as Drosophila melanogaster when alpha S is pan-neurally expressed. Interestingly, both these deficits are more severe when alpha S mutants with reduced aggregation properties are expressed in flies. This indicates that that alpha S aggregation is not the primary cause of the PD-like motor symptoms. Here we describe a model for PD in Drosophila which utilizes the targeted expression of alpha S mutants in a subset of dopadecarboxylase expressing serotonergic and dopaminergic (DA) neurons. Our results show that targeted expression of pre-fibrillar alpha S mutants not only recapitulates PD-like motor symptoms but also the preceding non-motor symptoms such as an abnormal sleep-like behavior, altered locomotor activity and abnormal circadian periodicity. Further, the results suggest that the observed non-motor symptoms in flies are caused by an early impairment of neuronal functions rather than by the loss of neurons due to cell death.
C1 [Balija, Madhu Babu Gajula; Herzig, Alf; Jaeckle, Herbert] Max Planck Inst Biophys Chem, Abt Mol Entwicklungsbiol, Gottingen, Germany.
   [Griesinger, Christian; Zweckstetter, Markus] Max Planck Inst Biophys Chem, Abt NMR Basierte Strukturbiol, D-37077 Gottingen, Germany.
C3 Max Planck Society; Max Planck Society
RP Balija, MBG (corresponding author), Max Planck Inst Biophys Chem, Abt Mol Entwicklungsbiol, Gottingen, Germany.
EM hjaeckl@gwdg.de
FU Max-Planck-Society
CR Andretic R, 2000, P NATL ACAD SCI USA, V97, P1873, DOI 10.1073/pnas.97.4.1873
   Arnulf I, 2008, CURR OPIN NEUROL, V21, P472, DOI 10.1097/WCO.0b013e328305044d
   Baines RA, 2001, J NEUROSCI, V21, P1523, DOI 10.1523/JNEUROSCI.21-05-01523.2001
   Bischof J, 2007, P NATL ACAD SCI USA, V104, P3312, DOI 10.1073/pnas.0611511104
   BRAND AH, 1993, DEVELOPMENT, V118, P401
   Chanana B, 2009, P NATL ACAD SCI USA, V106, P11984, DOI 10.1073/pnas.0901148106
   Chaudhuri KR, 2009, LANCET NEUROL, V8, P464, DOI 10.1016/S1474-4422(09)70068-7
   Conway KA, 2000, P NATL ACAD SCI USA, V97, P571, DOI 10.1073/pnas.97.2.571
   Ebstein RP, 2010, NEURON, V65, P831, DOI 10.1016/j.neuron.2010.02.020
   Factor S., 2002, PARKINSONS DIS DIAGN, V0, P0
   Farrer MJ, 2006, NAT REV GENET, V7, P306, DOI 10.1038/nrg1831
   Feany MB, 2000, NATURE, V404, P394, DOI 10.1038/35006074
   Friggi-Grelin F, 2003, J NEUROBIOL, V54, P618, DOI 10.1002/neu.10185
   GEORGE JM, 1995, NEURON, V15, P361, DOI 10.1016/0896-6273(95)90040-3
   Harbison ST, 2009, TRENDS GENET, V25, P262, DOI 10.1016/j.tig.2009.04.003
   Hendricks JC, 2000, NEURON, V25, P129, DOI 10.1016/S0896-6273(00)80877-6
   Hirsh J, 2010, CURR BIOL, V20, P209, DOI 10.1016/j.cub.2009.11.037
   Ho KS, 2005, METHOD ENZYMOL, V393, P772, DOI 10.1016/S0076-6879(05)93041-3
   HOCH M, 1994, DEVELOPMENT, V120, P3439
   IWAI A, 1995, NEURON, V14, P467, DOI 10.1016/0896-6273(95)90302-X
   Joiner WJ, 2006, NATURE, V441, P757, DOI 10.1038/nature04811
   Karpinar DP, 2009, EMBO J, V28, P3256, DOI 10.1038/emboj.2009.257
   KONOPKA RJ, 1971, P NATL ACAD SCI USA, V68, P2112, DOI 10.1073/pnas.68.9.2112
   Krüger R, 1998, NAT GENET, V18, P106, DOI 10.1038/ng0298-106
   Kume K, 2005, J NEUROSCI, V25, P7377, DOI 10.1523/JNEUROSCI.2048-05.2005
   Lansbury PT, 2006, NATURE, V443, P774, DOI 10.1038/nature05290
   Li H, 2000, CURR BIOL, V10, P211, DOI 10.1016/S0960-9822(00)00340-7
   Maries E, 2003, NAT REV NEUROSCI, V4, P727, DOI 10.1038/nrn1199
   Pitman JL, 2006, NATURE, V441, P753, DOI 10.1038/nature04739
   Polymeropoulos MH, 1997, SCIENCE, V276, P2045, DOI 10.1126/science.276.5321.2045
   Rosato E, 2006, NAT PROTOC, V1, P559, DOI 10.1038/nprot.2006.79
   Rye DB, 2006, CURR NEUROL NEUROSCI, V6, P169, DOI 10.1007/s11910-996-0041-8
   Schapira AH, 2004, NEUROLOGY, V63, PS24, DOI 10.1212/WNL.63.8_suppl_3.S24
   Seugnet L, 2009, SLEEP, V32, P984, DOI 10.1093/sleep/32.8.984
   Shaw PJ, 2000, SCIENCE, V287, P1834, DOI 10.1126/science.287.5459.1834
   Singleton AB, 2003, SCIENCE, V302, P841, DOI 10.1126/science.1090278
   Suh J, 2007, NEURON, V55, P435, DOI 10.1016/j.neuron.2007.06.038
   White BH, 2001, NEURON, V31, P699, DOI 10.1016/S0896-6273(01)00415-9
   Whitehead DL, 2008, MOVEMENT DISORD, V23, P1137, DOI 10.1002/mds.22057
   Zimmerman JE, 2008, TRENDS NEUROSCI, V31, P371, DOI 10.1016/j.tins.2008.05.001
NR 40
TC 35
Z9 35
U1 1
U2 12
PU PUBLIC LIBRARY SCIENCE
PI SAN FRANCISCO
PA 1160 BATTERY STREET, STE 100, SAN FRANCISCO, CA 94111 USA
SN 1932-6203
EI 
J9 PLOS ONE
JI PLoS One
PD SEP 8
PY 2011
VL 6
IS 9
BP 
EP 
DI 10.1371/journal.pone.0024701
PG 7
WC Multidisciplinary Sciences
SC Science & Technology - Other Topics
GA 819CK
UT WOS:000294802800085
PM 21931820
DA 2024-02-01
ER

PT J
AU Kudo, T
   Loh, DH
   Truong, D
   Wu, YF
   Colwell, CS
AF Kudo, Takashi
   Loh, Dawn H.
   Truong, Danny
   Wu, Yingfei
   Colwell, Christopher S.
TI Circadian dysfunction in a mouse model of Parkinson's disease
SO EXPERIMENTAL NEUROLOGY
LA English
DT Article
DE Alpha-synuclein; Circadian rhythm; Parkinson's disease; Period; Mouse models of PD; Sleep; Suprachiasmatic nucleus
ID excessive daytime sleepiness; alpha-synuclein; gene-expression; disruption; disorder; rhythms; disturbances; metabolism; relevance; protein
AB Many Parkinson's disease (PD) patients exhibit sleep disorders as part of their symptoms with evidence suggesting that REM sleep disorders may be intimately associated with this disease. Possible dysfunction in the circadian system in PD has received less attention, yet problems in circadian timing are common in neurodegenerative diseases. In the present study, we examined the expression of daily and circadian rhythms in the alpha-synuclein overexpressing (ASO) transgenic line. We found selective deficits in the expression of circadian rhythms of locomotor activity, including lower night-time activity and greater fragmentation in the wheel-running activity in this PD model. These alterations were prominent in young adult (3-4 mo) ASO mice and worsened progressively with age, consistent with prior reports of age-related loss of motor skills. The temporal distribution of sleep was also altered in the ASO mice compared to littermate controls. In the ASO mice, the peak/trough expression of the clock gene PERIOD2 was normal in the master pacemaker of the circadian system: the suprachiasmatic nucleus (SCN); however, the daytime firing rate of SCN neurons was reduced in the mutant mice. Together, this data raises the possibility that a weakening of circadian output is a core feature of PD. The reduction in magnitude of circadian output would be expected to have functional consequences throughout the body. (C) 2011 Elsevier Inc. All rights reserved.
C1 [Kudo, Takashi; Loh, Dawn H.; Truong, Danny; Wu, Yingfei; Colwell, Christopher S.] Univ Calif Los Angeles, Dept Psychiat & Behav Sci, Los Angeles, CA 90024 USA.
C3 University of California System; University of California Los Angeles
RP Colwell, CS (corresponding author), Univ Calif Los Angeles, Dept Psychiat & Behav Sci, Los Angeles, CA 90024 USA.
EM ccolwell@mednet.ucla.edu
FU American Parkinson Disease Association through the Center of Excellence in Parkinson Disease at UCLA; Department of Neurobiology at UCLA
CR Abbott RD, 2005, NEUROLOGY, V65, P1442, DOI 10.1212/01.wnl.0000183056.89590.0d
   Auluck PK, 2010, ANNU REV CELL DEV BI, V26, P211, DOI 10.1146/annurev.cellbio.042308.113313
   Bechtold DA, 2010, TRENDS PHARMACOL SCI, V31, P191, DOI 10.1016/j.tips.2010.01.002
   Björklund A, 2010, PROG BRAIN RES, V184, P325, DOI 10.1016/S0079-6123(10)84017-8
   Björklund A, 2010, PROG BRAIN RES, V184, P53, DOI 10.1016/S0079-6123(10)84004-X
   Boeve BF, 2007, BRAIN, V130, P2770, DOI 10.1093/brain/awm056
   Braak H, 2006, MOVEMENT DISORD, V21, P2042, DOI 10.1002/mds.21065
   Bray MS, 2008, AM J PHYSIOL-HEART C, V294, PH1036, DOI 10.1152/ajpheart.01291.2007
   Burre J, 2010, SCIENCE, V329, P1663, DOI 10.1126/science.1195227
   Cabin DE, 2002, J NEUROSCI, V22, P8797
   CAMPBELL SS, 1984, NEUROSCI BIOBEHAV R, V8, P269, DOI 10.1016/0149-7634(84)90054-X
   CHENG F, 2010, J CHEM NEUROANA 1216, V0, P0
   Chokroverty S, 2009, SEMIN NEUROL, V29, P446, DOI 10.1055/s-0029-1237124
   Claassen DO, 2010, NEUROLOGY, V75, P494, DOI 10.1212/WNL.0b013e3181ec7fac
   Colwell CS, 2003, AM J PHYSIOL-REG I, V285, PR939, DOI 10.1152/ajpregu.00200.2003
   Cookson MR, 2009, MOL NEURODEGENER, V4, P0, DOI 10.1186/1750-1326-4-9
   Cooper AA, 2006, SCIENCE, V313, P324, DOI 10.1126/science.1129462
   Dawson TM, 2010, NEURON, V66, P646, DOI 10.1016/j.neuron.2010.04.034
   Dibner C, 2010, ANNU REV PHYSIOL, V72, P517, DOI 10.1146/annurev-physiol-021909-135821
   Dragich JM, 2010, EUR J NEUROSCI, V31, P864, DOI 10.1111/j.1460-9568.2010.07119.x
   Ferreira JJ, 2006, EUR J NEUROL, V13, P209, DOI 10.1111/j.1468-1331.2006.01262.x
   Fleming SM, 2006, NEUROSCIENCE, V142, P1245, DOI 10.1016/j.neuroscience.2006.07.005
   Fleming SM, 2008, EUR J NEUROSCI, V28, P247, DOI 10.1111/j.1460-9568.2008.06346.x
   Fleming SM, 2009, ADV BEHAV BIOL, V58, P483, DOI 10.1007/978-1-4419-0340-2_37
   Fleming SM, 2004, J NEUROSCI, V24, P9434, DOI 10.1523/JNEUROSCI.3080-04.2004
   Gagnon JF, 2008, CURR PHARM DESIGN, V14, P3430, DOI 10.2174/138161208786549353
   Gerstner JR, 2010, NAT REV NEUROSCI, V11, P577, DOI 10.1038/nrn2881
   Goedert M, 2010, TRENDS NEUROSCI, V33, P317, DOI 10.1016/j.tins.2010.04.003
   Hashimoto M, 1998, BRAIN RES, V799, P301, DOI 10.1016/S0006-8993(98)00514-9
   Hastings MH, 2003, NAT REV NEUROSCI, V4, P649, DOI 10.1038/nrn1177
   Iranzo A, 2009, SLEEP MED REV, V13, P385, DOI 10.1016/j.smrv.2008.11.003
   Itri JN, 2010, J NEUROPHYSIOL, V103, P632, DOI 10.1152/jn.00670.2009
   Jellinger KA, 2010, ANN NEUROL, V67, P550, DOI 10.1002/ana.21638
   Kalsbeek A, 2006, J BIOL RHYTHM, V21, P458, DOI 10.1177/0748730406293854
   Karatsoreos IN, 2011, P NATL ACAD SCI USA, V108, P1657, DOI 10.1073/pnas.1018375108
   Ko GYP, 2009, J NEUROCHEM, V110, P1150, DOI 10.1111/j.1471-4159.2009.06223.x
   Kudo T, 2011, EXP NEUROL, V228, P80, DOI 10.1016/j.expneurol.2010.12.011
   Kuhlman SJ, 2006, J BIOL RHYTHM, V21, P470, DOI 10.1177/0748730406294316
   Lansbury PT, 1999, P NATL ACAD SCI USA, V96, P3342, DOI 10.1073/pnas.96.7.3342
   Loh DH, 2010, PLOS ONE, V5, P0, DOI 10.1371/journal.pone.0012546
   Lotharius J, 2002, NAT REV NEUROSCI, V3, P932, DOI 10.1038/nrn983
   Marcheva B, 2010, NATURE, V466, P627, DOI 10.1038/nature09253
   Martin LJ, 2006, J NEUROSCI, V26, P41, DOI 10.1523/JNEUROSCI.4308-05.2006
   Matsui H, 2006, SLEEP, V29, P917, DOI 10.1093/sleep/29.7.917
   Maywood ES, 2010, J NEUROSCI, V30, P10199, DOI 10.1523/JNEUROSCI.1694-10.2010
   Menza M, 2010, MOVEMENT DISORD, V25, PS117, DOI 10.1002/mds.22788
   Morton AJ, 2005, J NEUROSCI, V25, P157, DOI 10.1523/JNEUROSCI.3842-04.2005
   Pack AI, 2007, PHYSIOL GENOMICS, V28, P232, DOI 10.1152/physiolgenomics.00139.2006
   Pallier PN, 2007, J NEUROSCI, V27, P7869, DOI 10.1523/JNEUROSCI.0649-07.2007
   Panda S, 2002, CELL, V109, P307, DOI 10.1016/S0092-8674(02)00722-5
   Pankratz N, 2009, HUM GENET, V124, P593, DOI 10.1007/s00439-008-0582-9
   Park A, 2009, J NEUROL, V256, PS293, DOI 10.1007/s00415-009-5240-1
   Postuma RB, 2006, NEUROLOGY, V66, P845, DOI 10.1212/01.wnl.0000203648.80727.5b
   Raggi A, 2010, EUR J NEUROL, V17, P1326, DOI 10.1111/j.1468-1331.2010.03034.x
   Reid KJ, 2009, SEMIN NEUROL, V29, P393, DOI 10.1055/s-0029-1237120
   Rockenstein E, 2002, J NEUROSCI RES, V68, P568, DOI 10.1002/jnr.10231
   Ruby NF, 2008, P NATL ACAD SCI USA, V105, P15593, DOI 10.1073/pnas.0808259105
   Schenck CH, 1996, NEUROLOGY, V46, P388, DOI 10.1212/WNL.46.2.388
   Schwartz MD, 2005, J BIOL RHYTHM, V20, P526, DOI 10.1177/0748730405280924
   Simón-Sánchez J, 2009, NAT GENET, V41, P1308, DOI 10.1038/ng.487
   Simuni T, 2008, ANN NEUROL, V64, PS65, DOI 10.1002/ana.21472
   Spillantini MG, 1997, NATURE, V388, P839, DOI 10.1038/42166
   Stevens S, 2004, SLEEP, V27, P967, DOI 10.1093/sleep/27.5.967
   Takahashi JS, 2008, SCIENCE, V322, P909, DOI 10.1126/science.1158822
   Takahashi JS, 2008, NAT REV GENET, V9, P764, DOI 10.1038/nrg2430
   Thorpy MJ, 2005, NEUROL CLIN, V23, P1187, DOI 10.1016/j.ncl.2005.05.001
   Wakabayashi K, 1997, NEUROSCI LETT, V239, P45, DOI 10.1016/S0304-3940(97)00891-4
   Wang LMC, 2009, ASN NEURO, V1, P0, DOI 10.1042/AN20090020
   Winkler S, 2007, NEUROLOGY, V69, P1745, DOI 10.1212/01.wnl.0000275524.15125.f4
   Wulff K, 2009, CURR OPIN GENET DEV, V19, P237, DOI 10.1016/j.gde.2009.03.007
NR 70
TC 117
Z9 133
U1 0
U2 24
PU ACADEMIC PRESS INC ELSEVIER SCIENCE
PI SAN DIEGO
PA 525 B ST, STE 1900, SAN DIEGO, CA 92101-4495 USA
SN 0014-4886
EI 1090-2430
J9 EXP NEUROL
JI Exp. Neurol.
PD NOV 15
PY 2011
VL 232
IS 1
BP 66
EP 75
DI 10.1016/j.expneurol.2011.08.003
PG 10
WC Neurosciences
SC Neurosciences & Neurology
GA 833UW
UT WOS:000295911400008
PM 21864527
DA 2024-02-01
ER

PT J
AU Zhong, G
   Naismith, SL
   Rogers, NL
   Lewis, SJG
AF Zhong, George
   Naismith, Sharon Linda
   Rogers, Naomi Louise
   Lewis, Simon John Geoffrey
TI Sleep-wake disturbances in common neurodegenerative diseases: A closer look at selected aspects of the neural circuitry
SO JOURNAL OF THE NEUROLOGICAL SCIENCES
LA English
DT Review
DE Sleep-wake disturbance; Neurodegenerative disease; Neural circuitry; Parkinson's disease; Alzheimer's disease
ID excessive daytime sleepiness; eye-movement sleep; quality-of-life; parkinsons-disease; rem-sleep; behavior disorder; alzheimer-disease; suprachiasmatic nucleus; bright light; double-blind
AB There is a growing appreciation regarding the relationship between common neurodegenerative diseases, such as Alzheimer's and Parkinson's and sleep-wake disturbances. These clinical features often herald the onset of such conditions and certainly appear to influence disease phenotype and progression. This article reviews some of the pathophysiological processes underlying specific disruptions within the neural circuitry underlying sleep-wake disturbances and explores how clinicopathological relationships commonly manifest. It is proposed that a greater understanding of these relationships should allow insights in to the efficacy of currently available treatments and help in the development of future therapies targeting disruptions within the sleep-wake neural circuitry. (C) 2011 Elsevier B.V. All rights reserved.
C1 [Zhong, George; Naismith, Sharon Linda; Lewis, Simon John Geoffrey] Univ Sydney, Parkinsons Dis Res Clin, Ageing Brain Ctr, Brain & Mind Res Inst, Camperdown, NSW 2050, Australia.
   [Rogers, Naomi Louise] Cent Queensland Univ, Sch Management & Mkt, Mackay, Qld 4740, Australia.
C3 University of Sydney; Central Queensland University
RP Lewis, SJG (corresponding author), Univ Sydney, Parkinsons Dis Res Clin, Ageing Brain Ctr, Brain & Mind Res Inst, 94 Mallett St, Camperdown, NSW 2050, Australia.
EM simonl@med.usyd.edu.au
FU National Health and Medical Research Council [632689]
CR Abbott RD, 2005, NEUROLOGY, V65, P1442, DOI 10.1212/01.wnl.0000183056.89590.0d
   Adler CH, 2003, MOVEMENT DISORD, V18, P287, DOI 10.1002/mds.10390
   Alves G, 2005, NEUROLOGY, V65, P1436, DOI 10.1212/01.wnl.0000183359.50822.f2
   Arendt J, 2008, BRIT J PSYCHIAT, V193, P267, DOI 10.1192/bjp.bp.108.050955
   Aurora RN, 2010, J CLIN SLEEP MED, V6, P85
   Benarroch EE, 2008, NEUROLOGY, V71, P594, DOI 10.1212/01.wnl.0000324283.57261.37
   BLIWISE DL, 1995, J GERIATR PSYCH NEUR, V8, P107, DOI 10.1177/089198879500800206
   Boeve BF, 2007, BRAIN, V130, P2770, DOI 10.1093/brain/awm056
   Boeve BF, 2003, SLEEP MED, V4, P281, DOI 10.1016/S1389-9457(03)00072-8
   Bonanni E, 2005, J SLEEP RES, V14, P311, DOI 10.1111/j.1365-2869.2005.00462.x
   Bordet R, 2003, CLIN NEUROPHARMACOL, V26, P65, DOI 10.1097/00002826-200303000-00005
   Born J, 2006, NEUROSCIENTIST, V12, P410, DOI 10.1177/1073858406292647
   Braak H, 2009, ADV ANAT EMBRYOL CEL, V201, P1
   Braak H, 2006, ACTA NEUROPATHOL, V112, P389, DOI 10.1007/s00401-006-0127-z
   Britton TC, 2009, NEUROLOGY, V72, P1294, DOI 10.1212/01.wnl.0000343502.98134.01
   Cai Y, 2010, EUR J NEUROL, V17, P550, DOI 10.1111/j.1468-1331.2009.02848.x
   Cicolin A, 2004, SLEEP MED, V5, P207, DOI 10.1016/j.sleep.2003.10.010
   Compta Y, 2009, BRAIN, V132, P3308, DOI 10.1093/brain/awp263
   CZEISLER CA, 1980, SLEEP, V2, P329
   Del Tredici K, 2002, J NEUROPATH EXP NEUR, V61, P413, DOI 10.1093/jnen/61.5.413
   Dev V, 2000, DRUG SAFETY, V23, P295, DOI 10.2165/00002018-200023040-00003
   Diederich NJ, 2005, SLEEP MED, V6, P313, DOI 10.1016/j.sleep.2005.03.011
   Diekelmann S, 2010, NAT REV NEUROSCI, V11, P114, DOI 10.1038/nrn2762
   dos Santos Moraes WA, 2006, SLEEP, V29, P199, DOI 10.1093/sleep/29.2.199
   Fernandez HH, 2009, INT J NEUROSCI, V119, P2196, DOI 10.3109/00207450903222758
   FERTL E, 1993, J NEURAL TRANSM-PARK, V5, P227, DOI 10.1007/BF02257677
   Foley D, 2001, J AM GERIATR SOC, V49, P1628, DOI 10.1111/j.1532-5415.2001.49271.x
   Forsaa EB, 2008, MOVEMENT DISORD, V23, P1420, DOI 10.1002/mds.22121
   Fronczek R, 2007, BRAIN, V130, P1577, DOI 10.1093/brain/awm090
   Fuller PM, 2007, J PHYSIOL-LONDON, V584, P735, DOI 10.1113/jphysiol.2007.140160
   Fuller PM, 2006, J BIOL RHYTHM, V21, P482, DOI 10.1177/0748730406294627
   Gagnon JF, 2008, CURR PHARM DESIGN, V14, P3430, DOI 10.2174/138161208786549353
   Gagnon JF, 2006, SLEEP, V29, P1321, DOI 10.1093/sleep/29.10.1321
   GALLAGHERTHOMPSON D, 1992, J AM GERIATR SOC, V40, P807, DOI 10.1111/j.1532-5415.1992.tb01853.x
   Gerstner JR, 2010, NAT REV NEUROSCI, V11, P577, DOI 10.1038/nrn2881
   GIUDITTA A, 1995, BEHAV BRAIN RES, V69, P157, DOI 10.1016/0166-4328(95)00012-I
   Gjerstad MD, 2006, NEUROLOGY, V67, P853, DOI 10.1212/01.wnl.0000233980.25978.9d
   Happe S, 2002, AGE AGEING, V31, P349, DOI 10.1093/ageing/31.5.349
   Homann CN, 2002, BMJ-BRIT MED J, V324, P1483, DOI 10.1136/bmj.324.7352.1483
   Ji DY, 2007, NAT NEUROSCI, V10, P100, DOI 10.1038/nn1825
   Juri C, 2005, CLIN NEUROPHARMACOL, V28, P185, DOI 10.1097/01.wnf.0000174932.82134.e2
   LANGSTON JW, 1978, ANN NEUROL, V3, P129, DOI 10.1002/ana.410030207
   LAPIERRE O, 1992, NEUROLOGY, V42, P1371, DOI 10.1212/WNL.42.7.1371
   Lee JH, 2007, AM J GERIAT PSYCHIAT, V15, P620, DOI 10.1097/JGP.0b013e3180381521
   Lee ML, 2009, CURR BIOL, V19, P848, DOI 10.1016/j.cub.2009.03.051
   Lu J, 2006, J NEUROSCI, V26, P193, DOI 10.1523/JNEUROSCI.2244-05.2006
   Lu J, 2000, J NEUROSCI, V20, P3830, DOI 10.1523/JNEUROSCI.20-10-03830.2000
   Maquet P, 2001, SCIENCE, V294, P1048, DOI 10.1126/science.1062856
   Meerlo P, 2009, SLEEP MED REV, V13, P187, DOI 10.1016/j.smrv.2008.07.004
   Medeiros CAM, 2007, J NEUROL, V254, P459, DOI 10.1007/s00415-006-0390-x
   Merica H, 2004, SLEEP MED REV, V8, P473, DOI 10.1016/j.smrv.2004.06.006
   Mistlberger RE, 2005, BRAIN RES REV, V49, P429, DOI 10.1016/j.brainresrev.2005.01.005
   Monti JM, 2007, SLEEP MED REV, V11, P113, DOI 10.1016/j.smrv.2006.08.003
   MONTI JM, 1988, PSYCHOPHARMACOLOGY, V95, P395
   Naismith SL, 2010, J NEUROPSYCH CLIN N, V22, P384, DOI 10.1176/appi.neuropsych.22.4.384
   Naismith SL, 2010, CLIN NEUROL NEUROSUR, V112, P420, DOI 10.1016/j.clineuro.2010.02.011
   Naismith SL, 2010, J GERIATR PSYCH NEUR, V23, P123, DOI 10.1177/0891988710363710
   Nieves AV, 2002, CLIN NEUROPHARMACOL, V25, P111, DOI 10.1097/00002826-200203000-00010
   Olson EJ, 2000, BRAIN, V123, P331, DOI 10.1093/brain/123.2.331
   Ondo WG, 2005, J NEUROL NEUROSUR PS, V76, P1636, DOI 10.1136/jnnp.2005.065870
   Overeem S, 2002, NEUROLOGY, V58, P498, DOI 10.1212/WNL.58.3.498
   Pace-Schott EF, 2002, NAT REV NEUROSCI, V3, P591, DOI 10.1038/nrn895
   Paus S, 2007, MOVEMENT DISORD, V22, P1495, DOI 10.1002/mds.21542
   Pollak C P, 1991, J GERIATR PSYCHIATRY NEUROL, V4, P204, DOI 10.1177/089198879100400405
   Postuma RB, 2009, NEUROLOGY, V72, P1296, DOI 10.1212/01.wnl.0000340980.19702.6e
   Rasch B, 2009, NAT NEUROSCI, V12, P396, DOI 10.1038/nn.2206
   Rauchs G, 2004, SLEEP, V27, P395, DOI 10.1093/sleep/27.3.395
   Riemersma-van Der Lek RF, 2008, JAMA-J AM MED ASSOC, V299, P2642, DOI 10.1001/jama.299.22.2642
   Santarelli L, 2003, SCIENCE, V301, P805, DOI 10.1126/science.1083328
   Saper CB, 2001, TRENDS NEUROSCI, V24, P726, DOI 10.1016/S0166-2236(00)02002-6
   Scarmeas N, 2007, ARCH NEUROL-CHICAGO, V64, P1755, DOI 10.1001/archneur.64.12.1755
   Simic G, 2009, NEUROPATH APPL NEURO, V35, P532, DOI 10.1111/j.1365-2990.2009.01038.x
   Stickgold R, 2005, NATURE, V437, P1272, DOI 10.1038/nature04286
   Stopa EG, 1999, J NEUROPATH EXP NEUR, V58, P29, DOI 10.1097/00005072-199901000-00004
   Thannickal TC, 2007, BRAIN, V130, P1586, DOI 10.1093/brain/awm097
   Tseng IJ, 2010, J CLIN NEUROSCI, V17, P1140, DOI 10.1016/j.jocn.2010.01.035
   Van Someren EJW, 2000, EXP GERONTOL, V35, P1229, DOI 10.1016/S0531-5565(00)00191-1
   Vendette M, 2007, NEUROLOGY, V69, P1843, DOI 10.1212/01.wnl.0000278114.14096.74
   Willis GL, 2007, CHRONOBIOL INT, V24, P521, DOI 10.1080/07420520701420717
   Wu YH, 2003, J CLIN ENDOCR METAB, V88, P5898, DOI 10.1210/jc.2003-030833
NR 80
TC 26
Z9 32
U1 0
U2 11
PU ELSEVIER SCIENCE BV
PI AMSTERDAM
PA PO BOX 211, 1000 AE AMSTERDAM, NETHERLANDS
SN 0022-510X
EI 1878-5883
J9 J NEUROL SCI
JI J. Neurol. Sci.
PD AUG 15
PY 2011
VL 307
IS 1-2
BP 9
EP 14
DI 10.1016/j.jns.2011.04.020
PG 6
WC Clinical Neurology; Neurosciences
SC Neurosciences & Neurology
GA 796KF
UT WOS:000293049500002
PM 21570695
DA 2024-02-01
ER

PT J
AU Niwa, F
   Kuriyama, N
   Nakagawa, M
   Imanishi, J
AF Niwa, Fumitoshi
   Kuriyama, Nagato
   Nakagawa, Masanori
   Imanishi, Jiro
TI Circadian rhythm of rest activity and autonomic nervous system activity at different stages in Parkinson's disease
SO AUTONOMIC NEUROSCIENCE-BASIC & CLINICAL
LA English
DT Article
DE Circadian rhythm; Heart rate variability; Parkinson's disease; Rest activity
ID heart-rate-variability; sleep disorders
AB Patients with Parkinson's disease (PD) often suffer from non-motor symptoms, including sleep and autonomic dysfunctions, controlled by circadian regulation. To evaluate the alteration of circadian rhythm in PD patients, we investigated both rest activities and autonomic functions. Twenty-seven patients with idiopathic PD and 30 age-matched control subjects were recruited. Group comparisons of controls (mean age: 68.93 years), early-PD patients classified as Hoehn-Yahr (HY) stage 1&2 (mean age: 70.78 years), and advanced-PD as HY 3824 (mean age: 68.61 years) were conducted. Measurement of rest activities was performed using Actigraph for 7 continuous days, and included measuring rhythm patterns (activity patterns recorded in or out of bed) and circadian rhythm amplitudes (power of the cycle being closest to 24 h). A power spectral analysis of heart rate variability (HRV) using 24-hour ambulatory ECG was also performed. The actigraphic measurements indicated that statistically PD patients have lower activity levels when out of bed and higher activity levels when in bed, and that, the circadian rest-activity rhythm in PD decreases with disease severity. The HRV analysis showed that the total frequency component and low frequency/high frequency ratio were low in PD patients, suggesting that autonomic activities and the circadian rhythm of the sympathetic nervous system are attenuated in PD. This study elucidated the disorganization in the rest activities and HRV of PD patients as well as the gradual alterations in the circadian rhythm. The circadian rhythm disturbances are important to consider the mechanism of non-motor symptoms that occur from early stage of PD. (C) 2011 Elsevier B.V. All rights reserved.
C1 [Niwa, Fumitoshi] Kyoto Prefectural Univ Med, Dept Neurol, Grad Sch Med Sci, Kamigyo Ku, Kyoto 6028566, Japan.
   [Kuriyama, Nagato] Kyoto Prefectural Univ Med, Dept Epidemiol Community Hlth & Med, Grad Sch Med Sci, Kyoto 6028566, Japan.
   [Imanishi, Jiro] Meiji Univ Integrat Med, Dept Integrat Med, Kyoto, Japan.
C3 Kyoto Prefectural University of Medicine; Kyoto Prefectural University of Medicine
RP Niwa, F (corresponding author), Kyoto Prefectural Univ Med, Dept Neurol, Grad Sch Med Sci, Kamigyo Ku, 465 Kajii Cho, Kyoto 6028566, Japan.
EM bunniwa@koto.kpu-m.ac.jp
CR Ancoli-Israel S, 2003, SLEEP, V26, P342, DOI 10.1093/sleep/26.3.342
   Bernardi L, 1996, CARDIOVASC RES, V32, P234, DOI 10.1016/0008-6363(96)00081-8
   Bordet R, 2003, CLIN NEUROPHARMACOL, V26, P65, DOI 10.1097/00002826-200303000-00005
   Bouhaddi M, 2004, AUTON NEUROSCI-BASIC, V116, P30, DOI 10.1016/j.autneu.2004.06.009
   Braak H, 2003, NEUROBIOL AGING, V24, P197, DOI 10.1016/S0197-4580(02)00065-9
   Camm AJ, 1996, EUR HEART J, V17, P354
   Chaudhuri KR, 2009, LANCET NEUROL, V8, P464, DOI 10.1016/S1474-4422(09)70068-7
   Devos D, 2003, J NEURAL TRANSM, V110, P997, DOI 10.1007/s00702-003-0016-8
   Gelb DJ, 1999, ARCH NEUROL-CHICAGO, V56, P33, DOI 10.1001/archneur.56.1.33
   Golombek DA, 2010, PHYSIOL REV, V90, P1063, DOI 10.1152/physrev.00009.2009
   Haapaniemi TH, 2001, J NEUROL NEUROSUR PS, V70, P305, DOI 10.1136/jnnp.70.3.305
   Haensch CA, 2009, PARKINSONISM RELAT D, V15, P134, DOI 10.1016/j.parkreldis.2008.04.031
   Harada T., 2010, AUTON NEUROSCI-BASIC, V158, P133, DOI 10.1016/J.AUTNEU.2010.07.016>
   Hastings M, 2000, BIOESSAYS, V22, P23, DOI 10.1002/(SICI)1521-1878(200001)22:1<23::AID-BIES6>3.3.CO;2-Q
   KRIPKE DF, 1978, ELECTROEN CLIN NEURO, V44, P674, DOI 10.1016/0013-4694(78)90133-5
   KURTHS J, 1995, CHAOS, V5, P88, DOI 10.1063/1.166090
   Manni R, 2007, NEUROL SCI, V28, PS1, DOI 10.1007/s10072-007-0731-2
   Mastrocola C, 1999, ACTA NEUROL SCAND, V99, P245, DOI 10.1111/j.1600-0404.1999.tb07355.x
   Mehta SH, 2008, CNS SPECTRUMS, V13, P6, DOI 10.1017/S1092852900017260
   Nass A, 2008, INT J NEUROSCI, V118, P291, DOI 10.1080/00207450701591065
   Orimo S, 1999, J NEUROL NEUROSUR PS, V67, P189, DOI 10.1136/jnnp.67.2.189
   Pursiainen V, 2002, J NEUROL, V249, P1535, DOI 10.1007/s00415-002-0884-0
   Saiki S, 2004, J NEUROL SCI, V220, P105, DOI 10.1016/j.jns.2004.02.018
   UDCMarsden CD, 1987, RECENT DEVELOPMENTS IN PARKINSONS DISEASE, V0, P153
   Ue H., 2000, ANNALS OF NONINVASIVE ELECTROCARDIOLOGY, V5, P336, DOI 10.1111/j.1542-474X.2000.tb00071.x
   vanSomeren EJW, 1996, BIOL PSYCHIAT, V40, P259, DOI 10.1016/0006-3223(95)00370-3
   Wenzelburger R, 2002, BRAIN, V125, P871, DOI 10.1093/brain/awf084
   Whitehead DL, 2008, MOVEMENT DISORD, V23, P1137, DOI 10.1002/mds.22057
NR 28
TC 49
Z9 55
U1 0
U2 10
PU ELSEVIER
PI AMSTERDAM
PA RADARWEG 29, 1043 NX AMSTERDAM, NETHERLANDS
SN 1566-0702
EI 1872-7484
J9 AUTON NEUROSCI-BASIC
JI Auton. Neurosci-Basic Clin.
PD DEC 7
PY 2011
VL 165
IS 2
BP 195
EP 200
DI 10.1016/j.autneu.2011.07.010
PG 6
WC Neurosciences
SC Neurosciences & Neurology
GA 861OR
UT WOS:000298029600008
PM 21871844
DA 2024-02-01
ER

PT J
AU Nishida, N
   Murakami, T
   Kadoh, K
   Tohge, R
   Yamanegi, M
   Saiki, H
   Ueda, K
   Matsumoto, S
   Ishikawa, M
   Takahashi, JA
   Toda, H
AF Nishida, Namiko
   Murakami, Tokiko
   Kadoh, Kunihiro
   Tohge, Rie
   Yamanegi, Miki
   Saiki, Hidemoto
   Ueda, Keita
   Matsumoto, Sadayuki
   Ishikawa, Masatsune
   Takahashi, Jun A.
   Toda, Hiroki
TI Subthalamic nucleus deep brain stimulation restores normal rapid eye movement sleep in Parkinson's disease
SO MOVEMENT DISORDERS
LA English
DT Article
DE Parkinson's disease; sleep disturbance; rapid eye movement sleep; polysomnography; subthalamic nucleus deep brain stimulation
ID rem-sleep; daytime sleepiness; behavior disorder; improvement; architecture
AB Background: In Parkinson's disease, sleep disturbance is a common occurrence. Methods: We evaluated sleep in 10 patients with Parkinson's disease (age, 57.5 +/- 9.8 years; disease duration, 12.3 +/- 2.7 years) before and after subthalamic nucleus deep brain stimulation using the Parkinson's disease sleep scale and polysomnography. Results: Their total sleep scale scores and daytime sleepiness subscale scores significantly improved after subthalamic nucleus-deep brain stimulation. The novel findings from this study significantly increased normal rapid eye movement sleep, and decreased abnormal rapid eye movement sleep without atonia after deep brain stimulation in patients with Parkinson's disease. The improved total sleep scale score correlated with decreased wakefulness after sleep onset. Moreover, improved daytime sleepiness correlated with increased normal rapid eye movement sleep time. Sleep improvement did not significantly correlate with resolution of motor complication or reduced dopaminergic dosages. Conclusions: Subthalamic nucleus-deep brain stimulation may have beneficial effects on sleep disturbance in advanced Parkinson's disease by restoring sleep architecture and normal rapid eye movement sleep. (C) 2011 Movement Disorder Society
C1 [Nishida, Namiko; Ishikawa, Masatsune; Takahashi, Jun A.; Toda, Hiroki] Tazuke Kofukai Med Res Inst, Dept Neurosurg, Kita Ku, Osaka 5308480, Japan.
   [Nishida, Namiko; Ishikawa, Masatsune; Takahashi, Jun A.; Toda, Hiroki] Kitano Hosp, Kita Ku, Osaka 5308480, Japan.
   [Nishida, Namiko] Osaka Biosci Inst, Dept Mol Behav Biol, Suita, Osaka 565, Japan.
   [Murakami, Tokiko; Kadoh, Kunihiro] Tazuke Kofukai Med Res Inst, Dept Lab Med, Osaka 5308480, Japan.
   [Tohge, Rie; Yamanegi, Miki; Saiki, Hidemoto; Matsumoto, Sadayuki] Tazuke Kofukai Med Res Inst, Dept Neurol, Osaka 5308480, Japan.
   [Ueda, Keita] Tazuke Kofukai Med Res Inst, Dept Psychiat, Osaka 5308480, Japan.
   [Ueda, Keita] Kyoto Univ, Grad Sch Med, Dept Psychiat, Kyoto, Japan.
C3 Kitano Hospital; Kyoto University
RP Toda, H (corresponding author), Tazuke Kofukai Med Res Inst, Dept Neurosurg, Kita Ku, 2-4-20 Ohgimachi, Osaka 5308480, Japan.
EM hi-toda@kitano-hp.or.jp
FU Japan Society for the Promotion of Science [19800060, 22591625]; Boehringer Ingelheim; Medtronic; Grants-in-Aid for Scientific Research [19800060, 22591625] Funding Source: KAKEN
CR Adler CH, 2005, NEUROLOGY, V64, PS12, DOI 10.1212/WNL.64.12_suppl_3.S12
   American Academy of Sleep Medicine (AASM), 2005, INT CLASS SLEEP DIS, V0, P0
   Antonini A, 2004, SLEEP MED, V5, P211, DOI 10.1016/j.sleep.2003.10.011
   Aravamuthan BR, 2007, NEUROIMAGE, V37, P694, DOI 10.1016/j.neuroimage.2007.05.050
   Arnulf I, 2000, NEUROLOGY, V55, P1732, DOI 10.1212/WNL.55.11.1732
   Billwise DL, 2008, SLEEP, V31, P853, DOI 10.1093/sleep/31.6.853
   Bliwise DL, 2000, SLEEP, V23, P671
   BONNET M, 1993, SLEEP, V16, P748
   BONNET MH, 1992, SLEEP, V15, P526
   Carskadon M. A., 2005, PRINCIPLES PRACTICE, V0, PP13, DOI 10.1016/B0-72-160797-7/50009-4
   Chahine LM, 2011, PARKINSONISM RELAT D, V17, P208, DOI 10.1016/j.parkreldis.2010.11.017
   Chaudhuri KR, 2002, J NEUROL NEUROSUR PS, V73, P629, DOI 10.1136/jnnp.73.6.629
   Cicolin A, 2004, SLEEP MED, V5, P207, DOI 10.1016/j.sleep.2003.10.010
   Dauvilliers Y, 2007, SLEEP, V30, P844, DOI 10.1093/sleep/30.7.844
   Fernández-Mendoza J, 2009, SLEEP, V32, P1117, DOI 10.1093/sleep/32.9.1117
   Hjort N, 2004, MOVEMENT DISORD, V19, P196, DOI 10.1002/mds.10639
   Hobson DE, 2002, JAMA-J AM MED ASSOC, V287, P455, DOI 10.1001/jama.287.4.455
   Iranzo A, 2002, J NEUROL NEUROSUR PS, V72, P661, DOI 10.1136/jnnp.72.5.661
   Karimi M, 2008, BRAIN, V131, P2710, DOI 10.1093/brain/awn179
   LAPIERRE O, 1992, NEUROLOGY, V42, P1371, DOI 10.1212/WNL.42.7.1371
   Lim AS, 2009, ANN NEUROL, V66, P110, DOI 10.1002/ana.21631
   Lopiano L, 2001, EUR NEUROL, V46, P49, DOI 10.1159/000050756
   Lyons KE, 2006, J NEUROSURG, V104, P502, DOI 10.3171/jns.2006.104.4.502
   Magill PJ, 2000, J NEUROSCI, V20, P820, DOI 10.1523/JNEUROSCI.20-02-00820.2000
   Maquet P, 1997, J NEUROSCI, V17, P2807
   Monaca C, 2004, J NEUROL, V251, P214, DOI 10.1007/s00415-004-0305-7
   Montplaisir J, 2010, MOVEMENT DISORD, V25, P2044, DOI 10.1002/mds.23257
   Moro E, 1999, NEUROLOGY, V53, P85, DOI 10.1212/WNL.53.1.85
   Postuma RB, 2010, NEUROLOGY, V74, P239, DOI 10.1212/WNL.0b013e3181ca0166
   Rechtschaffen A, 1968, MANUAL STANDARDIZED, V0, P0
   Toda H, 2009, J NEUROSURG, V111, P737, DOI 10.3171/2008.12.JNS0861
NR 31
TC 36
Z9 39
U1 2
U2 8
PU WILEY
PI HOBOKEN
PA 111 RIVER ST, HOBOKEN 07030-5774, NJ USA
SN 0885-3185
EI 1531-8257
J9 MOVEMENT DISORD
JI Mov. Disord.
PD NOV 15
PY 2011
VL 26
IS 13
BP 2418
EP 2422
DI 10.1002/mds.23862
PG 5
WC Clinical Neurology
SC Neurosciences & Neurology
GA 858ZP
UT WOS:000297843300019
PM 22109851
DA 2024-02-01
ER

PT J
AU Liu, AA
   Boxhorn, CE
   Klufas, MA
   Christos, PJ
   Thorne, JT
   Shih, AY
   Tsankova, NM
   Dorfman, BJ
   Henchcliffe, C
   Piboolnurak, P
   Nirenberg, MJ
AF Liu, Anli A.
   Boxhorn, Christine E.
   Klufas, Michael A.
   Christos, Paul J.
   Thorne, Jeffrey T.
   Shih, Angela Y.
   Tsankova, Nadejda M.
   Dorfman, Benjamin J.
   Henchcliffe, Claire
   Piboolnurak, Panida
   Nirenberg, Melissa J.
TI Clinical predictors of frequent patient telephone calls in Parkinson's disease
SO PARKINSONISM & RELATED DISORDERS
LA English
DT Article
DE Parkinson's disease; Telephone; Healthcare; Resource; Utilization; Non-motor; Anxiety; Sleep disorder; Motor complications; Dopamine agonist; Quality of care
ID agonist withdrawal syndrome; impulse control disorders; resource use; burden; satisfaction; service
AB Background: Patient telephone calls are a major form of unreimbursed healthcare utilization in Parkinson's disease (PD), yet little is known about potential risk factors for frequent calling behavior. Methods: Prospective cohort study of 175 non-demented outpatients with PD. Our primary outcome measure was the frequency of patient telephone calls over a three-month period relative to baseline demographics, State-Trait Anxiety Index (STAI) and Beck Anxiety Inventory (BAI) scores, Unified Parkinson's Disease Rating Scale (UPDRS) motor scores, and medication use. Based on the median call rate (1 call/3 months), subjects were dichotomized into frequent (>= 2 calls) and infrequent (<= 1 call) caller groups. Results: A total of 297 calls were received, of which 264 (89%) were from the frequent caller group (n = 63 subjects), and only 33 (11%) were from the infrequent caller group (n = 112 subjects). Compared with calls from infrequent callers, those from frequent callers more commonly related to somatic symptoms of PD (46.8% vs. 19.4%, p = 0.007). In multivariate logistic regression analysis, independent predictors of frequent calling were: anxiety (STAI >= 55; adjusted OR = 2.62, p = 0.02), sleep disorders (adjusted OR = 2.36, p = 0.02), dyskinesias (adjusted OR = 3.07, p = 0.03), and dopamine agonist use (adjusted OR = 2.27, p = 0.03). Baseline demographics, UPDRS motor scores, and levodopa use were similar in both groups. Conclusions: Frequent patient telephone calls in PD are independently associated with anxiety, sleep disorders, dyskinesias, and dopamine agonist use, with a minority of patients accounting for the majority of calls. Aggressive treatment of these non-motor symptoms and motor complications might potentially reduce the burden of patient telephone calls in PD. (C) 2010 Elsevier Ltd. All rights reserved.
C1 [Liu, Anli A.; Boxhorn, Christine E.; Klufas, Michael A.; Thorne, Jeffrey T.; Shih, Angela Y.; Dorfman, Benjamin J.; Henchcliffe, Claire; Piboolnurak, Panida; Nirenberg, Melissa J.] Weill Cornell Med Coll, Dept Neurol & Neurosci, New York, NY 10021 USA.
   [Christos, Paul J.] Weill Cornell Med Coll, Dept Biostat & Epidemiol, New York, NY 10021 USA.
   [Tsankova, Nadejda M.] Columbia Univ, Med Ctr, Dept Neuropathol, New York, NY USA.
C3 Cornell University; Weill Cornell Medicine; Cornell University; Weill Cornell Medicine; Columbia University
RP Nirenberg, MJ (corresponding author), Weill Cornell Med Coll, Dept Neurol & Neurosci, 428 E 72nd St,Suite 400, New York, NY 10021 USA.
EM mjnirenb@med.cornell.edu
FU Weill Cornell Clinical Translational Science Center [UL1-RR024996]; Parkinson's Disease Foundation
CR Adam OR, 2009, NEUROLOGY, V73, PE50, DOI 10.1212/WNL.0b013e3181b6bb7f
   BOXHORN CE, 2007, AM GER SOC ANN SCI M, V0, P0
   Chrischilles EA, 1998, MOVEMENT DISORD, V13, P406, DOI 10.1002/mds.870130306
   Demertzis Kristen Hope, 2006, CURR PSYCHIATRY REP, V8, P291, DOI 10.1007/s11920-006-0065-4
   Driver-Dunckley E, 2003, NEUROLOGY, V61, P422, DOI 10.1212/01.WNL.0000076478.45005.EC
   EVENS S, 1985, FAM PRACT, V2, P10, DOI 10.1093/fampra/2.1.10
   Hagell P, 2002, MOVEMENT DISORD, V17, P1213, DOI 10.1002/mds.10262
   HUGHES AJ, 1992, J NEUROL NEUROSUR PS, V55, P181, DOI 10.1136/jnnp.55.3.181
   Huse DM, 2005, MOVEMENT DISORD, V20, P1449, DOI 10.1002/mds.20609
   Inglis SC, 2010, COCHRANE DB SYST REV, V0, P0, DOI DOI 10.1002/14651858.CD007228.pub2
   Khadem NR, 2010, MOVEMENT DISORD, V25, P2867, DOI 10.1002/mds.23311
   Kinkade Scott, 2009, EVID BASED MED, V14, P120, DOI 10.1136/ebm.14.4.120
   Kvaal K, 2005, INT J GERIATR PSYCH, V20, P629, DOI 10.1002/gps.1330
   Leentjens AFG, 2008, MOVEMENT DISORD, V23, P2015, DOI 10.1002/mds.22233
   Martignoni E, 2004, NEUROL SCI, V25, P66, DOI 10.1007/s10072-004-0232-5
   Nirenberg MJ, 2010, BRAIN, V133, P0, DOI 10.1093/brain/awq165
   Nirenberg MJ, 2010, ARCH NEUROL-CHICAGO, V67, P1156, DOI 10.1001/archneurol.2010.221
   Nirenberg MJ, 2006, MOVEMENT DISORD, V21, P524, DOI 10.1002/mds.20757
   NIRENBERG MJ, 2007, AM AC NEUR 59 ANN M, V0, P0
   Noyes K, 2006, MOVEMENT DISORD, V21, P362, DOI 10.1002/mds.20727
   Potenza MN, 2007, NAT CLIN PRACT NEURO, V3, P664, DOI 10.1038/ncpneuro0680
   Pressley JC, 2003, NEUROLOGY, V60, P87, DOI 10.1212/WNL.60.1.87
   Rabinak CA, 2010, ARCH NEUROL-CHICAGO, V67, P58, DOI 10.1001/archneurol.2009.294
   Shulman LM, 2001, MOVEMENT DISORD, V16, P507, DOI 10.1002/mds.1099
   STIREWALT CF, 1982, MED CARE, V20, P739, DOI 10.1097/00005650-198207000-00009
   Tsuyuki Ross T, 2007, ACP J CLUB, V146, P9
   Waterman AD, 2001, J GEN INTERN MED, V16, P460, DOI 10.1046/j.1525-1497.2001.016007460.x
   Weintraub D, 2010, ARCH NEUROL-CHICAGO, V67, P589, DOI 10.1001/archneurol.2010.65
   WhettenGoldstein K, 1997, J AM GERIATR SOC, V45, P844, DOI 10.1111/j.1532-5415.1997.tb01512.x
   Wood LD, 2010, DRUG AGING, V27, P295, DOI 10.2165/11318330-000000000-00000
NR 30
TC 15
Z9 16
U1 0
U2 9
PU ELSEVIER SCI LTD
PI OXFORD
PA THE BOULEVARD, LANGFORD LANE, KIDLINGTON, OXFORD OX5 1GB, OXON, ENGLAND
SN 1353-8020
EI 1873-5126
J9 PARKINSONISM RELAT D
JI Parkinsonism Relat. Disord.
PD FEB 15
PY 2011
VL 17
IS 2
BP 95
EP 99
DI 10.1016/j.parkreldis.2010.10.014
PG 5
WC Clinical Neurology
SC Neurosciences & Neurology
GA 736FB
UT WOS:000288475000004
PM 21112806
DA 2024-02-01
ER

PT J
AU Kummer, A
   Scalzo, P
   Cardoso, F
   Teixeira, AL
AF Kummer, A.
   Scalzo, P.
   Cardoso, F.
   Teixeira, A. L.
TI Evaluation of fatigue in Parkinson's disease using the Brazilian version of Parkinson's Fatigue Scale
SO ACTA NEUROLOGICA SCANDINAVICA
LA English
DT Article
DE Parkinson's disease; Parkinson's Fatigue Scale; Brazilian version; fatigue; depression; somnolence
ID mini-mental-state; sleepiness
AB Objective - Fatigue is common in Parkinson's disease (PD). However, factors associated with fatigue in PD are still controversial. This study aimed to translate the Parkinson's Fatigue Scale (PFS) into Brazilian-Portuguese, to test its psychometric properties, and to assess the severity of fatigue in PD as well as its relation to demographic and clinical features, depression, anxiety, excessive daytime sleepiness and cognitive performance. Methods - We translated and assessed the internal consistency of the Brazilian version of the PFS. After, we assessed 87 PD patients with several neurological and psychopathological instruments. Results - The Brazilian version of PFS had good internal consistency (Cronbach's alpha = 0.939). Clinical significant fatigue was present in 36 patients (41.4%). A logistic regression analysis showed that fatigue was better explained by dysthymia (P = 0.006), more severe symptoms of depression as assessed by the Hamilton Depression Rating Scale (P = 0.027), daytime sleepiness (P = 0.022) and female gender (P = 0.031). Conclusions - Fatigue is a common non-motor symptom in PD and seems to be associated with female gender, dysthymia, severity of depression and daily somnolence.
C1 [Kummer, A.; Scalzo, P.; Cardoso, F.; Teixeira, A. L.] Univ Fed Minas Gerais, Neuropsychiat Branch, Dept Internal Med, Sch Med, BR-30130100 Belo Horizonte, MG, Brazil.
C3 Universidade Federal de Minas Gerais
RP Kummer, A (corresponding author), Univ Fed Minas Gerais, Fac Med, Dept Clin Med, Av Alfredo Balena 190, BR-30130100 Belo Horizonte, MG, Brazil.
EM r2kummer@hotmail.com; altexr@gmail.com
FU Rede Instituto Brasileiro de Neurociencia (IBN Net/Finep); Conselho Nacional de Desenvolvimento Cientifico e Tecnologico (CNPq); Fundacao de Amparo a Pesquisa do Estado de Minas Gerais (Fapemig), Brazil
CR Abe K, 2000, BEHAV NEUROL, V12, P103, DOI 10.1155/2000/580683
   Alves G, 2004, NEUROLOGY, V63, P1908, DOI 10.1212/01.WNL.0000144277.06917.CC
   [Anonymous], 2000, DSM 4 DIAGN STAT MAN, V0, P0
   Beato Rogério Gomes, 2007, DEMENT. NEUROPSYCHOL., V1, P59, DOI 10.1590/S1980-57642008DN10100010
   BECK AT, 1961, ARCH GEN PSYCHIAT, V4, P561, DOI 10.1001/archpsyc.1961.01710120031004
   Bensing JM, 1999, MED CARE, V37, P1078, DOI 10.1097/00005650-199910000-00011
   BRIGGS SR, 1986, J PERS, V54, P106, DOI 10.1111/j.1467-6494.1986.tb00391.x
   Brown RG, 2005, PARKINSONISM RELAT D, V11, P49, DOI 10.1016/j.parkreldis.2004.07.007
   Brucki SMD, 2003, ARQ NEURO-PSIQUIAT, V61, P777, DOI 10.1590/S0004-282X2003000500014
   Brunello N, 1999, J AFFECT DISORDERS, V52, P275, DOI 10.1016/S0165-0327(98)00163-3
   Chaudhuri A, 2000, J NEUROL SCI, V179, P34, DOI 10.1016/S0022-510X(00)00411-1
   Chaudhuri A, 2004, LANCET, V363, P978, DOI 10.1016/S0140-6736(04)15794-2
   Dubois B, 2000, NEUROLOGY, V55, P1621, DOI 10.1212/WNL.55.11.1621
   FAHN S, 1987, PARKINSONS DIS, V0, P153
   FOLSTEIN MF, 1975, J PSYCHIAT RES, V12, P189, DOI 10.1016/0022-3956(75)90026-6
   FRIEDMAN J, 1993, NEUROLOGY, V43, P2016, DOI 10.1212/WNL.43.10.2016
   Friedman JH, 2007, MOVEMENT DISORD, V22, P297, DOI 10.1002/mds.21240
   George D., 2003, SPSS WINDOWS STEP ST, V0, P231
   Grace J, 2007, PARKINSONISM RELAT D, V13, P443, DOI 10.1016/j.parkreldis.2006.09.001
   Hagell P, 2009, J NEUROL NEUROSUR PS, V80, P489, DOI 10.1136/jnnp.2008.159772
   HAMILTON M, 1959, BRIT J MED PSYCHOL, V32, P50, DOI 10.1111/j.2044-8341.1959.tb00467.x
   Havlikova E, 2008, J NEUROL SCI, V270, P107, DOI 10.1016/j.jns.2008.02.013
   Herlofson K, 2002, EUR J NEUROL, V9, P595, DOI 10.1046/j.1468-1331.2002.00444.x
   HOEHN MM, 1967, NEUROLOGY, V17, P427, DOI 10.1212/WNL.17.5.427
   HUGHES AJ, 1992, J NEUROL NEUROSUR PS, V55, P181, DOI 10.1136/jnnp.55.3.181
   JOHNS MW, 1991, SLEEP, V14, P540, DOI 10.1093/sleep/14.6.540
   Karlsen K, 1999, MOVEMENT DISORD, V14, P237, DOI 10.1002/1531-8257(199903)14:2<237::AID-MDS1006>3.3.CO;2-O
   Kenangil G, 2009, CLIN NEUROL NEUROSUR, V111, P412, DOI 10.1016/j.clineuro.2008.11.019
   Lou JS, 2001, MOVEMENT DISORD, V16, P190, DOI 10.1002/mds.1042
   McRae C, 2000, MOVEMENT DISORD, V15, P335, DOI 10.1002/1531-8257(200003)15:2<335::AID-MDS1022>3.0.CO;2-V
   Moreno R. A., 1998, REV PSIQUIATR CLIN, V25, P262
   MUNRO BH, 2005, STAT METHODS HLTH CA, V0, P249
   Okun MS, 2006, ARCH NEUROL-CHICAGO, V63, P729, DOI 10.1001/archneur.63.5.729
   Poluri Ashok, 2005, PHYS MED REHABIL CLIN N AM, V16, P91, DOI 10.1016/j.pmr.2004.06.006
   Schifitto G, 2008, NEUROLOGY, V71, P481, DOI 10.1212/01.wnl.0000324862.29733.69
   Seidman SN, 2002, AM J PSYCHIAT, V159, P456, DOI 10.1176/appi.ajp.159.3.456
   Shulman LM, 2001, MOVEMENT DISORD, V16, P507, DOI 10.1002/mds.1099
   STREINER DL, 1989, HLTH MEASUREMENTS SC, V0, P0
NR 38
TC 29
Z9 33
U1 0
U2 6
PU WILEY-BLACKWELL PUBLISHING, INC
PI MALDEN
PA COMMERCE PLACE, 350 MAIN ST, MALDEN 02148, MA USA
SN 0001-6314
EI 
J9 ACTA NEUROL SCAND
JI Acta Neurol. Scand.
PD FEB 15
PY 2011
VL 123
IS 2
BP 130
EP 136
DI 10.1111/j.1600-0404.2010.01364.x
PG 7
WC Clinical Neurology
SC Neurosciences & Neurology
GA 702DF
UT WOS:000285874100008
PM 20456242
DA 2024-02-01
ER

PT J
AU Chahine, LM
   Ahmed, A
   Sun, Z
AF Chahine, L. M.
   Ahmed, A.
   Sun, Z.
TI Effects of STN DBS for Parkinson's disease on restless legs syndrome and other sleep-related measures
SO PARKINSONISM & RELATED DISORDERS
LA English
DT Article
DE Restless legs syndrome; Parkinson's disease; Sleep; Deep brain stimulation; Subthalamic nucleus
ID deep brain-stimulation; subthalamic stimulation; scale; diagnosis; quality; nucleus; rls
AB Restless legs syndrome (RLS) and other sleep abnormalities are common in Parkinson's Disease (PD). We prospectively examined sleep measures in PD patients undergoing subthalamic nucleus (STN) deep brain stimulation (DBS). An RLS questionnaire, Epworth Sleepiness Scale (ESS), and Parkinson's Disease Sleep Scale (PDSS) were administered through telephone interviews preoperatively and postoperatively. Seventeen patients were included. Mean preoperative and 4 weeks postoperative ESS scores were 11.6 and 6.4 respectively (p < 0.001) and PDSS scores were 94.2 and 122.9 respectively (p < 0.001). The improvement was sustained at 6 months. Six patients were diagnosed with RLS preoperatively. Mean preoperative International Restless Legs Syndrome Study Group rating scale score was 23.0. Mean 4 week and 6 month postoperative IRLSSG rating scale scores were 14.8 and 13.8 respectively, significantly improved compared to preoperative scores (p = 0.027 and p = 0.037 respectively). No patients developed new-onset RLS postoperatively. STN DBS improves daytime sleepiness, sleep quality, and RLS. (C) 2010 Elsevier Ltd. All rights reserved.
C1 [Chahine, L. M.; Ahmed, A.; Sun, Z.] Cleveland Clin, Dept Neurol, Cleveland, OH 44106 USA.
C3 Cleveland Clinic Foundation
RP Chahine, LM (corresponding author), Cleveland Clin, Dept Neurol, 9500 Euclid Ave, Cleveland, OH 44106 USA.
EM lamachahine@hotmail.com
FU Cleveland Clinic Research Programs Council; Cleveland Clinic Neurological Institute
CR Allen RP, 2003, SLEEP MED, V4, P101, DOI 10.1016/S1389-9457(03)00010-8
   Barone P, 2009, MOVEMENT DISORD, V24, P1641, DOI 10.1002/mds.22643
   Benes H, 2007, MOVEMENT DISORD, V22, PS401, DOI 10.1002/mds.21604
   Chaudhuri KR, 2002, J NEUROL NEUROSUR PS, V73, P629, DOI 10.1136/jnnp.73.6.629
   Cicolin A, 2004, SLEEP MED, V5, P207, DOI 10.1016/j.sleep.2003.10.010
   Driver-Dunckley E, 2006, MOVEMENT DISORD, V21, P1287, DOI 10.1002/mds.20911
   Herzog J, 2006, BRAIN, V129, P3366, DOI 10.1093/brain/awl302
   Hjort N, 2004, MOVEMENT DISORD, V19, P196, DOI 10.1002/mds.10639
   Iranzo A, 2007, MOVEMENT DISORD, V22, PS424, DOI 10.1002/mds.21600
   JOHNS MW, 1991, SLEEP, V14, P540, DOI 10.1093/sleep/14.6.540
   Kedia S, 2004, NEUROLOGY, V63, P2410, DOI 10.1212/01.WNL.0000147288.26029.B8
   Montplaisir J, 1998, MOVEMENT DISORD, V13, P324, DOI 10.1002/mds.870130220
   Ondo WG, 2002, ARCH NEUROL-CHICAGO, V59, P421, DOI 10.1001/archneur.59.3.421
   Peralta CM, 2005, MOVEMENT DISORD, V20, P0
   Rye DB, 2004, SLEEP MED, V5, P317, DOI 10.1016/j.sleep.2004.01.016
   Walters AS, 2003, SLEEP MED, V4, P121, DOI 10.1016/S1389-9457(02)00258-7
   WILSON R, 2000, MOVEMENT DISORD, V15, P1043
NR 17
TC 74
Z9 79
U1 0
U2 5
PU ELSEVIER SCI LTD
PI OXFORD
PA THE BOULEVARD, LANGFORD LANE, KIDLINGTON, OXFORD OX5 1GB, OXON, ENGLAND
SN 1353-8020
EI 
J9 PARKINSONISM RELAT D
JI Parkinsonism Relat. Disord.
PD MAR 15
PY 2011
VL 17
IS 3
BP 208
EP 211
DI 10.1016/j.parkreldis.2010.11.017
PG 4
WC Clinical Neurology
SC Neurosciences & Neurology
GA 736FC
UT WOS:000288475100016
PM 21216651
DA 2024-02-01
ER

PT J
AU Knipe, MDW
   Wickremaratchi, MM
   Wyatt-Haines, E
   Morris, HR
   Ben-Shlomo, Y
AF Knipe, M. Duleeka W.
   Wickremaratchi, Mirdhu M.
   Wyatt-Haines, Emma
   Morris, Huw R.
   Ben-Shlomo, Yoav
TI Quality of Life in Young- Compared with Late-Onset Parkinson's Disease
SO MOVEMENT DISORDERS
LA English
DT Article
DE quality of life; Parkinson's disease; age of onset; depression; excessive somnolence disorder
ID excessive daytime sleepiness; depressive symptoms; clinical-features; questionnaire; validation; pdq-39; impact; version; age
AB The impact of Parkinson's disease on quality of life may vary depending on age at onset. We investigated the effect of age at onset on quality of life in a large Parkinson's disease population (n = 5 426) using a disease-specific rating scale (PDQ-39) and with careful adjustment for confounding and intermediary factors. We also explored the relationship between depression and excessive daytime sleepiness by age at onset and compared this with the general population. We found that a younger age at onset was significantly associated with worse overall quality of life scores (odds ratio, 2.66; 95% confidence interval, 1.39-5.09; P = .003), but this was attenuated by adjustment for depression as an intermediary factor (odds ratio, 1.86; 95% confidence interval, 0.84-4.11; P = .13). Younger onset was also a risk factor for poor emotional well-being independent of depression status. Risk of depression and excessive daytime sleepiness were elevated in patients with Parkinson's disease compared with controls (odds ratio, 2.99; 95% confidence interval, 1.93-4.65; P < .001; and odds ratio, 3.84; 95% confidence interval, 2.56-5.75; P < .001, respectively), with similar findings seen in both early-and late-onset groups. Our study highlights the need for accurate diagnosis and treatment of depression in younger-onset patients in order to improve quality of life. (C) 2011 Movement Disorder Society
C1 [Knipe, M. Duleeka W.; Wickremaratchi, Mirdhu M.; Wyatt-Haines, Emma; Morris, Huw R.] Cardiff Univ, Dept Neurol, Sch Med, Cardiff, S Glam, Wales.
   [Morris, Huw R.] Cardiff Univ, Sch Med, MRC Ctr Neuropsychiat Genet & Genom, Cardiff, S Glam, Wales.
   [Ben-Shlomo, Yoav] Univ Bristol, Sch Social & Community Med, Bristol, Avon, England.
C3 Cardiff University; Cardiff University; University of Bristol
RP Ben-Shlomo, Y (corresponding author), Canynge Hall,39 Whatley Rd, Bristol BS8 2PS, Avon, England.
EM Y.Ben-Shlomo@bristol.ac.uk
FU Parkinson's UK [8034]; MRC [G0700943] Funding Source: UKRI; Medical Research Council [G0801418B, G0700943] Funding Source: researchfish
CR Arnulf I, 2005, SLEEP MED REV, V9, P185, DOI 10.1016/j.smrv.2005.01.001
   BECK AT, 1961, ARCH GEN PSYCHIAT, V4, P561, DOI 10.1001/archpsyc.1961.01710120031004
   Chapuis S, 2005, MOVEMENT DISORD, V20, P224, DOI 10.1002/mds.20279
   COCKRELL JR, 1988, PSYCHOPHARMACOL BULL, V24, P689
   Compta Y, 2009, BRAIN, V132, P3308, DOI 10.1093/brain/awp263
   De Cock VC, 2010, SLEEP MED, V11, P247, DOI 10.1016/j.sleep.2009.05.008
   FAHN S, 1987, RECENTS DEV PARKINSO, V0, P156
   Findley L, 2002, MOVEMENT DISORD, V17, P60
   GIBB WRG, 1988, J NEUROL NEUROSUR PS, V51, P745, DOI 10.1136/jnnp.51.6.745
   Goulart FO, 2009, BRAZ J MED BIOL RES, V42, P771, DOI 10.1590/S0100-879X2009000800014
   Hobson P, 1999, AGE AGEING, V28, P341, DOI 10.1093/ageing/28.4.341
   JOHNS MW, 1991, SLEEP, V14, P540, DOI 10.1093/sleep/14.6.540
   Karlsen KH, 1999, J NEUROL NEUROSUR PS, V66, P431, DOI 10.1136/jnnp.66.4.431
   Krikmann Ü, 2008, HEALTH QUAL LIFE OUT, V6, P0, DOI 10.1186/1477-7525-6-23
   Kuopio AM, 2000, MOVEMENT DISORD, V15, P216, DOI 10.1002/1531-8257(200003)15:2<216::AID-MDS1003>3.0.CO;2-#
   Lieberman A, 2006, ACTA NEUROL SCAND, V113, P1, DOI 10.1111/j.1600-0404.2006.00536.x
   Limousin N, 2009, MOVEMENT DISORD, V24, P1970, DOI 10.1002/mds.22711
   Martinez-Martin P, 1998, J NEUROL, V245, PS34, DOI 10.1007/PL00007737
   Muslimovic D, 2008, NEUROLOGY, V70, P2241, DOI 10.1212/01.wnl.0000313835.33830.80
   Nègre-Pagès L, 2010, MOVEMENT DISORD, V25, P157, DOI 10.1002/mds.22760
   *ONS, 2009, NAT STAT POSTC DIREC, V0, P0
   Peto V, 1998, J NEUROL, V245, PS10, DOI 10.1007/PL00007730
   Richard Irene Hegeman, 2006, NEUROPSYCHIATR DIS TREAT, V2, P349, DOI 10.2147/nedt.2006.2.3.349
   Scalzo P, 2009, ARQ NEURO-PSIQUIAT, V67, P203, DOI 10.1590/S0004-282X2009000200006
   Schrag A, 2000, J NEUROL NEUROSUR PS, V69, P308, DOI 10.1136/jnnp.69.3.308
   Schrag A, 1998, MOVEMENT DISORD, V13, P885, DOI 10.1002/mds.870130605
   Schrag A, 2003, MOVEMENT DISORD, V18, P1250, DOI 10.1002/mds.10527
   Schrag A, 2006, J NEUROL SCI, V248, P151, DOI 10.1016/j.jns.2006.05.030
   Tandberg E, 1999, MOVEMENT DISORD, V14, P922, DOI 10.1002/1531-8257(199911)14:6<922::AID-MDS1003>3.0.CO;2-7
   Welsh M, 1997, MOVEMENT DISORD, V12, P923, DOI 10.1002/mds.870120614
   Wickremaratchi MM, 2009, J NEUROL NEUROSUR PS, V80, P805, DOI 10.1136/jnnp.2008.162222
   Wickremaratchi MM, 2009, EUR J NEUROL, V16, P450, DOI 10.1111/j.1468-1331.2008.02514.x
   Ziropada L, 2009, QUAL LIFE RES, V18, P833, DOI 10.1007/s11136-009-9500-4
NR 33
TC 53
Z9 58
U1 0
U2 7
PU WILEY-BLACKWELL
PI MALDEN
PA COMMERCE PLACE, 350 MAIN ST, MALDEN 02148, MA USA
SN 0885-3185
EI 
J9 MOVEMENT DISORD
JI Mov. Disord.
PD SEP 15
PY 2011
VL 26
IS 11
BP 2011
EP 2018
DI 10.1002/mds.23763
PG 8
WC Clinical Neurology
SC Neurosciences & Neurology
GA 827VF
UT WOS:000295456300010
PM 21574185
DA 2024-02-01
ER

PT J
AU Rodríguez-Violante, M
   Cervantes-Arriaga, A
   Villar-Velarde, A
   Corona, T
AF Rodriguez-Violante, M.
   Cervantes-Arriaga, A.
   Villar-Velarde, A.
   Corona, T.
TI Relationship between the type and side of motor symptoms with the prevalence of non-motor symptoms in Parkinson's disease
SO NEUROLOGIA
LA Spanish
DT Article
DE Laterality; Non-motor dysfunction; Parkinson's disease; Psychosis; Rigidity; Tremor
ID cognitive impairment; metric property; onset; laterality; handedness; asymmetry; hallucinations; dysfunction; body
AB Introduction: the relationship between laterality and asymmetry of Parkinson's disease and non-motor dysfunction has been studied mainly from the perspective of cognitive functions, and the few studies that have included other symptoms have mixed reports. The relationship between non-motor symptoms and the type of onset of the disease has not been studied in detail. Objective: to analyse the association between the side and type of motor onset and the prevalence of non-motor symptoms. Patients and methods: we included 232 patients diagnosed with Parkinson's disease. Type of onset and the side initially affected were documented. The presence of non-motor symptoms was determined by applying the non-motor symptom questionnaire (NMSQuest). Results: when analysing the side of onset and presence of each non-motor symptom explored, statistically significant differences were found in the frequency of hallucinations (P=0.04) and steep behaviour disorder (P < 0.01) in subjects with right side onset. The motor type of onset differences were not statistically significant. Conclusions: subjects with right side onset seem to have a higher risk of having hallucinations and sleep behaviour disorders. These symptoms should be intentionally sought in order to provide treatment and improve the patient's quality of life. (C) 2010 Sociedad Espanola de Neurologia. Published by Elsevier Espana, S.L. All rights reserved.
EM mrodriguez@innn.edu.mx
CR Amick MM, 2006, J INT NEUROPSYCH SOC, V12, P736, DOI 10.1017/S1355617706060875
   Cervantes-Arriaga A, 2010, REV INVEST CLIN, V62, P8
   Chaudhuri KR, 2007, MOVEMENT DISORD, V22, P1901, DOI 10.1002/mds.21596
   Chaudhuri KR, 2006, MOVEMENT DISORD, V21, P916, DOI 10.1002/mds.20844
   Cheesman AL, 2005, J NEUROL NEUROSUR PS, V76, P1204, DOI 10.1136/jnnp.2004.055079
   Cooper CA, 2009, PARKINSONISM RELAT D, V15, P315, DOI 10.1016/j.parkreldis.2008.07.009
   Cubo E, 2010, MOVEMENT DISORD, V25, P70, DOI 10.1002/mds.22896
   Djaldetti R, 2006, LANCET NEUROL, V5, P796, DOI 10.1016/S1474-4422(06)70549-X
   Drago V, 2009, J NEUROL SCI, V276, P179, DOI 10.1016/j.jns.2008.09.026
   Foster ER, 2008, BRAIN COGNITION, V67, P1, DOI 10.1016/j.bandc.2007.10.002
   GIBB WRG, 1988, J NEUROL NEUROSUR PS, V51, P745, DOI 10.1136/jnnp.51.6.745
   HOEHN MM, 1967, NEUROLOGY, V17, P427, DOI 10.1212/WNL.17.5.427
   Katzen HL, 2006, MOVEMENT DISORD, V21, P1947, DOI 10.1002/mds.21105
   Louie S, 2009, MOVEMENT DISORD, V24, P1991, DOI 10.1002/mds.22741
   Serrano-Dueñas M, 2000, REV NEUROLOGIA, V31, P1109, DOI 10.33588/rn.3112.2000290
   Sinforiani E, 2008, MOVEMENT DISORD, V23, P1441, DOI 10.1002/mds.22126
   Stavitsky K, 2008, COGN BEHAV NEUROL, V21, P143, DOI 10.1097/WNN.0b013e318185e698
   Stewart KC, 2009, PARKINSONISM RELAT D, V15, P781, DOI 10.1016/j.parkreldis.2009.02.001
   Stochl J, 2009, MOVEMENT DISORD, V24, P1836, DOI 10.1002/mds.22653
   Uitti RJ, 2005, NEUROLOGY, V64, P1925, DOI 10.1212/01.WNL.0000163993.82388.C8
   Williams LN, 2007, MOVEMENT DISORD, V22, P141, DOI 10.1002/mds.21220
   Yust-Katz S, 2008, PARKINSONISM RELAT D, V14, P633, DOI 10.1016/j.parkreldis.2008.01.017
   Zhang H, 2005, NEUROIMAGE, V24, P174, DOI 10.1016/j.neuroimage.2004.08.027
NR 23
TC 9
Z9 13
U1 0
U2 0
PU ELSEVIER ESPANA SLU
PI BARCELONA
PA AV JOSEP TARRADELLAS, 20-30, 1ERA PLANTA, BARCELONA, CP-08029, SPAIN
SN 0213-4853
EI 1578-1968
J9 NEUROLOGIA
JI Neurologia
PD JUL-AUG 15
PY 2011
VL 26
IS 6
BP 319
EP 324
DI 10.1016/j.nrl.2010.12.008
PG 6
WC Clinical Neurology
SC Neurosciences & Neurology
GA 792WU
UT WOS:000292781900001
PM 21315490
DA 2024-02-01
ER

PT J
AU Trenkwalder, C
   Kohnen, R
   Högl, B
   Metta, V
   Sixel-Döring, F
   Frauscher, B
   Hülsmann, J
   Martinez-Martin, P
   Chaudhuri, KR
AF Trenkwalder, Claudia
   Kohnen, Ralf
   Hoegl, Birgit
   Metta, Vinod
   Sixel-Doering, Friederike
   Frauscher, Birgit
   Huelsmann, Julia
   Martinez-Martin, Pablo
   Chaudhuri, Kallol Ray
TI Parkinson's Disease Sleep Scale-Validation of the Revised Version PDSS-2
SO MOVEMENT DISORDERS
LA English
DT Article
DE Parkinson's disease; sleep; PDSS; validation; nocturnal disturbance; MOS; UPDRS
ID quality-of-life; japanese patients; daytime sleepiness; disorders; instrument; symptoms; responsiveness; disturbances; number; index
AB Background: The previous Parkinson's disease sleep scale (PDSS) is a 15-item visual analogue scale that assesses the profile of nocturnal disturbances in Parkinson's disease (PD) patients. Objective: To extend the scale so that it becomes a frequency measure scale with five categories and encompasses unmet needs such as restless legs syndrome, akinesia, pain, and sleep apnea. Methods: For validation of the PDSS-2, PD patients' ratings and investigators' interviews were compared to ratings from a semistructured interview with a caregiver/partner, and to related scales. PDSS-2 was repeated for test-retest-reliability after 1-3 days. Results: A total of 113 PD patients showed a mean (SD) total score of 16.5 (+/- 8.9) (range: 2-40) indicating mild to moderate sleep disturbances. PDSS-2 item-total correlation for proving internal consistency was satisfactory (correlations > 0.30). From a factor analysis, three subscales were derived: (1) "motor problems at night,'' (2) "PD symptoms at night'' and (3) "disturbed sleep.'' The alpha coefficient for the total score was 0.73, for subscales 0.47 to 0.66. The test-retest-reliability intra-class-coefficient for the total score was 0.80, with 0.69 and 0.77 within the subscales. For discriminative validity, significant differences were found in the PDSS-2 total score depending on CGI and Hoehn and Yahr severity levels. A comparison between caregivers' and patients' ratings was carried out. Conclusion: The PDSS-2, with an extended spectrum of nocturnal disabilities and easier use for patients, is a reliable, valid, precise, and potentially treatment-responsive tool for measuring sleep disorders in PD. (C) 2011 Movement Disorder Society
C1 [Trenkwalder, Claudia] Paracelsus Elena Hosp, Ctr Parkinsonism & Movement Disorders, D-34128 Kassel, Germany.
   [Kohnen, Ralf; Huelsmann, Julia] Res Pharmaceut Serv Inc, Ft Washington, PA USA.
   [Kohnen, Ralf; Huelsmann, Julia] Univ Erlangen Nurnberg, Dept Psychol, Nurnberg, Germany.
   [Hoegl, Birgit; Frauscher, Birgit] Univ Innsbruck Hosp, Dept Neurol, A-6020 Innsbruck, Austria.
   [Metta, Vinod; Chaudhuri, Kallol Ray] Kings Coll London, Natl Parkinson Fdn Ctr Excellence, London WC2R 2LS, England.
   [Metta, Vinod; Chaudhuri, Kallol Ray] Univ Hosp Lewisham, Inst Psychiat, London, England.
   [Martinez-Martin, Pablo] Carlos III Inst Hlth, Natl Ctr Epidemiol, Madrid, Spain.
   [Martinez-Martin, Pablo] Carlos III Inst Hlth, CIBERNED, Madrid, Spain.
C3 University of Erlangen Nuremberg; Medical University of Innsbruck; University of London; King's College London; University of London; King's College London; Instituto de Salud Carlos III; CIBERNED; Instituto de Salud Carlos III
RP Trenkwalder, C (corresponding author), Paracelsus Elena Hosp, Ctr Parkinsonism & Movement Disorders, Klin Str 16, D-34128 Kassel, Germany.
EM ctrenkwalder@gmx.de
CR Aarsland D, 2009, J NEUROL NEUROSUR PS, V80, P928, DOI 10.1136/jnnp.2008.166959
   [Anonymous], 2000, TASK FORCE DSM 4 DIA, V0, P0
   Arnulf I, 2002, NEUROLOGY, V58, P1019, DOI 10.1212/WNL.58.7.1019
   Arnulf I, 2008, CURR OPIN NEUROL, V21, P472, DOI 10.1097/WCO.0b013e328305044d
   BUYSSE DJ, 1989, PSYCHIAT RES, V28, P193, DOI 10.1016/0165-1781(89)90047-4
   CATTELL RB, 1977, MULTIVAR BEHAV RES, V12, P289, DOI 10.1207/s15327906mbr1203_2
   CATTELL RB, 1966, MULTIVAR BEHAV RES, V1, P245, DOI 10.1207/s15327906mbr0102_10
   Chaudhuri KR, 2002, J NEUROL NEUROSUR PS, V73, P629, DOI 10.1136/jnnp.73.6.629
   Chaudhuri KR, 2001, EUR NEUROL, V46, P3, DOI 10.1159/000058047
   COMELLA CL, 1993, ANN NEUROL, V34, P710, DOI 10.1002/ana.410340514
   Comella CL, 2007, MOVEMENT DISORD, V22, PS367, DOI 10.1002/mds.21682
   Comella Cynthia L, 2003, CURR NEUROL NEUROSCI REP, V3, P173, DOI 10.1007/s11910-003-0073-2
   Dhawan V, 2006, J NEUROL SCI, V248, P158, DOI 10.1016/j.jns.2006.05.004
   Gagnon JF, 2002, NEUROLOGY, V59, P585, DOI 10.1212/WNL.59.4.585
   GIBB WRG, 1988, J NEUROL NEUROSUR PS, V51, P745, DOI 10.1136/jnnp.51.6.745
   Goetz CG, 2007, MOVEMENT DISORD, V22, P41, DOI 10.1002/mds.21198
   Hobson DE, 2002, JAMA-J AM MED ASSOC, V287, P455, DOI 10.1001/jama.287.4.455
   HODDES E, 1973, PSYCHOPHYSIOLOGY, V10, P431, DOI 10.1111/j.1469-8986.1973.tb00801.x
   Högl B, 2010, MOVEMENT DISORD, V25, P2704, DOI 10.1002/mds.23190
   JOHNS MW, 1991, SLEEP, V14, P540, DOI 10.1093/sleep/14.6.540
   Martínez-Martín P, 2004, MOVEMENT DISORD, V19, P1226, DOI 10.1002/mds.20144
   Martinez-Martin P, 2008, MOVEMENT DISORD, V23, P1681, DOI 10.1002/mds.22110
   Merino-Andreu M, 2003, NEUROLOGY, V60, P1553, DOI 10.1212/01.WNL.0000058905.71369.97
   Okuma Y, 2009, MOVEMENT DISORD, V24, P1977, DOI 10.1002/mds.22731
   Rejas J, 2008, J CLIN EPIDEMIOL, V61, P350, DOI 10.1016/j.jclinepi.2007.05.011
   Revicki D, 2008, J CLIN EPIDEMIOL, V61, P102, DOI 10.1016/j.jclinepi.2007.03.012
   Scaravilli T, 2003, NEUROL SCI, V24, P209, DOI 10.1007/s10072-003-0134-y
   Schrag A, 2006, MOVEMENT DISORD, V21, P809, DOI 10.1002/mds.20808
   Sixel-Döring F, 2009, SLEEP MED, V10, P407, DOI 10.1016/j.sleep.2008.05.004
   Streiner DL, 2003, HLTH MEASUREMENT SCA, V0, P0
   Suzuki K, 2007, MOVEMENT DISORD, V22, P1245, DOI 10.1002/mds.21257
   Suzuki K, 2009, PARKINSONISM RELAT D, V15, P15, DOI 10.1016/j.parkreldis.2008.02.002
   Tanasanvimon Suebpong, 2007, JOURNAL OF THE MEDICAL ASSOCIATION OF THAILAND, V90, P2277
   Terwee CB, 2003, QUAL LIFE RES, V12, P349, DOI 10.1023/A:1023499322593
   Tse W, 2005, PARKINSONISM RELAT D, V11, P317, DOI 10.1016/j.parkreldis.2005.02.006
   Uemura Y, 2009, J NEUROL SCI, V287, P36, DOI 10.1016/j.jns.2009.09.015
   van Rooden SM, 2009, J NEUROL NEUROSUR PS, V80, P846, DOI 10.1136/jnnp.2008.166629
   Wang G, 2008, J NEUROL SCI, V271, P153, DOI 10.1016/j.jns.2008.04.008
NR 40
TC 231
Z9 249
U1 2
U2 16
PU WILEY
PI HOBOKEN
PA 111 RIVER ST, HOBOKEN 07030-5774, NJ USA
SN 0885-3185
EI 1531-8257
J9 MOVEMENT DISORD
JI Mov. Disord.
PD MAR 15
PY 2011
VL 26
IS 4
BP 644
EP 652
DI 10.1002/mds.23476
PG 9
WC Clinical Neurology
SC Neurosciences & Neurology
GA 762AO
UT WOS:000290444800014
PM 21312275
DA 2024-02-01
ER

PT J
AU Seppi, K
   Weintraub, D
   Coelho, M
   Perez-Lloret, S
   Fox, SH
   Katzenschlager, R
   Hametner, EM
   Poewe, W
   Rascol, O
   Goetz, CG
   Sampaio, C
AF Seppi, Klaus
   Weintraub, Daniel
   Coelho, Miguel
   Perez-Lloret, Santiago
   Fox, Susan H.
   Katzenschlager, Regina
   Hametner, Eva-Maria
   Poewe, Werner
   Rascol, Olivier
   Goetz, Christopher G.
   Sampaio, Cristina
TI The <i>Movement</i> Disorder Society Evidence-Based Medicine Review Update: Treatments for the Non-Motor Symptoms of Parkinson's Disease
SO MOVEMENT DISORDERS
LA English
DT Review
DE Parkinson's disease; evidence-based medicine; dopamine agonists; tricyclic antidepressants; selective serotonin reuptake inhibitors (SSRIs); omega-3 fatty-acids; transcranial magnetic stimulation
ID botulinum-toxin-a; transcranial magnetic stimulation; quality standards subcommittee; randomized controlled-trial; placebo-controlled trial; drug-induced psychosis; double-blind; cognitive impairment; american-academy; erectile dysfunction
AB The Movement Disorder Society (MDS) Task Force on Evidence-Based Medicine (EBM) Review of Treatments for Parkinson's Disease (PD) was first published in 2002 and was updated in 2005 to cover clinical trial data up to January 2004 with the focus on motor symptoms of PD. In this revised version the MDS task force decided it was necessary to extend the review to non-motor symptoms. The objective of this work was to update previous EBM reviews on treatments for PD with a focus on non-motor symptoms. Level-I (randomized controlled trial, RCT) reports of pharmacological and nonpharmacological interventions for the non-motor symptoms of PD, published as full articles in English between January 2002 and December 2010 were reviewed. Criteria for inclusion and ranking followed the original program outline and adhered to EBM methodology. For efficacy conclusions, treatments were designated: efficacious, likely efficacious, unlikely efficacious, non-efficacious, or insufficient evidence. Safety data were catalogued and reviewed. Based on the combined efficacy and safety assessment, Implications for clinical practice were determined using the following designations: clinically useful, possibly useful, investigational, unlikely useful, and not useful. Fifty-four new studies qualified for efficacy review while several other studies covered safety issues. Updated and new efficacy conclusions were made for all indications. The treatments that are efficacious for the management of the different non-motor symptoms are as follows: pramipexole for the treatment of depressive symptoms, clozapine for the treatment of psychosis, rivastigmine for the treatment of dementia, and botulinum toxin A (BTX-A) and BTX-B as well as glycopyrrolate for the treatment of sialorrhea. The practical implications for these treatments, except for glycopyrrolate, are that they are clinically useful. Since there is insufficient evidence of glycopyrrolate for the treatment of sialorrhea exceeding 1 week, the practice implication is that it is possibly useful. The treatments that are likely efficacious for the management of the different non-motor symptoms are as follows: the tricyclic antidepressants nortriptyline and desipramine for the treatment of depression or depressive symptoms and macrogol for the treatment of constipation. The practice implications for these treatments are possibly useful. For most of the other interventions there is insufficient evidence to make adequate conclusions on their efficacy. This includes the tricyclic antidepressant amitriptyline, all selective serotonin reuptake inhibitors (SSRIs) reviewed (paroxetine, citalopram, sertraline, and fluoxetine), the newer antidepressants atomoxetine and nefazodone, pergolide, Omega-3 fatty acids as well as repetitive transcranial magnetic stimulation (rTMS) for the treatment of depression or depressive symptoms; methylphenidate and modafinil for the treatment of fatigue; amantadine for the treatment of pathological gambling; donepezil, galantamine, and memantine for the treatment of dementia; quetiapine for the treatment of psychosis; fludrocortisone and domperidone for the treatment of orthostatic hypotension; sildenafil for the treatment of erectile dysfunction, ipratropium bromide spray for the treatment of sialorrhea; levodopa/carbidopa controlled release (CR), pergolide, eszopiclone, melatonin 3 to 5 mg and melatonin 50 mg for the treatment of insomnia and modafinil for the treatment of excessive daytime sleepiness. Due to safety issues the practice implication is that pergolide and nefazodone are not usful for the above-mentioned indications. Due to safety issues, olanzapine remains not useful for the treatment of psychosis. As none of the studies exceeded a duration of 6 months, the recommendations given are for the short-term management of the different non-motor symptoms. There were no RCTs that met inclusion criteria for the treatment of anxiety disorders, apathy, medication-related impulse control disorders and related behaviors other than pathological gambling, rapid eye movement (REM) sleep behavior disorder (RBD), sweating, or urinary dysfunction. Therefore, there is insufficient evidence for the treatment of these indications. This EBM review of interventions for the non-motor symptoms of PD updates the field, but, because several RCTs are ongoing, a continual updating process is needed. Several interventions and indications still lack good quality evidence, and these gaps offer an opportunity for ongoing research. (C) 2011 Movement Disorder Society
C1 [Sampaio, Cristina] Univ Lisbon, Inst Med Mol, P-1699 Lisbon, Portugal.
   [Seppi, Klaus; Hametner, Eva-Maria; Poewe, Werner] Med Univ Innsbruck, Dept Neurol, Innsbruck, Austria.
   [Weintraub, Daniel] Univ Penn, Sch Med, Dept Psychiat, Philadelphia, PA 19104 USA.
   [Weintraub, Daniel] Philadelphia Vet Affairs Med Ctr, Parkinsons Dis & Mental Illness Res Educ & Clin C, Philadelphia, PA USA.
   [Seppi, Klaus] Philadelphia Vet Affairs Med Ctr, MIRECC, Philadelphia, PA USA.
   [Coelho, Miguel] Hosp Santa Maria, Neurol Clin Res Unit, Inst Med Mol, Lisbon, Portugal.
   [Perez-Lloret, Santiago; Rascol, Olivier] Toulouse Univ Hosp, Dept Clin Pharmacol, Toulouse, France.
   [Fox, Susan H.] Toronto Western Hosp, Movement Disorder Clin, Toronto, ON, Canada.
   [Katzenschlager, Regina] Danube Hosp SMZ Ost, Dept Neurol, Vienna, Austria.
   [Goetz, Christopher G.] Rush Univ Med Ctr, Dept Neurol Sci, Chicago, IL USA.
C3 Universidade de Lisboa; Medical University of Innsbruck; University of Pennsylvania; University of Pennsylvania; Pennsylvania Medicine; US Department of Veterans Affairs; Veterans Health Administration (VHA); Philadelphia Veterans Affairs Medical Center; University of Pennsylvania; Pennsylvania Medicine; US Department of Veterans Affairs; Veterans Health Administration (VHA); Philadelphia Veterans Affairs Medical Center; Universidade de Lisboa; Hospital Santa Maria; Universite de Toulouse; Universite Toulouse III - Paul Sabatier; CHU de Toulouse; University of Toronto; University Health Network Toronto; Donauspital; Rush University
RP Sampaio, C (corresponding author), Univ Lisbon, Inst Med Mol, P-1699 Lisbon, Portugal.
EM klaus.seppi@uki.at; crissampaio@mac.com
FU MDS; Teva pharmaceuticals
CR Aarsland D, 2002, J NEUROL NEUROSUR PS, V72, P708, DOI 10.1136/jnnp.72.6.708
   Aarsland D, 2009, LANCET NEUROL, V8, P613, DOI 10.1016/S1474-4422(09)70146-2
   Adler CH, 2003, MOVEMENT DISORD, V18, P287, DOI 10.1002/mds.10390
   Antonini A, 2006, MOVEMENT DISORD, V21, P1119, DOI 10.1002/mds.20895
   Arbouw MEL, 2010, NEUROLOGY, V74, P1203, DOI 10.1212/WNL.0b013e3181d8c1b7
   Arias P, 2010, SLEEP MED, V11, P759, DOI 10.1016/j.sleep.2010.05.003
   Avila A, 2003, J CLIN PSYCHOPHARM, V23, P509, DOI 10.1097/01.jcp.0000088908.24613.db
   Barone P, 2006, J NEUROL, V253, P601, DOI 10.1007/s00415-006-0067-5
   Barone P, 2010, LANCET NEUROL, V9, P573, DOI 10.1016/S1474-4422(10)70106-X
   Blasco PA, 1996, ARCH PEDIAT ADOL MED, V150, P932, DOI 10.1001/archpedi.1996.02170340046009
   Breier A, 2002, BIOL PSYCHIAT, V52, P438, DOI 10.1016/S0006-3223(02)01392-6
   Briganti A, 2005, NAT CLIN PRACT UROL, V2, P239, DOI 10.1038/ncpuro0186
   Bullock R, 2005, CURR MED RES OPIN, V21, P1, DOI 10.1185/030079904X16777
   Buscemi N, 2004, EVID REP TECHNOL ASSESS (SUMM), V0, P1
   Buscemi N, 2005, J GEN INTERN MED, V20, P1151, DOI 10.1111/j.1525-1497.2005.0243.x
   Ceravolo R, 2000, NEUROLOGY, V55, P1216, DOI 10.1212/WNL.55.8.1216
   Chaudhuri KR, 2007, MOVEMENT DISORD, V22, P1901, DOI 10.1002/mds.21596
   Chaudhuri KR, 2006, MOVEMENT DISORD, V21, P916, DOI 10.1002/mds.20844
   Comella CL, 2005, NEUROLOGY, V64, P1450, DOI 10.1212/01.WNL.0000158652.74601.48
   da Silva TM, 2008, J AFFECT DISORDERS, V111, P351, DOI 10.1016/j.jad.2008.03.008
   Dafny N, 2006, BRAIN RES BULL, V68, P393, DOI 10.1016/j.brainresbull.2005.10.005
   Devos D, 2008, MOVEMENT DISORD, V23, P850, DOI 10.1002/mds.21966
   Dogu O, 2004, CLIN NEUROL NEUROSUR, V106, P93, DOI 10.1016/j.clineuro.2003.10.012
   Dolder CR, 2010, ANN PHARMACOTHER, V44, P1624, DOI 10.1345/aph.1P341
   Dowling GA, 2005, SLEEP MED, V6, P459, DOI 10.1016/j.sleep.2005.04.004
   Dubois B, 2007, MOVEMENT DISORD, V22, P2314, DOI 10.1002/mds.21844
   Dubois B, 2007, MOVEMENT DISORD, V22, P1215, DOI 10.1002/mds.21566
   Emre M, 2004, NEW ENGL J MED, V351, P2509, DOI 10.1056/NEJMoa041470
   Emre M, 2010, LANCET NEUROL, V9, P969, DOI 10.1016/S1474-4422(10)70194-0
   Factor SA, 2001, MOVEMENT DISORD, V16, P135, DOI 10.1002/1531-8257(200101)16:1<135::AID-MDS1006>3.0.CO;2-Q
   Fernandez HH, 2003, MOVEMENT DISORD, V18, P510, DOI 10.1002/mds.10374
   Fernandez HH, 2009, INT J NEUROSCI, V119, P2196, DOI 10.3109/00207450903222758
   Fournier JC, 2010, JAMA-J AM MED ASSOC, V303, P47, DOI 10.1001/jama.2009.1943
   Fregni F, 2004, J NEUROL NEUROSUR PS, V75, P1171, DOI 10.1136/jnnp.2003.027060
   Goetz CG, 2005, MOVEMENT DISORD, V20, P523, DOI 10.1002/mds.20464
   Goetz CG, 2008, MOVEMENT DISORD, V23, P2129, DOI 10.1002/mds.22340
   Goetz CG, 2008, ANN NEUROL, V64, PS81, DOI 10.1002/ana.21455
   Gross NJ, 2006, EUR J PHARMACOL, V533, P36, DOI 10.1016/j.ejphar.2005.12.072
   Hely MA, 2005, MOVEMENT DISORD, V20, P190, DOI 10.1002/mds.20324
   Hockstein NG, 2004, AM FAM PHYSICIAN, V69, P2628
   Högl B, 2002, SLEEP, V25, P905
   Honigfeld G, 1998, J CLIN PSYCHIAT, V59, P3
   Hussain IF, 2001, J NEUROL NEUROSUR PS, V71, P371, DOI 10.1136/jnnp.71.3.371
   Jacob S, 2006, ANN PHARMACOTHER, V40, P1618, DOI 10.1345/aph.1G293
   JOUVENT R, 1983, J AFFECT DISORDERS, V5, P141, DOI 10.1016/0165-0327(83)90006-X
   Kalf JG, 2007, PARKINSONISM RELAT D, V13, P532, DOI 10.1016/j.parkreldis.2007.01.007
   Kubo SI, 2008, PARKINSONISM RELAT D, V14, P166, DOI 10.1016/j.parkreldis.2007.03.003
   Lagalla G, 2006, MOVEMENT DISORD, V21, P704, DOI 10.1002/mds.20793
   Lagalla G, 2009, J NEUROL, V256, P563, DOI 10.1007/s00415-009-0085-1
   Lahrmann H, 2006, EUR J NEUROL, V13, P930, DOI 10.1111/j.1468-1331.2006.01512.x
   Lee-Robichaud H, 2010, COCHRANE DB SYST REV, V0, P0, DOI DOI 10.1002/14651858.CD007570.pub2
   Leentjens AFG, 2003, INT J GERIATR PSYCH, V18, P552, DOI 10.1002/gps.865
   LEES AJ, 1983, BRAIN, V106, P257, DOI 10.1093/brain/106.2.257
   Leo RJ, 1996, J CLIN PSYCHIAT, V57, P449, DOI 10.4088/JCP.v57n1002
   Leroi I, 2004, INT J GERIATR PSYCH, V19, P1, DOI 10.1002/gps.993
   Leroi I, 2009, MOVEMENT DISORD, V24, P1217, DOI 10.1002/mds.22495
   Lim SY, 2010, MOVEMENT DISORD, V25, PS123, DOI 10.1002/mds.22786
   Lipp A, 2003, NEUROLOGY, V61, P1279, DOI 10.1212/WNL.61.9.1279
   Litvinenko I V, 2008, NEUROSCI BEHAV PHYSIOL, V38, P937, DOI 10.1007/s11055-008-9077-3
   Llana M E, 1999, J AM PHARM ASSOC (WASH), V39, P526
   Lou JS, 2009, CLIN NEUROPHARMACOL, V32, P305, DOI 10.1097/WNF.0b013e3181aa916a
   Mancini F, 2003, MOVEMENT DISORD, V18, P685, DOI 10.1002/mds.10420
   MARICLE RA, 1995, NEUROLOGY, V45, P1757, DOI 10.1212/WNL.45.9.1757
   McCrae CS, 2007, CLIN INTERV AGING, V2, P313
   McShane R, 2006, COCHRANE DB SYST REV, V0, P0, DOI DOI 10.1002/14651858.CD003154.pub5
   Medeiros CAM, 2007, J NEUROL, V254, P459, DOI 10.1007/s00415-006-0390-x
   Mendonça DA, 2007, MOVEMENT DISORD, V22, P2070, DOI 10.1002/mds.21656
   Menza M, 2009, NEUROLOGY, V72, P886, DOI 10.1212/01.wnl.0000336340.89821.b3
   Menza M, 2010, MOVEMENT DISORD, V25, P1708, DOI 10.1002/mds.23168
   Merims D, 2006, CLIN NEUROPHARMACOL, V29, P331, DOI 10.1097/01.WNF.0000236769.31279.19
   Miyasaki JM, 2006, NEUROLOGY, V66, P996, DOI 10.1212/01.wnl.0000215428.46057.3d
   Morgante L, 2004, CLIN NEUROPHARMACOL, V27, P153, DOI 10.1097/01.wnf.0000136891.17006.ec
   Naumann M, 2008, NEUROLOGY, V70, P1707, DOI 10.1212/01.wnl.0000311390.87642.d8
   Ondo WG, 2005, MOVEMENT DISORD, V20, P958, DOI 10.1002/mds.20474
   Ondo WG, 2005, J NEUROL NEUROSUR PS, V76, P1636, DOI 10.1136/jnnp.2005.065870
   Ondo WG, 2004, NEUROLOGY, V62, P37, DOI 10.1212/01.WNL.0000101713.81253.4C
   Ondo WG, 2002, MOVEMENT DISORD, V17, P1031, DOI 10.1002/mds.10217
   Pal E, 2010, MOVEMENT DISORD, V25, P2311, DOI 10.1002/mds.23270
   Poewe W, 2003, MOVEMENT DISORD, V18, PS80, DOI 10.1002/mds.10566
   Poewe W, 2006, J NEUROL, V253, P2, DOI 10.1007/s00415-006-7002-7
   Pollak P, 2004, J NEUROL NEUROSUR PS, V75, P689, DOI 10.1136/jnnp.2003.029868
   Rabey JM, 2007, MOVEMENT DISORD, V22, P313, DOI 10.1002/mds.21116
   Ravina B, 2005, J NEUROL NEUROSUR PS, V76, P934, DOI 10.1136/jnnp.2004.050682
   Ravina B, 2007, MOVEMENT DISORD, V22, P1061, DOI 10.1002/mds.21382
   Reddy S, 2002, MOVEMENT DISORD, V17, P676, DOI 10.1002/mds.10176
   Rektorová I, 2003, EUR J NEUROL, V10, P399, DOI 10.1046/j.1468-1331.2003.00612.x
   Richard IH, 1997, NEUROLOGY, V48, P1070, DOI 10.1212/WNL.48.4.1070
   Richard IH, 1997, NEUROLOGY, V49, P1168, DOI 10.1212/WNL.49.4.1168
   Sackett D.L., 2000, EVIDENCE BASED MED P, V0, P0
   Safarinejad MR, 2010, INT J IMPOT RES, V22, P325, DOI 10.1038/ijir.2010.23
   Schoffer KL, 2007, MOVEMENT DISORD, V22, P1543, DOI 10.1002/mds.21428
   Serrano-Dueñas M, 2002, REV NEUROLOGIA, V35, P1010, DOI 10.33588/rn.3511.2001044
   Shotbolt P, 2009, NEUROPSYCH DIS TREAT, V5, P327
   Sproesser E, 2010, PARKINSONISM RELAT D, V16, P298, DOI 10.1016/j.parkreldis.2009.08.008
   Steinlechner S, 2010, PSYCHOPHARMACOLOGY, V207, P593, DOI 10.1007/s00213-009-1689-y
   Stocchi F, 1998, J NEUROL, V245, PS15, DOI 10.1007/PL00007731
   Sullivan KL, 2006, MOVEMENT DISORD, V21, P115, DOI 10.1002/mds.20666
   Thomas A, 2010, ANN NEUROL, V68, P400, DOI 10.1002/ana.22029
   Thomsen TR, 2007, MOVEMENT DISORD, V22, P2268, DOI 10.1002/mds.21730
   Trenkwalder C, 2011, MOVEMENT DISORD, V26, P90, DOI 10.1002/mds.23441
   Trifirò G, 2009, PHARMACOL RES, V59, P1, DOI 10.1016/j.phrs.2008.09.017
   Tröster AI, 2008, NEUROPSYCHOL REV, V18, P103, DOI 10.1007/s11065-008-9055-0
   Tyne HL, 2010, J NEUROL, V257, P452, DOI 10.1007/s00415-009-5351-8
   Weintraub D, 2005, MOVEMENT DISORD, V20, P1161, DOI 10.1002/mds.20555
   Weintraub D, 2010, NEUROLOGY, V75, P448, DOI 10.1212/WNL.0b013e3181ebdd79
   Weintraub D, 2010, ANN NEUROL, V68, P963, DOI 10.1002/ana.22164
   Wermuth L, 1998, NORD J PSYCHIAT, V52, P163, DOI 10.1080/08039489850139049
   Witjas T, 2002, NEUROLOGY, V59, P408, DOI 10.1212/WNL.59.3.408
   Zangaglia R, 2007, MOVEMENT DISORD, V22, P1239, DOI 10.1002/mds.21243
   Zesiewicz TA, 2010, NEUROLOGY, V74, P924, DOI 10.1212/WNL.0b013e3181d55f24
NR 117
TC 587
Z9 656
U1 4
U2 257
PU WILEY
PI HOBOKEN
PA 111 RIVER ST, HOBOKEN 07030-5774, NJ USA
SN 0885-3185
EI 1531-8257
J9 MOVEMENT DISORD
JI Mov. Disord.
PD OCT 15
PY 2011
VL 26
IS 
BP S42
EP S80
DI 10.1002/mds.23884
PG 39
WC Clinical Neurology
SC Neurosciences & Neurology
GA 842PN
UT WOS:000296611500003
PM 22021174
DA 2024-02-01
ER

PT J
AU Weintraub, D
   Burn, DJ
AF Weintraub, Daniel
   Burn, David J.
TI Parkinson's Disease: The Quintessential Neuropsychiatric Disorder
SO MOVEMENT DISORDERS
LA English
DT Review
DE Parkinson's; dementia; neuropsychiatric; depression; psychosis
ID deep-brain-stimulation; impulse control disorders; sleep behavior disorder; mild cognitive impairment; double-blind; visual hallucinations; striatal dopamine; depressive symptoms; anxiety disorders; controlled-trial
AB Although diagnosed by characteristic motor features, Parkinson's disease may be preceded, and is frequently accompanied by, a wide range of cognitive and neuropsychiatric features. In addition to the most commonly studied disorders of dementia, depression, and psychosis, other relatively common and clinically significant psychiatric complications include impulse control disorders, anxiety symptoms, disorders of sleep and wakefulness, and apathy. These problems may be underrecognized and are frequently under-treated. The emergent focus on nonmotor aspects of Parkinson's disease over the past quarter of a century is highlighted by a nonlinear increase in the number of articles published devoted to this topic. Although the development of newer antidepressants, atypical antipsychotics, and cholinesterase inhibitors in recent years has had a positive benefit on the management of these troublesome and distressing symptoms, responses are frequently suboptimal, and this remains an area of major unmet therapeutic need. (C) 2011 Movement Disorder Society
C1 [Weintraub, Daniel] Univ Penn, Dept Psychiat, Philadelphia, PA 19104 USA.
   [Weintraub, Daniel] Philadelphia Vet Affairs Med Ctr, Parkinsons Dis Ctr, Philadelphia, PA USA.
   [Weintraub, Daniel] Philadelphia Vet Affairs Med Ctr, Mental Illness Res Educ & Clin Ctr PADRECC & MIRE, Philadelphia, PA USA.
   [Burn, David J.] Newcastle Univ, Inst Ageing & Hlth, Newcastle Upon Tyne NE1 7RU, Tyne & Wear, England.
   [Burn, David J.] Newcastle Univ, Clin Ageing Res Unit, Newcastle Upon Tyne NE1 7RU, Tyne & Wear, England.
C3 University of Pennsylvania; University of Pennsylvania; Pennsylvania Medicine; US Department of Veterans Affairs; Veterans Health Administration (VHA); Philadelphia Veterans Affairs Medical Center; University of Pennsylvania; Pennsylvania Medicine; US Department of Veterans Affairs; Veterans Health Administration (VHA); Philadelphia Veterans Affairs Medical Center; Newcastle University - UK; Newcastle University - UK
RP Weintraub, D (corresponding author), Univ Penn, Dept Psychiat, Philadelphia, PA 19104 USA.
EM daniel.weintraub@uphs.upenn.edu
FU NIMH NIH HHS [K23 MH067894] Funding Source: Medline
CR Aarsland D, 2005, ANN NEUROL, V58, P773, DOI 10.1002/ana.20635
   Aarsland D, 2001, NEUROLOGY, V56, P730, DOI 10.1212/WNL.56.6.730
   Aarsland D, 2003, ARCH NEUROL-CHICAGO, V60, P387, DOI 10.1001/archneur.60.3.387
   Aarsland D, 1999, ARCH NEUROL-CHICAGO, V56, P595, DOI 10.1001/archneur.56.5.595
   Aarsland D, 2010, NEUROLOGY, V75, P1062, DOI 10.1212/WNL.0b013e3181f39d0e
   Aarsland D, 2009, NEUROLOGY, V72, P1121, DOI 10.1212/01.wnl.0000338632.00552.cb
   Aarsland D, 2009, LANCET NEUROL, V8, P613, DOI 10.1016/S1474-4422(09)70146-2
   Adler CH, 2003, MOVEMENT DISORD, V18, P287, DOI 10.1002/mds.10390
   Allain H, 2000, BRIT MED J, V320, P1287, DOI 10.1136/bmj.320.7245.1287
   Alonso A, 2009, J NEUROL NEUROSUR PS, V80, P671, DOI 10.1136/jnnp.2008.152983
   Althaus A, 2008, PARKINSONISM RELAT D, V14, P626, DOI 10.1016/j.parkreldis.2008.01.016
   Appleby BS, 2007, MOVEMENT DISORD, V22, P1722, DOI 10.1002/mds.21551
   Ardouin C, 2006, MOVEMENT DISORD, V21, P1941, DOI 10.1002/mds.21098
   Arnulf I, 2000, NEUROLOGY, V55, P281, DOI 10.1212/WNL.55.2.281
   Ballanger B, 2010, ARCH NEUROL-CHICAGO, V67, P416, DOI 10.1001/archneurol.2010.35
   Barone P, 2010, LANCET NEUROL, V9, P573, DOI 10.1016/S1474-4422(10)70106-X
   Boecker H, 2007, ARCH NEUROL-CHICAGO, V64, P984, DOI 10.1001/archneur.64.7.984
   Bohnen NI, 2009, NEUROLOGY, V73, P256, DOI 10.1212/WNL.0b013e3181b0bd3d
   Burton EJ, 2004, BRAIN, V127, P791, DOI 10.1093/brain/awh088
   Caap-Ahlgren M, 2001, ARCH GERONTOL GERIAT, V32, P23, DOI 10.1016/S0167-4943(00)00087-X
   Cardoso EF, 2009, NEUROIMAGE, V47, P467, DOI 10.1016/j.neuroimage.2009.04.059
   Chaudhuri KR, 2007, MOVEMENT DISORD, V22, P1901, DOI 10.1002/mds.21596
   Chaudhuri KR, 2010, MOVEMENT DISORD, V25, P6967
   Cheng EM, 2010, NEUROLOGY, V75, P2021, DOI 10.1212/WNL.0b013e3181ff96dd
   Cilia R, 2010, NEUROBIOL DIS, V39, P98, DOI 10.1016/j.nbd.2010.03.013
   Claassen DO, 2010, NEUROLOGY, V75, P494, DOI 10.1212/WNL.0b013e3181ec7fac
   Cole SA, 1996, J NEUROPSYCH CLIN N, V8, P20
   Cools R, 2001, CEREB CORTEX, V11, P1136, DOI 10.1093/cercor/11.12.1136
   CroninGolomb A, 1997, NEUROPSYCHOLOGY, V11, P44, DOI 10.1037/0894-4105.11.1.44
   CUMMINGS JL, 1994, NEUROLOGY, V44, P2308, DOI 10.1212/WNL.44.12.2308
   da Silva TM, 2008, J AFFECT DISORDERS, V111, P351, DOI 10.1016/j.jad.2008.03.008
   Deuschl G, 2006, NEW ENGL J MED, V355, P896, DOI 10.1056/NEJMoa060281
   Devos D, 2008, MOVEMENT DISORD, V23, P850, DOI 10.1002/mds.21966
   Dissanayaka NNW, 2010, MOVEMENT DISORD, V25, P838, DOI 10.1002/mds.22833
   Dobkin RD, 2007, MOVEMENT DISORD, V22, P946, DOI 10.1002/mds.21455
   Dowling GA, 2005, SLEEP MED, V6, P459, DOI 10.1016/j.sleep.2005.04.004
   Dubois B, 2007, MOVEMENT DISORD, V22, P2314, DOI 10.1002/mds.21844
   Dujardin K, 1999, J NEUROL, V246, P783, DOI 10.1007/s004150050455
   Ehmann T S, 1990, J GERIATR PSYCHIATRY NEUROL, V3, P3
   Eisensehr I, 2000, BRAIN, V123, P1155, DOI 10.1093/brain/123.6.1155
   Elgh E, 2009, EUR J NEUROL, V16, P1278, DOI 10.1111/j.1468-1331.2009.02707.x
   Emre M, 2004, NEW ENGL J MED, V351, P2509, DOI 10.1056/NEJMoa041470
   Emre M, 2007, MOVEMENT DISORD, V22, P1689, DOI 10.1002/mds.21507
   Emre M, 2010, LANCET NEUROL, V9, P969, DOI 10.1016/S1474-4422(10)70194-0
   Evans AH, 2006, ANN NEUROL, V59, P852, DOI 10.1002/ana.20822
   Evans AH, 2004, MOVEMENT DISORD, V19, P397, DOI 10.1002/mds.20045
   Fang F, 2010, MOVEMENT DISORD, V25, P1157, DOI 10.1002/mds.23092
   Feldmann A, 2008, MOVEMENT DISORD, V23, P42, DOI 10.1002/mds.21765
   Felicio AC, 2010, PSYCHOPHARMACOLOGY, V211, P27, DOI 10.1007/s00213-010-1867-y
   Fénelon G, 2006, NEUROLOGY, V66, P93, DOI 10.1212/01.wnl.0000191325.31068.c4
   Fénelon G, 2010, MOVEMENT DISORD, V25, P763, DOI 10.1002/mds.22839
   Fernandez HH, 2008, MOVEMENT DISORD, V23, P484, DOI 10.1002/mds.21875
   Follett KA, 2010, NEW ENGL J MED, V362, P2077, DOI 10.1056/NEJMoa0907083
   Foltynie T, 2005, J NEUROL, V252, P833, DOI 10.1007/s00415-005-0756-5
   Forsaa EB, 2010, ARCH NEUROL-CHICAGO, V67, P996, DOI 10.1001/archneurol.2010.166
   Frankemolle AMM, 2010, BRAIN, V133, P746, DOI 10.1093/brain/awp315
   Friedman J, 1999, NEW ENGL J MED, V340, P757
   Gattellaro G, 2009, AM J NEURORADIOL, V30, P1222, DOI 10.3174/ajnr.A1556
   Giovannoni G, 2000, J NEUROL NEUROSUR PS, V68, P423, DOI 10.1136/jnnp.68.4.423
   Gonera EG, 1997, MOVEMENT DISORD, V12, P871, DOI 10.1002/mds.870120607
   Green J, 2002, NEUROLOGY, V59, P1320, DOI 10.1212/01.WNL.0000031426.21683.E2
   Henderson MJ, 2000, INT REV PSYCHIATR, V12, P319
   Hesse S, 2009, EUR J NUCL MED MOL I, V36, P428, DOI 10.1007/s00259-008-0979-7
   Hobson DE, 2002, JAMA-J AM MED ASSOC, V287, P455, DOI 10.1001/jama.287.4.455
   Hogl B, 2002, SLEEP, V25, P62
   Hoops S, 2009, NEUROLOGY, V73, P1738, DOI 10.1212/WNL.0b013e3181c34b47
   Housden CR, 2010, NEUROPSYCHOPHARMACOL, V35, P2155, DOI 10.1038/npp.2010.84
   Huang CR, 2007, NEUROIMAGE, V34, P714, DOI 10.1016/j.neuroimage.2006.09.003
   Huot P, 2010, MOVEMENT DISORD, V25, P1399, DOI 10.1002/mds.23083
   Hurtig HI, 2000, NEUROLOGY, V54, P1916, DOI 10.1212/WNL.54.10.1916
   Ibarretxe-Bilbao N, 2010, J NEUROL NEUROSUR PS, V81, P650, DOI 10.1136/jnnp.2009.179655
   Isella V, 2002, MOVEMENT DISORD, V17, P366, DOI 10.1002/mds.10041
   Janvin CC, 2006, MOVEMENT DISORD, V21, P1343, DOI 10.1002/mds.20974
   JELLINGER K, 1988, J NEUROL NEUROSUR PS, V51, P540, DOI 10.1136/jnnp.51.4.540
   Jellinger KA, 2002, J NEURAL TRANSM, V109, P329, DOI 10.1007/s007020200027
   Kaasinen V, 2002, NEUROSCI BIOBEHAV R, V26, P785, DOI 10.1016/S0149-7634(02)00065-9
   Kalbe E, 2008, PARKINSONISM RELAT D, V14, P93, DOI 10.1016/j.parkreldis.2007.06.008
   Kandiah N, 2009, MOVEMENT DISORD, V24, P605, DOI 10.1002/mds.22384
   Karlsen K, 1999, MOVEMENT DISORD, V14, P237, DOI 10.1002/1531-8257(199903)14:2<237::AID-MDS1006>3.3.CO;2-O
   Kendi ATK, 2008, AM J NEURORADIOL, V29, P501, DOI 10.3174/ajnr.A0850
   Kenny ER, 2008, DEMENT GERIATR COGN, V26, P218, DOI 10.1159/000153432
   Kirsch-Darrow L, 2006, NEUROLOGY, V67, P33, DOI 10.1212/01.wnl.0000230572.07791.22
   Kövari E, 2003, ACTA NEUROPATHOL, V106, P83, DOI 10.1007/s00401-003-0705-2
   Kulisevsky J, 2007, MOVEMENT DISORD, V22, P62, DOI 10.1002/mds.21205
   Kummer A, 2008, MOVEMENT DISORD, V23, P1739, DOI 10.1002/mds.22221
   Kurita A, 2010, MOVEMENT DISORD, V25, P167, DOI 10.1002/mds.22919
   Leentjens AFG, 2004, J GERIATR PSYCH NEUR, V17, P120, DOI 10.1177/0891988704267456
   Leentjens AFG, 2003, INT J GERIATR PSYCH, V18, P552, DOI 10.1002/gps.865
   Leentjens AFG, 2003, J NEUROPSYCH CLIN N, V15, P74, DOI 10.1176/appi.neuropsych.15.1.74
   Leentjens AFG, 2002, ACTA PSYCHIAT SCAND, V106, P196, DOI 10.1034/j.1600-0447.2002.02045.x
   Lewis SJG, 2003, NEUROPSYCHOLOGIA, V41, P645, DOI 10.1016/S0028-3932(02)00257-9
   Lou JS, 2009, CLIN NEUROPHARMACOL, V32, P305, DOI 10.1097/WNF.0b013e3181aa916a
   Lou JS, 2001, MOVEMENT DISORD, V16, P190, DOI 10.1002/mds.1042
   Mamikonyan E, 2008, MOVEMENT DISORD, V23, P75, DOI 10.1002/mds.21770
   Manganelli F, 2009, BRAIN, V132, P2350, DOI 10.1093/brain/awp166
   MARICLE RA, 1995, MOVEMENT DISORD, V10, P329, DOI 10.1002/mds.870100316
   Marinus J, 2003, NEUROLOGY, V61, P1222, DOI 10.1212/01.WNL.0000091864.39702.1C
   Marsh L, 2006, MOVEMENT DISORD, V21, P148, DOI 10.1002/mds.20723
   Marsh L, 2004, NEUROLOGY, V63, P293, DOI 10.1212/01.WNL.0000129843.15756.A3
   Mavandadi S, 2009, AM J GERIAT PSYCHIAT, V17, P986, DOI 10.1097/JGP.0b013e3181b215ec
   Mayberg HS, 2003, BRIT MED BULL, V65, P193, DOI 10.1093/bmb/65.1.193
   Meltzer HY, 2010, NEUROPSYCHOPHARMACOL, V35, P881, DOI 10.1038/npp.2009.176
   Medeiros CAM, 2007, J NEUROL, V254, P459, DOI 10.1007/s00415-006-0390-x
   Mendonça DA, 2007, MOVEMENT DISORD, V22, P2070, DOI 10.1002/mds.21656
   Mentis MJ, 2002, AM J PSYCHIAT, V159, P746, DOI 10.1176/appi.ajp.159.5.746
   Menza M, 2009, NEUROLOGY, V72, P886, DOI 10.1212/01.wnl.0000336340.89821.b3
   MENZA MA, 1994, J NEUROPSYCH CLIN N, V6, P165
   Menza M, 2010, MOVEMENT DISORD, V25, P1708, DOI 10.1002/mds.23168
   Miyasaki JM, 2007, MOVEMENT DISORD, V22, P1179, DOI 10.1002/mds.21296
   Müller U, 2000, J NEURAL TRANSM, V107, P303, DOI 10.1007/s007020050025
   Murai T, 2001, J NEUROPSYCH CLIN N, V13, P222, DOI 10.1176/appi.neuropsych.13.2.222
   Nazem S, 2008, MOVEMENT DISORD, V23, P1573, DOI 10.1002/mds.22130
   Oehlberg K, 2008, J GERIATR PSYCH NEUR, V21, P123, DOI 10.1177/0891988708316862
   Olanow CW, 2001, NEUROLOGY, V56, PS1, DOI 10.1212/WNL.56.suppl_5.S1
   Ondo WG, 2005, MOVEMENT DISORD, V20, P958, DOI 10.1002/mds.20474
   Ondo WG, 2005, J NEUROL NEUROSUR PS, V76, P1636, DOI 10.1136/jnnp.2005.065870
   Pacchetti C, 2005, MOVEMENT DISORD, V20, P1439, DOI 10.1002/mds.20582
   Pagonabarraga J, 2008, MOVEMENT DISORD, V23, P998, DOI 10.1002/mds.22007
   Pal E, 2010, MOVEMENT DISORD, V25, P2311, DOI 10.1002/mds.23270
   Parsons TD, 2006, LANCET NEUROL, V5, P578, DOI 10.1016/S1474-4422(06)70475-6
   Phillips B, 2004, NEUROLOGY, V62, PS9, DOI 10.1212/WNL.62.5_suppl_2.S9
   Pollak P, 1999, LANCET, V353, P2041
   Ponce FA, 2011, MOVEMENT DISORD, V26, P380, DOI 10.1002/mds.23445
   Pontone GM, 2009, MOVEMENT DISORD, V24, P1333, DOI 10.1002/mds.22611
   Rabey JM, 2007, MOVEMENT DISORD, V22, P313, DOI 10.1002/mds.21116
   Rabinak CA, 2010, ARCH NEUROL-CHICAGO, V67, P58, DOI 10.1001/archneurol.2009.294
   Ramírez-Ruiz B, 2008, MOVEMENT DISORD, V23, P2335, DOI 10.1002/mds.22258
   Rao HY, 2010, MOVEMENT DISORD, V25, P1660, DOI 10.1002/mds.23147
   Reijnders JSAM, 2008, MOVEMENT DISORD, V23, P183, DOI 10.1002/mds.21803
   Reijnders JSAM, 2010, MOVEMENT DISORD, V25, P2318, DOI 10.1002/mds.23268
   Richard IH, 1997, NEUROLOGY, V49, P1168, DOI 10.1212/WNL.49.4.1168
   Richard IH, 2001, J NEUROPSYCH CLIN N, V13, P35, DOI 10.1176/appi.neuropsych.13.1.35
   Richard IH, 1996, J NEUROPSYCH CLIN N, V8, P383
   Rinne JO, 2000, ARCH NEUROL-CHICAGO, V57, P470, DOI 10.1001/archneur.57.4.470
   Sanchez-Castaneda C, 2010, MOVEMENT DISORD, V25, P615, DOI 10.1002/mds.22873
   SanchezRamos JR, 1996, ARCH NEUROL-CHICAGO, V53, P1265, DOI 10.1001/archneur.1996.00550120077019
   Santangelo G, 2009, MOVEMENT DISORD, V24, P899, DOI 10.1002/mds.22472
   Schifitto G, 2008, NEUROLOGY, V71, P481, DOI 10.1212/01.wnl.0000324862.29733.69
   Schrag A, 2007, MOVEMENT DISORD, V22, P1077, DOI 10.1002/mds.21333
   Shiba M, 2000, MOVEMENT DISORD, V15, P669, DOI 10.1002/1531-8257(200007)15:4<669::AID-MDS1011>3.0.CO;2-5
   Shotbolt P, 2009, NEUROPSYCH DIS TREAT, V5, P327
   Shulman LM, 2002, PARKINSONISM RELAT D, V8, P193, DOI 10.1016/S1353-8020(01)00015-3
   Siderowf A, 2010, NEUROLOGY, V75, P1055, DOI 10.1212/WNL.0b013e3181f39a78
   Smeding HMM, 2007, J NEUROL NEUROSUR PS, V78, P517, DOI 10.1136/jnnp.2006.102061
   Sproesser E, 2010, PARKINSONISM RELAT D, V16, P298, DOI 10.1016/j.parkreldis.2009.08.008
   Stacy M, 2002, DRUG AGING, V19, P733, DOI 10.2165/00002512-200219100-00002
   STARKSTEIN SE, 1992, J NEUROPSYCH CLIN N, V4, P134
   Starkstein SE, 1998, MOVEMENT DISORD, V13, P29, DOI 10.1002/mds.870130109
   STARKSTEIN SE, 1990, J NERV MENT DIS, V178, P27, DOI 10.1097/00005053-199001000-00005
   STARKSTEIN SE, 1992, J NEUROL NEUROSUR PS, V55, P377, DOI 10.1136/jnnp.55.5.377
   Starkstein SE, 2009, MOVEMENT DISORD, V24, P1211, DOI 10.1002/mds.22577
   Steeves TDL, 2009, BRAIN, V132, P1376, DOI 10.1093/brain/awp054
   STENAGER EN, 1994, ACTA PSYCHIAT SCAND, V90, P70, DOI 10.1111/j.1600-0447.1994.tb01558.x
   Tandberg E, 1999, MOVEMENT DISORD, V14, P922, DOI 10.1002/1531-8257(199911)14:6<922::AID-MDS1003>3.0.CO;2-7
   Tandberg E, 1997, ARCH NEUROL-CHICAGO, V54, P625, DOI 10.1001/archneur.1997.00550170097020
   Tandberg E, 1996, ARCH NEUROL-CHICAGO, V53, P175, DOI 10.1001/archneur.1996.00550020087019
   Thobois S, 2010, BRAIN, V133, P1111, DOI 10.1093/brain/awq032
   Thomas A, 2010, ANN NEUROL, V68, P400, DOI 10.1002/ana.22029
   Thomsen TR, 2008, J NEUROL NEUROSUR PS, V79, P1413, DOI 10.1136/jnnp.2008.153163
   TOMER R, 1993, ANN NEUROL, V34, P579, DOI 10.1002/ana.410340412
   Uc EY, 2009, NEUROLOGY, V73, P1469, DOI 10.1212/WNL.0b013e3181bf992f
   van Rooden SM, 2009, J NEUROL NEUROSUR PS, V80, P846, DOI 10.1136/jnnp.2008.166629
   Vendette M, 2007, NEUROLOGY, V69, P1843, DOI 10.1212/01.wnl.0000278114.14096.74
   Visser M, 2007, MOVEMENT DISORD, V22, P2221, DOI 10.1002/mds.21696
   Voon V, 2006, MOVEMENT DISORD, V21, PS305, DOI 10.1002/mds.20963
   Voon V, 2008, BRAIN, V131, P2720, DOI 10.1093/brain/awn214
   Voon V, 2007, ARCH NEUROL-CHICAGO, V64, P1089, DOI 10.1001/archneur.64.8.1089
   Voon V, 2010, NEURON, V65, P135, DOI 10.1016/j.neuron.2009.12.027
   Voon V, 2010, PSYCHOPHARMACOLOGY, V207, P645, DOI 10.1007/s00213-009-1697-y
   Walter U, 2010, J NEUROL SCI, V289, P123, DOI 10.1016/j.jns.2009.08.027
   Weaver FM, 2009, JAMA-J AM MED ASSOC, V301, P63, DOI 10.1001/jama.2008.929
   Weintraub D, 2005, J NUCL MED, V46, P227
   Weintraub D, 2003, J GERIATR PSYCH NEUR, V16, P178, DOI 10.1177/0891988703256053
   Weintraub D, 2010, NEUROLOGY, V75, P448, DOI 10.1212/WNL.0b013e3181ebdd79
   Weintraub D, 2006, ARCH NEUROL-CHICAGO, V63, P969, DOI 10.1001/archneur.63.7.969
   Weintraub D, 2010, ANN NEUROL, V68, P963, DOI 10.1002/ana.22164
   Weintraub D, 2010, ARCH NEUROL-CHICAGO, V67, P589, DOI 10.1001/archneurol.2010.65
   Weintraub Daniel, 2004, COGN BEHAV NEUROL, V17, P195
   Wermuth L, 1998, NORD J PSYCHIAT, V52, P163, DOI 10.1080/08039489850139049
   Williams-Gray CH, 2008, BRAIN, V131, P397, DOI 10.1093/brain/awm313
   Williams-Gray CH, 2009, BRAIN, V132, P2958, DOI 10.1093/brain/awp245
   Witjas T, 2002, NEUROLOGY, V59, P408, DOI 10.1212/WNL.59.3.408
   Witt K, 2008, LANCET NEUROL, V7, P605, DOI 10.1016/S1474-4422(08)70114-5
   Wolters EC, 1999, NEUROLOGY, V52, P0
   Wolters EC, 2001, JOURNAL OF NEUROLOGY, V248, P0
   ZWEIG RM, 1993, NEUROLOGY, V43, P986, DOI 10.1212/WNL.43.5.986
NR 186
TC 260
Z9 278
U1 0
U2 29
PU WILEY
PI HOBOKEN
PA 111 RIVER ST, HOBOKEN 07030-5774, NJ USA
SN 0885-3185
EI 1531-8257
J9 MOVEMENT DISORD
JI Mov. Disord.
PD MAY 15
PY 2011
VL 26
IS 6
BP 1022
EP 1031
DI 10.1002/mds.23664
PG 10
WC Clinical Neurology
SC Neurosciences & Neurology
GA 774AO
UT WOS:000291353900011
PM 21626547
DA 2024-02-01
ER

PT J
AU Naismith, SL
   Lewis, SJG
AF Naismith, Sharon L.
   Lewis, Simon J. G.
TI "DASH" symptoms in patients with Parkinson's disease: Red flags for early cognitive decline
SO JOURNAL OF CLINICAL NEUROSCIENCE
LA English
DT Article
DE Anxiety; Cognition; Dementia; Depression; Hallucinations; Parkinson's disease; Sleep
ID dementia; risk; heterogeneity; dysfunction; population; depression; prevalence; frequency
AB Neuropsychiatric features in Parkinson's Disease (PD) are associated with developing dementia longitudinally. Therefore, identifying appropriate screening methods for such features, and their association with early cognitive dysfunction, may help to inform early intervention approaches. In this study, 53 PD patients without dementia underwent detailed neurological and neuropsychological assessment. The sum scores of the four items detailing Depression, Anxiety, Sleep disturbance and Hallucinosis (DASH) were calculated from the Parkinson's Disease Questionnaire (PDQ-39) and examined in relation to cognitive tasks. Results demonstrated that higher DASH scores were significantly correlated with poorer working memory and set-shifting performance, even after controlling for age, predicted intellect, depression, disease stage and duration. These data indicate that DASH symptoms are related to executive dysfunction even in non-demented patients with PD. The DASH score may represent a simple screening method for highlighting early cognitive decline, which in turn is associated with the development of dementia in PD. (C) 2010 Elsevier Ltd. All rights reserved.
C1 [Naismith, Sharon L.; Lewis, Simon J. G.] Univ Sydney, Parkinsons Dis Res Clin, Brain & Mind Res Inst, Camperdown, NSW 2050, Australia.
C3 University of Sydney
RP Lewis, SJG (corresponding author), Univ Sydney, Parkinsons Dis Res Clin, Brain & Mind Res Inst, 94 Mallett St, Camperdown, NSW 2050, Australia.
EM simonl@med.usyd.edu.au
CR Aarsland D, 2000, J AM GERIATR SOC, V48, P938, DOI 10.1111/j.1532-5415.2000.tb06891.x
   Aarsland D, 2001, INT J GERIATR PSYCH, V16, P184, DOI 10.1002/1099-1166(200102)16:2<184::AID-GPS304>3.0.CO;2-K
   Aarsland D, 2007, J NEUROL NEUROSUR PS, V78, P36, DOI 10.1136/jnnp.2005.083113
   AARSLAND D, 2006, ARCH NEUROL-CHICAGO, V53, P538
   BECK AT, 1961, ARCH GEN PSYCHIAT, V4, P561, DOI 10.1001/archpsyc.1961.01710120031004
   Benton A. L., 1967, CORTEX, V3, P32, DOI 10.1016/S0010-9452(67)80005-4
   Bronnick K, 2005, ACTA PSYCHIAT SCAND, V112, P201, DOI 10.1111/j.1600-0447.2005.00562.x
   Emre M, 2004, NEW ENGL J MED, V351, P2509, DOI 10.1056/NEJMoa041470
   Fénelon G, 2000, BRAIN, V123, P733, DOI 10.1093/brain/123.4.733
   FOLSTEIN MF, 1975, J PSYCHIAT RES, V12, P189, DOI 10.1016/0022-3956(75)90026-6
   GIBB WRG, 1988, J NEUROL NEUROSUR PS, V51, P745, DOI 10.1136/jnnp.51.6.745
   Gjerstad MD, 2002, NEUROLOGY, V58, P1544, DOI 10.1212/WNL.58.10.1544
   Hely MA, 2008, MOVEMENT DISORD, V23, P837, DOI 10.1002/mds.21956
   Hobson P, 2004, MOVEMENT DISORD, V19, P1043, DOI 10.1002/mds.20216
   Hobson P, 1999, AGE AGEING, V28, P39, DOI 10.1093/ageing/28.1.39
   Hughes TA, 2000, NEUROLOGY, V54, P1596, DOI 10.1212/WNL.54.8.1596
   Jenkinson C, 1997, AGE AGEING, V26, P353, DOI 10.1093/ageing/26.5.353
   Lewis SJG, 2005, J NEUROL NEUROSUR PS, V76, P343, DOI 10.1136/jnnp.2003.033530
   Lewis SJG, 2003, NEUROPSYCHOLOGIA, V41, P645, DOI 10.1016/S0028-3932(02)00257-9
   LEWIS SJG, 2009, GERIATR MED GEN PRAC, V1, P18
   MARDER K, 1995, ARCH NEUROL-CHICAGO, V52, P695, DOI 10.1001/archneur.1995.00540310069018
   Marion MH, 2008, J NEUROL, V255, P192, DOI 10.1007/s00415-008-0629-9
   Mowszowski L, 2010, INT PSYCHOGERIATR, V22, P537, DOI 10.1017/S1041610209991748
   Naismith SL, 2010, J NEUROPSYCH CLIN N, V22, P384, DOI 10.1176/appi.neuropsych.22.4.384
   Naismith SL, 2010, MOVEMENT DISORD, V25, P1000, DOI 10.1002/mds.23005
   Naismith SL, 2010, J AFFECT DISORDERS, V121, P258, DOI 10.1016/j.jad.2009.06.028
   Nelson H. E., 1991, NATL ADULT READING T, V0, P0
   Reitan R. M., 1993, HALSTEADREITAN NEURO, V0, P9
   Stella F, 2009, INT J GERIATR PSYCH, V24, P1158, DOI 10.1002/gps.2240
   Tandberg E, 1996, ARCH NEUROL-CHICAGO, V53, P175, DOI 10.1001/archneur.1996.00550020087019
   Wechsler D., 1997, WECHSLER MEMORY SCALE, V0, P0
   Williams-Gray CH, 2007, BRAIN, V130, P1787, DOI 10.1093/brain/awm111
   Woods SP, 2003, J INT NEUROPSYCH SOC, V9, P17, DOI 10.1017/S1355617703910022
NR 33
TC 19
Z9 25
U1 0
U2 14
PU ELSEVIER SCI LTD
PI OXFORD
PA THE BOULEVARD, LANGFORD LANE, KIDLINGTON, OXFORD OX5 1GB, OXON, ENGLAND
SN 0967-5868
EI 1532-2653
J9 J CLIN NEUROSCI
JI J. Clin. Neurosci.
PD MAR 15
PY 2011
VL 18
IS 3
BP 352
EP 355
DI 10.1016/j.jocn.2010.07.106
PG 4
WC Clinical Neurology; Neurosciences
SC Neurosciences & Neurology
GA 725HT
UT WOS:000287636500010
PM 21237647
DA 2024-02-01
ER

PT J
AU Stavitsky, K
   Cronin-Golomb, A
AF Stavitsky, Karina
   Cronin-Golomb, Alice
TI Sleep Quality in Parkinson Disease: An Examination of Clinical Variables
SO COGNITIVE AND BEHAVIORAL NEUROLOGY
LA English
DT Article
DE Parkinson; sleep; actigraphy; sex
ID excessive daytime sleepiness; rem-sleep; gender-differences; behavior disorder; actigraphy; dementia; scale; disturbances; epidemiology; management
AB The etiology of sleep problems in Parkinson disease (PD) is not well understood, as they may arise from the pathology of the disease or from other disease-related factors such as motor dysfunction, dopaminergic medication, and mood disturbances. The aim of this study was to investigate factors associated with sleep, including disease-related variables such as motor symptom severity, dose of medication, and mood and disease subtypes. Thirty-five nondemented patients with PD were included. Sleep was measured using 24-hour wrist actigraphy over a 7-day period, during which time participants kept a sleep diary. Subjective sleep and arousal questionnaires included the PD Sleep Scale and Epworth Sleepiness Scale. Motor symptom severity and dopaminergic medication were significantly related to measures of sleep quality. Sex differences in sleep quality were found, with men having worse sleep quality and more excessive daytime sleepiness than women. We also found that actigraphy may serve as a useful tool for identifying individuals with possible rapid eye movement behavior disorder, a sleep disorder that has important implications in early detection of PD.
C1 [Stavitsky, Karina; Cronin-Golomb, Alice] Boston Univ, Dept Psychol, Boston, MA 02215 USA.
C3 Boston University
RP Cronin-Golomb, A (corresponding author), Boston Univ, Dept Psychol, 648 Beacon St,2nd Floor, Boston, MA 02215 USA.
EM alicecg@bu.edu
FU Ruth L. Kirschstein National Research Service Award [1F31 NS061555-01]; Department of Psychology, Boston University; NINDS [R01 NS050446-01A2]
CR Alves G, 2006, MOVEMENT DISORD, V21, P1123, DOI 10.1002/mds.20897
   Amick MM, 2006, J INT NEUROPSYCH SOC, V12, P736, DOI 10.1017/S1355617706060875
   Ancoli-Israel S, 2003, SLEEP, V26, P342, DOI 10.1093/sleep/26.3.342
   [Anonymous], 2001, HANDBOOK OF NEUROPSYCHOLOGY, V0, P0
   Askenasy JJM, 2003, J NEURAL TRANSM, V110, P125, DOI 10.1007/s007020300001
   Blood ML, 1997, SLEEP, V20, P388
   Bordelon Y, 2006, NEUROLOGIC DIS WOMEN, V0, P0
   Borek LL, 2006, J CLIN PSYCHIAT, V67, P958, DOI 10.4088/JCP.v67n0613
   Chaudhuri KR, 2002, J NEUROL NEUROSUR PS, V73, P629, DOI 10.1136/jnnp.73.6.629
   Comella CL, 2006, J NEURAL TRANSM-SUPP, V0, P349
   Comella CL, 2005, NEUROLOGY, V64, P1450, DOI 10.1212/01.WNL.0000158652.74601.48
   Comella Cynthia L, 2003, CURR NEUROL NEUROSCI REP, V3, P173, DOI 10.1007/s11910-003-0073-2
   Cubo E, 2010, MOVEMENT DISORD, V25, P70, DOI 10.1002/mds.22896
   Ghorayeb I, 2007, MOVEMENT DISORD, V22, P1567, DOI 10.1002/mds.21541
   Gjerstad MD, 2008, J NEUROL NEUROSUR PS, V79, P387, DOI 10.1136/jnnp.2007.116830
   Grinberg LT, 2010, J NEUROL SCI, V289, P81, DOI 10.1016/j.jns.2009.08.021
   Haaxma CA, 2007, J NEUROL NEUROSUR PS, V78, P819, DOI 10.1136/jnnp.2006.103788
   JeanLouis G, 1996, SLEEP, V19, P739
   JOHNS MW, 1991, SLEEP, V14, P540, DOI 10.1093/sleep/14.6.540
   Kumar S, 2003, SLEEP MED, V4, P339, DOI 10.1016/S1389-9457(03)00105-9
   Larsen JP, 2001, CNS DRUGS, V15, P267, DOI 10.2165/00023210-200115040-00002
   Lin CM, 2008, SLEEP MED REV, V12, P481, DOI 10.1016/j.smrv.2007.11.003
   Maetzler W, 2009, LANCET NEUROL, V8, P1158, DOI 10.1016/S1474-4422(09)70291-1
   McKeith IG, 2005, NEUROLOGY, V65, P1863, DOI 10.1212/01.wnl.0000187889.17253.b1
   Mehta SH, 2008, CNS SPECTRUMS, V13, P6, DOI 10.1017/S1092852900017260
   Naismith SL, 2010, CLIN NEUROL NEUROSUR, V112, P420, DOI 10.1016/j.clineuro.2010.02.011
   Papadimitriou GN, 2005, INT REV PSYCHIATR, V17, P229, DOI 10.1080/09540260500104524
   PETO V, 1995, QUAL LIFE RES, V4, P241, DOI 10.1007/BF02260863
   Rye DB, 2000, J SLEEP RES, V9, P63, DOI 10.1046/j.1365-2869.2000.00201.x
   Schenck CH, 2003, SLEEP, V26, P0
   SCHENCK CH, 1986, SLEEP, V9, P293, DOI 10.1093/sleep/9.2.293
   Selikhova M, 2009, BRAIN, V132, P2947, DOI 10.1093/brain/awp234
   Spira AP, 2009, AM J GERIAT PSYCHIAT, V17, P136, DOI 10.1097/JGP.0b013e3181871345
   Stavitsky K, 2010, PARKINSONISM RELAT D, V16, P280, DOI 10.1016/j.parkreldis.2010.02.001
   STAVITSKY K, 2009, SOC NEUR PROGR 2009, V0, P0
   Stavitsky K, 2008, COGN BEHAV NEUROL, V21, P143, DOI 10.1097/WNN.0b013e318185e698
   STERN Y, 1987, NEUROLOGY, V37, P179
   van Dijk KD, 2009, MOVEMENT DISORD, V24, P878, DOI 10.1002/mds.22462
NR 38
TC 22
Z9 24
U1 0
U2 3
PU LIPPINCOTT WILLIAMS & WILKINS
PI PHILADELPHIA
PA TWO COMMERCE SQ, 2001 MARKET ST, PHILADELPHIA, PA 19103 USA
SN 1543-3633
EI 1543-3641
J9 COGN BEHAV NEUROL
JI Cogn. Behav. Neurol.
PD JUN 15
PY 2011
VL 24
IS 2
BP 43
EP 49
DI 10.1097/WNN.0b013e31821a4a95
PG 7
WC Behavioral Sciences; Clinical Neurology
SC Behavioral Sciences; Neurosciences & Neurology
GA 784VP
UT WOS:000292186700001
PM 21537164
DA 2024-02-01
ER

PT J
AU Kulua, TK
   Fedorova, NV
   Popovkina, OA
AF Kulua, T. K.
   Fedorova, N. V.
   Popovkina, O. A.
TI Nocturnal motor symptoms of Parkinson's disease and their treatment with the three-component drug levodopa/carbidopa/entacapone
SO ZHURNAL NEVROLOGII I PSIKHIATRII IMENI S S KORSAKOVA
LA Russian
DT Article
DE Parkinson's disease; nocturnal motor symptoms; three-component drug stalevo
ID sleep
AB Nocturnal symptoms are integral part of the general clinical picture of Parkinson's disease (PD). They are subdivided into non-motor and motor symptoms, the latter included night akinesia, crampi, night akathisia, dystonia, restless leg syndrome (RLS), periodic movements of limbs (PML) and psychomotor agitation during sleep. We have studied 53 patients with PD and evaluated the frequency of these disturbances as follows: night akinesia (42.7%), crampi (31.1%), night akathisia (7.8%), RLS (5.8%), PML (3.8%). The symptoms were treated with the three-component drug stalevo in a single dose in the evening during 3 months. The dose was equivalent to that of levodopa prescribed to the patient earlier in the composition of a two-component drug. The significant reduction of nocturnal motor symptoms with the respective decrease in the frequency of emotional disorders, the improvement of daily activities and quality of life of patients were seen after the treatment.
C1 [Kulua, T. K.] Russian Med Acad Postgrad Educ, Chair Neurol, Moscow, Russia.
   Extrapyramidal Dis Ctr, Moscow, Russia.
C3 Ministry of Health of the Russian Federation
RP Kulua, TK (corresponding author), Russian Med Acad Postgrad Educ, Chair Neurol, Moscow, Russia.
CR Chaudhuri KR, 2002, J NEUROL NEUROSUR PS, V73, P629, DOI 10.1136/jnnp.73.6.629
   Chaudhuri KR, 2001, J NEUROL NEUROSUR PS, V71, P143, DOI 10.1136/jnnp.71.2.143
   Chaudhuri KR, 2003, NEUROLOGY, V61, PS17, DOI 10.1212/WNL.61.6_suppl_3.S17
   Chaudhuri KR, 2001, EUR NEUROL, V46, P1, DOI 10.1159/000058046
   Fedorova NV, 2006, ZH NEVROL PSIKHIATR, V106, P39
   HAMILTON M, 1959, BRIT J MED PSYCHOL, V32, P50, DOI 10.1111/j.2044-8341.1959.tb00467.x
   Hamilton M., 1967, BR. J. SOC. CLIN. PSYCHOL., V6, P278, DOI 10.1111/j.2044-8260.1967.tb00530.x
   HOEHN MM, 1967, NEUROLOGY, V17, P427, DOI 10.1212/WNL.17.5.427
   JOHNS MW, 1991, SLEEP, V14, P540, DOI 10.1093/sleep/14.6.540
   Kuoppamiki M., 2010, J CLIN PHARM TERAPEU, V0, P12
   Larsen JP, 2003, EUR J NEUROL, V10, P137, DOI 10.1046/j.1468-1331.2003.00559.x
   LEES AJ, 1988, CLIN NEUROPHARMACOL, V11, P512, DOI 10.1097/00002826-198812000-00004
   Peto V, 1998, J NEUROL, V245, PS10, DOI 10.1007/PL00007730
   PETO V, 1995, QUAL LIFE RES, V4, P241, DOI 10.1007/BF02260863
   Stocchi F, 2000, EUR J NEUROL, V7, P21
   Stocchi F., 2004, 8 INT C PARK DIS MOV, V0, P5
   Trenkwalder C, 1996, MOVEMENT DISORD, V11, P389, DOI 10.1002/mds.870110407
   UDCMarsden CD, 1987, RECENT DEVELOPMENTS IN PARKINSONS DISEASE, V0, P153
   VEUN AM, 2002, NEVROLOGIYA VRACHEY, V0, P432
NR 19
TC 2
Z9 2
U1 0
U2 1
PU IZDATELSTVO MEDITSINA
PI MOSCOW
PA PETROVERIGSKII PER 6-8, K-142 MOSCOW, RUSSIA
SN 1997-7298
EI 
J9 ZH NEVROL PSIKHIATR
JI Z. Nevrol. Psikhiatrii Im S S Korsakova
PD JUN 15
PY 2011
VL 111
IS 9
BP 45
EP 50
DI 
PG 6
WC Clinical Neurology; Psychiatry
SC Neurosciences & Neurology; Psychiatry
GA 850JK
UT WOS:000297190700008
PM 22027607
DA 2024-02-01
ER

PT J
AU Gallagher, DA
   Parkkinen, L
   O'Sullivan, SS
   Spratt, A
   Shah, A
   Davey, CC
   Bremner, FD
   Revesz, T
   Williams, DR
   Lees, AJ
   Schrag, A
AF Gallagher, David A.
   Parkkinen, Laura
   O'Sullivan, Sean S.
   Spratt, Alexander
   Shah, Ameet
   Davey, Clare C.
   Bremner, Fion D.
   Revesz, Tamas
   Williams, David R.
   Lees, Andrew J.
   Schrag, Anette
TI Testing an aetiological model of visual hallucinations in Parkinson's disease
SO BRAIN
LA English
DT Article
DE Parkinson's disease; pathology; cognitive deficits; visual hallucinations; sleep disorders; autonomic dysfunction; ophthalmology
ID lewy body; rating-scale; risk-factor; sleep; pathology; diagnosis; dementia; brain; body; recognition
AB The exact pathogenesis of visual hallucinations in Parkinson's disease is not known but an integrated model has been proposed that includes impaired visual input and central visual processing, impaired brainstem regulation of sleep-wake cycle with fluctuating vigilance, intrusion of rapid eye movement dream imagery into wakefulness and emergence of internally generated imagery, cognitive dysfunction and influence of dopaminergic drugs. In a clinical study, we assessed motor and non-motor function, including sleep, mood, autonomic and global, frontal and visuoperceptive cognitive function in patients with and without visual hallucinations. A subgroup of patients underwent detailed ophthalmological assessment. In a separate pathological study, histological specimens were obtained from cases of pathologically proven Parkinson's disease and a retrospective case notes review was made for reporting of persistent formed visual hallucinations. An assessment of Lewy body and Lewy neurite pathology was carried out in five cortical regions as recommended by diagnostic criteria for dementia with Lewy Bodies and in brainstem nuclei. Ninety-four patients (mean age 67.5 +/- 9.5 years) participated in the clinical study of whom 32% experienced visual hallucinations. When corrected for multiple comparisons, patients with visual hallucinations had significantly greater disease duration, treatment duration, motor severity and complications, sleep disturbances, in particular excessive daytime somnolence and rapid eye movement sleep behavioural disorder, disorders of mood, autonomic dysfunction and global, frontal and visuoperceptive cognitive dysfunction. Of the 94 patients, 50 (53%) underwent ophthalmological assessment. There were no differences in ocular pathology between the visual hallucination and non-visual hallucination groups. In a logistic regression model the four independent determinants of visual hallucinations were rapid eye movement sleep behavioural disorder (P = 0.026), autonomic function (P = 0.004), frontal cognitive function (P = 0.020) and a test of visuoperceptive function (object decision; P = 0.031). In a separate study, post-mortem analysis was performed in 91 subjects (mean age at death 75.5 +/- 8.0 years) and persistent visual hallucinations were documented in 63%. Patients in the visual hallucinations group had similar disease duration but had significantly higher Lewy body densities in the middle frontal (P = 0.002) and middle temporal gyri (P = 0.033) and transentorhinal (P = 0.005) and anterior cingulate (P = 0.020) cortices but not parietal cortex (P = 0.22). Using a comprehensive assessment of the clinical, demographic and ophthalmological correlates of visual hallucinations in Parkinson's disease, the combined data support the hypothesized model of impaired visual processing, sleep-wake dysregulation and brainstem dysfunction, and cognitive, particularly frontal, impairment all independently contributing to the pathogenesis of visual hallucinations in Parkinson's disease. These clinical data are supported by the pathological study, in which higher overall cortical Lewy body counts, and in particular areas implicated in visuoperception and executive function, were associated with visual hallucinations.
C1 [Schrag, Anette] UCL, Dept Clin Neurosci, Inst Neurol, London NW3 2PF, England.
   [Gallagher, David A.; Schrag, Anette] Royal Free Hampstead NHS Trust, Dept Clin Neurosci, London, England.
   [Gallagher, David A.; O'Sullivan, Sean S.; Bremner, Fion D.; Williams, David R.; Lees, Andrew J.] Natl Hosp Neurol & Neurosurg, London WC1N 3BG, England.
   [Spratt, Alexander; Shah, Ameet; Davey, Clare C.; Bremner, Fion D.] Royal Free Hampstead NHS Trust, Dept Ophthalmol, London, England.
   [Williams, David R.] Monash Univ, Van Cleef Roet Ctr Nervous Dis, Melbourne, Vic 3004, Australia.
C3 University of London; University College London; University of London; University College London; University of London; University College London; UCL Medical School; University College London Hospitals NHS Foundation Trust; University of London; University College London; Monash University
RP Schrag, A (corresponding author), UCL, Dept Clin Neurosci, Inst Neurol, Royal Free Campus, London NW3 2PF, England.
EM a.schrag@ucl.ac.uk
FU Parkinson's UK [G-0508]
CR Aarsland D, 1999, ARCH NEUROL-CHICAGO, V56, P595, DOI 10.1001/archneur.56.5.595
   [Anonymous], 1993, BIRMINGHAM OBJECT RE, V0, P0
   [Anonymous], 2001, INT CLASS SLEEP DIS, V0, P0
   Barnes J, 2003, NEUROPSYCHOLOGIA, V41, P565, DOI 10.1016/S0028-3932(02)00182-3
   Benke T, 2006, J NEUROL, V253, P1561, DOI 10.1007/s00415-0060-0254-4
   Boecker H, 2007, ARCH NEUROL-CHICAGO, V64, P984, DOI 10.1001/archneur.64.7.984
   Braak H, 2003, NEUROBIOL AGING, V24, P197, DOI 10.1016/S0197-4580(02)00065-9
   Bright P, 2005, Q J EXP PSYCHOL-B, V58, P361, DOI 10.1080/02724990544000013
   Catani M, 2003, BRAIN, V126, P2093, DOI 10.1093/brain/awg203
   COMELLA CL, 1993, ANN NEUROL, V34, P710, DOI 10.1002/ana.410340514
   Diederich NJ, 2009, NAT REV NEUROL, V5, P331, DOI 10.1038/nrneurol.2009.62
   Diederich NJ, 2005, MOVEMENT DISORD, V20, P130, DOI 10.1002/mds.20308
   Diederich NJ, 1998, CLIN NEUROPHARMACOL, V21, P289
   Dubois B, 2000, NEUROLOGY, V55, P1621, DOI 10.1212/WNL.55.11.1621
   FAHN S, 1987, MACMILLAN HLTH CARE, V0, P153
   Fénelon G, 2000, BRAIN, V123, P733, DOI 10.1093/brain/123.4.733
   Fénelon G, 2010, J NEUROL SCI, V289, P12, DOI 10.1016/j.jns.2009.08.014
   GIBB WRG, 1989, NEUROPATH APPL NEURO, V15, P27, DOI 10.1111/j.1365-2990.1989.tb01147.x
   GOETZ CG, 2009, NONMOTOR SYMPTOMS PA, V0, P147
   Grossi D, 2005, INT J GERIATR PSYCH, V20, P668, DOI 10.1002/gps.1339
   Harding AJ, 2002, BRAIN, V125, P2431, DOI 10.1093/brain/awf251
   Harding AJ, 2002, BRAIN, V125, P391, DOI 10.1093/brain/awf033
   Henkel LA, 1998, J EXP PSYCHOL GEN, V127, P251, DOI 10.1037/0096-3445.127.3.251
   Holroyd S, 2001, J NEUROL NEUROSUR PS, V70, P734, DOI 10.1136/jnnp.70.6.734
   Humphreys GW, 1997, PHILOS T R SOC B, V352, P1275, DOI 10.1098/rstb.1997.0110
   INCE PG, 2008, GREENFIELDS NEUROPAT, V0, P889
   Jellinger KA, 2009, J NEUROL, V256, PS270, DOI 10.1007/s00415-009-5243-y
   Kalaitzakis ME, 2009, PARKINSONISM RELAT D, V15, P196, DOI 10.1016/j.parkreldis.2008.05.007
   Kalia M, 2006, METABOLISM, V55, PS2, DOI 10.1016/j.metabol.2006.07.005
   Kempster PA, 2010, BRAIN, V133, P1755, DOI 10.1093/brain/awq059
   Kitayama M, 2008, J NEUROL SCI, V264, P22, DOI 10.1016/j.jns.2007.07.017
   Manni R, 2002, NEUROLOGY, V59, P1979, DOI 10.1212/01.WNL.0000038351.32678.4A
   Marinus J, 2003, SLEEP, V26, P1049, DOI 10.1093/sleep/26.8.1049
   Marinus J, 2003, NEUROLOGY, V61, P1222, DOI 10.1212/01.WNL.0000091864.39702.1C
   Marsh L, 2004, NEUROLOGY, V63, P293, DOI 10.1212/01.WNL.0000129843.15756.A3
   Matsui H, 2006, J GERIATR PSYCH NEUR, V19, P36, DOI 10.1177/0891988705284739
   McKeith IG, 2005, NEUROLOGY, V65, P1863, DOI 10.1212/01.wnl.0000187889.17253.b1
   Meppelink AM, 2008, MOVEMENT DISORD, V23, P1906, DOI 10.1002/mds.22270
   Meppelink AM, 2009, BRAIN, V132, P2980, DOI 10.1093/brain/awp223
   Merims D, 2004, J NEURAL TRANSM, V111, P1447, DOI 10.1007/s00702-004-0209-9
   MISHKIN M, 1982, BEHAV BRAIN RES, V6, P57, DOI 10.1016/0166-4328(82)90081-X
   Miyamoto T, 2006, NEUROLOGY, V67, P2236, DOI 10.1212/01.wnl.0000249313.25627.2e
   Mosimann UP, 2006, AM J GERIAT PSYCHIAT, V14, P153, DOI 10.1097/01.JGP.0000192480.89813.80
   Nagano-Saito A, 2004, MOVEMENT DISORD, V19, P801, DOI 10.1002/mds.20129
   Niederhauser S, 2002, OPHTHALMOLOGICA, V216, P406, DOI 10.1159/000067554
   Nomura T, 2003, MOVEMENT DISORD, V18, P812, DOI 10.1002/mds.10439
   Oishi N, 2005, NEUROLOGY, V65, P1708, DOI 10.1212/01.wnl.0000187116.13370.e0
   Oka H, 2007, MOVEMENT DISORD, V22, P1510, DOI 10.1002/mds.21581
   Ozer F, 2007, J CLIN NEUROSCI, V14, P742, DOI 10.1016/j.jocn.2006.05.006
   Papapetropoulos S, 2006, PARKINSONISM RELAT D, V12, P253, DOI 10.1016/j.parkreldis.2005.10.005
   Papapetropoulos S, 2005, J NEUROL, V252, P1223, DOI 10.1007/s00415-005-0840-x
   Papapetropoulos S, 2006, J NEUROPSYCH CLIN N, V18, P149, DOI 10.1176/appi.neuropsych.18.2.149
   Papapetropoulos S, 2008, BMC NEUROL, V8, P0, DOI 10.1186/1471-2377-8-21
   Parkkinen L, 2008, ACTA NEUROPATHOL, V115, P399, DOI 10.1007/s00401-008-0346-6
   Parks RW, 2010, INT J NEUROSCI, V120, P335, DOI 10.3109/00207450903320339
   Ramírez-Ruiz B, 2007, EUR J NEUROL, V14, P750, DOI 10.1111/j.1468-1331.2007.01768.x
   Ramírez-Ruiz B, 2006, MOVEMENT DISORD, V21, P1483, DOI 10.1002/mds.20965
   Ramírez-Ruiz B, 2008, MOVEMENT DISORD, V23, P2335, DOI 10.1002/mds.22258
   SanchezRamos JR, 1996, ARCH NEUROL-CHICAGO, V53, P1265, DOI 10.1001/archneur.1996.00550120077019
   SCHWAB JJ, 1967, BRIT J PSYCHIAT, V113, P83, DOI 10.1192/bjp.113.494.83
   Sockeel P, 2006, J NEUROL NEUROSUR PS, V77, P579, DOI 10.1136/jnnp.2005.075929
   Sprague J B, 1989, J PEDIATR OPHTHALMOL STRABISMUS, V26, P189
   Visser M, 2004, MOVEMENT DISORD, V19, P1306, DOI 10.1002/mds.20153
   Whitehead DL, 2008, MOVEMENT DISORD, V23, P1137, DOI 10.1002/mds.22057
   Williams DR, 2005, LANCET NEUROL, V4, P605, DOI 10.1016/S1474-4422(05)70146-0
NR 65
TC 108
Z9 112
U1 2
U2 25
PU OXFORD UNIV PRESS
PI OXFORD
PA GREAT CLARENDON ST, OXFORD OX2 6DP, ENGLAND
SN 0006-8950
EI 
J9 BRAIN
JI Brain
PD NOV 15
PY 2011
VL 134
IS 
BP 3299
EP 3309
DI 10.1093/brain/awr225
PG 11
WC Clinical Neurology; Neurosciences
SC Neurosciences & Neurology
GA 847MH
UT WOS:000296976500023
PM 21921019
DA 2024-02-01
ER

PT J
AU Sixel-Döring, F
   Trautmann, E
   Mollenhauer, B
   Trenkwalder, C
AF Sixel-Doering, Friederike
   Trautmann, Ellen
   Mollenhauer, Brit
   Trenkwalder, Claudia
TI Associated factors for REM sleep behavior disorder in Parkinson disease
SO NEUROLOGY
LA English
DT Article
ID neurodegenerative disease; cognitive impairment; follow-up; dementia; risk; hallucinations; parasomnia; features; subtype; atonia
AB Objective: To investigate the frequency, phenomenology, and associated risk factors of REM sleep behavior disorder (RBD) in Parkinson disease (PD). Methods: An unselected cohort of sleep-disturbed patients with PD (n = 457) was investigated with video-supported polysomnography. We determined the frequency of RBD and analyzed the influence of age, clinical disease features, disease duration, cognitive and physical impairment, medication, comorbidity, and sleep architecture. Results: The overall frequency of RBD was 46%. According to our cohort and modified definition, there was no preferred PD subtype for RBD (p = 0.142). There was no gender preference (p = 0.770). RBD was associated with older age (p = 0.000). Adjusted for age and gender, patients with PD and RBD had longer disease duration (p = 0.024), higher Hoehn & Yahr stages (p = 0.002), more falls (p = 0.018), more fluctuations (p = 0.005), more psychiatric comorbidity (p = 0.026), and a higher dose of levodopa (p = 0.002). The presence of RBD was related to slightly increased sleep efficiency (p = 0.007), a higher amount of REM sleep (p = 0.000), and more periodic leg movements during sleep (p = 0.019). Conclusion: RBD is a frequent and clinically relevant nocturnal disturbance for all stages of PD. It increases with age and disease duration and may contribute to the nocturnal problems of patients with PD and their bed partners. Neurology (R) 2011; 77: 1048-1054
C1 [Sixel-Doering, Friederike; Trautmann, Ellen; Mollenhauer, Brit; Trenkwalder, Claudia] Ctr Parkinsonism & Movement Disorders, Paracelsus Elena Klin, D-34128 Kassel, Germany.
   [Sixel-Doering, Friederike] Univ Marburg, Dept Neurol, Marburg, Germany.
   [Mollenhauer, Brit; Trenkwalder, Claudia] Univ Gottingen, Dept Clin Neurophysiol, Gottingen, Germany.
C3 Philipps University Marburg; University of Gottingen
RP Sixel-Döring, F (corresponding author), Ctr Parkinsonism & Movement Disorders, Paracelsus Elena Klin, Klin Str 16, D-34128 Kassel, Germany.
EM friederike.sixel@pk-mx.de
FU Boehringer Ingelheim; Teva Pharmaceutical Industries Ltd.; Desitin Pharmaceuticals; GmbH; GE Healthcare; Michael J. Fox Foundation for Parkinson's Research; American Parkinson's Disease Association; Stifterverband fur die Deutsche Wissenschaft
CR Alves G, 2006, MOVEMENT DISORD, V21, P1123, DOI 10.1002/mds.20897
   *AM AC SLEEP MED, 2005, REM SLEEP BEH DIS, V0, P0
   Arnulf I, 2005, SLEEP, V28, P349
   Benninger DH, 2010, MOVEMENT DISORD, V25, P1597, DOI 10.1002/mds.23121
   Boeve B, 2003, NEUROLOGY, V61, P40, DOI 10.1212/01.WNL.0000073619.94467.B0
   Boeve BF, 2007, BRAIN, V130, P2770, DOI 10.1093/brain/awm056
   Chaudhuri KR, 2002, J NEUROL NEUROSUR PS, V73, P629, DOI 10.1136/jnnp.73.6.629
   Comella CL, 1998, NEUROLOGY, V51, P526, DOI 10.1212/WNL.51.2.526
   Comella CL, 2007, MOVEMENT DISORD, V22, PS367, DOI 10.1002/mds.21682
   De Cock VC, 2007, SLEEP, V30, P1026, DOI 10.1093/sleep/30.8.1026
   de Lau LML, 2006, LANCET NEUROL, V5, P525, DOI 10.1016/S1474-4422(06)70471-9
   Diederich NJ, 2005, SLEEP MED, V6, P313, DOI 10.1016/j.sleep.2005.03.011
   Eggert K, 2008, LEITLINIEN DIAGNOSTI, V0, P82
   Eisensehr I, 2001, J NEUROL SCI, V186, P7, DOI 10.1016/S0022-510X(01)00480-4
   Gagnon JF, 2006, NEUROLOGY, V67, P742, DOI 10.1212/01.wnl.0000233926.47469.73
   Gagnon JF, 2006, LANCET NEUROL, V5, P424, DOI 10.1016/S1474-4422(06)70441-0
   Gagnon JF, 2002, NEUROLOGY, V59, P585, DOI 10.1212/WNL.59.4.585
   Gjerstad MD, 2008, J NEUROL NEUROSUR PS, V79, P387, DOI 10.1136/jnnp.2007.116830
   Iranzo A, 2005, NEUROLOGY, V65, P247, DOI 10.1212/01.wnl.0000168864.97813.e0
   Iranzo A, 2006, LANCET NEUROL, V5, P572, DOI 10.1016/S1474-4422(06)70476-8
   JANKOVIC J, 1990, NEUROLOGY, V40, P1529, DOI 10.1212/WNL.40.10.1529
   Kumru H, 2007, SLEEP MED, V8, P779, DOI 10.1016/j.sleep.2007.02.005
   Lee JE, 2010, PARKINSONISM RELAT D, V16, P105, DOI 10.1016/j.parkreldis.2009.08.005
   Marion MH, 2008, J NEUROL, V255, P192, DOI 10.1007/s00415-008-0629-9
   Onofrj M, 2002, NEUROL SCI, V23, PS91, DOI 10.1007/s100720200085
   Özekmekçi S, 2005, CLIN NEUROL NEUROSUR, V107, P306, DOI 10.1016/j.clineuro.2004.09.021
   Pacchetti C, 2005, MOVEMENT DISORD, V20, P1439, DOI 10.1002/mds.20582
   Postuma RB, 2008, J NEUROL NEUROSUR PS, V79, P1117, DOI 10.1136/jnnp.2008.149195
   Postuma RB, 2009, NEUROLOGY, V72, P1296, DOI 10.1212/01.wnl.0000340980.19702.6e
   SCHENCK CH, 1992, SLEEP, V15, P226, DOI 10.1093/sleep/15.3.226
   Schenck CH, 1996, NEUROLOGY, V46, P388, DOI 10.1212/WNL.46.2.388
   SCHENCK CH, 1987, JAMA-J AM MED ASSOC, V257, P1786, DOI 10.1001/jama.257.13.1786
   SCHENCK CH, 1986, SLEEP, V9, P293, DOI 10.1093/sleep/9.2.293
   Sinforiani E, 2008, MOVEMENT DISORD, V23, P1441, DOI 10.1002/mds.22126
   Sixel-Döring F, 2011, J CLIN SLEEP MED, V7, P75
   Vendette M, 2007, NEUROLOGY, V69, P1843, DOI 10.1212/01.wnl.0000278114.14096.74
   Wetter TC, 2000, SLEEP, V23, P361
NR 38
TC 224
Z9 245
U1 0
U2 22
PU LIPPINCOTT WILLIAMS & WILKINS
PI PHILADELPHIA
PA 530 WALNUT ST, PHILADELPHIA, PA 19106-3621 USA
SN 0028-3878
EI 
J9 NEUROLOGY
JI Neurology
PD SEP 15
PY 2011
VL 77
IS 11
BP 1048
EP 1054
DI 10.1212/WNL.0b013e31822e560e
PG 7
WC Clinical Neurology
SC Neurosciences & Neurology
GA 819CE
UT WOS:000294802200009
PM 21832215
DA 2024-02-01
ER

PT J
AU Reichmann, H
   Cooper, J
   Rolfe, K
   Martinez-Martin, P
AF Reichmann, Heinz
   Cooper, James
   Rolfe, Katie
   Martinez-Martin, Pablo
TI Sleep Duration and "on" Time during Different Periods of the Day and Night in Patients with Advanced Parkinson's Disease Receiving Adjunctive Ropinirole Prolonged Release
SO PARKINSONS DISEASE
LA English
DT Article
ID excessive daytime sleepiness; quality-of-life; nonmotor symptoms
AB Patients undergoing long-term therapy for PD often experience motor fluctuations and nocturnal disturbances. In a post-hoc analysis, we explored effects of ropinirole prolonged release on sleep, night-time awakenings, and "on" time over 24 hours. Patients with advanced PD suboptimally controlled with L-dopa were randomized to adjunctive ropinirole prolonged release (2-24 mg/day) or placebo for 24 weeks. Awake/asleep and, if awake, "on"/"off" status was recorded via diary cards. At week 24 last observation carried forward, changes in nighttime or daytime sleep duration were not significantly different between treatments. Of patients with baseline awakenings, a significantly higher proportion in the ropinirole prolonged release group had a reduction in awakenings versus placebo. Patients receiving ropinirole prolonged release had a significantly greater increase in amount/percentage of awake time "on"/"on" without troublesome dyskinesia during all periods assessed (including night-time and early morning), versus placebo, and higher odds for being "on" on waking. Adjunctive once-daily ropinirole prolonged release may help provide 24-hour symptom control in patients with advanced PD not optimally controlled with L-dopa.
C1 [Reichmann, Heinz; Martinez-Martin, Pablo] Tech Univ Dresden, Dept Neurol, D-01307 Dresden, Germany.
   [Cooper, James] GlaxoSmithKline, Neurosci Ctr Excellence, London TW8 9GS, England.
   [Rolfe, Katie] GlaxoSmithKline, Neurosci Med Dev Ctr, London UB11 1BT, England.
   [Martinez-Martin, Pablo] Natl Ctr Epidemiol, Area Appl Epidemiol, Madrid 28029, Spain.
   [Martinez-Martin, Pablo] Carlos III Inst Hlth, CIBERNED, Madrid 28029, Spain.
C3 Technische Universitat Dresden; GlaxoSmithKline; GlaxoSmithKline; CIBERNED; Instituto de Salud Carlos III
RP Reichmann, H (corresponding author), Tech Univ Dresden, Dept Neurol, Fetscherstr 74, D-01307 Dresden, Germany.
EM heinz.reichmann@uniklinikum-dresden.de
FU GlaxoSmithKline (GSK) RD; SkyePharma; Bayer Health Care; Boehringer-Ingelheim; Cephalon; Desitin; GSK; Merck-Serono; Novartis; Orion; Pfizer; Solvay; TEVA/Lundbeck; UCB Schwarz Pharma; Valeant; Newron; UCB; Michael J. Fox Foundation (USA); Carlos III Institute of Health; CIBERNED (Spain)
CR Chaudhuri K Ray, 2005, CURR NEUROL NEUROSCI REP, V5, P275, DOI 10.1007/s11910-005-0072-6
   Chaudhuri KR, 2009, PARKINSONISM RELAT D, V15, PS101, DOI 10.1016/S1353-8020(09)70845-4
   Chaudhuri KR, 2002, EUR J NEUROL, V9, P40, DOI 10.1046/j.1468-1331.9.s3.5.x
   Comella CL, 2005, NEUROLOGY, V64, P1450, DOI 10.1212/01.WNL.0000158652.74601.48
   Damiano AM, 1999, QUAL LIFE RES, V8, P235, DOI 10.1023/A:1008823222574
   Dhawan V, 2006, AGE AGEING, V35, P220, DOI 10.1093/ageing/afj087
   Dusek P, 2010, CLIN NEUROPHARMACOL, V33, P186, DOI 10.1097/WNF.0b013e3181e71166
   Frucht S, 1999, NEUROLOGY, V52, P1908, DOI 10.1212/WNL.52.9.1908
   Gjerstad MD, 2006, NEUROLOGY, V67, P853, DOI 10.1212/01.wnl.0000233980.25978.9d
   GlaxoSmithKline, 2011, ROP XL PROL REL TABL, V0, P0
   Hersh BP, 2010, MOVEMENT DISORD, V25, P927, DOI 10.1002/mds.23040
   Högl B, 2003, NEUROPSYCHOPHARMACOL, V28, P1866, DOI 10.1038/sj.npp.1300250
   Karlsen K, 1999, MOVEMENT DISORD, V14, P237, DOI 10.1002/1531-8257(199903)14:2<237::AID-MDS1006>3.3.CO;2-O
   Karlsen KH, 2000, J NEUROL NEUROSUR PS, V69, P584, DOI 10.1136/jnnp.69.5.584
   Martinez-Martin P, 2007, MOVEMENT DISORD, V22, P1623, DOI 10.1002/mds.21586
   Pahwa R, 2007, NEUROLOGY, V68, P1108, DOI 10.1212/01.wnl.0000258660.74391.c1
   Reimer J, 2004, J NEUROL NEUROSUR PS, V75, P396, DOI 10.1136/jnnp.2003.022780
   Shulman LM, 2002, PARKINSONISM RELAT D, V8, P193, DOI 10.1016/S1353-8020(01)00015-3
   Stocchi F, 2008, CURR MED RES OPIN, V24, P2883, DOI 10.1185/03007990802387130
   Tandberg E, 1999, MOVEMENT DISORD, V14, P922, DOI 10.1002/1531-8257(199911)14:6<922::AID-MDS1003>3.0.CO;2-7
   Tompson DJ, 2007, CLIN THER, V29, P2654, DOI 10.1016/j.clinthera.2007.12.010
NR 21
TC 5
Z9 6
U1 0
U2 1
PU HINDAWI LTD
PI LONDON
PA ADAM HOUSE, 3RD FLR, 1 FITZROY SQ, LONDON, W1T 5HF, ENGLAND
SN 2090-8083
EI 2042-0080
J9 PARKINSONS DIS-US
JI Parkinsons Dis.
PD JUN 15
PY 2011
VL 2011
IS 
BP 
EP 
DI 10.4061/2011/354760
PG 8
WC Clinical Neurology
SC Neurosciences & Neurology
GA V29RN
UT WOS:000208765600028
PM 21687750
DA 2024-02-01
ER

PT J
AU Zoccolella, S
   Savarese, M
   Lamberti, P
   Manni, R
   Pacchetti, C
   Logroscino, G
AF Zoccolella, Stefano
   Savarese, Mariantonietta
   Lamberti, Paolo
   Manni, Raffaele
   Pacchetti, Claudio
   Logroscino, Giancarlo
TI Sleep disorders and the natural history of Parkinson's disease: The contribution of epidemiological studies
SO SLEEP MEDICINE REVIEWS
LA English
DT Review
DE Epidemiology; Sleep disorders; Parkinson's disease; Cohort studies
ID restless legs syndrome; excessive daytime sleepiness; rem-behavior-disorder; alpha-synucleinopathy; cognitive impairment; delayed emergence; follow-up; hallucinations; association; respiration
AB Background: Sleep disorders (SD) are one of the most frequent non-motor manifestations of Parkinson's disease (PD). Recent studies showed that SD may precede the onset of PD. Objectives: We reviewed current literature concerning 1) the incidence of PD among subjects with SD; and 2) the occurrence and possible clinical correlations of SD during the course of PD. Methods: A Medline search found 17 longitudinal studies. Results: The incidence of PD among patients with rapid eye-movement sleep behavioural disorders ranged from 20% to 65% of cases, within a wide interval of time (range: 2.2-13.3). The incidence of SD during PD progressively increased with disease duration in population-based studies but presented marked fluctuations in clinical based studies. Older age, male gender, dopaminergic treatment with higher dosage, cognitive impairment and hallucinations were associated with the onset of SD during PD. In the only population-based study among Japanese men excessive daytime sleepiness was associated with a threefold increased risk of developing PD. Conclusions: Available data suggest that SD could be the heralding clinical manifestation or a risk factor for PD onset. The prevalence of SD increases during the course of the PD and may be related to specific phenotype and rapid progression of PD. However, the current data are limited because of limited sample size and poor study design; prospective studies with larger sample size are warranted. (C) 2010 Elsevier Ltd. All rights reserved.
C1 [Savarese, Mariantonietta; Lamberti, Paolo; Logroscino, Giancarlo] Univ Bari, Dept Neurol & Psychiat, Osped Policlin, I-70124 Bari, Italy.
   [Manni, Raffaele; Pacchetti, Claudio] IRCCS C Mondino Inst Neurol, Interdept Res Ctr Parkinsons Dis CRIMP, Pavia, Italy.
   [Zoccolella, Stefano] Univ Foggia, Clin Nervous Syst Dis, Univ Osped Riuniti Med & Neurol Sci, Azienda Osped, Foggia, Italy.
C3 Universita degli Studi di Bari Aldo Moro; IRCCS Fondazione Casimiro Mondino; University of Foggia
RP Logroscino, G (corresponding author), Univ Bari, Dept Neurol & Psychiat, Osped Policlin, Pzza G Cesare 11, I-70124 Bari, Italy.
EM giancarlo.logroscino@neurol.uniba.it
CR Abbott RD, 2005, NEUROLOGY, V65, P1442, DOI 10.1212/01.wnl.0000183056.89590.0d
   Albin RL, 2000, NEUROLOGY, V55, P1410, DOI 10.1212/WNL.55.9.1410
   American Academy of Sleep Medicine, 2005, INT CLASS SLEEP DIS, V0, P0
   APPS MCP, 1985, J NEUROL NEUROSUR PS, V48, P1240, DOI 10.1136/jnnp.48.12.1240
   Arand D, 2005, SLEEP, V28, P123, DOI 10.1093/sleep/28.1.123
   Arnulf I, 2002, NEUROLOGY, V58, P1019, DOI 10.1212/WNL.58.7.1019
   Arnulf I, 2000, NEUROLOGY, V55, P281, DOI 10.1212/WNL.55.2.281
   Arnulf I, 2008, CURR OPIN NEUROL, V21, P472, DOI 10.1097/WCO.0b013e328305044d
   Boeve BF, 2007, BRAIN, V130, P2770, DOI 10.1093/brain/awm056
   Braak H, 2003, NEUROBIOL AGING, V24, P197, DOI 10.1016/S0197-4580(02)00065-9
   Braga-Neto P, 2004, J NEUROL SCI, V217, P41, DOI 10.1016/j.jns.2003.08.010
   Brotini S, 2004, SLEEP MED, V5, P169, DOI 10.1016/j.sleep.2003.10.012
   Burke RE, 2008, ANN NEUROL, V64, P485, DOI 10.1002/ana.21541
   Calzetti S, 2009, NEUROL SCI, V30, P119, DOI 10.1007/s10072-009-0037-7
   Chaudhuri KR, 2006, LANCET NEUROL, V5, P235, DOI 10.1016/S1474-4422(06)70373-8
   Comella CL, 2007, MOVEMENT DISORD, V22, PS367, DOI 10.1002/mds.21682
   De Cock VC, 2010, SLEEP MED, V11, P247, DOI 10.1016/j.sleep.2009.05.008
   de Maindreville AD, 2005, MOVEMENT DISORD, V20, P212, DOI 10.1002/mds.20263
   Diederich NJ, 2005, MOVEMENT DISORD, V20, P1413, DOI 10.1002/mds.20624
   Eisensehr I, 2003, SLEEP, V26, P0
   Espiritu JRD, 2008, CLIN GERIATR MED, V24, P1, DOI 10.1016/j.cger.2007.08.007
   Fantini ML, 2006, BRAIN RES BULL, V70, P386, DOI 10.1016/j.brainresbull.2006.07.008
   Fantini ML, 2005, NEUROLOGY, V64, P780, DOI 10.1212/01.WNL.0000152878.79429.00
   Farini E, 2007, SLEEP, V30, P0
   FERINISTRAMBI L, 1992, GERONTOLOGY, V38, P92
   Gagnon JF, 2006, LANCET NEUROL, V5, P424, DOI 10.1016/S1474-4422(06)70441-0
   Gjerstad MD, 2008, J NEUROL NEUROSUR PS, V79, P387, DOI 10.1136/jnnp.2007.116830
   Gjerstad MD, 2007, J NEUROL NEUROSUR PS, V78, P476, DOI 10.1136/jnnp.2006.100370
   Gjerstad MD, 2006, NEUROLOGY, V67, P853, DOI 10.1212/01.wnl.0000233980.25978.9d
   Gjerstad MD, 2002, NEUROLOGY, V58, P1544, DOI 10.1212/WNL.58.10.1544
   Goetz CG, 2005, NEUROLOGY, V64, P81, DOI 10.1212/01.WNL.0000148479.10865.FE
   Gómez-Esteban JC, 2007, MOVEMENT DISORD, V22, P1912, DOI 10.1002/mds.21624
   Happe S, 2001, J NEUROL, V248, P1062, DOI 10.1007/s004150170026
   Happe S, 2001, ACTA NEUROL SCAND, V104, P275, DOI 10.1034/j.1600-0404.2001.00024.x
   Iranzo A, 2007, MOVEMENT DISORD, V22, PS424, DOI 10.1002/mds.21600
   Iranzo A, 2006, LANCET NEUROL, V5, P572, DOI 10.1016/S1474-4422(06)70476-8
   Jankovic J, 2002, PARKINSONS DIS MOVEM, V0, P73
   Jellinger KA, 2004, J NEURAL TRANSM, V111, P1219, DOI 10.1007/s00702-004-0138-7
   Krishnan PR, 2003, MOVEMENT DISORD, V18, P181, DOI 10.1002/mds.10307
   Kumru H, 2007, SLEEP MED, V8, P779, DOI 10.1016/j.sleep.2007.02.005
   Laloux C, 2008, J SLEEP RES, V17, P101, DOI 10.1111/j.1365-2869.2008.00625.x
   LANG AE, 1987, NEUROLOGY, V37, P477, DOI 10.1212/WNL.37.3.477
   Lee JE, 2009, MOVEMENT DISORD, V24, P579, DOI 10.1002/mds.22410
   Loo HV, 2008, J NEUROL SCI, V266, P145, DOI 10.1016/j.jns.2007.09.033
   Maria B, 2003, RESP MED, V97, P1151, DOI 10.1016/S0954-6111(03)00188-4
   Marion MH, 2008, J NEUROL, V255, P192, DOI 10.1007/s00415-008-0629-9
   Mehta SH, 2008, CNS SPECTRUMS, V13, P6, DOI 10.1017/S1092852900017260
   Miyamoto T, 2006, NEUROLOGY, V67, P2236, DOI 10.1212/01.wnl.0000249313.25627.2e
   Möller JC, 2010, J NEUROL SCI, V289, P135, DOI 10.1016/j.jns.2009.08.035
   Nomura T, 2006, J NEUROL SCI, V250, P39, DOI 10.1016/j.jns.2006.06.023
   Olson EJ, 2000, BRAIN, V123, P331, DOI 10.1093/brain/123.2.331
   Ondo WG, 2002, ARCH NEUROL-CHICAGO, V59, P421, DOI 10.1001/archneur.59.3.421
   Onofrj M, 2002, NEUROL SCI, V23, PS91, DOI 10.1007/s100720200085
   Peralta CM, 2009, MOVEMENT DISORD, V24, P2076, DOI 10.1002/mds.22694
   Post B, 2007, MOVEMENT DISORD, V22, P1839, DOI 10.1002/mds.21537
   Postuma RB, 2008, J NEUROL NEUROSUR PS, V79, P1117, DOI 10.1136/jnnp.2008.149195
   Postuma RB, 2009, BRAIN, V132, P3298, DOI 10.1093/brain/awp244
   Postuma RB, 2006, NEUROLOGY, V66, P845, DOI 10.1212/01.wnl.0000203648.80727.5b
   Postuma RB, 2008, MOVEMENT DISORD, V23, P1665, DOI 10.1002/mds.22099
   Postuma RB, 2009, MOVEMENT DISORD, V24, P2225, DOI 10.1002/mds.22757
   Postuma RB, 2009, NEUROLOGY, V72, P0
   Schenck CH, 1996, NEUROLOGY, V46, P388, DOI 10.1212/WNL.46.2.388
   Schenck CH, 2003, SLEEP, V26, P0
   Sinforiani E, 2008, MOVEMENT DISORD, V23, P1441, DOI 10.1002/mds.22126
   Stiasny-Kolster K, 2005, BRAIN, V128, P126, DOI 10.1093/brain/awh322
   Suchowersky O, 2006, NEUROLOGY, V66, P968, DOI 10.1212/01.wnl.0000215437.80053.d0
   Tan A, 1996, MOVEMENT DISORD, V11, P214, DOI 10.1002/mds.870110216
   Tan EK, 2002, J NEUROL SCI, V196, P33, DOI 10.1016/S0022-510X(02)00020-5
   Tippmann-Peikert M, 2006, SLEEP, V29, P0
   UCHIYAMA M, 1995, NEUROLOGY, V45, P709, DOI 10.1212/WNL.45.4.709
   Vendette M, 2007, NEUROLOGY, V69, P1843, DOI 10.1212/01.wnl.0000278114.14096.74
NR 71
TC 62
Z9 70
U1 0
U2 5
PU W B SAUNDERS CO LTD
PI LONDON
PA 32 JAMESTOWN RD, LONDON NW1 7BY, ENGLAND
SN 1087-0792
EI 1532-2955
J9 SLEEP MED REV
JI Sleep Med. Rev.
PD FEB 15
PY 2011
VL 15
IS 1
BP 41
EP 50
DI 10.1016/j.smrv.2010.02.004
PG 10
WC Clinical Neurology; Neurosciences
SC Neurosciences & Neurology
GA 720HN
UT WOS:000287271600006
PM 20634113
DA 2024-02-01
ER

PT J
AU O'Sullivan, SS
   Loane, CM
   Lawrence, AD
   Evans, AH
   Piccini, P
   Lees, AJ
AF O'Sullivan, Sean S.
   Loane, Clare M.
   Lawrence, Andrew D.
   Evans, Andrew H.
   Piccini, Paola
   Lees, Andrew J.
TI Sleep disturbance and impulsive-compulsive behaviours in Parkinson's disease
SO JOURNAL OF NEUROLOGY NEUROSURGERY AND PSYCHIATRY
LA English
DT Article
ID bipolar spectrum disorder; levodopa therapy; medications; wakefulness; instrument; scale; mood
AB Objectives Impulsive-compulsive behaviours (ICBs) in Parkinson's disease (PD) have been anecdotally linked with impaired sleep. The authors investigate measures of sleep in PD patients with and without ICBs, and in healthy controls. Methods The authors compare Parkinsonian features, measures of depression, anxiety and mania, and sleep disturbance in 30 PD patients with ICBs (PD+ICB), 62 PD patients without ICBs (PD-ICB) and 48 healthy controls. Results PD+ICB patients had a younger age of PD onset, took more dopamine replacement therapy (DRT) and had worse sleep, and elevated anxiety, depression and mania scores. Using multiple linear regression analyses, the total anxiety and depression scores, and presence of ICBs were the only variables associated with poorer sleep in PD. Conclusions PD+ICB patients may show enhanced psychomotor effects of DRT that may in turn contribute to poor sleep quality. Sleep disturbance should be specifically queried in PD+ICB patients.
C1 [O'Sullivan, Sean S.; Lees, Andrew J.] UCL, Reta Lila Weston Inst Neurol Studies, London WC1N 1PJ, England.
   [O'Sullivan, Sean S.; Loane, Clare M.; Piccini, Paola] Univ London Imperial Coll Sci Technol & Med, Hammersmith Hosp, Div Clin Neurosci, London, England.
   [O'Sullivan, Sean S.; Loane, Clare M.; Piccini, Paola] Univ London Imperial Coll Sci Technol & Med, Hammersmith Hosp, MRC Clin Sci Ctr, London, England.
   [Lawrence, Andrew D.] Cardiff Univ, Wales Inst Cognit Neurosci, Sch Psychol, Cardiff, S Glam, Wales.
   [Evans, Andrew H.] Royal Melbourne Hosp, Dept Neurol, Melbourne, Vic, Australia.
C3 University of London; University College London; Imperial College London; Imperial College London; Cardiff University; Royal Melbourne Hospital
RP Lees, AJ (corresponding author), UCL, Reta Lila Weston Inst Neurol Studies, 1 Wakefield St, London WC1N 1PJ, England.
EM alees@ion.ucl.ac.uk
FU Reta Lila Weston Institute; UK Parkinson's Disease Society; Medical Research Council [MC_U120036861, G1100810] Funding Source: researchfish; Parkinson&apos;s UK [J-0704] Funding Source: researchfish; MRC [G1100810, MC_U120036861] Funding Source: UKRI
CR *AM SLEEP DIS ASS, 1997, INT CLASS SLEEP DIS, V0, P177
   Borek LL, 2006, J CLIN PSYCHIAT, V67, P958, DOI 10.4088/JCP.v67n0613
   Boutrel B, 2004, SLEEP, V27, P1181, DOI 10.1093/sleep/27.6.1181
   Chaudhuri KR, 2002, J NEUROL NEUROSUR PS, V73, P629, DOI 10.1136/jnnp.73.6.629
   Driver-Dunckley ED, 2007, CLIN NEUROPHARMACOL, V30, P249, DOI 10.1097/WNF.0B013E31804C780E
   Espiritu JRD, 2008, CLIN GERIATR MED, V24, P1, DOI 10.1016/j.cger.2007.08.007
   Evans AH, 2004, MOVEMENT DISORD, V19, P397, DOI 10.1002/mds.20045
   Evans AH, 2005, NEUROLOGY, V65, P1570, DOI 10.1212/01.wnl.0000184487.72289.f0
   Frussa R, 2004, BRAIN RES, V1003, P188, DOI 10.1016/j.brainres.2003.11.050
   Gjerstad MD, 2008, J NEUROL NEUROSUR PS, V79, P387, DOI 10.1136/jnnp.2007.116830
   Gómez-Esteban JC, 2006, MOVEMENT DISORD, V21, P983, DOI 10.1002/mds.20874
   Hirschfeld RMA, 2000, AM J PSYCHIAT, V157, P1873, DOI 10.1176/appi.ajp.157.11.1873
   Lawrence AD, 2003, LANCET NEUROL, V2, P595, DOI 10.1016/S1474-4422(03)00529-5
   Martinez-Martin P, 2008, MOVEMENT DISORD, V23, P1681, DOI 10.1002/mds.22110
   Merikangas KR, 2007, ARCH GEN PSYCHIAT, V64, P543, DOI 10.1001/archpsyc.64.5.543
   NAUSIEDA PA, 1982, CLIN NEUROPHARMACOL, V5, P183, DOI 10.1097/00002826-198205020-00003
   Pagel JF, 2003, HUM PSYCHOPHARM CLIN, V18, P59, DOI 10.1002/hup.465
   RYBACK RS, 1971, NEW ENGL J MED, V285, P788, DOI 10.1056/NEJM197109302851409
   Schmidt RE, 2008, BEHAV SLEEP MED, V6, P178, DOI 10.1080/15402000802162570
   Tandberg E, 1998, MOVEMENT DISORD, V13, P895, DOI 10.1002/mds.870130606
   Voon V, 2007, ARCH NEUROL-CHICAGO, V64, P1089, DOI 10.1001/archneur.64.8.1089
   Wisor JP, 2001, J NEUROSCI, V21, P1787, DOI 10.1523/JNEUROSCI.21-05-01787.2001
   ZIGMOND AS, 1983, ACTA PSYCHIAT SCAND, V67, P361, DOI 10.1111/j.1600-0447.1983.tb09716.x
NR 23
TC 25
Z9 25
U1 0
U2 7
PU B M J PUBLISHING GROUP
PI LONDON
PA BRITISH MED ASSOC HOUSE, TAVISTOCK SQUARE, LONDON WC1H 9JR, ENGLAND
SN 0022-3050
EI 
J9 J NEUROL NEUROSUR PS
JI J. Neurol. Neurosurg. Psychiatry
PD JUN 15
PY 2011
VL 82
IS 6
BP 620
EP 622
DI 10.1136/jnnp.2009.186874
PG 3
WC Clinical Neurology; Psychiatry; Surgery
SC Neurosciences & Neurology; Psychiatry; Surgery
GA 760CD
UT WOS:000290298600008
PM 20566476
DA 2024-02-01
ER

PT J
AU Adler, CH
AF Adler, Charles H.
TI Premotor Symptoms and Early Diagnosis of Parkinson's Disease
SO INTERNATIONAL JOURNAL OF NEUROSCIENCE
LA English
DT Article
DE autonomic disorders; cognitive impairment; depression; olfaction
ID sleep behavior disorder; lewy-body disease; cardiac sympathetic denervation; distorted color discrimination; spatial contrast sensitivity; smell identification test; heart-rate-variability; rem-sleep; olfactory function; alpha-synucleinopathy
AB Parkinson's disease is a disorder characterized by the motor findings of bradykinesia, rest tremor, cogwheel rigidity, and postural instability. As the disease progresses, most patients develop numerous nonmotor signs and symptoms, many of which play a major role in reducing quality of life. What is becoming increasingly clear is that nonmotor findings, including hyposmia, sleep disorders, autonomic abnormalities, cognitive changes, and neurobehavioral changes, often precede the motor findings.
C1 Mayo Clin, Dept Neurol, Scottsdale, AZ 85259 USA.
C3 Mayo Clinic; Mayo Clinic Phoenix
RP Adler, CH (corresponding author), Mayo Clin, Dept Neurol, 13400 E Shea Blvd, Scottsdale, AZ 85259 USA.
EM cadler@mayo.edu
FU Arizona Biomedical Research Commission [4001, 05-901, 0011, 1001]; Michael J. Fox Foundation for Parkinson's Research (Prescott Family Initiative); Mayo Clinic Foundation for Medical Education and Research; Biogen Idec; Eli Lilly; Ipsen; Merck Serono; Merz
CR Aarsland D, 2009, NEUROLOGY, V72, P1121, DOI 10.1212/01.wnl.0000338632.00552.cb
   Abbott RD, 2005, NEUROLOGY, V65, P1442, DOI 10.1212/01.wnl.0000183056.89590.0d
   Abbott RD, 2001, NEUROLOGY, V57, P456, DOI 10.1212/WNL.57.3.456
   Adler CH, 2010, MOVEMENT DISORD, V25, P642, DOI 10.1002/mds.22971
   Altintas Ö, 2008, DOC OPHTHALMOL, V116, P137, DOI 10.1007/s10633-007-9091-8
   ANSARI KA, 1975, J CHRON DIS, V28, P493, DOI 10.1016/0021-9681(75)90058-2
   Ashendorf L, 2005, APPL NEUROPSYCHOL, V12, P24, DOI 10.1207/s15324826an1201_5
   Beach TG, 2010, ACTA NEUROPATHOL, V119, P689, DOI 10.1007/s00401-010-0664-3
   Beach TG, 2009, ACTA NEUROPATHOL, V117, P169, DOI 10.1007/s00401-008-0450-7
   Beach TG, 2008, ACTA NEUROPATHOL, V115, P445, DOI 10.1007/s00401-007-0313-7
   Boeve B, 2003, NEUROLOGY, V61, P40, DOI 10.1212/01.WNL.0000073619.94467.B0
   Boeve BF, 2004, J GERIATR PSYCH NEUR, V17, P146, DOI 10.1177/0891988704267465
   Bonuccelli U, 2003, ARCH NEUROL-CHICAGO, V60, P1400, DOI 10.1001/archneur.60.10.1400
   Braak H, 2003, NEUROBIOL AGING, V24, P197, DOI 10.1016/S0197-4580(02)00065-9
   BULENS C, 1987, ANN NEUROL, V22, P365, DOI 10.1002/ana.410220313
   BUSENBARK KL, 1992, NEUROLOGY, V42, P1631, DOI 10.1212/WNL.42.8.1631
   BUTTNER T, 1995, NEUROLOGY, V45, P386, DOI 10.1212/WNL.45.2.386
   Claassen DO, 2010, NEUROLOGY, V75, P494, DOI 10.1212/WNL.0b013e3181ec7fac
   Comella CL, 1998, NEUROLOGY, V51, P526, DOI 10.1212/WNL.51.2.526
   Cookson MR, 2010, HUM MOL GENET, V19, PR21, DOI 10.1093/hmg/ddq167
   Cubo E, 2010, MOVEMENT DISORD, V25, P2461, DOI 10.1002/mds.23215
   Dawson TM, 2010, NEURON, V66, P646, DOI 10.1016/j.neuron.2010.04.034
   DelleDonne A, 2008, ARCH NEUROL-CHICAGO, V65, P1074, DOI 10.1001/archneur.65.8.1074
   Dickson DW, 2008, ACTA NEUROPATHOL, V115, P437, DOI 10.1007/s00401-008-0345-7
   Diederich NJ, 2002, ARCH NEUROL-CHICAGO, V59, P1249, DOI 10.1001/archneur.59.8.1249
   DOTY RL, 1984, LARYNGOSCOPE, V94, P176, DOI 10.1288/00005537-198402000-00004
   Fantini ML, 2006, BRAIN RES BULL, V70, P386, DOI 10.1016/j.brainresbull.2006.07.008
   FERINISTRAMBI L, 1992, GERONTOLOGY, V38, P92
   Foltynie T, 2004, BRAIN, V127, P550, DOI 10.1093/brain/awh067
   Fujishiro H, 2008, MOVEMENT DISORD, V23, P1085, DOI 10.1002/mds.21989
   Gagnon JF, 2002, NEUROLOGY, V59, P585, DOI 10.1212/WNL.59.4.585
   Garland EM, 2011, NEUROLOGY, V76, P456, DOI 10.1212/WNL.0b013e31820a0caf
   GIBB WRG, 1988, J NEUROL NEUROSUR PS, V51, P745, DOI 10.1136/jnnp.51.6.745
   Haehner A, 2009, PARKINSONISM RELAT D, V15, P490, DOI 10.1016/j.parkreldis.2008.12.005
   Hajee ME, 2009, ARCH OPHTHALMOL-CHIC, V127, P737, DOI 10.1001/archophthalmol.2009.106
   Herting B, 2008, J NEUROL, V255, P367, DOI 10.1007/s00415-008-0665-5
   Hummel T, 1997, CHEM SENSES, V22, P39, DOI 10.1093/chemse/22.1.39
   HUTTON JT, 1991, NEUROLOGY, V41, P1200, DOI 10.1212/WNL.41.8.1200
   HUTTON JT, 1993, ARCH NEUROL-CHICAGO, V50, P721, DOI 10.1001/archneur.1993.00540070041012
   Inzelberg R, 2004, VISION RES, V44, P2793, DOI 10.1016/j.visres.2004.06.009
   Iwasa K, 1998, ACTA NEUROL SCAND, V97, P303, DOI 10.1111/j.1600-0404.1998.tb05957.x
   Jellinger KA, 2004, J NEURAL TRANSM, V111, P1219, DOI 10.1007/s00702-004-0138-7
   Kallio M, 2004, CLIN AUTON RES, V14, P119, DOI 10.1007/s10286-004-0173-3
   Kashihara K, 2010, PARKINSONISM RELAT D, V16, P252, DOI 10.1016/j.parkreldis.2009.12.010
   Katzenschlager R, 2004, J NEUROL NEUROSUR PS, V75, P1749, DOI 10.1136/jnnp.2003.035287
   KUPSKY WJ, 1987, NEUROLOGY, V37, P1253, DOI 10.1212/WNL.37.7.1253
   Lafreniere D, 2009, OTOLARYNG CLIN N AM, V42, P123, DOI 10.1016/j.otc.2008.09.001
   Langston JW, 2006, ANN NEUROL, V59, P591, DOI 10.1002/ana.20834
   Leentjens AFG, 2003, MOVEMENT DISORD, V18, P414, DOI 10.1002/mds.10387
   Mckinnon J, 2010, INT J NEUROSCI, V120, P36, DOI 10.3109/00207450903428954
   McShane RH, 2001, J NEUROL NEUROSUR PS, V70, P739, DOI 10.1136/jnnp.70.6.739
   Mihci E, 2006, ACTA NEUROL SCAND, V113, P288, DOI 10.1111/j.1600-0404.2006.00580.x
   Miyamoto T, 2008, SLEEP, V31, P717, DOI 10.1093/sleep/31.5.717
   Moschos MM, 2011, EUR J OPHTHALMOL, V21, P24, DOI 10.5301/EJO.2010.1318
   Muller T, 1997, ACTA NEUROL SCAND, V96, P293
   Muller T, 1998, J NEUROL, V245, P659, DOI 10.1007/s004150050263
   Müller T, 2003, J NEUROL SCI, V213, P61, DOI 10.1016/S0022-510X(03)00150-3
   Müller T, 2002, ACTA NEUROL SCAND, V105, P256, DOI 10.1034/j.1600-0404.2002.1o154.x
   Muslimovic D, 2005, NEUROLOGY, V65, P1239, DOI 10.1212/01.wnl.0000180516.69442.95
   Nomura T, 2010, PARKINSONISM RELAT D, V16, P683, DOI 10.1016/j.parkreldis.2010.08.011
   Postuma RB, 2006, NEUROLOGY, V66, P845, DOI 10.1212/01.wnl.0000203648.80727.5b
   PRICE MJ, 1992, NEUROLOGY, V42, P887, DOI 10.1212/WNL.42.4.887
   QUALMAN SJ, 1984, GASTROENTEROLOGY, V87, P848
   QUINN NP, 1987, J NEUROL NEUROSUR PS, V50, P88, DOI 10.1136/jnnp.50.1.88
   Ravina B, 2007, NEUROLOGY, V69, P342, DOI 10.1212/01.wnl.0000268695.63392.10
   Saito Y, 2004, J NEUROPATH EXP NEUR, V63, P742, DOI 10.1093/jnen/63.7.742
   Savica R, 2009, NEUROLOGY, V73, P1752, DOI 10.1212/WNL.0b013e3181c34af5
   Shah M, 2008, PARKINSONISM RELAT D, V14, P563, DOI 10.1016/j.parkreldis.2007.12.006
   Shiba M, 2000, MOVEMENT DISORD, V15, P669, DOI 10.1002/1531-8257(200007)15:4<669::AID-MDS1011>3.0.CO;2-5
   Silveira-Moriyama L, 2009, J NEUROL NEUROSUR PS, V80, P744, DOI 10.1136/jnnp.2009.172825
   Silveira-Moriyama L, 2010, MOVEMENT DISORD, V25, P570, DOI 10.1002/mds.22688
   Stiasny-Kolster K, 2005, BRAIN, V128, P126, DOI 10.1093/brain/awh322
   Takatsu H, 2000, J NUCL MED, V41, P71
   UCHIYAMA M, 1995, NEUROLOGY, V45, P709, DOI 10.1212/WNL.45.4.709
   Valappil RA, 2010, MOVEMENT DISORD, V25, P2296, DOI 10.1002/mds.23348
   WARD CD, 1983, NEUROLOGY, V33, P943, DOI 10.1212/WNL.33.7.943
   Williams SS, 2009, J NEUROL NEUROSUR PS, V80, P667, DOI 10.1136/jnnp.2008.155895
   Yoshita M, 1998, NUCL MED COMMUN, V19, P137, DOI 10.1097/00006231-199802000-00007
NR 78
TC 26
Z9 33
U1 0
U2 17
PU TAYLOR & FRANCIS LTD
PI ABINGDON
PA 2-4 PARK SQUARE, MILTON PARK, ABINGDON OR14 4RN, OXON, ENGLAND
SN 0020-7454
EI 1563-5279
J9 INT J NEUROSCI
JI Int. J. Neurosci.
PD JUN 15
PY 2011
VL 121
IS 
BP 3
EP 8
DI 10.3109/00207454.2011.620192
PG 6
WC Neurosciences
SC Neurosciences & Neurology
GA 877GH
UT WOS:000299164800002
PM 22035024
DA 2024-02-01
ER

PT J
AU Suzuki, K
   Miyamoto, M
   Miyamoto, T
   Iwanami, M
   Hirata, K
AF Suzuki, Keisuke
   Miyamoto, Masayuki
   Miyamoto, Tomoyuki
   Iwanami, Masaoki
   Hirata, Koichi
TI Sleep Disturbances Associated with Parkinson's Disease
SO PARKINSONS DISEASE
LA English
DT Review
ID restless legs syndrome; excessive daytime sleepiness; rem-sleep; behavior disorder; japanese patients; dopamine agonists; olfactory dysfunction; nocturnal disability; secretion pattern; depression
AB Sleep disturbances are common problems affecting the quality life of Parkinson's disease (PD) patients and are often underestimated. The causes of sleep disturbances are multifactorial and include nocturnal motor disturbances, nocturia, depressive symptoms, and medication use. Comorbidity of PD with sleep apnea syndrome, restless legs syndrome, rapid eye movement sleep behavior disorder, or circadian cycle disruption also results in impaired sleep. In addition, the involvement of serotoninergic, noradrenergic, and cholinergic neurons in the brainstem as a disease-related change contributes to impaired sleep structures. Excessive daytime sleepiness is not only secondary to nocturnal disturbances or dopaminergic medication but may also be due to independent mechanisms related to impairments in ascending arousal system and the orexin system. Notably, several recent lines of evidence suggest a strong link between rapid eye movement sleep behavior disorder and the risk of neurodegenerative diseases such as PD. In the present paper, we review the current literature concerning sleep disorders in PD.
C1 [Suzuki, Keisuke; Miyamoto, Masayuki; Miyamoto, Tomoyuki; Iwanami, Masaoki; Hirata, Koichi] Dokkyo Med Univ, Sch Med, Ctr Sleep Med, Dept Neurol, Shimotsuga, Tochigi 3210293, Japan.
C3 Dokkyo Medical University
RP Suzuki, K (corresponding author), Dokkyo Med Univ, Sch Med, Ctr Sleep Med, Dept Neurol, 880 Kitakobayashi, Shimotsuga, Tochigi 3210293, Japan.
EM keisuke@dokkyomed.ac.jp
CR Abe K, 2005, J NEUROL SCI, V234, P73, DOI 10.1016/j.jns.2005.03.036
   Abe Kazuo, 2005, NO TO SHINKEI, V57, P301
   Adler CH, 2005, NEUROLOGY, V64, PS12, DOI 10.1212/WNL.64.12_suppl_3.S12
   Arnulf I, 2000, NEUROLOGY, V55, P1732, DOI 10.1212/WNL.55.11.1732
   Arnulf I, 2002, NEUROLOGY, V58, P1019, DOI 10.1212/WNL.58.7.1019
   Arnulf I, 2008, CURR OPIN NEUROL, V21, P472, DOI 10.1097/WCO.0b013e328305044d
   Bachman D, 2006, ANNU REV MED, V57, P499, DOI 10.1146/annurev.med.57.071604.141451
   Barone P, 2010, LANCET NEUROL, V9, P573, DOI 10.1016/S1474-4422(10)70106-X
   Barone P, 2009, MOVEMENT DISORD, V24, P1641, DOI 10.1002/mds.22643
   Baumann CR, 2008, BRAIN, V131, P0, DOI 10.1093/brain/awm220
   Ben V, 2000, LIFE SCI, V67, P1549, DOI 10.1016/S0024-3205(00)00751-7
   BENARROCH EE, 1993, MAYO CLIN PROC, V68, P988, DOI 10.1016/S0025-6196(12)62272-1
   Boeve BF, 2007, BRAIN, V130, P2770, DOI 10.1093/brain/awm056
   Boeve BF, 2003, SLEEP MED, V4, P281, DOI 10.1016/S1389-9457(03)00072-8
   Boissard R, 2003, EUR J NEUROSCI, V18, P1627, DOI 10.1046/j.1460-9568.2003.02861.x
   Bordet R, 2003, CLIN NEUROPHARMACOL, V26, P65, DOI 10.1097/00002826-200303000-00005
   Borek LL, 2006, J CLIN PSYCHIAT, V67, P958, DOI 10.4088/JCP.v67n0613
   Brodsky MA, 2003, MOVEMENT DISORD, V18, P668, DOI 10.1002/mds.10429
   Calzetti S, 2009, NEUROL SCI, V30, P119, DOI 10.1007/s10072-009-0037-7
   Cantor CR, 2002, NEUROLOGY, V58, PS71, DOI 10.1212/WNL.58.suppl_1.S71
   Chaudhuri K. R., 2010, PARKINSONISM RELA S4, V15, P0
   Chaudhuri KR, 2002, J NEUROL NEUROSUR PS, V73, P629, DOI 10.1136/jnnp.73.6.629
   Chaudhuri KR, 2004, NEUROLOGY, V63, PS17, DOI 10.1212/WNL.63.8_suppl_3.S17
   Claassen DO, 2010, NEUROLOGY, V75, P494, DOI 10.1212/WNL.0b013e3181ec7fac
   Compta Y, 2009, BRAIN, V132, P3308, DOI 10.1093/brain/awp263
   Connor JR, 2003, NEUROLOGY, V61, P304, DOI 10.1212/01.WNL.0000078887.16593.12
   CUMMINGS JL, 1992, AM J PSYCHIAT, V149, P443
   De Cock VC, 2008, NAT CLIN PRACT NEURO, V4, P254, DOI 10.1038/ncpneuro0775
   De Cock VC, 2007, BRAIN, V130, P450, DOI 10.1093/brain/awl363
   De Cock VC, 2010, SLEEP MED, V11, P247, DOI 10.1016/j.sleep.2009.05.008
   Del Tredici K, 2002, J NEUROPATH EXP NEUR, V61, P413, DOI 10.1093/jnen/61.5.413
   Dhawan V, 2006, J NEUROL SCI, V248, P158, DOI 10.1016/j.jns.2006.05.004
   Diederich N.J., 2003, SLEEP MOVEMENT DISOR, V0, P478
   Diederich NJ, 2005, MOVEMENT DISORD, V20, P1413, DOI 10.1002/mds.20624
   Dowling GA, 2005, SLEEP MED, V6, P459, DOI 10.1016/j.sleep.2005.04.004
   Earley CJ, 2000, NEUROLOGY, V54, P1698, DOI 10.1212/WNL.54.8.1698
   Ekbom K, 2009, J INTERN MED, V266, P419, DOI 10.1111/j.1365-2796.2009.02159.x
   Ferreira JJ, 2002, NEUROLOGY, V58, P460, DOI 10.1212/WNL.58.3.460
   FERTL E, 1993, J NEURAL TRANSM-PARK, V5, P227, DOI 10.1007/BF02257677
   Fronczek R, 2007, BRAIN, V130, P1577, DOI 10.1093/brain/awm090
   Frucht S, 1999, NEUROLOGY, V52, P1908, DOI 10.1212/WNL.52.9.1908
   Fuller PM, 2007, J PHYSIOL-LONDON, V584, P735, DOI 10.1113/jphysiol.2007.140160
   Furumoto H, 2004, EUR J NEUROL, V11, P535, DOI 10.1111/j.1468-1331.2004.00827.x
   Gagnon JF, 2006, LANCET NEUROL, V5, P424, DOI 10.1016/S1474-4422(06)70441-0
   Gjerstad MD, 2007, J NEUROL NEUROSUR PS, V78, P476, DOI 10.1136/jnnp.2006.100370
   Gomez-Esteban J. C., 2007, MOVEMENT DISORD, V22, P1912
   Happe S, 2001, ACTA NEUROL SCAND, V104, P275, DOI 10.1034/j.1600-0404.2001.00024.x
   Hartmann A, 1997, NEUROBIOL AGING, V18, P285, DOI 10.1016/S0197-4580(97)80309-0
   Hobson DE, 2002, JAMA-J AM MED ASSOC, V287, P455, DOI 10.1001/jama.287.4.455
   Högl B, 2010, MOVEMENT DISORD, V25, P2704, DOI 10.1002/mds.23190
   Högl B, 2001, MOVEMENT DISORD, V16, P616, DOI 10.1002/mds.1138
   Högl BE, 1998, NEUROLOGY, V50, P1332
   Iranzo A, 2009, SLEEP, V32, P1149, DOI 10.1093/sleep/32.9.1149
   ISOZAKI E, 1995, J NEUROL SCI, V130, P197, DOI 10.1016/0022-510X(95)00030-6
   JELLINGER KA, 1991, MOL CHEM NEUROPATHOL, V14, P153, DOI 10.1007/BF03159935
   JOHNS MW, 1991, SLEEP, V14, P540, DOI 10.1093/sleep/14.6.540
   Kumar S, 2002, MOVEMENT DISORD, V17, P775, DOI 10.1002/mds.10167
   Kumru H, 2008, SLEEP, V31, P1418
   Kwon DY, 2010, MOVEMENT DISORD, V25, P1373, DOI 10.1002/mds.23066
   LANGSTON JW, 1978, ANN NEUROL, V3, P129, DOI 10.1002/ana.410030207
   Lee JE, 2009, MOVEMENT DISORD, V24, P579, DOI 10.1002/mds.22410
   LEES AJ, 1988, CLIN NEUROPHARMACOL, V11, P512, DOI 10.1097/00002826-198812000-00004
   Loo HV, 2008, J NEUROL SCI, V266, P145, DOI 10.1016/j.jns.2007.09.033
   Lu J, 2006, J NEUROSCI, V26, P193, DOI 10.1523/JNEUROSCI.2244-05.2006
   Mahowald MW, 2006, SLEEP, V29, P874, DOI 10.1093/sleep/29.7.874
   Mahowald MW, 2010, MOVEMENT DISORD, V25, P2003, DOI 10.1002/mds.23282
   Manni R, 2004, SLEEP MED, V5, P189, DOI 10.1016/j.sleep.2003.01.001
   Margis R, 2009, PARKINSONISM RELAT D, V15, P495, DOI 10.1016/j.parkreldis.2008.12.008
   Maria B, 2003, RESP MED, V97, P1151, DOI 10.1016/S0954-6111(03)00188-4
   Martínez-Martín P, 2004, MOVEMENT DISORD, V19, P1226, DOI 10.1002/mds.20144
   Merello M, 1997, MOVEMENT DISORD, V12, P506, DOI 10.1002/mds.870120405
   Michaud M, 2002, J NEUROL, V249, P164, DOI 10.1007/PL00007859
   Miyamoto T, 2006, NEUROLOGY, V67, P2236, DOI 10.1212/01.wnl.0000249313.25627.2e
   Miyamoto T, 2010, SLEEP MED, V11, P458, DOI 10.1016/j.sleep.2009.09.013
   Mizuno S, 2005, J SLEEP RES, V14, P43, DOI 10.1111/j.1365-2869.2004.00403.x
   MONTI JM, 1988, PSYCHOPHARMACOLOGY, V95, P395
   MORRIS CM, 1994, NEURODEGENERATION, V3, P277
   Olson EJ, 2000, BRAIN, V123, P331, DOI 10.1093/brain/123.2.331
   Ondo WG, 2002, ARCH NEUROL-CHICAGO, V59, P421, DOI 10.1001/archneur.59.3.421
   Ondo WG, 2001, NEUROLOGY, V57, P1392, DOI 10.1212/WNL.57.8.1392
   Ondo WG, 2000, MOVEMENT DISORD, V15, P154, DOI 10.1002/1531-8257(200001)15:1<154::AID-MDS1025>3.0.CO;2-Q
   Overeem S, 2002, CURR OPIN NEUROL, V15, P739, DOI 10.1097/00019052-200212000-00013
   Paus S, 2003, MOVEMENT DISORD, V18, P659, DOI 10.1002/mds.10417
   Peralta CM, 2009, MOVEMENT DISORD, V24, P2076, DOI 10.1002/mds.22694
   Petit D, 2004, J PSYCHOSOM RES, V56, P487, DOI 10.1016/j.jpsychores.2004.02.001
   Pierangeli G, 2001, MOVEMENT DISORD, V16, P226, DOI 10.1002/mds.1039
   Postuma RB, 2008, J NEUROL NEUROSUR PS, V79, P1117, DOI 10.1136/jnnp.2008.149195
   Postuma RB, 2010, NEUROLOGY, V74, P239, DOI 10.1212/WNL.0b013e3181ca0166
   Postuma RB, 2009, NEUROLOGY, V72, P1296, DOI 10.1212/01.wnl.0000340980.19702.6e
   Postuma RB, 2006, NEUROLOGY, V66, P845, DOI 10.1212/01.wnl.0000203648.80727.5b
   Postuma RB, 2008, MOVEMENT DISORD, V23, P1665, DOI 10.1002/mds.22099
   Postuma RB, 2010, MOVEMENT DISORD, V25, P2304, DOI 10.1002/mds.23347
   Reijnders JSAM, 2008, MOVEMENT DISORD, V23, P183, DOI 10.1002/mds.21803
   Reuter I, 1999, ACTA NEUROL SCAND, V100, P163
   Rye DB, 2004, NEUROLOGY, V63, PS2, DOI 10.1212/WNL.63.8_suppl_3.S2
   SASTRE JP, 1979, PHYSIOL BEHAV, V22, P979
   SCHENCK CH, 1992, SLEEP, V15, P226, DOI 10.1093/sleep/15.3.226
   Schenck CH, 1996, NEUROLOGY, V46, P388, DOI 10.1212/WNL.46.2.388
   SCHENCK CH, 1986, SLEEP, V9, P293, DOI 10.1093/sleep/9.2.293
   Schmidt C, 2009, MOVEMENT DISORD, V24, P2136, DOI 10.1002/mds.22767
   Schwartz JRL, 2008, CURR NEUROPHARMACOL, V6, P367, DOI 10.2174/157015908787386050
   Shinno H, 2008, PROG NEURO-PSYCHOPH, V32, P1749, DOI 10.1016/j.pnpbp.2008.06.015
   Stack EL, 2006, MOVEMENT DISORD, V21, P1340, DOI 10.1002/mds.20944
   STARKSTEIN SE, 1991, EUR NEUROL, V31, P352, DOI 10.1159/000116692
   Stiasny-Kolster K, 2005, BRAIN, V128, P126, DOI 10.1093/brain/awh322
   Suzuki K, 2008, J NEUROL SCI, V271, P47, DOI 10.1016/j.jns.2008.03.008
   Suzuki K, 2007, NEUROPSYCHOBIOLOGY, V56, P172, DOI 10.1159/000119735
   Suzuki K, 2007, MOVEMENT DISORD, V22, P1245, DOI 10.1002/mds.21257
   Suzuki K, 2009, PARKINSONISM RELAT D, V15, P15, DOI 10.1016/j.parkreldis.2008.02.002
   Suzuki K, 2009, CLIN AUTON RES, V19, P65, DOI 10.1007/s10286-009-0510-7
   Takeuchi N, 2001, PSYCHIAT CLIN NEUROS, V55, P267, DOI 10.1046/j.1440-1819.2001.00854.x
   Tan EK, 2002, NEUROLOGY, V58, P465, DOI 10.1212/WNL.58.3.465
   Tandberg E, 1999, MOVEMENT DISORD, V14, P922, DOI 10.1002/1531-8257(199911)14:6<922::AID-MDS1003>3.0.CO;2-7
   Tandberg E, 1998, MOVEMENT DISORD, V13, P895, DOI 10.1002/mds.870130606
   Thannickal TC, 2007, BRAIN, V130, P1586, DOI 10.1093/brain/awm097
   Trenkwalder C, 2011, MOVEMENT DISORD, V26, P644, DOI 10.1002/mds.23476
   Trenkwalder C, 2011, MOVEMENT DISORD, V26, P90, DOI 10.1002/mds.23441
   Trotti LM, 2010, MOVEMENT DISORD, V25, P2246, DOI 10.1002/mds.23231
   Verbaan D, 2010, MOVEMENT DISORD, V25, P2142, DOI 10.1002/mds.23241
   VINCKEN WG, 1984, NEW ENGL J MED, V311, P438, DOI 10.1056/NEJM198408163110704
   Wakabayashi K, 1997, EUR NEUROL, V38, P2, DOI 10.1159/000113469
   Walters AS, 2009, SLEEP, V32, P589, DOI 10.1093/sleep/32.5.589
   Wang G, 2008, J NEUROL SCI, V271, P153, DOI 10.1016/j.jns.2008.04.008
   Yasui K, 2006, J NEUROL SCI, V250, P120, DOI 10.1016/j.jns.2006.08.004
NR 125
TC 58
Z9 65
U1 0
U2 4
PU HINDAWI LTD
PI LONDON
PA ADAM HOUSE, 3RD FLR, 1 FITZROY SQ, LONDON, W1T 5HF, ENGLAND
SN 2090-8083
EI 2042-0080
J9 PARKINSONS DIS-US
JI Parkinsons Dis.
PD JUN 15
PY 2011
VL 2011
IS 
BP 
EP 
DI 10.4061/2011/219056
PG 10
WC Clinical Neurology
SC Neurosciences & Neurology
GA V29RN
UT WOS:000208765600015
PM 21876839
DA 2024-02-01
ER

PT J
AU Yaliman, A
   Sen, EI
AF Yaliman, Ayse
   Sen, Ekin Ilke
TI Parkinson's Disease and Rehabilitation
SO TURKIYE FIZIKSEL TIP VE REHABILITASYON DERGISI-TURKISH JOURNAL OF PHYSICAL MEDICINE AND REHABILITATION
LA Turkish
DT Review
DE Parkinson's disease; pathogenesis; symptoms; treatment; rehabilitation
ID older-people; gait; disorders; exercise; balance; stimulation; multicenter; disability; frequency; speech
AB Parkinson's disease is a chronic progressive neurodegenerative movement disorder, characterized by bradykinesia, rigidity, rest tremor and postural instability. In addition to these cardinal motor symptoms, secondary motor symptoms (e.g. flexion posture, hypomimia, dysarthria, loss of arm swing) and non-motor symptoms (e.g. cognitive impairments, autonomic disturbances, dementia, sleep disorders, pain, hyposmia) appear in Parkinson's disease. The neuropathologic features of Parkinson's disease are dopaminergic neuronal loss in the substantia nigra and the presence of cytoplasmic eosinophilic Lewy bodies. Genetic susceptibility and environmental factors share the responsibility in the pathogenesis of the disease. Although medical therapy may provide an effective control of motor symptoms, rehabilitation is an important treatment approach for improvement of quality of life and functional capacity of the patients. Individual rehabilitation program should be initiated in the early stages of the disease and treatment continuity should be targeted. Turk J Phys Med Rehab 2011;57:38-44.
C1 [Yaliman, Ayse; Sen, Ekin Ilke] Istanbul Univ, Istanbul Tip Fak, Fiziksel Tip & Rehabil Anabilim Dali, Istanbul, Turkey.
C3 Istanbul University
RP Yaliman, A (corresponding author), Istanbul Univ, Istanbul Tip Fak, Fiziksel Tip & Rehabil Anabilim Dali, Istanbul, Turkey.
EM aysey@istanbul.edu.tr
CR Aarsland D, 2007, J NEUROL NEUROSUR PS, V78, P36, DOI 10.1136/jnnp.2005.083113
   Allcock LM, 2004, J NEUROL NEUROSUR PS, V75, P1470, DOI 10.1136/jnnp.2003.029413
   Berardelli A, 2001, BRAIN, V124, P2131, DOI 10.1093/brain/124.11.2131
   Björklund A, 2007, TRENDS NEUROSCI, V30, P194, DOI 10.1016/j.tins.2007.03.006
   Bloch F, 2006, J NEUROL NEUROSUR PS, V77, P1223, DOI 10.1136/jnnp.2006.087908
   Boonstra TA, 2008, CURR OPIN NEUROL, V21, P461, DOI 10.1097/WCO.0b013e328305bdaf
   Braak H., 2002, J NEUROL, V249, P0, DOI 10.1007/S00415-002-1301-4
   Buetow S, 2008, PARKINSONISM RELAT D, V14, P495, DOI 10.1016/j.parkreldis.2007.11.011
   Cookson MR, 2005, CURR OPIN NEUROL, V18, P706, DOI 10.1097/01.wco.0000186841.43505.e6
   CRITCHLEY EMR, 1981, J NEUROL NEUROSUR PS, V44, P751, DOI 10.1136/jnnp.44.9.751
   Davie CA, 2008, BRIT MED BULL, V86, P109, DOI 10.1093/bmb/ldn013
   Dereli EE, 2010, CLIN REHABIL, V24, P352, DOI 10.1177/0269215509358933
   deRijk MC, 1995, NEUROLOGY, V45, P2143, DOI 10.1212/WNL.45.12.2143
   Dibble LE, 2009, J NEUROL PHYS THER, V33, P14, DOI 10.1097/NPT.0b013e3181990fcc
   Dick FD, 2007, OCCUP ENVIRON MED, V64, P666, DOI 10.1136/oem.2006.027003
   Ebersbach G, 2008, ARCH PHYS MED REHAB, V89, P399, DOI 10.1016/j.apmr.2007.09.031
   Ford MP, 2010, ARCH PHYS MED REHAB, V91, P1255, DOI 10.1016/j.apmr.2010.04.012
   Gelb DJ, 1999, ARCH NEUROL-CHICAGO, V56, P33, DOI 10.1001/archneur.56.1.33
   Gracies JM, 2010, REV NEUROL-FRANCE, V166, P196, DOI 10.1016/j.neurol.2009.10.026
   Greffard S, 2010, NEUROBIOL AGING, V31, P99, DOI 10.1016/j.neurobiolaging.2008.03.015
   Hardy J, 2010, NEURON, V68, P201, DOI 10.1016/j.neuron.2010.10.014
   Hausdorff JM, 2009, CHAOS, V19, P0, DOI 10.1063/1.3147408
   Healy DG, 2008, LANCET NEUROL, V7, P583, DOI 10.1016/S1474-4422(08)70117-0
   Hely MA, 2005, MOVEMENT DISORD, V20, P190, DOI 10.1002/mds.20324
   HUNKER CJ, 1982, NEUROLOGY, V32, P749, DOI 10.1212/WNL.32.7.749
   Ives NJ, 2004, BMJ-BRIT MED J, V329, P593, DOI 10.1136/bmj.38184.606169.AE
   JANKOVIC J, 1986, NEUROLOGY, V36, P303, DOI 10.1212/WNL.36.2.303-b
   Jankovic J, 2008, J NEUROL NEUROSUR PS, V79, P368, DOI 10.1136/jnnp.2007.131045
   Jankovic J, 2001, ARCH NEUROL-CHICAGO, V58, P1611, DOI 10.1001/archneur.58.10.1611
   Lang AE, 2007, NEUROLOGY, V68, P948, DOI 10.1212/01.wnl.0000257110.91041.5d
   Lees AJ, 2009, LANCET, V373, P2055, DOI 10.1016/S0140-6736(09)60492-X
   Lowry KA, 2010, ARCH PHYS MED REHAB, V91, P632, DOI 10.1016/j.apmr.2009.12.016
   Maurer C, 2003, BRAIN, V126, P1146, DOI 10.1093/brain/awg100
   McKeith IG, 2005, NEUROLOGY, V65, P1863, DOI 10.1212/01.wnl.0000187889.17253.b1
   McNaught KS, 2010, SYNAPSE, V64, P241, DOI 10.1002/syn.20719
   Mochizuki-Kawai H, 2004, NEUROPSYCHOLOGIA, V42, P1858, DOI 10.1016/j.neuropsychologia.2004.03.012
   Moro E, 2010, MOVEMENT DISORD, V25, P578, DOI 10.1002/mds.22735
   Morris ME, 2010, PHYS THER, V90, P280, DOI 10.2522/ptj.20090091
   Nieuwboer A, 2009, NEUROREHAB NEURAL RE, V23, P831, DOI 10.1177/1545968309337136
   Olanow CW, 2003, ANN NEUROL, V54, P403, DOI 10.1002/ana.10720
   Parkinson J, 2002, J NEUROPSYCH CLIN N, V14, P223, DOI 10.1176/appi.neuropsych.14.2.223
   Piccini P, 2006, MOVEMENT DISORD, V21, P2035, DOI 10.1002/mds.20845
   Ponsen MM, 2004, ANN NEUROL, V56, P173, DOI 10.1002/ana.20160
   Ramaker C, 2002, MOVEMENT DISORD, V17, P867, DOI 10.1002/mds.10248
   Sapir S, 2008, CURR OPIN OTOLARYNGO, V16, P205, DOI 10.1097/MOO.0b013e3282febd3a
   Schulz JB, 2008, J NEUROL, V255, P3, DOI 10.1007/s00415-008-5011-4
   Stamey WP, 2007, MOVEMENT DISORD, V22, P0
   Tanaka K, 2009, BRAIN COGNITION, V69, P435, DOI 10.1016/j.bandc.2008.09.008
   Taylor KSM, 2005, AGE AGEING, V34, P501, DOI 10.1093/ageing/afi123
   Tolosa E, 2006, LANCET NEUROL, V5, P75, DOI 10.1016/S1474-4422(05)70285-4
NR 51
TC 3
Z9 3
U1 1
U2 42
PU BAYCINAR MEDICAL PUBL-BAYCINAR TIBBI YAYINCILIK
PI ATASEHIR
PA ORNEK MH DR SUPHI EZGI SK SARAY APT NO 11 D 6, ATASEHIR, ISTANBUL 34704, TURKEY
SN 1302-0234
EI 1308-6316
J9 TURK FIZ TIP REHAB D
JI Turk. Fiz. Tip Rehabil. Derg.
PD MAR 15
PY 2011
VL 57
IS 1
BP 38
EP 44
DI 10.4274/tftr.57.07
PG 7
WC Rehabilitation
SC Rehabilitation
GA 751IZ
UT WOS:000289612000008
DA 2024-02-01
ER

PT J
AU Gjerstad, MD
   Tysnes, OB
   Larsen, JP
AF Gjerstad, M. D.
   Tysnes, O. B.
   Larsen, J. P.
TI Increased risk of leg motor restlessness but not RLS in early Parkinson disease
SO NEUROLOGY
LA English
DT Article
ID telephone diagnostic interview; akathisia; population; prevalence; validation; severity; criteria; scale; sleep; state
AB Objective: This study explores the risk and correlates of leg restlessness in drug-naive patients with Parkinson disease (PD) as compared to control subjects matched for age and gender. Methods: A total of 200 drug-naive patients with early, unmedicated PD derived from a population-based incident cohort and 173 age- and gender-matched control subjects were assessed for leg restlessness by structured interviews, clinical examination, and blood samples. All subjects were Caucasian. Restless legs syndrome (RLS) was diagnosed according to the essential diagnostic criteria. Results: More patients (81 of 200, 40.5%) than controls (31 of 173, 17.9%) reported leg restlessness (p < 0.001). Thirty-one (15.5%) of these patients with PD and 16 (9.2%) control subjects met RLS criteria (p = 0.07). A total of 21 (12.5%) patients and 12 (6.9%) controls with RLS remained after the exclusion of potential RLS mimics and 26 patients vs 10 control subjects with leg motor restlessness (LMR), leading to a relative risk for RLS of 1.76 (95% confidence interval [Cl] 0.90-3.43, p = 0.089) and 2.84 for LMR (95% Cl 1.43-5.61, p = 0.001) in PD. Except for increased sleep disturbances in patients with RLS and increased Montgomery and Asberg Depression Rating Scale scores for patients with RLS or LMR there were no other major differences in relevant blood tests, motor or cognitive function between PD with and without RLS or LMR. Conclusion: LMR and not RLS occurs with a near 3-fold higher risk as compared to controls in early PD. The findings underline a need for more accurate assessments of RLS in PD and support the notion that RLS and PD are different entities. Neurology (R) 2011;77:1941-1946
C1 [Gjerstad, M. D.; Larsen, J. P.] Stavanger Univ Hosp, Norwegian Ctr Movement Disorders, N-4068 Stavanger, Norway.
   [Gjerstad, M. D.] Stavanger Univ Hosp, Dept Neurol, N-4068 Stavanger, Norway.
   [Tysnes, O. B.] Haukeland Hosp, Dept Neurol, N-5021 Bergen, Norway.
C3 Stavanger University Hospital; Stavanger University Hospital; University of Bergen; Haukeland University Hospital
RP Gjerstad, MD (corresponding author), Stavanger Univ Hosp, Norwegian Ctr Movement Disorders, Pb 8100, N-4068 Stavanger, Norway.
EM gjmi@sus.no
FU Western Norwegian Regional Health Authority [911218]; Norwegian Parkinson Disease Association [0209]; Research Council of Norway [177966]; Western Norway Health Trust; Norwegian Research Counsel; Norwegian Parkinson's disease Association
CR Allen RP, 2003, SLEEP MED, V4, P101, DOI 10.1016/S1389-9457(03)00010-8
   Alves G, 2009, J NEUROL NEUROSUR PS, V80, P851, DOI 10.1136/jnnp.2008.168211
   Bjorvatn B, 2005, SLEEP MED, V6, P307, DOI 10.1016/j.sleep.2005.03.008
   Chaudhuri KR, 2002, J NEUROL NEUROSUR PS, V73, P629, DOI 10.1136/jnnp.73.6.629
   COMELLA CL, 1994, MOVEMENT DISORD, V9, P545, DOI 10.1002/mds.870090507
   Connor JR, 2008, CURR NEUROL NEUROSCI, V8, P162, DOI 10.1007/s11910-008-0026-x
   Fahn S, 1987, UNIFIED PARKINSONS D, V0, P0
   FOLSTEIN MF, 1975, J PSYCHIAT RES, V12, P189, DOI 10.1016/0022-3956(75)90026-6
   Gelb DJ, 1999, ARCH NEUROL-CHICAGO, V56, P33, DOI 10.1001/archneur.56.1.33
   Hening WA, 2003, SLEEP MED, V4, P137, DOI 10.1016/S1389-9457(03)00006-6
   Hening WA, 2003, SLEEP MED, V4, P95, DOI 10.1016/S1389-9457(03)00009-1
   Hening WA, 2008, SLEEP MED, V9, P283, DOI 10.1016/j.sleep.2007.04.021
   Iranzo A, 2007, MOVEMENT DISORD, V22, PS424, DOI 10.1002/mds.21600
   Krishnan PR, 2003, MOVEMENT DISORD, V18, P181, DOI 10.1002/mds.10307
   LANG AE, 1987, NEUROLOGY, V37, P477, DOI 10.1212/WNL.37.3.477
   Lee JE, 2009, MOVEMENT DISORD, V24, P579, DOI 10.1002/mds.22410
   MONTGOMERY SA, 1979, BRIT J PSYCHIAT, V134, P382, DOI 10.1192/bjp.134.4.382
   Nomura T, 2006, MOVEMENT DISORD, V21, P380, DOI 10.1002/mds.20734
   Oertel WH, 2007, MOVEMENT DISORD, V22, PS466, DOI 10.1002/mds.21545
   Peralta CM, 2009, MOVEMENT DISORD, V24, P2076, DOI 10.1002/mds.22694
   Perez-Lloret S, 2009, J NEUROL, V256, P1480, DOI 10.1007/s00415-009-5141-3
   Poewe W, 2004, NEUROLOGY, V63, PS12, DOI 10.1212/WNL.63.8_suppl_3.S12
NR 22
TC 72
Z9 78
U1 1
U2 7
PU LIPPINCOTT WILLIAMS & WILKINS
PI PHILADELPHIA
PA 530 WALNUT ST, PHILADELPHIA, PA 19106-3621 USA
SN 0028-3878
EI 
J9 NEUROLOGY
JI Neurology
PD NOV 29
PY 2011
VL 77
IS 22
BP 1941
EP 1946
DI 10.1212/WNL.0b013e31823a0cc8
PG 6
WC Clinical Neurology
SC Neurosciences & Neurology
GA 858TF
UT WOS:000297824900004
PM 22076542
DA 2024-02-01
ER

PT J
AU Ghys, L
   Surmann, E
   Whitesides, J
   Boroojerdi, B
AF Ghys, Liesbet
   Surmann, Erwin
   Whitesides, John
   Boroojerdi, Babak
TI Effect of rotigotine on sleep and quality of life in Parkinson's disease patients: <i>post hoc</i> analysis of RECOVER patients who were symptomatic at baseline
SO EXPERT OPINION ON PHARMACOTHERAPY
LA English
DT Review
DE dopamine agonist; non-motor symptoms; Parkinson's disease; rotigotine
ID questionnaire; pdq-8
AB Objective: The aim of this research is to characterize further the potential motor and non-motor benefits of rotigotine reported in the double-blind, placebo-controlled RECOVER trial primary publication, by performing a post hoc exploratory analysis of patient status (symptom improvement/worsening). Methods: Full RECOVER trial methodological details have already been reported. The post hoc analyses presented here are done on individual items of the PDSS-2 and PDQ-8 for all patients and two subgroups (baseline symptomatic and highly symptomatic patients). Results: Ten PDSS-2 and five PDQ-8 items show significant mean treatment difference versus placebo. In the overall population, items that most favor rotigotine in percentage of patients with improvement are 'limb pain causes waking' and 'uncomfortable in bed due to immobility' for PDSS-2; for PDQ-8, rotigotine is most favored in 'difficulty dressing', 'felt depressed' and 'difficulty getting around in public'. Among symptomatic and highly symptomatic patients, the PDSS-2 items that most favor rotigotine are both indicators of pain. On the PDQ-8, the two items most favored in symptomatic patients are 'difficulty dressing' and 'embarrassed in public due to PD', and in the highly symptomatic subgroup 'difficulty dressing' and 'difficulty getting around in public'. Conclusion: Though this trial was not powered for statistical subgroup analysis, these post hoc results indicate that treatment with rotigotine may benefit patients with sleep, pain, mood and quality-of-life issues.
C1 [Ghys, Liesbet] UCB Pharma SA, B-1070 Brussels, Belgium.
   [Surmann, Erwin; Boroojerdi, Babak] UCB Biosci GmbH, D-40789 Monheim, Germany.
   [Whitesides, John] UCB BioSci Inc, Raleigh, NC 27617 USA.
C3 UCB Pharma SA
RP Ghys, L (corresponding author), UCB Pharma SA, Allee Rech 60, B-1070 Brussels, Belgium.
EM liesbet.ghys@ucb.com
FU UCB Group of Companies; UCB Pharma SA
CR Bassetti CL, 2011, NEURODEGENER DIS, V8, P95, DOI 10.1159/000316613
   Beiske AG, 2009, PAIN, V141, P173, DOI 10.1016/j.pain.2008.12.004
   Chaudhuri KR, 2006, LANCET NEUROL, V5, P235, DOI 10.1016/S1474-4422(06)70373-8
   *CONSORT, 2007, CONSORT GLOSS, V0, P0
   Ford B, 1998, CLIN NEUROSCI, V5, P63
   Jenkinson C, 1997, PSYCHOL HEALTH, V12, P805, DOI 10.1080/08870449708406741
   Jenkinson C, 2007, PARKINSONISM RELAT D, V13, P22, DOI 10.1016/j.parkreldis.2006.06.006
   MARTINEZMARTIN P, 1994, MOVEMENT DISORD, V9, P76, DOI 10.1002/mds.870090112
   Trenkwalder C, 2011, MOVEMENT DISORD, V26, P644, DOI 10.1002/mds.23476
   Trenkwalder C, 2011, MOVEMENT DISORD, V26, P90, DOI 10.1002/mds.23441
   *UCB PHARM LTD, 2010, NEUPR SUMM PROD CHAR, V0, P0
NR 13
TC 31
Z9 33
U1 0
U2 5
PU INFORMA HEALTHCARE
PI LONDON
PA TELEPHONE HOUSE, 69-77 PAUL STREET, LONDON EC2A 4LQ, ENGLAND
SN 1465-6566
EI 
J9 EXPERT OPIN PHARMACO
JI Expert Opin. Pharmacother.
PD SEP 15
PY 2011
VL 12
IS 13
BP 1985
EP 1998
DI 10.1517/14656566.2011.604031
PG 14
WC Pharmacology & Pharmacy
SC Pharmacology & Pharmacy
GA 803RZ
UT WOS:000293599700001
PM 21790503
DA 2024-02-01
ER

PT J
AU Knie, B
   Mitra, MT
   Logishetty, K
   Chaudhuri, KR
AF Knie, Bettina
   Mitra, M. Tanya
   Logishetty, Kartik
   Chaudhuri, K. Ray
TI Excessive Daytime Sleepiness in Patients with Parkinson's Disease
SO CNS DRUGS
LA English
DT Review
ID quality-of-life; nonergot dopamine agonist; older female insomniacs; double-blind; nonmotor symptoms; unintended sleep; transdermal rotigotine; gamma-hydroxybutyrate; sodium oxybate; sudden-onset
AB Excessive daytime sleepiness (EDS) is described as inappropriate and undesirable sleepiness during waking hours and is a common non-motor symptom in Parkinson's disease, affecting up to 50% of patients. EDS has a large impact on the quality of life of Parkinson's disease patients as well as of their caregivers, in some cases even more than the motor symptoms of the disease. Drug-induced EDS is a particular problem as many dopamine agonists used for the treatment of Parkinson's disease have EDS as an adverse effect. Dopaminergic treatment may also render a subset of Parkinson's disease patients at risk for sudden-onset sleep attacks that occur without warning and can be particularly hazardous if the patient is driving. This demonstrates the need for early recognition and management not only to increase health-related quality of life but also to ensure patient safety. There are many assessment tools for EDS, including the Epworth Sleepiness Scale (ESS) and the Multiple Sleep Latency Test (MSLT), although only the Parkinson's Disease Sleep Scale (PDSS) and the SCales for Outcomes in PArkinson's Disease-Sleep (SCOPA-S) are specifically validated for Parkinson's disease. Polysomnography can be used when necessary. Management comprises non-pharmacological and pharmacological approaches. Non-pharmacological approaches can be the mainstay of treatment for mild to moderate EDS. Advice on good sleep hygiene is instrumental, as pharmacological approaches have yet to provide consistent and reliable results without significant adverse effects. The efficacy of pharmacological treatment of EDS in Parkinson's disease using wakefulness-promoting drugs such as modafinil remains controversial. Further areas of research are now also focusing on adenosine A(2A) receptor antagonists, sodium oxybate and caffeine to promote wakefulness. A definitive treatment for the highly prevalent drug-induced EDS has not yet been found.
C1 [Mitra, M. Tanya; Logishetty, Kartik] Kings Coll Hosp London, Sch Med, London SE5 9RS, England.
   [Knie, Bettina] Charite, D-13353 Berlin, Germany.
   [Chaudhuri, K. Ray] Kings Coll Hosp London, Univ Hosp Lewisham, Natl Parkinson Fdn Ctr Excellence, London SE5 9RS, England.
   [Chaudhuri, K. Ray] Kings Coll London, Inst Psychiat, London WC2R 2LS, England.
C3 King's College Hospital NHS Foundation Trust; King's College Hospital; Free University of Berlin; Humboldt University of Berlin; Charite Universitatsmedizin Berlin; King's College Hospital NHS Foundation Trust; King's College Hospital; University of London; King's College London; University of London; King's College London
RP Chaudhuri, KR (corresponding author), Kings Coll Hosp London, Sch Med, 9th Floor Ruskin Wing,Denmark Hill, London SE5 9RS, England.
EM ray.chaudhuri@nhs.net
FU UCB; Britannia; Solvay
CR Aarsland D, 2000, J AM GERIATR SOC, V48, P938, DOI 10.1111/j.1532-5415.2000.tb06891.x
   Abbott RD, 2005, NEUROLOGY, V65, P1442, DOI 10.1212/01.wnl.0000183056.89590.0d
   Adler CH, 2005, NEUROLOGY, V64, PS12, DOI 10.1212/WNL.64.12_suppl_3.S12
   Andreu N, 1999, CLIN NEUROPHARMACOL, V22, P15, DOI 10.1097/00002826-199901000-00004
   [Anonymous], 2000, PRINCIPLES PRACTICE, V0, P0
   Arnold G, 2000, NEUROLOGY, V54, P275
   Arnulf I, 2005, SLEEP MED REV, V9, P185, DOI 10.1016/j.smrv.2005.01.001
   Arnulf I, 2002, NEUROLOGY, V58, P1019, DOI 10.1212/WNL.58.7.1019
   Arnulf I, 2000, NEUROLOGY, V55, P281, DOI 10.1212/WNL.55.2.281
   Baumann C, 2005, J NEUROL, V252, P139, DOI 10.1007/s00415-005-0614-5
   Boddy F, 2007, INT J GERIATR PSYCH, V22, P529, DOI 10.1002/gps.1709
   Braga-Neto P, 2004, J NEUROL SCI, V217, P41, DOI 10.1016/j.jns.2003.08.010
   Brodsky MA, 2003, MOVEMENT DISORD, V18, P668, DOI 10.1002/mds.10429
   Caap-Ahlgren M, 2001, ARCH GERONTOL GERIAT, V32, P23, DOI 10.1016/S0167-4943(00)00087-X
   Chaudhuri KR, 2006, LANCET NEUROL, V5, P235, DOI 10.1016/S1474-4422(06)70373-8
   Chaudhuri KR, 2003, NEUROLOGY, V61, PS17, DOI 10.1212/WNL.61.6_suppl_3.S17
   Chaudhuri KR, 2002, DRUG SAFETY, V25, P473, DOI 10.2165/00002018-200225070-00001
   Chaudhuri KR, 1997, MOVEMENT DISORD, V12, P877, DOI 10.1002/mds.870120608
   Comella Cynthia L, 2003, CURR NEUROL NEUROSCI REP, V3, P173, DOI 10.1007/s11910-003-0073-2
   Compta Y, 2009, BRAIN, V132, P3308, DOI 10.1093/brain/awp263
   Dhawan V, 2006, AGE AGEING, V35, P220, DOI 10.1093/ageing/afj087
   Diederich NJ, 2005, SLEEP MED, V6, P313, DOI 10.1016/j.sleep.2005.03.011
   Dorsey CM, 1999, SLEEP, V22, P891, DOI 10.1093/sleep/22.7.891
   Dorsey CM, 1996, J GERIATR PSYCH NEUR, V9, P83, DOI 10.1177/089198879600900203
   Drouot X, 2003, NEUROLOGY, V61, P540, DOI 10.1212/01.WNL.0000078194.53210.48
   Fabbrini G, 2002, MOVEMENT DISORD, V17, P1026, DOI 10.1002/mds.10193
   FACTOR SA, 1990, MOVEMENT DISORD, V5, P280, DOI 10.1002/mds.870050404
   Ferreira JJ, 2000, LANCET, V355, P1333, DOI 10.1016/S0140-6736(00)02119-X
   Forsaa EB, 2008, MOVEMENT DISORD, V23, P1420, DOI 10.1002/mds.22121
   Fronczek R, 2007, BRAIN, V130, P1577, DOI 10.1093/brain/awm090
   Gjerstad MD, 2006, NEUROLOGY, V67, P853, DOI 10.1212/01.wnl.0000233980.25978.9d
   Hagell P, 2007, J SLEEP RES, V16, P102, DOI 10.1111/j.1365-2869.2007.00570.x
   Hansard MJ, 2002, J PHARMACOL EXP THER, V303, P952, DOI 10.1124/jpet.102.039743
   Happe S, 2001, J NEUROL, V248, P1062, DOI 10.1007/s004150170026
   Haq IZ, 2010, EXPERT REV NEUROTHER, V10, P879, DOI 10.1586/ern.10.56
   Hauser RA, 2000, MOVEMENT DISORD, V15, P658, DOI 10.1002/1531-8257(200007)15:4<658::AID-MDS1009>3.0.CO;2-N
   HECHLER V, 1991, J NEUROCHEM, V56, P938, DOI 10.1111/j.1471-4159.1991.tb02012.x
   Hobson DE, 2002, JAMA-J AM MED ASSOC, V287, P455, DOI 10.1001/jama.287.4.455
   Högl B, 2002, SLEEP, V25, P905
   JOHNS MW, 1991, SLEEP, V14, P540, DOI 10.1093/sleep/14.6.540
   Karlsen K, 1999, MOVEMENT DISORD, V14, P237, DOI 10.1002/1531-8257(199903)14:2<237::AID-MDS1006>3.3.CO;2-O
   Karlsen KH, 1999, J NEUROL NEUROSUR PS, V66, P431, DOI 10.1136/jnnp.66.4.431
   Kaynak D, 2005, EUR J NEUROL, V12, P199, DOI 10.1111/j.1468-1331.2004.00971.x
   Kumar R, 2008, DRUGS, V68, P1803, DOI 10.2165/00003495-200868130-00003
   Kumar S, 2003, SLEEP MED, V4, P339, DOI 10.1016/S1389-9457(03)00105-9
   Lopiano L, 2001, EUR NEUROL, V46, P49, DOI 10.1159/000050756
   Mamelak M, 2004, SLEEP, V27, P1327, DOI 10.1093/sleep/27.7.1327
   Martinez-Martin P, 2008, MOVEMENT DISORD, V23, P1681, DOI 10.1002/mds.22110
   Meindorfner C, 2005, MOVEMENT DISORD, V20, P832, DOI 10.1002/mds.20412
   Naidu Y, 2007, EXPERT OPIN DRUG DEL, V4, P111, DOI 10.1517/17425247.4.2.111
   NAOSHI S, 2004, ST MARIANNA MED J, V32, P535
   OSuilleabhain PE, 2002, ARCH NEUROL-CHICAGO, V59, P986, DOI 10.1001/archneur.59.6.986
   Ondo WG, 2005, J NEUROL NEUROSUR PS, V76, P1636, DOI 10.1136/jnnp.2005.065870
   Ondo WG, 2001, NEUROLOGY, V57, P1392, DOI 10.1212/WNL.57.8.1392
   Ondo WG, 2008, ARCH NEUROL-CHICAGO, V65, P1337, DOI 10.1001/archneur.65.10.1337
   Overeem S, 2002, CURR OPIN NEUROL, V15, P739, DOI 10.1097/00019052-200212000-00013
   Pal S, 2001, J NEURAL TRANSM, V108, P71, DOI 10.1007/s007020170098
   Paus S, 2003, MOVEMENT DISORD, V18, P659, DOI 10.1002/mds.10417
   Poewe WH, 2007, LANCET NEUROL, V6, P513, DOI 10.1016/S1474-4422(07)70108-4
   Poryazova R, 2010, EUR NEUROL, V63, P129, DOI 10.1159/000276402
   Qin ZH, 2009, PARKINSONISM RELAT D, V15, P767, DOI 10.1016/j.parkreldis.2009.05.011
   Razmy A, 2004, ARCH NEUROL-CHICAGO, V61, P97, DOI 10.1001/archneur.61.1.97
   Rissling I, 2005, SLEEP, V28, P871, DOI 10.1093/sleep/28.7.871
   Rissling I, 2004, MOVEMENT DISORD, V19, P1279, DOI 10.1002/mds.20245
   Rogers AE, 2001, SLEEP, V24, P385, DOI 10.1093/sleep/24.4.385
   Roth T, 2003, SLEEP MED, V4, P275, DOI 10.1016/S1389-9457(03)00058-3
   Ryan M, 2000, PHARMACOTHERAPY, V20, P724, DOI 10.1592/phco.20.7.724.35181
   Rye DB, 2006, CURR NEUROL NEUROSCI, V6, P169, DOI 10.1007/s11910-996-0041-8
   Rye DB, 2000, J SLEEP RES, V9, P63, DOI 10.1046/j.1365-2869.2000.00201.x
   Rye DB, 2002, NEUROLOGY, V58, P341, DOI 10.1212/WNL.58.3.341
   Rye DB, 1997, SLEEP RES, V26, P591
   Saper CB, 2001, TRENDS NEUROSCI, V24, P726, DOI 10.1016/S0166-2236(00)02002-6
   Schapira AHV, 2000, LANCET, V355, P1332, DOI 10.1016/S0140-6736(00)02118-8
   Shulman LM, 2002, PARKINSONISM RELAT D, V8, P193, DOI 10.1016/S1353-8020(01)00015-3
   Silkis IG, 2009, NEUROCHEM J+, V3, P221, DOI 10.1134/S1819712409030118
   Stevens S, 2004, SLEEP, V27, P967, DOI 10.1093/sleep/27.5.967
   Szabo ST, 2004, BIOL PSYCHIAT, V55, P934, DOI 10.1016/j.biopsych.2003.12.013
   Tan EK, 2002, NEUROLOGY, V58, P465, DOI 10.1212/WNL.58.3.465
   Tandberg E, 1999, MOVEMENT DISORD, V14, P922, DOI 10.1002/1531-8257(199911)14:6<922::AID-MDS1003>3.0.CO;2-7
   Tandberg E, 1998, MOVEMENT DISORD, V13, P895, DOI 10.1002/mds.870130606
   Thannickal TC, 2007, BRAIN, V130, P1586, DOI 10.1093/brain/awm097
   Tracik F, 2001, MOVEMENT DISORD, V16, P500, DOI 10.1002/mds.1083
   Uc EY, 2006, NEUROLOGY, V67, P1774, DOI 10.1212/01.wnl.0000245086.32787.61
   Ulivelli M, 2002, NEUROLOGY, V58, P462, DOI 10.1212/WNL.58.3.462
   VANHILTEN JJ, 1993, J NEURAL TRANSM-PARK, V5, P235
   Verbaan D, 2008, MOVEMENT DISORD, V23, P35, DOI 10.1002/mds.21727
   Visser M, 2008, J NEUROL, V255, P1580, DOI 10.1007/s00415-008-0994-4
   Wagner ML, 1996, ANN CLIN LAB SCI, V26, P389
   Wegelin J, 2005, PARKINSONISM RELAT D, V11, P441, DOI 10.1016/j.parkreldis.2005.05.007
   Winge K, 2004, NEUROUROL URODYNAM, V23, P689, DOI 10.1002/nau.20054
   Wisor JP, 2001, J NEUROSCI, V21, P1787, DOI 10.1523/JNEUROSCI.21-05-01787.2001
   Wood LD, 2010, DRUG AGING, V27, P295, DOI 10.2165/11318330-000000000-00000
   Zesiewicz TA, 2010, NEUROLOGY, V74, P924, DOI 10.1212/WNL.0b013e3181d55f24
   Zesiewicz TA, 2003, CNS DRUGS, V17, P593, DOI 10.2165/00023210-200317080-00004
NR 95
TC 78
Z9 90
U1 2
U2 20
PU ADIS INT LTD
PI NORTHCOTE
PA 5 THE WAREHOUSE WAY, NORTHCOTE 0627, AUCKLAND, NEW ZEALAND
SN 1172-7047
EI 1179-1934
J9 CNS DRUGS
JI CNS Drugs
PD JUN 15
PY 2011
VL 25
IS 3
BP 203
EP 212
DI 10.2165/11539720-000000000-00000
PG 10
WC Clinical Neurology; Pharmacology & Pharmacy; Psychiatry
SC Neurosciences & Neurology; Pharmacology & Pharmacy; Psychiatry
GA 744VH
UT WOS:000289122700003
PM 21323392
DA 2024-02-01
ER

PT J
AU Vibha, D
   Shukla, G
   Goyal, V
   Singh, S
   Srivastava, AK
   Behari, M
AF Vibha, Deepti
   Shukla, Garima
   Goyal, Vinay
   Singh, Sumit
   Srivastava, Achal Kumar
   Behari, Madhuri
TI RBD in Parkinson's disease: A clinical case control study from North India
SO CLINICAL NEUROLOGY AND NEUROSURGERY
LA English
DT Article
DE REM sleep behavior disorder; Parkinson disease; Case control study; India
ID sleep behavior disorder; cognitive impairment; daytime sleepiness; hallucinations; association; diagnosis; quality; state; pd
[truncated: 106,490 more chars]
