# Supplementary material for: A bibliometric and visual analysis of Parkinson’s disease sleep disorders: articles from 2008 to 2023
Source: Front Psychiatry. 2024 Oct 17;15:1468568. doi: 10.3389/fpsyt.2024.1468568 (PMC11551719; doi:10.3389/fpsyt.2024.1468568)
Supplement: Supplementary file 1 [file DataSheet1.zip › download2012u76.txt]

PT J
AU Hua, P
   Liu, WG
   Zhao, YY
   Ding, HX
   Wang, L
   Xiao, H
AF Hua, Ping
   Liu, Weiguo
   Zhao, Yanyan
   Ding, Haixia
   Wang, Li
   Xiao, Hong
TI <i>Tef</i> polymorphism is associated with sleep disturbances in patients with Parkinson's disease
SO SLEEP MEDICINE
LA English
DT Article
DE Parkinson's disease; Sleep; Circadian rhythm; Clock genes; Tef; Polymorphism
ID nocturnal disability; daytime sleepiness; gene-expression; disorders; scale; nucleotide; dopamine; twins
AB Objective: Circadian mechanisms play an important role in the regulation of sleep. A circadian clock-controlled gene, Tef, has been suggested to be associated with depressive symptoms, restless legs syndrome, and slow wave sleep in patients with sleep disorders. The present study sought to explore the association between Tef and sleep disturbances in patients with Parkinson's disease (PD). Methods: Three hundred and ninety-two unrelated patients with PD were recruited for this study. All of them completed the PD Sleep Scale (PDSS) and other clinical and demographic assessments. rs738499, a single nucleotide polymorphism of the Tef gene, was genotyped by polymerase chain reaction-restriction fragment length polymorphism. Results: Mean total PDSS scores were 111.5 (standard deviation [SD] 23.0) in the TT genotype and 122.2 (SD 18.2) in the TG+GG genotypes (P < 0.01). Significant differences were found between genotypes (TT vs TG+GG) for 14 item scores (all P < 0.05). Total and item scores displayed negative associations with the TT genotype (all P < 0.05) except Item 2 (P = 0.178). Linear regression adjusted for gender, duration, depression and disease severity showed that the polymorphism could explain 0.9% of the variance in PDSS scores. Conclusions: These preliminary results suggest that the TT genotype in Tef rs738499 is associated with sleep disturbances in PD. Depression and disease severity are the main contributors to these findings, but rs738499 itself is an independent risk factor. (C) 2011 Elsevier B.V. All rights reserved.
C1 [Hua, Ping; Liu, Weiguo; Zhao, Yanyan] Nanjing Med Univ, Affiliated Brain Hosp, Dept Neurol, Nanjing, Peoples R China.
   [Ding, Haixia] Nanjing Med Univ, Peoples Hosp Jiangsu Prov, Dept Gerontol, Nanjing, Peoples R China.
   [Wang, Li] Nanjing Med Univ, Affiliated Brain Hosp, Dept Clin Lab, Nanjing, Peoples R China.
   [Xiao, Hong] Nanjing Med Univ, Affiliated Brain Hosp, Inst Sci Res, Nanjing, Peoples R China.
C3 Nanjing Medical University; Nanjing Medical University; Nanjing Medical University; Nanjing Medical University
RP Liu, WG (corresponding author), Nanjing Med Univ, Affiliated Brain Hosp, Dept Neurol, Nanjing, Peoples R China.
FU Nanjing Municipality, China [200905061]
CR Albin RL, 2000, NEUROLOGY, V55, P1410, DOI 10.1212/WNL.55.9.1410
   Allebrandt KV, 2010, BIOL PSYCHIAT, V67, P1040, DOI 10.1016/j.biopsych.2009.12.026
   Allen R, 2004, SLEEP MED, V5, P385, DOI 10.1016/j.sleep.2004.01.012
   Barone P, 2004, NEUROLOGY, V63, PS35, DOI 10.1212/WNL.63.8_suppl_3.S35
   Borek LL, 2006, J CLIN PSYCHIAT, V67, P958, DOI 10.4088/JCP.v67n0613
   Chaudhuri KR, 2002, J NEUROL NEUROSUR PS, V73, P629, DOI 10.1136/jnnp.73.6.629
   Chaudhuri KR, 2004, NEUROLOGY, V63, PS17, DOI 10.1212/WNL.63.8_suppl_3.S17
   Comella CL, 2007, MOVEMENT DISORD, V22, PS367, DOI 10.1002/mds.21682
   CRUM RM, 1993, JAMA-J AM MED ASSOC, V269, P2386, DOI 10.1001/jama.269.18.2386
   Dardente H, 2010, CURR BIOL, V20, P2193, DOI 10.1016/j.cub.2010.10.048
   Dhawan V, 2006, AGE AGEING, V35, P220, DOI 10.1093/ageing/afj087
   Eisensehr I, 2003, SLEEP, V26, P507, DOI 10.1093/sleep/26.5.507
   Franken P, 2009, EUR J NEUROSCI, V29, P1820, DOI 10.1111/j.1460-9568.2009.06723.x
   Gachon F, 2004, CHROMOSOMA, V113, P103, DOI 10.1007/s00412-004-0296-2
   Gachon F, 2004, GENE DEV, V18, P1397, DOI 10.1101/gad.301404
   HEATH AC, 1990, SLEEP, V13, P318, DOI 10.1093/sleep/13.4.318
   HUGHES AJ, 1992, J NEUROL NEUROSUR PS, V55, P181, DOI 10.1136/jnnp.55.3.181
   Ke XY, 2001, BIOINFORMATICS, V17, P838, DOI 10.1093/bioinformatics/17.9.838
   Klei L, 2005, CHRONOBIOL INT, V22, P1041, DOI 10.1080/07420520500397959
   Kripke DF, 2010, PSYCHIAT INVEST, V7, P36, DOI 10.4306/pi.2010.7.1.36
   Kripke Daniel F, 2009, J CIRCADIAN RHYTHMS, V7, P2, DOI 10.1186/1740-3391-7-2
   Kyriacou CP, 2010, TRENDS COGN SCI, V14, P259, DOI 10.1016/j.tics.2010.03.007
   LEES AJ, 1988, CLIN NEUROPHARMACOL, V11, P512, DOI 10.1097/00002826-198812000-00004
   Martinez-Martin P, 2008, MOVEMENT DISORD, V23, P1681, DOI 10.1002/mds.22110
   Minguez-Castellanos A, 2005, J NEUROL NEUROSUR PS, V76, P34, DOI 10.1136/jnnp.2003.032623
   PARTINEN M, 1983, SLEEP, V6, P179, DOI 10.1093/sleep/6.3.179
   Schulz P, 2009, CNS DRUGS, V23, P3, DOI 10.2165/11318620-000000000-00000
   Shi YY, 2005, CELL RES, V15, P97, DOI 10.1038/sj.cr.7290272
   Stranger BE, 2007, SCIENCE, V315, P848, DOI 10.1126/science.1136678
   Tandberg E, 1998, MOVEMENT DISORD, V13, P895, DOI 10.1002/mds.870130606
   Trenkwalder C, 2011, MOVEMENT DISORD, V26, P644, DOI 10.1002/mds.23476
   Visser M, 2009, VALUE HEALTH, V12, P392, DOI 10.1111/j.1524-4733.2008.00430.x
   Wang G, 2008, J NEUROL SCI, V271, P153, DOI 10.1016/j.jns.2008.04.008
   Watson NF, 2006, SLEEP, V29, P645, DOI 10.1093/sleep/29.5.645
   YOSHIMURA N, 1993, NEUROPHARMACOLOGY, V32, P315, DOI 10.1016/0028-3908(93)90151-R
NR 35
TC 14
Z9 16
U1 0
U2 8
PU ELSEVIER SCIENCE BV
PI AMSTERDAM
PA PO BOX 211, 1000 AE AMSTERDAM, NETHERLANDS
SN 1389-9457
EI 1878-5506
J9 SLEEP MED
JI Sleep Med.
PD MAR 15
PY 2012
VL 13
IS 3
BP 297
EP 300
DI 10.1016/j.sleep.2011.06.023
PG 4
WC Clinical Neurology
SC Neurosciences & Neurology
GA 911CT
UT WOS:000301695600013
PM 22257907
DA 2024-02-01
ER

PT J
AU Frauscher, B
   Nomura, T
   Duerr, S
   Ehrmann, L
   Gschliesser, V
   Wenning, GK
   Wolf, E
   Inoue, Y
   Högl, B
   Poewe, W
AF Frauscher, Birgit
   Nomura, Takashi
   Duerr, Susanne
   Ehrmann, Laura
   Gschliesser, Viola
   Wenning, Gregor K.
   Wolf, Elisabeth
   Inoue, Yuichi
   Hoegl, Birgit
   Poewe, Werner
TI Investigation of autonomic function in idiopathic REM sleep behavior disorder
SO JOURNAL OF NEUROLOGY
LA English
DT Article
DE Risk marker; REM sleep behavior disorder; COMPASS; Neurodegenerative disease; Autonomic function
ID neurodegenerative disease; olfactory dysfunction; early marker; brain-stem; impairment
AB Idiopathic REM sleep behavior disorder (iRBD) has been suggested as an early "pre-motor" stage of Parkinson's disease (PD) in a significant proportion of cases. We investigated autonomic function in 15 consecutive iRBD patients and compared these findings to PD patients and healthy controls. All participants underwent cardiovascular autonomic function testing, and were rated on the COMPASS scale. Symptomatic orthostatic hypotension was present in two iRBD patients, two PD patients and none of the healthy controls. In the tilt table examination, blood pressure changes were similar between iRBD patients and healthy controls. In the PD group, blood pressure drops were more pronounced. In the orthostatic standing test, iRBD patients had higher blood pressure changes than healthy controls. Highest drops were found in PD. Valsalva ratio was lower in iRBD and PD compared to healthy controls. Total COMPASS score was higher in iRBD compared to healthy controls. Highest scores were found in PD. These results support the presence of autonomic dysfunction in iRBD. On several measures, dysfunction was intermediate between healthy controls and PD consistent with the concept that iRBD can be manifestation of synuclein-associated neurodegenerative disorders. Follow-up studies are needed to determine whether iRBD patients with dysfunction on several autonomic domains are at particular risk for developing one of these diseases.
C1 [Frauscher, Birgit; Duerr, Susanne; Ehrmann, Laura; Gschliesser, Viola; Wenning, Gregor K.; Wolf, Elisabeth; Hoegl, Birgit; Poewe, Werner] Innsbruck Med Univ, Dept Neurol, A-6020 Innsbruck, Austria.
   [Nomura, Takashi] Tottori Univ, Fac Med, Div Neurol, Dept Brain & Neurosci, Yonago, Tottori 683, Japan.
   [Inoue, Yuichi] Japan Somnol Ctr, Neuropsychiat Res Inst, Tokyo, Japan.
C3 Medical University of Innsbruck; Tottori University
RP Poewe, W (corresponding author), Innsbruck Med Univ, Dept Neurol, Anichstr 35, A-6020 Innsbruck, Austria.
EM werner.poewe@i-med.ac.at
FU Japanese Society of Sleep Research
CR American Academy of Sleep Medicine, 2005, INT CLASS SLEEP DIS, V0, P148
   Boeve BF, 2007, SLEEP MED, V8, P60, DOI 10.1016/j.sleep.2006.08.017
   Boeve BF, 2010, ANN NY ACAD SCI, V1184, P15, DOI 10.1111/j.1749-6632.2009.05115.x
   Braak H, 2006, J NEURAL TRANSM-SUPP, V0, P89
   Claassen DO, 2010, NEUROLOGY, V75, P494, DOI 10.1212/WNL.0b013e3181ec7fac
   Fantini ML, 2006, BRAIN RES BULL, V70, P386, DOI 10.1016/j.brainresbull.2006.07.008
   Ferini-Strambi L, 2004, NEUROLOGY, V62, P41, DOI 10.1212/01.WNL.0000101726.69701.FA
   FeriniStrambi L, 1996, SLEEP, V19, P367, DOI 10.1093/sleep/19.5.367
   Gagnon JF, 2009, ANN NEUROL, V66, P39, DOI 10.1002/ana.21680
   Iranzo A, 2006, LANCET NEUROL, V5, P572, DOI 10.1016/S1474-4422(06)70476-8
   Kashihara K, 2010, PARKINSONISM RELAT D, V16, P252, DOI 10.1016/j.parkreldis.2009.12.010
   Lanfranchi PA, 2007, SLEEP, V30, P1019, DOI 10.1093/sleep/30.8.1019
   LOW PA, 1993, J CLIN NEUROPHYSIOL, V10, P14, DOI 10.1097/00004691-199301000-00003
   Massicotte-Marquez J, 2008, NEUROLOGY, V70, P1250, DOI 10.1212/01.wnl.0000286943.79593.a6
   Miyamoto T, 2006, NEUROLOGY, V67, P2236, DOI 10.1212/01.wnl.0000249313.25627.2e
   Miyamoto T, 2010, SLEEP MED, V11, P458, DOI 10.1016/j.sleep.2009.09.013
   Nomura T, 2010, PARKINSONISM RELAT D, V16, P683, DOI 10.1016/j.parkreldis.2010.08.011
   Postuma RB, 2009, BRAIN, V132, P3298, DOI 10.1093/brain/awp244
   Postuma RB, 2009, NEUROLOGY, V72, P1296, DOI 10.1212/01.wnl.0000340980.19702.6e
   Postuma RB, 2006, NEUROLOGY, V66, P845, DOI 10.1212/01.wnl.0000203648.80727.5b
   Postuma RB, 2011, MOVEMENT DISORD, V26, P1529, DOI 10.1002/mds.23677
   Schenck CH, 1996, NEUROLOGY, V46, P388, DOI 10.1212/WNL.46.2.388
   SCHENCK CH, 1986, SLEEP, V9, P293, DOI 10.1093/sleep/9.2.293
   Scherfler C, 2011, ANN NEUROL, V69, P400, DOI 10.1002/ana.22245
   Stiasny-Kolster K, 2005, BRAIN, V128, P126, DOI 10.1093/brain/awh322
   Stiasny-Kolster K, 2007, MOVEMENT DISORD, V22, P2386, DOI 10.1002/mds.21740
   Suarez GA, 1999, NEUROLOGY, V52, P523, DOI 10.1212/WNL.52.3.523
   Terzaghi M, 2008, SLEEP MED, V9, P343, DOI 10.1016/j.sleep.2007.06.013
   UCHIYAMA M, 1995, NEUROLOGY, V45, P709, DOI 10.1212/WNL.45.4.709
   Unger MM, 2010, SLEEP, V33, P767, DOI 10.1093/sleep/33.6.767
NR 30
TC 46
Z9 51
U1 0
U2 2
PU SPRINGER HEIDELBERG
PI HEIDELBERG
PA TIERGARTENSTRASSE 17, D-69121 HEIDELBERG, GERMANY
SN 0340-5354
EI 1432-1459
J9 J NEUROL
JI J. Neurol.
PD JUN 15
PY 2012
VL 259
IS 6
BP 1056
EP 1061
DI 10.1007/s00415-011-6298-0
PG 6
WC Clinical Neurology
SC Neurosciences & Neurology
GA 953IB
UT WOS:000304859300007
PM 22064976
DA 2024-02-01
ER

PT J
AU Bruin, VMS
   Bittencourt, LRA
   Tufik, S
AF Sales Bruin, Veralice Meireles
   Azeredo Bittencourt, Lia Rita
   Tufik, Sergio
TI Sleep-Wake Disturbances in Parkinson's Disease: Current Evidence regarding Diagnostic and Therapeutic Decisions
SO EUROPEAN NEUROLOGY
LA English
DT Review
DE Parkinson's disease; Rapid eye movement sleep behavior disorder; Restless legs; Sleep apnea; Insomnia; Circadian disorder
ID restless legs syndrome; excessive daytime sleepiness; quality-of-life; ropinirole prolonged-release; rem-sleep; behavior-disorder; double-blind; japanese patients; sudden-onset; cognitive impairment
AB Sleep disorders have been frequently reported in patients with Parkinson's disease (PD). However, there is insufficient evidence to guide precise recommendations on some diagnostic and treatment strategies. Here, we review clinical studies dealing with sleep abnormalities in PD and present clinical recommendations. Previous studies describing insomnia, excessive daytime sleepiness, narcolepsy-like episodes, circadian changes, sleep-disordered breathing, rapid eye movement sleep behavior disorder, vivid dreams and restless legs syndrome are evaluated. Longitudinal studies associating sleep disorders with PD onset or clinical deterioration are rare: only one longitudinal study associated daytime sleepiness with PD onset. Evidence suggests that clinical investigations must include direct questioning about depressive symptoms, nocturnal cramps, pain, nocturia and nighttime off periods. A patient interview must be conducted regarding sleep symptoms, including nightmares, abnormal behavior during sleep, snoring, restless legs syndrome and daytime sleepiness. Initial evidence indicates that light therapy improves motor function and depression. Advice on sleep hygiene, the treatment of concomitant depression and the careful use of dopaminergic drugs and hypnosedative agents should be considered. To date, very few controlled studies are available to make a recommendation for the management of sleep-wake disturbances in PD. Copyright (C) 2012 S. Karger AG, Basel
C1 [Sales Bruin, Veralice Meireles] Univ Fed Ceara, Dept Med, BR-60430040 Fortaleza, Ceara, Brazil.
   [Azeredo Bittencourt, Lia Rita; Tufik, Sergio] Univ Fed Sao Paulo, Dept Psicobiol, Sao Paulo, Brazil.
C3 Universidade Federal do Ceara; Universidade Federal de Sao Paulo (UNIFESP)
RP Bruin, VMS (corresponding author), Univ Fed Ceara, Dept Med, Rua Prof Costa Mendes 1608, BR-60430040 Fortaleza, Ceara, Brazil.
EM veralice@superig.com.br
FU MCT/CNPq
CR Abbott RD, 2005, NEUROLOGY, V65, P1442, DOI 10.1212/01.wnl.0000183056.89590.0d
   Adler CH, 2003, MOVEMENT DISORD, V18, P287, DOI 10.1002/mds.10390
   Allen RP, 2005, ARCH INTERN MED, V165, P1286, DOI 10.1001/archinte.165.11.1286
   Anderson KN, 2009, J CLIN SLEEP MED, V5, P235
   Arnulf I, 2005, SLEEP MED REV, V9, P185, DOI 10.1016/j.smrv.2005.01.001
   Arnulf I, 2000, J SLEEP RES, V9, P55, DOI 10.1046/j.1365-2869.2000.00171.x
   Arnulf I, 2002, NEUROLOGY, V58, P1019, DOI 10.1212/WNL.58.7.1019
   Arnulf I, 2000, NEUROLOGY, V55, P281, DOI 10.1212/WNL.55.2.281
   ASKENASY JJM, 1985, NEUROLOGY, V35, P527, DOI 10.1212/WNL.35.4.527
   Barone P, 2009, MOVEMENT DISORD, V24, P1641, DOI 10.1002/mds.22643
   BLIWISE DL, 1995, J GERIATR PSYCH NEUR, V8, P107, DOI 10.1177/089198879500800206
   Block G, 1997, EUR NEUROL, V37, P23, DOI 10.1159/000117399
   Boeve BF, 2003, SLEEP MED, V4, P281, DOI 10.1016/S1389-9457(03)00072-8
   Bordet R, 2003, CLIN NEUROPHARMACOL, V26, P65, DOI 10.1097/00002826-200303000-00005
   Braga-Neto P, 2004, J NEUROL SCI, V217, P41, DOI 10.1016/j.jns.2003.08.010
   Bugalho P, 2011, J NEUROL, V258, P50, DOI 10.1007/s00415-010-5679-0
   Buysse DJ, 2008, J CLIN SLEEP MED, V4, P563
   BUYSSE DJ, 1994, SLEEP, V17, P630, DOI 10.1093/sleep/17.7.630
   Cai Y, 2010, EUR J NEUROL, V17, P550, DOI 10.1111/j.1468-1331.2009.02848.x
   Gómez-Esteban JC, 2011, J NEUROL, V258, P494, DOI 10.1007/s00415-010-5786-y
   Carrier J, 1996, J SLEEP RES, V5, P99, DOI 10.1046/j.1365-2869.1996.00015.x
   Bastos JPC, 2007, REV ASSOC MED BRAS, V53, P492, DOI 10.1590/S0104-42302007000600014
   Chaudhuri KR, 2012, EUR J NEUROL, V19, P105, DOI 10.1111/j.1468-1331.2011.03442.x
   Checkoway H, 1999, EPIDEMIOLOGY, V10, P327, DOI 10.1097/00001648-199905000-00023
   Chesson AL, 1999, SLEEP, V22, P961, DOI 10.1093/sleep/22.7.961
   Chou KJ, 2010, PROG NEURO-PSYCHOPH, V34, P1139, DOI 10.1016/j.pnpbp.2010.05.009
   Claassen DO, 2010, NEUROLOGY, V75, P494, DOI 10.1212/WNL.0b013e3181ec7fac
   Clarenbach P, 2000, J NEUROL, V247, P34
   Compta Y, 2009, BRAIN, V132, P3308, DOI 10.1093/brain/awp263
   Currie LJ, 1997, NEUROLOGY, V48, P1115, DOI 10.1212/WNL.48.4.1115
   Cygan F, 2010, J CLIN SLEEP MED, V6, P551
   De Cock VC, 2007, BRAIN, V130, P450, DOI 10.1093/brain/awl363
   De Cock VC, 2010, SLEEP MED, V11, P247, DOI 10.1016/j.sleep.2009.05.008
   Diederich NJ, 2005, MOVEMENT DISORD, V20, P1413, DOI 10.1002/mds.20624
   Fantini ML, 2011, SLEEP, V34, P619
   Fernandez HH, 2009, INT J NEUROSCI, V119, P2196, DOI 10.3109/00207450903222758
   Fertl E, 2007, J NEUROL, V254, P459
   Fertl E, 2008, J NEUROL, V255, P758, DOI 10.1007/s00415-008-0787-9
   Forsaa EB, 2010, NEUROLOGY, V75, P1270, DOI 10.1212/WNL.0b013e3181f61311
   Forsaa EB, 2010, ARCH NEUROL-CHICAGO, V67, P996, DOI 10.1001/archneurol.2010.166
   Forsaa EB, 2008, MOVEMENT DISORD, V23, P1420, DOI 10.1002/mds.22121
   Frauscher B, 2010, SLEEP MED, V11, P167, DOI 10.1016/j.sleep.2009.03.011
   Fronczek R, 2008, BRAIN, V131, P0, DOI 10.1093/brain/awm222
   Gagnon JF, 2006, NEUROLOGY, V67, P742, DOI 10.1212/01.wnl.0000233926.47469.73
   Gagnon JF, 2009, ANN NEUROL, V66, P39, DOI 10.1002/ana.21680
   Gallagher DA, 2010, MOVEMENT DISORD, V25, P2493, DOI 10.1002/mds.23394
   Gama RL, 2010, PARKINSONISM RELAT D, V16, P275, DOI 10.1016/j.parkreldis.2010.01.002
   Garcia-Borreguero D, 2003, NEUROLOGY, V61, PS49, DOI 10.1212/WNL.61.6_suppl_3.S49
   Gessa GL, 1995, EUR NEUROPSYCHOPHARM, V5, P89, DOI 10.1016/0924-977X(95)00023-I
   Ghorayeb I, 2007, MOVEMENT DISORD, V22, P1567, DOI 10.1002/mds.21541
   Gjerstad MD, 2007, J NEUROL NEUROSUR PS, V78, P476, DOI 10.1136/jnnp.2006.100370
   Gjerstad MD, 2006, NEUROLOGY, V67, P853, DOI 10.1212/01.wnl.0000233980.25978.9d
   Gunn DG, 2010, J GERIATR PSYCH NEUR, V23, P131, DOI 10.1177/0891988709358591
   Hanson M, 2004, J NEUROL, V251, P1398, DOI 10.1007/s00415-004-0552-7
   Happe S, 2003, J NEUROL, V250, P83, DOI 10.1007/s00415-003-0957-8
   Happe S, 2001, ACTA NEUROL SCAND, V104, P275, DOI 10.1034/j.1600-0404.2001.00024.x
   Havlikova E, 2008, J NEUROL SCI, V270, P107, DOI 10.1016/j.jns.2008.02.013
   Hobson DE, 2002, JAMA-J AM MED ASSOC, V287, P455, DOI 10.1001/jama.287.4.455
   Högl B, 2010, MOVEMENT DISORD, V25, P2704, DOI 10.1002/mds.23190
   Högl B, 2002, SLEEP, V25, P905
   Högl B, 2001, MOVEMENT DISORD, V16, P616, DOI 10.1002/mds.1138
   Araujo SMHA, 2010, SLEEP MED, V11, P785, DOI 10.1016/j.sleep.2010.02.011
   Iranzo A, 2007, MOVEMENT DISORD, V22, PS424, DOI 10.1002/mds.21600
   Iranzo A, 2010, LANCET NEUROL, V9, P1070, DOI 10.1016/S1474-4422(10)70216-7
   JOHNS MW, 1991, SLEEP, V14, P540, DOI 10.1093/sleep/14.6.540
   Ju YE, 2011, SLEEP MED, V12, P278, DOI 10.1016/j.sleep.2010.07.022
   Juri C, 2005, CLIN NEUROPHARMACOL, V28, P185, DOI 10.1097/01.wnf.0000174932.82134.e2
   Juuti AK, 2010, ACTA NEUROL SCAND, V122, P63, DOI 10.1111/j.1600-0404.2009.01262.x
   Kaynak D, 2005, EUR J NEUROL, V12, P199, DOI 10.1111/j.1468-1331.2004.00971.x
   Körner Y, 2004, MOVEMENT DISORD, V19, P1298, DOI 10.1002/mds.20163
   Larsen JP, 2001, CNS DRUGS, V15, P267, DOI 10.2165/00023210-200115040-00002
   Lee JE, 2010, PARKINSONISM RELAT D, V16, P105, DOI 10.1016/j.parkreldis.2009.08.005
   LEEMAN AL, 1987, BRIT J CLIN PHARMACO, V24, P637, DOI 10.1111/j.1365-2125.1987.tb03223.x
   LEES A J, 1987, EUROPEAN NEUROLOGY, V27, P126, DOI 10.1159/000116207
   Lemke MR, 2002, J CLIN PSYCHIAT, V63, P300, DOI 10.4088/JCP.v63n0405
   Lopes LA, 2005, DIABETES CARE, V28, P2633, DOI 10.2337/diacare.28.11.2633
   Lyons KE, 2010, CLIN NEUROPHARMACOL, V33, P5, DOI 10.1097/WNF.0b013e3181b7926f
   Magalhaes SC, 2005, CHRONOBIOL INT, V22, P917, DOI 10.1080/07420520500263334
   Manconi M, 2008, SLEEP, V31, P944
   Margis R, 2010, REV BRAS PSIQUIATR, V32, P125, DOI 10.1590/S1516-44462010005000008
   Marion MH, 2008, J NEUROL, V255, P192, DOI 10.1007/s00415-008-0629-9
   Martinez-Martin P, 2011, MOVEMENT DISORD, V26, P399, DOI 10.1002/mds.23462
   Matuja W B P, 2008, EAST AFR MED J, V85, P3
   McDonald WA, 2003, BIOL PSYCHIAT, V54, P363, DOI 10.1016/S0006-3223(03)00530-4
   Meindorfner C, 2005, MOVEMENT DISORD, V20, P832, DOI 10.1002/mds.20412
   Medeiros CAM, 2007, J NEUROL, V254, P459, DOI 10.1007/s00415-006-0390-x
   Menza M, 2009, NEUROLOGY, V72, P886, DOI 10.1212/01.wnl.0000336340.89821.b3
   Menza M, 2010, MOVEMENT DISORD, V25, P1708, DOI 10.1002/mds.23168
   Menza M, 2010, MOVEMENT DISORD, V25, PS117, DOI 10.1002/mds.22788
   Merello M, 1997, MOVEMENT DISORD, V12, P506, DOI 10.1002/mds.870120405
   Merlino G, 2010, DIABETES EDUCATOR, V36, P79, DOI 10.1177/0145721709351252
   Micallef J, 2009, BRIT J CLIN PHARMACO, V67, P333, DOI 10.1111/j.1365-2125.2008.03310.x
   Monaca C, 2004, J NEUROL, V251, P214, DOI 10.1007/s00415-004-0305-7
   Montastruc JL, 2001, CLIN NEUROPHARMACOL, V24, P181, DOI 10.1097/00002826-200105000-00013
   Montplaisir J, 2010, MOVEMENT DISORD, V25, P2044, DOI 10.1002/mds.23257
   Moreira NCV, 2008, BRAZ J MED BIOL RES, V41, P932, DOI 10.1590/S0100-879X2008001000017
   Muangpaisan W, 2009, J EPIDEMIOL, V19, P281, DOI 10.2188/jea.JE20081034
   Naismith SL, 2010, J NEUROPSYCH CLIN N, V22, P384, DOI 10.1176/appi.neuropsych.22.4.384
   NAUSIEDA PA, 1982, CLIN NEUROPHARMACOL, V5, P183, DOI 10.1097/00002826-198205020-00003
   Nodel MR, 2010, ZH NEVROL PSIKHIATR, V110, P42
   Nomura T, 2006, MOVEMENT DISORD, V21, P380, DOI 10.1002/mds.20734
   Noradina AT, 2010, SINGAP MED J, V51, P60
   Norlinah MI, 2009, PARKINSONISM RELAT D, V15, P670, DOI 10.1016/j.parkreldis.2009.02.012
   Nyholm D, 2010, CLIN NEUROPHARMACOL, V33, P181, DOI 10.1097/WNF.0b013e3181e70f7a
   OSuilleabhain PE, 2002, ARCH NEUROL-CHICAGO, V59, P986, DOI 10.1001/archneur.59.6.986
   Ondo WG, 2002, ARCH NEUROL-CHICAGO, V59, P421, DOI 10.1001/archneur.59.3.421
   Ondo WG, 2001, NEUROLOGY, V57, P1392, DOI 10.1212/WNL.57.8.1392
   Ondo WG, 2008, ARCH NEUROL-CHICAGO, V65, P1337, DOI 10.1001/archneur.65.10.1337
   Pacchetti C, 2005, MOVEMENT DISORD, V20, P1439, DOI 10.1002/mds.20582
   Pacchetti C, 2003, NEUROL SCI, V24, P195, DOI 10.1007/s10072-003-0127-x
   Pal PK, 2004, PARKINSONISM RELAT D, V10, P157, DOI 10.1016/j.parkreldis.2003.11.002
   Parkinson Study G, 2003, ARCH NEUROL-CHICAGO, V60, P1721, DOI 10.1001/archneur.60.12.1721
   Paus S, 2007, MOVEMENT DISORD, V22, P1495, DOI 10.1002/mds.21542
   Poewe W, 2006, J NEUROL, V253, P2, DOI 10.1007/s00415-006-7002-7
   Politis M, 2010, NEUROLOGY, V75, P1920, DOI 10.1212/WNL.0b013e3181feb2ab
   Poryazova R, 2010, EUR NEUROL, V63, P129, DOI 10.1159/000276402
   Postuma RB, 2008, J NEUROL NEUROSUR PS, V79, P1117, DOI 10.1136/jnnp.2008.149195
   Postuma RB, 2010, NEUROLOGY, V74, P239, DOI 10.1212/WNL.0b013e3181ca0166
   Prueksaritanond Somjit, 2009, QUAL PRIM CARE, V17, P115
   Razmy A, 2004, ARCH NEUROL-CHICAGO, V61, P97, DOI 10.1001/archneur.61.1.97
   Reuter I, 1999, ACTA NEUROL SCAND, V100, P163
   Romito L M, 2003, J NEUROSURG SCI, V47, P119
   Rouse ST, 2000, PHARMACOL THERAPEUT, V88, P427, DOI 10.1016/S0163-7258(00)00098-X
   Rye DB, 2004, SLEEP MED, V5, P317, DOI 10.1016/j.sleep.2004.01.016
   Rye DB, 2000, J SLEEP RES, V9, P63, DOI 10.1046/j.1365-2869.2000.00201.x
   Sanjiv CC, 2001, PARKINSONISM RELAT D, V7, P283, DOI 10.1016/S1353-8020(00)00076-6
   Santiago PL, 2010, INT J NEUROSCI, V120, P11, DOI 10.3109/00207450903326179
   Schäfer D, 2000, J NEUROL, V247, P24
   SCHOENBERG BS, 1987, CAN J NEUROL SCI, V14, P407, DOI 10.1017/S0317167100037811
   Scholz H, 2011, COCHRANE DB SYST REV, V2, P0
   Sforza E, 1997, SLEEP MED REV, V1, P57, DOI 10.1016/S1087-0792(97)90006-X
   Sinforiani E, 2008, MOVEMENT DISORD, V23, P1441, DOI 10.1002/mds.22126
   Stavitsky K, 2008, COGN BEHAV NEUROL, V21, P143, DOI 10.1097/WNN.0b013e318185e698
   Suzuki K, 2008, J NEUROL SCI, V271, P47, DOI 10.1016/j.jns.2008.03.008
   Suzuki K, 2007, MOVEMENT DISORD, V22, P1245, DOI 10.1002/mds.21257
   Tan SKH, 2011, NEUROPHARMACOLOGY, V61, P387, DOI 10.1016/j.neuropharm.2011.01.006
   Terzaghi M, 2008, SLEEP MED, V9, P343, DOI 10.1016/j.sleep.2007.06.013
   The International Classification of Sleep Disorders, 2005, DIAGN COD MAN, V0, P0
   TRENKWALDER C, 1995, ARCH NEUROL-CHICAGO, V52, P1017, DOI 10.1001/archneur.1995.00540340109020
   Trenkwalder C, 2011, MOVEMENT DISORD, V26, P90, DOI 10.1002/mds.23441
   Trotti LM, 2010, MOVEMENT DISORD, V25, P2246, DOI 10.1002/mds.23231
   Truong DD, 2009, CLIN INTERV AGING, V4, P109
   Unger MM, 2010, SLEEP, V33, P767, DOI 10.1093/sleep/33.6.767
   van de Vijver DAMC, 2001, PHARMACOEPIDEM DR S, V10, P549, DOI 10.1002/pds.624
   Verbaan D, 2008, MOVEMENT DISORD, V23, P35, DOI 10.1002/mds.21727
   Vibha D, 2010, J NEUROL SCI, V295, P27, DOI 10.1016/j.jns.2010.05.024
   von Campenhausen S, 2005, EUR NEUROPSYCHOPHARM, V15, P473, DOI 10.1016/j.euroneuro.2005.04.007
   Waters C. H., 1998, NEUROLOGY, V50, P0
   Watts RL, 2010, MOVEMENT DISORD, V25, P858, DOI 10.1002/mds.22890
   Weintraub D, 2010, NEUROLOGY, V75, P448, DOI 10.1212/WNL.0b013e3181ebdd79
   Willis GL, 2007, CHRONOBIOL INT, V24, P521, DOI 10.1080/07420520701420717
   WRIGHT JBD, 1993, BRIT J PSYCHIAT, V163, P679, DOI 10.1192/bjp.163.5.679
   Yilmaz K, 2011, DEV MED CHILD NEUROL, V53, P40, DOI 10.1111/j.1469-8749.2010.03796.x
   Zoccolella S, 2011, SLEEP MED REV, V15, P41, DOI 10.1016/j.smrv.2010.02.004
   Zucconi M, 2004, SLEEP MED, V5, P293, DOI 10.1016/j.sleep.2004.01.004
NR 155
TC 22
Z9 25
U1 0
U2 11
PU KARGER
PI BASEL
PA ALLSCHWILERSTRASSE 10, CH-4009 BASEL, SWITZERLAND
SN 0014-3022
EI 1421-9913
J9 EUR NEUROL
JI Eur. Neurol.
PD JUN 15
PY 2012
VL 67
IS 5
BP 257
EP 267
DI 10.1159/000335078
PG 11
WC Clinical Neurology; Neurosciences
SC Neurosciences & Neurology
GA 934LF
UT WOS:000303444900001
PM 22472981
DA 2024-02-01
ER

PT J
AU Covassin, N
   Neikrug, AB
   Liu, LQ
   Corey-Bloom, J
   Loredo, JS
   Palmer, BW
   Maglione, J
   Ancoli-Israel, S
AF Covassin, Naima
   Neikrug, Ariel B.
   Liu, Lianqi
   Corey-Bloom, Jody
   Loredo, Jose S.
   Palmer, Barton W.
   Maglione, Jeanne
   Ancoli-Israel, Sonia
TI Clinical correlates of periodic limb movements in sleep in Parkinson's disease
SO JOURNAL OF THE NEUROLOGICAL SCIENCES
LA English
DT Article
DE Dopaminergic treatment; Parkinson's disease; Periodic limb movements in sleep; Polysomnography; Quality of life; Sleep disturbance
ID excessive daytime sleepiness; restless legs syndrome; quality-of-life; behavior disorder; rem-sleep; nocturnal myoclonus; nonmotor symptoms; questionnaire; disturbances; individuals
AB Objective: The aim of the current study was to investigate the frequency of periodic limb movements in sleep (PLMS) in Parkinson's disease (PD) and their impact on nocturnal sleep and daytime functioning. Methods: Forty-five PD patients (mean age 68.5 +/- 8.7 years; 32 males) underwent one night of polysomnography (PSG). Clinical assessment and questionnaires evaluating sleep disturbance and quality of life (QoL) were completed. Patients were divided into two groups based on their PLMS index (PLMSI): PLMSI >= 15 (PLMS +) and PLMSI < 15 (PLMS -). Results: There were 26 (57.8%) PD patients in the PLMS +group and 19 (42.2%) patients in the PLMS - group. Subjective assessment revealed an association between PLMS + status and greater PD symptom severity, more subjective sleep disturbance, and decreased QoL All patients showed poor sleep, and no significant group differences were detected on PSG measures. Conclusion: We observed that PLMS occurred frequently in PD and increased with more severe PD. Although PLMS did not affect objective sleep, it was associated with increased sleep complaints and reduced QoL. Overall, our findings support the association between PLMS and PD as well as the clinical relevance of sleep disturbances in PD. (C) 2012 Elsevier B.V. All rights reserved.
C1 [Liu, Lianqi; Palmer, Barton W.; Maglione, Jeanne; Ancoli-Israel, Sonia] Univ Calif San Diego, Dept Psychiat, La Jolla, CA 92093 USA.
   [Covassin, Naima] Univ Padua, Dept Gen Psychol, I-35100 Padua, Italy.
   [Neikrug, Ariel B.; Ancoli-Israel, Sonia] SDSU UCSD Joint Doctoral Program Clin Psychol, San Diego, CA USA.
   [Corey-Bloom, Jody] Univ Calif San Diego, Dept Neurosci, La Jolla, CA 92093 USA.
   [Loredo, Jose S.; Ancoli-Israel, Sonia] Univ Calif San Diego, Dept Med, La Jolla, CA 92093 USA.
C3 University of California System; University of California San Diego; University of Padua; University of California System; University of California San Diego; University of California System; University of California San Diego
RP Ancoli-Israel, S (corresponding author), Univ Calif San Diego, Dept Psychiat, 9500 Gilman Dr 0733, La Jolla, CA 92093 USA.
EM sancoliisrael@ucsd.edu
FU NIA [AG08415]; NIH [UL1RR031980, MO1 RR00827]; UCSD Stein Institute for Research on Aging and the Department of Veterans Affairs Center of Excellence for Stress and Mental Health (CESAMH)
CR ALDRICH MS, 1994, PRINCIPLES PRACTICE, V0, P783
   Allen RP, 2003, SLEEP MED, V4, P101, DOI 10.1016/S1389-9457(03)00010-8
   American Academy of Sleep Medicine, 2005, INT CLASS SLEEP DIS, V0, P0
   ANCOLIISRAEL S, 1991, SLEEP, V14, P496, DOI 10.1093/sleep/14.6.496
   [Anonymous], 2007, AM ACAD SLEEP MED MA, V0, P0
   Arnulf I, 2002, NEUROLOGY, V58, P1019, DOI 10.1212/WNL.58.7.1019
   ASKENASY JJM, 1993, ACTA NEUROL SCAND, V87, P167
   Bastuji H, 1999, J SLEEP RES, V8, P217, DOI 10.1046/j.1365-2869.1999.00157.x
   BIXLER EO, 1982, RES COMMUN CHEM PATH, V36, P129
   BLIWISE D, 1985, ARCH GERONTOL GERIAT, V4, P273, DOI 10.1016/0167-4943(85)90009-3
   BLIWISE DL, 1988, ARCH GERONTOL GERIAT, V7, P273, DOI 10.1016/0167-4943(88)90010-6
   Bliwise DL, 1998, SLEEP S, V21, P196
   Briellmann RS, 1997, EUR NEUROL, V38, P113, DOI 10.1159/000113173
   BRODEUR C, 1988, NEUROLOGY, V38, P1845, DOI 10.1212/WNL.38.12.1845
   Carrier J, 2005, MOVEMENT DISORD, V20, P1127, DOI 10.1002/mds.20506
   Chaudhuri KR, 2006, MOVEMENT DISORD, V21, P916, DOI 10.1002/mds.20844
   Chaudhuri KR, 2002, J NEUROL NEUROSUR PS, V73, P629, DOI 10.1136/jnnp.73.6.629
   Chaudhuri KR, 2006, LANCET NEUROL, V5, P235, DOI 10.1016/S1474-4422(06)70373-8
   Claman DM, 2006, J CLIN SLEEP MED, V2, P438
   COLEMAN RM, 1980, ANN NEUROL, V8, P416, DOI 10.1002/ana.410080413
   Comella CL, 2007, MOVEMENT DISORD, V22, PS367, DOI 10.1002/mds.21682
   De Mello MT, 2002, SPINAL CORD, V40, P646, DOI 10.1038/sj.sc.3101381
   Eisensehr I, 2001, J NEUROL SCI, V186, P7, DOI 10.1016/S0022-510X(01)00480-4
   Fahn S, 1987, RECENT DEV PARKINSON, V2, P153, DOI 10.1016/S1779-0123(06)74622-8
   Fantini ML, 2002, NEUROLOGY, V59, P1889, DOI 10.1212/01.WNL.0000038348.94399.F6
   FERINISTRAMBI L, 1994, J NEUROL SCI, V125, P194, DOI 10.1016/0022-510X(94)90035-3
   FRIEDMAN A, 1980, ACTA MED POL, V21, P193
   Gagnon JF, 2002, NEUROLOGY, V59, P585, DOI 10.1212/WNL.59.4.585
   Gjerstad MD, 2008, J NEUROL NEUROSUR PS, V79, P387, DOI 10.1136/jnnp.2007.116830
   Gjerstad MD, 2002, NEUROLOGY, V58, P1544, DOI 10.1212/WNL.58.10.1544
   Happe S, 2003, J NEUROL, V250, P83, DOI 10.1007/s00415-003-0957-8
   Happe S, 2001, ACTA NEUROL SCAND, V104, P275, DOI 10.1034/j.1600-0404.2001.00024.x
   Happe S, 2003, SOMNOLOGIE, V7, P134
   Hobson DE, 2002, JAMA-J AM MED ASSOC, V287, P455, DOI 10.1001/jama.287.4.455
   HOEHN MM, 1967, NEUROLOGY, V17, P427, DOI 10.1212/WNL.17.5.427
   Hornyak M, 2004, SLEEP MED, V5, P597, DOI 10.1016/j.sleep.2004.07.008
   Hornyak M, 2004, J PSYCHOSOM RES, V56, P543, DOI 10.1016/S0022-3999(04)00020-0
   Iranzo A, 2002, J NEUROL NEUROSUR PS, V72, P661, DOI 10.1136/jnnp.72.5.661
   Jahan I, 2009, NEUROPSYCH DIS TREAT, V5, P535
   JOHNS MW, 1991, SLEEP, V14, P540, DOI 10.1093/sleep/14.6.540
   Karlsen KH, 2000, J NEUROL NEUROSUR PS, V69, P584, DOI 10.1136/jnnp.69.5.584
   LEES AJ, 1988, CLIN NEUROPHARMACOL, V11, P512, DOI 10.1097/00002826-198812000-00004
   Mendelson WB, 1996, SLEEP, V19, P219, DOI 10.1093/sleep/19.3.219
   Menza M, 2010, MOVEMENT DISORD, V25, PS117, DOI 10.1002/mds.22788
   MOSKO SS, 1988, SLEEP, V11, P340
   Neikrug AB, 2011, SLEEP, V34, P0
   Nicolas A, 1998, EUR NEUROL, V40, P22, DOI 10.1159/000007951
   Pal PK, 1999, PARKINSONISM RELAT D, V5, P1, DOI 10.1016/S1353-8020(99)00011-5
   PETO V, 1995, QUAL LIFE RES, V4, P241, DOI 10.1007/BF02260863
   ROEHRS T, 1983, J AM GERIATR SOC, V31, P364, DOI 10.1111/j.1532-5415.1983.tb05748.x
   ROSENTHAL L, 1984, SLEEP, V7, P326, DOI 10.1093/sleep/7.4.326
   Scaglione C, 2005, NEUROL SCI, V25, P316, DOI 10.1007/s10072-004-0364-7
   Scaravilli T, 2003, NEUROL SCI, V24, P209, DOI 10.1007/s10072-003-0134-y
   SCHENCK CH, 1993, J SLEEP RES, V2, P224, DOI 10.1111/j.1365-2869.1993.tb00093.x
   Scofield H, 2008, SLEEP, V31, P1221
   Stiasny-Kolster K, 2007, MOVEMENT DISORD, V22, P2386, DOI 10.1002/mds.21740
   Suzuki K, 2008, J NEUROL SCI, V271, P47, DOI 10.1016/j.jns.2008.03.008
   Tandberg E, 1999, MOVEMENT DISORD, V14, P922, DOI 10.1002/1531-8257(199911)14:6<922::AID-MDS1003>3.0.CO;2-7
   Vetrugno R, 2007, NEUROL SCI, V28, PS9, DOI 10.1007/s10072-007-0733-0
   Vignatelli L, 2003, J SLEEP RES, V12, P255
   Voderholzer U, 1997, J NEUROL, V244, P521, DOI 10.1007/s004150050136
   Wetter T, 1999, SOMNOLOGIE, V3, P300
   Wetter TC, 1999, NEUROLOGY, V52, P944, DOI 10.1212/WNL.52.5.944
   Wetter TC, 2000, SLEEP, V23, P361
   Whitehead, 2008, SLEEP QUALITY LIFE C, V0, P175
   Young A, 2002, SLEEP, V25, P573
   Youngstedt SD, 1998, J GERONTOL A-BIOL, V53, PM391, DOI 10.1093/gerona/53A.5.M391
NR 68
TC 36
Z9 40
U1 0
U2 5
PU ELSEVIER
PI AMSTERDAM
PA RADARWEG 29, 1043 NX AMSTERDAM, NETHERLANDS
SN 0022-510X
EI 1878-5883
J9 J NEUROL SCI
JI J. Neurol. Sci.
PD MAY 15
PY 2012
VL 316
IS 1-2
BP 131
EP 136
DI 10.1016/j.jns.2012.01.004
PG 6
WC Clinical Neurology; Neurosciences
SC Neurosciences & Neurology
GA 930XK
UT WOS:000303177900025
PM 22277375
DA 2024-02-01
ER

PT J
AU De Cock, VC
   Bayard, S
   Yu, H
   Grini, M
   Carlander, B
   Postuma, R
   Charif, M
   Dauvilliers, Y
AF De Cock, Valerie Cochen
   Bayard, Sophie
   Yu, Huan
   Grini, Magda
   Carlander, Bertrand
   Postuma, Ron
   Charif, Mahmoud
   Dauvilliers, Yves
TI Suggested immobilization test for diagnosis of restless legs syndrome in Parkinson's disease
SO MOVEMENT DISORDERS
LA English
DT Article
DE suggested immobilization test; Parkinson's disease; restless legs syndrome; periodic limb movements
ID excessive daytime sleepiness; brain iron; movements; association; disorders; pathology; severity; criteria; spect; scale
AB Diagnosis of restless leg syndrome (RLS) in Parkinson's disease (PD) is difficult because of clinical confounds. The suggested immobilization test (SIT) is validated for diagnosis of primary RLS. This study evaluated the usefulness of the SIT for diagnosis of RLS in PD. We compared SIT scores, as well as polysomnography measures in 50 patients with PD (25 with RLS, 25 without), 25 patients with primary RLS, and 25 age/sex matched controls. Mean leg discomfort score was increased in patients with PD and RLS compared to PD without RLS, and also in patients with primary RLS compared to controls. Leg discomfort was significantly higher at the end of the test in patients with RLS compared to patients without RLS. Intensity of leg discomfort was similar between patients with RLS, with or without PD. Using a mean leg discomfort cutoff of 11, we showed sensitivity of 91% and specificity of 72% for RLS diagnosis in PD during symptomatic time intervals. Periodic leg movements index during the SIT did not differ between groups. Periodic leg movements index during sleep and wakefulness was increased in patients with primary RLS compared to controls, but did not differ between patients with PD, with and without RLS. The sensory SIT is a simple test that may help diagnose RLS in patients with PD. (C) 2012 Movement Disorder Society
C1 [De Cock, Valerie Cochen; Bayard, Sophie; Yu, Huan; Carlander, Bertrand; Dauvilliers, Yves] Hop Gui de Chauliac, Unite Troubles Sommeil, Serv Neurol, F-34235 Montpellier, France.
   [De Cock, Valerie Cochen; Bayard, Sophie; Dauvilliers, Yves] INSERM, U1061, Montpellier, France.
   [Yu, Huan] Shangai Fudan Univ, Shanghai Huashan Hosp, Dept Neurol, Shanghai, Peoples R China.
   [Postuma, Ron] McGill Univ, Montreal Gen Hosp, Dept Neurol, Montreal, ON, Canada.
C3 Universite de Montpellier; CHU de Montpellier; Universite de Montpellier; Institut National de la Sante et de la Recherche Medicale (Inserm); Fudan University; McGill University
RP Dauvilliers, Y (corresponding author), Hop Gui de Chauliac, Unite Troubles Sommeil, Serv Neurol, 80 Augustin Fliche, F-34235 Montpellier, France.
EM ydauvilliers@yahoo.fr
FU UCB pharma; Cephalon; Jazz; Novartis; Bioprojet
CR Allen RP, 2003, SLEEP MED, V4, P101, DOI 10.1016/S1389-9457(03)00010-8
   Allen RP, 2003, SLEEP MED, V4, P133, DOI 10.1016/S1389-9457(02)00193-4
   Allen RP, 2001, NEUROLOGY, V56, P263, DOI 10.1212/WNL.56.2.263
   Bastien CH, 2001, SLEEP MED, V2, P297, DOI 10.1016/S1389-9457(00)00065-4
   BECK AT, 1984, J CLIN PSYCHOL, V40, P1365, DOI 10.1002/1097-4679(198411)40:6<1365::AID-JCLP2270400615>3.0.CO;2-D
   Braga-Neto P, 2004, J NEUROL SCI, V217, P41, DOI 10.1016/j.jns.2003.08.010
   Calabresi P, 2010, LANCET NEUROL, V9, P1106, DOI 10.1016/S1474-4422(10)70218-0
   Connor JR, 2009, BRAIN, V132, P2403, DOI 10.1093/brain/awp125
   Del Tredici K, 2002, J NEUROPATH EXP NEUR, V61, P413, DOI 10.1093/jnen/61.5.413
   Earley CJ, 2006, SLEEP MED, V7, P458, DOI 10.1016/j.sleep.2005.11.009
   Eisensehr I, 2001, NEUROLOGY, V57, P1307, DOI 10.1212/WNL.57.7.1307
   FOLSTEIN MF, 1975, J PSYCHIAT RES, V12, P189, DOI 10.1016/0022-3956(75)90026-6
   Garcia-Borreguero D, 2004, SLEEP MED, V5, P5, DOI 10.1016/j.sleep.2003.09.005
   Garcia-Borreguero D, 2003, NEUROLOGY, V61, PS49, DOI 10.1212/WNL.61.6_suppl_3.S49
   Gómez-Esteban JC, 2007, MOVEMENT DISORD, V22, P1912, DOI 10.1002/mds.21624
   Hening WA, 2009, SLEEP MED, V10, P976, DOI 10.1016/j.sleep.2008.09.015
   Hernandez D, 2005, NEUROSCI LETT, V389, P137, DOI 10.1016/j.neulet.2005.07.044
   Hobson DE, 2002, JAMA-J AM MED ASSOC, V287, P455, DOI 10.1001/jama.287.4.455
   Hughes TA, 1998, J NEUROL NEUROSUR PS, V65, P804, DOI 10.1136/jnnp.65.5.804
   Iber C., 2007, THE AASM MANUAL FOR THE SCORING OF SLEEP AND ASSOCIATED EVENTS: RULES, V0, P0
   JOHNS MW, 1991, SLEEP, V14, P540, DOI 10.1093/sleep/14.6.540
   Krishnan PR, 2003, MOVEMENT DISORD, V18, P181, DOI 10.1002/mds.10307
   Kumar S, 2002, MOVEMENT DISORD, V17, P775, DOI 10.1002/mds.10167
   Lee JE, 2009, MOVEMENT DISORD, V24, P579, DOI 10.1002/mds.22410
   Linke R, 2004, MOVEMENT DISORD, V19, P1158, DOI 10.1002/mds.20226
   Loo HV, 2008, J NEUROL SCI, V266, P145, DOI 10.1016/j.jns.2007.09.033
   Michaud M, 2002, EUR NEUROL, V48, P108, DOI 10.1159/000062996
   Michaud M, 2002, MOVEMENT DISORD, V17, P112, DOI 10.1002/mds.10004
   Michaud M, 2002, J NEUROL, V249, P164, DOI 10.1007/PL00007859
   Michaud M, 2001, SLEEP MED, V2, P317, DOI 10.1016/S1389-9457(00)00072-1
   Nomura T, 2006, J NEUROL SCI, V250, P39, DOI 10.1016/j.jns.2006.06.023
   Ondo WG, 2002, ARCH NEUROL-CHICAGO, V59, P421, DOI 10.1001/archneur.59.3.421
   Peralta CM, 2009, MOVEMENT DISORD, V24, P2076, DOI 10.1002/mds.22694
   Pittock SJ, 2004, MOVEMENT DISORD, V19, P695, DOI 10.1002/mds.20042
   RILEY DE, 1993, NEUROLOGY, V43, P1459, DOI 10.1212/WNL.43.8.1459
   Stefansson H, 2007, NEW ENGL J MED, V357, P639, DOI 10.1056/NEJMoa072743
   UDCMarsden CD, 1987, RECENT DEVELOPMENTS IN PARKINSONS DISEASE, V0, P153
   Wetter TC, 2000, SLEEP, V23, P361
   Winkelmann J, 2007, NAT GENET, V39, P1000, DOI 10.1038/ng2099
NR 39
TC 27
Z9 28
U1 1
U2 6
PU WILEY-BLACKWELL
PI HOBOKEN
PA 111 RIVER ST, HOBOKEN 07030-5774, NJ USA
SN 0885-3185
EI 
J9 MOVEMENT DISORD
JI Mov. Disord.
PD MAY 15
PY 2012
VL 27
IS 6
BP 743
EP 749
DI 10.1002/mds.24969
PG 7
WC Clinical Neurology
SC Neurosciences & Neurology
GA 949TU
UT WOS:000304599600016
PM 22437899
DA 2024-02-01
ER

PT J
AU Aygün, D
   Türkel, Y
   Akkurt, A
   Onar, MK
AF Aygun, Dursun
   Turkel, Yakup
   Akkurt, Adem
   Onar, Musa Kazim
TI The effect of REM sleep behaviour disorder on clinical severity in Parkinson's disease
SO TURKISH JOURNAL OF MEDICAL SCIENCES
LA English
DT Article
DE Parkinson's disease; REM sleep behavioural disorder; clinical severity; the duration of Parkinson's disease; the Unified Parkinson's Disease Rating Scale; Hoehn and Yahr stage
ID diagnosis; features
AB Aim: Differently from previous studies that directly compared Parkinson's disease (PD) patients with and without rapid eye movement (REM) sleep behavioural disorder (RBD) for the stage, severity, and duration of disease, this study investigated the relationship between the duration and clinical severity of disease in PD patients with and without RBD. Materials and methods: This retrospective study consisted of 141 PD patients older than 18 years of age. The clinical diagnosis of RBD was based on the minimal diagnostic criteria of the revised 2001 International Classification of Sleep Disorders. The patients were divided into 2 subgroups, those with and without clinical RBD. The groups were then compared with each other for sex, age, the duration of disease, and the Hoehn and Yahr stage and Unified Parkinson's Disease Rating Scale scores. The correlation between the duration of disease and the clinical severity of PD was analysed in all patients. Results: There was no significant difference between the groups in terms of sex, age, disease duration, and clinical severity scores. For the RBD patients there was a weak positive correlation between the duration of PD and clinical severity scores. However, there was no such correlation in the non-RBD (NRBD) subgroup. Conclusion: Our study indicates that in PD patients with RED compared with NRBD patients, the time taken to reach the same clinical severity scores may be shorter.
C1 [Aygun, Dursun; Onar, Musa Kazim] Ondokuz Mayis Univ, Fac Med, Dept Neurol, Samsun, Turkey.
   [Turkel, Yakup] Erbaa Publ Hosp, Neurol Clin, Erbaa, Tokat, Turkey.
   [Akkurt, Adem] Osmancik Publ Hosp, Neurol Clin, Osmancik, Corum, Turkey.
C3 Ondokuz Mayis University; Bursa State Hospital
RP Aygün, D (corresponding author), Ondokuz Mayis Univ, Fac Med, Dept Neurol, Samsun, Turkey.
EM daygun@omu.edu.tr
CR [Anonymous], 2001, INT CLASS SLEEP DIS, V0, P0
   Braak H, 2003, NEUROBIOL AGING, V24, P197, DOI 10.1016/S0197-4580(02)00065-9
   Emre M, 2007, MOVEMENT DISORD, V22, P1689, DOI 10.1002/mds.21507
   Gjerstad MD, 2008, J NEUROL NEUROSUR PS, V79, P387, DOI 10.1136/jnnp.2007.116830
   Hanoglu L, 2006, CLIN NEUROL NEUROSUR, V108, P129, DOI 10.1016/j.clineuro.2005.03.011
   Hawkes CH, 2008, MOVEMENT DISORD, V23, P1799, DOI 10.1002/mds.22242
   Hilker R, 2005, ARCH NEUROL-CHICAGO, V62, P378, DOI 10.1001/archneur.62.3.378
   HUGHES AJ, 1992, J NEUROL NEUROSUR PS, V55, P181, DOI 10.1136/jnnp.55.3.181
   Jankovic J, 2008, J NEUROL NEUROSUR PS, V79, P368, DOI 10.1136/jnnp.2007.131045
   Lee JE, 2010, PARKINSONISM RELAT D, V16, P105, DOI 10.1016/j.parkreldis.2009.08.005
   Lee MS, 2000, YONSEI MED J, V41, P167, DOI 10.3349/ymj.2000.41.2.167
   Monderer R, 2009, CURR NEUROL NEUROSCI, V9, P173, DOI 10.1007/s11910-009-0026-5
   Olson EJ, 2000, BRAIN, V123, P331, DOI 10.1093/brain/123.2.331
   Postuma RB, 2008, J NEUROL NEUROSUR PS, V79, P1117, DOI 10.1136/jnnp.2008.149195
   Postuma RB, 2009, NEUROLOGY, V72, P1296, DOI 10.1212/01.wnl.0000340980.19702.6e
   Postuma RB, 2006, NEUROLOGY, V66, P845, DOI 10.1212/01.wnl.0000203648.80727.5b
   Scaglione C, 2005, NEUROL SCI, V25, P316, DOI 10.1007/s10072-004-0364-7
   Tachibana N, 2007, J NEUROL, V254, P8, DOI 10.1007/s00415-007-4003-0
   Yoritaka A, 2009, EUR NEUROL, V61, P164, DOI 10.1159/000189269
NR 19
TC 3
Z9 3
U1 0
U2 7
PU Tubitak Scientific & Technological Research Council Turkey
PI ANKARA
PA ATATURK BULVARI NO 221, KAVAKLIDERE, TR-06100 ANKARA, TURKIYE
SN 1300-0144
EI 1303-6165
J9 TURK J MED SCI
JI Turk. J. Med. Sci.
PD DEC 15
PY 2012
VL 42
IS 6
BP 1033
EP 1038
DI 10.3906/sag-1105-35
PG 6
WC Medicine, General & Internal
SC General & Internal Medicine
GA 020GF
UT WOS:000309796300013
DA 2024-02-01
ER

PT J
AU Frauscher, B
   Iranzo, A
   Gaig, C
   Gschliesser, V
   Guaita, M
   Raffelseder, V
   Ehrmann, L
   Sola, N
   Salamero, M
   Tolosa, E
   Poewe, W
   Santamaria, J
   Högl, B
AF Frauscher, Birgit
   Iranzo, Alex
   Gaig, Carles
   Gschliesser, Viola
   Guaita, Marc
   Raffelseder, Verena
   Ehrmann, Laura
   Sola, Nuria
   Salamero, Manel
   Tolosa, Eduardo
   Poewe, Werner
   Santamaria, Joan
   Hoegl, Birgit
TI Normative EMG Values during REM Sleep for the Diagnosis of REM Sleep Behavior Disorder
SO SLEEP
LA English
DT Article
DE SINBAR EMG montage; normal values; cutoff; EMG activity; quantification; movement disorders
ID electromyographic activity; parkinsons-disease; quantification
AB Background: Correct diagnosis of rapid eye movement sleep behavior disorder (RBD) is important because it can be the first manifestation of a neurodegenerative disease, it may lead to serious injury, and it is a well-treatable disorder. We evaluated the electromyographic (EMG) activity in the Sleep Innsbruck Barcelona (SINBAR) montage (mentalis, flexor digitorum superficialis, extensor digitorum brevis) and other muscles to obtain normative values for the correct diagnosis of RBD for clinical practice. Setting: Two university hospital sleep disorder centers. Participants: Thirty RBD patients (15 idiopathic [iRBD], 15 with Parkinson disease [PD]) and 30 matched controls recruited from patients with effectively treated sleep related breathing disorders. Interventions: Not applicable. Methods and Results: Participants underwent video-polysomnography, including registration of 11 body muscles. Tonic, phasic, and "any" (any type of EMG activity, irrespective of whether it consisted of tonic, phasic or a combination of both) EMG activity was blindly quantified for each muscle. When choosing a specificity of 100%, the 3-sec miniepoch cutoff for a diagnosis of RBD was 18% for "any" EMG activity in the mentalis muscle (area under the curve [AUC] 0.990). Discriminative power was higher in upper limb (100% specificity, AUC 0.987-9.997) than in lower limb muscles (100% specificity, AUC 0.813-0.852). The combination of "any" EMG activity in the mentalis muscle with both phasic flexor digitorum superficialis muscles yielded a cutoff of 32% (AUC 0.998) for patients with iRBD and with PD-RBD. Conclusion: For the diagnosis of iRBD and RBD associated with PD, we recommend a polysomnographic montage quantifying "any" (any type of EMG activity, irrespective of whether it consisted of tonic, phasic or a combination of both) EMG activity in the mentalis muscle and phasic EMG activity in the right and left flexor digitorum superficialis muscles in the upper limbs with a cutoff of 32%, when using 3-sec miniepochs.
C1 [Frauscher, Birgit; Gschliesser, Viola; Raffelseder, Verena; Ehrmann, Laura; Poewe, Werner; Hoegl, Birgit] Innsbruck Med Univ, Dept Neurol, A-6020 Innsbruck, Austria.
   [Iranzo, Alex; Gaig, Carles; Guaita, Marc; Sola, Nuria; Tolosa, Eduardo; Santamaria, Joan] CIBERNED, Neurol Serv, Hosp Clin Barcelona, IDIBAPS, Barcelona, Spain.
   [Salamero, Manel] Hosp Clin Barcelona, Psychol Serv, Barcelona, Spain.
C3 Medical University of Innsbruck; CIBERNED; University of Barcelona; Hospital Clinic de Barcelona; IDIBAPS; University of Barcelona; Hospital Clinic de Barcelona
RP Högl, B (corresponding author), Innsbruck Med Univ, Dept Neurol, Anichstr 35, A-6020 Innsbruck, Austria.
EM birgit.ho@i-med.ac.at
FU Astra Zeneca; Teva; Novartis; GSK; Boehringer-Ingelheim; UCB; Orion Pharma; Merck; Serono; Solvay-Abbot
CR [Anonymous], 2005, ICSD 2 INT CLASS SLE, V0, P148
   Bliwise DL, 2006, J CLIN NEUROPHYSIOL, V23, P59, DOI 10.1097/01.wnp.0000192303.14946.fc
   Chiu HFK, 2000, SLEEP, V23, P513
   Claassen DO, 2010, NEUROLOGY, V75, P494, DOI 10.1212/WNL.0b013e3181ec7fac
   Consens FB, 2005, SLEEP, V28, P993, DOI 10.1093/sleep/28.8.993
   DCruz OF, 1997, AM J ELECTRONEUROD T, V37, P258, DOI 10.1080/1086508X.1997.11079197
   Eisensehr I, 2001, J NEUROL SCI, V186, P7, DOI 10.1016/S0022-510X(01)00480-4
   Frauscher B, 2008, SLEEP, V31, P724, DOI 10.1093/sleep/31.5.724
   Frauscher B, 2007, MOVEMENT DISORD, V22, P1464, DOI 10.1002/mds.21561
   Frauscher B, 2010, SLEEP MED, V11, P167, DOI 10.1016/j.sleep.2009.03.011
   Frauscher B, 2009, SLEEP MED, V10, P174, DOI 10.1016/j.sleep.2008.01.003
   Guilleminault C, 1998, J FORENSIC SCI, V43, P158
   HUGHES AJ, 1992, J NEUROL NEUROSUR PS, V55, P181, DOI 10.1136/jnnp.55.3.181
   Iber C., 2007, THE AASM MANUAL FOR THE SCORING OF SLEEP AND ASSOCIATED EVENTS: RULES, V0, P0
   Iranzo A, 2005, NEUROLOGY, V65, P247, DOI 10.1212/01.wnl.0000168864.97813.e0
   Iranzo A, 2005, SLEEP, V28, P203, DOI 10.1093/sleep/28.2.203
   Iranzo A, 2011, SLEEP MED, V12, P284, DOI 10.1016/j.sleep.2010.04.021
   Iranzo A, 2006, LANCET NEUROL, V5, P572, DOI 10.1016/S1474-4422(06)70476-8
   Iranzo A, 2009, SLEEP MED REV, V13, P385, DOI 10.1016/j.smrv.2008.11.003
   Montplaisir J, 2010, MOVEMENT DISORD, V25, P2044, DOI 10.1002/mds.23257
   Nalamalapu U, 1996, SLEEP RES, V25, P311
   Ohayon MM, 1997, J CLIN PSYCHIAT, V58, P369
   Postuma RB, 2009, NEUROLOGY, V72, P1296, DOI 10.1212/01.wnl.0000340980.19702.6e
   Robin X, 2011, BMC BIOINFORMATICS, V12, P0, DOI 10.1186/1471-2105-12-77
   Schenck CH, 1996, NEUROLOGY, V46, P388, DOI 10.1212/WNL.46.2.388
   SCHENCK CH, 1986, SLEEP, V9, P293, DOI 10.1093/sleep/9.2.293
   Winkelman JW, 2004, SLEEP, V27, P317, DOI 10.1093/sleep/27.2.317
   Zucconi M, 2006, SLEEP MED, V7, P175, DOI 10.1016/j.sleep.2006.01.001
NR 29
TC 256
Z9 264
U1 1
U2 12
PU OXFORD UNIV PRESS INC
PI CARY
PA JOURNALS DEPT, 2001 EVANS RD, CARY, NC 27513 USA
SN 0161-8105
EI 1550-9109
J9 SLEEP
JI Sleep
PD JUN 1
PY 2012
VL 35
IS 6
BP 835
EP 847
DI 10.5665/sleep.1886
PG 13
WC Clinical Neurology; Neurosciences
SC Neurosciences & Neurology
GA 952CM
UT WOS:000304767300022
PM 22654203
DA 2024-02-01
ER

PT J
AU Rothman, SM
   Mattson, MP
AF Rothman, Sarah M.
   Mattson, Mark P.
TI Sleep Disturbances in Alzheimer's and Parkinson's Diseases
SO NEUROMOLECULAR MEDICINE
LA English
DT Review
DE Alzheimer's disease; Parkinson's disease; Sleep; Circadian
ID eye-movement sleep; transgenic mouse model; slow-wave sleep; behavior disorder; rem-sleep; dopaminergic-neurons; basal forebrain; voluntary exercise; paradoxical sleep; substantia-nigra
AB Alzheimer's disease (AD) and Parkinson's disease (PD) are the two most common neurodegenerative disorders and exact a burden on our society greater than cardiovascular disease and cancer combined. While cognitive and motor symptoms are used to define AD and PD, respectively, patients with both disorders exhibit sleep disturbances including insomnia, hypersomnia and excessive daytime napping. The molecular basis of perturbed sleep in AD and PD may involve damage to hypothalamic and brainstem nuclei that control sleep-wake cycles. Perturbations in neurotransmitter and hormone signaling (e.g., serotonin, norepinephrine and melatonin) and the neurotrophic factor BDNF likely contribute to the disease process. Abnormal accumulations of neurotoxic forms of amyloid beta-peptide, tau and alpha-synuclein occur in brain regions involved in the regulation of sleep in AD and PD patients, and are sufficient to cause sleep disturbances in animal models of these neurodegenerative disorders. Disturbed regulation of sleep often occurs early in the course of AD and PD, and may contribute to the cognitive and motor symptoms. Treatments that target signaling pathways that control sleep have been shown to retard the disease process in animal models of AD and PD, suggesting a potential for such interventions in humans at risk for or in the early stages of these disorders.
C1 [Rothman, Sarah M.; Mattson, Mark P.] NIA, Neurosci Lab, Intramural Res Program, Baltimore, MD 21224 USA.
C3 National Institutes of Health (NIH) - USA; NIH National Institute on Aging (NIA)
RP Rothman, SM (corresponding author), NIA, Neurosci Lab, Intramural Res Program, Baltimore, MD 21224 USA.
EM rothmansm@mail.nih.gov
FU NIH, National Institute on Aging
CR Adlard PA, 2005, J NEUROSCI, V25, P4217, DOI 10.1523/JNEUROSCI.0496-05.2005
   Ahlskog JE, 2011, NEUROLOGY, V77, P288, DOI 10.1212/WNL.0b013e318225ab66
   Andretic R, 2005, CURR BIOL, V15, P1165, DOI 10.1016/j.cub.2005.05.025
   Arumugam TV, 2010, ANN NEUROL, V67, P41, DOI 10.1002/ana.21798
   Baddeley AD, 2001, BRAIN, V124, P1492, DOI 10.1093/brain/124.8.1492
   Baker LD, 2010, J ALZHEIMERS DIS, V22, P569, DOI 10.3233/JAD-2010-100768
   Barraud Q, 2009, EXP NEUROL, V219, P574, DOI 10.1016/j.expneurol.2009.07.019
   Bedrosian TA, 2011, P NATL ACAD SCI USA, V108, P11686, DOI 10.1073/pnas.1103098108
   BERKOWITZ A, 1990, PSYCHIAT RES, V33, P113, DOI 10.1016/0165-1781(90)90064-C
   BLIWISE DL, 1989, BIOL PSYCHIAT, V25, P320, DOI 10.1016/0006-3223(89)90179-0
   Boeve BF, 2007, BRAIN, V130, P2770, DOI 10.1093/brain/awm056
   Boldrini M, 2009, NEUROPSYCHOPHARMACOL, V34, P2376, DOI 10.1038/npp.2009.75
   Braak H, 2003, NEUROBIOL AGING, V24, P197, DOI 10.1016/S0197-4580(02)00065-9
   Brown SA, 2011, AGING-US, V3, P813, DOI 10.18632/aging.100366
   BURNS RS, 1983, P NATL ACAD SCI-BIOL, V80, P4546, DOI 10.1073/pnas.80.14.4546
   Cai JX, 1997, J PHARMACOL EXP THER, V283, P183
   Chen MJ, 2007, GROWTH FACTORS, V25, P118, DOI 10.1080/08977190701602329
   Chow Tiffany W, 2007, NEUROPSYCHIATR DIS TREAT, V3, P627
   Cirrito JR, 2011, P NATL ACAD SCI USA, V108, P14968, DOI 10.1073/pnas.1107411108
   Claassen DO, 2010, NEUROLOGY, V75, P494, DOI 10.1212/WNL.0b013e3181ec7fac
   Comella CL, 2007, MOVEMENT DISORD, V22, PS367, DOI 10.1002/mds.21682
   Comella Cynthia L, 2003, CURR NEUROL NEUROSCI REP, V3, P173, DOI 10.1007/s11910-003-0073-2
   Craig D, 2006, SLEEP, V29, P1003, DOI 10.1093/sleep/29.8.1003
   Crowley K, 2011, NEUROPSYCHOL REV, V21, P41, DOI 10.1007/s11065-010-9154-6
   Dahan L, 2007, NEUROPSYCHOPHARMACOL, V32, P1232, DOI 10.1038/sj.npp.1301251
   Dauvilliers Y, 2007, SLEEP MED, V8, PS27, DOI 10.1016/S1389-9457(08)70006-6
   Dong H, 2004, NEUROSCIENCE, V127, P601, DOI 10.1016/j.neuroscience.2004.05.040
   dos Santos Moraes WA, 2006, SLEEP, V29, P199, DOI 10.1093/sleep/29.2.199
   Duan WZ, 1999, J NEUROSCI RES, V57, P195, DOI 10.1002/(SICI)1097-4547(19990715)57:2&lt;195::AID-JNR5&gt;3.0.CO;2-P
   Eisensehr I, 2000, BRAIN, V123, P1155, DOI 10.1093/brain/123.6.1155
   FACTOR SA, 1990, MOVEMENT DISORD, V5, P280, DOI 10.1002/mds.870050404
   Feng Z, 2006, FREE RADICAL BIO MED, V40, P101, DOI 10.1016/j.freeradbiomed.2005.08.014
   Franzen Peter L, 2008, DIALOGUES CLIN NEUROSCI, V10, P473
   Friedman LF, 2007, NEUROLOGY, V68, P793, DOI 10.1212/01.wnl.0000256731.57544.f9
   Fronczek R., 2011, NEUROBIOLOGICAL AGIN, V0, P0
   Fronczek R, 2007, BRAIN, V130, P1577, DOI 10.1093/brain/awm090
   Gagnon JF, 2002, NEUROLOGY, V59, P585, DOI 10.1212/WNL.59.4.585
   Gaig C, 2009, MOVEMENT DISORD, V24, PS656, DOI 10.1002/mds.22672
   German DC, 2003, J COMP NEUROL, V462, P371, DOI 10.1002/cne.10737
   Giacobini E, 2003, INT J GERIATR PSYCH, V18, PS1, DOI 10.1002/gps.935
   Gingrich JA, 2002, CNS NEUROL DISORD-DR, V1, P449, DOI 10.2174/1568007023339003
   Grinberg LT, 2010, J NEUROL SCI, V289, P81, DOI 10.1016/j.jns.2009.08.021
   Grothe M, 2012, BIOL PSYCHIAT, V71, P805, DOI 10.1016/j.biopsych.2011.06.019
   Halagappa VKM, 2007, NEUROBIOL DIS, V26, P212, DOI 10.1016/j.nbd.2006.12.019
   Hardeland R, 2011, PROG NEUROBIOL, V93, P350, DOI 10.1016/j.pneurobio.2010.12.004
   Harkany T, 2000, ANN NY ACAD SCI, V903, P374, DOI 10.1111/j.1749-6632.2000.tb06389.x
   Harkany T, 2001, NEUROBIOL DIS, V8, P667, DOI 10.1006/nbdi.2001.0398
   HARLEY C, 1991, PROG BRAIN RES, V88, P307
   Heneka MT, 2002, J NEUROSCI, V22, P2434, DOI 10.1523/JNEUROSCI.22-07-02434.2002
   HIRSCH EC, 1987, P NATL ACAD SCI USA, V84, P5976, DOI 10.1073/pnas.84.16.5976
   Hobson JA, 2002, NAT REV NEUROSCI, V3, P679, DOI 10.1038/nrn915
   Insua D, 2010, NEUROBIOL AGING, V31, P625, DOI 10.1016/j.neurobiolaging.2008.05.014
   Irvine GB, 2008, MOL MED, V14, P451, DOI 10.2119/2007-00100.Irvine
   Isaac SO, 2003, J PHARMACOL EXP THER, V307, P386, DOI 10.1124/jpet.103.053918
   Kalinin S, 2007, NEUROBIOL AGING, V28, P1206, DOI 10.1016/j.neurobiolaging.2006.06.003
   Kang JE, 2009, SCIENCE, V326, P1005, DOI 10.1126/science.1180962
   Kim EJ, 2007, NEUROLOGY, V69, P1105, DOI 10.1212/01.wnl.0000276956.65528.d4
   KREMER HPH, 1993, MOVEMENT DISORD, V8, P315, DOI 10.1002/mds.870080310
   Kroeger D, 2009, CNS NEUROL DISORD-DR, V8, P271, DOI 10.2174/187152709788921645
   Kudo T., 2011, EXPT NEUROLOGY, V0, P0
   Laloux C, 2008, J SLEEP RES, V17, P101, DOI 10.1111/j.1365-2869.2008.00625.x
   Lange-Asschenfeldt C, 2008, EXP GERONTOL, V43, P499, DOI 10.1016/j.exger.2008.04.002
   Lau YS, 2011, EUR J NEUROSCI, V33, P1264, DOI 10.1111/j.1460-9568.2011.07626.x
   LEES AJ, 1988, CLIN NEUROPHARMACOL, V11, P512, DOI 10.1097/00002826-198812000-00004
   Léna I, 2005, J NEUROSCI RES, V81, P891, DOI 10.1002/jnr.20602
   Lessig S, 2010, NEUROREPORT, V21, P756, DOI 10.1097/WNR.0b013e32833bfb7c
   Lima MMS, 2007, PLOS ONE, V2, P0, DOI 10.1371/journal.pone.0000513
   Luchsinger JA, 2002, ARCH NEUROL-CHICAGO, V59, P1258, DOI 10.1001/archneur.59.8.1258
   Maloney KJ, 2002, EUR J NEUROSCI, V15, P774, DOI 10.1046/j.1460-9568.2002.01907.x
   Maria B, 2003, RESP MED, V97, P1151, DOI 10.1016/S0954-6111(03)00188-4
   Martin B, 2010, P NATL ACAD SCI USA, V107, P6127, DOI 10.1073/pnas.0912955107
   Maswood N, 2004, P NATL ACAD SCI USA, V101, P18171, DOI 10.1073/pnas.0405831102
   Matsubara E, 2003, J NEUROCHEM, V85, P1101, DOI 10.1046/j.1471-4159.2003.01654.x
   Mattson MP, 2004, TRENDS NEUROSCI, V27, P589, DOI 10.1016/j.tins.2004.08.001
   McCurry SM, 1999, J GERIATR PSYCH NEUR, V12, P53, DOI 10.1177/089198879901200203
   McDowell KA, 2010, EXP NEUROL, V226, P84, DOI 10.1016/j.expneurol.2010.08.005
   MCGEER PL, 1984, NEUROLOGY, V34, P741, DOI 10.1212/WNL.34.6.741
   McMorris T, 2006, PSYCHOPHARMACOLOGY, V185, P93, DOI 10.1007/s00213-005-0269-z
   Michelsen KA, 2008, PROG BRAIN RES, V172, P233, DOI 10.1016/S0079-6123(08)00912-6
   Mishima K, 1999, BIOL PSYCHIAT, V45, P417, DOI 10.1016/S0006-3223(97)00510-6
   Mitra T, 2009, PARKINSONISM RELAT D, V15, PS93, DOI 10.1016/S1353-8020(09)70790-4
   Miyamoto T, 2006, NEUROLOGY, V67, P2236, DOI 10.1212/01.wnl.0000249313.25627.2e
   Monte-Silva K, 2009, J NEUROSCI, V29, P6124, DOI 10.1523/JNEUROSCI.0728-09.2009
   Monti JM, 2007, SLEEP MED REV, V11, P113, DOI 10.1016/j.smrv.2006.08.003
   MOORE RY, 1993, ANN NY ACAD SCI, V695, P1, DOI 10.1111/j.1749-6632.1993.tb23018.x
   Moran M, 2005, SLEEP MED, V6, P347, DOI 10.1016/j.sleep.2004.12.005
   Muijsers RBR, 2002, DRUG AGING, V19, P377, DOI 10.2165/00002512-200219050-00006
   Myhrer T, 2003, BRAIN RES REV, V41, P268, DOI 10.1016/S0165-0173(02)00268-0
   Naidoo N, 2011, AGING CELL, V10, P640, DOI 10.1111/j.1474-9726.2011.00699.x
   Nelson RL, 2007, EXP NEUROL, V205, P166, DOI 10.1016/j.expneurol.2007.01.037
   Niu SF, 2011, J NURS RES, V19, P68, DOI 10.1097/JNR.0b013e31820c1879
   Olcese JM, 2009, J PINEAL RES, V47, P82, DOI 10.1111/j.1600-079X.2009.00692.x
   Pace-Schott EF, 2002, NAT REV NEUROSCI, V3, P591, DOI 10.1038/nrn895
   PALMER AM, 1993, J NEURAL TRANSM-GEN, V91, P135, DOI 10.1007/BF01245229
   Parachikova A, 2008, NEUROBIOL DIS, V30, P121, DOI 10.1016/j.nbd.2007.12.008
   Postuma RB, 2010, MOVEMENT DISORD, V25, P2304, DOI 10.1002/mds.23347
   Postuma RB, 2009, MOVEMENT DISORD, V24, P2225, DOI 10.1002/mds.22757
   POWERS RE, 1988, NEUROSCIENCE, V25, P401, DOI 10.1016/0306-4522(88)90248-5
   PUNGOR K, 1990, BRAIN RES, V525, P310, DOI 10.1016/0006-8993(90)90880-K
   Qu WM, 2010, J NEUROSCI, V30, P4382, DOI 10.1523/JNEUROSCI.4936-09.2010
   Riederer P, 2011, NEUROTOX RES, V19, P253, DOI 10.1007/s12640-010-9203-1
   Robbins TW, 1997, BIOL PSYCHOL, V45, P57, DOI 10.1016/S0301-0511(96)05222-2
   Romberg C, 2011, J NEUROSCI, V31, P3500, DOI 10.1523/JNEUROSCI.5242-10.2011
   Santos RVT, 2007, SLEEP MED REV, V11, P231, DOI 10.1016/j.smrv.2007.03.003
   Sarkar S, 2010, SCHIZOPHR RES, V124, P127, DOI 10.1016/j.schres.2010.08.013
   Saunders NLJ, 2010, J CLIN EXP NEUROPSYC, V32, P350, DOI 10.1080/13803390903042379
   Schenck CH, 2003, SLEEP, V26, P0
   Seamans JK, 2004, PROG NEUROBIOL, V74, P1, DOI 10.1016/j.pneurobio.2004.05.006
   Sherrill DL, 1998, ARCH INTERN MED, V158, P1894, DOI 10.1001/archinte.158.17.1894
   Siderowf A, 2010, MOVEMENT DISORD, V25, P2269, DOI 10.1002/mds.23404
   Skene DJ, 2003, EXP GERONTOL, V38, P199, DOI 10.1016/S0531-5565(02)00198-5
   Sterniczuk R, 2010, BRAIN RES, V1348, P149, DOI 10.1016/j.brainres.2010.06.011
   Stranahan AM, 2009, HIPPOCAMPUS, V19, P951, DOI 10.1002/hipo.20577
   Tandberg E, 1998, MOVEMENT DISORD, V13, P895, DOI 10.1002/mds.870130606
   Tasali E, 2009, PROG CARDIOVASC DIS, V51, P381, DOI 10.1016/j.pcad.2008.10.002
   Taylor TN, 2009, J NEUROSCI, V29, P8103, DOI 10.1523/JNEUROSCI.1495-09.2009
   Thal Dietmar Rudolf, 2004, SCI AGING KNOWLEDGE ENVIRON, V2004, P0
   Thannickal TC, 2007, BRAIN, V130, P1586, DOI 10.1093/brain/awm097
   Tsunematsu T, 2011, J NEUROSCI, V31, P10529, DOI 10.1523/JNEUROSCI.0784-11.2011
   Tucker Stephanie, 2006, CURRENT ALZHEIMER RESEARCH, V3, P221, DOI 10.2174/156720506777632835
   Turner RS, 2002, J GERIATR PSYCH NEUR, V15, P195, DOI 10.1177/089198870201500404
   vanSomeren EJW, 1996, BIOL PSYCHIAT, V40, P259, DOI 10.1016/0006-3223(95)00370-3
   Verhave PS, 2011, SLEEP, V34, P1119, DOI 10.5665/SLEEP.1174
   VITIELLO MV, 1990, J GERONTOL, V45, PM131, DOI 10.1093/geronj/45.4.M131
   Volicer L, 2001, AM J PSYCHIAT, V158, P704, DOI 10.1176/appi.ajp.158.5.704
   Walker LC, 2006, TRENDS NEUROSCI, V29, P438, DOI 10.1016/j.tins.2006.06.010
   Wang J, 2005, FASEB J, V19, P659, DOI 10.1096/fj.04-3182fje
   Weinshenker D, 2008, CURR ALZHEIMER RES, V5, P342, DOI 10.2174/156720508784533286
   Wisor JP, 2005, NEUROSCIENCE, V131, P375, DOI 10.1016/j.neuroscience.2004.11.018
   Wu YH, 2007, NEUROBIOL AGING, V28, P1239, DOI 10.1016/j.neurobiolaging.2006.06.002
   Yanovsky Y, 2011, J PHYSIOL-LONDON, V589, P1349, DOI 10.1113/jphysiol.2010.203257
   Zant JC, 2011, BRAIN RES, V1399, P40, DOI 10.1016/j.brainres.2011.05.008
   Zhang B, 2005, AM J PATHOL, V167, P1361, DOI 10.1016/S0002-9440(10)61223-0
   Zigmond MJ, 2009, PARKINSONISM RELAT D, V15, PS42, DOI 10.1016/S1353-8020(09)70778-3
NR 134
TC 64
Z9 72
U1 1
U2 66
PU HUMANA PRESS INC
PI TOTOWA
PA 999 RIVERVIEW DRIVE SUITE 208, TOTOWA, NJ 07512 USA
SN 1535-1084
EI 1559-1174
J9 NEUROMOL MED
JI Neuromol. Med.
PD SEP 15
PY 2012
VL 14
IS 3
BP 194
EP 204
DI 10.1007/s12017-012-8181-2
PG 11
WC Neurosciences
SC Neurosciences & Neurology
GA 988WJ
UT WOS:000307521200005
PM 22552887
DA 2024-02-01
ER

PT J
AU Suzuki, K
   Miyamoto, M
   Miyamoto, T
   Tatsumoto, M
   Watanabe, Y
   Suzuki, S
   Iwanami, M
   Sada, T
   Kadowaki, T
   Numao, A
   Trenkwalder, C
   Hirata, K
AF Suzuki, Keisuke
   Miyamoto, Masayuki
   Miyamoto, Tomoyuki
   Tatsumoto, Muneto
   Watanabe, Yuka
   Suzuki, Shiho
   Iwanami, Masaoki
   Sada, Tsubasa
   Kadowaki, Taro
   Numao, Ayaka
   Trenkwalder, Claudia
   Hirata, Koichi
TI Nocturnal disturbances and restlessness in Parkinson's disease: Using the Japanese version of the Parkinson's disease sleep scale-2
SO JOURNAL OF THE NEUROLOGICAL SCIENCES
LA English
DT Article
DE Parkinson's disease; Parkinson's disease sleep scale-2; Nocturnal problems; Quality of life; Nocturnal restlessness
ID leg motor restlessness; cognitive impairment; daytime sleepiness; behavior disorder; fatigue scale; disability; rls; progression; instrument; diagnosis
AB Objective: The aim of this study was to assess the validity and the reliability of the Japanese version of the Parkinson's disease sleep scale (PDSS)-2 and to use this scale to identify nocturnal symptoms and their impact on patient's quality of life. Methods: A cross-sectional, case-controlled study was conducted consisting of 93 patients with Parkinson's disease (PD) and 93 age- and gender-matched control subjects. The Japanese version of the PDSS-2 was used for the evaluation of nocturnal disturbances. The patient's quality of life was evaluated with the Parkinson's Disease Quality of Life questionnaire (PDQ-39) and their depressive symptoms were assessed with the Beck Depression Inventory-II (BDI-II), respectively. In addition, the Pittsburgh Sleep Quality Index (PSQI), Epworth Sleepiness Scale (ESS) and Parkinson Fatigue Scale (PFS) were administered. Results: As assessed using the PDSS-2, PD patients had significantly impaired scores compared with control subjects (15.0 +/- 9.7 vs. 9.1 +/- 6.6, p<0.001). The ESS, BDI-II and PFS scores were significantly impaired in PD patients compared with controls. A satisfactory internal consistency and test-retest reliability score were obtained for the PDSS-2 total score (Cronbach's alpha = 0.86). The PDSS-2 was correlated with the PSQI, ESS, BDI-II, PFS, PDQ-39 summary index, all of the PDQ-39 domains and Unified Parkinson's Disease Rating Scale part III. The frequency of restless legs syndrome (RLS) was not significantly different between PD patients and controls (5.5% vs. 2.2%), but nocturnal restlessness was significantly more frequent in PD patients than controls. Stepwise linear regression analyses revealed the PDQ-39 summary index and the PSQI global score as significant predictors for the PDSS-2 total score. Conclusions: Our study confirmed the usefulness of the Japanese version of the PDSS-2 that enables the comprehensive assessment of nocturnal disturbances in PD. The association between RLS and nocturnal restlessness in PD requires further study. (C) 2012 Elsevier B.V. All rights reserved.
C1 [Suzuki, Keisuke; Miyamoto, Masayuki; Tatsumoto, Muneto; Watanabe, Yuka; Suzuki, Shiho; Sada, Tsubasa; Kadowaki, Taro; Numao, Ayaka; Hirata, Koichi] Dokkyo Med Univ, Dept Neurol, Mibu, Tochigi 3210293, Japan.
   [Miyamoto, Tomoyuki; Iwanami, Masaoki] Dokkyo Med Univ, Dept Neurol, Koshigaya Hosp, Saitama, Japan.
   [Trenkwalder, Claudia] Univ Goettingen, Dept Clin Neurophysiol, Kassel, Germany.
   [Trenkwalder, Claudia] Paracelsus Elena Klin, Kassel, Germany.
C3 Dokkyo Medical University; Dokkyo Medical University; University of Gottingen
RP Suzuki, K (corresponding author), Dokkyo Med Univ, Dept Neurol, 880 Kitakobayashi, Mibu, Tochigi 3210293, Japan.
EM keisuke@dokkyomed.ac.jp
CR Abe K, 2005, J NEUROL SCI, V234, P73, DOI 10.1016/j.jns.2005.03.036
   Abe K, 2000, BEHAV NEUROL, V12, P103, DOI 10.1155/2000/580683
   Adler CH, 2005, NEUROLOGY, V64, PS12, DOI 10.1212/WNL.64.12_suppl_3.S12
   Allen RP, 2003, SLEEP MED, V4, P101, DOI 10.1016/S1389-9457(03)00010-8
   Alves G, 2005, NEUROLOGY, V65, P1436, DOI 10.1212/01.wnl.0000183359.50822.f2
   Angelini M, 2011, J NEUROL SCI, V310, P286, DOI 10.1016/j.jns.2011.08.012
   [Anonymous], 2000, TASK FORCE DSM 4 DIA, V0, P0
   Arnulf I, 2008, CURR OPIN NEUROL, V21, P472, DOI 10.1097/WCO.0b013e328305044d
   Arnulf I, 2011, NEUROLOGY, V77, P1936, DOI 10.1212/WNL.0b013e31823a0f0f
   Beck A.T., 1996, BECK DEPRESSION INVE, V0, P0
   Brown RG, 2005, PARKINSONISM RELAT D, V11, P49, DOI 10.1016/j.parkreldis.2004.07.007
   BUYSSE DJ, 1989, PSYCHIAT RES, V28, P193, DOI 10.1016/0165-1781(89)90047-4
   Calzetti S, 2009, NEUROL SCI, V30, P119, DOI 10.1007/s10072-009-0037-7
   Gómez-Esteban JC, 2011, J NEUROL, V258, P494, DOI 10.1007/s00415-010-5786-y
   Chaudhuri KR, 2002, J NEUROL NEUROSUR PS, V73, P629, DOI 10.1136/jnnp.73.6.629
   Chaudhuri KR, 2004, NEUROLOGY, V63, PS17, DOI 10.1212/WNL.63.8_suppl_3.S17
   Comella CL, 2007, MOVEMENT DISORD, V22, PS367, DOI 10.1002/mds.21682
   Gagnon JF, 2009, ANN NEUROL, V66, P39, DOI 10.1002/ana.21680
   Gjerstad MD, 2011, NEUROLOGY, V77, P1941, DOI 10.1212/WNL.0b013e31823a0cc8
   HOEHN MM, 1967, NEUROLOGY, V17, P427, DOI 10.1212/WNL.17.5.427
   HUGHES AJ, 1992, J NEUROL NEUROSUR PS, V55, P181, DOI 10.1136/jnnp.55.3.181
   JOHNS MW, 1991, SLEEP, V14, P540, DOI 10.1093/sleep/14.6.540
   LEES AJ, 1988, CLIN NEUROPHARMACOL, V11, P512, DOI 10.1097/00002826-198812000-00004
   Margis R, 2009, PARKINSONISM RELAT D, V15, P495, DOI 10.1016/j.parkreldis.2008.12.008
   Möller JC, 2010, J NEUROL SCI, V289, P135, DOI 10.1016/j.jns.2009.08.035
   Okuma Y, 2009, MOVEMENT DISORD, V24, P1977, DOI 10.1002/mds.22731
   PETO V, 1995, QUAL LIFE RES, V4, P241, DOI 10.1007/BF02260863
   Simuni T, 2008, ANN NEUROL, V64, PS65, DOI 10.1002/ana.21472
   Suzuki K, 2007, MOVEMENT DISORD, V22, P1245, DOI 10.1002/mds.21257
   Suzuki K, 2009, PARKINSONISM RELAT D, V15, P15, DOI 10.1016/j.parkreldis.2008.02.002
   Tandberg E, 1999, MOVEMENT DISORD, V14, P922, DOI 10.1002/1531-8257(199911)14:6<922::AID-MDS1003>3.0.CO;2-7
   Tolosa E, 2010, COGNITIVE IMPAIRMENT, V0, P101
   Tomlinson CL, 2010, MOVEMENT DISORD, V25, P2649, DOI 10.1002/mds.23429
   Trenkwalder C, 2011, MOVEMENT DISORD, V26, P644, DOI 10.1002/mds.23476
   Trenkwalder C, 2011, MOVEMENT DISORD, V26, P90, DOI 10.1002/mds.23441
   UDCMarsden CD, 1987, RECENT DEVELOPMENTS IN PARKINSONS DISEASE, V0, P153
   Vendette M, 2007, NEUROLOGY, V69, P1843, DOI 10.1212/01.wnl.0000278114.14096.74
NR 38
TC 56
Z9 57
U1 0
U2 9
PU ELSEVIER SCIENCE BV
PI AMSTERDAM
PA PO BOX 211, 1000 AE AMSTERDAM, NETHERLANDS
SN 0022-510X
EI 
J9 J NEUROL SCI
JI J. Neurol. Sci.
PD JUL 15
PY 2012
VL 318
IS 1-2
BP 76
EP 81
DI 10.1016/j.jns.2012.03.022
PG 6
WC Clinical Neurology; Neurosciences
SC Neurosciences & Neurology
GA 964BK
UT WOS:000305668500011
PM 22534309
DA 2024-02-01
ER

PT J
AU Dang-Vu, TT
   Gagnon, JF
   Vendette, M
   Soucy, JP
   Postuma, RB
   Montplaisir, J
AF Dang-Vu, Thien Thanh
   Gagnon, Jean-Francois
   Vendette, Melanie
   Soucy, Jean-Paul
   Postuma, Ronald B.
   Montplaisir, Jacques
TI Hippocampal perfusion predicts impending neurodegeneration in REM sleep behavior disorder
SO NEUROLOGY
LA English
DT Article
ID parkinsons-disease
AB Objectives: Patients with idiopathic REM sleep behavior disorder (IRBD) are at risk for developing Parkinson disease (PD) and dementia with Lewy bodies (DLB). We aimed to identify functional brain imaging patterns predicting the emergence of PD and DLB in patients with IRBD, using SPECT with Tc-99m-ethylene cysteinate dimer (ECD). Methods: Twenty patients with IRBD were scanned at baseline during wakefulness using Tc-99m-ECD SPECT. After a follow-up of 3 years on average, patients were divided into 2 groups according to whether or not they developed defined neurodegenerative disease (PD, DLB). SPECT data analysis comparing regional cerebral blood flow (rCBF) between groups assessed whether specific brain perfusion patterns were associated with subsequent clinical evolution. Regression analysis between rCBF and clinical markers of neurodegeneration (motor, color vision, olfaction) looked for neural structures involved in this process. Results: Of the 20 patients with IRBD recruited for this study, 10 converted to PD or DLB during the follow-up. rCBF at baseline was increased in the hippocampus of patients who would later convert compared with those who would not (p < 0.05 corrected). Hippocampal perfusion was correlated with motor and color vision scores across all IRBD patients. Conclusions: Tc-99m-ECD SPECT identifies patients with IRBD at risk for conversion to other neurodegenerative disorders such as PD or DLB; disease progression in IRBD is predicted by abnormal perfusion in the hippocampus at baseline. Perfusion within this structure is correlated with clinical markers of neurodegeneration, further suggesting its involvement in the development of presumed synucleinopathies. Neurology (R) 2012;79:2302-2306
C1 [Dang-Vu, Thien Thanh; Gagnon, Jean-Francois; Vendette, Melanie; Postuma, Ronald B.; Montplaisir, Jacques] Concordia Univ, Ctr Adv Res Sleep Med, Montreal, PQ, Canada.
   [Dang-Vu, Thien Thanh] Concordia Univ, Hop Sacre Coeur Montreal, Dept Exercise Sci, Montreal, PQ, Canada.
   [Dang-Vu, Thien Thanh] Concordia Univ, Ctr Studies Behav Neurobiol, Montreal, PQ H3G 1M8, Canada.
   [Dang-Vu, Thien Thanh] Univ Liege, Cyclotron Res Ctr, B-4000 Liege, Belgium.
   [Dang-Vu, Thien Thanh] CHU Liege, Dept Neurol, Liege, Belgium.
   McGill Univ, Montreal Neurol Inst, Montreal, PQ, Canada.
   [Gagnon, Jean-Francois] Univ Quebec Montreal, Dept Psychol, Montreal, PQ, Canada.
   [Soucy, Jean-Paul] CHU Montreal, Dept Nucl Med, Montreal, PQ, Canada.
   [Postuma, Ronald B.] Univ Montreal, Dept Neurol, Montreal Gen Hosp, Montreal, PQ, Canada.
   [Montplaisir, Jacques] Univ Montreal, Dept Psychiat, Montreal, PQ H3C 3J7, Canada.
C3 Universite de Montreal; Concordia University - Canada; Universite de Montreal; Concordia University - Canada; Concordia University - Canada; University of Liege; University of Liege; McGill University; University of Quebec; University of Quebec Montreal; Universite de Montreal; McGill University; Universite de Montreal; Universite de Montreal
RP Dang-Vu, TT (corresponding author), Concordia Univ, Ctr Adv Res Sleep Med, Montreal, PQ, Canada.
EM tt.dangvu@concordia.ca; jy.montplaisir@umontreal.ca
FU Canadian Institutes of Health Research [MOP-84482, MOP-62955, MOP-191058, MOP-93802, 173519, 191058, 97865, 102631, 245908, 115125, 259005, 97970, 201317, 192205, 166206]; Fonds de recherche du Qubec-Sante [11834, 9965]; Belgian Fonds National de la Recherche Scientifique; Fonds Leon Fredericq; Belgian College of Neuropsychopharmacology and Biological Psychiatry; European Sleep Research Society; Belgian American Educational Foundation; Belgian Neurological Society; Horlait-Dapsens Medical Foundation; Wallonie-Bruxelles International; Canadian Institutes of Health Research/Natural Sciences and Engineering Research Council of Canada program [1004158]; Weston Foundation; Webster foundation; Parkinson Society of Canada; Allergan; Novartis Canada; Teva Neuroscience; GlaxoSmithKline Pharma; Canadian Institute of Health Research [173519, 97865, 102631, 115125, 106692, 62955, 64221]; Government of Canada Senior Research Chair in Sleep Medicine; Merck
CR Boeve BF, 2007, BRAIN, V130, P2770, DOI 10.1093/brain/awm056
   Bohnen NI, 2010, BRAIN, V133, P1747, DOI 10.1093/brain/awq079
   Cistaro A, 2012, EUR J NUCL MED MOL I, V39, P251, DOI 10.1007/s00259-011-1979-6
   Imon Y, 1999, J NUCL MED, V40, P1583
   Iranzo A, 2006, LANCET NEUROL, V5, P572, DOI 10.1016/S1474-4422(06)70476-8
   Iranzo A, 2010, LANCET NEUROL, V9, P1070, DOI 10.1016/S1474-4422(10)70216-7
   Postuma RB, 2012, BRAIN, V135, P1860, DOI 10.1093/brain/aws093
   Postuma RB, 2011, ANN NEUROL, V69, P811, DOI 10.1002/ana.22282
   Scherfler C, 2011, ANN NEUROL, V69, P400, DOI 10.1002/ana.22245
   Vendette M, 2011, MOVEMENT DISORD, V26, P1717, DOI 10.1002/mds.23721
NR 10
TC 52
Z9 56
U1 0
U2 16
PU LIPPINCOTT WILLIAMS & WILKINS
PI PHILADELPHIA
PA 530 WALNUT ST, PHILADELPHIA, PA 19106-3621 USA
SN 0028-3878
EI 
J9 NEUROLOGY
JI Neurology
PD DEC 15
PY 2012
VL 79
IS 24
BP 2302
EP 2306
DI 10.1212/WNL.0b013e318278b658
PG 5
WC Clinical Neurology
SC Neurosciences & Neurology
GA 053MA
UT WOS:000312274500006
PM 23115214
DA 2024-02-01
ER

PT J
AU Ratti, PL
   Terzaghi, M
   Minafra, B
   Repetto, A
   Pasotti, C
   Zangaglia, R
   Pacchetti, C
   Manni, R
AF Ratti, Pietro-Luca
   Terzaghi, Michele
   Minafra, Brigida
   Repetto, Alessandra
   Pasotti, Chiara
   Zangaglia, Roberta
   Pacchetti, Claudio
   Manni, Raffaele
TI REM and NREM sleep enactment behaviors in Parkinson's disease, Parkinson's disease dementia, and dementia with Lewy bodies
SO SLEEP MEDICINE
LA English
DT Article
DE Parkinson's disease; Parkinson's disease dementia; Dementia with Lewy bodies; Parasomnias; REM behavior disorder; NREM parasomnias; Arousal disorders; Sleep enactment
ID multiple system atrophy; neurodegenerative disease; cognitive impairment; disorder; hallucinations; synucleinopathy; identification; sleepwalking; association; relevance
AB Background/objective: Nocturnal sleep enactment behaviors (SEBs) are common in patients affected by Parkinson's disease (PD), dementia associated with Parkinson's disease (PDD), and dementia with Lewy bodies (DLB). We investigated the occurrence and neurobiological significance of abnormal SEBs in the context of PD without cognitive decline compared to PDD/DLB patients. Methods: We evaluated a sample of 139 patients with PD, PDD, or DLB in a cross-sectional survey. One hundred and seventeen patients showing either no cognitive impairment (PD group) or meeting the diagnostic requirements for dementia (PDD/DLB group) underwent video-polysomnography. Seventy subjects (42 males) in whom a clear-cut diagnosis of abnormal sleep-related motor-behavioral episodes was possible were included in the final analysis. Results: SEBs consisting of RBD or occurring on arousal from NREM or REM sleep were globally more frequent in the dementia group (PDD/DLB) than in the PD group (p = 0.001), the difference being statistically significant for arousal-related episodes (p = 0.002), while a trend emerged for RBD (p = 0.07). Male sex, daytime sleepiness, higher motor impairment, and lower mini-mental score were significantly more frequent with the occurrence of abnormal sleep-related motor-behavioral episodes. Conclusion: SEBs in pp, PDD, and DLB may consist of RBD episodes or of arousal-related NREM and REM episodes. These latter are more frequent in patients with PDD/DLB and seem to be mainly related to more advanced stages of disease with a higher degree of cognitive decline. (C) 2012 Elsevier B.V. All rights reserved.
C1 [Ratti, Pietro-Luca; Terzaghi, Michele; Repetto, Alessandra; Manni, Raffaele] IRCCS C Mondino Natl Inst Neurol Fdn, Sleep Unit, I-27100 Pavia, Italy.
   [Minafra, Brigida; Zangaglia, Roberta; Pacchetti, Claudio] IRCCS C Mondino Natl Inst Neurol Fdn, Parkinsons Dis & Movement Disorders Unit, I-27100 Pavia, Italy.
   [Pasotti, Chiara] IRCCS C Mondino Natl Inst Neurol Fdn, Neuropsychol Lab, I-27100 Pavia, Italy.
   [Ratti, Pietro-Luca] Fac Med Toulouse, INSERM, U825, F-31073 Toulouse, France.
   [Ratti, Pietro-Luca] Toulouse Univ Hosp, Sleep Unit, Toulouse, France.
   [Ratti, Pietro-Luca] Toulouse Univ Hosp, Reference Ctr Multiple Syst Atrophy, Toulouse, France.
C3 IRCCS Fondazione Casimiro Mondino; IRCCS Fondazione Casimiro Mondino; IRCCS Fondazione Casimiro Mondino; Universite de Toulouse; Universite Toulouse III - Paul Sabatier; Institut National de la Sante et de la Recherche Medicale (Inserm); Universite de Toulouse; Universite Toulouse III - Paul Sabatier; CHU de Toulouse; Universite de Toulouse; Universite Toulouse III - Paul Sabatier; CHU de Toulouse
RP Manni, R (corresponding author), IRCCS C Mondino Natl Inst Neurol Fdn, Sleep Unit, Via Mondino 2, I-27100 Pavia, Italy.
EM raffaele.manni@mondino.it
CR American Academy of Sleep Medicine, 2005, INT CLASS SLEEP DIS, V0, P0
   American Psychiatric Association, 2000, DSM 4 TR DIAGN STAT, V0, P0
   Bassetti C, 2000, LANCET, V356, P484, DOI 10.1016/S0140-6736(00)02561-7
   Bliwise DL, 2000, SLEEP, V23, P671
   Boeve B, 2003, NEUROLOGY, V61, P40, DOI 10.1212/01.WNL.0000073619.94467.B0
   Boeve BF, 2007, BRAIN, V130, P2770, DOI 10.1093/brain/awm056
   Boeve BF, 2001, MOVEMENT DISORD, V16, P622, DOI 10.1002/mds.1120
   Boeve BF, 2010, ANN NY ACAD SCI, V1184, P15, DOI 10.1111/j.1749-6632.2009.05115.x
   Compta Y, 2007, SLEEP, V30, P767, DOI 10.1093/sleep/30.6.767
   Dhawan V, 2006, J NEUROL SCI, V248, P158, DOI 10.1016/j.jns.2006.05.004
   Emre M, 2007, MOVEMENT DISORD, V22, P1689, DOI 10.1002/mds.21507
   Fahn S, 1987, RECENT DEV PARKINSON, V0, PP153, DOI 10.1002/ANA.410220556
   Gagnon JF, 2002, NEUROLOGY, V59, P585, DOI 10.1212/WNL.59.4.585
   GIBB WRG, 1988, J NEUROL NEUROSUR PS, V51, P745, DOI 10.1136/jnnp.51.6.745
   Iranzo A, 2006, LANCET NEUROL, V5, P572, DOI 10.1016/S1474-4422(06)70476-8
   Iranzo A, 2009, SLEEP MED REV, V13, P385, DOI 10.1016/j.smrv.2008.11.003
   Koerts J, 2010, PARKINSONISM RELAT D, V16, P270, DOI 10.1016/j.parkreldis.2010.01.003
   Lim SY, 2010, MOVEMENT DISORD, V25, PS123, DOI 10.1002/mds.22786
   Mahowald MW, 2005, NATURE, V437, P1279, DOI 10.1038/nature04287
   Manford M, 1998, BRAIN, V121, P1819, DOI 10.1093/brain/121.10.1819
   Manni R, 2010, MOVEMENT DISORD, V25, P985, DOI 10.1002/mds.22990
   McKeith IG, 2000, NEUROL CLIN, V18, P865, DOI 10.1016/S0733-8619(05)70230-9
   McKeith IG, 2005, NEUROLOGY, V65, P1863, DOI 10.1212/01.wnl.0000187889.17253.b1
   Oberholzer M, 2011, J NEUROL, V258, P1261, DOI 10.1007/s00415-011-5922-3
   Pacchetti C, 2005, MOVEMENT DISORD, V20, P1439, DOI 10.1002/mds.20582
   Pacchetti C, 2004, FUNCT NEUROL, V19, P83
   Plazzi G, 1997, NEUROLOGY, V48, P1094, DOI 10.1212/WNL.48.4.1094
   Poryazova R, 2007, ARCH NEUROL-CHICAGO, V64, P1524, DOI 10.1001/archneur.64.10.1524
   Postuma RB, 2009, NEUROLOGY, V72, P1296, DOI 10.1212/01.wnl.0000340980.19702.6e
   Schenck CH, 2002, SLEEP, V25, P120, DOI 10.1093/sleep/25.2.120
   Sinforiani E, 2006, MOVEMENT DISORD, V21, P462, DOI 10.1002/mds.20719
   Sinforiani E, 2008, MOVEMENT DISORD, V23, P1441, DOI 10.1002/mds.22126
   Sixel-Döring F, 2011, NEUROLOGY, V77, P1048, DOI 10.1212/WNL.0b013e31822e560e
   Stebbins GT, 2004, NEUROLOGY, V63, P1409
   Terzaghi M, 2010, MOVEMENT DISORD, V25, P647, DOI 10.1002/mds.22726
   Terzaghi M, 2009, SLEEP, V32, P409, DOI 10.1093/sleep/32.3.409
   Trenkwalder C, 2007, HDB CLIN NEUROLOGY P, V0, P365
   Vendette M, 2007, NEUROLOGY, V69, P1843, DOI 10.1212/01.wnl.0000278114.14096.74
   Vetrugno R, 2007, CLIN NEUROPHYSIOL, V118, P2512, DOI 10.1016/j.clinph.2007.08.014
NR 39
TC 24
Z9 25
U1 0
U2 13
PU ELSEVIER SCIENCE BV
PI AMSTERDAM
PA PO BOX 211, 1000 AE AMSTERDAM, NETHERLANDS
SN 1389-9457
EI 
J9 SLEEP MED
JI Sleep Med.
PD AUG 15
PY 2012
VL 13
IS 7
BP 926
EP 932
DI 10.1016/j.sleep.2012.04.015
PG 7
WC Clinical Neurology
SC Neurosciences & Neurology
GA 992AL
UT WOS:000307747000026
PM 22704402
DA 2024-02-01
ER

PT J
AU Peppe, A
   Pierantozzi, M
   Baiamonte, V
   Moschella, V
   Caltagirone, C
   Stanzione, P
   Stefani, A
AF Peppe, Antonella
   Pierantozzi, Mariangela
   Baiamonte, Valentina
   Moschella, Vincenzo
   Caltagirone, Carlo
   Stanzione, Paolo
   Stefani, Alessandro
TI Deep Brain Stimulation of Pedunculopontine Tegmental Nucleus: Role in Sleep Modulation in Advanced Parkinson Disease Patients-One-Year Follow-Up
SO SLEEP
LA English
DT Article
DE PPTg; STN DBS; Parkinson disease; sleep
ID subthalamic nucleus; frequency stimulation; daytime sleepiness; rem-sleep; gait; area; rat; architecture; improvement; disorders
AB Study Objective: Sleep disorders are frequent non-motor symptoms in Parkinson disease (PD), probably due to multifactorial pathogeneses including disease progression, dopaminergic drugs, or concomitant illness. In recent years, the pedunculopontine tegmental (PPTg) nucleus has been considered a surgical target for deep brain stimulation (DBS) in advanced PD patients. As it is involved in controlling the sleep-wake cycle, we investigated the long-lasting effects of PPTg-DBS on the sleep of five PD patients implanted in both the PPTg and the subthalamic nucleus (STN) by rating two subjective clinical scales for sleep: the Parkinson's Disease Sleep Scale (PDSS), and the Epworth Sleepiness Scale (ESS). Study Design: Sleep scales were administered a week before surgery (T0), three months after DBS (T1), and one year later (T2). In this study, STN-DBS was kept constantly in ON, and three different patterns of PPTg-DBS were investigated: STN-ON (PPTg switched off); PPTg-ON (PPTg stimulated 24 h/day); PPTg-cycle (PPTg stimulated only at night). Results: In post-surgery follow-up, PD patients reported a marked improvement of sleep quality in all DBS conditions. In particular, stimulation of the PPTg nucleus produced not only a remarkable long-term improvement of nighttime sleep, but unlike STN-DBS, also produced significant amelioration of daytime sleepiness. Conclusion: Our study suggests that PPTg-DBS plays an important role in reorganizing regular sleep in PD patients.
C1 [Peppe, Antonella; Pierantozzi, Mariangela; Baiamonte, Valentina; Caltagirone, Carlo; Stefani, Alessandro] IRCCS Fdn Santa Lucia, I-00179 Rome, Italy.
   [Pierantozzi, Mariangela; Moschella, Vincenzo; Caltagirone, Carlo; Stanzione, Paolo; Stefani, Alessandro] Univ Roma Tor Vergata, Dept Neurosci, Rome, Italy.
C3 IRCCS Santa Lucia; University of Rome Tor Vergata
RP Peppe, A (corresponding author), IRCCS Fdn Santa Lucia, Via Ardeatina 306, I-00179 Rome, Italy.
EM a.peppe@hsantalucia.it
FU Novartis; Pfizer
CR Alessandro S, 2010, J NEUROL SCI, V289, P44, DOI 10.1016/j.jns.2009.08.017
   Androulidakis AG, 2008, EXP NEUROL, V211, P59, DOI 10.1016/j.expneurol.2008.01.002
   Arnulf I, 2000, NEUROLOGY, V55, P1732, DOI 10.1212/WNL.55.11.1732
   Arnulf I, 2010, ANN NEUROL, V67, P546, DOI 10.1002/ana.21912
   Ballanger B, 2009, HUM BRAIN MAPP, V30, P3901, DOI 10.1002/hbm.20815
   Ceravolo R, 2011, EUR J NEUROL, V18, P842, DOI 10.1111/j.1468-1331.2010.03254.x
   Chaudhuri KR, 2009, LANCET NEUROL, V8, P464, DOI 10.1016/S1474-4422(09)70068-7
   Chaudhuri KR, 2002, J NEUROL NEUROSUR PS, V73, P629, DOI 10.1136/jnnp.73.6.629
   Cicolin A, 2004, SLEEP MED, V5, P207, DOI 10.1016/j.sleep.2003.10.010
   Datta S, 2002, NEUROSCIENCE, V114, P157, DOI 10.1016/S0306-4522(02)00250-6
   De Cock VC, 2008, NAT CLIN PRACT NEURO, V4, P254, DOI 10.1038/ncpneuro0775
   Fahn S, 1987, RECENT DEV PARKINSON, V2, P153, DOI 10.1016/S1779-0123(06)74622-8
   Ferraye MU, 2010, BRAIN, V133, P205, DOI 10.1093/brain/awp229
   Garcia-Rill E, 2010, J NEURAL TRANSM, V118, P1397
   Grips E, 2007, J NEUROL NEUROSUR PS, V78, P318, DOI 10.1136/jnnp.2006.089409
   Hamani C, 2011, J NEURAL TRANSM, V118, P1461, DOI 10.1007/s00702-010-0547-8
   Hjort N, 2004, MOVEMENT DISORD, V19, P196, DOI 10.1002/mds.10639
   Iranzo A, 2002, SLEEP MED, V3, P179, DOI 10.1016/S1389-9457(02)00021-7
   JOHNS MW, 1991, SLEEP, V14, P540, DOI 10.1093/sleep/14.6.540
   Lee MS, 2000, YONSEI MED J, V41, P167, DOI 10.3349/ymj.2000.41.2.167
   Limousin P, 1998, NEW ENGL J MED, V339, P1105, DOI 10.1056/NEJM199810153391603
   Lyons KE, 2006, J NEUROSURG, V104, P502, DOI 10.3171/jns.2006.104.4.502
   Mazzone P, 2005, NEUROREPORT, V16, P1877, DOI 10.1097/01.wnr.0000187629.38010.12
   Mazzone P, 2008, BR J NEUROSURG, V22 Suppl 1, PS33, DOI 10.1080/02688690802448327
   Mena-Segovia J, 2004, TRENDS NEUROSCI, V27, P585, DOI 10.1016/j.tins.2004.07.009
   MESULAM MM, 1989, J COMP NEUROL, V283, P611, DOI 10.1002/cne.902830414
   Monaca C, 2004, J NEUROL, V251, P214, DOI 10.1007/s00415-004-0305-7
   Moro E, 2010, MOVEMENT DISORD, V25, P578, DOI 10.1002/mds.22735
   Moro E, 2010, BRAIN, V133, P215, DOI 10.1093/brain/awp261
   Ostrem JL, 2010, STEREOT FUNCT NEUROS, V88, P51, DOI 10.1159/000268742
   Pahapill PA, 2000, BRAIN, V123, P1767, DOI 10.1093/brain/123.9.1767
   Pahwa R, 1997, NEUROLOGY, V49, P249, DOI 10.1212/WNL.49.1.249
   Peppe A, 2010, GAIT POSTURE, V32, P512, DOI 10.1016/j.gaitpost.2010.07.012
   Plaha P, 2005, NEUROREPORT, V16, P1883, DOI 10.1097/01.wnr.0000187637.20771.a0
   Romigi A, 2008, EUR J NEUROL, V15, PE64, DOI 10.1111/j.1468-1331.2008.02167.x
   Rye DB, 1997, SLEEP, V20, P757, DOI 10.1093/sleep/20.9.757
   Sestini S, 2005, J NUCL MED, V46, P1444
   Shen KZ, 2003, SYNAPSE, V50, P314, DOI 10.1002/syn.10274
   SKINNER RD, 1984, BRAIN RES, V323, P385, DOI 10.1016/0006-8993(84)90319-6
   Stanzione P, 1998, NEUROLOGY, V51, P1776, DOI 10.1212/WNL.51.6.1776-a
   Stefani A, 2007, BRAIN, V130, P1596, DOI 10.1093/brain/awl346
   Thevathasan W, 2012, BRAIN, V135, P148, DOI 10.1093/brain/awr315
   Wilcox RA, 2011, J NEUROL NEUROSUR PS, V82, P1256, DOI 10.1136/jnnp.2010.213462
NR 43
TC 44
Z9 48
U1 0
U2 8
PU OXFORD UNIV PRESS INC
PI CARY
PA JOURNALS DEPT, 2001 EVANS RD, CARY, NC 27513 USA
SN 
EI 1550-9109
J9 SLEEP
JI Sleep
PD DEC 1
PY 2012
VL 35
IS 12
BP 1637
EP 1642
DI 10.5665/sleep.2234
PG 6
WC Clinical Neurology; Neurosciences
SC Neurosciences & Neurology
GA 063LO
UT WOS:000313000600009
PM 23204606
DA 2024-02-01
ER

PT J
AU Scullin, MK
   Trotti, LM
   Wilson, AG
   Greer, SA
   Bliwise, DL
AF Scullin, Michael K.
   Trotti, Lynn Marie
   Wilson, Anthony G.
   Greer, Sophia A.
   Bliwise, Donald L.
TI Nocturnal sleep enhances working memory training in Parkinson's disease but not Lewy body dementia
SO BRAIN
LA English
DT Article
DE consolidation; sleep; working memory; training; Parkinson's disease; dementia with Lewy bodies
ID general fluid intelligence; short-term-memory; slow-wave sleep; dopamine; benefit; consolidation; plasticity; hippocampus; disorders; capacity
AB Working memory is essential to higher order cognition (e. g. fluid intelligence) and to performance of daily activities. Though working memory capacity was traditionally thought to be inflexible, recent studies report that working memory capacity can be trained and that offline processes occurring during sleep may facilitate improvements in working memory performance. We utilized a 48-h in-laboratory protocol consisting of repeated digit span forward (short-term attention measure) and digit span backward (working memory measure) tests and overnight polysomnography to investigate the specific sleep-dependent processes that may facilitate working memory performance improvements in the synucleinopathies. We found that digit span backward performance improved following a nocturnal sleep interval in patients with Parkinson's disease on dopaminergic medication, but not in those not taking dopaminergic medication and not in patients with dementia with Lewy bodies. Furthermore, the improvements in patients with Parkinson's disease on dopaminergic medication were positively correlated with the amount of slow-wave sleep that patients obtained between training sessions and negatively correlated with severity of nocturnal oxygen desaturation. The translational implication is that working memory capacity is potentially modifiable in patients with Parkinson's disease but that sleep disturbances may first need to be corrected.
C1 [Scullin, Michael K.; Trotti, Lynn Marie; Wilson, Anthony G.; Greer, Sophia A.; Bliwise, Donald L.] Emory Univ, Dept Neurol, Sch Med, Program Sleep Med, Atlanta, GA 30329 USA.
C3 Emory University
RP Scullin, MK (corresponding author), Emory Univ, Dept Neurol, Sch Med, Program Sleep Med, 1841 Clifton Rd,Room 506, Atlanta, GA 30329 USA.
EM michael.scullin@emory.edu
FU National Institutes on Health [R01 NS-050595, F32 AG-041543, KL2 RR-025009, UL1 RR-025008]; Emory University School of Medicine
CR Altgassen M, 2007, NEUROPSYCHOLOGIA, V45, P2393, DOI 10.1016/j.neuropsychologia.2007.02.018
   Bäckman L, 2006, NEUROSCI BIOBEHAV R, V30, P791, DOI 10.1016/j.neubiorev.2006.06.005
   BADDELEY A, 1992, SCIENCE (WASHINGTON D C), V255, P556, DOI 10.1016/j.cub.2009.12.014
   Bateman DE, 1999, J NEUROL NEUROSUR PS, V67, P384, DOI 10.1136/jnnp.67.3.384
   Bliwise D L, 1989, CLIN GERIATR MED, V5, P381
   BLIWISE DL, 1993, SLEEP, V16, P40, DOI 10.1093/sleep/16.1.40
   Bliwise DL, 2012, MOVEMENT DISORD, V27, P1118, DOI 10.1002/mds.25082
   Brehmer Y, 2009, NEUROSCI LETT, V467, P117, DOI 10.1016/j.neulet.2009.10.018
   Brewer GA, 2010, MEM COGNITION, V38, P304, DOI 10.3758/MC.38.3.304
   Chein JM, 2010, PSYCHON B REV, V17, P193, DOI 10.3758/PBR.17.2.193
   Cools R, 2001, BRAIN, V124, P2503, DOI 10.1093/brain/124.12.2503
   COOPER JA, 1992, BRAIN, V115, P1701, DOI 10.1093/brain/115.6.1701
   COOPER JA, 1991, BRAIN, V114, P2095, DOI 10.1093/brain/114.5.2095
   Cowan N, 2001, BEHAV BRAIN SCI, V24, P87, DOI 10.1017/S0140525X01003922
   Currie LJ, 1997, NEUROLOGY, V48, P1115, DOI 10.1212/WNL.48.4.1115
   Dahlin E, 2008, SCIENCE, V320, P1510, DOI 10.1126/science.1155466
   Dahlin E, 2008, PSYCHOL AGING, V23, P720, DOI 10.1037/a0014296
   Dang-Vu TT, 2010, SLEEP, V33, P1589, DOI 10.1093/sleep/33.12.1589
   Decker MJ, 2005, SLEEP, V28, P169, DOI 10.1093/sleep/28.2.169
   Decker MJ, 2003, NEUROSCIENCE, V117, P417, DOI 10.1016/S0306-4522(02)00805-9
   Djonlagic I, 2012, PLOS ONE, V7, P0, DOI 10.1371/journal.pone.0034106
   Engle RW, 1999, J EXP PSYCHOL GEN, V128, P309, DOI 10.1037/0096-3445.128.3.309
   FACTOR SA, 1990, MOVEMENT DISORD, V5, P280, DOI 10.1002/mds.870050404
   Fenn KM, 2012, J EXP PSYCHOL GEN, V141, P404, DOI 10.1037/a0025268
   FOWLER MJ, 1973, SCIENCE, V179, P302, DOI 10.1126/science.179.4070.302
   Groeger JA, 1999, INT J PSYCHOL, V34, P359, DOI 10.1080/002075999399693
   Grosset KA, 2006, CLIN THER, V28, P1063, DOI 10.1016/j.clinthera.2006.06.016
   Hempel A, 2004, AM J PSYCHIAT, V161, P745, DOI 10.1176/appi.ajp.161.4.745
   Hill BD, 2010, J CLIN EXP NEUROPSYC, V32, P315, DOI 10.1080/13803390903032529
   Hobson DE, 2002, JAMA-J AM MED ASSOC, V287, P455, DOI 10.1001/jama.287.4.455
   Högl BE, 1998, NEUROLOGY, V50, P1332
   HORNE JA, 1981, BIOL PSYCHOL, V12, P241, DOI 10.1016/0301-0511(81)90001-6
   Jaeggi SM, 2008, P NATL ACAD SCI USA, V105, P6829, DOI 10.1073/pnas.0801268105
   Ji DY, 2007, NAT NEUROSCI, V10, P100, DOI 10.1038/nn1825
   Kloepfer C, 2009, J CLIN SLEEP MED, V5, P540
   Kuriyama K, 2008, J NEUROSCI, V28, P10145, DOI 10.1523/JNEUROSCI.2039-08.2008
   Kuriyama K, 2011, SCI REP-UK, V1, P0, DOI 10.1038/srep00127
   Lang AE, 1998, NEW ENGL J MED, V339, P1044, DOI 10.1056/NEJM199810083391506
   LANGSTON JW, 1992, MOVEMENT DISORD, V7, P2, DOI 10.1002/mds.870070103
   LAVIGNE GJ, 1994, SLEEP, V17, P739
   LOGIE RH, 1994, MEM COGNITION, V22, P395, DOI 10.3758/BF03200866
   Lotharius J, 2002, NAT REV NEUROSCI, V3, P932, DOI 10.1038/nrn983
   Marinelli L, 2009, PARKINSONISM RELAT D, V15, P6, DOI 10.1016/j.parkreldis.2008.02.012
   Martí MJ, 2003, MOVEMENT DISORD, V18, PS21, DOI 10.1002/mds.10560
   de Lima MNM, 2011, NEUROBIOL LEARN MEM, V95, P305, DOI 10.1016/j.nlm.2010.12.007
   McKeith IG, 2005, NEUROLOGY, V65, P1863, DOI 10.1212/01.wnl.0000187889.17253.b1
   McNab F, 2009, SCIENCE, V323, P800, DOI 10.1126/science.1166102
   Merello M, 1997, MOVEMENT DISORD, V12, P506, DOI 10.1002/mds.870120405
   Metzler-Baddeley C, 2007, CORTEX, V43, P583, DOI 10.1016/S0010-9452(08)70489-1
   MILLER GA, 1956, PSYCHOL REV, V63, P81, DOI 10.1037/h0043158
   Morrison AB, 2011, PSYCHON B REV, V18, P46, DOI 10.3758/s13423-010-0034-0
   Norman GR, 2000, BIOSTATISTICS: THE BARE ESSENTIALS, V0, P0
   Peigneux P, 2004, NEURON, V44, P535, DOI 10.1016/j.neuron.2004.10.007
   Phillips B, 2000, ARCH INTERN MED, V160, P2137, DOI 10.1001/archinte.160.14.2137
   Phillips LH, 1999, MEMORY, V7, P209, DOI 10.1080/741944066
   Rasch B, 2007, SCIENCE, V315, P1426, DOI 10.1126/science.1138581
   Reynolds CR, 1997, ARCH CLIN NEUROPSYCH, V12, P29, DOI 10.1016/S0887-6177(96)00015-7
   Schicknick H, 2012, EUR J NEUROSCI, V35, P763, DOI 10.1111/j.1460-9568.2012.07994.x
   Schmiedek F, 2010, FRONT AGING NEUROSCI, V2, P0, DOI 10.3389/fnagi.2010.00027
   Scullin MK, 2010, PSYCHOL SCI, V21, P1028, DOI 10.1177/0956797610373373
   SHAPIRO CM, 1981, SCIENCE, V214, P1253, DOI 10.1126/science.7302594
   Shelton JT, 2009, INTELLIGENCE, V37, P283, DOI 10.1016/j.intell.2008.11.005
   Shelton JT, 2010, J EXP PSYCHOL LEARN, V36, P813, DOI 10.1037/a0019046
   Shipstead Z, 2012, PSYCHOL BULL, V138, P628, DOI 10.1037/a0027473
   Stickgold R, 2005, NATURE, V437, P1272, DOI 10.1038/nature04286
   Takashima A, 2006, P NATL ACAD SCI USA, V103, P756, DOI 10.1073/pnas.0507774103
   Tononi G, 2003, BRAIN RES BULL, V62, P143, DOI 10.1016/j.brainresbull.2003.09.004
   Verhaeghen P, 2004, J EXP PSYCHOL LEARN, V30, P1322, DOI 10.1037/0278-7393.30.6.1322
   Vogt A, 2009, RESTOR NEUROL NEUROS, V27, P225, DOI 10.3233/RNN-2009-0473
   Wechsler D., 2008, WAIS 3 ADM SCORING M, V0, P0
   Westerberg H, 2007, BRAIN INJURY, V21, P21, DOI 10.1080/02699050601148726
   WILSON MA, 1994, SCIENCE, V265, P676, DOI 10.1126/science.8036517
   Yamout K, 2012, J CLIN EXP NEUROPSYC, V34, P325, DOI 10.1080/13803395.2011.642849
NR 73
TC 25
Z9 29
U1 0
U2 19
PU OXFORD UNIV PRESS
PI OXFORD
PA GREAT CLARENDON ST, OXFORD OX2 6DP, ENGLAND
SN 0006-8950
EI 1460-2156
J9 BRAIN
JI Brain
PD SEP 15
PY 2012
VL 135
IS 
BP 2789
EP 2797
DI 10.1093/brain/aws192
PG 9
WC Clinical Neurology; Neurosciences
SC Neurosciences & Neurology
GA 007FG
UT WOS:000308873600019
PM 22907117
DA 2024-02-01
ER

PT J
AU Fusegi, K
   Hattori, N
   Mizuno, Y
   Mori, H
AF Fusegi, Keiko
   Hattori, Nobutaka
   Mizuno, Yoshikuni
   Mori, Hideo
TI The Unrelated Communication Interlude (UCI) - An automatic behavior phenomenon in Parkinson's disease
SO PARKINSONISM & RELATED DISORDERS
LA English
DT Article
DE Unrelated Communication Interlude; Parkinson's disease; Impulse control disorders; Sleepiness; Automatic behavior
ID hypersomnia; sleepiness
AB We report on 8 patients with Parkinson's disease (PD) who experienced suddenly episodes of speech unrelated to the topic of conversation or wrote sentences unrelated to the context. During these episodes and later, unless pointed out, patients were unaware of the behavior. We called this phenomenon Unrelated Communication Interlude (UCI). All patients were male; half of them with impulse control disorders (punding, hypersexuality, or pathological gambling). Four patients reported sleepiness when the episodes of UCI occurred. There were no significant differences in age at examination, age of onset of PD, and neuropsychological tests score (Mini-Mental State Examination, Frontal Assessment Battery, and Beck Depression Inventory) between patients with UCI and those without. To our knowledge, this is the first reported phenomena of such abnormal behavior in Parkinson's disease. UCI was considered as automatic behavior similar to that seen in narcolepsy and excessive daytime sleepiness. UCI might be occurring in relation to excessive daytime sleepiness in PD. (C) 2012 Elsevier Ltd. All rights reserved.
C1 [Fusegi, Keiko; Mori, Hideo] Juntendo Koshigaya Hosp, Dept Neurol, Koshigaya, Saitama 3430032, Japan.
   [Hattori, Nobutaka] Juntendo Univ, Fac Med, Dept Neurol, Tokyo, Japan.
   [Mizuno, Yoshikuni] Kitasato Univ, Sch Med, Dept Neuroregenerat Med, Tokyo, Japan.
C3 Juntendo University; Juntendo University; Kitasato University
RP Mori, H (corresponding author), Juntendo Koshigaya Hosp, Dept Neurol, 560 Fukuroyama, Koshigaya, Saitama 3430032, Japan.
EM h_mori@juntendo.ac.jp
FU Juntendo Psychiatric Institute; Intramural Research Grant for Neurological and Psychiatric Disorders of NCNP
CR Bassetti C, 1997, BRAIN, V120, P1423, DOI 10.1093/brain/120.8.1423
   Brodsky MA, 2003, MOVEMENT DISORD, V18, P668, DOI 10.1002/mds.10429
   Comella CL, 2007, MOVEMENT DISORD, V22, PS367, DOI 10.1002/mds.21682
   Dubois B, 2000, NEUROLOGY, V55, P1621, DOI 10.1212/WNL.55.11.1621
   Dubois B, 2007, MOVEMENT DISORD, V22, P2314, DOI 10.1002/mds.21844
   Evans AH, 2004, MOVEMENT DISORD, V19, P397, DOI 10.1002/mds.20045
   FOLSTEIN MF, 1975, J PSYCHIAT RES, V12, P189, DOI 10.1016/0022-3956(75)90026-6
   GUILLEMINAULT C, 1975, ELECTROEN CLIN NEURO, V38, P403, DOI 10.1016/0013-4694(75)90264-3
   JOHNS MW, 1991, SLEEP, V14, P540, DOI 10.1093/sleep/14.6.540
   Kojima M, 2002, PSYCHIAT RES, V110, P291, DOI 10.1016/S0165-1781(02)00106-3
   Ondo WG, 2001, NEUROLOGY, V57, P1392, DOI 10.1212/WNL.57.8.1392
   Voon V, 2007, CURR OPIN NEUROL, V20, P484, DOI 10.1097/WCO.0b013e32826fbc8f
NR 12
TC 1
Z9 2
U1 0
U2 3
PU ELSEVIER SCI LTD
PI OXFORD
PA THE BOULEVARD, LANGFORD LANE, KIDLINGTON, OXFORD OX5 1GB, OXON, ENGLAND
SN 1353-8020
EI 1873-5126
J9 PARKINSONISM RELAT D
JI Parkinsonism Relat. Disord.
PD SEP 15
PY 2012
VL 18
IS 8
BP 986
EP 989
DI 10.1016/j.parkreldis.2012.05.006
PG 4
WC Clinical Neurology
SC Neurosciences & Neurology
GA 020WA
UT WOS:000309846100014
PM 22682973
DA 2024-02-01
ER

PT J
AU Athanasoulia, AP
   Sievers, C
   Ising, M
   Brockhaus, AC
   Yassouridis, A
   Stalla, GK
   Uhr, M
AF Athanasoulia, A. P.
   Sievers, C.
   Ising, M.
   Brockhaus, A. C.
   Yassouridis, A.
   Stalla, G. K.
   Uhr, M.
TI Polymorphisms of the drug transporter gene <i>ABCB1</i> predict side effects of treatment with cabergoline in patients with PRL adenomas
SO EUROPEAN JOURNAL OF ENDOCRINOLOGY
LA English
DT Article
ID impulse control disorders; sleep-wake cycle; parkinsons-disease; pituitary-adenomas; therapeutic response; multidrug-resistance; dopamine agonists; clinical-response; p-glycoprotein; hypersexuality
AB Introduction: Treatment with dopamine agonists in patients with prolactin (PRL) adenomas and Parkinson's disease is associated with central side effects. Central side effects may depend on a substance's ability to pass the blood-brain barrier, which can be actively controlled by transporter molecules such as the P-glycoprotein (P-gp) encoded by the ABCB1 gene. Materials and methods: We aimed to determine whether cabergoline is transported by the P-gp and whether polymorphisms of its encoding ABCB1 gene predict central side effects of cabergoline therapy in patients with PRL adenomas. i) In an experimental mouse model lacking the homologues of the human ABCB1 gene (Abcb1ab double knockout mouse model), we examined whether cabergoline is a substrate of the P-gp using eight mutant and eight wild-type mice. ii) In a human case-control study including 79 patients with PRL adenomas treated with cabergoline at the Max Planck Institute of Psychiatry in Munich, we investigated the association of four selected ABCB1 gene single nucleotide polymorphisms (SNPs) (rs1045642, rs2032582, rs2032583 and rs2235015), with the occurrence of central side effects under cabergoline therapy. Results: i) In the experimental mouse model, we observed that brain concentrations of cabergoline were tenfold higher in the mutant mice compared with their wild-type littermates, implying that cabergoline is indeed a substrate of the transporter P-gp at the blood-brain barrier level. ii) In the human study, we observed significant negative associations under cabergoline for the C-carriers and heterozygous CT individuals of SNP rs1045642 with two central side effects (frequency of fatigue and sleep disorders) and for the G-carriers of SNP rs2032582 with the enhancement of dizziness. For the SNPs rs2235015 and rs2032583, no associations with central side effects under cabergoline were found. Discussion: This is the first study demonstrating that individual ABCB1 gene polymorphisms, reflecting a different expression and function of the P-gp, could predict the occurrence of central side effects under cabergoline. Our findings can be viewed as a step into personalised therapy in PRL adenoma patients.
C1 [Athanasoulia, A. P.; Sievers, C.; Stalla, G. K.] Max Planck Inst Psychiat, Dept Internal Med Endocrinol & Clin Chem, D-80804 Munich, Germany.
   [Ising, M.] Max Planck Inst Psychiat, Dept Mol Psychol, D-80804 Munich, Germany.
   [Brockhaus, A. C.; Yassouridis, A.] Div Biostat, D-80804 Munich, Germany.
   [Uhr, M.] Div Pharmacokinet & CSF Anal, D-80804 Munich, Germany.
C3 Max Planck Society; Max Planck Society
RP Athanasoulia, AP (corresponding author), Max Planck Inst Psychiat, Dept Internal Med Endocrinol & Clin Chem, Kraepelinstr 2-10, D-80804 Munich, Germany.
EM athanasoulia@mpipsykl.mpg.de
FU Pfizer Pharma GmbH, Karlsruhe, Germany
CR Al-Husaynei A.J., 2008, MIDDLE EAST FERTIL. SOC. J, V13, P33
   Athanasoulia AP, 2012, NEUROENDOCR IN PRESS, V0, P0
   Bostwick JM, 2009, MAYO CLIN PROC, V84, P310, DOI 10.1016/S0025-6196(11)60538-7
   Bracco F, 2004, CNS DRUGS, V18, P733, DOI 10.2165/00023210-200418110-00003
   Colao A, 2002, EXPERT OPIN INV DRUG, V11, P787, DOI 10.1517/13543784.11.6.787
   Dang DE, 2011, CLIN NEUROPHARMACOL, V34, P66, DOI 10.1097/WNF.0b013e31820d6699
   Davie M, 2007, J NEUROPSYCH CLIN N, V19, P473, DOI 10.1176/appi.neuropsych.19.4.473
   Deuschl G, 2007, MOVEMENT DISORD, V22, P1550, DOI 10.1002/mds.21473
   DEVAULT A, 1990, MOL CELL BIOL, V10, P1652, DOI 10.1128/MCB.10.4.1652
   Ezzat S, 2004, CANCER-AM CANCER SOC, V101, P613, DOI 10.1002/cncr.20412
   Falhammar H, 2009, MED J AUSTRALIA, V190, P97, DOI 10.5694/j.1326-5377.2009.tb02289.x
   Gahr M, 2011, FORTSCHR NEUROL PSYC, V79, P470, DOI 10.1055/s-0031-1281580
   Hoffmeyer S, 2000, P NATL ACAD SCI USA, V97, P3473, DOI 10.1073/pnas.050585397
   Högl B, 2003, NEUROPSYCHOPHARMACOL, V28, P1866, DOI 10.1038/sj.npp.1300250
   Kato M, 2008, PROG NEURO-PSYCHOPH, V32, P398, DOI 10.1016/j.pnpbp.2007.09.003
   Laika B, 2006, CLIN CHEM, V52, P893, DOI 10.1373/clinchem.2006.066605
   Martinkova J, 2011, CLIN NEUROPHARMACOL, V34, P179, DOI 10.1097/WNF.0b013e3182281b2f
   Marzolini C, 2004, CLIN PHARMACOL THER, V75, P13, DOI 10.1016/j.clpt.2003.09.012
   Melmed S, 2011, J CLIN ENDOCR METAB, V96, P273, DOI 10.1210/jc.2010-1692
   Nikisch G, 2008, PHARMACOL RES, V58, P344, DOI 10.1016/j.phrs.2008.09.010
   Ondo WG, 2008, PARKINSONISM RELAT D, V14, P28, DOI 10.1016/j.parkreldis.2007.05.006
   Peles AM, 2008, PROG NEURO-PSYCHOPH, V32, P1439, DOI 10.1016/j.pnpbp.2008.03.018
   Peters EJ, 2008, PLOS ONE, V3, P0, DOI 10.1371/journal.pone.0001872
   Placidi F, 2008, J NEUROL, V255, P1032, DOI 10.1007/s00415-008-0836-4
   Porcelli S, 2011, J PSYCHIATR NEUROSCI, V36, P87, DOI 10.1503/jpn.100059
   Romigi A, 2006, J NEURAL TRANSM, V113, P1909, DOI 10.1007/s00702-006-0490-x
   Schneider HJ, 2007, LANCET, V369, P1461, DOI 10.1016/S0140-6736(07)60673-4
   Sievers C, 2009, EUR J ENDOCRINOL, V160, P367, DOI 10.1530/EJE-08-0896
   Uhr M, 2008, NEURON, V57, P203, DOI 10.1016/j.neuron.2007.11.017
   Voon V, 2006, NEUROLOGY, V66, P1750, DOI 10.1212/01.wnl.0000218206.20920.4d
   Voon V, 2007, ARCH NEUROL-CHICAGO, V64, P212, DOI 10.1001/archneur.64.2.212
   Voon V, 2009, LANCET NEUROL, V8, P1140, DOI 10.1016/S1474-4422(09)70287-X
   WEBSTER J, 1994, NEW ENGL J MED, V331, P904, DOI 10.1056/NEJM199410063311403
   Weintraub D, 2010, ARCH NEUROL-CHICAGO, V67, P589, DOI 10.1001/archneurol.2010.65
   Westfall P. H., 1993, RESAMPLING-BASED MULTIPLE TESTING: EXAMPLES AND METHODS FOR P-VALUE ADJUSTMENT, V0, P0
NR 35
TC 28
Z9 28
U1 0
U2 7
PU BIOSCIENTIFICA LTD
PI BRISTOL
PA EURO HOUSE, 22 APEX COURT WOODLANDS, BRADLEY STOKE, BRISTOL BS32 4JT, ENGLAND
SN 0804-4643
EI 
J9 EUR J ENDOCRINOL
JI Eur. J. Endocrinol.
PD SEP 15
PY 2012
VL 167
IS 3
BP 327
EP 335
DI 10.1530/EJE-12-0198
PG 9
WC Endocrinology & Metabolism
SC Endocrinology & Metabolism
GA 001KJ
UT WOS:000308459200004
PM 22672924
DA 2024-02-01
ER

PT J
AU Pedroso, JL
   Bor-Seng-Shu, E
   Felicio, AC
   Braga-Neto, P
   Dutra, LA
   de Aquino, CC
   Ferraz, HB
   do Prado, GF
   Teixeira, MJ
   Barsottini, OG
AF Pedroso, Jose Luiz
   Bor-Seng-Shu, Edson
   Felicio, Andre C.
   Braga-Neto, Pedro
   Dutra, Livia A.
   de Aquino, Camila C.
   Ferraz, Henrique B.
   do Prado, Gilmar F.
   Teixeira, Manoel J.
   Barsottini, Orlando G.
TI Severity of restless legs syndrome is inversely correlated with echogenicity of the substantia nigra in different neurodegenerative movement disorders. A preliminary observation
SO JOURNAL OF THE NEUROLOGICAL SCIENCES
LA English
DT Article
DE Transcranial sonography; Substantia nigra echogenicity; Restless legs syndrome; Parkinson's disease; Machado-Joseph disease
ID transcranial sonography; disease
AB Objective: Hyperechogenicity of the substantia nigra is a frequent observation on transcranial sonography in Parkinson's disease and Machado-Joseph disease patients. Additionally, restless legs syndrome is a sleep disorder that is also frequently found in both diseases. Autopsy studies have demonstrated increased SN iron content in hyperechogenic substantia nigra. Iron storage is also known to be involved in restless legs syndrome. We formally compared echogenicity of the substantia nigra with restless legs syndrome in Parkinson's disease and Machado-Joseph disease patients. Methods: Transcranial brain sonography was performed in a sample of Parkinson's disease and Machado-Joseph disease patients, and findings then correlated with the presence and severity of restless legs syndrome. Results: There was a continuum of substantia nigra echogenicity among groups (Parkinson's disease versus Machado-Joseph disease versus controls) and sub-groups (Parkinson's disease with and without restless legs syndrome versus Machado-Joseph disease with and without restless legs syndrome) as well as a statistically significant negative correlation between restless legs syndrome severity and substantia nigra echogenicity (p<0.001). Conclusions: These preliminary observations demonstrate that the severity of RLS may be influenced by nigral iron load reflected by substantia nigra echogenicity in different neurodegenerative movement disorders. (C) 2012 Elsevier B.V. All rights reserved.
C1 [Pedroso, Jose Luiz; Felicio, Andre C.; Braga-Neto, Pedro; Dutra, Livia A.; de Aquino, Camila C.; Ferraz, Henrique B.; do Prado, Gilmar F.; Barsottini, Orlando G.] Univ Fed Sao Paulo, Dept Neurol & Neurosurg, Sao Paulo, Brazil.
   [Bor-Seng-Shu, Edson; Teixeira, Manoel J.] Univ Sao Paulo, Div Clin Neurosurg, Sao Paulo, Brazil.
   [Pedroso, Jose Luiz; Felicio, Andre C.; Barsottini, Orlando G.] HIAE, IIEP, Sao Paulo, Brazil.
C3 Universidade Federal de Sao Paulo (UNIFESP); Universidade de Sao Paulo; Hospital Israelita Albert Einstein
RP Pedroso, JL (corresponding author), Rua Botucatu 740, BR-04023900 Sao Paulo, Brazil.
EM zeluizpedroso@yahoo.com.br
CR Berg D, 2002, ARCH NEUROL-CHICAGO, V59, P999, DOI 10.1001/archneur.59.6.999
   Berg D, 2008, LANCET NEUROL, V7, P1044, DOI 10.1016/S1474-4422(08)70239-4
   Connor JR, 2009, BRAIN, V132, P2403, DOI 10.1093/brain/awp125
   Godau J, 2008, SLEEP MED, V9, P782, DOI 10.1016/j.sleep.2007.09.001
   Iranzo A, 2007, MOVEMENT DISORD, V22, PS424, DOI 10.1002/mds.21600
   Kwon DY, 2010, MOVEMENT DISORD, V25, P1373, DOI 10.1002/mds.23066
   Masuko AH, 2008, ARQ NEURO-PSIQUIAT, V66, P832, DOI 10.1590/S0004-282X2008000600011
   Pedroso JL, 2011, NEUROSCI LETT, V504, P98, DOI 10.1016/j.neulet.2011.09.006
   Pedroso JL, 2011, CEREBELLUM, V10, P291, DOI 10.1007/s12311-011-0252-7
   Ryu JH, 2011, PARKINSONISM RELAT D, V17, P201, DOI 10.1016/j.parkreldis.2010.11.014
   Schmidauer C, 2005, ANN NEUROL, V58, P630, DOI 10.1002/ana.20572
   Trenkwalder C, 2008, SLEEP MED, V9, P572, DOI 10.1016/j.sleep.2007.07.020
   Walter U, 2007, ULTRASOUND MED BIOL, V33, P15, DOI 10.1016/j.ultrasmedbio.2006.07.021
NR 13
TC 19
Z9 26
U1 1
U2 10
PU ELSEVIER
PI AMSTERDAM
PA RADARWEG 29, 1043 NX AMSTERDAM, NETHERLANDS
SN 0022-510X
EI 1878-5883
J9 J NEUROL SCI
JI J. Neurol. Sci.
PD AUG 15
PY 2012
VL 319
IS 1-2
BP 59
EP 62
DI 10.1016/j.jns.2012.05.015
PG 4
WC Clinical Neurology; Neurosciences
SC Neurosciences & Neurology
GA 971ZS
UT WOS:000306246900013
PM 22632781
DA 2024-02-01
ER

PT J
AU Lelieveld, IM
   Müller, MLTM
   Bohnen, NI
   Koeppe, RA
   Chervin, RD
   Frey, KA
   Albin, RL
AF Lelieveld, Irene M.
   Mueller, Martijn L. T. M.
   Bohnen, Nicolaas I.
   Koeppe, Robert A.
   Chervin, Ronald D.
   Frey, Kirk A.
   Albin, Roger L.
TI The Role of Serotonin in Sleep Disordered Breathing Associated with Parkinson Disease: A Correlative [<SUP>11</SUP>C]DASB PET Imaging Study
SO PLOS ONE
LA English
DT Article
ID positron-emission-tomography; quality-of-life; nonmotor symptoms; cognitive impairment; transporter binding; apnea syndrome; dysfunction; diagnosis; wakefulness; motoneurons
AB Sleep dysfunction and excessive daytime sleepiness are common in Parkinson disease (PD). Several studies suggest that PD patients exhibit high prevalence of sleep-disordered breathing (SDB). PD has a complex profile of neurochemical deficits in which abnormalities of different neurotransmitter systems may play significant and differing roles in the development of non-motor features. In the present study, we investigated whether SDB in PD is related to serotoninergic neuron degeneration. We used a cross-sectional design to assess the correlation between SDB and measures of caudal brainstem serotonin neuron integrity. Fifty one PD participants with mean disease duration of 6.0 (SD 3.7) years and mean age of 63.9 (SD 6.2) years were studied. We measured caudal brainstem serotoninergic innervation with [C-11]DASB positron emission tomography (PET) imaging and striatal dopaminergic innervation with [C-11]DTBZ PET imaging. SDB was assessed with polysomnography (PSG) and sleepiness with multiple sleep latency tests. Greater than half of participants exhibited PSG evidence of significant SDB; 12 participants had normal PSGs, 6 had mild SDB, 20 had moderate SDB, and 13 had severe SDB. We found no association between severity of SDB and caudal brainstem serotoninergic innervation in PD participants. Striatal dopaminergic denervation did not correlate with severity of SDB. We did find significant correlations between measures of motor function impairment and sleep quantity and quality in PD. Neither serotoninergic nor dopaminergic neuron degeneration is likely to play a major role in SDB observed in PD patients.
C1 [Lelieveld, Irene M.] Maastricht Univ, Fac Psychol & Neurosci, Maastricht, Netherlands.
   [Lelieveld, Irene M.; Mueller, Martijn L. T. M.; Bohnen, Nicolaas I.; Frey, Kirk A.] Univ Michigan, Dept Radiol, Ann Arbor, MI 48109 USA.
   [Lelieveld, Irene M.; Bohnen, Nicolaas I.; Koeppe, Robert A.; Chervin, Ronald D.; Frey, Kirk A.; Albin, Roger L.] Univ Michigan, Dept Neurol, Ann Arbor, MI USA.
   [Bohnen, Nicolaas I.; Albin, Roger L.] VAAAHS, Ctr Geriatr Res Educ & Clin, Ann Arbor, MI USA.
   [Chervin, Ronald D.] Univ Michigan, Sleep Disorders Ctr, Ann Arbor, MI 48109 USA.
C3 Maastricht University; University of Michigan System; University of Michigan; University of Michigan System; University of Michigan; Geriatric Research Education & Clinical Center; University of Michigan System; University of Michigan
RP Lelieveld, IM (corresponding author), Maastricht Univ, Fac Psychol & Neurosci, Maastricht, Netherlands.
EM ralbin@umich.edu
FU Michael J. Fox Foundation; Department of Veterans Affairs; National Institutes of Health [P01 NS015655, R01 NS070856]; GE Healthcare; Avid Pharmaceuticals
CR Aarsland D, 2010, NEUROLOGY, V75, P1062, DOI 10.1212/WNL.0b013e3181f39d0e
   Aarsland D, 2009, J NEUROL NEUROSUR PS, V80, P928, DOI 10.1136/jnnp.2008.166959
   Albin RL, 2008, J CEREBR BLOOD F MET, V28, P441, DOI 10.1038/sj.jcbfm.9600599
   Albin RL, 2006, CLIN GERIATR MED, V22, P735, DOI 10.1016/j.cger.2006.06.003
   Arnulf I, 2002, NEUROLOGY, V58, P1019, DOI 10.1212/WNL.58.7.1019
   Bertrand E, 1997, FOLIA NEUROPATHOL, V35, P80
   Bohnen NI, 2006, J CEREBR BLOOD F MET, V26, P1198, DOI 10.1038/sj.jcbfm.9600276
   Bohnen NI, 2010, BRAIN, V133, P1747, DOI 10.1093/brain/awq079
   Bohnen NI, 2009, NEUROLOGY, V73, P256, DOI 10.1212/WNL.0b013e3181b0bd3d
   Caballol N, 2007, MOVEMENT DISORD, V22, PS358, DOI 10.1002/mds.21677
   Gómez-Esteban JC, 2011, J NEUROL, V258, P494, DOI 10.1007/s00415-010-5786-y
   Chamberlin NL, 2009, NEUROLOGY, V73, P1947, DOI 10.1212/WNL.0b013e3181c51aba
   Chan E, 2006, AM J RESP CRIT CARE, V174, P1264, DOI 10.1164/rccm.200605-597OC
   Chaudhuri KR, 2002, J NEUROL NEUROSUR PS, V73, P629, DOI 10.1136/jnnp.73.6.629
   Chaudhuri KR, 2006, LANCET NEUROL, V5, P235, DOI 10.1016/S1474-4422(06)70373-8
   Chervin RD, 1999, NEUROLOGY, V52, P125, DOI 10.1212/WNL.52.1.125
   De Cock VC, 2010, SLEEP MED, V11, P247, DOI 10.1016/j.sleep.2009.05.008
   Depuy SD, 2011, J NEUROSCI, V31, P1981, DOI 10.1523/JNEUROSCI.4639-10.2011
   Dickson DW, 2009, PARKINSONISM RELAT D, V15, PS1, DOI 10.1016/S1353-8020(09)70769-2
   Diederich NJ, 2005, MOVEMENT DISORD, V20, P1413, DOI 10.1002/mds.20624
   Fenik VB, 2008, NEUROSCIENCE, V157, P473, DOI 10.1016/j.neuroscience.2008.08.069
   Fox SH, 2009, MOVEMENT DISORD, V24, P1255, DOI 10.1002/mds.22473
   Gallagher DA, 2010, MOVEMENT DISORD, V25, P2493, DOI 10.1002/mds.23394
   Gilman S, 2003, NEUROLOGY, V61, P35, DOI 10.1212/01.WNL.0000073624.13436.32
   Ginovart N, 2001, J CEREBR BLOOD F MET, V21, P1342, DOI 10.1097/00004647-200111000-00010
   Goetz CG, 2007, MOVEMENT DISORD, V22, P41, DOI 10.1002/mds.21198
   Guttman M, 2007, EUR J NEUROL, V14, P523, DOI 10.1111/j.1468-1331.2007.01727.x
   Hilaire G, 2010, RESP PHYSIOL NEUROBI, V174, P76, DOI 10.1016/j.resp.2010.08.017
   HOEHN MM, 1967, NEUROLOGY, V17, P427, DOI 10.1212/WNL.17.5.427
   Horner RL, 2008, RESP PHYSIOL NEUROBI, V164, P179, DOI 10.1016/j.resp.2008.06.012
   HUGHES AJ, 1992, NEUROLOGY, V42, P1142, DOI 10.1212/WNL.42.6.1142
   Iber C., 2007, THE AASM MANUAL FOR THE SCORING OF SLEEP AND ASSOCIATED EVENTS: RULES, V0, P0
   Jewett DM, 1997, NUCL MED BIOL, V24, P197, DOI 10.1016/S0969-8051(96)00213-2
   JOHNS MW, 1991, SLEEP, V14, P540, DOI 10.1093/sleep/14.6.540
   Kish SJ, 2008, BRAIN, V131, P120, DOI 10.1093/brain/awm239
   Koeppe RA, 1997, J CEREBR BLOOD F MET, V17, P919, DOI 10.1097/00004647-199709000-00001
   Koeppe RA, 1999, J CEREBR BLOOD F MET, V19, P1376, DOI 10.1097/00004647-199912000-00011
   Kubin L, 1998, NEWS PHYSIOL SCI, V13, P91
   Littner MR, 2005, SLEEP, V28, P113, DOI 10.1093/sleep/28.1.113
   Logan J, 1996, J CEREBR BLOOD F MET, V16, P834, DOI 10.1097/00004647-199609000-00008
   Maria B, 2003, RESP MED, V97, P1151, DOI 10.1016/S0954-6111(03)00188-4
   McCann UD, 2009, NEUROLOGY, V73, P2011, DOI 10.1212/WNL.0b013e3181c51a62
   Meyer JH, 2007, J PSYCHIATR NEUROSCI, V32, P86
   MINOSHIMA S, 1993, INT CONGR SER, V1030, P409
   MINTUN MA, 1984, ANN NEUROL, V15, P217, DOI 10.1002/ana.410150302
   Muzerengi S, 2007, PARKINSONISM RELAT D, V13, PS450, DOI 10.1016/S1353-8020(08)70048-8
   Netzer NC, 1999, ANN INTERN MED, V131, P485, DOI 10.7326/0003-4819-131-7-199910050-00002
   Noradina AT, 2010, SINGAP MED J, V51, P60
   Norlinah MI, 2009, PARKINSONISM RELAT D, V15, P670, DOI 10.1016/j.parkreldis.2009.02.012
   Pandya M, 2008, CLEV CLIN J MED, V75, P856, DOI 10.3949/ccjm.75a.07005
   Politis M, 2010, NEUROBIOL DIS, V40, P216, DOI 10.1016/j.nbd.2010.05.028
   Popa D, 2005, J NEUROSCI, V25, P11231, DOI 10.1523/JNEUROSCI.1724-05.2005
   SCATTON B, 1983, BRAIN RES, V275, P321, DOI 10.1016/0006-8993(83)90993-9
   Schrag A, 2000, J NEUROL NEUROSUR PS, V69, P308, DOI 10.1136/jnnp.69.3.308
   Shao XM, 2009, ACTA PHARMACOL SIN, V30, P761, DOI 10.1038/aps.2009.88
   Shimada H, 2009, NEUROLOGY, V73, P273, DOI 10.1212/WNL.0b013e3181ab2b58
   Trotti LM, 2010, MOVEMENT DISORD, V25, P2246, DOI 10.1002/mds.23231
   Wilson AA, 2002, NUCL MED BIOL, V29, P509, DOI 10.1016/S0969-8051(02)00316-5
   Yong MH, 2011, PLOS ONE, V6, P0, DOI 10.1371/journal.pone.0022511
   Yue WH, 2008, SLEEP, V31, P1535, DOI 10.1093/sleep/31.11.1535
NR 63
TC 23
Z9 26
U1 0
U2 1
PU PUBLIC LIBRARY SCIENCE
PI SAN FRANCISCO
PA 1160 BATTERY STREET, STE 100, SAN FRANCISCO, CA 94111 USA
SN 1932-6203
EI 
J9 PLOS ONE
JI PLoS One
PD JUL 5
PY 2012
VL 7
IS 7
BP 
EP 
DI 10.1371/journal.pone.0040166
PG 7
WC Multidisciplinary Sciences
SC Science & Technology - Other Topics
GA 974LI
UT WOS:000306436300033
PM 22792235
DA 2024-02-01
ER

PT J
AU Wallace, DM
   Shafazand, S
   Carvalho, DZ
   Nahab, FB
   Sengun, C
   Russell, A
   Moore, HP
   Singer, C
AF Wallace, D. M.
   Shafazand, S.
   Carvalho, D. Z.
   Nahab, F. B.
   Sengun, C.
   Russell, A.
   Moore, H. P.
   Singer, C.
TI Sleep-Related Falling Out of Bed in Parkinson's Disease
SO JOURNAL OF CLINICAL NEUROLOGY
LA English
DT Article
DE Parkinson's disease; REM sleep behavior disorder; sleep disturbance; falls; sleep-related injury
ID behavior disorder; rem-sleep; questionnaire; injury; hallucinations; violence
AB Background and Purpose Sleep-related falling out of bed (SFOB), with its potential for significant injury, has not been a strong focus of investigation in Parkinson's disease (PD) to date. We describe the demographic and clinical characteristics of PD patients with and without SFOB. Methods We performed a retrospective analysis of 50 consecutive PD patients, who completed an REM sleep behavior disorder screening questionnaire (RBDSQ), questionnaires to assess for RBD clinical mimickers and questions about SFOB and resulting injuries. Determination of high risk for RBD was based on an RBDSQ score of 5 or greater. Results Thirteen patients reported history of SFOB (26%). Visual hallucinations, sleep-related injury, quetiapine and amantadine use were more common in those patients reporting SFOB. Twenty-two patients (44%) fulfilled criteria for high risk for RBD, 12 of which (55%) reported SFOB. Five patients reported injuries related to SFOB. SFOB patients had higher RBDSQ scores than non-SFOB patients (8.2+/-3.0 vs. 3.3+/-2.0, p<0.01). For every one unit increase in RBDSQ score, the likelihood of SFOB increased two-fold (OR 2.4, 95% Cl 1.3-4.2, p<0.003). Conclusions SFOB may be a clinical marker of RBD in PD and should prompt confirmatory polysomnography and pharmacologic treatment to avoid imminent injury. Larger prospective studies are needed to identify risk factors for initial and recurrent SFOB in PD. J Clin Neurol 2012;8:51-57
C1 [Wallace, D. M.; Nahab, F. B.; Sengun, C.; Russell, A.; Moore, H. P.; Singer, C.] Univ Miami, Miller Sch Med, Dept Neurol, Miami, FL 33136 USA.
   [Shafazand, S.] Univ Miami, Miller Sch Med, Div Pulm Crit Care & Sleep Med, Dept Med, Miami, FL 33136 USA.
   [Carvalho, D. Z.] Univ Fed Rio Grande do Sul, Neurol Serv, Hosp Clin Porto Alegre, Sch Med, Porto Alegre, RS, Brazil.
C3 University of Miami; University of Miami; Universidade Federal do Rio Grande do Sul
RP Wallace, DM (corresponding author), Vet Affairs Med Ctr, Bruce W Carter Dept, 1201 NW 16th St, Miami, FL 33125 USA.
EM dwallace@med.miami.edu
FU National Parkinson's Foundation [66754H]
CR Aickin M, 1996, AM J PUBLIC HEALTH, V86, P726, DOI 10.2105/AJPH.86.5.726
   American Academy of Sleep Medicine, 2001, INT CLASS SLEEP DIS, V0, P177
   American Academy of Sleep Medicine, 2005, INT CLASS SLEEP DIS, V0, P148
   Anderson KN, 2009, J CLIN SLEEP MED, V5, P235
   Biglan KM, 2007, NEUROLOGY, V69, P187, DOI 10.1212/01.wnl.0000265593.34438.00
   Chiu HFK, 2000, SLEEP, V23, P513
   Chung F, 2008, ANESTHESIOLOGY, V108, P812, DOI 10.1097/ALN.0b013e31816d83e4
   Comella CL, 1998, NEUROLOGY, V51, P526, DOI 10.1212/WNL.51.2.526
   De Cock VC, 2007, BRAIN, V130, P450, DOI 10.1093/brain/awl363
   de Lau LML, 2006, LANCET NEUROL, V5, P525, DOI 10.1016/S1474-4422(06)70471-9
   Eisensehr I, 2001, J NEUROL SCI, V186, P7, DOI 10.1016/S0022-510X(01)00480-4
   Gagnon JF, 2006, NEUROLOGY, V67, P742, DOI 10.1212/01.wnl.0000233926.47469.73
   Gagnon JF, 2002, NEUROLOGY, V59, P585, DOI 10.1212/WNL.59.4.585
   Gjerstad MD, 2008, J NEUROL NEUROSUR PS, V79, P387, DOI 10.1136/jnnp.2007.116830
   Guilleminault C, 1998, J FORENSIC SCI, V43, P158
   HUGHES AJ, 1992, J NEUROL NEUROSUR PS, V55, P181, DOI 10.1136/jnnp.55.3.181
   Iranzo A, 2005, NEUROLOGY, V65, P247, DOI 10.1212/01.wnl.0000168864.97813.e0
   Iranzo A, 2005, SLEEP, V28, P203, DOI 10.1093/sleep/28.2.203
   Iranzo A, 2006, LANCET NEUROL, V5, P572, DOI 10.1016/S1474-4422(06)70476-8
   Iranzo A, 2009, SLEEP MED REV, V13, P385, DOI 10.1016/j.smrv.2008.11.003
   Lee JE, 2010, PARKINSONISM RELAT D, V16, P105, DOI 10.1016/j.parkreldis.2009.08.005
   Li SX, 2010, SLEEP MED, V11, P43, DOI 10.1016/j.sleep.2009.06.008
   Lin FC, 2009, PSYCHIAT CLIN NEUROS, V63, P557, DOI 10.1111/j.1440-1819.2009.01998.x
   Michel VHN, 2010, NEUROPHYSIOL CLIN, V40, P249, DOI 10.1016/j.neucli.2010.08.003
   Naismith SL, 2010, CLIN NEUROL NEUROSUR, V112, P420, DOI 10.1016/j.clineuro.2010.02.011
   Ohayon MM, 1997, J CLIN PSYCHIAT, V58, P369
   Olson EJ, 2000, BRAIN, V123, P331, DOI 10.1093/brain/123.2.331
   Postuma RB, 2008, J NEUROL NEUROSUR PS, V79, P1117, DOI 10.1136/jnnp.2008.149195
   Scaglione C, 2005, NEUROL SCI, V25, P316, DOI 10.1007/s10072-004-0364-7
   SCHENCK CH, 1989, AM J PSYCHIAT, V146, P1166
   SCHENCK CH, 1986, SLEEP, V9, P293, DOI 10.1093/sleep/9.2.293
   Sinforiani E, 2006, MOVEMENT DISORD, V21, P462, DOI 10.1002/mds.20719
   Stalenhoef PA, 1999, PATIENT EDUC COUNS, V36, P23, DOI 10.1016/S0738-3991(98)00071-8
   Stiasny-Kolster K, 2007, MOVEMENT DISORD, V22, P2386, DOI 10.1002/mds.21740
   Wallace DM, 2010, TOR AM AC NEUR 62 AN, V0, P0
   Wenzelburger R, 2002, BRAIN, V125, P871, DOI 10.1093/brain/awf084
   Yoritaka A, 2009, EUR NEUROL, V61, P164, DOI 10.1159/000189269
NR 37
TC 13
Z9 13
U1 0
U2 5
PU KOREAN NEUROLOGICAL ASSOC
PI SEOUL
PA 1111 DAEIL BLD, 43 INSA-DONG, JONGNO-GU, SEOUL, 110-741, SOUTH KOREA
SN 1738-6586
EI 
J9 J CLIN NEUROL
JI J. Clin. Neurol.
PD MAR 15
PY 2012
VL 8
IS 1
BP 51
EP 57
DI 10.3988/jcn.2012.8.1.51
PG 7
WC Clinical Neurology
SC Neurosciences & Neurology
GA 920YM
UT WOS:000302445200006
PM 22523513
DA 2024-02-01
ER

PT J
AU Delazer, M
   Högl, B
   Zamarian, L
   Wenter, J
   Ehrmann, L
   Gschliesser, V
   Brandauer, E
   Poewe, W
   Frauscher, B
AF Delazer, Margarete
   Hoegl, Birgit
   Zamarian, Laura
   Wenter, Johanna
   Ehrmann, Laura
   Gschliesser, Viola
   Brandauer, Elisabeth
   Poewe, Werner
   Frauscher, Birgit
TI Decision Making and Executive Functions in REM Sleep Behavior Disorder
SO SLEEP
LA English
DT Article
DE iRBD; IOWA gambling task; decision making; executive functions
ID mild cognitive impairment; parkinsons-disease; early marker; dopamine; performance; dysfunction; impulsivity; ambiguity; patterns; emotion
AB Study Objectives: This study was designed to assess decision making and executive functions in patients with idiopathic REM sleep behavior disorder (iRBD). IRBD is often seen as an early sign of later evolving neurodegenerative disease, most importantly Parkinson disease (PD) and Lewy body dementia (DLB). It has been proposed that iRBD patients show a cognitive profile similar to patients with PD. Design: All participants performed an extensive test battery tapping executive functions as well as the IOWA gambling task, which measures decision making under ambiguity. Setting: University hospital sleep disorders center. Participants: 16 iRBD patients and 45 age- and education-matched controls. Intervention: N.A. Measurements and Results: Compared with controls, iRBD patients showed disadvantageous decision making under ambiguity and did not learn by feedback over the task. IRBD patients' decision pattern was characterized by the lack of a consistent strategy, as indicated by frequent shifts between the single choices. A high proportion of iRBD patients (75%) showed random performance or worse even at the end of the task. No group differences were found in tasks assessing information sampling, flexibility and categorization, problem solving, and impulsivity. Conclusions: As suggested by the present investigation, iRBD patients may show difficulties in decision making under ambiguity in a stage when other cognitive functions are relatively well preserved. Whether this is driven by subgroups of patients prone to develop PD or DLB has to be assessed by follow-up investigations.
C1 [Delazer, Margarete; Hoegl, Birgit; Zamarian, Laura; Wenter, Johanna; Ehrmann, Laura; Gschliesser, Viola; Brandauer, Elisabeth; Poewe, Werner; Frauscher, Birgit] Innsbruck Med Univ, Dept Neurol, A-6020 Innsbruck, Austria.
C3 Medical University of Innsbruck
RP Frauscher, B (corresponding author), Innsbruck Med Univ, Dept Neurol, Anichstr 35, A-6020 Innsbruck, Austria.
EM birgit.frauscher@i-med.ac.at
FU Leopold-Franzens University Innsbruck; FWF, Austrian Science Fund [P21636-B18]; UCB; BI; Merz; Merck-Serono; Austrian Science Fund (FWF) [P21636] Funding Source: Austrian Science Fund (FWF)
CR Albin RL, 2000, NEUROLOGY, V55, P1410, DOI 10.1212/WNL.55.9.1410
   [Anonymous], 2005, ICSD 2 INT CLASS SLE, V0, P148
   Bechara A, 2000, CEREB CORTEX, V10, P295, DOI 10.1093/cercor/10.3.295
   Berres M, 2000, ST HEAL T, V77, P195
   Boeve BF, 1998, NEUROLOGY, V51, P363, DOI 10.1212/WNL.51.2.363
   Brand M, 2007, J CLIN EXP NEUROPSYC, V29, P86, DOI 10.1080/13803390500507196
   CANTAB, 2006, TEST ADM GUID, V0, P0
   Claassen DO, 2010, NEUROLOGY, V75, P494, DOI 10.1212/WNL.0b013e3181ec7fac
   Clark L, 2006, BIOL PSYCHIAT, V60, P515, DOI 10.1016/j.biopsych.2005.11.007
   Cools R, 2003, NEUROPSYCHOLOGIA, V41, P1431, DOI 10.1016/S0028-3932(03)00117-9
   Cools R, 2008, NEUROSCIENTIST, V14, P381, DOI 10.1177/1073858408317009
   Delazer M, 2009, NEUROPSYCHOLOGIA, V47, P1901, DOI 10.1016/j.neuropsychologia.2009.02.034
   DOWNES JJ, 1989, NEUROPSYCHOLOGIA, V27, P1329, DOI 10.1016/0028-3932(89)90128-0
   Dubois B, 2000, NEUROLOGY, V55, P1621, DOI 10.1212/WNL.55.11.1621
   Eisensehr I, 2000, BRAIN, V123, P1155, DOI 10.1093/brain/123.6.1155
   Euteneuer F, 2009, NEUROPSYCHOLOGIA, V47, P2882, DOI 10.1016/j.neuropsychologia.2009.06.014
   Fantini ML, 2011, SLEEP, V34, P619
   Ferini-Strambi L, 2004, NEUROLOGY, V62, P41, DOI 10.1212/01.WNL.0000101726.69701.FA
   Fox AM, 2000, CLIN NEUROPHYSIOL, V111, P1045, DOI 10.1016/S1388-2457(00)00257-1
   Frank MJ, 2004, SCIENCE, V306, P1940, DOI 10.1126/science.1102941
   Frauscher B, 2008, SLEEP, V31, P724, DOI 10.1093/sleep/31.5.724
   Gagnon JF, 2010, MOVEMENT DISORD, V25, P936, DOI 10.1002/mds.23079
   Gagnon JF, 2009, ANN NEUROL, V66, P39, DOI 10.1002/ana.21680
   Gagnon JF, 2002, NEUROLOGY, V59, P585, DOI 10.1212/WNL.59.4.585
   Gleichgerrcht E, 2010, NAT REV NEUROL, V6, P611, DOI 10.1038/nrneurol.2010.148
   Herrmann C., 1995, HADS-D HOSPITAL ANXIETY AND DEPRESSION SCALE-DEUTSCHE VERSION, V0, P0
   Ibarretxe-Bilbao N, 2009, EUR J NEUROSCI, V30, P1162, DOI 10.1111/j.1460-9568.2009.06892.x
   Iranzo A, 2011, SLEEP MED, V12, P284, DOI 10.1016/j.sleep.2010.04.021
   Iranzo A, 2006, LANCET NEUROL, V5, P572, DOI 10.1016/S1474-4422(06)70476-8
   Iranzo A, 2010, LANCET NEUROL, V9, P1070, DOI 10.1016/S1474-4422(10)70216-7
   Iranzo A, 2010, SLEEP MED, V11, P534, DOI 10.1016/j.sleep.2010.03.006
   Kim YK, 2010, EUR J NEUROL, V17, P487, DOI 10.1111/j.1468-1331.2009.02854.x
   Kobayakawa M, 2008, MOVEMENT DISORD, V23, P547, DOI 10.1002/mds.21865
   Kobayakawa M, 2010, PARKINSONISM RELAT D, V16, P453, DOI 10.1016/j.parkreldis.2010.04.011
   Lawrence AD, 1999, NEUROPSYCHOLOGIA, V37, P1359, DOI 10.1016/S0028-3932(99)00035-4
   LEHRL S, 1991, MANUAL ZUM MWT B, V0, P0
   Massicotte-Marquez J, 2008, NEUROLOGY, V70, P1250, DOI 10.1212/01.wnl.0000286943.79593.a6
   Pagonabarraga J, 2007, MOVEMENT DISORD, V22, P1430, DOI 10.1002/mds.21457
   Pantel J., 2008, FRUHERKENNUNG DEMENT, V0, P0
   Perretta JG, 2005, COGN BEHAV NEUROL, V18, P185, DOI 10.1097/01.wnn.0000187939.81541.1d
   Plazzi G, 1997, NEUROLOGY, V48, P1094, DOI 10.1212/WNL.48.4.1094
   Poletti M, 2010, MOVEMENT DISORD, V25, P1432, DOI 10.1002/mds.23098
   Robbins TW, 1998, J INT NEUROPSYCH SOC, V4, P474, DOI 10.1017/s1355617798455073
   Schenck CH, 1996, NEUROLOGY, V46, P388, DOI 10.1212/WNL.46.2.388
   SCHENCK CH, 1986, SLEEP, V9, P293, DOI 10.1093/sleep/9.2.293
   Scherfler C, 2011, ANN NEUROL, V69, P400, DOI 10.1002/ana.22245
   Schultz W, 2002, NEURON, V36, P241, DOI 10.1016/S0896-6273(02)00967-4
   Stiasny-Kolster K, 2005, BRAIN, V128, P126, DOI 10.1093/brain/awh322
   Terzaghi M, 2008, SLEEP MED, V9, P343, DOI 10.1016/j.sleep.2007.06.013
   Unger MM, 2008, MOVEMENT DISORD, V23, P596, DOI 10.1002/mds.21908
   Unger MM, 2010, SLEEP, V33, P767, DOI 10.1093/sleep/33.6.767
   Wetter TC, 2001, WIEN KLIN WOCHENSCHR, V113, P249
NR 52
TC 39
Z9 43
U1 0
U2 18
PU OXFORD UNIV PRESS INC
PI CARY
PA JOURNALS DEPT, 2001 EVANS RD, CARY, NC 27513 USA
SN 0161-8105
EI 1550-9109
J9 SLEEP
JI Sleep
PD MAY 1
PY 2012
VL 35
IS 5
BP 667
EP 673
DI 10.5665/sleep.1828
PG 7
WC Clinical Neurology; Neurosciences
SC Neurosciences & Neurology
GA 933VV
UT WOS:000303393100013
PM 22547893
DA 2024-02-01
ER

PT J
AU McCarter, SJ
   St Louis, EK
   Boeve, BF
AF McCarter, Stuart J.
   St Louis, Erik K.
   Boeve, Bradley F.
TI REM Sleep Behavior Disorder and REM Sleep Without Atonia as an Early Manifestation of Degenerative Neurological Disease
SO CURRENT NEUROLOGY AND NEUROSCIENCE REPORTS
LA English
DT Review
DE REM sleep behavior disorder; REM sleep without atonia; Parasomnia; alpha-synucleinopathy; Parkinsonism; Neurodegeneration; Braak staging; Melatonin; Clonazepam; Treatment; Neuropsychological testing; Neurological disease
ID eye-movement sleep; mild cognitive impairment; pure autonomic failure; muscle emg amplitude; parkinsons-disease; neurodegenerative disease; drug-treatment; early marker; narcolepsy; melatonin
AB Rapid eye movement (REM) sleep behavior disorder (RBD) is a parasomnia characterized by repeated episodes of dream enactment behavior and REM sleep without atonia (RSWA) during polysomnography recording. RSWA is characterized by increased phasic or tonic muscle activity seen on polysomnographic electromyogram channels. RSWA is a requisite diagnostic feature of RBD, but may also be seen in patients without clinical symptoms or signs of dream enactment as an incidental finding in neurologically normal individuals, especially in patients receiving antidepressant therapy. RBD may be idiopathic or symptomatic. Patients with idiopathic RBD often later develop other neurological features including parkinsonism, orthostatic hypotension, anosmia, or cognitive impairment. RSWA without clinical symptoms as well as clinically overt RBD also often occurs concomitantly with the alpha-synucleinopathy family of neurodegenerative disorders, which includes idiopathic Parkinson disease, Lewy body dementia, and multiple system atrophy. This review article considers the epidemiology of RBD, clinical and polysomnographic diagnostic standards for both RBD and RSWA, previously reported associations of RSWA and RBD with neurodegenerative disorders and other potential causes, the pathophysiology of which brain structures and networks mediate dysregulation of REM sleep muscle atonia, and considerations for the effective and safe management of RBD.
C1 [McCarter, Stuart J.; St Louis, Erik K.; Boeve, Bradley F.] Mayo Clin & Mayo Fdn, Mayo Ctr Sleep Med, Rochester, MN 55905 USA.
   [McCarter, Stuart J.; St Louis, Erik K.; Boeve, Bradley F.] Mayo Clin & Mayo Fdn, Dept Neurol, Rochester, MN 55905 USA.
C3 Mayo Clinic; Mayo Clinic
RP Boeve, BF (corresponding author), Mayo Clin & Mayo Fdn, Mayo Ctr Sleep Med, 200 1st St SW, Rochester, MN 55905 USA.
EM mccarter.stuart@mayo.edu; stlouis.erik@mayo.edu; bboeve@mayo.edu
FU National Center for Research Resources (NCRR) National Center for Research Resources (NCRR), a component of the National Institutes of Health (NIH) [1 UL1 RR024150]; NIH Roadmap for Medical Research [P50 AG016574, UO1 AG006786, RO1 AG015866]; Mangurian Foundation; Mayo Foundation; Mayo CTSA; Inspire, Inc.; NIH; Cephalon, Inc.; Allon Pharmaceuticals; Alzheimer's Association; GE Healthcare
CR American Academy of Sleep Medicine, 2014, INT CLASS SLEEP DIS, V281, P0, DOI 10.1007/978-1-4939-6578-6_27
   Anderson KN, 2010, EUR J NEUROL, V17, P1105, DOI 10.1111/j.1468-1331.2010.02954.x
   Anderson KN, 2009, J CLIN SLEEP MED, V5, P235
   Arnulf I, 2005, SLEEP, V28, P349
   Bodkin CL, 2009, J WOMENS HEALTH, V18, P1955, DOI 10.1089/jwh.2008.1348
   Boeve BF, 2007, BRAIN, V130, P2770, DOI 10.1093/brain/awm056
   Boeve BF, 2006, ARCH NEUROL-CHICAGO, V63, P268, DOI 10.1001/archneur.63.2.268
   Boeve BF, 2003, SLEEP MED, V4, P281, DOI 10.1016/S1389-9457(03)00072-8
   Boeve BF, 2001, MOVEMENT DISORD, V16, P622, DOI 10.1002/mds.1120
   Boeve BF, 2011, SLEEP MED, V12, P445, DOI 10.1016/j.sleep.2010.12.009
   Boeve BF, 2010, LANCET NEUROL, V9, P1040, DOI 10.1016/S1474-4422(10)70221-0
   Boeve BF, 2010, ANN NY ACAD SCI, V1184, P15, DOI 10.1111/j.1749-6632.2009.05115.x
   Bonakis A, 2008, CLIN NEUROL NEUROSUR, V110, P518, DOI 10.1016/j.clineuro.2008.01.015
   Bonakis A, 2009, SLEEP MED, V10, P641, DOI 10.1016/j.sleep.2008.07.008
   Boot BP, 2012, ANN NEUROL, V71, P49, DOI 10.1002/ana.22655
   Braak H, 2004, CELL TISSUE RES, V318, P121, DOI 10.1007/s00441-004-0956-9
   Chen PC, 2011, J NEUROL SCI, V305, P34, DOI 10.1016/j.jns.2011.03.022
   Chiu HFK, 2000, SLEEP, V23, P513
   Claassen DO, 2010, NEUROLOGY, V75, P494, DOI 10.1212/WNL.0b013e3181ec7fac
   Compta Y, 2007, SLEEP, V30, P767, DOI 10.1093/sleep/30.6.767
   Cornelius JR, 2011, ARCH NEUROL-CHICAGO, V68, P733, DOI 10.1001/archneurol.2011.106
   Cygan F, 2010, J CLIN SLEEP MED, V6, P551
   Dauvilliers Y, 2007, SLEEP, V30, P844, DOI 10.1093/sleep/30.7.844
   De Cock VC, 2011, BRAIN, V134, P856, DOI 10.1093/brain/awq379
   Fantini ML, 2006, BRAIN RES BULL, V70, P386, DOI 10.1016/j.brainresbull.2006.07.008
   Fantini ML, 2011, SLEEP, V34, P619
   Fantini ML, 2003, NEUROLOGY, V61, P1418, DOI 10.1212/WNL.61.10.1418
   Fantini ML, 2003, ANN NEUROL, V53, P774, DOI 10.1002/ana.10547
   Ferman TJ, 2011, NEUROLOGY, V77, P875, DOI 10.1212/WNL.0b013e31822c9148
   Ferman TJ, 2006, CLIN NEUROPSYCHOL, V20, P623, DOI 10.1080/13854040500376831
   Ferman TJ, 1999, NEUROLOGY, V52, P951, DOI 10.1212/WNL.52.5.951
   Ferri R, 2011, J SLEEP RES, V0, P0
   Ferri R, 2008, SLEEP, V31, P1409
   Ferri R, 2008, J SLEEP RES, V17, P89, DOI 10.1111/j.1365-2869.2008.00631.x
   Ferri R, 2010, SLEEP MED, V11, P947, DOI 10.1016/j.sleep.2010.06.003
   Frauscher B, 2011, J NEUROL, V0, P0
   Frauscher B, 2008, SLEEP, V31, P724, DOI 10.1093/sleep/31.5.724
   Frauscher B, 2010, SLEEP MED, V11, P167, DOI 10.1016/j.sleep.2009.03.011
   Gagnon JF, 2006, SLEEP, V29, P1321, DOI 10.1093/sleep/29.10.1321
   Gagnon JF, 2006, NEUROLOGY, V67, P742, DOI 10.1212/01.wnl.0000233926.47469.73
   Garcia-Borreguero D, 2002, MOVEMENT DISORD, V17, P934, DOI 10.1002/mds.10233
   Howell MJ, 2011, J CLIN SLEEP MED, V7, P639, DOI 10.5664/jcsm.1470
   Iranzo A, 2006, ANN NEUROL, V59, P178, DOI 10.1002/ana.20693
   Iranzo A, 2005, SLEEP, V28, P203, DOI 10.1093/sleep/28.2.203
   Iranzo A, 2011, SLEEP MED, V12, P284, DOI 10.1016/j.sleep.2010.04.021
   Iranzo A, 2006, LANCET NEUROL, V5, P572, DOI 10.1016/S1474-4422(06)70476-8
   Iranzo A, 2010, LANCET NEUROL, V9, P1070, DOI 10.1016/S1474-4422(10)70216-7
   Iranzo A, 2010, SLEEP MED, V11, P534, DOI 10.1016/j.sleep.2010.03.006
   Josephs KA, 2004, J CLIN NEUROPHYSIOL, V21, P440, DOI 10.1097/00004691-200411000-00008
   JOUVET M, 1965, CR SOC BIOL, V159, P895
   Jouvet M, 1967, NEUROPHYSIOLOGY STAT, V0, P146
   Ju YE, 2011, SLEEP MED, V12, P278, DOI 10.1016/j.sleep.2010.07.022
   Knudsen S, 2010, BRAIN, V133, P568, DOI 10.1093/brain/awp320
   Kumru H, 2008, SLEEP, V31, P1418
   Kunz D, 1999, MOVEMENT DISORD, V14, P507, DOI 10.1002/1531-8257(199905)14:3<507::AID-MDS1021>3.0.CO;2-8
   Kunz D, 2010, J SLEEP RES, V19, P591, DOI 10.1111/j.1365-2869.2010.00848.x
   LAPIERRE O, 1992, NEUROLOGY, V42, P1371, DOI 10.1212/WNL.42.7.1371
   Li SX, 2010, SLEEP MED, V11, P43, DOI 10.1016/j.sleep.2009.06.008
   Lu J, 2006, NATURE, V441, P589, DOI 10.1038/nature04767
   Marques A, 2010, J NEUROL, V257, P383, DOI 10.1007/s00415-009-5328-7
   Massicotte-Marquez J, 2008, NEUROLOGY, V70, P1250, DOI 10.1212/01.wnl.0000286943.79593.a6
   Massironi G, 2003, INT PSYCHOGERIATR, V15, P377, DOI 10.1017/S1041610203009621
   Mathis J, 2007, J NEUROL NEUROSUR PS, V78, P427, DOI 10.1136/jnnp.2006.099515
   Molano J, 2010, BRAIN, V133, P540, DOI 10.1093/brain/awp280
   Montplaisir J, 2010, MOVEMENT DISORD, V25, P2044, DOI 10.1002/mds.23257
   Nightingale S, 2005, SLEEP MED, V6, P253, DOI 10.1016/j.sleep.2004.11.007
   Nomura T, 2011, PSYCHIAT CLIN NEUROS, V65, P264, DOI 10.1111/j.1440-1819.2011.02201.x
   Ohayon MM, 2010, SLEEP MED, V11, P941, DOI 10.1016/j.sleep.2010.02.016
   Olson EJ, 2000, BRAIN, V123, P331, DOI 10.1093/brain/123.2.331
   Plazzi G, 1998, J NEUROL NEUROSUR PS, V64, P683, DOI 10.1136/jnnp.64.5.683
   Postuma RB, 2010, NEUROLOGY, V74, P239, DOI 10.1212/WNL.0b013e3181ca0166
   Postuma RB, 2009, BRAIN, V132, P3298, DOI 10.1093/brain/awp244
   Postuma RB, 2009, NEUROLOGY, V72, P1296, DOI 10.1212/01.wnl.0000340980.19702.6e
   Postuma RB, 2011, ANN NEUROL, V69, P811, DOI 10.1002/ana.22282
   Postuma RB, 2011, MOVEMENT DISORD, V26, P1529, DOI 10.1002/mds.23677
   Ringman JM, 2000, NEUROLOGY, V55, P870, DOI 10.1212/WNL.55.6.870
   SAKAI K, 1979, BRAIN RES, V176, P233, DOI 10.1016/0006-8993(79)90981-8
   Schenck CH, 1996, NEUROLOGY, V46, P388, DOI 10.1212/WNL.46.2.388
   Schenck CH, 1996, AM J MED, V100, P333, DOI 10.1016/S0002-9343(97)89493-4
   SCHENCK CH, 1992, ANN NEUROL, V32, P3, DOI 10.1002/ana.410320103
   SCHENCK CH, 1986, SLEEP, V9, P293, DOI 10.1093/sleep/9.2.293
   Schenck CH, 1990, CLEV CLIN J MED S, V57, P10
   Schmidt MH, 2006, SLEEP MED, V7, P418, DOI 10.1016/j.sleep.2006.03.018
   Shinno H, 2008, PROG NEURO-PSYCHOPH, V32, P1749, DOI 10.1016/j.pnpbp.2008.06.015
   Sixel-Döring F, 2011, NEUROLOGY, V77, P1048, DOI 10.1212/WNL.0b013e31822e560e
   Sixel-Döring F, 2009, SLEEP MED, V10, P407, DOI 10.1016/j.sleep.2008.05.004
   Stiasny-Kolster K, 2007, MOVEMENT DISORD, V22, P2386, DOI 10.1002/mds.21740
   Takeuchi N, 2001, PSYCHIAT CLIN NEUROS, V55, P267, DOI 10.1046/j.1440-1819.2001.00854.x
   Tan KM, 2008, NEUROLOGY, V70, P1883, DOI 10.1212/01.wnl.0000312275.04260.a0
   Teman PT, 2009, SLEEP MED, V10, P60, DOI 10.1016/j.sleep.2007.11.019
   Terzaghi M, 2008, SLEEP MED, V9, P343, DOI 10.1016/j.sleep.2007.06.013
   Thannickal TC, 2007, BRAIN, V130, P1586, DOI 10.1093/brain/awm097
   Tippmann-Peikert M, 2006, NEUROLOGY, V66, P1277, DOI 10.1212/01.wnl.0000208518.72660.ff
   Weyer A, 2006, NEUROLOGY, V66, P608, DOI 10.1212/01.WNL.0000198251.94422.F3
   Wing YK, 2008, J NEUROL NEUROSUR PS, V79, P1415, DOI 10.1136/jnnp.2008.155374
NR 96
TC 89
Z9 95
U1 0
U2 27
PU SPRINGER
PI NEW YORK
PA ONE NEW YORK PLAZA, SUITE 4600, NEW YORK, NY, UNITED STATES
SN 1528-4042
EI 1534-6293
J9 CURR NEUROL NEUROSCI
JI Curr. Neurol. Neurosci. Rep.
PD APR 15
PY 2012
VL 12
IS 2
BP 182
EP 192
DI 10.1007/s11910-012-0253-z
PG 11
WC Clinical Neurology; Neurosciences
SC Neurosciences & Neurology
GA 912KR
UT WOS:000301797400010
PM 22328094
DA 2024-02-01
ER

PT J
AU McDowell, K
   Chesselet, MF
AF McDowell, Kimberly
   Chesselet, Marie-Francoise
TI Animal models of the non-motor features of Parkinson's disease
SO NEUROBIOLOGY OF DISEASE
LA English
DT Review
DE Rats; Mice; Non-human primates
ID enteric nervous-system; human alpha-synuclein; pitx3-deficient aphakia mice; sleep behavior disorder; incidental lewy body; mptp-treated monkeys; substantia-nigra; dopaminergic-neurons; transgenic mice; dj-1-deficient mice
AB The non-motor symptoms (NMS) of Parkinson's disease (PD) occur in roughly 90% of patients, have a profound negative impact on their quality of life, and often go undiagnosed. NMS typically involve many functional systems, and include sleep disturbances, neuropsychiatric and cognitive deficits, and autonomic and sensory dysfunction. The development and use of animal models have provided valuable insight into the classical motor symptoms of PD over the past few decades. Toxin-induced models provide a suitable approach to study aspects of the disease that derive from the loss of nigrostriatal dopaminergic neurons, a cardinal feature of PD. This also includes some NMS, primarily cognitive dysfunction. However, several NMS poorly respond to dopaminergic treatments, suggesting that they may be due to other pathologies. Recently developed genetic models of PD are providing new ways to model these NMS and identify their mechanisms. This review summarizes the current available literature on the ability of both toxin-induced and genetically-based animal models to reproduce the NMS of PD. (C) 2011 Elsevier Inc. All rights reserved.
C1 [Chesselet, Marie-Francoise] Univ Calif Los Angeles, Dept Neurol, David Geffen Sch Med, Reed Neurol Res Ctr, Los Angeles, CA 90095 USA.
C3 University of California System; University of California Los Angeles; University of California Los Angeles Medical Center; David Geffen School of Medicine at UCLA
RP Chesselet, MF (corresponding author), Univ Calif Los Angeles, Dept Neurol, David Geffen Sch Med, Reed Neurol Res Ctr, Room 8114,710 Westwood Plaza, Los Angeles, CA 90095 USA.
EM MChesselet@mednet.ucla.edu
FU UCLA, Morris K. Udall Parkinson Disease Research Center of Excellence [P50 NS38367]; UCLA Center for Gene Environment in Parkinson's Disease [P01ES016732]
CR Abbott RD, 2005, NEUROLOGY, V65, P1442, DOI 10.1212/01.wnl.0000183056.89590.0d
   Abbott RD, 2007, MOVEMENT DISORD, V22, P1581, DOI 10.1002/mds.21560
   Almirall H, 1999, J NEURAL TRANSM, V106, P1125, DOI 10.1007/s007020050228
   Anderson G, 2007, EXP NEUROL, V207, P4, DOI 10.1016/j.expneurol.2007.05.010
   Ardayfio P, 2008, NEUROBIOL DIS, V31, P406, DOI 10.1016/j.nbd.2008.05.017
   Arman A, 2010, EUR CYTOKINE NETW, V21, P116, DOI 10.1684/ecn.2010.0186
   Barraud Q, 2009, EXP NEUROL, V219, P574, DOI 10.1016/j.expneurol.2009.07.019
   Bassetti CL, 2011, NEURODEGENER DIS, V8, P95, DOI 10.1159/000316613
   Belin AC, 2011, BEHAV BRAIN RES, V217, P439, DOI 10.1016/j.bbr.2010.11.023
   Bergman O, 2010, NEUROBIOL AGING, V31, P114, DOI 10.1016/j.neurobiolaging.2008.03.008
   Betarbet R, 2000, NAT NEUROSCI, V3, P1301, DOI 10.1038/81834
   Bibbiani F, 2005, EXP NEUROL, V192, P73, DOI 10.1016/j.expneurol.2004.11.013
   Björklund A, 2010, PROG BRAIN RES, V184, P53, DOI 10.1016/S0079-6123(10)84004-X
   Boeve BF, 2007, BRAIN, V130, P2770, DOI 10.1093/brain/awm056
   Bonifati V, 2003, SCIENCE, V299, P256, DOI 10.1126/science.1077209
   Braak H, 2006, NEUROSCI LETT, V396, P67, DOI 10.1016/j.neulet.2005.11.012
   Braak H, 2003, NEUROBIOL AGING, V24, P197, DOI 10.1016/S0197-4580(02)00065-9
   BREESE GR, 1971, BRIT J PHARMACOL, V42, P88, DOI 10.1111/j.1476-5381.1971.tb07089.x
   Bronstein JM, 2011, ARCH NEUROL-CHICAGO, V68, P165, DOI 10.1001/archneurol.2010.260
   Brown TP, 2006, ENVIRON HEALTH PERSP, V114, P156, DOI 10.1289/ehp.8095
   Cannon JR, 2009, NEUROBIOL DIS, V34, P279, DOI 10.1016/j.nbd.2009.01.016
   CARLSSON A, 1957, NATURE, V180, P1200, DOI 10.1038/1801200a0
   CARLSSON A, 1972, ACTA NEUROL SCAND, V48, P11
   Caudle WM, 2007, J NEUROSCI, V27, P8138, DOI 10.1523/JNEUROSCI.0319-07.2007
   Chandran JS, 2008, NEUROBIOL DIS, V29, P505, DOI 10.1016/j.nbd.2007.11.011
   Chaudhuri KR., 2011, PARKINSONISM RELAT D, V0, P0
   Chaumette T, 2009, NEUROGASTROENT MOTIL, V21, P215, DOI 10.1111/j.1365-2982.2008.01226.x
   Chesselet MF, 1996, TRENDS NEUROSCI, V19, P417
   Chudler EH, 2008, BRAIN RES, V1213, P41, DOI 10.1016/j.brainres.2008.03.053
   Cools R, 2001, CEREB CORTEX, V11, P1136, DOI 10.1093/cercor/11.12.1136
   Cools R, 2007, NEUROPSYCHOPHARMACOL, V32, P180, DOI 10.1038/sj.npp.1301153
   Da Cunha C, 2001, BEHAV BRAIN RES, V124, P9, DOI 10.1016/S0166-4328(01)00211-X
   Decamp E, 2004, EUR J NEUROSCI, V20, P1371, DOI 10.1111/j.1460-9568.2004.03586.x
   Decamp E, 2009, BRAIN RES, V1262, P109, DOI 10.1016/j.brainres.2009.01.028
   Dickson DW, 2010, MOVEMENT DISORD, V25, PS78, DOI 10.1002/mds.22637
   Djaldetti R, 2004, NEUROLOGY, V62, P2171, DOI 10.1212/01.WNL.0000130455.38550.9D
   DLUZEN DE, 1992, BRAIN RES, V586, P144, DOI 10.1016/0006-8993(92)91385-R
   Dorsey ER, 2007, NEUROLOGY, V68, P384, DOI 10.1212/01.wnl.0000247740.47667.03
   DOTY RL, 1992, ANN NEUROL, V32, P97, DOI 10.1002/ana.410320116
   Drolet RE, 2009, NEUROBIOL DIS, V36, P96, DOI 10.1016/j.nbd.2009.06.017
   EDWARDS LL, 1991, MOVEMENT DISORD, V6, P151, DOI 10.1002/mds.870060211
   Factor SA, 2008, NEUROTHERAPEUTICS, V5, P164, DOI 10.1016/j.nurt.2007.12.001
   Fahn S., 2010, PARKINSONISM, V0, P751
   FAULL RLM, 1969, EXP NEUROL, V23, P332, DOI 10.1016/0014-4886(69)90081-8
   FEARNLEY JM, 1991, BRAIN, V114, P2283, DOI 10.1093/brain/114.5.2283
   Feger J., 2002, ANNALES PHARMACEUTIQUES FRANCAISES, V60, P3
   Fernagut PO, 2007, SYNAPSE, V61, P991, DOI 10.1002/syn.20456
   FernandezRuiz J, 1995, NEUROREPORT, V7, P102, DOI 10.1097/00001756-199512290-00024
   Ferrante RJ, 1997, BRAIN RES, V753, P157, DOI 10.1016/S0006-8993(97)00008-5
   Ferro MM, 2005, J NEUROSCI METH, V148, P78, DOI 10.1016/j.jneumeth.2005.04.005
   Fleming SM, 2006, NEUROSCIENCE, V142, P1245, DOI 10.1016/j.neuroscience.2006.07.005
   Fleming S. M., 2009, SOC NEUR ABSTR, V531.9, P0
   Fleming SM, 2008, EUR J NEUROSCI, V28, P247, DOI 10.1111/j.1460-9568.2008.06346.x
   Fleming SM, 2004, J NEUROSCI, V24, P9434, DOI 10.1523/JNEUROSCI.3080-04.2004
   Fleming SM, 2004, EXP NEUROL, V187, P418, DOI 10.1016/j.expneurol.2004.01.023
   Fleming SM, 2008, SOC NEUR ABSTR, V0, PN3
   Freichel C, 2007, NEUROBIOL AGING, V28, P1421, DOI 10.1016/j.neurobiolaging.2006.06.013
   Fuchs J, 2009, NEUROBIOL AGING, V30, P731, DOI 10.1016/j.neurobiolaging.2007.08.014
   George S, 2008, EXP NEUROL, V210, P788, DOI 10.1016/j.expneurol.2007.12.017
   Gerlach M, 2011, J NEURAL TRANSM, V0, P0
   Gevaerd MS, 2001, BRAIN RES BULL, V55, P101, DOI 10.1016/S0361-9230(01)00501-9
   Glatt CE, 2006, HUM MOL GENET, V15, P299, DOI 10.1093/hmg/ddi445
   Goldberg MS, 2003, J BIOL CHEM, V278, P43628, DOI 10.1074/jbc.M308947200
   Goldberg MS, 2005, NEURON, V45, P489, DOI 10.1016/j.neuron.2005.01.041
   Goldstein DS, 2003, J PHARMACOL EXP THER, V306, P855, DOI 10.1124/jpet.103.051714
   Gonera EG, 1997, MOVEMENT DISORD, V12, P871, DOI 10.1002/mds.870120607
   Gravotta L, 2011, J MOL NEUROSCI, V45, P162, DOI 10.1007/s12031-011-9520-8
   Greene JG, 2009, EXP NEUROL, V218, P154, DOI 10.1016/j.expneurol.2009.04.023
   Guillot TS, 2009, MOL NEUROBIOL, V39, P149, DOI 10.1007/s12035-009-8059-y
   Ha AD, 2011, PARKINSONISM RELAT D, V17, P625, DOI 10.1016/j.parkreldis.2011.05.020
   Halliday G, 2011, MOVEMENT DISORD, V26, P1015, DOI 10.1002/mds.23669
   HALLIDAY GM, 1990, BRAIN RES, V510, P104, DOI 10.1016/0006-8993(90)90733-R
   Harding AJ, 2002, BRAIN, V125, P2431, DOI 10.1093/brain/awf251
   Hawkes CH, 2010, PARKINSONISM RELAT D, V16, P79, DOI 10.1016/j.parkreldis.2009.08.007
   Hwang DY, 2005, J NEUROSCI, V25, P2132, DOI 10.1523/JNEUROSCI.3718-04.2005
   Hwang DY, 2003, MOL BRAIN RES, V114, P123, DOI 10.1016/S0169-328X(03)00162-1
   Iranzo A, 2006, LANCET NEUROL, V5, P572, DOI 10.1016/S1474-4422(06)70476-8
   JAVITCH JA, 1985, P NATL ACAD SCI USA, V82, P2173, DOI 10.1073/pnas.82.7.2173
   Jellinger KA, 2009, J NEUROL, V256, PS270, DOI 10.1007/s00415-009-5243-y
   Jenner P, 2003, ANN NEUROL, V53, PS26, DOI 10.1002/ana.10483
   Jenner P, 2009, PARKINSONISM RELAT D, V15, P406, DOI 10.1016/S1353-8020(09)70829-6
   Jenner P, 2008, ANN NEUROL, V64, PS16, DOI 10.1002/ana.21489
   Johnston RE, 1999, BEHAV BRAIN RES, V104, P189, DOI 10.1016/S0166-4328(99)00068-6
   Kano O, 2011, PARKINSONS DIS-US, V2011, P0, DOI 10.4061/2011/143547
   Kaur H, 2011, NEUROCHEM RES, V36, P1435, DOI 10.1007/s11064-011-0469-3
   Kehagia AA, 2010, LANCET NEUROL, V9, P1200, DOI 10.1016/S1474-4422(10)70212-X
   Kim RH, 2005, P NATL ACAD SCI USA, V102, P5215, DOI 10.1073/pnas.0501282102
   Kingsbury AE, 2010, MOVEMENT DISORD, V25, P2508, DOI 10.1002/mds.23305
   Krüger R, 1998, NAT GENET, V18, P106, DOI 10.1038/ng0298-106
   Kudo T, 2011, EXP NEUROL, V232, P66, DOI 10.1016/j.expneurol.2011.08.003
   Kulisevsky J, 2000, DRUG AGING, V16, P365, DOI 10.2165/00002512-200016050-00006
   Kuo YM, 2010, HUM MOL GENET, V19, P1633, DOI 10.1093/hmg/ddq038
   Laloux C, 2008, EXP BRAIN RES, V186, P635, DOI 10.1007/s00221-008-1268-1
   Lam HA, 2011, J NEUROSCI RES, V89, P1091, DOI 10.1002/jnr.22611
   Langston JW, 1999, ANN NEUROL, V46, P598, DOI 10.1002/1531-8249(199910)46:4<598::AID-ANA7>3.0.CO;2-F
   Lawal HO, 2010, NEUROBIOL DIS, V40, P102, DOI 10.1016/j.nbd.2010.05.008
   Le WD, 2011, NEUROBIOL AGING, V32, P750, DOI 10.1016/j.neurobiolaging.2009.03.015
   Lim SY, 2009, ARCH NEUROL-CHICAGO, V66, P167, DOI 10.1001/archneurol.2008.561
   Lim Y, 2011, J NEUROSCI, V31, P10076, DOI 10.1523/JNEUROSCI.0618-11.2011
   Lima MMS, 2007, PLOS ONE, V2, P0, DOI 10.1371/journal.pone.0000513
   Litteljohn D, 2008, EUR J NEUROSCI, V28, P707, DOI 10.1111/j.1460-9568.2008.06371.x
   Lücking CB, 2000, NEW ENGL J MED, V342, P1560, DOI 10.1056/NEJM200005253422103
   Manning-Bog AB, 2002, J BIOL CHEM, V277, P1641, DOI 10.1074/jbc.C100560200
   Martinez-Martin P., 2011, J NEUROL SCI, V0, P0
   Masliah E, 2011, PLOS ONE, V6, P0, DOI 10.1371/journal.pone.0019338
   McCormack AL, 2002, NEUROBIOL DIS, V10, P119, DOI 10.1006/nbdi.2002.0507
   McDowell KA, 2010, EXP NEUROL, V226, P84, DOI 10.1016/j.expneurol.2010.08.005
   Menza M, 2010, PSYCHOSOMATICS, V51, P474, DOI 10.1176/appi.psy.51.6.474
   Miller GW, 1999, EXP NEUROL, V156, P138, DOI 10.1006/exnr.1998.7008
   Monaca C, 2004, EUR J NEUROSCI, V20, P2474, DOI 10.1111/j.1460-9568.2004.03694.x
   Mulligan C.K, 2008, SOC NEUR ABSTR, V742.19, P0
   NICKLAS WJ, 1985, LIFE SCI, V36, P2503, DOI 10.1016/0024-3205(85)90146-8
   Nuber S, 2008, J NEUROSCI, V28, P2471, DOI 10.1523/JNEUROSCI.3040-07.2008
   Nunes I, 2003, P NATL ACAD SCI USA, V100, P4245, DOI 10.1073/pnas.0230529100
   Oka H, 2007, BRAIN, V130, P2425, DOI 10.1093/brain/awm174
   Padovani A, 2006, NEUROL SCI, V27, PS40, DOI 10.1007/s10072-006-0546-6
   PAULUS W, 1991, J NEUROPATH EXP NEUR, V50, P743, DOI 10.1097/00005072-199111000-00006
   Pedersen KM, 2005, MOVEMENT DISORD, V20, P164, DOI 10.1002/mds.20289
   PERESE DA, 1989, BRAIN RES, V494, P285, DOI 10.1016/0006-8993(89)90597-0
   Perl Daniel P, 2007, HANDB CLIN NEUROL, V83, P205, DOI 10.1016/S0072-9752(07)83008-9
   Pham TT, 2010, GENES BRAIN BEHAV, V9, P305, DOI 10.1111/j.1601-183X.2009.00559.x
   Polymeropoulos MH, 1997, SCIENCE, V276, P2045, DOI 10.1126/science.276.5321.2045
   Prediger RDS, 2006, EXP NEUROL, V202, P391, DOI 10.1016/j.expneurol.2006.07.001
   Prediger RDS, 2010, NEUROTOX RES, V17, P114, DOI 10.1007/s12640-009-9087-0
   PRZEDBORSKI S, 1995, NEUROSCIENCE, V67, P631, DOI 10.1016/0306-4522(95)00066-R
   Rabinovic AD, 2000, NEUROSCIENCE, V101, P67, DOI 10.1016/S0306-4522(00)00293-1
   Rajput AH, 2001, PARKINSONISM RELAT D, V8, P95, DOI 10.1016/S1353-8020(01)00023-2
   Rockenstein E, 2002, J NEUROSCI RES, V68, P568, DOI 10.1002/jnr.10231
   Rommelfanger KS, 2004, J NEUROCHEM, V91, P1116, DOI 10.1111/j.1471-4159.2004.02785.x
   ROSLAND JH, 1992, PHARMACOL TOXICOL, V70, P31, DOI 10.1111/j.1600-0773.1992.tb00421.x
   Ross GW, 2008, ANN NEUROL, V63, P167, DOI 10.1002/ana.21291
   Ross GW, 2006, MOVEMENT DISORD, V21, P2062, DOI 10.1002/mds.21076
   Salin P, 1996, EUR J NEUROSCI, V8, P1746, DOI 10.1111/j.1460-9568.1996.tb01318.x
   Santiago RM, 2010, PROG NEURO-PSYCHOPH, V34, P1104, DOI 10.1016/j.pnpbp.2010.06.004
   Savica R, 2009, NEUROLOGY, V73, P1752, DOI 10.1212/WNL.0b013e3181c34af5
   SCHNEIDER JS, 1990, BRAIN RES, V519, P122, DOI 10.1016/0006-8993(90)90069-N
   SCHNEIDER JS, 1995, NEURODEGENERATION, V4, P245, DOI 10.1016/1055-8330(95)90014-4
   Schrag A, 2004, J NEUROL, V251, P795, DOI 10.1007/s00415-004-0483-3
   Schwarting RKW, 1996, PROG NEUROBIOL, V50, P275, DOI 10.1016/S0301-0082(96)00040-8
   Shen WB, 2010, ANN NEUROL, V68, P70, DOI 10.1002/ana.22018
   Shin JH, 2011, CELL, V144, P689, DOI 10.1016/j.cell.2011.02.010
   Shulman JM, 2011, ANNU REV PATHOL-MECH, V6, P193, DOI 10.1146/annurev-pathol-011110-130242
   Shulman LM, 2002, PARKINSONISM RELAT D, V8, P193, DOI 10.1016/S1353-8020(01)00015-3
   Slovin H, 1999, J NEUROPHYSIOL, V81, P858, DOI 10.1152/jn.1999.81.2.858
   Sotiriou E, 2010, NEUROBIOL AGING, V31, P2103, DOI 10.1016/j.neurobiolaging.2008.11.010
   Spillantini MG, 1998, P NATL ACAD SCI USA, V95, P6469, DOI 10.1073/pnas.95.11.6469
   Sullivan KL, 2007, PARKINSONISM RELAT D, V13, P545, DOI 10.1016/j.parkreldis.2006.10.008
   Swainson R, 2000, NEUROPSYCHOLOGIA, V38, P596, DOI 10.1016/S0028-3932(99)00103-7
   Tadaiesky MT, 2008, NEUROSCIENCE, V156, P830, DOI 10.1016/j.neuroscience.2008.08.035
   Takatsu H, 2000, J NUCL MED, V41, P71
   Tanner CM, 2011, ENVIRON HEALTH PERSP, V119, P866, DOI 10.1289/ehp.1002839
   Taylor TN, 2009, J NEUROSCI, V29, P8103, DOI 10.1523/JNEUROSCI.1495-09.2009
   Thompson AW, 2011, PARKINSONISM RELAT D, V17, P40, DOI 10.1016/j.parkreldis.2010.10.007
   Tillerson JL, 2002, EXP NEUROL, V178, P80, DOI 10.1006/exnr.2002.8021
   Torres ES., 2010, SOC NEUR ABSTR, V750.25, P0
   UNGERSTEDT U, 1968, EUR J PHARMACOL, V5, P107, DOI 10.1016/0014-2999(68)90164-7
   UNGERSTEDT U, 1971, ACTA PHYSIOL SCAND, V0, P95
   Valente EM, 2004, SCIENCE, V304, P1158, DOI 10.1126/science.1096284
   van Vliet SAM, 2006, BEHAV PHARMACOL, V17, P453, DOI 10.1097/00008877-200609000-00011
   Vlaar Annemarie, 2011, PRACT NEUROL, V11, P145, DOI 10.1136/practneurol-2011-000011
   Vuckovic MG, 2008, NEUROBIOL DIS, V32, P319, DOI 10.1016/j.nbd.2008.07.015
   WADDINGTON JL, 1980, PHARMACOL BIOCHEM BE, V13, P915, DOI 10.1016/0091-3057(80)90229-4
   WAKABAYASHI K, 1989, ARCH HISTOL CYTOL, V52, P191, DOI 10.1679/aohc.52.Suppl_191
   Wang A, 2011, EUR J EPIDEMIOL, V26, P547, DOI 10.1007/s10654-011-9574-5
   Wang LX, 2008, NEUROREPORT, V19, P873, DOI 10.1097/WNR.0b013e3282ffda5e
   Weintraub D, 2008, AM J MANAG CARE, V14, P0
   Whitehead DL, 2008, MOVEMENT DISORD, V23, P1137, DOI 10.1002/mds.22057
   Wilson JMB, 2002, NEUROMOL MED, V1, P207
   Wolters EC, 2009, PARKINSONISM RELAT D, V15, PS6, DOI 10.1016/S1353-8020(09)70770-9
   Yang W, 2007, HUM MOL GENET, V16, P2900, DOI 10.1093/hmg/ddm249
   Yi PL, 2007, SLEEP, V30, P413, DOI 10.1093/sleep/30.4.413
   Yoritaka A, 1996, P NATL ACAD SCI USA, V93, P2696, DOI 10.1073/pnas.93.7.2696
   Zgaljardic DJ, 2004, J NEURAL TRANSM, V111, P1287, DOI 10.1007/s00702-004-0178-z
   Zhou W, 2008, J BIOL CHEM, V283, P9863, DOI 10.1074/jbc.M710232200
   Zhu CN, 2004, J COMP NEUROL, V478, P418, DOI 10.1002/cne.20305
   Zhu H.C., 2011, J MOL NEUROSCI, V0, P0
   Zhu XR, 2007, EUR J NEUROSCI, V26, P1902, DOI 10.1111/j.1460-9568.2007.05812.x
   Zuch CL, 2000, J COMP NEUROL, V427, P440, DOI 10.1002/1096-9861(20001120)427:3<440::AID-CNE10>3.0.CO;2-7
NR 178
TC 112
Z9 126
U1 0
U2 27
PU ACADEMIC PRESS INC ELSEVIER SCIENCE
PI SAN DIEGO
PA 525 B ST, STE 1900, SAN DIEGO, CA 92101-4495 USA
SN 0969-9961
EI 1095-953X
J9 NEUROBIOL DIS
JI Neurobiol. Dis.
PD JUN 15
PY 2012
VL 46
IS 3
BP 597
EP 606
DI 10.1016/j.nbd.2011.12.040
PG 10
WC Neurosciences
SC Neurosciences & Neurology
GA 950DK
UT WOS:000304629300010
PM 22236386
DA 2024-02-01
ER

PT J
AU Chen, W
   Xu, ZM
   Wang, G
   Chen, SD
AF Chen, Wei
   Xu, Zhi-Min
   Wang, Gang
   Chen, Sheng-Di
TI Non-motor symptoms of Parkinson's disease in China: A review of the literature
SO PARKINSONISM & RELATED DISORDERS
LA English
DT Review
DE Parkinson's disease; Non-motor symptoms; Non-dopaminergic; Recognition
ID sleep behavior disorder; impulse control disorders; excessive daytime sleepiness; neurodegenerative disorder; brain pathology; depression; dementia; prevalence; dopamine; scale
AB Parkinson's disease (PD) is generally considered as a neurodegenerative disorder commonly characterized by bradykinesia, resting tremor, rigidity and postural instability. However, increasing evidence demonstrates that serial non-motor symptoms (NMSs), including sensory symptoms, dysautonomia, neurobehavioral disorders and sleep disturbances frequently occur prior to motor signs and invariably emerge with the disease progression. Compared with motor symptoms, the NMSs are frequently under-recognized and poorly managed in clinical practice. A growing number of clinical studies on NMSs of PD have been carried out in China over the past decade. They revealed that there were not only common features, but also some differences on NMSs between Chinese patients and those in the West. Meanwhile, pharmacological and non-pharmacological strategies are available for the treatment of some NMSs associated with PD in China contained in Chinese guidelines for the treatment of PD. Large cohort studies across the country are warranted in the future to explore the epidemiological and biological features of specific NMSs in Chinese PD patients. (c) 2012 Elsevier Ltd. All rights reserved.
C1 [Wang, Gang] Shanghai Jiao Tong Univ, Sch Med, Ruijin Hosp, Dept Neurol, Shanghai 200025, Peoples R China.
   Shanghai Jiao Tong Univ, Sch Med, Ruijin Hosp, Inst Neurol, Shanghai 200025, Peoples R China.
C3 Shanghai Jiao Tong University; Shanghai Jiao Tong University
RP Wang, G (corresponding author), Shanghai Jiao Tong Univ, Sch Med, Ruijin Hosp, Dept Neurol, Shanghai 200025, Peoples R China.
EM wgneuron@hotmail.com; chen_sd@medmail.com.cn
FU National Program of Basic Research of China [2011CB504104]; Shanghai Key Project of Basic Science Research [10411954500]; Shanghai Key Discipline Program [S30202]; Program for Outstanding Medical Academic Leader [LJ 06003]
CR Aarsland D, 2005, MOVEMENT DISORD, V20, P1255, DOI 10.1002/mds.20527
   Aarsland D, 2001, NEUROLOGY, V56, P730, DOI 10.1212/WNL.56.6.730
   Abbott RD, 2001, NEUROLOGY, V57, P456, DOI 10.1212/WNL.57.3.456
   Auyeung M, 2011, PARKINSONISM RELAT D, V17, P635, DOI 10.1016/j.parkreldis.2011.06.001
   Barone P, 2004, NEUROLOGY, V63, PS35, DOI 10.1212/WNL.63.8_suppl_3.S35
   Barone P, 2009, MOVEMENT DISORD, V24, P1641, DOI 10.1002/mds.22643
   Bayulkem K, 2010, J NEUROL SCI, V289, P89, DOI 10.1016/j.jns.2009.08.022
   Beiske AG, 2009, PAIN, V141, P173, DOI 10.1016/j.pain.2008.12.004
   Boesveldt S, 2008, MOVEMENT DISORD, V23, P1984, DOI 10.1002/mds.22155
   Bohnen NI, 2006, J NEUROL, V253, P242, DOI 10.1007/s00415-005-0971-0
   Bosboom JLW, 2004, J NEURAL TRANSM, V111, P1303, DOI 10.1007/s00702-004-0168-1
   Braak H, 2006, NEUROSCI LETT, V396, P67, DOI 10.1016/j.neulet.2005.11.012
   Braak H, 2003, NEUROBIOL AGING, V24, P197, DOI 10.1016/S0197-4580(02)00065-9
   Chaudhuri KR, 2007, MOVEMENT DISORD, V22, P1901, DOI 10.1002/mds.21596
   Chaudhuri KR, 2006, MOVEMENT DISORD, V21, P916, DOI 10.1002/mds.20844
   Chaudhuri KR, 2006, LANCET NEUROL, V5, P235, DOI 10.1016/S1474-4422(06)70373-8
   Chen CS, 2009, CHIN J CONT NEUROL N, V9, P257
   Chen SD, 2006, CHIN J NEUROL, V0, P409
   Chen SD, 2009, CHIN J NEUROL, V42, P352
   Chen YK, 2010, INT J PSYCHIAT MED, V40, P97, DOI 10.2190/PM.40.1.h
   Cheng YB, 2008, PARKINSONISM RELAT D, V14, P43, DOI 10.1016/j.parkreldis.2007.05.011
   DOTY RL, 1992, J NEUROL NEUROSUR PS, V55, P138, DOI 10.1136/jnnp.55.2.138
   Erro ME, 2010, REV NEUROLOGIA, V50, P0
   Evans AH, 2009, MOVEMENT DISORD, V24, P1561, DOI 10.1002/mds.22505
   Fan WH, 2009, NEUROSCI LETT, V465, P6, DOI 10.1016/j.neulet.2009.06.074
   Fénelon G, 2010, J NEUROL SCI, V289, P12, DOI 10.1016/j.jns.2009.08.014
   Ford B, 2010, MOVEMENT DISORD, V25, PS98, DOI 10.1002/mds.22716
   Forsaa EB, 2010, ARCH NEUROL-CHICAGO, V67, P996, DOI 10.1001/archneurol.2010.166
   Gan J, 2008, CHIN J CLIN NEUROSC, V16, P251
   Gjerstad MD, 2008, J NEUROL NEUROSUR PS, V79, P387, DOI 10.1136/jnnp.2007.116830
   Gjerstad MD, 2006, NEUROLOGY, V67, P853, DOI 10.1212/01.wnl.0000233980.25978.9d
   Guo XD, 2008, STEREOT FUNCT NEUROS, V86, P237, DOI 10.1159/000131662
   Hawkes C, 2003, MOVEMENT DISORD, V18, P364, DOI 10.1002/mds.10379
   Iranzo A, 2006, LANCET NEUROL, V5, P572, DOI 10.1016/S1474-4422(06)70476-8
   Jia Shu-hong, 2010, ZHONGHUA YI XUE ZA ZHI, V90, P1886
   Khan NL, 2004, NEUROLOGY, V62, P1224, DOI 10.1212/01.WNL.0000118281.66802.81
   Kujawa K, 2000, ARCH NEUROL-CHICAGO, V57, P1461, DOI 10.1001/archneur.57.10.1461
   Li HJ, 2010, MOVEMENT DISORD, V25, P2740, DOI 10.1002/mds.23368
   Li W, 2010, AM J NEURORADIOL, V31, P1861, DOI 10.3174/ajnr.A2195
   Liu Y, 2009, CHIN J CONT NEUROL N, V9, P261
   [陆丽霞 LU Li-xia], 2009, 中华神经科杂志 CHINESE JOURNAL OF NEUROLOGY, V42, P520
   Menza M, 2010, MOVEMENT DISORD, V25, PS117, DOI 10.1002/mds.22788
   Nègre-Pagès L, 2008, MOVEMENT DISORD, V23, P1361, DOI 10.1002/mds.22142
   Olson EJ, 2000, BRAIN, V123, P331, DOI 10.1093/brain/123.2.331
   Pfeiffer RF, 2011, PARKINSONISM RELAT D, V17, P10, DOI 10.1016/j.parkreldis.2010.08.003
   Phillips RJ, 2008, NEUROSCIENCE, V153, P733, DOI 10.1016/j.neuroscience.2008.02.074
   Poewe W, 2010, NAT REV NEUROL, V6, P417, DOI 10.1038/nrneurol.2010.87
   Politis M, 2010, NEUROLOGY, V75, P1920, DOI 10.1212/WNL.0b013e3181feb2ab
   Postuma RB, 2006, NEUROLOGY, V66, P845, DOI 10.1212/01.wnl.0000203648.80727.5b
   Qin ZH, 2009, PARKINSONISM RELAT D, V15, P767, DOI 10.1016/j.parkreldis.2009.05.011
   Qin ZH, 2009, CLIN NEUROL NEUROSUR, V111, P733, DOI 10.1016/j.clineuro.2009.07.001
   Reijnders JSAM, 2008, MOVEMENT DISORD, V23, P183, DOI 10.1002/mds.21803
   Remy P, 2005, BRAIN, V128, P1314, DOI 10.1093/brain/awh445
   Shulman LM, 2002, PARKINSONISM RELAT D, V8, P193, DOI 10.1016/S1353-8020(01)00015-3
   Tolosa E, 2009, NEUROLOGY, V72, PS12, DOI 10.1212/WNL.0b013e318198db11
   Verbaan D, 2010, MOVEMENT DISORD, V25, P2142, DOI 10.1002/mds.23241
   Wakabayashi K, 1997, EUR NEUROL, V38, P2, DOI 10.1159/000113469
   Wang G, 2008, J NEUROL SCI, V271, P153, DOI 10.1016/j.jns.2008.04.008
   Wang G, 2006, MOVEMENT DISORD, V21, P1439, DOI 10.1002/mds.20999
   Wang G, 2010, PARKINSONISM RELAT D, V16, P695, DOI 10.1016/j.parkreldis.2010.08.013
   Wang G, 2010, PARKINSONISM RELAT D, V16, P119, DOI 10.1016/j.parkreldis.2009.08.009
   Wang G, 2009, CLIN NEUROL NEUROSUR, V111, P523, DOI 10.1016/j.clineuro.2009.02.005
   Wang H, 2002, J NEUROL SCI, V194, P49, DOI 10.1016/S0022-510X(01)00674-8
   Wang Xiao-jun, 2009, ZHONGHUA YI XUE ZA ZHI, V89, P1633
   Wang XL, 2009, PARKINSONISM RELAT D, V15, P587, DOI 10.1016/j.parkreldis.2009.02.006
   Weintraub D, 2010, ARCH NEUROL-CHICAGO, V67, P589, DOI 10.1001/archneurol.2010.65
   Wieling W, 2011, PARKINSONISM RE 0514, V0, P0
   Wu XL, 2011, EUR NEUROL, V66, P98, DOI 10.1159/000329371
   Yu B, 2010, CHINESE MED J-PEKING, V123, P1436, DOI 10.3760/cma.j.issn.0366-6999.2010.11.016
   Zesiewicz TA, 2010, NEUROLOGY, V74, P924, DOI 10.1212/WNL.0b013e3181d55f24
   Zhang KY, 2011, EUR J RADIOL, V77, P269, DOI 10.1016/j.ejrad.2009.07.032
   [张丽燕 Zhang Liyan], 2004, 中华神经科杂志 CHINESE JOURNAL OF NEUROLOGY, V37, P529
   Zhao Lu-qing, 2010, ZHONGHUA NEI KE ZA ZHI, V49, P947
   Zheng J, 2009, J HUAZHONG U SCI-MED, V29, P725, DOI 10.1007/s11596-009-0610-6
   [周鸿雁 ZHOU Hong-yan], 2009, 中华神经科杂志 CHINESE JOURNAL OF NEUROLOGY, V42, P833
   [周明珠 Zhou Mingzhu], 2010, 中华神经科杂志 CHINESE JOURNAL OF NEUROLOGY, V43, P858
NR 77
TC 34
Z9 40
U1 0
U2 29
PU ELSEVIER SCI LTD
PI OXFORD
PA THE BOULEVARD, LANGFORD LANE, KIDLINGTON, OXFORD OX5 1GB, OXON, ENGLAND
SN 1353-8020
EI 1873-5126
J9 PARKINSONISM RELAT D
JI Parkinsonism Relat. Disord.
PD JUN 15
PY 2012
VL 18
IS 5
BP 446
EP 452
DI 10.1016/j.parkreldis.2012.02.002
PG 7
WC Clinical Neurology
SC Neurosciences & Neurology
GA 969ET
UT WOS:000306039200006
PM 22425544
DA 2024-02-01
ER

PT J
AU Sixel-Döring, F
   Trenkwalder, C
AF Sixel-Doering, F.
   Trenkwalder, C.
TI Sleep disorders in Parkinson's disease
SO NERVENHEILKUNDE
LA German
DT Article
DE Sleep disorders; Parkinson's disease; video-supported polysomnography
ID multiple system atrophy; restless legs syndrome; rem-behavior-disorder; receptor agonists; double-blind; follow-up; dopamine; release; rat; hallucinations
AB Up to 90% of patients with Parkinson's disease report sleep disturbances at some point during the course of the disease. Progressive neurodegeneration of sleep sensitive areas in the brain as well as psychological, pharmacological and neurodegenerative factors are regarded as responsible for the somnopathy in Parkinson's disease. Nocturnal symptoms comprise problems of initiating and maintaining sleep as well as nocturnal exacerbation of Parkinsonian symptoms, REM sleep behaviour disorder, periodic leg movements in sleep, restless legs symptoms and sleep related breathing disorders. Video-supported polysomnography is recommended for clarifying sleep diagnosis, identifying the specific nocturnal problem and choosing the right treatment.
C1 [Sixel-Doering, F.; Trenkwalder, C.] Paracelsus Elena Klin, D-34128 Kassel, Germany.
RP Sixel-Döring, F (corresponding author), Paracelsus Elena Klin, Klin Str 16, D-34128 Kassel, Germany.
EM friederike.sixel@paracelsus-kliniken.de
CR Braak H, 2003, NEUROBIOL AGING, V24, P197, DOI 10.1016/S0197-4580(02)00065-9
   Cavas M, 2006, PROG NEURO-PSYCHOPH, V30, P668, DOI 10.1016/j.pnpbp.2005.11.039
   Chen JJ, 2004, NEUROL CLIN, V22, PS63, DOI 10.1016/j.ncl.2004.06.008
   COMELLA CL, 1993, ANN NEUROL, V34, P710, DOI 10.1002/ana.410340514
   Comella CL, 2007, MOVEMENT DISORD, V22, PS367, DOI 10.1002/mds.21682
   Diederich NJ, 2009, ACTA NEUROL SCAND, V120, P308, DOI 10.1111/j.1600-0404.2009.01167.x
   Diederich NJ, 2005, SLEEP MED, V6, P313, DOI 10.1016/j.sleep.2005.03.011
   Eggert KM, 2008, LEITLINIEN DIAGNOSTI, V0, P0
   Eisensehr I, 2000, BRAIN, V123, P1155, DOI 10.1093/brain/123.6.1155
   Gagnon JF, 2006, NEUROLOGY, V67, P742, DOI 10.1212/01.wnl.0000233926.47469.73
   Gehrman P, 2002, SLEEP, V25, P340, DOI 10.1093/sleep/25.3.340
   Gordon PH, 2002, PARKINSONISM RELAT D, V9, P125, DOI 10.1016/S1353-8020(02)00011-1
   Happe S, 2003, J NEUROL, V250, P83, DOI 10.1007/s00415-003-0957-8
   Happe S, 2005, PARKINSONS DIS, V0, P0
   Hely MA, 2008, MOVEMENT DISORD, V23, P837, DOI 10.1002/mds.21956
   Högl BE, 1998, NEUROLOGY, V50, P1332
   Iranzo A, 2006, LANCET NEUROL, V5, P572, DOI 10.1016/S1474-4422(06)70476-8
   JAVOYAGID F, 1980, NEUROLOGY, V30, P1326, DOI 10.1212/WNL.30.12.1326
   Koller WC, 1999, NEUROLOGY, V53, P1012, DOI 10.1212/WNL.53.5.1012
   Kuoppamaki M, 2010, INT J CLIN PHARM TH, V48, P756
   Lagos P, 1998, EUR NEUROPSYCHOPHARM, V8, P113, DOI 10.1016/S0924-977X(97)00054-0
   LEES AJ, 1988, CLIN NEUROPHARMACOL, V11, P512, DOI 10.1097/00002826-198812000-00004
   Mehta SH, 2008, CNS SPECTRUMS, V13, P6, DOI 10.1017/S1092852900017260
   Möller JC, 2009, PARKINSONISM RELAT D, V15, P238, DOI 10.1016/j.parkreldis.2008.05.009
   MONTI JM, 1988, PSYCHOPHARMACOLOGY, V95, P395
   Nyholm D, 2006, CLIN PHARMACOKINET, V45, P109, DOI 10.2165/00003088-200645020-00001
   Ondo WG, 2005, J NEUROL NEUROSUR PS, V76, P1636, DOI 10.1136/jnnp.2005.065870
   Paulus W, 2006, LANCET NEUROL, V5, P878, DOI 10.1016/S1474-4422(06)70576-2
   Plazzi G, 1997, NEUROLOGY, V48, P1094, DOI 10.1212/WNL.48.4.1094
   Poewe W., 2001, J. NEUROL, V248 Suppl 3, PIii12, DOI 10.1007/PL00007821
   Postuma RB, 2008, J NEUROL NEUROSUR PS, V79, P1117, DOI 10.1136/jnnp.2008.149195
   Postuma RB, 2009, NEUROLOGY, V72, P1296, DOI 10.1212/01.wnl.0000340980.19702.6e
   Rabey JM, 2007, MOVEMENT DISORD, V22, P313, DOI 10.1002/mds.21116
   Riedel O, 2010, J NEUROL, V257, P1073, DOI 10.1007/s00415-010-5465-z
   Saper CB, 2010, NEURON, V68, P1023, DOI 10.1016/j.neuron.2010.11.032
   Schenck CH, 2003, SLEEP, V26, P0
   SCHENCK CH, 1986, SLEEP, V9, P293, DOI 10.1093/sleep/9.2.293
   Sinforiani E, 2008, MOVEMENT DISORD, V23, P1441, DOI 10.1002/mds.22126
   Sixel-Döring F, 2011, NEUROLOGY, V77, P1048, DOI 10.1212/WNL.0b013e31822e560e
   Stiasny-Kolster K, 2005, BRAIN, V128, P126, DOI 10.1093/brain/awh322
   Tagaya H, 2002, SLEEP MED, V3, P49, DOI 10.1016/S1389-9457(01)00116-2
   Tandberg E, 1998, MOVEMENT DISORD, V13, P895, DOI 10.1002/mds.870130606
   TRAMPUS M, 1993, EUR J PHARMACOL, V235, P83, DOI 10.1016/0014-2999(93)90823-Z
   Trenkwalder C, 2011, MOVEMENT DISORD, V26, P644, DOI 10.1002/mds.23476
   Trenkwalder C, 2011, MOVEMENT DISORD, V26, P90, DOI 10.1002/mds.23441
   VINCKEN WG, 1984, NEW ENGL J MED, V311, P438, DOI 10.1056/NEJM198408163110704
   Wailke S, 2011, EUR J NEUROL, V18, P590, DOI 10.1111/j.1468-1331.2010.03213.x
   Wetter TC, 2000, SLEEP, V23, P361
NR 49
TC 0
Z9 0
U1 0
U2 6
PU SCHATTAUER GMBH-VERLAG MEDIZIN NATURWISSENSCHAFTEN
PI STUTTGART
PA HOLDERLINSTRASSE 3, D-70174 STUTTGART, GERMANY
SN 0722-1541
EI 
J9 NERVENHEILKUNDE
JI Nervenheilkunde
PD JUN 15
PY 2012
VL 31
IS 12
BP 889
EP +
DI 
PG 6
WC Clinical Neurology; Psychiatry
SC Neurosciences & Neurology; Psychiatry
GA 060FI
UT WOS:000312761500005
DA 2024-02-01
ER

PT J
AU Thobois, S
   Ballanger, B
   Poisson, A
   Broussolle, E
AF Thobois, S.
   Ballanger, B.
   Poisson, A.
   Broussolle, E.
TI Imaging non motor signs in Parkinson's disease
SO REVUE NEUROLOGIQUE
LA French
DT Article
DE Parkinson; Pathophysiology; Functional imaging; Non-motor manifestations
ID subthalamic nucleus stimulation; deep-brain-stimulation; cortical cholinergic denervation; cerebral glucose-metabolism; quality-of-life; dopaminergic modulation; cognitive impairment; olfactory dysfunction; depressive symptoms; anterior cingulate
AB Parkinson's disease is mainly considered as a motor disorder defined by a motor triad. However, various non-motor manifestations may be encountered in Parkinson's disease, including hyposmia, pain, fatigue, sleep disorders, cognitive and behavioral disorders. The pathophysiology of these signs is complex, not univocal and remains poorly understood. Functional imaging techniques either by positron emission tomography, single photon emission tomography or functional magnetic resonance imaging provide an invaluable opportunity to better understand the pathophysiology of these signs. In this paper, we present a review of the recent advances provided by functional imaging in this area. (C) 2012 Elsevier Masson SAS. All rights reserved.
C1 [Thobois, S.; Ballanger, B.; Poisson, A.; Broussolle, E.] Ctr Neurosci Cognit, CNRS, UMR 5229, F-69675 Bron, France.
   [Thobois, S.; Poisson, A.; Broussolle, E.] Hop Neurol & Neurochirurg P Wertheimer, Hosp Civils Lyon, F-69677 Bron, France.
   [Thobois, S.; Poisson, A.; Broussolle, E.] Univ Lyon, Fac Med & Maieut Lyon Sud Charles Merieux, F-69921 Oullins, France.
C3 Centre National de la Recherche Scientifique (CNRS); CNRS - National Institute for Biology (INSB); Universite Claude Bernard Lyon 1; CHU Lyon; Universite Claude Bernard Lyon 1
RP Thobois, S (corresponding author), Ctr Neurosci Cognit, CNRS, UMR 5229, 67 Blvd Pinel, F-69675 Bron, France.
EM stephane.thobois@chu-lyon.fr
CR Aarsland D, 2009, J NEUROL NEUROSUR PS, V80, P928, DOI 10.1136/jnnp.2008.166959
   Abler B, 2009, BRAIN, V132, P2396, DOI 10.1093/brain/awp170
   Agid Y, 2003, ADV NEUROL, V91, P365
   Appleby BS, 2007, MOVEMENT DISORD, V22, P1722, DOI 10.1002/mds.21551
   Arabia G, 2010, NEUROLOGY, V75, P349, DOI 10.1212/WNL.0b013e3181ea15fd
   Ardouin C, 1999, ANN NEUROL, V46, P217, DOI 10.1002/1531-8249(199908)46:2<217::AID-ANA11>3.0.CO;2-Z
   Ardouin C, 2009, REV NEUROL-FRANCE, V165, P845, DOI 10.1016/j.neurol.2009.06.003
   Barone P, 2009, MOVEMENT DISORD, V24, P1641, DOI 10.1002/mds.22643
   Bejjani BP, 1999, NEW ENGL J MED, V340, P1476, DOI 10.1056/NEJM199905133401905
   Berendse HW, 2001, ANN NEUROL, V50, P34, DOI 10.1002/ana.1049
   Blumberg HP, 2000, BIOL PSYCHIAT, V48, P1045, DOI 10.1016/S0006-3223(00)00962-8
   Bódi N, 2009, BRAIN, V132, P2385, DOI 10.1093/brain/awp094
   Bohnen NI, 2007, J NEUROL NEUROSUR PS, V78, P641, DOI 10.1136/jnnp.2006.100073
   Bohnen NI, 2006, J NEUROL, V253, P242, DOI 10.1007/s00415-005-0971-0
   Bohnen NI, 2010, BRAIN, V133, P1747, DOI 10.1093/brain/awq079
   Bohnen NI, 2008, NEUROSCI LETT, V447, P12, DOI 10.1016/j.neulet.2008.09.070
   Boileau I, 2008, MOVEMENT DISORD, V23, P1776, DOI 10.1002/mds.22212
   Braune S, 2001, CLIN AUTON RES, V11, P351, DOI 10.1007/BF02292766
   Brefel-Courbon C, 2005, MOVEMENT DISORD, V20, P1557, DOI 10.1002/mds.20629
   Broussolle E, 1999, J NEUROL SCI, V166, P141, DOI 10.1016/S0022-510X(99)00127-6
   Buckholtz JW, 2010, SCIENCE, V329, P532, DOI 10.1126/science.1185778
   Burack MA, 2010, NEUROLOGY, V74, P77, DOI 10.1212/WNL.0b013e3181c7da8e
   Chaudhuri KR, 2009, LANCET NEUROL, V8, P464, DOI 10.1016/S1474-4422(09)70068-7
   Cilia R, 2008, ARCH NEUROL-CHICAGO, V65, P1604, DOI 10.1001/archneur.65.12.1604
   Cools R, 2002, BRAIN, V125, P584, DOI 10.1093/brain/awf052
   Czernecki V, 2008, MOVEMENT DISORD, V23, P964, DOI 10.1002/mds.21949
   Dellapina E, 2011, MOVEMENT DISORD, V26, P153, DOI 10.1002/mds.23406
   Drapier D, 2006, J NEUROL, V253, P1083, DOI 10.1007/s00415-006-0177-0
   Dujardin K, 2004, J NEUROL NEUROSUR PS, V75, P202
   Edison P, 2008, J NEUROL NEUROSUR PS, V79, P1331, DOI 10.1136/jnnp.2007.127878
   Evans AH, 2006, ANN NEUROL, V59, P852, DOI 10.1002/ana.20822
   Farid K, 2009, MOVEMENT DISORD, V24, P1962, DOI 10.1002/mds.22709
   Foster ER, 2010, MOVEMENT DISORD, V25, P2516, DOI 10.1002/mds.23393
   Funkiewiez A, 2003, MOVEMENT DISORD, V18, P524, DOI 10.1002/mds.10441
   Geday J, 2006, NEUROIMAGE, V33, P706, DOI 10.1016/j.neuroimage.2006.06.056
   Gomperts SN, 2008, NEUROLOGY, V71, P903, DOI 10.1212/01.wnl.0000326146.60732.d6
   Happe S, 2007, J NEUROL, V254, P1037, DOI 10.1007/s00415-006-0483-6
   Hesse S, 2009, EUR J NUCL MED MOL I, V36, P428, DOI 10.1007/s00259-008-0979-7
   Hilker R, 2005, NEUROLOGY, V65, P1716, DOI 10.1212/01.wnl.0000191154.78131.f6
   Hilker R, 2003, CLIN NEUROL NEUROSUR, V105, P262, DOI 10.1016/S0303-8467(03)00058-1
   HolthoffDetto VA, 1997, ARCH NEUROL-CHICAGO, V54, P145, DOI 10.1001/archneur.1997.00550140025008
   Huang C, 2008, NEUROLOGY, V70, P1470, DOI 10.1212/01.wnl.0000304050.05332.9c
   Hubble JP, 1995, PARKINSONIAN PERSONA, V0, P43
   Ito K, 2002, BRAIN, V125, P1358, DOI 10.1093/brain/awf134
   Kaasinen V, 2001, P NATL ACAD SCI USA, V98, P13272, DOI 10.1073/pnas.231313198
   Kalbe E, 2009, NEUROLOGY, V72, P42, DOI 10.1212/01.wnl.0000338536.31388.f0
   Karlsen K, 1999, MOVEMENT DISORD, V14, P237, DOI 10.1002/1531-8257(199903)14:2<237::AID-MDS1006>3.3.CO;2-O
   Klein JC, 2010, NEUROLOGY, V74, P885, DOI 10.1212/WNL.0b013e3181d55f61
   Koerts J, 2007, EUR J NEUROSCI, V25, P3132, DOI 10.1111/j.1460-9568.2007.05580.x
   Le Jeune F, 2008, BRAIN, V131, P1599, DOI 10.1093/brain/awn084
   Le Jeune F, 2009, NEUROLOGY, V73, P1746, DOI 10.1212/WNL.0b013e3181c34b34
   Lee PH, 2008, J NUCL MED, V49, P2006, DOI 10.2967/jnumed.108.054668
   Lewis SJG, 2003, J NEUROSCI, V23, P6351, DOI 10.1523/jneurosci.23-15-06351.2003
   Maetzler W, 2008, NEUROIMAGE, V39, P1027, DOI 10.1016/j.neuroimage.2007.09.072
   Mallet L, 2007, P NATL ACAD SCI USA, V104, P10661, DOI 10.1073/pnas.0610849104
   MARICLE RA, 1995, NEUROLOGY, V45, P1757, DOI 10.1212/WNL.45.9.1757
   Mattay VS, 2002, ANN NEUROL, V51, P156, DOI 10.1002/ana.10078
   MAYBERG HS, 1990, ANN NEUROL, V28, P57, DOI 10.1002/ana.410280111
   Mentis MJ, 2003, NEUROLOGY, V60, P612, DOI 10.1212/01.WNL.0000044154.92143.DC
   Menza M, 2010, MOVEMENT DISORD, V25, PS117, DOI 10.1002/mds.22788
   Monchi O, 2007, BRAIN, V130, P233, DOI 10.1093/brain/awl326
   Nakamura T, 2001, HUM BRAIN MAPP, V12, P42, DOI 10.1002/1097-0193(200101)12:1<42::AID-HBM40>3.0.CO;2-D
   OBrien JT, 2009, BRIT J PSYCHIAT, V194, P34, DOI 10.1192/bjp.bp.108.052050
   Oka H, 2007, NEUROLOGY, V69, P1460, DOI 10.1212/01.wnl.0000277450.49788.82
   Pavese N, 2010, BRAIN, V133, P3434, DOI 10.1093/brain/awq268
   Pedersen KF, 2010, J NEUROL, V257, P217, DOI 10.1007/s00415-009-5297-x
   Péron J, 2010, PLOS ONE, V5, P0, DOI 10.1371/journal.pone.0009919
   Péron J, 2010, NEUROPSYCHOLOGY, V24, P1, DOI 10.1037/a0017433
   Phan KL, 2002, NEUROIMAGE, V16, P331, DOI 10.1006/nimg.2002.1087
   Poewe W, 2007, MOVEMENT DISORD, V22, PS374, DOI 10.1002/mds.21681
   Politis M, 2010, NEUROLOGY, V75, P1920, DOI 10.1212/WNL.0b013e3181feb2ab
   Ponsen MM, 2010, J NEUROL NEUROSUR PS, V81, P396, DOI 10.1136/jnnp.2009.183715
   Reijnders JSAM, 2010, MOVEMENT DISORD, V25, P2318, DOI 10.1002/mds.23268
   Remy P, 2005, BRAIN, V128, P1314, DOI 10.1093/brain/awh445
   Rinne JO, 2000, ARCH NEUROL-CHICAGO, V57, P470, DOI 10.1001/archneur.57.4.470
   Sawamoto N, 2008, BRAIN, V131, P1294, DOI 10.1093/brain/awn054
   Schrag A, 2000, J NEUROL NEUROSUR PS, V69, P308, DOI 10.1136/jnnp.69.3.308
   Schrag A, 2006, J NEUROL SCI, V248, P151, DOI 10.1016/j.jns.2006.05.030
   Schroeder U, 2003, ANN NEUROL, V54, P445, DOI 10.1002/ana.10683
   Schroeder U, 2002, BRAIN, V125, P1995, DOI 10.1093/brain/awf199
   Siderowf A, 2005, NEUROLOGY, V64, P1716, DOI 10.1212/01.WNL.0000161874.52302.5D
   Steeves TDL, 2009, BRAIN, V132, P1376, DOI 10.1093/brain/awp054
   Stefurak T, 2003, MOVEMENT DISORD, V18, P1508, DOI 10.1002/mds.10593
   Stiasny-Kolster K, 2005, BRAIN, V128, P126, DOI 10.1093/brain/awh322
   Thobois S, 2010, REV NEUROL-FRANCE, V166, P816, DOI 10.1016/j.neurol.2010.07.006
   Thobois S, 2007, J CEREBR BLOOD F MET, V27, P1173, DOI 10.1038/sj.jcbfm.9600425
   Thobois S, 2010, BRAIN, V133, P1111, DOI 10.1093/brain/awq032
   Tolosa E, 2009, NEUROLOGY, V72, PS12, DOI 10.1212/WNL.0b013e318198db11
   Ulla M, 2006, J NEUROL NEUROSUR PS, V77, P1363, DOI 10.1136/jnnp.2006.096628
   Ulla M, 2011, J NEUROL NEUROSUR PS, V82, P607, DOI 10.1136/jnnp.2009.199323
   van Eimeren T, 2010, NEUROLOGY, V75, P1711, DOI 10.1212/WNL.0b013e3181fc27fa
   VanderBorght T, 1997, J NUCL MED, V38, P797
   Weintraub D, 2005, J NUCL MED, V46, P227
   Weintraub D, 2010, ARCH NEUROL-CHICAGO, V67, P589, DOI 10.1001/archneurol.2010.65
   Yong SW, 2007, EUR J NEUROL, V14, P1357, DOI 10.1111/j.1468-1331.2007.01977.x
NR 95
TC 0
Z9 0
U1 0
U2 11
PU MASSON EDITEUR
PI MOULINEAUX CEDEX 9
PA 21 STREET CAMILLE DESMOULINS, ISSY, 92789 MOULINEAUX CEDEX 9, FRANCE
SN 0035-3787
EI 2213-0004
J9 REV NEUROL-FRANCE
JI Rev. Neurol.
PD AUG-SEP 15
PY 2012
VL 168
IS 8-9
BP 576
EP 584
DI 10.1016/j.neurol.2012.05.007
PG 9
WC Clinical Neurology
SC Neurosciences & Neurology
GA 037UJ
UT WOS:000311131700003
PM 22921250
DA 2024-02-01
ER

PT J
AU Martinez-Martin, P
   Pecurariu, CF
   Odin, P
   van Hilten, JJ
   Antonini, A
   Rojo-Abuin, JM
   Borges, V
   Trenkwalder, C
   Aarsland, D
   Brooks, DJ
   Chaudhuri, KR
AF Martinez-Martin, Pablo
   Pecurariu, Cristian Falup
   Odin, Per
   van Hilten, Jacobus J.
   Antonini, Angelo
   Rojo-Abuin, Jose M.
   Borges, Vanderci
   Trenkwalder, Claudia
   Aarsland, Dag
   Brooks, David J.
   Chaudhuri, Kallol Ray
TI Gender-related differences in the burden of non-motor symptoms in Parkinson's disease
SO JOURNAL OF NEUROLOGY
LA English
DT Article
DE Parkinson's disease; Non-motor symptoms; Gender; Prevalence; Burden
ID restless legs syndrome; intrajejunal levodopa infusion; quality-of-life; daytime sleepiness; anxiety disorders; depression; prevalence; fatigue; scale; pain
AB Differences in the expression of non-motor symptoms (NMS) by Parkinson's disease (PD) patients may have important implications for their management and prognosis. Gender is a basic epidemiological variable that could influence such expression. The present study evaluated the prevalence and severity of NMS by gender in an international sample of 951 PD patients, 62.63% males, using the non-motor symptoms scale (NMSS). Assessments for motor impairment and complications, global severity, and health state were also applied. All disease stages were included. No significant gender differences were found for demographic and clinical characteristics. For the entire sample, the most prevalent symptoms were Nocturia (64.88%) and Fatigue (62.78%) and the most prevalent affected domains were Sleep/Fatigue (84.02%) and Miscellaneous (82.44%). Fatigue, feelings of nervousness, feelings of sadness, constipation, restless legs, and pain were more common and severe in women. On the contrary, daytime sleepiness, dribbling saliva, interest in sex, and problems having sex were more prevalent and severe in men. Regarding the NMSS domains, Mood/Apathy and Miscellaneous problems (pain, loss of taste or smell, weight change, and excessive sweating) were predominantly affected in women and Sexual dysfunction in men. No other significant differences by gender were observed. To conclude, in this study significant differences between men and women in prevalence and severity of fatigue, mood, sexual and digestive problems, pain, restless legs, and daytime sleepiness were found. Gender-related patterns of NMS involvement may be relevant for clinical trials in PD.
C1 [Martinez-Martin, Pablo] Reina Sofia Fdn, Alzheimer Ctr, Res Unit, Madrid 28031, Spain.
   [Martinez-Martin, Pablo] CIBERNED Carlos III Inst Hlth, Madrid 28031, Spain.
   [Pecurariu, Cristian Falup] Transylvania Univ, Dept Neurol, Emergency Univ Hosp, Fac Med, Brasov, Romania.
   [Odin, Per] Univ Lund Hosp, Dept Neurol, S-22185 Lund, Sweden.
   [Odin, Per] Cent Hosp, Dept Neurol, Bremerhaven, Germany.
   [van Hilten, Jacobus J.] Leiden Univ, Dept Neurol, Med Ctr, Leiden, Netherlands.
   [Antonini, Angelo] IRCCS San Camillo, Dept Parkinsons Dis, Venice, Italy.
   [Rojo-Abuin, Jose M.] Spanish Council Sci Res, Stat Anal Unit, Ctr Human & Social Sci, Madrid, Spain.
   [Borges, Vanderci] Univ Fed Sao Paulo, Dept Neurol, Movement Disorders Sect, Sao Paulo, Brazil.
   [Trenkwalder, Claudia] Paracelsus Elena Hosp, Ctr Parkinsonism & Movement Disorders, Kassel, Germany.
   [Aarsland, Dag] Karolinska Inst, Stockholm, Sweden.
   [Aarsland, Dag] Stavanger Univ Hosp, Dept Psychiat, Stavanger, Norway.
   [Brooks, David J.] Univ London Imperial Coll Sci Technol & Med, Dept Med, London, England.
   [Chaudhuri, Kallol Ray] Kings Coll Hosp London, Natl Parkinson Fdn, Ctr Excellence, London, England.
   [Chaudhuri, Kallol Ray] Univ Hosp Lewisham, London, England.
C3 CIBERNED; Transylvania University of Brasov; Lund University; Skane University Hospital; Leiden University; Leiden University Medical Center (LUMC); Leiden University - Excl LUMC; IRCCS Ospedale San Camillo; Universidade Federal de Sao Paulo (UNIFESP); Karolinska Institutet; Stavanger University Hospital; Imperial College London; King's College Hospital NHS Foundation Trust; King's College Hospital; University of London; King's College London
RP Martinez-Martin, P (corresponding author), Reina Sofia Fdn, Alzheimer Ctr, Res Unit, C Valderrebollo 5, Madrid 28031, Spain.
EM pmartinez@fundacioncien.es
FU Medical Research Council [G1100810, MC_U120036861] Funding Source: researchfish; MRC [G1100810, MC_U120036861] Funding Source: UKRI
CR Baba Y, 2005, J NEUROL, V252, P1201, DOI 10.1007/s00415-005-0835-7
   Barone P, 2009, MOVEMENT DISORD, V24, P1641, DOI 10.1002/mds.22643
   Beiske AG, 2009, PAIN, V141, P173, DOI 10.1016/j.pain.2008.12.004
   Beiske AG, 2010, MOVEMENT DISORD, V25, P2456, DOI 10.1002/mds.23372
   BENJAMINI Y, 1995, J R STAT SOC B, V57, P289, DOI 10.1111/j.2517-6161.1995.tb02031.x
   Blonder LX, 2011, BEHAV NEUROL, V24, P201, DOI 10.1155/2011/143857
   Carod-Artal FJ, 2007, MOVEMENT DISORD, V22, P1408, DOI 10.1002/mds.21408
   Celikel E, 2008, EUR J NEUROL, V15, P1168, DOI 10.1111/j.1468-1331.2008.02278.x
   Chaudhuri K Ray, 2005, CURR NEUROL NEUROSCI REP, V5, P275, DOI 10.1007/s11910-005-0072-6
   Chaudhuri KR, 2010, MOVEMENT DISORD, V25, P704, DOI 10.1002/mds.22868
   Chaudhuri KR, 2009, LANCET NEUROL, V8, P464, DOI 10.1016/S1474-4422(09)70068-7
   Chaudhuri KR, 2007, MOVEMENT DISORD, V22, P1901, DOI 10.1002/mds.21596
   Chaudhuri KR, 2006, LANCET NEUROL, V5, P235, DOI 10.1016/S1474-4422(06)70373-8
   Defazio G, 2008, ARCH NEUROL-CHICAGO, V65, P1191, DOI 10.1001/archneurol.2008.2
   Djernes JK, 2006, ACTA PSYCHIAT SCAND, V113, P372, DOI 10.1111/j.1600-0447.2006.00770.x
   Ehrt U, 2007, INT J GERIATR PSYCH, V22, P980, DOI 10.1002/gps.1774
   FRIEDMAN J, 1993, NEUROLOGY, V43, P2016, DOI 10.1212/WNL.43.10.2016
   Friedman JH, 2007, MOVEMENT DISORD, V22, P297, DOI 10.1002/mds.21240
   FUHRER R, 1995, PSYCHOL MED, V25, P895, DOI 10.1017/S0033291700037387
   Gillies GE, 2010, PHARMACOL REV, V62, P155, DOI 10.1124/pr.109.002071
   Gjerstad MD, 2006, NEUROLOGY, V67, P853, DOI 10.1212/01.wnl.0000233980.25978.9d
   Goetz C G, 1986, MOV DISORD, V1, P45, DOI 10.1002/mds.870010106
   Goetz CG, 2008, MOVEMENT DISORD, V23, P2129, DOI 10.1002/mds.22340
   Gómez-Esteban JC, 2007, MOVEMENT DISORD, V22, P1912, DOI 10.1002/mds.21624
   Haaxma CA, 2007, J NEUROL NEUROSUR PS, V78, P819, DOI 10.1136/jnnp.2006.103788
   Hanagasi HA, 2011, CLIN NEUROL NEUROSUR, V113, P11, DOI 10.1016/j.clineuro.2010.07.024
   Hely MA, 2005, MOVEMENT DISORD, V20, P190, DOI 10.1002/mds.20324
   HOEHN MM, 1967, NEUROLOGY, V17, P427, DOI 10.1212/WNL.17.5.427
   Honig H, 2009, MOVEMENT DISORD, V24, P1468, DOI 10.1002/mds.22596
   Howell HB, 2001, PSYCHIAT CLIN N AM, V24, P165, DOI 10.1016/S0193-953X(05)70212-4
   Jenkinson C, 1997, PSYCHOL HEALTH, V12, P805, DOI 10.1080/08870449708406741
   Kamm MA, 2003, BMJ-BRIT MED J, V327, P459, DOI 10.1136/bmj.327.7413.459
   Kasten Meike, 2007, HANDB CLIN NEUROL, V83, P129, DOI 10.1016/S0072-9752(07)83006-5
   Krishnan S, 2011, MOVEMENT DISORD, V26, P2110, DOI 10.1002/mds.23826
   Krishnan V, 2006, CURR OPIN PULM MED, V12, P383, DOI 10.1097/01.mcp.0000245705.69440.6a
   Krogh K, 2008, ACTA NEUROL SCAND, V117, P60, DOI 10.1111/j.1600-0404.2007.00900.x
   Kulisevsky J, 2008, MOVEMENT DISORD, V23, P1889, DOI 10.1002/mds.22246
   Leentjens AFG, 2011, MOVEMENT DISORD, V26, P484, DOI 10.1002/mds.23528
   Lees AJ, 2009, LANCET, V373, P2055, DOI 10.1016/S0140-6736(09)60492-X
   LeResche L, 2011, CLIN ORTHOP RELAT R, V469, P1871, DOI 10.1007/s11999-010-1759-9
   Lyons KE, 1998, CLIN NEUROPHARMACOL, V21, P118
   Marinus J, 2004, J NEUROL NEUROSUR PS, V75, P388, DOI 10.1136/jnnp.2003.017509
   Marsala SZ, 2011, J NEUROL, V258, P627, DOI 10.1007/s00415-010-5812-0
   Martínez-Martín P, 2006, MOVEMENT DISORD, V21, P208, DOI 10.1002/mds.20697
   Martínez-Martín P, 2005, J CLIN EPIDEMIOL, V58, P674, DOI 10.1016/j.jclinepi.2004.09.014
   Martinez-Martin P, 2009, NEUROLOGY, V73, P1584, DOI 10.1212/WNL.0b013e3181c0d416
   Martinez-Martin P, 2007, MOVEMENT DISORD, V22, P1623, DOI 10.1002/mds.21586
   Martinez-Martin P, 2006, QUAL LIFE RES, V15, P597, DOI 10.1007/s11136-005-4181-0
   Martínez-Martín P, 2010, NAT REV NEUROL, V6, P243, DOI 10.1038/nrneurol.2010.49
   Martínez-Martín P, 2009, MOVEMENT DISORD, V24, P211, DOI 10.1002/mds.22320
   Merello M, 2008, DRUG AGING, V25, P1007, DOI 10.2165/0002512-200825120-00003
   Miller IN, 2010, MOVEMENT DISORD, V25, P2695, DOI 10.1002/mds.23388
   Mourao AF, 2010, BEST PRACT RES CL RH, V24, P829, DOI 10.1016/j.berh.2010.10.005
   Mshana G, 2011, BMC PUBLIC HEALTH, V11, P0, DOI 10.1186/1471-2458-11-219
   Ondo WG, 2001, NEUROLOGY, V57, P1392, DOI 10.1212/WNL.57.8.1392
   Peralta CM, 2009, MOVEMENT DISORD, V24, P2076, DOI 10.1002/mds.22694
   Reddy P, 2011, EUR J NEUROL, V18, P242
   Reijnders JSAM, 2008, MOVEMENT DISORD, V23, P183, DOI 10.1002/mds.21803
   Richard Irene H, 2005, ADV NEUROL, V96, P42
   Rojo A, 2003, PARKINSONISM RELAT D, V10, P23, DOI 10.1016/S1353-8020(03)00067-1
   Scott B, 2000, ACTA NEUROL SCAND, V102, P37, DOI 10.1034/j.1600-0404.2000.102001037.x
   Sharpe M, 2002, BRIT MED J, V325, P480, DOI 10.1136/bmj.325.7362.480
   Shulman LM, 2002, PARKINSONISM RELAT D, V8, P193, DOI 10.1016/S1353-8020(01)00015-3
   Solimeo S, 2008, J GERONTOL B-PSYCHOL, V63, PS42, DOI 10.1093/geronb/63.1.S42
   Stavitsky K, 2011, COGN BEHAV NEUROL, V24, P43, DOI 10.1097/WNN.0b013e31821a4a95
   STEIN MB, 1990, AM J PSYCHIAT, V147, P217
   Tyrer P, 2006, LANCET, V368, P2156, DOI 10.1016/S0140-6736(06)69865-6
   Van Den Eeden SK, 2003, AM J EPIDEMIOL, V157, P1015, DOI 10.1093/aje/kwg068
   Verbaan D, 2010, MOVEMENT DISORD, V25, P2142, DOI 10.1002/mds.23241
   Vink D, 2009, AM J GERIAT PSYCHIAT, V17, P642, DOI 10.1097/JGP.0b013e3181a65228
   Weintraub D, 2011, MOVEMENT DISORD, V26, P1022, DOI 10.1002/mds.23664
   WILLIAMS A, 1990, HEALTH POLICY, V16, P199
   Wüllner U, 2007, EUR J NEUROL, V14, P1405, DOI 10.1111/j.1468-1331.2007.01982.x
   Yeh P, 2012, SLEEP BREATH, V16, P987, DOI 10.1007/s11325-011-0606-x
NR 75
TC 195
Z9 207
U1 4
U2 26
PU SPRINGER HEIDELBERG
PI HEIDELBERG
PA TIERGARTENSTRASSE 17, D-69121 HEIDELBERG, GERMANY
SN 0340-5354
EI 1432-1459
J9 J NEUROL
JI J. Neurol.
PD AUG 15
PY 2012
VL 259
IS 8
BP 1639
EP 1647
DI 10.1007/s00415-011-6392-3
PG 9
WC Clinical Neurology
SC Neurosciences & Neurology
GA 985LH
UT WOS:000307267300016
PM 22237822
DA 2024-02-01
ER

PT J
AU Fasano, A
   Ricciardi, L
   Lena, F
   Bentivoglio, AR
   Modugno, N
AF Fasano, A.
   Ricciardi, L.
   Lena, F.
   Bentivoglio, A. R.
   Modugno, N.
TI Intrajejunal levodopa infusion in advanced Parkinson's disease: long-term effects on motor and non-motor symptoms and impact on patient's and caregiver's quality of life
SO EUROPEAN REVIEW FOR MEDICAL AND PHARMACOLOGICAL SCIENCES
LA English
DT Article
DE Non-motor symptoms; Intrajejunal levodopa; Parkinson's disease; Quality of life; Caregiver
ID impulse control; questionnaire; disorders; scale
AB Background: Continuous infusion of intrajejunal levodopa/carbidopa gel (CIILG) for advanced Parkinson's disease (PD) has been proved to be beneficial on motor complications, non-motor symptoms and quality of life in the short-term follow-up. Aim of this two-center, retrospective, open-label study was to evaluate the long-term effect of CIILG on patients' condition and caregivers' quality of life. Materials and Methods: The assessments (performed at baseline and at latest follow-up available after CIILG) included: the unified PD rating scale (UPDRS I-IV), the non-motor symptoms scale (NMSS), the PD questionnaire (PDQ-8), the PD sleep scale (PDSS), and a battery assessing the cognitive and psychiatric status as well as caregiver's quality of life. Medications were expressed as levodopa equivalent daily dose (LEDD). Results: 14 advanced PD patients (age: 67.0 +/- 11.5 years, disease duration: 12.9 +/- 4.8 years) were followed for 24.9 +/- 14.4 months after CIILG. Total LEDD was unchanged at follow-up, however therapy was globally simplified by reducing dopamine agonists (DAs). A statistically significant beneficial effect was shown on motor complications while the severity of motor symptoms did not change over time. A significant improvement of depressive symptoms and psychiatric side effects caused by DAs was detected. Sleep quality and diurnal somnolence ameliorated as revealed by the significant reduction of PDDS. Caregivers' stress and patients' quality of life were not significantly improved. However, when categorized according to their outcome, patients with improvement of motor condition and functionality gained an improvement of quality of life. Apart from the severity of motor impairment at baseline, no other predicting factors were detected. Conclusions: CIILG is an effective treatment option for patients with advanced PD over the long-term period as it may improve both the motor complications and the psychiatric side effects caused by other dopaminergic therapies.
C1 [Fasano, A.; Ricciardi, L.; Bentivoglio, A. R.] Univ Cattolica Sacro Cuore, Sch Med, Dept Neurol, I-00168 Rome, Italy.
   [Fasano, A.] AFaR Fatebenefratelli Hosp, Dept Neurosci, Rome, Italy.
   [Ricciardi, L.] Univ Messina, Dept Neurosci Psychiat & Anesthesiol Sci, Messina, Italy.
   [Lena, F.; Modugno, N.] Neuromed Inst, Pozzilli, IS, Italy.
C3 Catholic University of the Sacred Heart; IRCCS Policlinico Gemelli; University of Messina; IRCCS Neuromed
RP Fasano, A (corresponding author), Univ Cattolica Sacro Cuore, Sch Med, Dept Neurol, I-00168 Rome, Italy.
EM alfonso.fasano@rm.unicatt.it
CR [Anonymous], 2000, DSM 4 DIAGN STAT MAN, V0, P0
   Antonini A, 2008, NEURODEGENER DIS, V5, P244, DOI 10.1159/000113714
   Antonini A, 2007, MOVEMENT DISORD, V22, P1145, DOI 10.1002/mds.21500
   Arnulf I, 2009, PARKINSONISM RELAT D, V15, PS101, DOI 10.1016/S1353-8020(09)70792-8
   Carter JH, 2008, MOVEMENT DISORD, V23, P1211, DOI 10.1002/mds.21686
   Chaudhuri KR, 2007, MOVEMENT DISORD, V22, P1901, DOI 10.1002/mds.21596
   Chaudhuri KR, 2002, J NEUROL NEUROSUR PS, V73, P629, DOI 10.1136/jnnp.73.6.629
   Chaudhuri KR, 2006, LANCET NEUROL, V5, P235, DOI 10.1016/S1474-4422(06)70373-8
   CUMMINGS JL, 1994, NEUROLOGY, V44, P2308, DOI 10.1212/WNL.44.12.2308
   Dubois B, 2000, NEUROLOGY, V55, P1621, DOI 10.1212/WNL.55.11.1621
   Eggert K, 2008, CLIN NEUROPHARMACOL, V31, P151, DOI 10.1097/WNF.0b013e31814b113e
   Fahn S, 1987, RECENT DEV PARKINSON, V0, P0
   Findley L, 2003, MOVEMENT DISORD, V18, P1139, DOI 10.1002/mds.10507
   FOLSTEIN MF, 1975, J PSYCHIAT RES, V12, P189, DOI 10.1016/0022-3956(75)90026-6
   Gelb DJ, 1999, ARCH NEUROL-CHICAGO, V56, P33, DOI 10.1001/archneur.56.1.33
   Giladi N, 2000, PARKINSONISM RELAT D, V6, P165, DOI 10.1016/S1353-8020(99)00062-0
   Greene J G, 1982, AGE AGEING, V11, P121, DOI 10.1093/ageing/11.2.121
   Harrison MB, 2009, MOVEMENT DISORD, V24, P224, DOI 10.1002/mds.22335
   Honig H, 2009, MOVEMENT DISORD, V24, P1468, DOI 10.1002/mds.22596
   Jenkinson C, 2007, PARKINSONISM RELAT D, V13, P22, DOI 10.1016/j.parkreldis.2006.06.006
   LAWTON MP, 1969, GERONTOLOGIST, V9, P9, DOI 10.1093/geront/9.1.9
   Merola A, 2011, MOVEMENT DISORD, V26, P664, DOI 10.1002/mds.23524
   Nyholm D, 2005, NEUROLOGY, V64, P216, DOI 10.1212/01.WNL.0000149637.70961.4C
   Nyholm D, 2003, CLIN NEUROPHARMACOL, V26, P156, DOI 10.1097/00002826-200305000-00010
   OSullivan SS, 2008, MOVEMENT DISORD, V23, P101, DOI 10.1002/mds.21813
   Schrag A, 2000, MOVEMENT DISORD, V15, P1112, DOI 10.1002/1531-8257(200011)15:6<1112::AID-MDS1008>3.0.CO;2-A
   Tomlinson CL, 2010, MOVEMENT DISORD, V25, P2649, DOI 10.1002/mds.23429
   Voon V, 2007, ARCH NEUROL-CHICAGO, V64, P1089, DOI 10.1001/archneur.64.8.1089
   Weintraub D, 2010, ARCH NEUROL-CHICAGO, V67, P589, DOI 10.1001/archneurol.2010.65
   Weintraub D, 2009, MOVEMENT DISORD, V24, P1461, DOI 10.1002/mds.22571
NR 30
TC 41
Z9 42
U1 0
U2 8
PU VERDUCI PUBLISHER
PI ROME
PA VIA GREGORIO VII, ROME, 186-00165, ITALY
SN 1128-3602
EI 
J9 EUR REV MED PHARMACO
JI Eur. Rev. Med. Pharmacol. Sci.
PD JAN 15
PY 2012
VL 16
IS 1
BP 79
EP 89
DI 
PG 11
WC Pharmacology & Pharmacy
SC Pharmacology & Pharmacy
GA 889ZL
UT WOS:000300114800010
PM 22338551
DA 2024-02-01
ER

PT J
AU Lee, AH
   Weintraub, D
AF Lee, Angela H.
   Weintraub, Daniel
TI Psychosis in Parkinson's disease without dementia: Common and comorbid with other non-motor symptoms
SO MOVEMENT DISORDERS
LA English
DT Article
DE Parkinson's disease; psychosis; non-demented; cognitively intact
ID sleep behavior disorder; cognitive impairment; hallucinations; instrument; inventory; scale
AB Psychosis in Parkinson's disease (PD) is common and associated with a range of negative outcomes. Dementia and psychosis are highly correlated in PD, but the frequency and correlates of psychosis in patients without cognitive impairment are not well understood. One hundred and ninety-one non-demented PD patients at two movement disorders centers participated in a study of neuropsychiatric complications in PD and completed a detailed neurological and neuropsychiatric assessment, including the rater-administered Parkinson Psychosis Rating Scale for hallucinations, delusions, and minor symptoms of psychosis (illusions and misidentification of persons). Psychotic symptoms were present in 21.5% of the sample. Visual hallucinations were most common (13.6%), followed by auditory hallucinations (6.8%), illusions or misidentification of people (7.3%), and paranoid ideation (4.7%). Visual hallucinations and illusions or misidentification of people were the most common comorbid symptoms (3.1%). Depression (P = 0.01) and rapid eye movement behavior disorder symptoms (P = 0.03) were associated with psychosis in a multivariable model. The odds of experiencing psychotic symptoms were approximately five times higher in patients with comorbid disorders of depression and sleep-wakefulness. Even in patients without global cognitive impairment, psychosis in PD is common and most highly correlated with other non-motor symptoms. Screening for psychosis should occur at all stages of PD as part of a broad non-motor assessment. In addition, these findings suggest a common neural substrate for disturbances of perception, mood, sleep-wakefulness, and incipient cognitive decline in PD. (c) 2012 Movement Disorder Society
C1 [Weintraub, Daniel] Univ Penn, Perelman Sch Med, Dept Psychiat, Philadelphia, PA 19104 USA.
   [Weintraub, Daniel] Univ Penn, Perelman Sch Med, Dept Neurol, Philadelphia, PA 19104 USA.
   [Weintraub, Daniel] Parkinsons Dis Res Educ & Clin Ctr, Philadelphia Vet Affairs Med Ctr, Philadelphia, PA USA.
   [Weintraub, Daniel] Mental Illness Res Educ & Clin Ctr, Philadelphia Vet Affairs Med Ctr, Philadelphia, PA USA.
C3 University of Pennsylvania; University of Pennsylvania; University of Pennsylvania; Pennsylvania Medicine; US Department of Veterans Affairs; Veterans Health Administration (VHA); Philadelphia Veterans Affairs Medical Center; University of Pennsylvania; Pennsylvania Medicine; US Department of Veterans Affairs; Veterans Health Administration (VHA); Philadelphia Veterans Affairs Medical Center
RP Weintraub, D (corresponding author), 3615 Chestnut St,330, Philadelphia, PA 19104 USA.
EM daniel.weintraub@uphs.upenn.edu
FU National Institute of Mental Health [067894]; Mental Illness Research, Education, and Clinical Center at the Philadelphia Veterans Affairs Medical Center
CR Aarsland D, 1999, J NEUROL NEUROSUR PS, V67, P492, DOI 10.1136/jnnp.67.4.492
   Aarsland D, 2003, ARCH NEUROL-CHICAGO, V60, P387, DOI 10.1001/archneur.60.3.387
   [Anonymous], 2011, PASW WIND COMP PROGR, V0, P0
   [Anonymous], 2000, DSM 4 DIAGN STAT MAN, V0, P0
   Arnulf I, 2010, ANN NEUROL, V67, P546, DOI 10.1002/ana.21912
   Boeve BF, 2007, BRAIN, V130, P2770, DOI 10.1093/brain/awm056
   Braak H, 2006, J NEUROL SCI, V248, P255, DOI 10.1016/j.jns.2006.05.011
   Chaudhuri KR, 2002, J NEUROL NEUROSUR PS, V73, P629, DOI 10.1136/jnnp.73.6.629
   CUMMINGS JL, 1994, NEUROLOGY, V44, P2308, DOI 10.1212/WNL.44.12.2308
   Dalrymple-Alford JC, 2010, NEUROLOGY, V75, P1717, DOI 10.1212/WNL.0b013e3181fc29c9
   Debs R, 2010, J NEURAL TRANSM, V117, P1183, DOI 10.1007/s00702-010-0458-8
   Factor SA, 2003, NEUROLOGY, V60, P1756, DOI 10.1212/01.WNL.0000068010.82167.CF
   Fahn S, 1987, RECENT DEV PARKINSON, V2, P153, DOI 10.1016/S1779-0123(06)74622-8
   Fénelon G, 2006, NEUROLOGY, V66, P93, DOI 10.1212/01.wnl.0000191325.31068.c4
   Fénelon G, 2008, CNS SPECTRUMS, V13, P18, DOI 10.1017/S1092852900017284
   Fénelon G, 2010, MOVEMENT DISORD, V25, P763, DOI 10.1002/mds.22839
   Fernandez HH, 2008, MOVEMENT DISORD, V23, P484, DOI 10.1002/mds.21875
   FOLSTEIN MF, 1975, J PSYCHIAT RES, V12, P189, DOI 10.1016/0022-3956(75)90026-6
   Forsaa EB, 2010, NEUROLOGY, V75, P1270, DOI 10.1212/WNL.0b013e3181f61311
   Forsaa EB, 2010, ARCH NEUROL-CHICAGO, V67, P996, DOI 10.1001/archneurol.2010.166
   Friedberg G, 1998, CLIN NEUROPHARMACOL, V21, P280
   Friedman JH, 2010, PARKINSONISM RELAT D, V16, P553, DOI 10.1016/j.parkreldis.2010.05.004
   Gallagher DA, 2011, BRAIN, V134, P3299, DOI 10.1093/brain/awr225
   Gelb DJ, 1999, ARCH NEUROL-CHICAGO, V56, P33, DOI 10.1001/archneur.56.1.33
   Hesse S, 2009, EUR J NUCL MED MOL I, V36, P428, DOI 10.1007/s00259-008-0979-7
   Hobson DE, 2002, JAMA-J AM MED ASSOC, V287, P455, DOI 10.1001/jama.287.4.455
   HOEHN MM, 1967, NEUROLOGY, V17, P427, DOI 10.1212/WNL.17.5.427
   JOHNS MW, 1991, SLEEP, V14, P540, DOI 10.1093/sleep/14.6.540
   Kehagia AA, 2010, LANCET NEUROL, V9, P1200, DOI 10.1016/S1474-4422(10)70212-X
   Lauterbach EC, 2004, PSYCHIAT CLIN N AM, V27, P801, DOI 10.1016/j.psc.2004.07.001
   Mavandadi S, 2009, AM J GERIAT PSYCHIAT, V17, P986, DOI 10.1097/JGP.0b013e3181b215ec
   Morgante L, 2012, J NEUROL NEUROSUR PS, V83, P76, DOI 10.1136/jnnp-2011-300043
   Naismith SL, 2011, J CLIN NEUROSCI, V18, P352, DOI 10.1016/j.jocn.2010.07.106
   Pacchetti C, 2005, MOVEMENT DISORD, V20, P1439, DOI 10.1002/mds.20582
   Politis M, 2010, NEUROLOGY, V75, P1920, DOI 10.1212/WNL.0b013e3181feb2ab
   RUSH AJ, 1986, PSYCHIAT RES, V18, P65
   Rush AJ, 1996, PSYCHOL MED, V26, P477, DOI 10.1017/S0033291700035558
   Schrag A, 2004, J NEUROL, V251, P795, DOI 10.1007/s00415-004-0483-3
   Shine JM, 2011, MOVEMENT DISORD, V26, P2154, DOI 10.1002/mds.23896
   Spielberger C., 1983, MANUAL STATE TRAIT A, V0, P0
   STARKSTEIN SE, 1992, J NEUROPSYCH CLIN N, V4, P134
   Svetel M, 2012, ACTA NEUROL BELG, V112, P33, DOI 10.1007/s13760-012-0027-z
NR 42
TC 85
Z9 93
U1 0
U2 12
PU WILEY
PI HOBOKEN
PA 111 RIVER ST, HOBOKEN 07030-5774, NJ USA
SN 0885-3185
EI 1531-8257
J9 MOVEMENT DISORD
JI Mov. Disord.
PD JUN 15
PY 2012
VL 27
IS 7
BP 858
EP 863
DI 10.1002/mds.25003
PG 6
WC Clinical Neurology
SC Neurosciences & Neurology
GA 962XE
UT WOS:000305581900011
PM 22674352
DA 2024-02-01
ER

PT J
AU Svensson, E
   Beiske, AG
   Loge, JH
   Beiske, KK
   Sivertsen, B
AF Svensson, Elisabeth
   Beiske, Antoine G.
   Loge, Jon Havard
   Beiske, Kornelia K.
   Sivertsen, Borge
TI Sleep problems in Parkinson's disease: a community-based study in Norway
SO BMC NEUROLOGY
LA English
DT Article
DE Sleep; Parkinson; Prevalence; Norway; Associated factors
ID restless legs syndrome; general norwegian population; japanese patients; nocturnal disability; nonmotor symptoms; normative data; fatigue scale; health survey; depression; prevalence
AB Background: The purpose of this study was to examine the prevalence of sleep problems in a community-based sample of patients with Parkinson's disease (PD) in Norway, and their associated factors. Methods: 176 consecutive PD outpatients (41% females) were included in a study of non-motor symptoms, including sleep problems. All participants responded to the Parkinson's Disease Sleep Scale (PDSS), where an overall score below 82 or a score below 5 on a sub-item indicate possible sleep problem. Factors associated with sleep were also investigated, with special emphasis on severity of PD, fatigue, mental health and restless legs syndrome (RLS). Results: The mean age was 68.5 years (range 35-90); the mean Hoehn and Yahr stage was 2.11 (SD 0.86), and the mean UPDRS part III was 22.3 (SD 11.7). Sleep problems were common among PD patients. While only 17% of the sample had an overall score below 82 on the PDSS, 70% of the patients had a score below 5 on one item. There was no significant association between PD severity and any of the sleep items in the PDSS; whereas fatigue, mental health problems, and RLS were associated with PDSS score. Conclusions: The current findings call for increased awareness of sleep problems in PD patients, especially focusing on the association with mental health problems, fatigue and RLS.
C1 [Svensson, Elisabeth; Sivertsen, Borge] Norwegian Inst Publ Hlth, Div Mental Hlth, Dept Adult Mental Hlth, Oslo, Norway.
   [Beiske, Antoine G.; Beiske, Kornelia K.] Akershus Univ Hosp, Dept Neurol, Akershus, Norway.
   [Loge, Jon Havard] Oslo Univ Hosp, Natl Resource Ctr Late Effects Canc Treatment, Oslo, Norway.
   [Loge, Jon Havard] Univ Oslo, Dept Behav Sci, Oslo, Norway.
   [Sivertsen, Borge] Univ Bergen, Dept Clin Psychol, Bergen, Norway.
   [Sivertsen, Borge] Helse Fonna HF, Div Psychiat, Haugesund, Norway.
C3 Norwegian Institute of Public Health (NIPH); University of Oslo; University of Oslo; University of Oslo; University of Bergen
RP Svensson, E (corresponding author), Norwegian Inst Publ Hlth, Div Mental Hlth, Dept Adult Mental Hlth, Oslo, Norway.
EM elisabeth.svensson@dce.au.dk
FU Ulleval University Hospital Oslo, Norway
CR Allen RP, 2003, SLEEP MED, V4, P101, DOI 10.1016/S1389-9457(03)00010-8
   [Anonymous], 1987, MACMIL HLTH INFO, V0, P0
   Baglioni C, 2010, SLEEP MED REV, V14, P227, DOI 10.1016/j.smrv.2009.10.007
   Beiske AG, 2009, PAIN, V141, P173, DOI 10.1016/j.pain.2008.12.004
   Beiske AG, 2010, MOVEMENT DISORD, V25, P2456, DOI 10.1002/mds.23372
   Borek LL, 2006, J CLIN PSYCHIAT, V67, P958, DOI 10.4088/JCP.v67n0613
   Cantor CR, 2002, NEUROLOGY, V58, PS71, DOI 10.1212/WNL.58.suppl_1.S71
   CHALDER T, 1993, J PSYCHOSOM RES, V37, P147, DOI 10.1016/0022-3999(93)90081-P
   Chaudhuri KR, 2002, J NEUROL NEUROSUR PS, V73, P629, DOI 10.1136/jnnp.73.6.629
   Chaudhuri KR, 2006, LANCET NEUROL, V5, P235, DOI 10.1016/S1474-4422(06)70373-8
   Chaudhuri KR, 2004, NEUROLOGY, V63, PS17, DOI 10.1212/WNL.63.8_suppl_3.S17
   de Rijk MC, 2000, NEUROLOGY, V54, P0
   FOLSTEIN MF, 1975, J PSYCHIAT RES, V12, P189, DOI 10.1016/0022-3956(75)90026-6
   Friedman JH, 2004, PARKINSONISM RELAT D, V10, PS27, DOI 10.1016/j.parkreldis.2003.11.006
   Gjerstad MD, 2007, J NEUROL NEUROSUR PS, V78, P476, DOI 10.1136/jnnp.2006.100370
   Gómez-Esteban JC, 2007, MOVEMENT DISORD, V22, P1912, DOI 10.1002/mds.21624
   Gunn DG, 2010, J GERIATR PSYCH NEUR, V23, P131, DOI 10.1177/0891988709358591
   Hagell P, 2009, J NEUROL NEUROSUR PS, V80, P489, DOI 10.1136/jnnp.2008.159772
   Happe S, 2001, ACTA NEUROL SCAND, V104, P275, DOI 10.1034/j.1600-0404.2001.00024.x
   Havlikova E, 2008, J NEUROL SCI, V270, P107, DOI 10.1016/j.jns.2008.02.013
   HOEHN MM, 1967, NEUROLOGY, V17, P427, DOI 10.1212/WNL.17.5.427
   LARSEN JP, 1994, ACTA NEUROL SCAND, V89, P242
   Loge JH, 1998, J PSYCHOSOM RES, V45, P53, DOI 10.1016/S0022-3999(97)00291-2
   Loge JH, 1998, SCAND J SOC MED, V26, P250
   Loo HV, 2008, J NEUROL SCI, V266, P145, DOI 10.1016/j.jns.2007.09.033
   Martinez-Martin P, 2008, MOVEMENT DISORD, V23, P1681, DOI 10.1002/mds.22110
   MCHORNEY CA, 1993, MED CARE, V31, P247, DOI 10.1097/00005650-199303000-00006
   Menza M, 2010, MOVEMENT DISORD, V25, PS117, DOI 10.1002/mds.22788
   Okuma Y, 2009, MOVEMENT DISORD, V24, P1977, DOI 10.1002/mds.22731
   Ondo WG, 2002, ARCH NEUROL-CHICAGO, V59, P421, DOI 10.1001/archneur.59.3.421
   Shulman LM, 2002, PARKINSONISM RELAT D, V8, P193, DOI 10.1016/S1353-8020(01)00015-3
   Sivertsen B, 2011, THERE BACK AGAIN EXP, V0, P0
   STARKSTEIN SE, 1991, EUR NEUROL, V31, P352, DOI 10.1159/000116692
   Suzuki K, 2009, PARKINSONISM RELAT D, V15, P15, DOI 10.1016/j.parkreldis.2008.02.002
   TANDBERG E, 1995, MOVEMENT DISORD, V10, P541, DOI 10.1002/mds.870100503
   Tandberg E, 1998, MOVEMENT DISORD, V13, P895, DOI 10.1002/mds.870130606
   Tse W, 2005, PARKINSONISM RELAT D, V11, P317, DOI 10.1016/j.parkreldis.2005.02.006
   Uemura Y, 2009, J NEUROL SCI, V287, P36, DOI 10.1016/j.jns.2009.09.015
   Verbaan D, 2010, MOVEMENT DISORD, V25, P2142, DOI 10.1002/mds.23241
NR 39
TC 29
Z9 31
U1 0
U2 1
PU BIOMED CENTRAL LTD
PI LONDON
PA 236 GRAYS INN RD, FLOOR 6, LONDON WC1X 8HL, ENGLAND
SN 1471-2377
EI 
J9 BMC NEUROL
JI BMC Neurol.
PD AUG 10
PY 2012
VL 12
IS 
BP 
EP 
DI 10.1186/1471-2377-12-71
PG 6
WC Clinical Neurology
SC Neurosciences & Neurology
GA 027PC
UT WOS:000310364200001
PM 22883600
DA 2024-02-01
ER

PT J
AU Skogar, Ö
   Fall, PA
   Hallgren, G
   Bringer, B
   Carlsson, M
   Lennartsson, U
   Sandbjörk, H
   Törnhage, CJ
   Lökk, J
AF Skogar, Orjan
   Fall, Per-Arne
   Hallgren, Gunnar
   Bringer, Birgitta
   Carlsson, Miriam
   Lennartsson, Ulla
   Sandbjork, Hakan
   Tornhage, Carl-Johan
   Lokk, Johan
TI Parkinson's disease patients' subjective descriptions of characteristics of chronic pain, sleeping patterns and health-related quality of life
SO NEUROPSYCHIATRIC DISEASE AND TREATMENT
LA English
DT Article
DE data reporting; pain; Parkinson disease; sleep fragmentation
ID symptoms; scale; recommendations; prevalence
AB Objective: Nonmotor symptoms are common in Parkinson's disease (PD). Health-related quality of life (HRQoL) is negatively affected by different factors, of which pain and sleep disturbances are important contributors. This study was performed to evaluate and describe subjective experiences of pain, sleeping patterns, and HRQoL in a cohort of PD patients with chronic pain. Methods: A total of 45 participants with established PD for more than 2 years, and PD-related pain for the preceding three months, were recruited from three sites in Sweden. Data regarding time point for onset, duration and degree of pain parameters, body localization of pain, external influences, and treatments were obtained. HRQoL was evaluated with the Short Form-36 (R) Health Survey, and sleeping patterns were registered with the Parkinson's disease Sleep Scale, both completed along with a questionnaire. Results: In one-third of participants, pain preceded the PD diagnosis. Median pain score measured with a visual analog scale was 6.6 and 5.9 (for females and males, respectively) the week before the study. In almost half of the participants, pain was present during all their waking hours. Significantly more females described their pain as troublesome, while more males described their pain as irritating. Feelings of numbness and creeping sensations at night were strongly associated with the maximal visual analog scale scores. Polypharmacy was common; 89% used medication for anxiety/insomnia, and 18% used antidepressants. Only one-third of patients who reported pain relief with analgesics had these prescribed on their drug lists. Sleep was characterized by frequent awakenings. Urinary urgency and restless legs were frequently reported as troublesome. Patients rated HRQoL as significantly worse in all items compared with a healthy reference population matched for age and sex. Conclusions: Experiences of chronic PD-related pain are complex; there is substantial sleep fragmentation and negative impact on HRQoL.
C1 [Skogar, Orjan; Carlsson, Miriam] Ryhov Hosp, Dept Geriatr, Jonkoping, Sweden.
   [Fall, Per-Arne; Bringer, Birgitta] Linkoping Univ Hosp, Dept Geriatr, S-58185 Linkoping, Sweden.
   [Hallgren, Gunnar; Lennartsson, Ulla; Sandbjork, Hakan] Skaraborg Hosp, Dept Neurol, Skovde, Sweden.
   [Tornhage, Carl-Johan] Skaraborg Hosp, Dept Pediat, Skovde, Sweden.
   [Skogar, Orjan; Lokk, Johan] Karolinska Inst, Inst Neurobiol, Stockholm, Sweden.
C3 Linkoping University; Karolinska Institutet
RP Skogar, Ö (corresponding author), Lanssjukhuset Ryhov, Dept Geriatr, SE-55185 Jonkoping, Sweden.
EM orjan.skogar@bonetmail.com
FU Research Fund at Skaraborg Hospital; Research and Development Council of Skaraborg County; Palle Ferb Foundation; FUTURUM; Academy for Healthcare, Jonkoping County Hospital; Medical Research Council of Southeast Sweden; Skaraborg Institute of Research and Development and Else Torgards Fund
CR Andersson Katarina, 2009, COMPLEMENT THER CLIN PRACT, V15, P158, DOI 10.1016/j.ctcp.2008.10.007
   Bayulkem K, 2011, J NEUROL SCI, V310, P82, DOI 10.1016/j.jns.2011.07.056
   Beiske AG, 2009, PAIN, V141, P173, DOI 10.1016/j.pain.2008.12.004
   Boivie J, 2009, PAIN, V141, P2, DOI 10.1016/j.pain.2008.09.021
   Borgman A., 2002, PARKINSONENKAT 98 PA, V0, P0
   Bozi M, 2003, MOVEMENT DISORD, V18, P1545, DOI 10.1002/mds.10597
   Chaudhuri KR, 2002, J NEUROL NEUROSUR PS, V73, P629, DOI 10.1136/jnnp.73.6.629
   CROOK J, 1984, PAIN, V18, P299, DOI 10.1016/0304-3959(84)90824-8
   Defazio G, 2008, ARCH NEUROL-CHICAGO, V65, P1191, DOI 10.1001/archneurol.2008.2
   Ford B, 1998, CLIN NEUROSCI, V5, P63
   GastonJohansson F, 1996, J PAIN SYMPTOM MANAG, V12, P172, DOI 10.1016/0885-3924(96)00128-5
   GIBB WRG, 1989, NEUROPATH APPL NEURO, V15, P27, DOI 10.1111/j.1365-2990.1989.tb01147.x
   Giuffrida R, 2005, REV NEUROL-FRANCE, V161, P407, DOI 10.1016/S0035-3787(05)85070-2
   Goetz C G, 1986, MOV DISORD, V1, P45, DOI 10.1002/mds.870010106
   Goetz CG, 2004, MOVEMENT DISORD, V19, P1020, DOI 10.1002/mds.20213
   Goetz CG, 2003, MOVEMENT DISORD, V18, P738, DOI 10.1002/mds.10473
   Huskisson EC, 1983, PAIN MEASUREMENT AND ASSESSMENT, V0, P33
   Jarcho JM, 2012, PAIN, V153, P744, DOI 10.1016/j.pain.2012.01.002
   Kumar S, 2002, MOVEMENT DISORD, V17, P775, DOI 10.1002/mds.10167
   LEES AJ, 1988, CLIN NEUROPHARMACOL, V11, P512, DOI 10.1097/00002826-198812000-00004
   Lökk J, 2010, PARKINSONISM RELAT D, V16, P540, DOI 10.1016/j.parkreldis.2010.06.007
   Marinkovic Z, 1990, SRP ARH CELOK LEK, V118, P463
   Mylius V, 2009, J NEUROL NEUROSUR PS, V80, P24, DOI 10.1136/jnnp.2008.145995
   Nègre-Pagès L, 2008, MOVEMENT DISORD, V23, P1361, DOI 10.1002/mds.22142
   Parkinson J, 2002, J NEUROPSYCH CLIN N, V14, P223, DOI 10.1176/appi.neuropsych.14.2.223
   Partinen R, 1997, J NEUROL, V244, PS3, DOI 10.1007/BF03160564
   Quittenbam BH, 2004, PARKINSONISM RELAT D, V10, P129, DOI 10.1016/j.parkreldis.2003.12.001
   Rahman S, 2008, MOVEMENT DISORD, V23, P1428, DOI 10.1002/mds.21667
   Reid KJ, 2011, CURR MED RES OPIN, V27, P449, DOI 10.1185/03007995.2010.545813
   SNIDER SR, 1976, NEUROLOGY, V26, P423, DOI 10.1212/WNL.26.5.423
   Sprigg N, 2011, J STROKE CEREBROVASC, V0, P0
   SULLIVAN M, 1995, SOC SCI MED, V41, P1349, DOI 10.1016/0277-9536(95)00125-Q
   Thorpy Michael J, 2004, CLIN CORNERSTONE, V6 Suppl 1A, PS7, DOI 10.1016/S1098-3597(04)90013-0
   Tison F, 1996, J NEUROL, V243, P153, DOI 10.1007/BF02444007
   Tomlinson CL, 2010, MOVEMENT DISORD, V25, P2649, DOI 10.1002/mds.23429
   VANHILTEN JJ, 1993, J NEURAL TRANSM-PARK, V5, P235
   Winkler Jurgen, 2011, J NEUROL, V258, PS311, DOI 10.1007/s00415-011-5952-x
NR 37
TC 18
Z9 22
U1 0
U2 15
PU DOVE MEDICAL PRESS LTD
PI ALBANY
PA PO BOX 300-008, ALBANY, AUCKLAND 0752, NEW ZEALAND
SN 1178-2021
EI 
J9 NEUROPSYCH DIS TREAT
JI Neuropsychiatr. Dis. Treat.
PD JUN 15
PY 2012
VL 8
IS 
BP 435
EP 442
DI 10.2147/NDT.S34002
PG 8
WC Clinical Neurology; Psychiatry
SC Neurosciences & Neurology; Psychiatry
GA 020JU
UT WOS:000309805600001
PM 23091387
DA 2024-02-01
ER

PT J
AU Ferri, R
   Fulda, S
   Cosentino, FII
   Pizza, F
   Plazzi, G
AF Ferri, Raffaele
   Fulda, Stephany
   Cosentino, Filomena I. I.
   Pizza, Fabio
   Plazzi, Giuseppe
TI A preliminary quantitative analysis of REM sleep chin EMG in Parkinson's disease with or without REM sleep behavior disorder
SO SLEEP MEDICINE
LA English
DT Article
DE REM sleep behavior disorder; Parkinson's disease; REM sleep Atonia Index; Chin EMG analysis; REM sleep without atonia; Synucleinopathies
ID restless-legs-syndrome; lumbar motoneurons; muscle; pramipexole; diagnosis; features; association; amplitude; atonia; state
AB Objectives: To compare REM sleep chin EMG quantitative features between Parkinson's disease (PD) patients with or without REM sleep behavior disorder (RBD). Subjects and methods: Twenty-seven consecutive PD patients (mean age 67.9 years) and 19 normal controls (mean age 67.5 years) were enrolled. Detailed clinical, laboratory, and polysomnographic studies were obtained in all participants and characteristics of chin electromyographic amplitude during rapid eye movements sleep were analyzed by means of an automatic quantitative approach (Atonia Index). Results: Sixteen of the 27 patients were affected by RBD. An Atonia Index below 0.90 showed high sensitivity (0.938) and specificity (0.909) for the diagnosis of RBD within the group of PD patients. Conclusion: This study recommends the Atonia Index as an objective measure to support and aid the diagnosis of RBD in PD. (C) 2012 Elsevier B.V. All rights reserved.
C1 [Ferri, Raffaele; Fulda, Stephany; Cosentino, Filomena I. I.] Oasi Inst IRCCS, Sleep Res Ctr, Dept Neurol IC, Troina, Italy.
   [Pizza, Fabio; Plazzi, Giuseppe] Univ Bologna, Dept Neurol Sci, Bologna, Italy.
C3 IRCCS Oasi Maria SS; University of Bologna
RP Ferri, R (corresponding author), Oasi Inst Res Mental Retardat & Brain Aging IRCC, Dept Neurol IC, Sleep Res Ctr, Via C Ruggero 73, I-94018 Troina, Italy.
EM rferri@oasi.en.it
FU Italian Ministry of Health ("Ricerca Corrente" and "Cinque per Mille")
CR Allen RP, 2003, SLEEP MED, V4, P101, DOI 10.1016/S1389-9457(03)00010-8
   American Academy of Sleep Medicine, 2005, INT CLASS SLEEP DIS, V0, P148
   Benninger D, 2008, NEUROLOGY, V71, P955, DOI 10.1212/01.wnl.0000327854.15357.eb
   Boeve BF, 2010, ANN NY ACAD SCI, V1184, P15, DOI 10.1111/j.1749-6632.2009.05115.x
   Brooks PL, 2008, SLEEP, V31, P1492, DOI 10.1093/sleep/31.11.1492
   Burns Joseph W, 2007, SLEEP, V30, P1771
   Chan E, 2006, AM J RESP CRIT CARE, V174, P1264, DOI 10.1164/rccm.200605-597OC
   CHASE MH, 1989, J NEUROSCI, V9, P743
   Cohen J., 2013, STAT POWER ANAL SOCI, V0, P0, DOI DOI 10.4324/9780203771587/statistical-power-analysis-behavioral-sciences-jacob-cohen
   De Cock VC, 2007, BRAIN, V130, P450, DOI 10.1093/brain/awl363
   Eisensehr I, 2003, SLEEP, V26, P507, DOI 10.1093/sleep/26.5.507
   Fantini ML, 2003, NEUROLOGY, V61, P1418, DOI 10.1212/WNL.61.10.1418
   Fenik VB, 2005, AM J RESP CRIT CARE, V172, P1322, DOI 10.1164/rccm.200412-1750OC
   Ferri R, 2007, EUR J NEUROL, V14, P1016, DOI 10.1111/j.1468-1331.2007.01862.x
   Ferri R, 2008, SLEEP, V31, P1409
   Ferri R, 2008, J SLEEP RES, V17, P89, DOI 10.1111/j.1365-2869.2008.00631.x
   Ferri R, 2012, J SLEEP RES, V21, P212, DOI 10.1111/j.1365-2869.2011.00981.x
   Ferri R, 2010, SLEEP MED, V11, P947, DOI 10.1016/j.sleep.2010.06.003
   FOLSTEIN MF, 1975, J PSYCHIAT RES, V12, P189, DOI 10.1016/0022-3956(75)90026-6
   Frauscher B, 2008, SLEEP, V31, P724, DOI 10.1093/sleep/31.5.724
   Frauscher B, 2007, MOVEMENT DISORD, V22, P1464, DOI 10.1002/mds.21561
   Gjerstad MD, 2008, J NEUROL NEUROSUR PS, V79, P387, DOI 10.1136/jnnp.2007.116830
   HOEHN MM, 1967, NEUROLOGY, V17, P427, DOI 10.1212/WNL.17.5.427
   HUGHES AJ, 1992, J NEUROL NEUROSUR PS, V55, P181, DOI 10.1136/jnnp.55.3.181
   Iber C., 2007, THE AASM MANUAL FOR THE SCORING OF SLEEP AND ASSOCIATED EVENTS: RULES TERMINOLOGY AND TECHNICAL SPECIFICATIONS, V0, P0
   Iranzo A, 2005, NEUROLOGY, V65, P247, DOI 10.1212/01.wnl.0000168864.97813.e0
   Iranzo A, 2009, SLEEP MED REV, V13, P385, DOI 10.1016/j.smrv.2008.11.003
   Kempfner J, 2010, IEEE ENG MED BIO, V0, PP5093, DOI 10.1109/IEMBS.2010.5626212
   Kim YK, 2010, EUR J NEUROL, V17, P487, DOI 10.1111/j.1468-1331.2009.02854.x
   Kumru H, 2008, SLEEP, V31, P1418
   LAPIERRE O, 1992, NEUROLOGY, V42, P1371, DOI 10.1212/WNL.42.7.1371
   Lee JE, 2010, PARKINSONISM RELAT D, V16, P105, DOI 10.1016/j.parkreldis.2009.08.005
   Luppi PH, 2011, SLEEP MED REV, V15, P153, DOI 10.1016/j.smrv.2010.08.002
   Mittal VA, 2011, PSYCHIAT RES, V189, P158, DOI 10.1016/j.psychres.2011.06.006
   Montplaisir J, 2010, MOVEMENT DISORD, V25, P2044, DOI 10.1002/mds.23257
   Morrison JL, 2003, J PHYSIOL-LONDON, V552, P975, DOI 10.1113/jphysiol.2003.052357
   Özekmekçi S, 2005, CLIN NEUROL NEUROSUR, V107, P306, DOI 10.1016/j.clineuro.2004.09.021
   Pennestri MH, 2006, SLEEP, V29, P1183, DOI 10.1093/sleep/29.9.1183
   Peralta CM, 2009, MOVEMENT DISORD, V24, P2076, DOI 10.1002/mds.22694
   Plazzi G, 1997, NEUROLOGY, V48, P1094, DOI 10.1212/WNL.48.4.1094
   Schmidt MH, 2006, SLEEP MED, V7, P418, DOI 10.1016/j.sleep.2006.03.018
   SFORZA E, 1988, EUR NEUROL, V28, P295, DOI 10.1159/000116288
   Sixel-Döring F, 2011, J CLIN SLEEP MED, V7, P75
   Sixel-Doring F, 2011, NEUROLOGY, V0, P0
   Tomlinson CL, 2010, MOVEMENT DISORD, V25, P2649, DOI 10.1002/mds.23429
   Wetter TC, 2001, WIEN KLIN WOCHENSCHR, V113, P249
   Yamuy J, 2010, EXP NEUROL, V221, P335, DOI 10.1016/j.expneurol.2009.11.020
   Zucconi M, 2006, SLEEP MED, V7, P175, DOI 10.1016/j.sleep.2006.01.001
NR 48
TC 35
Z9 39
U1 1
U2 5
PU ELSEVIER
PI AMSTERDAM
PA RADARWEG 29, 1043 NX AMSTERDAM, NETHERLANDS
SN 1389-9457
EI 1878-5506
J9 SLEEP MED
JI Sleep Med.
PD JUN 15
PY 2012
VL 13
IS 6
BP 707
EP 713
DI 10.1016/j.sleep.2012.01.003
PG 7
WC Clinical Neurology
SC Neurosciences & Neurology
GA 972TZ
UT WOS:000306304700026
PM 22440085
DA 2024-02-01
ER

PT J
AU Nomura, T
   Inoue, Y
   Takigawa, H
   Nakashima, K
AF Nomura, Takashi
   Inoue, Yuichi
   Takigawa, Hiroshi
   Nakashima, Kenji
TI Comparison of REM sleep behaviour disorder variables between patients with progressive supranuclear palsy and those with Parkinson's disease
SO PARKINSONISM & RELATED DISORDERS
LA English
DT Article
DE REM sleep behaviour disorder; REM sleep without atonia; Parkinson's disease; Progressive supranuclear palsy
AB Purpose: Rapid eye movement (REM) sleep behaviour disorder (RBD) is an important indicator of underlying synucleinopathies. However, the frequency of RBD in tauopathies such as progressive supranuclear palsy (PSP) remains unclear. In this study, we compared RBD-related symptoms and polysomnographic (PSG) findings between patients with PSP and those with Parkinson's disease (PD). Methods: We conducted clinical interviews of 20 patients with PSP, 93 patients with PD and their caregivers regarding RBD-related symptoms, and conducted PSG recordings on all the subject patients. We then compared the clinical backgrounds, PSG parameters, and frequency of RBD-related symptoms between the two groups. Results: PSP patients had more severe symptoms of Parkinsonism and cognitive impairment, and took lower doses of dopaminergic agents compared with PD patients. The PSP group had lower values for both estimated total sleep time and sleep efficiency on PSG compared with the PD group (p = 0.002, p = 0.021, respectively). The PSP group also included a significantly smaller number of patients having REM sleep without atonia (RWA) compared with the PD group (n = 5, 20.0% vs. n = 56, 60.2%, p = 0.003). None of the PSP patients were experiencing RBD-related symptoms at the time of the investigation, while 30 PD patients (32.3%) had RBD-related symptoms. Discussion: The existence of RWA as well as RBD-related symptoms was less frequent in patients with PSP versus patients with PD. Differences in brain stem pathology and/or disease course between the two disorders might influence this difference. (C) 2011 Elsevier Ltd. All rights reserved.
C1 [Nomura, Takashi; Takigawa, Hiroshi; Nakashima, Kenji] Tottori Univ, Fac Med, Div Neurol, Dept Brain & Neurol Sci, Yonago, Tottori 6838504, Japan.
   [Inoue, Yuichi] Japan Somnol Ctr, Neuropsychiat Res Inst, Tokyo, Japan.
   [Inoue, Yuichi] Tokyo Med Univ, Dept Somnol, Tokyo, Japan.
C3 Tottori University; Tokyo Medical University
RP Nomura, T (corresponding author), Tottori Univ, Fac Med, Div Neurol, Dept Brain & Neurol Sci, 36-1 Nishicho, Yonago, Tottori 6838504, Japan.
EM ntnomura@med.tottori-u.ac.jp
CR American Academy of Sleep Medicine, 2005, INT CLASS SLEEP DIS, V0, P0
   Arnulf I, 2005, SLEEP, V28, P349
   Aurora RN, 2010, J CLIN SLEEP MED, V6, P85
   Borek LL, 2007, MOVEMENT DISORD, V22, P198, DOI 10.1002/mds.21255
   Gagnon JF, 2006, LANCET NEUROL, V5, P424, DOI 10.1016/S1474-4422(06)70441-0
   Lavault S, 2010, J NEUROL, V257, P1154, DOI 10.1007/s00415-010-5482-y
   Litvan I, 2003, MOVEMENT DISORD, V18, P467, DOI 10.1002/mds.10459
   MANN DMA, 1983, CLIN NEUROPATHOL, V2, P1
   Montplaisir J, 1997, NEUROLOGY, V49, P999, DOI 10.1212/WNL.49.4.999
   Nomura T, 2011, PSYCHIAT CLIN NEUROS, V65, P264, DOI 10.1111/j.1440-1819.2011.02201.x
   Barsottini OGP, 2010, ARQ NEURO-PSIQUIAT, V68, P938, DOI 10.1590/S0004-282X2010000600020
   Sixel-Döring F, 2009, SLEEP MED, V10, P407, DOI 10.1016/j.sleep.2008.05.004
   Warren NM, 2005, BRAIN, V128, P239, DOI 10.1093/brain/awh391
NR 13
TC 32
Z9 33
U1 0
U2 10
PU ELSEVIER SCI LTD
PI OXFORD
PA THE BOULEVARD, LANGFORD LANE, KIDLINGTON, OXFORD OX5 1GB, OXON, ENGLAND
SN 1353-8020
EI 1873-5126
J9 PARKINSONISM RELAT D
JI Parkinsonism Relat. Disord.
PD MAY 15
PY 2012
VL 18
IS 4
BP 394
EP 396
DI 10.1016/j.parkreldis.2011.10.018
PG 3
WC Clinical Neurology
SC Neurosciences & Neurology
GA 991CK
UT WOS:000307678900018
PM 22115673
DA 2024-02-01
ER

PT J
AU Khedr, EM
   El Fetoh, NA
   Khalifa, H
   Ahmed, MA
   El Beh, KMA
AF Khedr, Eman M.
   El Fetoh, Noha Abo
   Khalifa, Hosam
   Ahmed, Mohamed A.
   El Beh, Khaled M. A.
TI Prevalence of Depression, Anxiety, Dementia and other Non Motor Features of a large Cohort of Egyptian Parkinson's Disease Patients
SO LIFE SCIENCE JOURNAL-ACTA ZHENGZHOU UNIVERSITY OVERSEAS EDITION
LA English
DT Article
DE Depression; Anxiety; parkinson's disease; non motor manifestations; cognitive dysfunction
ID quality-of-life; nonmotor symptoms; voiding dysfunction; disorders; fluctuations; multicenter; comorbidity; population; scale; sexuality
AB Background: There is a lack of awareness of the considerable disability associated with non motor symptoms (NMS) in PD among physician. The aim of the work is to estimate the prevalence of depression, anxiety, dementia and other NMS of Parkinson's disease (PD) Egyptian patients. Material and Methods: The study included, 112 patients with Parkinson's disease. Each individual was scored on the Unified Parkinson's Disease Rating Scale part III (UPDRS) and the the Hoehn and Yahr Scale (HY) to evaluate motor symptoms. Other symptoms were quantified with the Mini Mental State Examination (MMSE), Hamilton Depression and Anxiety Scales (HAM-D, HAM-A) and the Non-Motor Symptom Questionnaire and Scale (NMSQuest and NMSS). Results: According to HAM-A and HAM-D scales; anxiety and depression were noted in 78% and 54% of patients whilst dementia was recorded in 22%. According to NMSS, mood/cognition was the commonest domain (87.5%), and sleep disturbance/fatigue was the second frequent domain with a prevalence rate 78.6%, but all other non-motor symptoms also scored highly: gastrointestinal and urinary domains (76.8% for both), Sexual dysfunction (73%), cardiovascular (70.5%). Perceptual problems /hallucinations were the least frequently recorded domain (9.9 %%). There were significant correlations between UPDRS and HAM-D, HAM-A scores as well as with MMSE. UPDRS were also correlated with total NMSQuest and NMSS and each domain separately except cardiovascular and perceptual problems. Duration of illness was significantly correlated with UPDRS, depression, and dementia but not with other NMS. Conclusions: mood/cognition, sleep disorders, GIT, and sexual disorders were common non motor manifestations in PD patients. Patients with a longer duration of PK had higher scores on the UPDRS part 3 and were more likely to have depression, anxiety and dementia. [Eman M Khedr, Noha Abo El Fetoh, Hosam Khalifa, Mohamed A Ahmed, Khaled M A El Beh. Prevalence of Depression, Anxiety, Dementia and other Non Motor Features of a large Cohort of Egyptian Parkinson's Disease Patients. Life Sci J 2012; 9(2): 509-518]. (ISSN: 1097-8135). http://www.lifesciencesite.com. 76
C1 [Khedr, Eman M.; El Fetoh, Noha Abo; Khalifa, Hosam; Ahmed, Mohamed A.; El Beh, Khaled M. A.] Assiut Univ Hosp, Dept Neurol & Psychiat, Assiut, Egypt.
C3 Egyptian Knowledge Bank (EKB); Assiut University
RP Khedr, EM (corresponding author), Assiut Univ Hosp, Dept Neurol & Psychiat, Assiut, Egypt.
EM Moh_abo_elaa@yahoo.com
CR Aarsland D, 2005, MOVEMENT DISORD, V20, P1255, DOI 10.1002/mds.20527
   ANDERSEN J T, 1985, INTERNATIONAL UROLOGY AND NEPHROLOGY, V17, P35, DOI 10.1007/BF02089401
   Araki I, 2000, J NEUROL NEUROSUR PS, V68, P429, DOI 10.1136/jnnp.68.4.429
   Basson R, 1996, PARKINSONISM RELAT DISORD, V2, P177, DOI 10.1016/S1353-8020(96)00020-X
   Bronner G, 2004, J SEX MARITAL THER, V30, P95, DOI 10.1080/00926230490258893
   BROWN RG, 1990, J NEUROL NEUROSUR PS, V53, P480, DOI 10.1136/jnnp.53.6.480
   Cersosimo MG, 2008, MOVEMENT DISORD, V23, P1065, DOI 10.1002/mds.22051
   Chaudhuri KR, 2008, EUR J NEUROL, V15, P2, DOI 10.1111/j.1468-1331.2008.02212.x
   Chaudhuri K Ray, 2005, CURR NEUROL NEUROSCI REP, V5, P275, DOI 10.1007/s11910-005-0072-6
   Chaudhuri KR, 2007, MOVEMENT DISORD, V22, P1901, DOI 10.1002/mds.21596
   Chaudhuri KR, 2006, MOVEMENT DISORD, V21, P916, DOI 10.1002/mds.20844
   Chaudhuri KR, 2006, LANCET NEUROL, V5, P235, DOI 10.1016/S1474-4422(06)70373-8
   CLARKE CE, 1995, BRIT J CLIN PRACT, V49, P288
   do Prado RCP, 2005, ARQ NEURO-PSIQUIAT, V63, P766, DOI 10.1590/S0004-282X2005000500009
   Dobkin RD, 2007, MOVEMENT DISORD, V22, P946, DOI 10.1002/mds.21455
   Farrag AKF, 1998, DEMENT GERIATR COGN, V9, P323, DOI 10.1159/000017084
   Findley L, 2003, MOVEMENT DISORD, V18, P1139, DOI 10.1002/mds.10507
   FOLSTEIN MF, 1975, J PSYCHIAT RES, V12, P189, DOI 10.1016/0022-3956(75)90026-6
   Friedman JH, 2008, CNS SPECTRUMS, V13, P12, DOI 10.1017/S1092852900017272
   Gallagher DA, 2010, MOVEMENT DISORD, V25, P2493, DOI 10.1002/mds.23394
   Goetz CG, 2003, MOVEMENT DISORD, V18, P738, DOI 10.1002/mds.10473
   GRAY R, 1995, AGE AGEING, V24, P499, DOI 10.1093/ageing/24.6.499
   Gulati A, 2004, MOVEMENT DISORD, V19, P0
   Gunal DI, 2002, CAN J NEUROL SCI, V29, P61, DOI 10.1017/S0317167100001736
   HAMILTON M, 1960, J NEUROL NEUROSUR PS, V23, P56, DOI 10.1136/jnnp.23.1.56
   HAMILTON M, 1959, BRIT J MED PSYCHOL, V32, P50, DOI 10.1111/j.2044-8341.1959.tb00467.x
   HATTORI T, 1992, JPN J PSYCHIAT NEUR, V46, P181
   Hely MA, 2005, MOVEMENT DISORD, V20, P190, DOI 10.1002/mds.20324
   HENDERSON R, 1992, J NEUROPSYCH CLIN N, V4, P257
   Hettema JM, 2001, J NERV MENT DIS, V189, P413, DOI 10.1097/00005053-200107000-00001
   Hillen ME, 1996, NEUROLOGY, V47, P1180, DOI 10.1212/WNL.47.5.1180
   Hobson P, 1999, AGE AGEING, V28, P341, DOI 10.1093/ageing/28.4.341
   HOEHN MM, 1967, NEUROLOGY, V17, P427, DOI 10.1212/WNL.17.5.427
   HUGHES AJ, 1992, J NEUROL NEUROSUR PS, V55, P181, DOI 10.1136/jnnp.55.3.181
   Jacobs H, 2000, J NEUROL NEUROSUR PS, V69, P550, DOI 10.1136/jnnp.69.4.550
   Jost WH, 1998, WIEN KLIN WOCHENSCHR, V110, P535
   Karlsen KH, 1999, J NEUROL NEUROSUR PS, V66, P431, DOI 10.1136/jnnp.66.4.431
   Kummer A, 2008, MOVEMENT DISORD, V23, P1739, DOI 10.1002/mds.22221
   Kummer A, 2008, MED HYPOTHESES, V70, P201, DOI 10.1016/j.mehy.2007.08.002
   Kummer A, 2009, COGN BEHAV NEUROL, V22, P167, DOI 10.1097/WNN.0b013e3181b278f9
   Lauterbach EC, 2004, J NEUROPSYCH CLIN N, V16, P29, DOI 10.1176/appi.neuropsych.16.1.29
   Leentjens AFG, 2008, MOVEMENT DISORD, V23, P2015, DOI 10.1002/mds.22233
   Low PA, 2008, CLIN AUTON RES, V18, P8, DOI 10.1007/s10286-007-1001-3
   MENZA MA, 1993, BIOL PSYCHIAT, V34, P465, DOI 10.1016/0006-3223(93)90237-8
   Moore O, 2002, PARKINSONISM RELAT D, V8, P243, DOI 10.1016/S1353-8020(01)00042-6
   MURNAGHAN G F, 1961, BR J UROL, V33, P403
   Nuti A, 2004, EUR J NEUROL, V11, P315, DOI 10.1111/j.1468-1331.2004.00781.x
   Oerlemans WGH, 2002, SLEEP MED, V3, P147, DOI 10.1016/S1389-9457(01)00127-7
   Papatsoris AG, 2006, UROLOGY, V67, P447, DOI 10.1016/j.urology.2005.10.017
   Parkinson J, 2002, J NEUROPSYCH CLIN N, V14, P223, DOI 10.1176/appi.neuropsych.14.2.223
   Piovezan MR, 2007, ARQ NEURO-PSIQUIAT, V65, P942, DOI 10.1590/S0004-282X2007000600003
   Raudino F, 2001, ACTA NEUROL SCAND, V104, P312, DOI 10.1034/j.1600-0404.2001.00357.x
   Sakakibara R, 2008, J NEURAL TRANSM, V115, P443, DOI 10.1007/s00702-007-0855-9
   Schestatsky P, 2006, MOVEMENT DISORD, V21, P1744, DOI 10.1002/mds.21006
   Schrag A, 2000, J NEUROL NEUROSUR PS, V69, P308, DOI 10.1136/jnnp.69.3.308
   SHARF B, 1978, J NEURAL TRANSM, V43, P143, DOI 10.1007/BF01579073
   Shiba M, 2000, MOVEMENT DISORD, V15, P669, DOI 10.1002/1531-8257(200007)15:4<669::AID-MDS1011>3.0.CO;2-5
   Shulman LM, 2002, PARKINSONISM RELAT D, V8, P193, DOI 10.1016/S1353-8020(01)00015-3
   STEIN MB, 1990, AM J PSYCHIAT, V147, P217
   Sullivan KL, 2007, PARKINSONISM RELAT D, V13, P545, DOI 10.1016/j.parkreldis.2006.10.008
   UDCMarsden CD, 1987, RECENT DEVELOPMENTS IN PARKINSONS DISEASE, V0, P153
   Veazey C, 2005, J NEUROPSYCH CLIN N, V17, P310, DOI 10.1176/appi.neuropsych.17.3.310
   Voon V, 2008, BRAIN, V131, P2720, DOI 10.1093/brain/awn214
   Walsh K, 2001, POSTGRAD MED J, V77, P89, DOI 10.1136/pmj.77.904.89
   Weisskopf MG, 2003, MOVEMENT DISORD, V18, P646, DOI 10.1002/mds.10425
   Welsh M, 1997, MOVEMENT DISORD, V12, P923, DOI 10.1002/mds.870120614
   Witjas T, 2002, NEUROLOGY, V59, P408, DOI 10.1212/WNL.59.3.408
NR 67
TC 4
Z9 4
U1 0
U2 9
PU MARSLAND PRESS
PI LANSING
PA PO BOX 21126, LANSING, MI 48909 USA
SN 1097-8135
EI 
J9 LIFE SCI J
JI Life Sci. J.
PD JUN 15
PY 2012
VL 9
IS 2
BP 509
EP 518
DI 
PG 10
WC Biology
SC Life Sciences & Biomedicine - Other Topics
GA 019HK
UT WOS:000309728600076
DA 2024-02-01
ER

PT J
AU Shearer, J
   Green, C
   Counsell, CE
   Zajicek, JP
AF Shearer, James
   Green, Colin
   Counsell, Carl E.
   Zajicek, John P.
TI The impact of motor and non motor symptoms on health state values in newly diagnosed idiopathic Parkinson's disease
SO JOURNAL OF NEUROLOGY
LA English
DT Article
DE Parkinson's disease; EQ-5D; Quality-of-life; Non motor symptoms; Predictors
ID quality-of-life; nonmotor symptoms; scale; population; depression; euroqol; cohort; pain
AB The aim of the study was to estimate health state utility values in newly diagnosed idiopathic Parkinson's disease (PD) for use in the assessment of health-related quality-of-life (HRQL), and in the estimation of quality-adjusted life-years (QALYs). Data from 162 patients enrolled in a community-based incidence study of PD were used to estimate health state utility values. Self-report data from the EQ-5D, a generic measure of HRQL, were used to derive preference-based health state utility values. The impact of motor and non motor symptoms, and other clinical and demographic factors, on the derived EQ-5D health state values was examined in univariate and multivariate analyses. The mean health state utility value for recently diagnosed PD patients was estimated at 0.65 +/- A 0.27. Significant reductions in health state values were attributable to pain (-0.18), motor functioning (-0.16), depression (-0.12), and insomnia (-0.11). Depression had its greatest impact (-0.19) in patients in the less severe stages of PD (i.e. Hoehn Yahr stages a parts per thousand currency sign2.5). This study shows, through the presentation of QALY values, that there is scope to achieve significant health gains in newly diagnosed idiopathic PD patients via improved management of pain, depression and insomnia, alongside the treatment of primary motor symptoms.
C1 [Shearer, James; Green, Colin] Univ Exeter, Peninsula Coll Med & Dent, Hlth Econ Grp, Exeter EX2 4SG, Devon, England.
   [Green, Colin] Univ Exeter, Peninsula Collaborat Leadership Appl Hlth Res & C, Peninsula Coll Med & Dent, Exeter EX2 4SG, Devon, England.
   [Counsell, Carl E.] Univ Aberdeen, Div Appl Hlth Sci, Aberdeen, Scotland.
   [Zajicek, John P.] Univ Plymouth, Peninsula Coll Med & Dent, Clin Neurosci Res Grp, Plymouth PL4 8AA, Devon, England.
C3 University of Plymouth; University of Exeter; University of Plymouth; University of Exeter; University of Aberdeen; University of Plymouth
RP Shearer, J (corresponding author), Univ Exeter, Peninsula Coll Med & Dent, Hlth Econ Grp, Veysey Bldg,Salmon Pool Lane, Exeter EX2 4SG, Devon, England.
EM james.shearer@pms.ac.uk
FU National Institute for Health Research (NIHR) [RP-PG-0707-10124]; Parkinson's UK; BMA; National Institutes of Health Research (NIHR) [RP-PG-0707-10124] Funding Source: National Institutes of Health Research (NIHR); Parkinson&apos;s UK [G-0914] Funding Source: researchfish
CR [Anonymous], 2008, GUIDELINES FOR PREPARING SUBMISSIONS TO THE PHARMACEUTICAL BENEFITS ADVISORY COMMITTEE, V0, P0
   Beiske AG, 2009, PAIN, V141, P173, DOI 10.1016/j.pain.2008.12.004
   Brooks R, 1996, HEALTH POLICY, V37, P53, DOI 10.1016/0168-8510(96)00822-6
   CADTH, 2017, GUID EC EV HLTH TECH, V0, P0
   Caslake R, 2008, J NEUROL NEUROSUR PS, V79, P1202, DOI 10.1136/jnnp.2008.144501
   Chaudhuri KR, 2007, MOVEMENT DISORD, V22, P1901, DOI 10.1002/mds.21596
   de Lau LML, 2006, LANCET NEUROL, V5, P525, DOI 10.1016/S1474-4422(06)70471-9
   Dolan P, 1997, MED CARE, V35, P1095, DOI 10.1097/00005650-199711000-00002
   Dorsey ER, 2010, NEUROLOGY, V75, P492, DOI 10.1212/WNL.0b013e3181ec822c
   Dowding CH, 2006, DRUG AGING, V23, P693, DOI 10.2165/00002512-200623090-00001
   Fahn S, 1987, RECENT DEV PARKINSON, V0, PP153, DOI 10.1002/ANA.410220556
   FOLSTEIN MF, 1975, J PSYCHIAT RES, V12, P189, DOI 10.1016/0022-3956(75)90026-6
   Forsaa EB, 2008, MOVEMENT DISORD, V23, P1420, DOI 10.1002/mds.22121
   Gallagher DA, 2010, MOVEMENT DISORD, V25, P2493, DOI 10.1002/mds.23394
   Goetz CG, 2004, MOVEMENT DISORD, V19, P1020, DOI 10.1002/mds.20213
   Lee MA, 2006, J PAIN SYMPTOM MANAG, V32, P462, DOI 10.1016/j.jpainsymman.2006.05.020
   Li HJ, 2010, MOVEMENT DISORD, V25, P2740, DOI 10.1002/mds.23368
   MAHIEUX F, 1995, BEHAV NEUROL, V8, P15, DOI 10.3233/BEN-1995-8102
   National Institute for Health and Clinical Excellence, 2008, GUID METH TECHN APPR, V0, P0
   Qin ZH, 2009, PARKINSONISM RELAT D, V15, P767, DOI 10.1016/j.parkreldis.2009.05.011
   Rahman S, 2008, MOVEMENT DISORD, V23, P1428, DOI 10.1002/mds.21667
   Rascol O, 2003, ANN NEUROL, V53, PS3, DOI 10.1002/ana.10513
   Reuther M, 2007, PARKINSONISM RELAT D, V13, P108, DOI 10.1016/j.parkreldis.2006.07.009
   Roh JH, 2009, ACTA NEUROL SCAND, V119, P397, DOI 10.1111/j.1600-0404.2008.01114.x
   Schrag A, 2000, MOVEMENT DISORD, V15, P1112, DOI 10.1002/1531-8257(200011)15:6<1112::AID-MDS1008>3.0.CO;2-A
   Schrag A, 2000, J NEUROL NEUROSUR PS, V69, P67, DOI 10.1136/jnnp.69.1.67
   Schrag A, 2006, J NEUROL SCI, V248, P151, DOI 10.1016/j.jns.2006.05.030
   Siderowf A, 2002, NEUROLOGY, V59, P103, DOI 10.1212/WNL.59.1.103
   Soh SE, 2011, PARKINSONISM RELAT D, V17, P1, DOI 10.1016/j.parkreldis.2010.08.012
   Taylor KSM, 2006, MOVEMENT DISORD, V21, P976, DOI 10.1002/mds.20866
   Vossius C, 2009, DRUG AGING, V26, P973, DOI 10.2165/11318750-000000000-00000
   Wade D T, 1988, INT DISABIL STUD, V10, P64
   Weintraub D, 2006, AM J GERIAT PSYCHIAT, V14, P169, DOI 10.1097/01.JGP.0000192488.66049.4b
   Wickremaratchi MM, 2009, J NEUROL NEUROSUR PS, V80, P805, DOI 10.1136/jnnp.2008.162222
NR 34
TC 43
Z9 50
U1 0
U2 7
PU SPRINGER HEIDELBERG
PI HEIDELBERG
PA TIERGARTENSTRASSE 17, D-69121 HEIDELBERG, GERMANY
SN 0340-5354
EI 
J9 J NEUROL
JI J. Neurol.
PD MAR 15
PY 2012
VL 259
IS 3
BP 462
EP 468
DI 10.1007/s00415-011-6202-y
PG 7
WC Clinical Neurology
SC Neurosciences & Neurology
GA 904GW
UT WOS:000301183500008
PM 21818689
DA 2024-02-01
ER

PT J
AU van Gilst, MM
   Louter, M
   Baumann, CR
   Bloem, BR
   Overeem, S
AF van Gilst, Merel M.
   Louter, Maartje
   Baumann, Christian R.
   Bloem, Bastiaan R.
   Overeem, Sebastiaan
TI Sleep Benefit in Parkinson's Disease: Time to Revive an Enigma?
SO JOURNAL OF PARKINSONS DISEASE
LA English
DT Article
DE Sleep; Parkinson's disease; nap; questionnaires; pittsburgh sleep quality index
ID daytime sleepiness; disturbances
AB Some patients with Parkinson's disease (PD) reportedly experience 'sleep benefit': an improved motor functioning upon awaking in the morning. In this questionnaire study, 114 out of 243 consecutive outpatients with PD (46.9%) subjectively experienced sleep benefit. Among those patients that regularly took an afternoon nap, 33.7% experienced sleep benefit after the nap as well. Between patients with and without sleep benefit, there were no differences in demographic or clinical variables, including age, disease duration, dopaminergic treatment, and nocturnal sleep quality. Sleep benefit remains an intriguing but elusive phenomenon, which deserves renewed attention and further research.
C1 [van Gilst, Merel M.; Louter, Maartje; Bloem, Bastiaan R.; Overeem, Sebastiaan] Radboud Univ Nijmegen, Med Ctr, Donders Inst Brain Cognit & Behav, Dept Neurol, NL-6500 HB Nijmegen, Netherlands.
   [Louter, Maartje; Overeem, Sebastiaan] Sleep Med Ctr Kempenhaeghe, Heeze, Netherlands.
   [Baumann, Christian R.] Univ Zurich Hosp, Dept Neurol, CH-8091 Zurich, Switzerland.
C3 Radboud University Nijmegen; University of Zurich; University Zurich Hospital
RP Overeem, S (corresponding author), Radboud Univ Nijmegen, Med Ctr, Donders Inst Brain Cognit & Behav, Dept Neurol, POB 9101, NL-6500 HB Nijmegen, Netherlands.
EM S.Overeem@neuro.umcn.nl
FU VIDI research grant from the Netherlands Organization for Scientific Research [016.076.352, 016.116.371]
CR Askenasy JJM, 2003, J NEURAL TRANSM, V110, P125, DOI 10.1007/s007020300001
   Bateman DE, 1999, J NEUROL NEUROSUR PS, V67, P384, DOI 10.1136/jnnp.67.3.384
   BECK AT, 1961, ARCH GEN PSYCHIAT, V4, P561, DOI 10.1001/archpsyc.1961.01710120031004
   BUYSSE DJ, 1989, PSYCHIAT RES, V28, P193, DOI 10.1016/0165-1781(89)90047-4
   Currie LJ, 1997, NEUROLOGY, V48, P1115, DOI 10.1212/WNL.48.4.1115
   deBoer AGEM, 1996, J NEUROL NEUROSUR PS, V61, P70, DOI 10.1136/jnnp.61.1.70
   Esselink RAJ, 2004, NEUROLOGY, V62, P201, DOI 10.1212/01.WNL.0000103235.12621.C3
   Factor SA, 1998, NEUROLOGY, V50, P1514, DOI 10.1212/WNL.50.5.1514-b
   HOEHN MM, 1967, NEUROLOGY, V17, P427, DOI 10.1212/WNL.17.5.427
   Högl BE, 1998, NEUROLOGY, V50, P1332
   JOHNS MW, 1991, SLEEP, V14, P540, DOI 10.1093/sleep/14.6.540
   Merello M, 1997, MOVEMENT DISORD, V12, P506, DOI 10.1002/mds.870120405
   Nagappa M, 2012, PARKINSONISM RELAT D, V18, P662, DOI 10.1016/j.parkreldis.2011.09.018
   Pal PK, 2004, PARKINSONISM RELAT D, V10, P157, DOI 10.1016/j.parkreldis.2003.11.002
   Tandberg E, 1999, MOVEMENT DISORD, V14, P922, DOI 10.1002/1531-8257(199911)14:6<922::AID-MDS1003>3.0.CO;2-7
NR 16
TC 10
Z9 10
U1 0
U2 2
PU IOS PRESS
PI AMSTERDAM
PA NIEUWE HEMWEG 6B, 1013 BG AMSTERDAM, NETHERLANDS
SN 1877-7171
EI 
J9 J PARKINSON DIS
JI J. Parkinsons Dis.
PD JUN 15
PY 2012
VL 2
IS 2
BP 167
EP 170
DI 10.3233/JPD-2012-12087
PG 4
WC Neurosciences
SC Neurosciences & Neurology
GA 001UM
UT WOS:000308485600010
PM 23939441
DA 2024-02-01
ER

PT J
AU Ribosa-Nogué, R
   Gironell, A
   Pagonabarraga, J
   Villa-Bonomo, C
   Pascual-Sedano, B
   Kulisevsky, J
AF Ribosa-Nogue, Roser
   Gironell, Alexandre
   Pagonabarraga, Javier
   Villa-Bonomo, Carolina
   Pascual-Sedano, Berta
   Kulisevsky, Jaume
TI Descriptive analysis of the activity in a movement disorder unit in a tertiary hospital in Catalonia
SO REVISTA DE NEUROLOGIA
LA Spanish
DT Article
DE Epidemiology; Essential tremor; Movement disorders; Parkinson's disease; Pharmacological parkinsonism; Reasons for consultation
ID restless legs syndrome; 3 elderly populations; ambulatory neurological care; central spain; parkinsons-disease; prevalence; epidemiology; demand; tremor; frequency
AB Introduction. Movement disorders are an important part of the activity of a Neurology service, but there are few studies examining their health care demand. Aims. To analyze the first visits of the Movement Disorders Unit of the Hospital de la Santa Creu i Sant Pau in Barcelona and to compare the results with those of previous studies. Patients and methods. Prospective study of the first neurological assessments carried out during 2010. Demographic variables of patients were collected and diagnoses were reviewed 12 months later. Results. 423 first visits were done (application rate of 1.41 per 1000 inhabitants-year): 54% females, median age 68.8 +/- 14.2 years-old. 74.3% of referrals came from the family doctor. The most frequent reasons for consultation were tremor (40%) and parkinsonism-motor clumsiness (26%). The most prevalent diagnoses were Parkinson's disease (36%) and essential tremor (19%). After the first assessment, 84% of patients continued controls in the Unit. One year later, in the 8% of cases there was a change in the initial diagnosis. Taking into account the incidence of each disorder, the number of patients seen was fewer compared to the estimated (19,5 times lower), especially marked in cases of restless legs syndrome, essential tremor and Tourette syndrome. Conclusions. In our Unit the most frequent reason for consultation is tremor and the most prevalent diagnosis is Parkinson's disease. The number of patients treated is clearly lower than the estimated according to the incidence of the diseases in the population.
C1 [Ribosa-Nogue, Roser; Gironell, Alexandre; Pagonabarraga, Javier; Villa-Bonomo, Carolina; Pascual-Sedano, Berta; Kulisevsky, Jaume] Univ Autonoma Barcelona, Hosp Santa Creu & Sant Pau, Inst Invest Biomed Sant Pau, Unidad Trastornos Movimiento,Serv Neurol, E-08025 Barcelona, Spain.
C3 Hospital of Santa Creu i Sant Pau; Autonomous University of Barcelona
RP Ribosa-Nogué, R (corresponding author), Univ Autonoma Barcelona, Hosp Santa Creu & Sant Pau, Inst Invest Biomed Sant Pau, Unidad Trastornos Movimiento,Serv Neurol, Avda St Antoni M Claret 167, E-08025 Barcelona, Spain.
EM rribosa@santpau.cat
CR AUGER RG, 1990, ARCH NEUROL-CHICAGO, V47, P1233, DOI 10.1001/archneur.1990.00530110095023
   Benito-León J, 2005, NEUROLOGY, V64, P1721, DOI 10.1212/01.WNL.0000161852.70374.01
   Benito-León J, 2004, NEUROLOGY, V62, P734, DOI 10.1212/01.WNL.0000113727.73153.68
   Benito-León J, 2003, MOVEMENT DISORD, V18, P267, DOI 10.1002/mds.10362
   Bhidayasiri R, 2011, J NEUROL SCI, V301, P31, DOI 10.1016/j.jns.2010.11.010
   Bondon-Guitton E, 2011, MOVEMENT DISORD, V26, P2226, DOI 10.1002/mds.23828
   Bower JH, 2005, MOVEMENT DISORD, V20, P1209, DOI 10.1002/mds.20567
   Casabella B, 1990, ATEN PRIMARIA, V7, P538
   Consorci Sanitari de Barcelona, 2012, DISTRIBUCIO DELS REC, V0, P0
   FACTOR SA, 1995, J NEUROL NEUROSUR PS, V59, P406, DOI 10.1136/jnnp.59.4.406
   GARCIAALBEA E, 2000, NEUROLOGIA S2, V15, P32
   Gironell A, 2001, MED CLIN-BARCELONA, V117, P601, DOI 10.1016/S0025-7753(01)72193-8
   Gironell A, 1997, NEUROLOGIA, V12, P293
   Gironell A, 2011, HISTORIA DE LA NEURO, V0, P149
   Grau-Veciana J M, 1986, NEUROLOGIA, V1, P198
   Huerta-Villanueva M, 2005, REV NEUROLOGIA, V41, P68, DOI 10.33588/rn.4102.2005198
   Institut dEstadistica de Catalunya (IDESCAT), 2012, WEB DE LESTADISTICA, V0, P0
   López-Hernández N, 2007, REV NEUROLOGIA, V45, P219, DOI 10.33588/rn.4504.2007191
   Lopez-Pousa S, 2009, REV NEUROLOGIA, V49, P288, DOI 10.33588/rn.4906.2008638
   Santidrian MAM, 2011, NEUROLOGIA, V26, P39, DOI 10.1016/j.nrl.2010.07.034
   Mendoza-Rodriguez A, 2009, REV NEUROL, V48 Suppl 1, P0
   NUTT JG, 1988, MOVEMENT DISORD, V3, P188, DOI 10.1002/mds.870030302
   Ohayon MM, 2012, SLEEP MED REV, V16, P283, DOI 10.1016/j.smrv.2011.05.002
   Population Division of the Department of Economic and Social Affairs of the United Nations, 2012, WORLD POPULATION PRO, V0, P0
   Robertson MM, 2009, J PSYCHOSOM RES, V67, P475, DOI 10.1016/j.jpsychores.2009.07.010
   Rodriguez-Constela I, 2009, REV NEUROL, V48 Suppl 1, P0
   Sempere AP, 2010, REV NEUROLOGIA, V51, P81
   SIEMERS E, 1991, MOVEMENT DISORD, V6, P336, DOI 10.1002/mds.870060412
   Szentkiralyi A, 2011, SLEEP MED, V12, P815, DOI 10.1016/j.sleep.2011.06.016
   Barroso-Pérez MT, 2012, ATEN PRIM, V44, P119, DOI 10.1016/j.aprim.2011.01.003
   Vázquez-Alén P, 2000, REV NEUROLOGIA, V30, P635, DOI 10.33588/rn.3007.99588
   Villarejo A, 2004, NEUROLOGIA, V19, P647
   von Campenhausen S, 2005, EUR NEUROPSYCHOPHARM, V15, P473, DOI 10.1016/j.euroneuro.2005.04.007
   White KL, 1977, CUADERNOS DE SALUD P, V46, P0
NR 34
TC 4
Z9 4
U1 0
U2 1
PU REVISTA DE NEUROLOGIA
PI BARCELONA
PA C/O CESAR VIGUERA, EDITOR, APDO 94121, 08080 BARCELONA, SPAIN
SN 0210-0010
EI 1576-6578
J9 REV NEUROLOGIA
JI Rev. Neurologia
PD SEP 16
PY 2012
VL 55
IS 6
BP 330
EP 336
DI 10.33588/rn.5506.2012271
PG 7
WC Clinical Neurology
SC Neurosciences & Neurology
GA 078YN
UT WOS:000314137100002
PM 22972574
DA 2024-02-01
ER

PT J
AU Louter, M
   Munneke, M
   Bloem, BR
   Overeem, S
AF Louter, Maartje
   Munneke, Marten
   Bloem, Bastiaan R.
   Overeem, Sebastiaan
TI Nocturnal Hypokinesia and Sleep Quality in Parkinson's Disease
SO JOURNAL OF THE AMERICAN GERIATRICS SOCIETY
LA English
DT Article
DE Parkinsonism; Pittsburgh Sleep Quality Index; hypokinesia; response fluctuations; turning in bed
ID disorders; progression; disruption
AB Objectives To study the relationship between nocturnal hypokinesia and sleep quality in Parkinson's disease (PD). Design Questionnaire study using intergroup analysis. Setting Parkinson Centre Nijmegen, a tertiary university referral center. Participants Two hundred forty individuals with Parkinson's disease. Measurements Clinical and demographic data were obtained. Nocturnal hypokinesia was assessed using Question 35 of the Parkinson's Disease Quality of Life Questionnaire and rated on a 5-point Likert scale (1=all of the time to 5=never). The Pittsburgh Sleep Quality Index (PSQI) was used to quantify sleep quality, higher scores indicating poorer sleep quality. Results One hundred thirty-five of 240 participants had difficulties turning over in bed. Mean PSQI scores were significantly higher in participants with nocturnal hypokinesia (7.7 +/- 4.1) than in those without (6.1 +/- 3.4, P=.001). A regression model correcting for age, disease duration, and Hoehn and Yahr stage showed a significant influence of nocturnal hypokinesia on sleep quality (coefficient of determination=0.042, standardized-beta=0.163, P=.03). There was a linear relationship between frequency of nocturnal hypokinesia and sleep quality. Conclusion This is the first study that documents that nocturnal hypokinesia negatively affects sleep quality in PD. Nocturnal hypokinesia therefore merits therapeutic attention, including optimal nighttime dopaminergic treatment and education about turning strategies in bed.
C1 [Louter, Maartje; Bloem, Bastiaan R.; Overeem, Sebastiaan] Radboud Univ Nijmegen, Med Ctr, Dept Neurol, Donders Inst Brain Cognit & Behav, NL-6500 HB Nijmegen, Netherlands.
   [Louter, Maartje; Overeem, Sebastiaan] Sleep Med Ctr Kempenhaeghe, Heeze, Netherlands.
   [Munneke, Marten] Radboud Univ Nijmegen, Med Ctr, Dept Neurol, Nijmegen Ctr Evidence Based Practice, NL-6500 HB Nijmegen, Netherlands.
C3 Radboud University Nijmegen; Radboud University Nijmegen
RP Overeem, S (corresponding author), Radboud Univ Nijmegen, Med Ctr, Dept Neurol, Donders Inst Brain Cognit & Behav, POB 9101, NL-6500 HB Nijmegen, Netherlands.
EM s.overeem@neuro.umcn.nl
FU VIDI from Netherlands Organization for Scientific Research [016.076.352, 016.116.371]
CR Adler CH, 2005, NEUROLOGY, V64, PS12, DOI 10.1212/WNL.64.12_suppl_3.S12
   Bossenbroek L, 2010, PERCEPT MOTOR SKILL, V111, P936, DOI 10.2466/03.15.PMS.111.6.936-946
   Buysse DJ, 1989, PSYCHIAT RES, V0, P2
   deBoer AGEM, 1996, J NEUROL NEUROSUR PS, V61, P70, DOI 10.1136/jnnp.61.1.70
   Esselink RAJ, 2004, NEUROLOGY, V62, P201, DOI 10.1212/01.WNL.0000103235.12621.C3
   FACTOR SA, 1990, MOVEMENT DISORD, V5, P280, DOI 10.1002/mds.870050404
   Ferreira JJ, 2006, EUR J NEUROL, V13, P209, DOI 10.1111/j.1468-1331.2006.01262.x
   Gjerstad MD, 2007, J NEUROL NEUROSUR PS, V78, P476, DOI 10.1136/jnnp.2006.100370
   Högl B, 2010, MOVEMENT DISORD, V25, P2704, DOI 10.1002/mds.23190
   HOEHN MM, 1967, NEUROLOGY, V17, P427, DOI 10.1212/WNL.17.5.427
   Knutson KL, 2006, SLEEP, V29, P1503, DOI 10.1093/sleep/29.11.1503
   LAIHINEN A, 1987, ACTA NEUROL SCAND, V76, P64, DOI 10.1111/j.1600-0404.1987.tb03546.x
   LEES AJ, 1988, CLIN NEUROPHARMACOL, V11, P512, DOI 10.1097/00002826-198812000-00004
   Lees AJ, 2009, LANCET, V373, P2055, DOI 10.1016/S0140-6736(09)60492-X
   NAUSIEDA PA, 1982, CLIN NEUROPHARMACOL, V5, P183, DOI 10.1097/00002826-198205020-00003
   Pal PK, 2004, PARKINSONISM RELAT D, V10, P157, DOI 10.1016/j.parkreldis.2003.11.002
   Phillips B, 2004, NEUROLOGY, V62, PS9, DOI 10.1212/WNL.62.5_suppl_2.S9
   Stack EL, 2006, MOVEMENT DISORD, V21, P1340, DOI 10.1002/mds.20944
   Tandberg E, 1998, MOVEMENT DISORD, V13, P895, DOI 10.1002/mds.870130606
   VANHILTEN JJ, 1993, J NEURAL TRANSM-PARK, V5, P235
NR 20
TC 34
Z9 34
U1 1
U2 3
PU WILEY-BLACKWELL
PI HOBOKEN
PA 111 RIVER ST, HOBOKEN 07030-5774, NJ USA
SN 0002-8614
EI 
J9 J AM GERIATR SOC
JI J. Am. Geriatr. Soc.
PD JUN 15
PY 2012
VL 60
IS 6
BP 1104
EP 1108
DI 10.1111/j.1532-5415.2012.03966.x
PG 5
WC Geriatrics & Gerontology; Gerontology
SC Geriatrics & Gerontology
GA 957AW
UT WOS:000305131900015
PM 22642534
DA 2024-02-01
ER

PT J
AU Bernal-Pacheco, O
   Limotai, N
   Go, CL
   Fernandez, HH
AF Bernal-Pacheco, Oscar
   Limotai, Natlada
   Go, Criscely L.
   Fernandez, Hubert H.
TI Nonmotor Manifestations in Parkinson Disease
SO NEUROLOGIST
LA English
DT Review
DE nonmotor symptom; Parkinson; dementia; behavioral; psychiatric; sleep disorders; autonomic dysfunction
ID sleep behavior disorder; restless legs syndrome; impulse control disorders; excessive daytime sleepiness; quality-of-life; double-blind; rem-sleep; risk-factors; visual hallucinations; psychotic symptoms
AB Background: Although the diagnosis of Parkinson disease (PD) still relies mainly on the appearance of its classical motor features of resting tremor, rigidity, bradykinesia, and postural instability, nonmotor manifestations in PD are now recognized as an integral component of this multisystem disorder. Review Summary: Nonmotor complications in PD occur commonly. The current understanding of cognitive dysfunction; neuropsychiatric manifestations including psychosis, impulsive control, and compulsive disorders, depression, anxiety and apathy; autonomic complications such as hypotension, erectile dysfunction, and urinary complications; sleep disorders and other nonmotor manifestations are summarized in this review. Conclusion: Nonmotor complications often carry a greater impact than motor features in PD. Therefore, hightened awareness and proper recognition of these features are critical in improving a Parkinson patient's quality of life.
C1 [Fernandez, Hubert H.] Cleveland Clin, Ctr Neurol Restorat, 9500 Euclid Ave,U-2, Cleveland, OH 44195 USA.
   [Bernal-Pacheco, Oscar; Limotai, Natlada] Univ Militar Nueva Granada, Neurol Clin, Bogota, Colombia.
   [Limotai, Natlada] Chulalongkorn Univ Hosp, Chulalongkorn Comprehens Movement Disorders Ctr, Bangkok, Thailand.
   [Limotai, Natlada] Thai Red Cross Soc, Bangkok, Thailand.
   [Go, Criscely L.] Univ Santo Tomas Hosp, Dept Neurol, Manila, Philippines.
C3 Cleveland Clinic Foundation; Universidad Militar Nueva Granada; Chulalongkorn University; Thai Red Cross Society; University of Santo Tomas
RP Fernandez, HH (corresponding author), Cleveland Clin, Ctr Neurol Restorat, 9500 Euclid Ave,U-2, Cleveland, OH 44195 USA.
EM fernanh@ccf.org
FU Abbott; Acadia; Biotie Therapeutics; EMD-Serono; Huntington Study Group; Ipsen; Merz Pharmaceuticals; Michael J. Fox Foundation; Movement Disorders Society; National Parkinson Foundation; NIH/NINDS; Novartis; Parkinson Study Group; Teva
CR Aarsland D, 2003, ARCH NEUROL-CHICAGO, V60, P387, DOI 10.1001/archneur.60.3.387
   Aarsland D, 1999, ARCH NEUROL-CHICAGO, V56, P595, DOI 10.1001/archneur.56.5.595
   Aarsland D, 2009, LANCET NEUROL, V8, P613, DOI 10.1016/S1474-4422(09)70146-2
   Abbott RD, 2005, NEUROLOGY, V65, P1442, DOI 10.1212/01.wnl.0000183056.89590.0d
   Adler CH, 2003, MOVEMENT DISORD, V18, P287, DOI 10.1002/mds.10390
   Albanese A, 1997, MOVEMENT DISORD, V12, P764, DOI 10.1002/mds.870120524
   Allen R, 2004, SLEEP, V27, P907, DOI 10.1093/sleep/27.5.907
   American Academy of Sleep Medicine, 2005, INT CLASS SLEEP DIS, V0, P148
   Antonini A, 2006, MOVEMENT DISORD, V21, P1119, DOI 10.1002/mds.20895
   Antonini A, 2009, DRUG SAFETY, V32, P475, DOI 10.2165/00002018-200932060-00004
   Arbouw MEL, 2010, NEUROLOGY, V74, P1203, DOI 10.1212/WNL.0b013e3181d8c1b7
   Arnulf I, 2009, EUR NEUROPSYCHOPHARM, V19, PS204, DOI 10.1016/S0924-977X(09)70268-8
   Arnulf I, 2002, NEUROLOGY, V58, P1019, DOI 10.1212/WNL.58.7.1019
   Arnulf I, 2005, SLEEP, V28, P349
   Avorn J, 2005, ARCH NEUROL-CHICAGO, V62, P1242, DOI 10.1001/archneur.62.8.1242
   Barichella M, 2009, MOVEMENT DISORD, V24, P1881, DOI 10.1002/mds.22705
   Barnes J, 2001, J NEUROL NEUROSUR PS, V70, P727, DOI 10.1136/jnnp.70.6.727
   Barone P, 2006, J NEUROL, V253, P601, DOI 10.1007/s00415-006-0067-5
   Barone P, 2010, LANCET NEUROL, V9, P573, DOI 10.1016/S1474-4422(10)70106-X
   Bergman J, 2002, CLIN NEUROPHARMACOL, V25, P107, DOI 10.1097/00002826-200203000-00009
   Bienfait KL, 2010, J CLIN NEUROSCI, V17, P539, DOI 10.1016/j.jocn.2009.09.001
   Boeve BF, 2003, SLEEP MED, V4, P281, DOI 10.1016/S1389-9457(03)00072-8
   Boeve BF, 2001, MOVEMENT DISORD, V16, P622, DOI 10.1002/mds.1120
   Bowers D, 2006, J INT NEUROPSYCH SOC, V12, P765, DOI 10.1017/S135561770606111X
   Braak H, 2003, NEUROBIOL AGING, V24, P197, DOI 10.1016/S0197-4580(02)00065-9
   Braga-Neto P, 2004, J NEUROL SCI, V217, P41, DOI 10.1016/j.jns.2003.08.010
   BROWN RG, 1988, PSYCHOL MED, V18, P49, DOI 10.1017/S0033291700001872
   Castelli L, 2008, J NEUROL, V255, P1515, DOI 10.1007/s00415-008-0955-y
   Ceravolo R, 2009, PARKINSONISM RELAT D, V15, PS111, DOI 10.1016/S1353-8020(09)70847-8
   Cersósimo MG, 2009, AUTON NEUROSCI-BASIC, V150, P150, DOI 10.1016/j.autneu.2009.04.004
   Cersosimo MG, 2008, MOVEMENT DISORD, V23, P1065, DOI 10.1002/mds.22051
   Chaudhuri KR, 2009, LANCET NEUROL, V8, P464, DOI 10.1016/S1474-4422(09)70068-7
   Chitnis S, 2009, EXPERT OPIN DRUG MET, V5, P941, DOI 10.1517/17425250903105420
   Chiu HFK, 2000, SLEEP, V23, P513
   Chokroverty S, 1996, NEUROL CLIN, V14, P807, DOI 10.1016/S0733-8619(05)70286-3
   Chou KL, 2011, MOVEMENT DISORD, V26, P320, DOI 10.1002/mds.23366
   CHRISTMAS TJ, 1988, LANCET, V2, P1451
   Comella CL, 1998, NEUROLOGY, V51, P526, DOI 10.1212/WNL.51.2.526
   Connemann BJ, 2004, CAN J PSYCHIAT, V49, P73, DOI 10.1177/070674370404900119
   Cooper CA, 2009, INT J GEN MED, V2, P57
   Costa A, 2010, PSYCHOSOMATICS, V51, P22, DOI 10.1176/appi.psy.51.1.22
   Czernecki V, 2002, NEUROPSYCHOLOGIA, V40, P2257, DOI 10.1016/S0028-3932(02)00108-2
   Darreh-Shori T, 2010, EXPERT OPIN DRUG SAF, V9, P167, DOI 10.1517/14740330903439717
   De Cock VC, 2007, BRAIN, V130, P450, DOI 10.1093/brain/awl363
   de Maindreville AD, 2005, MOVEMENT DISORD, V20, P212, DOI 10.1002/mds.20263
   Devos D, 2007, J NEUROL NEUROSUR PS, V78, P470, DOI 10.1136/jnnp.2006.100016
   Devos D, 2008, MOVEMENT DISORD, V23, P850, DOI 10.1002/mds.21966
   Diederich NJ, 2003, MOVEMENT DISORD, V18, P831, DOI 10.1002/mds.10450
   Dula E, 2001, EUR UROL, V39, P558, DOI 10.1159/000052503
   EDWARDS LL, 1993, ANN NEUROL, V33, P490, DOI 10.1002/ana.410330512
   EDWARDS LL, 1992, NEUROLOGY, V42, P726, DOI 10.1212/WNL.42.4.726
   Ehrt U, 2006, INT J GERIATR PSYCH, V21, P252, DOI 10.1002/gps.1456
   Ehrt U, 2010, J NEUROL NEUROSUR PS, V81, P160, DOI 10.1136/jnnp.2009.186239
   Eisensehr I, 2001, NEUROLOGY, V57, P1307, DOI 10.1212/WNL.57.7.1307
   Eisensehr I, 2001, J NEUROL SCI, V186, P7, DOI 10.1016/S0022-510X(01)00480-4
   Emre M, 2004, NEW ENGL J MED, V351, P2509, DOI 10.1056/NEJMoa041470
   Emre M, 2007, MOVEMENT DISORD, V22, P1689, DOI 10.1002/mds.21507
   Epstein CM, 2007, CLIN NEUROPHYSIOL, V118, P2189, DOI 10.1016/j.clinph.2007.07.010
   Evans AH, 2006, ANN NEUROL, V59, P852, DOI 10.1002/ana.20822
   Evans AH, 2004, MOVEMENT DISORD, V19, P397, DOI 10.1002/mds.20045
   Factor SA, 2004, CLIN NEUROPHARMACOL, V27, P205, DOI 10.1097/01.wnf.0000144040.20600.c1
   Fénelon G, 2000, BRAIN, V123, P733, DOI 10.1093/brain/123.4.733
   Fernandez HH, 1998, MOVEMENT DISORD, V13, P597, DOI 10.1002/mds.870130338
   Fernandez HH, 2004, MOVEMENT DISORD, V19, P831, DOI 10.1002/mds.20051
   Fernandez HH, 2004, CLIN NEUROPHARMACOL, V27, P4, DOI 10.1097/00002826-200401000-00003
   Fernandez HH, 2003, DRUG SAFETY, V26, P643, DOI 10.2165/00002018-200326090-00004
   Fernandez HH, 2002, J CLIN PSYCHIAT, V63, P513, DOI 10.4088/JCP.v63n0608
   Fernandez HH, 1999, MOVEMENT DISORD, V14, P836, DOI 10.1002/1531-8257(199909)14:5<836::AID-MDS1018>3.0.CO;2-0
   Fernandez HH, 2009, J GERIATR PSYCH NEUR, V22, P223, DOI 10.1177/0891988709335792
   Fischer E, 2010, J COMMUN DISORD, V43, P21, DOI 10.1016/j.jcomdis.2009.07.004
   Fregni F, 2006, NEUROLOGY, V66, P1629, DOI 10.1212/01.wnl.0000218194.12054.60
   Friedman JH, 2001, MOVEMENT DISORD, V16, P1120, DOI 10.1002/mds.1201
   Friedman JH, 2008, MOVEMENT DISORD, V23, P452, DOI 10.1002/mds.21869
   Friedman JH, 2006, MOVEMENT DISORD, V21, P2078, DOI 10.1002/mds.21091
   Friedman JH, 2010, MOVEMENT DISORD, V25, P805, DOI 10.1002/mds.22989
   Fukutake T, 2002, EUR J NEUROL, V9, P97, DOI 10.1046/j.1468-1331.2002.00335.x
   Gagnon JF, 2006, SLEEP, V29, P1321, DOI 10.1093/sleep/29.10.1321
   Gagnon JF, 2006, NEUROLOGY, V67, P742, DOI 10.1212/01.wnl.0000233926.47469.73
   Gaig C, 2009, MOVEMENT DISORD, V24, PS656, DOI 10.1002/mds.22672
   Garcia-Borreguero D, 2007, SLEEP MED, V8, P742, DOI 10.1016/j.sleep.2006.09.009
   Giannantoni A, 2009, J UROLOGY, V182, P1453, DOI 10.1016/j.juro.2009.06.023
   Giladi N, 2000, J NEURAL TRANSM, V107, P59, DOI 10.1007/s007020050005
   Gjerstad MD, 2002, NEUROLOGY, V58, P1544, DOI 10.1212/WNL.58.10.1544
   Goetz CG, 2005, NEUROLOGY, V64, P81, DOI 10.1212/01.WNL.0000148479.10865.FE
   GOETZ CG, 1993, NEUROLOGY, V43, P2227, DOI 10.1212/WNL.43.11.2227
   Goetz CG, 2007, MOVEMENT DISORD, V22, P41, DOI 10.1002/mds.21198
   Grace J, 2009, J NEUROL NEUROSUR PS, V80, P18, DOI 10.1136/jnnp.2008.144048
   Gray HA, 2010, NEUROPSYCHOLOGY, V24, P176, DOI 10.1037/a0018104
   Grosset KA, 2006, MOVEMENT DISORD, V21, P2206, DOI 10.1002/mds.21110
   Hammer MJ, 2010, EXP BRAIN RES, V201, P401, DOI 10.1007/s00221-009-2048-2
   Hanoglu L, 2006, CLIN NEUROL NEUROSUR, V108, P129, DOI 10.1016/j.clineuro.2005.03.011
   Happe S, 2003, J NEUROL, V250, P83, DOI 10.1007/s00415-003-0957-8
   Havlikova E, 2008, EUR J NEUROL, V15, P475, DOI 10.1111/j.1468-1331.2008.02103.x
   Hely MA, 2005, MOVEMENT DISORD, V20, P190, DOI 10.1002/mds.20324
   Hely MA, 2008, MOVEMENT DISORD, V23, P837, DOI 10.1002/mds.21956
   Hemmesch AR, 2009, PSYCHOL AGING, V24, P542, DOI 10.1037/a0016105
   Hening WA, 2010, MOVEMENT DISORD, V25, P1675, DOI 10.1002/mds.23157
   Hirayama M, 2006, J NEUROL, V253, P42, DOI 10.1007/s00415-006-7010-7
   Ho AK, 2008, MOVEMENT DISORD, V23, P574, DOI 10.1002/mds.21899
   Hobson P, 2004, MOVEMENT DISORD, V19, P1043, DOI 10.1002/mds.20216
   Högl B, 2002, SLEEP, V25, P905
   Holroyd S, 2001, J NEUROL NEUROSUR PS, V70, P734, DOI 10.1136/jnnp.70.6.734
   Honig H, 2009, MOVEMENT DISORD, V24, P1468, DOI 10.1002/mds.22596
   Hussain IF, 2001, J NEUROL NEUROSUR PS, V71, P371, DOI 10.1136/jnnp.71.3.371
   Iacovelli E, 2010, MOVEMENT DISORD, V25, P1203, DOI 10.1002/mds.23093
   Ibarretxe-Bilbao N, 2009, EUR J NEUROSCI, V30, P1162, DOI 10.1111/j.1460-9568.2009.06892.x
   Inzelberg R, 2005, CAN J NEUROL SCI, V32, P213, DOI 10.1017/S0317167100003991
   Inzelberg R, 1998, J NEUROL NEUROSUR PS, V64, P533, DOI 10.1136/jnnp.64.4.533
   Iranzo A, 2005, NEUROLOGY, V65, P247, DOI 10.1212/01.wnl.0000168864.97813.e0
   Iranzo A, 2006, LANCET NEUROL, V5, P572, DOI 10.1016/S1474-4422(06)70476-8
   Isaias IU, 2008, MOVEMENT DISORD, V23, P411, DOI 10.1002/mds.21872
   Isella V, 2002, MOVEMENT DISORD, V17, P366, DOI 10.1002/mds.10041
   JACOBS DH, 1995, NEUROLOGY, V45, P1696, DOI 10.1212/WNL.45.9.1696
   Jasinska-Myga B, 2010, CAN J NEUROL SCI, V37, P61, DOI 10.1017/S0317167100009665
   Jaywant A, 2010, J INT NEUROPSYCH SOC, V16, P49, DOI 10.1017/S1355617709990919
   Jellinger KA, 2009, J NEUROL, V256, PS270, DOI 10.1007/s00415-009-5243-y
   Jenner P, 2000, EXP BRAIN RES, V133, P178, DOI 10.1007/s002210000370
   JOHNSTON BT, 1995, AM J GASTROENTEROL, V90, P1741
   Kalf JG, 2007, J NEUROL, V254, P1227, DOI 10.1007/s00415-007-0508-9
   Kashihara K, 2006, J NEUROL, V253, P38, DOI 10.1007/s00415-006-7009-0
   Kay GG, 2008, INT J CLIN PRACT, V62, P1792, DOI 10.1111/j.1742-1241.2008.01849.x
   Kimura K, 1997, SLEEP, V20, P891, DOI 10.1093/sleep/20.10.891
   Kirsch-Darrow L, 2006, NEUROLOGY, V67, P33, DOI 10.1212/01.wnl.0000230572.07791.22
   Kiziltan G, 2007, J NEUROL, V254, P448, DOI 10.1007/s00415-006-0388-4
   KLAWANS HL, 1978, PSYCHIAT ANN, V8, P447
   Klein JC, 2010, NEUROLOGY, V74, P885, DOI 10.1212/WNL.0b013e3181d55f61
   Kohno N, 2010, J CLIN NEUROSCI, V17, P804, DOI 10.1016/j.jocn.2009.09.043
   Koller WC, 2000, NEUROLOGY, V55, P0
   Krishnan PR, 2003, MOVEMENT DISORD, V18, P181, DOI 10.1002/mds.10307
   Kulisevsky J, 2008, MOVEMENT DISORD, V23, P1889, DOI 10.1002/mds.22246
   Kumar S, 2002, MOVEMENT DISORD, V17, P775, DOI 10.1002/mds.10167
   Kummer A, 2009, J SEX MED, V6, P1024, DOI 10.1111/j.1743-6109.2008.01083.x
   Lagalla G, 2006, MOVEMENT DISORD, V21, P704, DOI 10.1002/mds.20793
   Lagalla G, 2009, J NEUROL, V256, P563, DOI 10.1007/s00415-009-0085-1
   Lakhan Shaheen E, 2010, BMC RES NOTES, V3, P60, DOI 10.1186/1756-0500-3-60
   Larsen JP, 2003, ADV NEUROL, V91, P329
   LAUTERBACH EC, 1991, AM J PSYCHIAT, V148, P274
   Lavault S, 2010, J NEUROL, V257, P1154, DOI 10.1007/s00415-010-5482-y
   Leibner J, 2010, PARKINSONISM RELAT D, V16, P475, DOI 10.1016/j.parkreldis.2009.12.003
   Leroi I, 2009, MOVEMENT DISORD, V24, P1217, DOI 10.1002/mds.22495
   Levy R, 2006, CEREB CORTEX, V16, P916, DOI 10.1093/cercor/bhj043
   LeWitt PA, 2009, CLIN NEUROPHARMACOL, V32, P89, DOI 10.1097/WNF.0B013E31816D91F9
   Lin JS, 2008, NEUROBIOL DIS, V30, P74, DOI 10.1016/j.nbd.2007.12.003
   Litvinenko I V, 2010, NEUROSCI BEHAV PHYSIOL, V40, P149, DOI 10.1007/s11055-009-9244-1
   Litvinenko I V, 2008, NEUROSCI BEHAV PHYSIOL, V38, P937, DOI 10.1007/s11055-008-9077-3
   Lorefält B, 2009, MOVEMENT DISORD, V24, P885, DOI 10.1002/mds.22466
   Lou JS, 2009, CLIN NEUROPHARMACOL, V32, P305, DOI 10.1097/WNF.0b013e3181aa916a
   Louis ED, 1997, ARCH NEUROL-CHICAGO, V54, P260, DOI 10.1001/archneur.1997.00550150024011
   Low PA, 2008, LANCET NEUROL, V7, P451, DOI 10.1016/S1474-4422(08)70088-7
   Low PA, 2008, CLIN AUTON RES, V18, P8, DOI 10.1007/s10286-007-1001-3
   Maria B, 2003, RESP MED, V97, P1151, DOI 10.1016/S0954-6111(03)00188-4
   Marino S, 2008, NEUROL SCI, V29, P391, DOI 10.1007/s10072-008-1021-3
   Marsh L, 2004, NEUROLOGY, V63, P293, DOI 10.1212/01.WNL.0000129843.15756.A3
   Marsh Laura, 2004, CURR TREAT OPTIONS NEUROL, V6, P181, DOI 10.1007/s11940-004-0010-y
   Martinez-Martin P, 2007, MOVEMENT DISORD, V22, P1623, DOI 10.1002/mds.21586
   MATHERS SE, 1989, ARCH NEUROL-CHICAGO, V46, P1061, DOI 10.1001/archneur.1989.00520460037010
   Matinolli M, 2009, MOVEMENT DISORD, V24, P745, DOI 10.1002/mds.22457
   Matsui H, 2007, ACTA NEUROL SCAND, V116, P177, DOI 10.1111/j.1600-0404.2007.00838.x
   MCELROY SL, 1992, AM J PSYCHIAT, V149, P318
   MCELROY SL, 1995, J CLIN PSYCHIAT, V56, P14
   McKeith I, 2000, LANCET, V356, P2031, DOI 10.1016/S0140-6736(00)03399-7
   MECO G, 1994, LANCET, V343, P1370, DOI 10.1016/S0140-6736(94)92511-9
   Meindorfner C, 2005, MOVEMENT DISORD, V20, P832, DOI 10.1002/mds.20412
   Mendonça DA, 2007, MOVEMENT DISORD, V22, P2070, DOI 10.1002/mds.21656
   Menza M, 2009, NEUROLOGY, V72, P886, DOI 10.1212/01.wnl.0000336340.89821.b3
   Menza MA, 1999, J GERIATR PSYCH NEUR, V12, P49, DOI 10.1177/089198879901200202
   Merello M, 1999, CLIN NEUROPHARMACOL, V22, P273
   Merello M, 2008, DRUG AGING, V25, P1007, DOI 10.2165/0002512-200825120-00003
   Michaud M, 2002, J NEUROL, V249, P164, DOI 10.1007/PL00007859
   Mihaylova B, 2010, VALUE HEALTH, V13, P565, DOI 10.1111/j.1524-4733.2010.00729.x
   Mikos AE, 2009, CLIN NEUROPSYCHOL, V23, P805, DOI 10.1080/13854040802572434
   Miwa H, 2004, PARKINSONISM RELAT D, V10, P177, DOI 10.1016/j.parkreldis.2003.08.002
   Miyasaki JM, 2006, NEUROLOGY, V66, P996, DOI 10.1212/01.wnl.0000215428.46057.3d
   Mohr E, 2000, MOVEMENT DISORD, V15, P1230, DOI 10.1002/1531-8257(200011)15:6<1230::AID-MDS1026>3.0.CO;2-9
   Montplaisir J, 1999, NEUROLOGY, V52, P938, DOI 10.1212/WNL.52.5.938
   Montplaisir J, 2006, MOVEMENT DISORD, V21, P1627, DOI 10.1002/mds.21050
   MOSKOVITZ C, 1978, AM J PSYCHIAT, V135, P669
   Müller T, 2006, J NEURAL TRANSM-SUPP, V0, P27
   Narayana S, 2010, HUM BRAIN MAPP, V31, P222, DOI 10.1002/hbm.20859
   Nguyen FN, 2010, INT J GERIATR PSYCH, V25, P540, DOI 10.1002/gps.2324
   Nirenberg MJ, 2006, MOVEMENT DISORD, V21, P524, DOI 10.1002/mds.20757
   OSullivan JD, 2002, J NEUROL NEUROSUR PS, V72, P681, DOI 10.1136/jnnp.72.5.681
   OSullivan SS, 2009, CNS DRUGS, V23, P157, DOI 10.2165/00023210-200923020-00005
   Odiyoor M, 2009, MOVEMENT DISORD, V24, P2434, DOI 10.1002/mds.22848
   Oertel WH, 2007, MOVEMENT DISORD, V22, P213, DOI 10.1002/mds.21261
   Okuma Y, 2009, MOVEMENT DISORD, V24, P1977, DOI 10.1002/mds.22731
   Okun MS, 2009, NEUROLOGY, V72, P868, DOI 10.1212/01.wnl.0000338145.24512.02
   Okun MS, 2002, NEUROLOGY, V58, PS63, DOI 10.1212/WNL.58.suppl_1.S63
   Olson EJ, 2000, BRAIN, V123, P331, DOI 10.1093/brain/123.2.331
   Ondo WG, 2005, J NEUROL NEUROSUR PS, V76, P1636, DOI 10.1136/jnnp.2005.065870
   Ondo WG, 2002, ARCH NEUROL-CHICAGO, V59, P421, DOI 10.1001/archneur.59.3.421
   Ondo WG, 2008, ARCH NEUROL-CHICAGO, V65, P1337, DOI 10.1001/archneur.65.10.1337
   Oretal WH, 2007, MOV DISORD S18, V22, P0
   Pacchetti C, 2005, MOVEMENT DISORD, V20, P1439, DOI 10.1002/mds.20582
   Padala PR, 2007, J NEUROPSYCH CLIN N, V19, P81, DOI 10.1176/appi.neuropsych.19.1.81
   Pahwa R, 2007, NEUROLOGY, V68, P1108, DOI 10.1212/01.wnl.0000258660.74391.c1
   Pankratz N, 2008, MOVEMENT DISORD, V23, P2216, DOI 10.1002/mds.22285
   Papapetropoulos S, 2005, J NEUROL, V252, P1223, DOI 10.1007/s00415-005-0840-x
   Pappert EJ, 1999, MOVEMENT DISORD, V14, P117, DOI 10.1002/1531-8257(199901)14:1<117::AID-MDS1019>3.0.CO;2-0
   Park A, 2009, J NEUROL, V256, PS293, DOI 10.1007/s00415-009-5240-1
   Partinen M, 2006, SLEEP MED, V7, P407, DOI 10.1016/j.sleep.2006.03.011
   Pedersen KF, 2009, J NEUROL NEUROSUR PS, V80, P1279, DOI 10.1136/jnnp.2008.170043
   Pedersen KF, 2010, J NEUROL, V257, P217, DOI 10.1007/s00415-009-5297-x
   Peralta CM, 2009, MOVEMENT DISORD, V24, P2076, DOI 10.1002/mds.22694
   Pérez-Macho L, 2010, REV NEUROLOGIA, V50, P0
   Pinto S, 2004, LANCET NEUROL, V3, P547, DOI 10.1016/S1474-4422(04)00854-3
   Plowman-Prine EK, 2009, NEUROREHABILITATION, V24, P131, DOI 10.3233/NRE-2009-0462
   Pluck GC, 2002, J NEUROL NEUROSUR PS, V73, P636, DOI 10.1136/jnnp.73.6.636
   Poewe W, 2006, MOVEMENT DISORD, V21, P456, DOI 10.1002/mds.20700
   Poewe WH, 2007, LANCET NEUROL, V6, P513, DOI 10.1016/S1474-4422(07)70108-4
   Ponsen MM, 2010, J NEUROL NEUROSUR PS, V81, P396, DOI 10.1136/jnnp.2009.183715
   Pontone G, 2006, NEUROLOGY, V67, P1258, DOI 10.1212/01.wnl.0000238401.76928.45
   Porat O, 2009, J NEUROPSYCH CLIN N, V21, P398, DOI 10.1176/jnp.2009.21.4.398
   Postma AG, 2007, MOVEMENT DISORD, V22, P2430, DOI 10.1002/mds.21752
   Postuma RB, 2010, NEUROLOGY, V74, P239, DOI 10.1212/WNL.0b013e3181ca0166
   Postuma RB, 2008, MOVEMENT DISORD, V23, P1665, DOI 10.1002/mds.22099
   Price A, 2009, BRAIN COGNITION, V69, P252, DOI 10.1016/j.bandc.2008.07.013
   Proulx M, 2005, MOVEMENT DISORD, V20, P204, DOI 10.1002/mds.20189
   Pursiainen V, 2007, MOVEMENT DISORD, V22, P828, DOI 10.1002/mds.21422
   Quelhas R, 2009, J NEUROPSYCH CLIN N, V21, P413, DOI 10.1176/appi.neuropsych.21.4.413
   Ramig Lorraine Olson, 2004, SEMINARS IN SPEECH AND LANGUAGE, V25, P169
   Ramjit AL, 2010, INT J NEUROSCI, V120, P67, DOI 10.3109/00207450903337721
   Ravina B, 2005, J NEUROL NEUROSUR PS, V76, P934, DOI 10.1136/jnnp.2004.050682
   Ravina B, 2007, MOVEMENT DISORD, V22, P1061, DOI 10.1002/mds.21382
   Razmy A, 2004, ARCH NEUROL-CHICAGO, V61, P97, DOI 10.1001/archneur.61.1.97
   Reading PJ, 2001, MOVEMENT DISORD, V16, P1171, DOI 10.1002/mds.1204
   Rektorova I, 2008, CLIN NEUROPHARMACOL, V31, P261, DOI 10.1097/WNF.0b013e31815d25ce
   Richard IH, 1996, J NEUROPSYCH CLIN N, V8, P383
   Richard Irene H, 2005, ADV NEUROL, V96, P42
   Riggeal B D, 2007, NEUROPSYCHIATR DIS TREAT, V3, P955
   Romigi A, 2008, EUR J NEUROL, V15, PE64, DOI 10.1111/j.1468-1331.2008.02167.x
   ROSENBERG P, 1977, J AM GERIATR SOC, V25, P277, DOI 10.1111/j.1532-5415.1977.tb00415.x
   Rye DB, 2006, CURR NEUROL NEUROSCI, V6, P169, DOI 10.1007/s11910-996-0041-8
   Rye DB, 2000, J SLEEP RES, V9, P63, DOI 10.1046/j.1365-2869.2000.00201.x
   Saper CB, 2001, TRENDS NEUROSCI, V24, P726, DOI 10.1016/S0166-2236(00)02002-6
   Sawabini KA, 2004, PARKINSONISM RELAT D, V10, PS37, DOI 10.1016/j.parkreldis.2004.02.002
   SCHENCK CH, 1993, J SLEEP RES, V2, P224, DOI 10.1111/j.1365-2869.1993.tb00093.x
   Schenck CH, 2003, SLEEP, V26, P0
   Schenck CH, 2002, SLEEP, V25, P120, DOI 10.1093/sleep/25.2.120
   Sedig L, 2010, INT J NEUROSCI, V120, P258, DOI 10.3109/00207451003615755
   Selikhova M, 2009, BRAIN, V132, P2947, DOI 10.1093/brain/awp234
   Serrano-Dueñas M, 2002, REV NEUROLOGIA, V35, P1010, DOI 10.33588/rn.3511.2001044
   Shapiro MA, 2006, PARKINSONISM RELAT D, V12, P392, DOI 10.1016/j.parkreldis.2006.01.010
   Shapiro Michael A, 2007, NEUROPSYCHIATR DIS TREAT, V3, P161, DOI 10.2147/nedt.2007.3.1.161
   Shiah IS, 2006, EUR PSYCHIAT, V21, P578, DOI 10.1016/j.eurpsy.2005.05.005
   Shiba M, 2000, MOVEMENT DISORD, V15, P669, DOI 10.1002/1531-8257(200007)15:4<669::AID-MDS1011>3.0.CO;2-5
   Shulman LM, 2002, PARKINSONISM RELAT D, V8, P193, DOI 10.1016/S1353-8020(01)00015-3
   Silber MH, 2000, MOVEMENT DISORD, V15, P699, DOI 10.1002/1531-8257(200007)15:4<699::AID-MDS1015>3.0.CO;2-L
   Skodda S, 2009, MOVEMENT DISORD, V24, P716, DOI 10.1002/mds.22430
   Sohtaoglu M, 2010, PARKINSONISM RELAT D, V16, P334, DOI 10.1016/j.parkreldis.2010.02.006
   Sollinger AB, 2010, PARKINSONISM RELAT D, V16, P177, DOI 10.1016/j.parkreldis.2009.11.002
   South AR, 2010, NEUROLOGY, V74, P1198, DOI 10.1212/WNL.0b013e3181d9002b
   Stacy M, 2002, DRUG AGING, V19, P733, DOI 10.2165/00002512-200219100-00002
   Starkstein SE, 2008, MOVEMENT DISORD, V23, P538, DOI 10.1002/mds.21866
   Stevens S, 2004, SLEEP, V27, P967, DOI 10.1093/sleep/27.5.967
   Swinn L, 2003, MOVEMENT DISORD, V18, P1459, DOI 10.1002/mds.10586
   Syed BH, 2003, NEUROLOGY, V60, P148, DOI 10.1212/WNL.60.1.148
   Tan EK, 2002, J NEUROL SCI, V196, P33, DOI 10.1016/S0022-510X(02)00020-5
   Tanberg F, 1998, MOVEMENT DISORD, V13, P895
   Thomsen TR, 2007, MOVEMENT DISORD, V22, P2268, DOI 10.1002/mds.21730
   Trenkwalder C, 1998, CLIN NEUROSCI, V5, P107
   Trenkwalder C, 2008, MOVEMENT DISORD, V23, P2267, DOI 10.1002/mds.22254
   Trenkwalder C, 2008, LANCET NEUROL, V7, P595, DOI 10.1016/S1474-4422(08)70112-1
   Troche MS, 2010, NAT REV NEUROL, V6, P423, DOI 10.1038/nrneurol.2010.107
   Tyne HL, 2010, J NEUROL, V257, P452, DOI 10.1007/s00415-009-5351-8
   Ubeda-Bañon I, 2010, ACTA NEUROPATHOL, V119, P723, DOI 10.1007/s00401-010-0687-9
   Uc EY, 2009, NEUROLOGY, V73, P1469, DOI 10.1212/WNL.0b013e3181bf992f
   Uchiyama T, 2009, NEUROSCIENCE, V162, P1333, DOI 10.1016/j.neuroscience.2009.06.001
   Verbaan D, 2009, MOVEMENT DISORD, V24, P738, DOI 10.1002/mds.22453
   Vignatelli L, 2006, EUR J NEUROL, V13, P1049, DOI 10.1111/J.1468-1331.2006.01410.x
   Voon V, 2006, NEUROLOGY, V66, P1750, DOI 10.1212/01.wnl.0000218206.20920.4d
   Voon V, 2010, NEURON, V65, P135, DOI 10.1016/j.neuron.2009.12.027
   Voon V, 2010, PSYCHOPHARMACOLOGY, V207, P645, DOI 10.1007/s00213-009-1697-y
   Voon V, 2009, LANCET NEUROL, V8, P1140, DOI 10.1016/S1474-4422(09)70287-X
   Wang J, 2009, SLEEP MED, V10, P973, DOI 10.1016/j.sleep.2008.11.003
   Weiner P, 2002, CAN J NEUROL SCI, V29, P68, DOI 10.1017/S031716710000175X
   Weintraub D, 2010, ARCH NEUROL-CHICAGO, V67, P589, DOI 10.1001/archneurol.2010.65
   Witjas T, 2002, NEUROLOGY, V59, P408, DOI 10.1212/WNL.59.3.408
   Workman RH, 1997, J NEUROPSYCH CLIN N, V9, P594
   Zahodne LB, 2008, DRUG AGING, V25, P665, DOI 10.2165/00002512-200825080-00004
   Zahodne LB, 2011, J NEUROPSYCH CLIN N, V23, P56, DOI 10.1176/appi.neuropsych.23.1.56
   Zangaglia R, 2007, MOVEMENT DISORD, V22, P1239, DOI 10.1002/mds.21243
   Ziemssen T, 2010, J NEUROL SCI, V289, P74, DOI 10.1016/j.jns.2009.08.031
NR 283
TC 57
Z9 70
U1 3
U2 26
PU LIPPINCOTT WILLIAMS & WILKINS
PI PHILADELPHIA
PA TWO COMMERCE SQ, 2001 MARKET ST, PHILADELPHIA, PA 19103 USA
SN 1074-7931
EI 2331-2637
J9 NEUROLOGIST
JI Neurologist
PD JAN 15
PY 2012
VL 18
IS 1
BP 1
EP 16
DI 10.1097/NRL.0b013e31823d7abb
PG 16
WC Clinical Neurology
SC Neurosciences & Neurology
GA 877FN
UT WOS:000299162800001
PM 22217609
DA 2024-02-01
ER

PT J
AU Gerbin, M
   Viner, AS
   Louis, ED
AF Gerbin, Marina
   Viner, Amanda S.
   Louis, Elan D.
TI Sleep in essential tremor: A comparison with normal controls and Parkinson's disease patients
SO PARKINSONISM & RELATED DISORDERS
LA English
DT Article
DE Essential tremor; Sleep; Clinical; Epidemiology; Non-motor; Lewy body
ID older-adults; rest tremor; prevalence; quality; common
AB Background: Recent studies have shed light on non-motor features of ET, such as depressive symptoms and cognitive changes, which might be attributed to pathophysiological changes in the brains of ET patients. Given these brain changes, we explored sleep abnormalities in ET patients. Methods: Sleep was assessed using the Epworth Sleepiness Scale (ESS) and the Pittsburgh Sleep Quality Index (PSQI) in 120 ET cases, 120 normal controls, and 40 PD cases. Results: The mean +/- SD (median) ESS score increased from normal controls (5.7 +/- 3.7 (5.0)), to ET cases (6.8 +/- 4.6 (6.0)), to PD cases (7.8 +/- 4.9 (7.0)), test for trend p = 0.03. An ESS score > 10 (an indicator of greater than normal levels of daytime sleepiness) was observed in 11 (9.2%) normal controls, compared to 27(22.5%) ET cases and 10(25.0%) PD cases (p = 0.008 when comparing all three groups, and p = 0.005 when comparing ET to normal controls). The global PSQI score was 7.8 +/- 2.8 (7.5) in controls, 8.0 +/- 3.3 (8.0) in ET cases, and 9.9 +/- 3.9 (10.0) in PD cases. The ET case control difference was not significant (p = 0.8), yet in a test for trend, PD cases had the highest PSQI score (most daytime sleepiness), followed by ET (intermediate), and lowest scores in controls (p = 0.02). Conclusions: Some sleep scores in ET were intermediate between those of PD cases and normal controls, suggesting that a mild form of sleep dysregulation could be present in ET. (C) 2011 Elsevier Ltd. All rights reserved.
C1 [Louis, Elan D.] Columbia Univ, Dept Neurol, Coll Phys & Surg, Unit 198,Neurol Inst,GH Sergievsky Ctr, New York, NY 10032 USA.
   [Louis, Elan D.] Columbia Univ, Taub Inst Res Alzheimers Dis & Aging Brain, Coll Phys & Surg, New York, NY 10032 USA.
   [Louis, Elan D.] Columbia Univ, Dept Epidemiol, Mailman Sch Publ Hlth, New York, NY 10032 USA.
C3 Columbia University; Columbia University; Columbia University
RP Louis, ED (corresponding author), Columbia Univ, Dept Neurol, Coll Phys & Surg, Unit 198,Neurol Inst,GH Sergievsky Ctr, 710 W 168th St, New York, NY 10032 USA.
EM EDL2@columbia.edu
FU General Clinical Research Center from National Institutes of Health (Bethesda, MD) [R01 NS39422, RR00645]
CR Adler CH, 2011, PARKINSONISM RELAT D, V17, P456, DOI 10.1016/j.parkreldis.2011.03.007
   ANDRESEN EM, 1994, AM J PREV MED, V10, P77, DOI 10.1016/S0749-3797(18)30622-6
   Arnulf I, 2008, CURR OPIN NEUROL, V21, P472, DOI 10.1097/WCO.0b013e328305044d
   Benito-León J, 2006, NEUROLOGY, V66, P69, DOI 10.1212/01.wnl.0000192393.05850.ec
   Benito-León J, 2006, NAT CLIN PRACT NEURO, V2, P666, DOI 10.1038/ncpneuro0347
   Braga-Neto P, 2004, J NEUROL SCI, V217, P41, DOI 10.1016/j.jns.2003.08.010
   BUYSSE DJ, 1989, PSYCHIAT RES, V28, P193, DOI 10.1016/0165-1781(89)90047-4
   Chandran V, 2011, ACTA NEUROL SCANDL, V0, P0
   Chaudhuri KR, 2008, J NEUROL, V255, P33, DOI 10.1007/s00415-008-5006-1
   Cohen O, 2003, ARCH NEUROL-CHICAGO, V60, P405, DOI 10.1001/archneur.60.3.405
   Dogu O, 2003, NEUROLOGY, V61, P1804, DOI 10.1212/01.WNL.0000099075.19951.8C
   Dotchin CL, 2008, J NEUROL NEUROSUR PS, V79, P1107, DOI 10.1136/jnnp.2007.134304
   Duval C, 2006, BRAIN RES, V1115, P213, DOI 10.1016/j.brainres.2006.07.066
   Fahn S, 1987, RECENT DEV PARKINSON, V0, P0
   FOLEY DJ, 1995, SLEEP, V18, P425, DOI 10.1093/sleep/18.6.425
   FOLSTEIN MF, 1975, J PSYCHIAT RES, V12, P189, DOI 10.1016/0022-3956(75)90026-6
   Jiménez-Jiménez FJ, 2010, EUR J NEUROL, V17, P152, DOI 10.1111/j.1468-1331.2009.02784.x
   JOHNS MW, 1991, SLEEP, V14, P540, DOI 10.1093/sleep/14.6.540
   Johns MW, 2000, J SLEEP RES, V9, P5, DOI 10.1046/j.1365-2869.2000.00177.x
   King AC, 1997, JAMA-J AM MED ASSOC, V277, P32, DOI 10.1001/jama.277.1.32
   LINN BS, 1968, J AM GERIATR SOC, V16, P622, DOI 10.1111/j.1532-5415.1968.tb02103.x
   Louis ED, 2005, MOVEMENT DISORD, V20, P1170, DOI 10.1002/mds.20565
   Louis ED, 2005, NEUROLOGY, V65, P391, DOI 10.1212/01.wnl.0000172352.88359.2d
   Louis ED, 2002, NEUROLOGY, V59, P1940, DOI 10.1212/01.WNL.0000038385.60538.19
   Louis ED, 2002, NEUROLOGY, V59, P1631, DOI 10.1212/01.WNL.0000033798.85208.F2
   Louis ED, 1998, NEUROLOGY, V50, P1351, DOI 10.1212/WNL.50.5.1351
   Louis ED, 2007, BRAIN, V130, P3297, DOI 10.1093/brain/awm266
   Louis ED, 2008, NEUROTOXICOLOGY, V29, P294, DOI 10.1016/j.neuro.2007.12.001
   Louis ED, 2011, J NEUROL NEUROSUR PS, V82, P261, DOI 10.1136/jnnp.2010.215681
   Louis ED, 2010, MOVEMENT DISORD, V25, P534, DOI 10.1002/mds.22838
   Postuma RB, 2006, NEUROLOGY, V66, P845, DOI 10.1212/01.wnl.0000203648.80727.5b
   RADLOFF L S, 1977, APPLIED PSYCHOLOGICAL MEASUREMENT, V1, P385, DOI 10.1177/014662167700100306
   Ross GW, 2004, NEUROLOGY, V62, P0
   WILLETT WC, 1985, AM J EPIDEMIOL, V122, P51, DOI 10.1093/oxfordjournals.aje.a114086
   Zisberg A, 2010, SLEEP, V33, P509, DOI 10.1093/sleep/33.4.509
NR 35
TC 37
Z9 40
U1 2
U2 9
PU ELSEVIER SCI LTD
PI OXFORD
PA THE BOULEVARD, LANGFORD LANE, KIDLINGTON, OXFORD OX5 1GB, OXON, ENGLAND
SN 1353-8020
EI 1873-5126
J9 PARKINSONISM RELAT D
JI Parkinsonism Relat. Disord.
PD MAR 15
PY 2012
VL 18
IS 3
BP 279
EP 284
DI 10.1016/j.parkreldis.2011.11.004
PG 6
WC Clinical Neurology
SC Neurosciences & Neurology
GA 912PX
UT WOS:000301813200014
PM 22130149
DA 2024-02-01
ER

PT J
AU Peeraully, T
   Yong, MH
   Chokroverty, S
   Tan, EK
AF Peeraully, Tasneem
   Yong, Ming-Hui
   Chokroverty, Sudhansu
   Tan, Eng-King
TI Sleep and Parkinson's Disease: A Review of Case-Control Polysomnography Studies
SO MOVEMENT DISORDERS
LA English
DT Review
DE Parkinson's; sleep; polysomnography; obstructive sleep apnea; REM behavior disorder; periodic leg movements
ID eye-movement sleep; rem-sleep; behavior disorder; daytime sleepiness; apnea syndrome; microstructure; levodopa; injury; risk
AB The link between Parkinson's disease (PD) and certain primary sleep disorders has yet to be clarified. We performed a systematic review of case-control polysomnography studies to evaluate the relationship between PD and sleep disorders. A PubMed literature search and bibliography review yielded 15 case-control polysomnography studies in patients with PD. Studies differed by recruitment methods, duration of polysomnography monitoring, and sleep parameters measured. Subjective sleepiness was greater in patients than controls (50%-66% vs 2.9%-12%) despite lack of objective increase in daytime sleepiness by mean sleep latency testing. The 4 case-control polysomnography studies investigating rapid eye movement behavior disorder sup-port a higher prevalence in PD (0%-47% vs 0%-1.8% in controls), although differences in diagnostic criteria hamper interpretation. The preponderance of evidence did not support an increased incidence of obstructive sleep apnea (27%-60% vs 13%-65%) or periodic leg movements of sleep in patients compared to controls. Adequately powered, prospective studies with uniform methodology and healthy controls are needed to further address the association and pathophysiological significance between PD and sleep problems. (C) 2012 Movement Disorder Society
C1 [Peeraully, Tasneem; Yong, Ming-Hui; Tan, Eng-King] Singapore Gen Hosp, Natl Neurosci Inst, Dept Neurol, Singapore 169608, Singapore.
   [Chokroverty, Sudhansu] John Fitzgerald Kennedy JFK Med Ctr, New Jersey Neurosci Inst, Edison, NJ USA.
C3 Singapore General Hospital; National Neuroscience Institute (NNI)
RP Tan, EK (corresponding author), Singapore Gen Hosp, Natl Neurosci Inst, Dept Neurol, Outram Rd, Singapore 169608, Singapore.
EM gnrtek@sgh.com.sg
CR *AM SLEEP DIS ASS, 1997, INT CLASS SLEEP DIS, V0, P177
   American Academy of Sleep Medicine, 2005, INT CLASS SLEEP DIS, V0, P0
   APPS MCP, 1985, J NEUROL NEUROSUR PS, V48, P1240, DOI 10.1136/jnnp.48.12.1240
   Brunner H, 2002, MOVEMENT DISORD, V17, P928, DOI 10.1002/mds.10242
   Chaudhuri KR, 2009, PARKINSONISM RELAT D, V15, PS101, DOI 10.1016/S1353-8020(09)70845-4
   Chiu HFK, 2000, SLEEP, V23, P513
   Comella CL, 1998, NEUROLOGY, V51, P526, DOI 10.1212/WNL.51.2.526
   De Cock VC, 2010, SLEEP MED, V11, P247, DOI 10.1016/j.sleep.2009.05.008
   Diederich NJ, 2005, MOVEMENT DISORD, V20, P1413, DOI 10.1002/mds.20624
   Eisensehr I, 2001, J NEUROL SCI, V186, P7, DOI 10.1016/S0022-510X(01)00480-4
   Fietze I, 1997, J SLEEP RES, V6, P128, DOI 10.1046/j.1365-2869.1997.00029.x
   Fronczek R, 2007, BRAIN, V130, P1577, DOI 10.1093/brain/awm090
   Gagnon JF, 2002, NEUROLOGY, V59, P585, DOI 10.1212/WNL.59.4.585
   Garcia-Borreguero D, 2002, MOVEMENT DISORD, V17, P934, DOI 10.1002/mds.10233
   Happe S, 2005, J NEUROL, V252, P936, DOI 10.1007/s00415-005-0785-0
   Iranzo A, 2009, SLEEP, V32, P1149, DOI 10.1093/sleep/32.9.1149
   Lee JE, 2010, PARKINSONISM RELAT D, V16, P105, DOI 10.1016/j.parkreldis.2009.08.005
   Maria B, 2003, RESP MED, V97, P1151, DOI 10.1016/S0954-6111(03)00188-4
   Martinez-Martin P, 2008, MOVEMENT DISORD, V23, P1681, DOI 10.1002/mds.22110
   Ohayon MM, 1997, J CLIN PSYCHIAT, V58, P369
   Postuma RB, 2012, MOVEMENT DISORD, V27, P720, DOI 10.1002/mds.24939
   Rye DB, 2004, NEUROLOGY, V63, PS2, DOI 10.1212/WNL.63.8_suppl_3.S2
   Rye DB, 2000, J SLEEP RES, V9, P63, DOI 10.1046/j.1365-2869.2000.00201.x
   Shpirer I, 2006, MOVEMENT DISORD, V21, P1432, DOI 10.1002/mds.21002
   Suzuki K, 2011, PARKINSONS DIS-US, V2011, P0, DOI 10.4061/2011/219056
   Trotti LM, 2010, MOVEMENT DISORD, V25, P2246, DOI 10.1002/mds.23231
   Verbaan D, 2008, MOVEMENT DISORD, V23, P35, DOI 10.1002/mds.21727
   Wailke S, 2011, EUR J NEUROL, V18, P590, DOI 10.1111/j.1468-1331.2010.03213.x
   Wetter TC, 2001, WIEN KLIN WOCHENSCHR, V113, P249
   Wetter TC, 2001, MOVEMENT DISORD, V16, P928, DOI 10.1002/mds.1163
   Yong MH, 2011, PLOS ONE, V6, P0, DOI 10.1371/journal.pone.0022511
NR 31
TC 69
Z9 75
U1 0
U2 18
PU WILEY
PI HOBOKEN
PA 111 RIVER ST, HOBOKEN 07030-5774, NJ USA
SN 0885-3185
EI 1531-8257
J9 MOVEMENT DISORD
JI Mov. Disord.
PD DEC 15
PY 2012
VL 27
IS 14
BP 1729
EP 1737
DI 10.1002/mds.25197
PG 9
WC Clinical Neurology
SC Neurosciences & Neurology
GA 089GN
UT WOS:000314899000004
PM 23115083
DA 2024-02-01
ER

PT J
AU Antonini, A
   Barone, P
   Marconi, R
   Morgante, L
   Zappulla, S
   Pontieri, FE
   Ramat, S
   Ceravolo, MG
   Meco, G
   Cicarelli, G
   Pederzoli, M
   Manfredi, M
   Ceravolo, R
   Mucchiut, M
   Volpe, G
   Abbruzzese, G
   Bottacchi, E
   Bartolomei, L
   Ciacci, G
   Cannas, A
   Randisi, MG
   Petrone, A
   Baratti, M
   Toni, V
   Cossu, G
   Del Dotto, P
   Bentivoglio, AR
   Abrignani, M
   Scala, R
   Pennisi, F
   Quatrale, R
   Gaglio, RM
   Nicoletti, A
   Perini, M
   Avarello, T
   Pisani, A
   Scaglioni, A
   Martinelli, PE
   Iemolo, F
   Ferigo, L
   Simone, P
   Soliveri, P
   Troianiello, B
   Consoli, D
   Mauro, A
   Lopiano, L
   Nastasi, G
   Colosimo, C
AF Antonini, Angelo
   Barone, Paolo
   Marconi, Roberto
   Morgante, Letterio
   Zappulla, Salvatore
   Pontieri, Francesco Ernesto
   Ramat, Silvia
   Ceravolo, Maria Gabriella
   Meco, Giuseppe
   Cicarelli, Giulio
   Pederzoli, Massimo
   Manfredi, Michela
   Ceravolo, Roberto
   Mucchiut, Marco
   Volpe, Giampiero
   Abbruzzese, Giovanni
   Bottacchi, Edo
   Bartolomei, Luigi
   Ciacci, Giuseppe
   Cannas, Antonino
   Randisi, Maria Giovanna
   Petrone, Alfredo
   Baratti, Mario
   Toni, Vincenzo
   Cossu, Giovanni
   Del Dotto, Paolo
   Bentivoglio, Anna Rita
   Abrignani, Michele
   Scala, Rossana
   Pennisi, Franco
   Quatrale, Rocco
   Gaglio, Rosa Maria
   Nicoletti, Alessandra
   Perini, Michele
   Avarello, Tania
   Pisani, Antonio
   Scaglioni, Augusto
   Martinelli, Paolo Emilio
   Iemolo, Francesco
   Ferigo, Laura
   Simone, Pasqualino
   Soliveri, Paola
   Troianiello, Biagio
   Consoli, Domenico
   Mauro, Alessandro
   Lopiano, Leonardo
   Nastasi, Giuseppe
   Colosimo, Carlo
TI The progression of non-motor symptoms in Parkinson's disease and their contribution to motor disability and quality of life
SO JOURNAL OF NEUROLOGY
LA English
DT Article
DE Parkinson's disease; Non-motor symptoms; Mortality; Cognition; Quality of life; Motor progression
ID frontal assessment battery; mini-mental-state; multicenter; questionnaire; dementia; sample; priamo; scale; fab
AB Non-motor symptoms are gaining relevance in Parkinson's disease (PD) management but little is known about their progression and contribution to deterioration of quality of life. We followed prospectively 707 PD patients (62 % males) for 2 years. We assessed non-motor symptoms referred to 12 different domains, each including 1-10 specific symptoms, as well as motor state (UPDRS), general cognition, and life quality. Hoehn & Yahr (H&Y) stage was used to categorize patient status (I-II mild; III moderate; IV-V severe). We found that individual non-motor symptoms had variable evolution over the 2-year follow-up with sleep, gastrointestinal, attention/memory and skin disturbances (hyperhidrosis and seborrhea) becoming more prevalent and psychiatric, cardiovascular, and respiratory disorders becoming less prevalent. Development of symptoms in the cardiovascular, apathy, urinary, psychiatric, and fatigue domains was associated with significant life-quality worsening (p < 0.0045, alpha with Bonferroni correction). During the observation period, 123 patients (17 %) worsened clinically while 584 were rated as stable. There was a fivefold greater increase in UPDRS motor score in worse compared with stable patients over 24 months (p < 0.0001 vs. baseline both in stable and worse group). The total number of reported non-motor symptoms increased over 24 months in patients with motor worsening compared to stable ones (p < 0.001). Thirty-nine patients died (3.4 % of patients evaluable at baseline) with mean age at death of 74 years. Deceased patients were older, had significantly higher H&Y stage and motor score, and reported a greater number of non-motor symptoms at baseline. In conclusion, overall non-motor symptom progression does not follow motor deterioration, is symptom-specific, and only development of specific domains negatively impacts quality of life. These results have consequences for drug studies targeting non-motor features.
C1 [Antonini, Angelo] IRCCS San Camillo, Dept Parkinsons Dis, Venice, Italy.
   [Antonini, Angelo] Ist Clin Perfezionamento, Ctr Parkinson, Milan, Italy.
   [Barone, Paolo] Univ Salerno, Ctr Parkinson, Scuola Med Salernitana, Dipartimento Sci Neurol, I-84100 Salerno, Italy.
   [Barone, Paolo] IDC Hermitage Capodimonte, Naples, Italy.
   [Marconi, Roberto] Osped Misericordia, Grosseto, Italy.
   [Morgante, Letterio] Univ Messina, Dipartimento Neurosci Sci Psichiatr & Anestesiol, Messina, Italy.
   [Zappulla, Salvatore] Osped Umberto I, Enna, Italy.
   [Pontieri, Francesco Ernesto] Univ Roma La Sapienza, Osped St Andrea, Fac Med & Chirurg 2, Rome, Italy.
   [Ramat, Silvia] Latter Day St Hosp, Dip Sci Neurol & Psichiat, Florence, Italy.
   [Ceravolo, Maria Gabriella] Osped Umberto I, Ancona, Italy.
   [Meco, Giuseppe] Univ Roma La Sapienza, Ctr Parkinson, CIMS, Rome, Italy.
   [Meco, Giuseppe] Univ Roma La Sapienza, Dipartimento Neurol & Psichiat, Rome, Italy.
   [Cicarelli, Giulio] AORN San Giuseppe Moscati, Avellino, Italy.
   [Pederzoli, Massimo] Osped Civile, Vimercate, Italy.
   [Manfredi, Michela] Fdn Poliambulanza, Brescia, Italy.
   [Ceravolo, Roberto] Univ Pisana, Azienda Osped, Pisa, Italy.
   [Mucchiut, Marco] Policlin Univ Udine, Udine, Italy.
   [Volpe, Giampiero] Presidio Osped S Luca, Vallo Della Lucania, Italy.
   [Abbruzzese, Giovanni] Univ Genoa, Genoa, Italy.
   [Bottacchi, Edo] Osped Reg, Aosta, Italy.
   [Bartolomei, Luigi] Osped Civile San Bortolo, Vicenza, Italy.
   [Ciacci, Giuseppe] Policlin Le Scotte, Siena, Italy.
   [Cannas, Antonino] Policlin Univ Monserrato, Monserrato, Italy.
   [Randisi, Maria Giovanna] Azienda Osped S Elia, Caltanissetta, Italy.
   [Petrone, Alfredo] Presidio Osped Annunziata, Cosenza, Italy.
   [Baratti, Mario] Osped Ramazzini, Carpi, Italy.
   [Toni, Vincenzo] PO F Ferrari, Casarano, Italy.
   [Cossu, Giovanni] Azienda Osped G Brotzu, Cagliari, Italy.
   [Del Dotto, Paolo] Osped Versilia, Camajore, Italy.
   [Bentivoglio, Anna Rita] Univ Cattolica S Cuore Policlin Gemelli, Rome, Italy.
   [Abrignani, Michele] Osped Marsala ASP TP 2, Marsala, Italy.
   [Scala, Rossana] Osped S Maria Loreto Nuovo, Naples, Italy.
   [Pennisi, Franco] Osped Castelvetrano, Castelvetrano, Italy.
   [Quatrale, Rocco] Osped St Anna, Ferrara, Italy.
   [Quatrale, Rocco] Osped Angelo ULS12 Veneziana, Venice, Italy.
   [Gaglio, Rosa Maria] Az Osp S Giovanni di Dio, Agrigento, Italy.
   [Nicoletti, Alessandra] Policlin Univ, Catania, Italy.
   [Perini, Michele] Osped S Antonio Abate Gallarate, Gallarate, Italy.
   [Avarello, Tania] OR Villa Sofia, Palermo, Italy.
   [Pisani, Antonio] Univ Roma Tor Vergata, Rome, Italy.
   [Scaglioni, Augusto] Osped Vaio, Fidenza, Italy.
   [Martinelli, Paolo Emilio] Univ Bologna, Dipartimento Sci Neurol, Bologna, Italy.
   [Iemolo, Francesco] PO Guzzardi, Vittoria, Italy.
   [Ferigo, Laura] Osped Cattinara, Trieste, Italy.
   [Ferigo, Laura] Univ Integrata Verona, Azienda Osped, Verona, Italy.
   [Simone, Pasqualino] Osped Casa Sollievo Sofferenza, San Giovanni Rotondo, Italy.
   [Soliveri, Paola] Ist Nazl Neurol Carlo Besta, Milan, Italy.
   [Troianiello, Biagio] Ist Clin Citta Brescia, Brescia, Italy.
   [Consoli, Domenico] Osped G Iazzolino, Vibo Valentia, Italy.
   [Mauro, Alessandro] Ist Sci San Giuseppe, Oggebbio, Italy.
   [Lopiano, Leonardo] Univ Turin, Turin, Italy.
   [Nastasi, Giuseppe] Az Osp Papardo, Messina, Italy.
   [Colosimo, Carlo] Univ Roma La Sapienza, Policlin Umberto I, Rome, Italy.
C3 IRCCS Ospedale San Camillo; University of Salerno; University of Messina; Sapienza University Rome; Azienda Ospedaliera Sant'Andrea; Sapienza University Rome; Sapienza University Rome; San Giuseppe Moscati Hospital; University of Pisa; Azienda Ospedaliero Universitaria Pisana; University of Udine; University of Genoa; Azienda USL della Valle d'Aosta; ULSS 8 Berica; Ospedale San Bortolo di Vicenza; University of Siena; University of Cagliari; Monserrato Polyclinic; Ospedale Versilia; Catholic University of the Sacred Heart; IRCCS Policlinico Gemelli; University of Ferrara; Arcispedale Sant'Anna; ULSS 3 Serenissima; Ospedale dell'Angelo Mestre; University of Catania; University of Rome Tor Vergata; University of Bologna; University of Verona; Azienda Ospedaliera Universitaria Integrata Verona; IRCCS Casa Sollievo Della Sofferenza; Fondazione IRCCS Istituto Neurologico Carlo Besta; University of Turin; Sapienza University Rome; University Hospital Sapienza Rome
RP Antonini, A (corresponding author), IRCCS San Camillo, Dept Parkinsons Dis, Via Alberoni 70, Venice, Italy.
EM angelo3000@yahoo.com
CR Antonini A, 2008, NEUROL SCI, V29, P61, DOI 10.1007/s10072-008-0863-z
   Appollonio I, 2005, NEUROL SCI, V26, P108, DOI 10.1007/s10072-005-0443-4
   Barone P, 2010, LANCET NEUROL, V9, P573, DOI 10.1016/S1474-4422(10)70106-X
   Barone P, 2009, MOVEMENT DISORD, V24, P1641, DOI 10.1002/mds.22643
   Beiske AG, 2009, PAIN, V141, P173, DOI 10.1016/j.pain.2008.12.004
   Buter TC, 2008, NEUROLOGY, V70, P1017, DOI 10.1212/01.wnl.0000306632.43729.24
   Chaudhuri KR, 2009, LANCET NEUROL, V8, P464, DOI 10.1016/S1474-4422(09)70068-7
   Chaudhuri KR, 2007, MOVEMENT DISORD, V22, P1901, DOI 10.1002/mds.21596
   Chaudhuri KR, 2006, MOVEMENT DISORD, V21, P916, DOI 10.1002/mds.20844
   Dubois B, 2000, NEUROLOGY, V55, P1621, DOI 10.1212/WNL.55.11.1621
   Fahn S, 1987, RECENT DEV PARKINSON, V0, PP153, DOI 10.1002/ANA.410220556
   FOLSTEIN MF, 1975, J PSYCHIAT RES, V12, P189, DOI 10.1016/0022-3956(75)90026-6
   HAMILTON M, 1960, J NEUROL NEUROSUR PS, V23, P56, DOI 10.1136/jnnp.23.1.56
   Hely MA, 2005, MOVEMENT DISORD, V20, P190, DOI 10.1002/mds.20324
   HOEHN MM, 1967, NEUROLOGY, V17, P427, DOI 10.1212/WNL.17.5.427
   Honig H, 2009, MOVEMENT DISORD, V24, P1468, DOI 10.1002/mds.22596
   Hoops S, 2009, NEUROLOGY, V73, P1738, DOI 10.1212/WNL.0b013e3181c34b47
   Istituto Nazionale di Statistica, 2008, TAV MORT POP RES, V0, P0
   Maetzler W, 2009, LANCET NEUROL, V8, P1158, DOI 10.1016/S1474-4422(09)70291-1
   Martinez-Martin P, 2007, MOVEMENT DISORD, V22, P1623, DOI 10.1002/mds.21586
   McDowell I., 1996, MEASURING HLTH GUIDE, V0, P0
   MEASSO G, 1993, DEV NEUROPSYCHOL, V9, P77, DOI 10.1080/87565649109540545
   PETO V, 1995, QUAL LIFE RES, V4, P241, DOI 10.1007/BF02260863
   Poewe Werner, 2009, PARKINSONISM RELAT DISORD, V15 Suppl 4, PS28, DOI 10.1016/S1353-8020(09)70831-4
   Schrag A, 2007, MOVEMENT DISORD, V22, P938, DOI 10.1002/mds.21429
   Simuni T, 2008, ANN NEUROL, V64, PS65, DOI 10.1002/ana.21472
   Trenkwalder C, 2011, MOVEMENT DISORD, V26, P90, DOI 10.1002/mds.23441
NR 28
TC 158
Z9 166
U1 0
U2 25
PU SPRINGER HEIDELBERG
PI HEIDELBERG
PA TIERGARTENSTRASSE 17, D-69121 HEIDELBERG, GERMANY
SN 0340-5354
EI 
J9 J NEUROL
JI J. Neurol.
PD DEC 15
PY 2012
VL 259
IS 12
BP 2621
EP 2631
DI 10.1007/s00415-012-6557-8
PG 11
WC Clinical Neurology
SC Neurosciences & Neurology
GA 045DD
UT WOS:000311674300015
PM 22711157
DA 2024-02-01
ER

PT J
AU Chaudhuri, KR
   Martinez-Martin, P
   Rolfe, KA
   Cooper, J
   Rockett, CB
   Giorgi, L
   Ondo, WG
AF Chaudhuri, K. Ray
   Martinez-Martin, P.
   Rolfe, K. A.
   Cooper, J.
   Rockett, C. B.
   Giorgi, L.
   Ondo, W. G.
TI Improvements in nocturnal symptoms with ropinirole prolonged release in patients with advanced Parkinson's disease
SO EUROPEAN JOURNAL OF NEUROLOGY
LA English
DT Article
DE nocturnal symptoms; non-motor symptoms; Parkinson's disease; Parkinson's disease sleep scale; ropinirole prolonged release
ID sleep scale; nonmotor symptoms; validation
AB Background: The 24-week, double-blind Efficacy and Safety Evaluation in PD-Adjunct (EASE-PD Adjunct) study randomized patients with advanced Parkinsons disease (PD) suboptimally controlled with levodopa to once-daily placebo or adjunctive ropinirole prolonged release (2-24 mg/day). We investigated the effect of ropinirole prolonged release on nocturnal symptoms in these patients. Methods: Total and grouped item PD Sleep Scale (PDSS) scores were analyzed post hoc in patients with baseline PDSS total scores <= 100 (troublesome nocturnal symptoms) and > 100. Results: Baseline PDSS total score was <= 100 in 93 of 198 (47%) and 89 of 189 (47%) patients receiving ropinirole prolonged release and placebo, respectively; this subgroup displayed evidence at baseline of greater daily awake 'off' time, reduced nighttime sleep and worse quality of life, than the PDSS > 100 subgroup. Significant improvements with ropinirole prolonged release versus placebo in PDSS score from baseline to Week 24 last observation carried forward were observed for those with baseline PDSS mu 100 [ adjusted mean treatment difference 9.0 (95% CI: 2.76, 15.33; P = 0.0051)], but not > 100. The PDSS <= 100 subgroup demonstrated treatment benefits for PDSS groupings of motor symptoms on waking and global quality of sleep. Changes in daytime sleepiness were similar between treatment groups. The PDSS > 100 subgroup demonstrated significant treatment benefit for global quality of sleep. The unadjusted odds ratio for a positive response with ropinirole prolonged release relative to placebo, for the PDSS <= 100 subgroup, was 2.90 (95% CI: 1.42, 5.95, P = 0.004). Conclusions: Once-daily ropinirole prolonged release improves nocturnal symptoms in patients with advanced PD not optimally controlled with levodopa who suffer troublesome nocturnal disturbance.
C1 [Chaudhuri, K. Ray] Kings Coll London, Univ Hosp Lewisham, Univ London Kings Coll Hosp, Natl Parkinson Fdn Ctr Excellence, London SE5 9RS, England.
   [Chaudhuri, K. Ray] Inst Psychiat, London, England.
   [Martinez-Martin, P.] Carlos III Inst Hlth, CIBERNED, Madrid, Spain.
   [Martinez-Martin, P.] Natl Ctr Epidemiol, Area Appl Epidemiol, Madrid, Spain.
   [Rockett, C. B.] GlaxoSmithKline Inc, Res Triangle Pk, NC USA.
   [Giorgi, L.] GlaxoSmithKline Inc, Greenford, Middx, England.
   [Ondo, W. G.] Baylor Coll Med, Dept Neurol, Houston, TX 77030 USA.
C3 University of London; King's College London; King's College Hospital NHS Foundation Trust; King's College Hospital; University of London; King's College London; Instituto de Salud Carlos III; CIBERNED; GlaxoSmithKline; GlaxoSmithKline; Baylor College of Medicine
RP Chaudhuri, KR (corresponding author), Kings Coll London, Univ Hosp Lewisham, Univ London Kings Coll Hosp, Natl Parkinson Fdn Ctr Excellence, 9th Floor Ruskin Wing,Denmark Hill Campus, London SE5 9RS, England.
EM ray.chaudhuri@nhs.net
FU GSK; Skye Pharma
CR Abe K, 2005, J NEUROL SCI, V234, P73, DOI 10.1016/j.jns.2005.03.036
   Chaudhuri KR, 2010, MOVEMENT DISORD, V25, P704, DOI 10.1002/mds.22868
   Chaudhuri KR, 2009, LANCET NEUROL, V8, P464, DOI 10.1016/S1474-4422(09)70068-7
   Chaudhuri KR, 2002, J NEUROL NEUROSUR PS, V73, P629, DOI 10.1136/jnnp.73.6.629
   Chaudhuri KR, 2002, EUR J NEUROL, V9, P40, DOI 10.1046/j.1468-1331.9.s3.5.x
   Dhawan V, 2006, J NEUROL SCI, V248, P158, DOI 10.1016/j.jns.2006.05.004
   Happe S, 2002, NEUROPSYCHOBIOLOGY, V46, P90, DOI 10.1159/000065418
   Margis R, 2009, PARKINSONISM RELAT D, V15, P495, DOI 10.1016/j.parkreldis.2008.12.008
   Martínez-Martín P, 2004, MOVEMENT DISORD, V19, P1226, DOI 10.1002/mds.20144
   Mehta SH, 2008, CNS SPECTRUMS, V13, P6, DOI 10.1017/S1092852900017260
   Pahwa R, 2007, NEUROLOGY, V68, P1108, DOI 10.1212/01.wnl.0000258660.74391.c1
   Pappert EJ, 1999, MOVEMENT DISORD, V14, P117, DOI 10.1002/1531-8257(199901)14:1<117::AID-MDS1019>3.0.CO;2-0
   Peto V, 1998, J NEUROL, V245, PS10, DOI 10.1007/PL00007730
   Rektorova I, 2008, CLIN NEUROPHARMACOL, V31, P261, DOI 10.1097/WNF.0b013e31815d25ce
   Rye DB, 2002, SLEEP MED, V3, PS43, DOI 10.1016/S1389-9457(02)00148-X
   Stocchi F, 2008, CURR MED RES OPIN, V24, P2883, DOI 10.1185/03007990802387130
   Stocchi F, 2009, PARKINSONISM RELAT D, V15, PS9, DOI 10.1016/S1353-8020(09)70005-7
   Thanvi BR, 2005, POSTGRAD MED J, V81, P644, DOI 10.1136/pgmj.2004.032029
   Tompson DJ, 2007, CLIN THER, V29, P2654, DOI 10.1016/j.clinthera.2007.12.010
   Trenkwalder C, 2011, MOVEMENT DISORD, V26, P90, DOI 10.1002/mds.23441
   Tse W, 2005, PARKINSONISM RELAT D, V11, P317, DOI 10.1016/j.parkreldis.2005.02.006
   VANELTEREN P, 1960, B INT STATIST INST, V37, P351
NR 22
TC 65
Z9 68
U1 0
U2 9
PU WILEY-BLACKWELL
PI MALDEN
PA COMMERCE PLACE, 350 MAIN ST, MALDEN 02148, MA USA
SN 1351-5101
EI 
J9 EUR J NEUROL
JI Eur. J. Neurol.
PD JAN 15
PY 2012
VL 19
IS 1
BP 105
EP 113
DI 10.1111/j.1468-1331.2011.03442.x
PG 9
WC Clinical Neurology; Neurosciences
SC Neurosciences & Neurology
GA 878JW
UT WOS:000299254100019
PM 21699627
DA 2024-02-01
ER

PT J
AU Shan, L
   Hofman, MA
   van Wamelen, DJ
   Van Someren, EJW
   Bao, AM
   Swaab, DF
AF Shan, Ling
   Hofman, Michel A.
   van Wamelen, Daniel J.
   Van Someren, Eus J. W.
   Bao, Ai-Min
   Swaab, Dick F.
TI Diurnal Fluctuation in Histidine Decarboxylase Expression, the Rate Limiting Enzyme for Histamine Production, and Its Disorder in Neurodegenerative Diseases
SO SLEEP
LA English
DT Article
DE Diurnal fluctuations; histamine; tuberomammillary nucleus; histidine decarboxylase; neurodegenerative disorders
ID circadian-rhythm; csf histamine; narcolepsy
AB Study Objectives: Neuronal histamine shows diurnal rhythms in rodents and plays a major role in the maintenance of vigilance. No data are available on its diurnal fluctuation in humans, either in health or in neurodegenerative disorders such as Parkinson disease (PD), Alzheimer disease (AD), or Huntington disease (HD), all of which are characterized by sleep-wake disturbances. Design: Quantitative in situ hybridization was used to study the mRNA expression of histidine decarboxylase (HDC), the key enzyme of histamine production in the tuberomammillary nucleus (TMN) in postmortem human hypothalamic tissue, obtained from 33 controls and 31 patients with a neurodegenerative disease-PD (n = 15), AD (n = 9), and HD (n = 8)-and covering the full 24-h cycle with respect to clock time of death. Results: HDC-mRNA levels in controls were found to be significantly higher during the daytime than at night (e.g., 08:01-20:00 versus 20:01-08:00, P = 0.004). This day-night fluctuation was markedly different in patients with neurodegenerative diseases. Conclusion: The diurnal fluctuation of HDC-mRNA expression in human TMN supports a role for neuronal histamine in regulating day-night rhythms. Future studies should investigate histamine rhythm abnormalities in neurodegenerative disorders.
C1 [Shan, Ling; Bao, Ai-Min] Zhejiang Univ, Sch Med, Key Lab Med Neurobiol, Dept Neurobiol,Minist Hlth China,Zhejiang Prov Ke, Hangzhou 310003, Zhejiang, Peoples R China.
   [Shan, Ling; Hofman, Michel A.; van Wamelen, Daniel J.; Van Someren, Eus J. W.; Swaab, Dick F.] Netherlands Inst Neurosci, Amsterdam, Netherlands.
   [van Wamelen, Daniel J.] Leiden Univ, Med Ctr, Dept Neurol, Leiden, Netherlands.
   [Van Someren, Eus J. W.] Vrije Univ Amsterdam, CNCR, Dept Integrat Neurophysiol, Amsterdam, Netherlands.
C3 Zhejiang University; Royal Netherlands Academy of Arts & Sciences; Netherlands Institute for Neuroscience (NIN-KNAW); Leiden University - Excl LUMC; Leiden University; Leiden University Medical Center (LUMC); Vrije Universiteit Amsterdam
RP Bao, AM (corresponding author), Zhejiang Univ, Sch Med, Key Lab Med Neurobiol, Dept Neurobiol,Minist Hlth China,Zhejiang Prov Ke, Hangzhou 310003, Zhejiang, Peoples R China.
EM baoaimin@zju.edu.cn
FU China Scholarship Council [(2007) 3020]; KNAW-CAS [10CDPO37]
CR Aziz NA, 2010, PARKINSONISM RELAT D, V16, P345, DOI 10.1016/j.parkreldis.2010.02.009
   Haas HL, 2008, PHYSIOL REV, V88, P1183, DOI 10.1152/physrev.00043.2007
   Kanbayashi T, 2009, SLEEP, V32, P181, DOI 10.1093/sleep/32.2.181
   Liu CQ, 2010, METHODS, V52, P359, DOI 10.1016/j.ymeth.2010.07.004
   MOCHIZUKI T, 1992, PHYSIOL BEHAV, V51, P391, DOI 10.1016/0031-9384(92)90157-W
   Nishino S, 2009, SLEEP, V32, P175, DOI 10.1093/sleep/32.2.175
   Riemersma-van Der Lek RF, 2008, JAMA-J AM MED ASSOC, V299, P2642, DOI 10.1001/jama.299.22.2642
   van Wamelen DJ, 2011, BRAIN PATHOL, V21, P419, DOI 10.1111/j.1750-3639.2010.00465.x
   Wu YH, 2007, SLEEP MED, V8, P623, DOI 10.1016/j.sleep.2006.11.010
   Zeitzer JM, 2011, J SLEEP RES IN PRESS, V0, P0
NR 10
TC 27
Z9 29
U1 0
U2 11
PU OXFORD UNIV PRESS INC
PI CARY
PA JOURNALS DEPT, 2001 EVANS RD, CARY, NC 27513 USA
SN 
EI 1550-9109
J9 SLEEP
JI Sleep
PD MAY 1
PY 2012
VL 35
IS 5
BP 713
EP 715
DI 10.5665/sleep.1838
PG 3
WC Clinical Neurology; Neurosciences
SC Neurosciences & Neurology
GA 933VV
UT WOS:000303393100018
PM 22547898
DA 2024-02-01
ER

PT J
AU Borgohain, R
   Kandadai, RM
   Jabeen, A
   Kannikannan, MA
AF Borgohain, Rupam
   Kandadai, Rukmini Mridula
   Jabeen, Afshan
   Kannikannan, Meena A.
TI Nonmotor outcomes in Parkinson's disease: is deep brain stimulation better than dopamine replacement therapy?
SO THERAPEUTIC ADVANCES IN NEUROLOGICAL DISORDERS
LA English
DT Review
DE Parkinson's disease; deep brain stimulation; dopaminergic drugs; globus pallidum interna deep brain stimulation; nonmotor symptoms; pharmacological therapy; subthalamic nucleus deep brain stimulation
ID subthalamic nucleus stimulation; restless legs syndrome; subcutaneous apomorphine infusion; impulse control disorders; increases heart-rate; double-blind; pain threshold; orthostatic hypotension; sleep architecture; cognitive function
AB Nonmotor symptoms are an integral part of Parkinson's disease and cause significant morbidity. Pharmacological therapy helps alleviate the disease but produces nonmotor manifestations. While deep brain stimulation (DBS) has emerged as the treatment of choice for motor dysfunction, the effect on nonmotor symptoms is not well known. Compared with pharmacological therapy, bilateral subthalamic nucleus (STN)-DBS or globus pallidum interna (GPi)-DBS has significant beneficial effects on pain, sleep, gastrointestinal and urological symptoms. STN-DBS is associated with a mild worsening in verbal fluency while GPi-DBS has no effect on cognition. STN-DBS may improve cardiovascular autonomic disturbances by reducing the dose of dopaminergic drugs. Because the motor effects of STN-DBS and GPi-DBS appear to be similar, nonmotor symptoms may determine the target choice in surgery of future patients.
C1 [Borgohain, Rupam; Kandadai, Rukmini Mridula; Jabeen, Afshan; Kannikannan, Meena A.] Nizams Inst Med Sci, Dept Neurol, Hyderabad 500082, Andhra Pradesh, India.
C3 Nizam's Institute of Medical Sciences
RP Borgohain, R (corresponding author), Nizams Inst Med Sci, Dept Neurol, Hyderabad 500082, Andhra Pradesh, India.
EM rupamb@hotmail.com
CR Aarsland D, 1999, J NEUROL NEUROSUR PS, V67, P492, DOI 10.1136/jnnp.67.4.492
   Alberts JL, 2008, BRAIN, V131, P3348, DOI 10.1093/brain/awn238
   Allen RP, 1996, SLEEP, V19, P205, DOI 10.1093/sleep/19.3.205
   Amara Amy W, 2011, THER ADV NEUROL DISORD, V4, P15, DOI 10.1177/1756285610392446
   ANGYAN L, 1994, PHYSIOL BEHAV, V56, P167, DOI 10.1016/0031-9384(94)90275-5
   Angyán L, 1999, PHYSIOL BEHAV, V66, P53, DOI 10.1016/S0031-9384(98)00253-4
   Antonini A, 2011, J NEUROL, V258, P579, DOI 10.1007/s00415-010-5793-z
   Ardouin C, 2006, MOVEMENT DISORD, V21, P1941, DOI 10.1002/mds.21098
   Arnulf I, 2000, NEUROLOGY, V55, P1732, DOI 10.1212/WNL.55.11.1732
   ASKENASY JJM, 1985, NEUROLOGY, V35, P527, DOI 10.1212/WNL.35.4.527
   Barone P, 2010, LANCET NEUROL, V9, P573, DOI 10.1016/S1474-4422(10)70106-X
   Beiske AG, 2009, PAIN, V141, P173, DOI 10.1016/j.pain.2008.12.004
   Benarroch EE, 2000, NEUROLOGY, V54, P963, DOI 10.1212/WNL.54.4.963
   Benedetti F, 2004, BRAIN RES BULL, V63, P203, DOI 10.1016/j.brainresbull.2004.01.010
   Bhattacharya KF, 2003, PARKINSONISM RELAT D, V9, P221, DOI 10.1016/S1353-8020(02)00053-6
   Borgohain R., 2009, MOVEMENT DISORD, V25, P0
   Braak H, 2004, CELL TISSUE RES, V318, P121, DOI 10.1007/s00441-004-0956-9
   Brefel-Courbon C, 2005, MOVEMENT DISORD, V20, P1557, DOI 10.1002/mds.20629
   Broen M, 2011, PARKINSONISM RELAT D, V17, P413, DOI 10.1016/j.parkreldis.2011.02.013
   Bronstein JM, 2011, ARCH NEUROL-CHICAGO, V68, P165, DOI 10.1001/archneurol.2010.260
   Brusa L, 2007, NEUROLOGY, V68, P1455, DOI 10.1212/01.wnl.0000260605.12506.86
   Brusa L, 2003, J NEURAL TRANSM, V110, P373, DOI 10.1007/s00702-002-0811-7
   CALNE DB, 1970, BRIT MED J, V1, P474, DOI 10.1136/bmj.1.5694.474
   Castelli L, 2004, J NEUROL NEUROSUR PS, V75, P1260, DOI 10.1136/jnnp.2003.034579
   Castelli L, 2010, PARKINSONISM RELAT D, V16, P115, DOI 10.1016/j.parkreldis.2009.08.010
   Castelli L, 2008, J NEUROL, V255, P1515, DOI 10.1007/s00415-008-0955-y
   Castner JE, 2008, J NEUROL NEUROSUR PS, V79, P700, DOI 10.1136/jnnp.2007.118729
   Chahine LM, 2011, PARKINSONISM RELAT D, V17, P208, DOI 10.1016/j.parkreldis.2010.11.017
   Cicolin A, 2004, SLEEP MED, V5, P207, DOI 10.1016/j.sleep.2003.10.010
   Ciucci MR, 2008, MOVEMENT DISORD, V23, P676, DOI 10.1002/mds.21891
   Comella CL, 2005, NEUROLOGY, V64, P1450, DOI 10.1212/01.WNL.0000158652.74601.48
   Costa A, 2009, NEUROPSYCHOLOGIA, V47, P1374, DOI 10.1016/j.neuropsychologia.2009.01.039
   Daniele A, 2003, J NEUROL NEUROSUR PS, V74, P175, DOI 10.1136/jnnp.74.2.175
   Daniels C, 2010, MOVEMENT DISORD, V25, P1583, DOI 10.1002/mds.23078
   De Gaspari D, 2006, J NEUROL NEUROSUR PS, V77, P450, DOI 10.1136/jnnp.2005.078659
   Dellapina E, 2011, MOVEMENT DISORD, V26, P153, DOI 10.1002/mds.23406
   Deuschl G, 2006, NEW ENGL J MED, V355, P896, DOI 10.1056/NEJMoa060281
   Drapier D, 2006, J NEUROL, V253, P1083, DOI 10.1007/s00415-006-0177-0
   Erola T, 2006, CLIN AUTON RES, V16, P286, DOI 10.1007/s10286-006-0354-3
   Evans AH, 2004, CURR OPIN NEUROL, V17, P393, DOI 10.1097/01.wco.0000137528.23126.41
   Evans AH, 2009, MOVEMENT DISORD, V24, P1561, DOI 10.1002/mds.22505
   Fasano A, 2010, BRAIN, V133, P2664, DOI 10.1093/brain/awq221
   Ferreira JJ, 2000, LANCET, V355, P1333, DOI 10.1016/S0140-6736(00)02119-X
   Finazzi-Agrò E, 2003, J UROLOGY, V169, P1388, DOI 10.1097/01.ju.0000055520.88377.dc
   Follett KA, 2010, NEW ENGL J MED, V362, P2077, DOI 10.1056/NEJMoa0907083
   Frankemolle AMM, 2010, BRAIN, V133, P746, DOI 10.1093/brain/awp315
   Frucht S, 1999, NEUROLOGY, V52, P1908, DOI 10.1212/WNL.52.9.1908
   Funkiewiez A, 2004, J NEUROL NEUROSUR PS, V75, P834, DOI 10.1136/jnnp.2002.009803
   Gerdelat-Mas A, 2007, J NEUROL NEUROSUR PS, V78, P1140, DOI 10.1136/jnnp.2007.120212
   Gierthmühlen J, 2010, MOVEMENT DISORD, V25, P1195, DOI 10.1002/mds.23128
   Gironell A, 2003, J NEUROL, V250, P917, DOI 10.1007/s00415-003-1109-x
   Goetz CG, 2005, MOVEMENT DISORD, V20, P523, DOI 10.1002/mds.20464
   Goldstein DS, 2002, NEUROLOGY, V58, P1247, DOI 10.1212/WNL.58.8.1247
   Guo XD, 2008, STEREOT FUNCT NEUROS, V86, P237, DOI 10.1159/000131662
   Halpern CH, 2009, INT J GERIATR PSYCH, V24, P443, DOI 10.1002/gps.2149
   Hershey T, 2004, NEUROLOGY, V62, P1110, DOI 10.1212/01.WNL.0000118202.19098.10
   Herzog J, 2008, BRAIN, V131, P132, DOI 10.1093/brain/awm254
   Herzog J, 2006, BRAIN, V129, P3366, DOI 10.1093/brain/awl302
   Hjort N, 2004, MOVEMENT DISORD, V19, P196, DOI 10.1002/mds.10639
   Holloway R, 2000, JAMA-J AM MED ASSOC, V284, P1931, DOI 10.1001/jama.284.15.1931
   Holmberg B, 2005, MOVEMENT DISORD, V20, P976, DOI 10.1002/mds.20492
   Jahanshahi M, 2010, NEUROPSYCHOLOGIA, V48, P1096, DOI 10.1016/j.neuropsychologia.2009.12.010
   Jost WH, 2003, J NEUROL, V250, P28, DOI 10.1007/s00415-003-1105-z
   Kaufmann H, 2002, NEUROLOGY, V59, P1657, DOI 10.1212/01.WNL.0000034180.21308.C0
   Kim HJ, 2009, J NEUROL SCI, V287, P200, DOI 10.1016/j.jns.2009.07.026
   Kim HJ, 2008, J NEUROL, V255, P1889, DOI 10.1007/s00415-009-0908-0
   Kirsch-Darrow L, 2011, PARKINSONISM RELAT D, V17, P182, DOI 10.1016/j.parkreldis.2010.12.011
   Klos KJ, 2005, PARKINSONISM RELAT D, V11, P381, DOI 10.1016/j.parkreldis.2005.06.005
   Kujawa K, 2000, ARCH NEUROL-CHICAGO, V57, P1461, DOI 10.1001/archneur.57.10.1461
   Lawrence AJ, 2007, MOVEMENT DISORD, V22, P2339, DOI 10.1002/mds.21702
   Leentjens AFG, 2009, CLIN THER, V31, P89, DOI 10.1016/j.clinthera.2009.01.012
   Lim SY, 2010, MOVEMENT DISORD, V25, PS123, DOI 10.1002/mds.22786
   Lipp A, 2005, NEUROLOGY, V65, P774, DOI 10.1212/01.wnl.0000174436.36399.ca
   Ludwig J, 2007, J NEUROL NEUROSUR PS, V78, P742, DOI 10.1136/jnnp.2006.103739
   Lule D., 2011, NEURODEGENER DIS, V0, P0
   Lyons K.E., 2011, PARKINSONISM RELAT D, V0, P0
   LYONS KE, 2006, NEURODEGENER DIS, V104, P502
   Lyytinen J, 2001, CLIN NEUROPHARMACOL, V24, P50, DOI 10.1097/00002826-200101000-00009
   Zibetti M, 2007, EUR NEUROL, V58, P218, DOI 10.1159/000107943
   Maruo T, 2011, PAIN, V152, P860, DOI 10.1016/j.pain.2010.12.038
   Micallef J, 2009, BRIT J CLIN PHARMACO, V67, P333, DOI 10.1111/j.1365-2125.2008.03310.x
   Minguez-Castellanos A, 2007, NEUROLOGY, V68, P2012, DOI 10.1212/01.wnl.0000264429.59379.d9
   Morgan JC, 2006, EXPERT REV NEUROTHER, V6, P1275, DOI 10.1586/14737175.6.9.1275
   Moro E, 2010, MOVEMENT DISORD, V25, P578, DOI 10.1002/mds.22735
   Morrison CE, 2004, ARCH CLIN NEUROPSYCH, V19, P165, DOI 10.1016/S0887-6177(03)00004-0
   Nazem S, 2008, MOVEMENT DISORD, V23, P1573, DOI 10.1002/mds.22130
   Nebe A, 2009, MOVEMENT DISORD, V24, P1233, DOI 10.1002/mds.22546
   Oertel WH, 2006, MOVEMENT DISORD, V21, P343, DOI 10.1002/mds.20724
   Okun MS, 2009, ANN NEUROL, V65, P586, DOI 10.1002/ana.21596
   Olanow CW, 2009, NEUROLOGY, V72, PS1, DOI 10.1212/WNL.0b013e3181a1d44c
   Orimo S, 2002, J NEUROL NEUROSUR PS, V73, P776, DOI 10.1136/jnnp.73.6.776
   Oyama G, 2011, PARKINSONISM RELAT D, V17, P189, DOI 10.1016/j.parkreldis.2010.12.004
   Pahwa R, 2007, NEUROLOGY, V68, P1108, DOI 10.1212/01.wnl.0000258660.74391.c1
   Pahwa R, 2006, NEUROLOGY, V66, P983, DOI 10.1212/01.wnl.0000215250.82576.87
   Parkinson J., 1817, ESSAY SHAKING PALSY, V0, P0
   Parsons TD, 2006, LANCET NEUROL, V5, P578, DOI 10.1016/S1474-4422(06)70475-6
   Pfeiffer RF, 2010, MOVEMENT DISORD, V25, PS94, DOI 10.1002/mds.22715
   Poewe W, 2003, MOVEMENT DISORD, V18, PS80, DOI 10.1002/mds.10566
   Porat O, 2009, J NEUROPSYCH CLIN N, V21, P398, DOI 10.1176/jnp.2009.21.4.398
   Priori A, 2001, NEUROL SCI, V22, P85, DOI 10.1007/s100720170059
   Pursiainen V, 2007, MOVEMENT DISORD, V22, P828, DOI 10.1002/mds.21422
   Rascol O, 2000, NEW ENGL J MED, V342, P1484, DOI 10.1056/NEJM200005183422004
   Rektorová I, 2005, EUR J NEUROL, V12, P9, DOI 10.1111/j.1468-1331.2004.00966.x
   Rektorová I, 2003, EUR J NEUROL, V10, P399, DOI 10.1046/j.1468-1331.2003.00612.x
   Rektorova I, 2008, CLIN NEUROPHARMACOL, V31, P261, DOI 10.1097/WNF.0b013e31815d25ce
   Reuter I, 1999, ACTA NEUROL SCAND, V100, P163
   Rinne UK, 1998, DRUGS, V55, P23, DOI 10.2165/00003495-199855001-00004
   Roane David M, 2002, NEUROPSYCHIATRY NEUROPSYCHOL BEHAV NEUROL, V15, P247
   Romito LM, 2002, MOVEMENT DISORD, V17, P1371, DOI 10.1002/mds.10265
   Rothlind JC, 2007, J INT NEUROPSYCH SOC, V13, P68, DOI 10.1017/S1355617707070105
   Sakakibara R, 2010, MOVEMENT DISORD, V25, P2, DOI 10.1002/mds.22519
   Schapira AHV, 2000, LANCET, V355, P1332, DOI 10.1016/S0140-6736(00)02118-8
   Seif C, 2004, ANN NEUROL, V55, P118, DOI 10.1002/ana.10806
   Shimizu Nobutaka, 2007, HINYOKIKA KIYO, V53, P609
   Slaoui T, 2007, REV NEUROL-FRANCE, V163, P66, DOI 10.1016/S0035-3787(07)90356-2
   Smeding HMM, 2011, J NEUROL NEUROSUR PS, V82, P754, DOI 10.1136/jnnp.2007.140012
   Smeding HMM, 2006, NEUROLOGY, V66, P1830, DOI 10.1212/01.wnl.0000234881.77830.66
   Soulas T, 2008, J NEUROL NEUROSUR PS, V79, P952, DOI 10.1136/jnnp.2007.130583
   Speiser Z, 1998, J NEURAL TRANSM-SUPP, V0, P287
   Stemper B, 2006, NEUROLOGY, V67, P1781, DOI 10.1212/01.wnl.0000244416.30605.f1
   Stiasny-Kolster K, 2004, MOVEMENT DISORD, V19, P1432, DOI 10.1002/mds.20251
   Stowe R. L., 2008, COCHRANE DB SYST REV, V2008, P0
   Stowe R, 2011, MOVEMENT DISORD, V26, P587, DOI 10.1002/mds.23517
   Strutt AM, 2012, EUR J NEUROL, V19, P121, DOI 10.1111/j.1468-1331.2011.03447.x
   Swinn L, 2003, MOVEMENT DISORD, V18, P1459, DOI 10.1002/mds.10586
   Takahata K, 2005, EUR J PHARMACOL, V518, P140, DOI 10.1016/j.ejphar.2005.06.024
   Takeshita S, 2005, NEUROSURG REV, V28, P179, DOI 10.1007/s10143-005-0387-4
   Tateno F., 2011, PARKINSONISM RELAT D, V0, P0
   Temel Y, 2006, PARKINSONISM RELAT D, V12, P265, DOI 10.1016/j.parkreldis.2006.01.004
   Thobois S, 2010, BRAIN, V133, P1111, DOI 10.1093/brain/awq032
   Thornton JM, 2002, J PHYSIOL-LONDON, V539, P615, DOI 10.1113/jphysiol.2001.014621
   Trachani E, 2010, CLIN NEUROL NEUROSUR, V112, P213, DOI 10.1016/j.clineuro.2009.11.015
   Trenkwalder C, 2011, MOVEMENT DISORD, V26, P90, DOI 10.1002/mds.23441
   Vignatelli L, 2006, EUR J NEUROL, V13, P1049, DOI 10.1111/J.1468-1331.2006.01410.x
   Visser M, 2004, MOVEMENT DISORD, V19, P1306, DOI 10.1002/mds.20153
   Volkmann J, 2009, MOVEMENT DISORD, V24, P1154, DOI 10.1002/mds.22496
   Voon V, 2006, MOVEMENT DISORD, V21, PS305, DOI 10.1002/mds.20963
   Voon V, 2008, BRAIN, V131, P2720, DOI 10.1093/brain/awn214
   Walters AS, 2004, MOVEMENT DISORD, V19, P1414, DOI 10.1002/mds.20257
   Wang XL, 2009, PARKINSONISM RELAT D, V15, P587, DOI 10.1016/j.parkreldis.2009.02.006
   Weaver FM, 2009, JAMA-J AM MED ASSOC, V301, P63, DOI 10.1001/jama.2008.929
   Weintraub D, 2006, ARCH NEUROL-CHICAGO, V63, P969, DOI 10.1001/archneur.63.7.969
   Weintraub D, 2010, ARCH NEUROL-CHICAGO, V67, P589, DOI 10.1001/archneurol.2010.65
   Williams A, 2010, LANCET NEUROL, V9, P581, DOI 10.1016/S1474-4422(10)70093-4
   Williams AE, 2011, PARKINSONISM RELAT D, V17, P321, DOI 10.1016/j.parkreldis.2011.01.011
   Winge K, 2004, NEUROUROL URODYNAM, V23, P689, DOI 10.1002/nau.20054
   Winge K, 2007, MOVEMENT DISORD, V22, P220, DOI 10.1002/mds.21253
   Winge K, 2006, MOVEMENT DISORD, V21, P737, DOI 10.1002/mds.20867
   Winkelman JW, 2006, NEUROLOGY, V67, P1034, DOI 10.1212/01.wnl.0000231513.23919.a1
   Witjas T, 2007, MOVEMENT DISORD, V22, P1729, DOI 10.1002/mds.21602
   Witt K, 2008, LANCET NEUROL, V7, P605, DOI 10.1016/S1474-4422(08)70114-5
   York MK, 2008, J NEUROL NEUROSUR PS, V79, P789, DOI 10.1136/jnnp.2007.118786
   Youdim MBH, 2006, BRIT J PHARMACOL, V147, PS287, DOI 10.1038/sj.bjp.0706464
   Zangaglia R, 2009, MOVEMENT DISORD, V24, P1621, DOI 10.1002/mds.22603
   Zgaljardic Dennis J, 2003, COGN BEHAV NEUROL, V16, P193, DOI 10.1097/00146965-200312000-00001
   Ziemssen T, 2007, PARKINSONISM RELAT D, V13, P323, DOI 10.1016/j.parkreldis.2006.12.014
NR 156
TC 18
Z9 18
U1 0
U2 6
PU SAGE PUBLICATIONS LTD
PI LONDON
PA 1 OLIVERS YARD, 55 CITY ROAD, LONDON EC1Y 1SP, ENGLAND
SN 1756-2856
EI 1756-2864
J9 THER ADV NEUROL DISO
JI Ther. Adv. Neurol. Disord.
PD JAN 15
PY 2012
VL 5
IS 1
BP 23
EP 41
DI 10.1177/1756285611423412
PG 19
WC Clinical Neurology
SC Neurosciences & Neurology
GA V31ZV
UT WOS:000208922400003
PM 22276074
DA 2024-02-01
ER

PT J
AU Litvinenko, IV
   Krasakov, IV
   Tikhomirova, OV
AF Litvinenko, I. V.
   Krasakov, I. V.
   Tikhomirova, O. V.
TI Sleep disorders in Parkinson's disease without dementia: a comparative randomized controlled study of melatonin and clonazepam
SO ZHURNAL NEVROLOGII I PSIKHIATRII IMENI S S KORSAKOVA
LA Russian
DT Article
DE sleep disorders; Parkinson's disease; melatonin; clonazepam
ID exogenous melatonin; oxidative stress; behavior; protects
AB We studied 38 patients with Parkinson's disease (PD) without dementia (mean age, 67.3+/-4.8 years; 15 males, 23 females) with complaints on sleep disorders. Quality of sleep was assessed with the Parkinson's disease sleep scale (PDSS) and the Epworth Sleepiness Scale (ESS) as well as with overnight polysomnographic (PSG) study at baseline and at the end of the trial. The effectiveness of sleep was estimated as TST/TIB x100% (TIB - habitual time in bed, TST - habitual total sleeping time). REM latency (LREM), periodic limb movements (PLM) (total number and sleep index) were measured as well. All patients underwent neuropsychological testing using MMSE, five-word test, digit span and the Hamilton scale (HAM-D). Patients were allocated to 2 groups. Group 1 (n=20) received melatonin in addition to the previous dopaminergic treatment in dose 3 mg 30 minutes before bedtime for 6 weeks, group 2 (n=18) received clonazepam 2 mg at night (with gradual titration over 4 weeks from 0,5 mg). Compared to baseline, melatonin and clonazepam reduced sleep disorders in patients: PDSS scores from 89.9+/-8.9 to 129.5+/-9.4 (p=0.0001) and from 91.0+/-8.7 to 110.1+/-12.4 scores (p=0.03), respectively. However, the daytime sleepiness (ESS) was significantly increased (from 3.8+/-1.2 to 7.3+/-2.2 scores; p=0.0002) in the clonazepam group. In the melatonin group, ESS scores were 4.1+/-1.4 before treatment and 4.7+/-1.4 after treatment (p=0.06). Patients treated with melatonin had better scores on the MMSE (p=0.00009), five-word test (p=0.009), Hamilton scale (p=0.00009) at the end of the study period as compared with the clonazepam group. Changes in total point scores on the PSG at the end of week 6, as compared with the beginning of the trial, were in favor of the group treated with melatonin, with significant changes in the LS (p=0.004), total sleep time/time in bad (TST/TIB) (p=0,001) sections. The number of REM sleep epochs remained lower in patients treated with clonazepam (p=0.0001). The data suggest high treatment efficacy of melatonin in the treatment of sleep disorders in Parkinson's disease without dementia.
C1 [Litvinenko, I. V.] SM Kirov Mil Med Acad, Kirov, Russia.
   Nikiforov Russian Ctr Emergency & Radiat Med, St Petersburg, Russia.
RP Litvinenko, IV (corresponding author), SM Kirov Mil Med Acad, Kirov, Russia.
EM litvinertkoiv@rambler.m
CR AcunaCastroviejo D, 1996, LIFE SCI, V60, PPL23, DOI 10.1016/S0024-3205(96)00606-6
   Aurora RN, 2010, J CLIN SLEEP MED, V6, P85
   Brzezinski A, 2005, SLEEP MED REV, V9, P41, DOI 10.1016/j.smrv.2004.06.004
   Chaudhuri KR, 2002, J NEUROL NEUROSUR PS, V73, P629, DOI 10.1136/jnnp.73.6.629
   DATIEVA VK, 2012, BYULLETEN NATSIONALN, V0, P1
   Gjerstad MD, 2007, J NEUROL NEUROSUR PS, V78, P476, DOI 10.1136/jnnp.2006.100370
   HUGHES AJ, 1992, NEUROLOGY, V42, P1142, DOI 10.1212/WNL.42.6.1142
   JOHNS MW, 1991, SLEEP, V14, P540, DOI 10.1093/sleep/14.6.540
   Krasakov I.V., 2008, EUROPEAN JOURNAL OF, V18, P335
   Krasakov I.V., 1900, V18, V0, P118
   Kunz D, 2010, J SLEEP RES, V19, P591, DOI 10.1111/j.1365-2869.2010.00848.x
   Larsson V, 2010, INT J GERIATR PSYCH, V25, P1030, DOI 10.1002/gps.2506
   [Литвиненко Игорь Вячеславович Litvinenko I.V.], 2012, ДОКТОР.РУ DOKTOR.RU, V0, P29
   Litvinenko IV, 2011, ZH NEVROL PSIKHIATR, V111, P37
   LITVINENKO IV, 2012, CONSILIUM MEDICUM, V0, P0
   LITVINENKO IV, 2012, BOLEZN PARKINSONA I, V0, P0
   Poewe W, 2008, EUR J NEUROL, V15, P14, DOI 10.1111/j.1468-1331.2008.02056.x
   Postuma RB, 2009, NEUROLOGY, V72, P1296, DOI 10.1212/01.wnl.0000340980.19702.6e
   Saravanan KS, 2007, J PINEAL RES, V42, P247, DOI 10.1111/j.1600-079X.2006.00412.x
   Schenck CH, 1996, NEUROLOGY, V46, P388, DOI 10.1212/WNL.46.2.388
   Schenck CH, 1996, AM J MED, V100, P333, DOI 10.1016/S0002-9343(97)89493-4
   Schuld A, 1999, J SLEEP RES, V8, P321, DOI 10.1046/j.1365-2869.1999.00162.x
   Thomas B, 2004, J PINEAL RES, V36, P25, DOI 10.1046/j.1600-079X.2003.00096.x
NR 23
TC 18
Z9 26
U1 0
U2 11
PU IZDATELSTVO MEDITSINA
PI MOSCOW
PA PETROVERIGSKII PER 6-8, K-142 MOSCOW, RUSSIA
SN 1997-7298
EI 
J9 ZH NEVROL PSIKHIATR
JI Z. Nevrol. Psikhiatrii Im S S Korsakova
PD JUN 15
PY 2012
VL 112
IS 12
BP 26
EP +
DI 
PG 5
WC Clinical Neurology; Psychiatry
SC Neurosciences & Neurology; Psychiatry
GA 092RN
UT WOS:000315139800004
PM 23388588
DA 2024-02-01
ER

PT J
AU Bonnet, AM
   Jutras, MF
   Czernecki, V
   Corvol, JC
   Vidailhet, M
AF Bonnet, Anne Marie
   Jutras, Marie France
   Czernecki, Virginie
   Corvol, Jean Christophe
   Vidailhet, Marie
TI Nonmotor Symptoms in Parkinson's Disease in 2012: Relevant Clinical Aspects
SO PARKINSONS DISEASE
LA English
DT Review
ID impulse control disorders; quality-of-life; excessive daytime sleepiness; orthostatic hypotension; visual hallucinations; anxiety disorders; rating-scale; depression; apathy; pain
AB Nonmotor symptoms (NMSs) of Parkinson's disease (PD) are common, but they are often underrecognized in clinical practice, because of the lack of spontaneous complaints by the patients, and partly because of the absence of systematic questioning by the consulting physician. However, valid specific instruments for identification and assessment of these symptoms are available in 2012. The administration of the self-completed screening tool, NMSQuest, associated with questioning during the consultation, improves the diagnosis of NMSs. NMSs play a large role in degradation of quality of life. More relevant NMSs are described in this review, mood disorders, impulse control disorders, cognitive deficits, hallucinations, pain, sleep disorders, and dysautonomia.
C1 [Bonnet, Anne Marie; Jutras, Marie France; Czernecki, Virginie; Corvol, Jean Christophe; Vidailhet, Marie] Hosp Pitie Salpetriere, AP HP, Dept Neurol, Paris, France.
   [Bonnet, Anne Marie; Jutras, Marie France; Corvol, Jean Christophe; Vidailhet, Marie] Hosp Pitie Salpetriere, AP HP, INSERM, ICM,Ctr Invest Clin,CIC 9503, Paris, France.
   [Bonnet, Anne Marie; Czernecki, Virginie; Corvol, Jean Christophe; Vidailhet, Marie] Hosp Pitie Salpetriere, INSERM, CR ICM, UMRS 975, Paris, France.
C3 Assistance Publique Hopitaux Paris (APHP); Hopital Universitaire Paul-Brousse - APHP; Hopital Universitaire Pitie-Salpetriere - APHP; Universite Paris Cite; Hopital Universitaire Hotel-Dieu - APHP; Sorbonne Universite; Assistance Publique Hopitaux Paris (APHP); Hopital Universitaire Paul-Brousse - APHP; Institut National de la Sante et de la Recherche Medicale (Inserm); Hopital Universitaire Pitie-Salpetriere - APHP; Sorbonne Universite; Universite Paris Cite; Hopital Universitaire Hotel-Dieu - APHP; Institut National de la Sante et de la Recherche Medicale (Inserm); Sorbonne Universite; Assistance Publique Hopitaux Paris (APHP); Hopital Universitaire Pitie-Salpetriere - APHP
RP Bonnet, AM (corresponding author), Hosp Pitie Salpetriere, AP HP, Dept Neurol, Paris, France.
EM anne-marie.bonnet@psl.aphp.fr
CR Aarsland D, 2004, J GERIATR PSYCH NEUR, V17, P164, DOI 10.1177/0891988704267463
   Aarsland D, 2005, MOVEMENT DISORD, V20, P1255, DOI 10.1002/mds.20527
   Aarsland D, 2001, NEUROLOGY, V56, P730, DOI 10.1212/WNL.56.6.730
   Abbott RD, 2001, NEUROLOGY, V57, P456, DOI 10.1212/WNL.57.3.456
   Abbott RD, 2007, MOVEMENT DISORD, V22, P1581, DOI 10.1002/mds.21560
   Allcock LM, 2006, MOVEMENT DISORD, V21, P1851, DOI 10.1002/mds.20996
   Ardouin C, 2009, REV NEUROL-FRANCE, V165, P845, DOI 10.1016/j.neurol.2009.06.003
   Arnulf I, 2002, NEUROLOGY, V58, P1019, DOI 10.1212/WNL.58.7.1019
   Arnulf I, 2000, NEUROLOGY, V55, P281, DOI 10.1212/WNL.55.2.281
   Arnulf I, 2008, CURR OPIN NEUROL, V21, P472, DOI 10.1097/WCO.0b013e328305044d
   Barone P, 2004, NEUROLOGY, V63, PS35, DOI 10.1212/WNL.63.8_suppl_3.S35
   Barone P, 2009, MOVEMENT DISORD, V24, P1641, DOI 10.1002/mds.22643
   Bayulkem K, 2010, J NEUROL SCI, V289, P89, DOI 10.1016/j.jns.2009.08.022
   Beiske AG, 2009, PAIN, V141, P173, DOI 10.1016/j.pain.2008.12.004
   Belzer Kenneth, 2004, J PSYCHIATR PRACT, V10, P296, DOI 10.1097/00131746-200409000-00003
   Benito-León J, 2012, MOVEMENT DISORD, V27, P211, DOI 10.1002/mds.23872
   Bohnen NI, 2003, ARCH NEUROL-CHICAGO, V60, P1745, DOI 10.1001/archneur.60.12.1745
   Braak H, 2003, NEUROBIOL AGING, V24, P197, DOI 10.1016/S0197-4580(02)00065-9
   Braak H, 2006, MOVEMENT DISORD, V21, P2042, DOI 10.1002/mds.21065
   Brefel-Courbon C, 2005, MOVEMENT DISORD, V20, P1557, DOI 10.1002/mds.20629
   Brown RG, 2011, J NEUROL NEUROSUR PS, V82, P803, DOI 10.1136/jnnp.2010.213652
   Carter A, 2011, NEUROETHICS-NETH, V4, P91, DOI 10.1007/s12152-010-9071-7
   Chaudhuri KR, 2011, PARKINSONISM RELAT D, V17, P717, DOI 10.1016/j.parkreldis.2011.02.018
   Chaudhuri KR, 2010, MOVEMENT DISORD, V25, P704, DOI 10.1002/mds.22868
   Chaudhuri KR, 2009, LANCET NEUROL, V8, P464, DOI 10.1016/S1474-4422(09)70068-7
   Chaudhuri KR, 2007, MOVEMENT DISORD, V22, P1901, DOI 10.1002/mds.21596
   Chaudhuri KR, 2006, MOVEMENT DISORD, V21, P916, DOI 10.1002/mds.20844
   Chaudhuri KR, 2006, LANCET NEUROL, V5, P235, DOI 10.1016/S1474-4422(06)70373-8
   Cilia R, 2008, ARCH NEUROL-CHICAGO, V65, P1604, DOI 10.1001/archneur.65.12.1604
   CUMMINGS JL, 1992, AM J PSYCHIAT, V149, P443
   Czernecki V, 2002, NEUROPSYCHOLOGIA, V40, P2257, DOI 10.1016/S0028-3932(02)00108-2
   Czernecki V, 2008, MOVEMENT DISORD, V23, P964, DOI 10.1002/mds.21949
   de Lau LML, 2005, ARCH NEUROL-CHICAGO, V62, P1265, DOI 10.1001/archneur.62.8.1265
   Defazio G, 2008, ARCH NEUROL-CHICAGO, V65, P1191, DOI 10.1001/archneurol.2008.2
   Devos D, 2008, MOVEMENT DISORD, V23, P850, DOI 10.1002/mds.21966
   Diederich NJ, 2012, J NEUROL SCI, V314, P12, DOI 10.1016/j.jns.2011.10.025
   Diederich NJ, 1998, CLIN NEUROPHARMACOL, V21, P289
   Djaldetti R, 2004, NEUROLOGY, V62, P2171, DOI 10.1212/01.WNL.0000130455.38550.9D
   Djaldetti R, 2007, CLIN NEUROPHARMACOL, V30, P201, DOI 10.1097/WNF.0B013E3180340319
   Dobkin RD, 2011, AM J GERIAT PSYCHIAT, V19, P222, DOI 10.1097/JGP.0b013e3181e448f7
   Dubois B, 1997, J NEUROL, V244, P2, DOI 10.1007/pl00007725
   Evans AH, 2004, CURR OPIN NEUROL, V17, P393, DOI 10.1097/01.wco.0000137528.23126.41
   Factor SA, 2003, NEUROLOGY, V60, P1756, DOI 10.1212/01.WNL.0000068010.82167.CF
   Fénelon G, 2000, BRAIN, V123, P733, DOI 10.1093/brain/123.4.733
   Fénelon G, 2008, CNS SPECTRUMS, V13, P18, DOI 10.1017/S1092852900017284
   Fénelon G, 2010, J NEUROL SCI, V289, P12, DOI 10.1016/j.jns.2009.08.014
   Ford B, 1998, CLIN NEUROSCI, V5, P63
   Forno LS, 1996, J NEUROPATH EXP NEUR, V55, P259, DOI 10.1097/00005072-199603000-00001
   Forsaa EB, 2010, ARCH NEUROL-CHICAGO, V67, P996, DOI 10.1001/archneurol.2010.166
   Fox Susan H, 2007, HANDB CLIN NEUROL, V84, P157, DOI 10.1016/S0072-9752(07)84039-5
   Friedman J, 1999, NEW ENGL J MED, V340, P757
   Gallagher DA, 2012, MOVEMENT DISORD, V27, P79, DOI 10.1002/mds.23939
   Gallagher DA, 2010, MOVEMENT DISORD, V25, P2493, DOI 10.1002/mds.23394
   Gao X, 2007, AM J EPIDEMIOL, V166, P1446, DOI 10.1093/aje/kwm246
   Garcia-Borreguero D, 2003, NEUROLOGY, V61, PS49, DOI 10.1212/WNL.61.6_suppl_3.S49
   Goetz C G, 1986, MOV DISORD, V1, P45, DOI 10.1002/mds.870010106
   Goetz CG, 2008, MOVEMENT DISORD, V23, P2129, DOI 10.1002/mds.22340
   Grosset D, 2007, J NEUROL NEUROSUR PS, V78, P465, DOI 10.1136/jnnp.2006.098327
   Ha AD, 2012, MOVEMENT DISORD, V27, P485, DOI 10.1002/mds.23959
   Hinnell C, 2012, MOVEMENT DISORD, V27, P236, DOI 10.1002/mds.23961
   Högl B, 2010, MOVEMENT DISORD, V25, P2704, DOI 10.1002/mds.23190
   Hughes TA, 2000, NEUROLOGY, V54, P1596, DOI 10.1212/WNL.54.8.1596
   Ibarretxe-Bilbao N, 2011, J NEUROL SCI, V310, P79, DOI 10.1016/j.jns.2011.06.019
   Iranzo A, 2006, LANCET NEUROL, V5, P572, DOI 10.1016/S1474-4422(06)70476-8
   Iranzo A, 2010, LANCET NEUROL, V9, P1070, DOI 10.1016/S1474-4422(10)70216-7
   Kirsch-Darrow L, 2006, NEUROLOGY, V67, P33, DOI 10.1212/01.wnl.0000230572.07791.22
   Kleiner-Fisman G, 2011, PARKINSONS DIS-US, V2011, P0, DOI 10.4061/2011/292719
   KOLLER WC, 1984, NEUROLOGY, V34, P957, DOI 10.1212/WNL.34.7.957
   Kumar S, 2002, MOVEMENT DISORD, V17, P775, DOI 10.1002/mds.10167
   Lahrmann H, 2006, EUR J NEUROL, V13, P930, DOI 10.1111/j.1468-1331.2006.01512.x
   Lang AE, 2011, MOVEMENT DISORD, V26, P775, DOI 10.1002/mds.23609
   Lavreysen H, 2008, CURR MED CHEM, V15, P671, DOI 10.2174/092986708783885246
   Lawrence AJ, 2007, MOVEMENT DISORD, V22, P2339, DOI 10.1002/mds.21702
   Lebouvier T, 2008, GUT, V57, P1741, DOI 10.1136/gut.2008.162503
   Lee MA, 2006, J PAIN SYMPTOM MANAG, V32, P462, DOI 10.1016/j.jpainsymman.2006.05.020
   Leentjens AFG, 2003, MOVEMENT DISORD, V18, P414, DOI 10.1002/mds.10387
   Leentjens AFG, 2011, MOVEMENT DISORD, V26, P407, DOI 10.1002/mds.23184
   Leentjens AFG, 2011, MOVEMENT DISORD, V26, P484, DOI 10.1002/mds.23528
   Leonardi M, 2012, PARKINSONISM RELAT D, V18, P35, DOI 10.1016/j.parkreldis.2011.08.011
   Levy G, 2002, NEUROLOGY, V59, P1708, DOI 10.1212/01.WNL.0000036610.36834.E0
   Levy R, 2006, CEREB CORTEX, V16, P916, DOI 10.1093/cercor/bhj043
   Mamikonyan E, 2008, MOVEMENT DISORD, V23, P75, DOI 10.1002/mds.21770
   MARIN RS, 1995, J NEUROPSYCH CLIN N, V7, P23
   MARIN RS, 1991, J NEUROPSYCH CLIN N, V3, P243
   Marinus J, 2002, CLIN NEUROPHARMACOL, V25, P43, DOI 10.1097/00002826-200201000-00008
   Marsh L, 2000, INT REV PSYCHIATR, V12, P307, DOI 10.1080/09540260020002532
   Martinez-Martin P, 2009, NEUROLOGY, V73, P1584, DOI 10.1212/WNL.0b013e3181c0d416
   Martinez-Martin P, 2007, MOVEMENT DISORD, V22, P1623, DOI 10.1002/mds.21586
   Martinez-Martin P, 2011, MOVEMENT DISORD, V26, P399, DOI 10.1002/mds.23462
   Menza M, 2009, NEUROLOGY, V72, P886, DOI 10.1212/01.wnl.0000336340.89821.b3
   Miyasaki JM, 2007, MOVEMENT DISORD, V22, P1179, DOI 10.1002/mds.21296
   Nègre-Pagès L, 2008, MOVEMENT DISORD, V23, P1361, DOI 10.1002/mds.22142
   Nirenberg MJ, 2006, MOVEMENT DISORD, V21, P524, DOI 10.1002/mds.20757
   Nuti A, 2004, EUR J NEUROL, V11, P315, DOI 10.1111/j.1468-1331.2004.00781.x
   OSullivan SS, 2008, MOVEMENT DISORD, V23, P101, DOI 10.1002/mds.21813
   Olanow CW, 2009, NEUROLOGY, V72, PS1, DOI 10.1212/WNL.0b013e3181a1d44c
   Pal PK, 1999, PARKINSONISM RELAT D, V5, P1, DOI 10.1016/S1353-8020(99)00011-5
   Ponsen MM, 2004, ANN NEUROL, V56, P173, DOI 10.1002/ana.20160
   Pontone G, 2006, NEUROLOGY, V67, P1258, DOI 10.1212/01.wnl.0000238401.76928.45
   Post KK, 2008, PARKINSONISM RELAT D, V14, P524, DOI 10.1016/j.parkreldis.2008.03.008
   Postuma RB, 2009, PARKINSONISM RELAT D, V15, PS105, DOI 10.1016/S1353-8020(09)70793-X
   Ramírez-Ruiz B, 2005, J NEUROL, V252, P1345, DOI 10.1007/s00415-005-0864-2
   Ravina B, 2007, NEUROLOGY, V69, P342, DOI 10.1212/01.wnl.0000268695.63392.10
   Reijnders JSAM, 2008, MOVEMENT DISORD, V23, P183, DOI 10.1002/mds.21803
   Remy P, 2005, BRAIN, V128, P1314, DOI 10.1093/brain/awh445
   Rendas-Baum R, 2011, HEALTH QUAL LIFE OUT, V9, P0, DOI 10.1186/1477-7525-9-69
   RILEY DE, 1993, NEUROLOGY, V43, P1459, DOI 10.1212/WNL.43.8.1459
   Ross GW, 2008, ANN NEUROL, V63, P167, DOI 10.1002/ana.21291
   Sakakibara R, 2008, J NEURAL TRANSM, V115, P443, DOI 10.1007/s00702-007-0855-9
   Sakakibara R, 2001, AUTON NEUROSCI-BASIC, V92, P76, DOI 10.1016/S1566-0702(01)00295-8
   Sakakibara R, 2010, MOVEMENT DISORD, V25, P2, DOI 10.1002/mds.22519
   Savica R, 2009, NEUROLOGY, V73, P1752, DOI 10.1212/WNL.0b013e3181c34af5
   Schrag A, 2000, MOVEMENT DISORD, V15, P1112, DOI 10.1002/1531-8257(200011)15:6<1112::AID-MDS1008>3.0.CO;2-A
   Senard JM, 2010, REV NEUROL-FRANCE, V166, P779, DOI 10.1016/j.neurol.2010.07.007
   Senard JM, 1997, J NEUROL NEUROSUR PS, V63, P584, DOI 10.1136/jnnp.63.5.584
   SENARD JM, 1990, EUR J CLIN INVEST, V20, P613, DOI 10.1111/j.1365-2362.1990.tb01909.x
   Senard JM, 2001, DRUG AGING, V18, P495, DOI 10.2165/00002512-200118070-00003
   Seppi K, 2011, MOVEMENT DISORD, V26, PS42, DOI 10.1002/mds.23884
   Shulman LM, 2002, PARKINSONISM RELAT D, V8, P193, DOI 10.1016/S1353-8020(01)00015-3
   Shulman LM, 2001, MOVEMENT DISORD, V16, P507, DOI 10.1002/mds.1099
   Sockeel P, 2006, J NEUROL NEUROSUR PS, V77, P579, DOI 10.1136/jnnp.2005.075929
   Stacy M, 2007, J NEURAL TRANSM, V114, P211, DOI 10.1007/s00702-006-0554-y
   Starkstein SE, 2008, J NEUROL NEUROSUR PS, V79, P1088, DOI 10.1136/jnnp.2007.136895
   STARKSTEIN SE, 1992, J NEUROPSYCH CLIN N, V4, P134
   Tan Louis C S, 2012, PARKINSONISM RELAT DISORD, V18 Suppl 1, PS74, DOI 10.1016/S1353-8020(11)70024-4
   Tandberg E, 1999, MOVEMENT DISORD, V14, P922, DOI 10.1002/1531-8257(199911)14:6<922::AID-MDS1003>3.0.CO;2-7
   Tandberg E, 1998, MOVEMENT DISORD, V13, P895, DOI 10.1002/mds.870130606
   Thobois S, 2010, REV NEUROL-FRANCE, V166, P816, DOI 10.1016/j.neurol.2010.07.006
   Thobois S, 2010, BRAIN, V133, P1111, DOI 10.1093/brain/awq032
   Tolosa E, 2009, NEUROLOGY, V72, PS12, DOI 10.1212/WNL.0b013e318198db11
   Tom T, 1998, DRUG AGING, V12, P55, DOI 10.2165/00002512-199812010-00006
   van Eimeren T, 2010, NEUROLOGY, V75, P1711, DOI 10.1212/WNL.0b013e3181fc27fa
   Verbaan D, 2007, NEUROLOGY, V69, P333, DOI 10.1212/01.wnl.0000266593.50534.e8
   Visser M, 2004, MOVEMENT DISORD, V19, P1306, DOI 10.1002/mds.20153
   Visser M, 2008, J NEUROL, V255, P1580, DOI 10.1007/s00415-008-0994-4
   Voon V, 2007, ARCH NEUROL-CHICAGO, V64, P1089, DOI 10.1001/archneur.64.8.1089
   Voon V, 2011, CURR OPIN NEUROL, V24, P324, DOI 10.1097/WCO.0b013e3283489687
   Voon V, 2011, ANN NEUROL, V69, P986, DOI 10.1002/ana.22356
   Voon V, 2010, NEURON, V65, P135, DOI 10.1016/j.neuron.2009.12.027
   Voon V, 2009, LANCET NEUROL, V8, P1140, DOI 10.1016/S1474-4422(09)70287-X
   Weintraub D, 2006, ARCH NEUROL-CHICAGO, V63, P969, DOI 10.1001/archneur.63.7.969
   Weintraub D, 2010, ARCH NEUROL-CHICAGO, V67, P589, DOI 10.1001/archneurol.2010.65
   Weintraub D, 2009, MOVEMENT DISORD, V24, P1461, DOI 10.1002/mds.22571
   Weintraub D, 2008, ANN NEUROL, V64, PS93, DOI 10.1002/ana.21454
   Williams DR, 2005, LANCET NEUROL, V4, P605, DOI 10.1016/S1474-4422(05)70146-0
   Witjas T, 2002, NEUROLOGY, V59, P408, DOI 10.1212/WNL.59.3.408
   Wolters EC, 2009, PARKINSONISM RELAT D, V15, PS6, DOI 10.1016/S1353-8020(09)70770-9
   Zesiewicz TA, 2010, NEUROLOGY, V74, P924, DOI 10.1212/WNL.0b013e3181d55f24
NR 149
TC 73
Z9 94
U1 0
U2 5
PU HINDAWI LTD
PI LONDON
PA ADAM HOUSE, 3RD FLR, 1 FITZROY SQ, LONDON, W1T 5HF, ENGLAND
SN 2090-8083
EI 2042-0080
J9 PARKINSONS DIS-US
JI Parkinsons Dis.
PD JUN 15
PY 2012
VL 2012
IS 
BP 
EP 
DI 10.1155/2012/198316
PG 15
WC Clinical Neurology
SC Neurosciences & Neurology
GA 214FV
UT WOS:000324118400001
PM 22888466
DA 2024-02-01
ER

PT J
AU Pfeffer, M
   Plenzig, S
   Gispert, S
   Wada, K
   Korf, HW
   Von Gall, C
AF Pfeffer, Martina
   Plenzig, Stefanie
   Gispert, Suzana
   Wada, Keiji
   Korf, Horst-Werner
   Von Gall, Charlotte
TI Disturbed sleep/wake rhythms and neuronal cell loss in lateral hypothalamus and retina of mice with a spontaneous deletion in the ubiquitin carboxyl-terminal hydrolase L1 gene
SO NEUROBIOLOGY OF AGING
LA English
DT Article
DE Alzheimer's disease; Circadian rhythms; Clock genes; gad; Hypocretin; Locomotor activity; Melanopsin; Neurodegenerative disorders; Orexin; Parkinson's disease; UCH-L1
ID axonal dystrophy gad; excessive daytime sleepiness; parkinsons-disease; hypocretin orexin; alzheimers-disease; mutant mouse; ganglion-cells; bright light; degeneration; expression
AB Many neurodegenerative disorders including Parkinson's disease (PD) and Alzheimer's disease (AD) are associated with sleep disturbances with presumably multifactorial etiology. Ubiquitin C-terminal hydrolase L1 (UCH-L1) is involved in the pathophysiology of PD and AD. In the present study, we analyzed locomotor rhythms, orexin A-immunoreaction (Ir) in the lateral hypothalamus (LH) and melanopsin-Ir in the retina of gracile axonal dystrophy (gad) mice with a spontaneous deletion in the Uch-l1 gene. In constant darkness, gad mice showed circadian rhythms in locomotor activity, indicating the integrity of the endogenous circadian rhythm generator. However, gad mice showed an increased activity during subjective day and a decreased number of orexin A-immunoreactive neurons in the LH compared with the wild type (WT). In addition, gad mice showed increased locomotor activity in the light period when kept in a standard photoperiod and entrainment to phase shifts was significantly slower than in WT. Moreover, melanopsin-Ir was significantly reduced in the retina of gad mice, suggesting an impairment of circadian light perception in gad mice. (C) 2012 Elsevier Inc. All rights reserved.
C1 [Pfeffer, Martina; Plenzig, Stefanie; Korf, Horst-Werner; Von Gall, Charlotte] Goethe Univ Frankfurt, Inst Anat 2, D-60590 Frankfurt, Germany.
   [Gispert, Suzana] Goethe Univ Frankfurt, Dept Neurol, D-60590 Frankfurt, Germany.
   [Wada, Keiji] Natl Ctr Neurol & Psychiat, Natl Inst Neurosci, Dept Degenerat Neurol Dis, Kodaira, Tokyo 1878502, Japan.
C3 Goethe University Frankfurt; Goethe University Frankfurt; National Center for Neurology & Psychiatry - Japan
RP Von Gall, C (corresponding author), Goethe Univ Frankfurt, Inst Anat 2, Theodor Stern Kai 7, D-60590 Frankfurt, Germany.
EM vongall@med.uni-frankfurt.de
FU Deutsche Forschungsgemeinschaft [GA 737/5-1]; NGNFplus NeuroNet Parkinson [A7/13]; Ministry of Health, Labor and Welfare of Japan; Ministry of Education, Culture, Sports, Science of Japan
CR Abbott RD, 2005, NEUROLOGY, V65, P1442, DOI 10.1212/01.wnl.0000183056.89590.0d
   Benca RM, 1998, SLEEP, V21, P451, DOI 10.1093/sleep/21.5.451
   Berson DM, 2002, SCIENCE, V295, P1070, DOI 10.1126/science.1067262
   BORBELY AA, 1976, BRAIN RES, V114, P305, DOI 10.1016/0006-8993(76)90673-9
   Braak H, 2003, NEUROBIOL AGING, V24, P197, DOI 10.1016/S0197-4580(02)00065-9
   CAMPBELL SS, 1988, PHYSIOL BEHAV, V42, P141, DOI 10.1016/0031-9384(88)90289-2
   Chaudhuri KR, 2003, NEUROLOGY, V61, PS17, DOI 10.1212/WNL.61.6_suppl_3.S17
   Choi J, 2004, J BIOL CHEM, V279, P13256, DOI 10.1074/jbc.M314124200
   Dauvilliers Y, 2007, SLEEP MED, V8, PS27, DOI 10.1016/S1389-9457(08)70006-6
   Dhawan V, 2006, AGE AGEING, V35, P220, DOI 10.1093/ageing/afj087
   Dong X, 2005, BIOMED RES-TOKYO, V26, P43, DOI 10.2220/biomedres.26.43
   FACTOR SA, 1990, MOVEMENT DISORD, V5, P280, DOI 10.1002/mds.870050404
   Fronczek R, 2007, BRAIN, V130, P1577, DOI 10.1093/brain/awm090
   Gong B, 2006, CELL, V126, P775, DOI 10.1016/j.cell.2006.06.046
   Hattar S, 2002, SCIENCE, V295, P1065, DOI 10.1126/science.1069609
   Hobson DE, 2002, JAMA-J AM MED ASSOC, V287, P455, DOI 10.1001/jama.287.4.455
   Hope T, 1998, INT J GERIATR PSYCH, V13, P682, DOI 10.1002/(SICI)1099-1166(1998100)13:10<682::AID-GPS847>3.0.CO;2-Y
   KIKUCHI T, 1990, ACTA NEUROPATHOL, V80, P145, DOI 10.1007/BF00308917
   Leroy E, 1998, NATURE, V395, P451, DOI 10.1038/26652
   Lockley SW, 2006, SLEEP, V29, P161
   Lupi D, 2008, NAT NEUROSCI, V11, P1068, DOI 10.1038/nn.2179
   Maraganore DM, 1999, NEUROLOGY, V53, P1858, DOI 10.1212/WNL.53.8.1858
   Mrosovsky N, 2003, CHRONOBIOL INT, V20, P989, DOI 10.1081/CBI-120026043
   Nishino S, 2000, LANCET, V355, P39, DOI 10.1016/S0140-6736(99)05582-8
   Osaka H, 2003, HUM MOL GENET, V12, P1945, DOI 10.1093/hmg/ddg211
   Paus S, 2007, MOVEMENT DISORD, V22, P1495, DOI 10.1002/mds.21542
   Rye DB, 2002, NEUROLOGY, V58, P341, DOI 10.1212/WNL.58.3.341
   Sakurai M, 2008, EUR J NEUROSCI, V27, P691, DOI 10.1111/j.1460-9568.2008.06047.x
   Saper CB, 2005, NATURE, V437, P1257, DOI 10.1038/nature04284
   Saper CB, 2005, J COMP NEUROL, V493, P92, DOI 10.1002/cne.20770
   SUH JG, 1994, BIOMED RES-TOKYO, V15, P241, DOI 10.2220/biomedres.15.241
   Thannickal TC, 2007, BRAIN, V130, P1586, DOI 10.1093/brain/awm097
   Thannickal TC, 2008, BRAIN, V131, P0, DOI 10.1093/brain/awm221
   Vitiello MV, 2001, CNS DRUGS, V15, P777, DOI 10.2165/00023210-200115100-00004
   von Gall C, 2002, NAT NEUROSCI, V5, P234, DOI 10.1038/nn806
   von Gall C, 1998, J NEUROSCI, V18, P10389
   Willis GL, 2007, CHRONOBIOL INT, V24, P521, DOI 10.1080/07420520701420717
   Xue SF, 2006, BRAIN RES, V1087, P28, DOI 10.1016/j.brainres.2006.02.121
   YAMAZAKI K, 1988, P SOC EXP BIOL MED, V187, P209
   YAMAZAKI K, 1992, EXP ANIM TOKYO, V41, P523, DOI 10.1538/expanim1978.41.4_523
   ZHOU JN, 1995, NEUROBIOL AGING, V16, P571, DOI 10.1016/0197-4580(95)00043-E
NR 41
TC 20
Z9 28
U1 0
U2 7
PU ELSEVIER SCIENCE INC
PI NEW YORK
PA 360 PARK AVE SOUTH, NEW YORK, NY 10010-1710 USA
SN 0197-4580
EI 
J9 NEUROBIOL AGING
JI Neurobiol. Aging
PD FEB 15
PY 2012
VL 33
IS 2
BP 393
EP 403
DI 10.1016/j.neurobiolaging.2010.02.019
PG 11
WC Geriatrics & Gerontology; Neurosciences
SC Geriatrics & Gerontology; Neurosciences & Neurology
GA 863NR
UT WOS:000298171800018
PM 20363052
DA 2024-02-01
ER

PT J
AU Postuma, RB
   Lang, AE
   Munhoz, RP
   Charland, K
   Pelletier, A
   Moscovich, M
   Filla, L
   Zanatta, D
   Romenets, SR
   Altman, R
   Chuang, R
   Shah, B
AF Postuma, Ronald B.
   Lang, Anthony E.
   Munhoz, Renato P.
   Charland, Katia
   Pelletier, Amelie
   Moscovich, Mariana
   Filla, Luciane
   Zanatta, Debora
   Romenets, Silvia Rios
   Altman, Robert
   Chuang, Rosa
   Shah, Binit
TI Caffeine for treatment of Parkinson disease A randomized controlled trial
SO NEUROLOGY
LA English
DT Article
ID daytime sleepiness; double-blind; adenosine; istradefylline; antagonists; modafinil; levodopa; scale; risk
AB Objective: Epidemiologic studies consistently link caffeine, a nonselective adenosine antagonist, to lower risk of Parkinson disease (PD). However, the symptomatic effects of caffeine in PD have not been adequately evaluated. Methods: We conducted a 6-week randomized controlled trial of caffeine in PD to assess effects upon daytime somnolence, motor severity, and other nonmotor features. Patients with PD with daytime somnolence (Epworth > 10) were given caffeine 100 mg twice daily x 3 weeks, then 200 mg twice daily x 3 weeks, or matching placebo. The primary outcome was the Epworth Sleepiness Scale score. Secondary outcomes included motor severity, sleep markers, fatigue, depression, and quality of life. Effects of caffeine were analyzed with Bayesian hierarchical models, adjusting for study site, baseline scores, age, and sex. Results: Of 61 patients, 31 were randomized to placebo and 30 to caffeine. On the primary intention-to-treat analysis, caffeine resulted in a nonsignificant reduction in Epworth Sleepiness Scale score (-1.71 points; 95% confidence interval [CI] -3.57, 0.13). However, somnolence improved on the Clinical Global Impression of Change (+0.64; 0.16, 1.13, intention-to-treat), with significant reduction in Epworth Sleepiness Scale score on per-protocol analysis (-1.97; -3.87, -0.05). Caffeine reduced the total Unified Parkinson's Disease Rating Scale score (-4.69 points; -7.7, -1.6) and the objective motor component (-3.15 points; -5.50, -0.83). Other than modest improvement in global health measures, there were no changes in quality of life, depression, or sleep quality. Adverse events were comparable in caffeine and placebo groups. Conclusions: Caffeine provided only equivocal borderline improvement in excessive somnolence in PD, but improved objective motor measures. These potential motor benefits suggest that a larger long-term trial of caffeine is warranted. Classification of evidence: This study provides Class I evidence that caffeine, up to 200 mg BID for 6 weeks, had no significant benefit on excessive daytime sleepiness in patients with PD. Neurology (R) 2012;79:651-658
C1 [Postuma, Ronald B.; Pelletier, Amelie; Romenets, Silvia Rios; Altman, Robert] McGill Univ, Montreal Gen Hosp, Dept Neurol, Montreal, PQ H3G 1A4, Canada.
   [Lang, Anthony E.; Chuang, Rosa; Shah, Binit] Univ Toronto, Toronto Western Hosp, Morton & Gloria Shulman Movement Disorders Ctr, Toronto, ON M5T 2S8, Canada.
   [Lang, Anthony E.; Chuang, Rosa; Shah, Binit] Univ Toronto, Toronto Western Hosp, Edmond J Safra Program Parkinsons Dis, Toronto, ON M5T 2S8, Canada.
   [Munhoz, Renato P.; Moscovich, Mariana; Filla, Luciane; Zanatta, Debora] Pontificia Univ Catolica Parana, Curitiba, Parana, Brazil.
   [Charland, Katia] McGill Univ, Montreal, PQ, Canada.
   [Pelletier, Amelie] McGill Univ, Neuroepidemiol Res Unit, Res Inst, Ctr Hlth, Montreal, PQ, Canada.
C3 McGill University; University of Toronto; University Health Network Toronto; University of Toronto; University Health Network Toronto; Pontificia Universidade Catolica do Parana; McGill University; McGill University
RP Postuma, RB (corresponding author), McGill Univ, Montreal Gen Hosp, Dept Neurol, Montreal, PQ H3G 1A4, Canada.
EM ronald.postuma@mcgill.ca
FU Canadian Institute of Health Research; Webster Foundation
CR Adler CH, 2003, MOVEMENT DISORD, V18, P287, DOI 10.1002/mds.10390
   Altman RD, 2011, MOVEMENT DISORD, V26, P2427, DOI 10.1002/mds.23873
   Barone JJ, 1996, FOOD CHEM TOXICOL, V34, P119, DOI 10.1016/0278-6915(95)00093-3
   BECK AT, 1961, ARCH GEN PSYCHIAT, V4, P561, DOI 10.1001/archpsyc.1961.01710120031004
   Benarroch EE, 2008, NEUROLOGY, V70, P231, DOI 10.1212/01.wnl.0000297939.18236.ec
   BUYSSE DJ, 1989, PSYCHIAT RES, V28, P193, DOI 10.1016/0165-1781(89)90047-4
   de Lau LML, 2006, LANCET NEUROL, V5, P525, DOI 10.1016/S1474-4422(06)70471-9
   Deleu D, 2006, NEUROLOGY, V67, P897, DOI 10.1212/01.wnl.0000233916.57415.9d
   Factor S, 2010, PARKINSONISM RELAT D, V16, P423, DOI 10.1016/j.parkreldis.2010.02.014
   Fernandez HH, 2010, PARKINSONISM RELAT D, V16, P16, DOI 10.1016/j.parkreldis.2009.06.008
   Fredholm Bertil B., 2003, NEUROLOGY, V61, P0
   Guy W, 1976, ASSESSMENT MANUAL FOR PSYCHOPHARMACOLOGY, V0, P217
   Hagell P, 2007, J SLEEP RES, V16, P102, DOI 10.1111/j.1365-2869.2007.00570.x
   Hauser RA, 2011, LANCET NEUROL, V10, P221, DOI 10.1016/S1474-4422(11)70012-6
   Hernán MA, 2002, ANN NEUROL, V52, P276, DOI 10.1002/ana.10277
   Högl B, 2002, SLEEP, V25, P905
   Jenner P, 2005, EXPERT OPIN INV DRUG, V14, P729, DOI 10.1517/13543784.14.6.729
   JOHNS MW, 1991, SLEEP, V14, P540, DOI 10.1093/sleep/14.6.540
   KARTZINEL R, 1976, NEUROLOGY, V26, P741, DOI 10.1212/WNL.26.8.741
   Kim DS, 2003, P NATL ACAD SCI USA, V100, P1346, DOI 10.1073/pnas.252753799
   Kitagawa M, 2007, MOVEMENT DISORD, V22, P710, DOI 10.1002/mds.21208
   KRUPP LB, 1989, ARCH NEUROL-CHICAGO, V46, P1121, DOI 10.1001/archneur.1989.00520460115022
   Merino-Andreu M, 2003, NEUROLOGY, V60, P1553, DOI 10.1212/01.WNL.0000058905.71369.97
   Mizuno Y, 2010, MOVEMENT DISORD, V25, P1437, DOI 10.1002/mds.23107
   Moo-Puc RE, 2003, NEUROPHARMACOLOGY, V45, P493, DOI 10.1016/S0028-3908(03)00202-8
   Nawrot P, 2003, FOOD ADDIT CONTAM A, V20, P1, DOI 10.1080/0265203021000007840
   Ondo WG, 2005, J NEUROL NEUROSUR PS, V76, P1636, DOI 10.1136/jnnp.2005.065870
   Peto V, 1998, J NEUROL, V245, PS10, DOI 10.1007/PL00007730
   Poewe W, 2009, PARKINSONISM RELAT D, V15, P0
   Razmy A, 2004, ARCH NEUROL-CHICAGO, V61, P97, DOI 10.1001/archneur.61.1.97
   Riise T, 2003, NEUROLOGY, V61, P1122, DOI 10.1212/01.WNL.0000081305.66687.D2
   Schapira AHV, 2006, ANN NEUROL, V59, P559, DOI 10.1002/ana.20789
   Schwarzschild MA, 2002, NEUROLOGY, V58, P1154, DOI 10.1212/WNL.58.8.1154
   SHOULSON I, 1975, NEUROLOGY, V25, P722, DOI 10.1212/WNL.25.8.722
   Tan EK, 2007, PHARMACOGENET GENOM, V17, P1001, DOI 10.1097/FPC.0b013e3282f09265
   UDCMarsden CD, 1987, RECENT DEVELOPMENTS IN PARKINSONS DISEASE, V0, P153
   WARE JE, 1992, MED CARE, V30, P473, DOI 10.1097/00005650-199206000-00002
   Xu K, 2005, PHARMACOL THERAPEUT, V105, P267, DOI 10.1016/j.pharmthera.2004.10.007
   Yu LQ, 2006, NEUROSCI LETT, V393, P31, DOI 10.1016/j.neulet.2005.09.036
NR 39
TC 193
Z9 208
U1 2
U2 36
PU LIPPINCOTT WILLIAMS & WILKINS
PI PHILADELPHIA
PA TWO COMMERCE SQ, 2001 MARKET ST, PHILADELPHIA, PA 19103 USA
SN 0028-3878
EI 1526-632X
J9 NEUROLOGY
JI Neurology
PD AUG 15
PY 2012
VL 79
IS 7
BP 651
EP 658
DI 10.1212/WNL.0b013e318263570d
PG 8
WC Clinical Neurology
SC Neurosciences & Neurology
GA 988FT
UT WOS:000307475200012
PM 22855866
DA 2024-02-01
ER

PT J
AU Barber, A
   Dashtipour, K
AF Barber, Anthony
   Dashtipour, Khashayar
TI Sleep Disturbances in Parkinson's Disease With Emphasis on Rapid Eye Movement Sleep Behavior Disorder
SO INTERNATIONAL JOURNAL OF NEUROSCIENCE
LA English
DT Article
DE Parkinson's disease; premotor symptoms; RBD; REM sleep; sleep benefit; sleep disturbances
ID excessive daytime sleepiness; rem-sleep; dopamine agonists; nonmotor symptoms; features; attacks; apnea; pramipexole; clonazepam; melatonin
AB Sleep disturbances are common in patients with Parkinson's disease (PD). These disturbances can primarily affect the patient's quality of life and may worsen the symptoms of PD. Among the multiple sleep disturbances in PD patients, there has been a marked growing interest in rapid eye movement (REM) sleep behavior disorder (RBD). This is likely due to the fact that RBD has been proven to precede the motor symptoms of PD by many years. The aim of this article is to examine the sleep disturbances found in PD, with special attention to RBD as a premotor symptom of PD, as well as to assess its proposed related pathophysiology. MEDLINE (1966-March 2010), American Academy of Sleep Medicine's, The International Classification of Sleep Disorders, and current textbooks of sleep medicine were searched for relevant information. Search terms: RBD, sleep disturbances, Parkinson's disease, and pre-motor were used. Excessive daytime sleepiness (EDS), sleep attack, insomnia, restless leg syndrome (RLS), sleep-disordered breathing (SDB), and RBD are sleep disturbances commonly found in the literature related to PD. Sleep benefit has been proven to lessen PD motor symptoms. RBD has been described as a premotor symptom of PD in several prospective, retrospective, and cross-sectional studies. Sleep disturbances in PD can result secondarily to natural disease progression, as a side effect of the medications used in PD, or in result of pre-clinical pathology. Treatment of sleep disturbances in PD patients is crucial, as what is termed as, "sleep benefit effect" has been shown to improve the symptoms of PD.
C1 [Barber, Anthony; Dashtipour, Khashayar] Loma Linda Univ, Dept Neurol, Loma Linda, CA 92782 USA.
C3 Loma Linda University
RP Dashtipour, K (corresponding author), Loma Linda Univ, Dept Neurol, 11370 Anderson St,Suite 2400, Loma Linda, CA 92782 USA.
EM kdashtipour@llu.edu
CR Adler CH, 1997, NEUROLOGY, V49, P393, DOI 10.1212/WNL.49.2.393
   Albin RL, 2000, NEUROLOGY, V55, P1410, DOI 10.1212/WNL.55.9.1410
   Aldrich M., 1999, SLEEP MEDICINE, V0, P0
   American Academy of Sleep Medicine, 2005, INT CLASS SLEEP DIS, V0, P0
   Anderson KN, 2009, J CLIN SLEEP MED, V5, P235
   [Anonymous], 2009, REQ, V0, P0
   [Anonymous], 1990, CCJM, V0, P0
   [Anonymous], 2011, MIR, V0, P0
   [Anonymous], 2007, SLEEP: THE MYSTERIES, V0, P0
   Arnulf I, 2002, NEUROLOGY, V58, P1019, DOI 10.1212/WNL.58.7.1019
   Aurora RN, 2010, J CLIN SLEEP MED, V6, P85
   Boeve BF, 2003, SLEEP MED, V4, P281, DOI 10.1016/S1389-9457(03)00072-8
   Caap-Ahlgren M, 2001, ARCH GERONTOL GERIAT, V32, P23, DOI 10.1016/S0167-4943(00)00087-X
   Chaudhuri KR, 2006, LANCET NEUROL, V5, P235, DOI 10.1016/S1474-4422(06)70373-8
   Comella Cynthia L, 2003, CURR NEUROL NEUROSCI REP, V3, P173, DOI 10.1007/s11910-003-0073-2
   De Cock VC, 2010, SLEEP MED, V11, P247, DOI 10.1016/j.sleep.2009.05.008
   Eisensehr I, 2000, BRAIN, V123, P1155, DOI 10.1093/brain/123.6.1155
   Frucht S, 1999, NEUROLOGY, V52, P1908, DOI 10.1212/WNL.52.9.1908
   Gagnon JF, 2002, NEUROLOGY, V59, P585, DOI 10.1212/WNL.59.4.585
   Garcia-Borreguero D, 2003, SLEEP MED REV, V7, P115, DOI 10.1053/smrv.2002.0229
   Gugger JJ, 2007, ANN PHARMACOTHER, V41, P1833, DOI 10.1345/aph.1H587
   Hobson DE, 2002, JAMA-J AM MED ASSOC, V287, P455, DOI 10.1001/jama.287.4.455
   Homann CN, 2002, BMJ-BRIT MED J, V324, P1483, DOI 10.1136/bmj.324.7352.1483
   Jahan I, 2009, NEUROPSYCH DIS TREAT, V5, P535
   Kunz D, 1999, MOVEMENT DISORD, V14, P507, DOI 10.1002/1531-8257(199905)14:3<507::AID-MDS1021>3.0.CO;2-8
   Lai YY, 2003, MOL NEUROBIOL, V27, P137, DOI 10.1385/MN:27:2:137
   LAPIERRE O, 1992, NEUROLOGY, V42, P1371, DOI 10.1212/WNL.42.7.1371
   Lee JE, 2009, MOVEMENT DISORD, V24, P579, DOI 10.1002/mds.22410
   Montastruc JL, 2001, CLIN NEUROPHARMACOL, V24, P181, DOI 10.1097/00002826-200105000-00013
   Ondo WG, 2002, ARCH NEUROL-CHICAGO, V59, P421, DOI 10.1001/archneur.59.3.421
   PARKES JD, 1983, ACTA NEUROL SCAND, V68, P27, DOI 10.1111/j.1600-0404.1983.tb01514.x
   Parkinson J., 1817, ESSAY SHAKING PALSY, V0, P0
   Paus S, 2003, MOVEMENT DISORD, V18, P659, DOI 10.1002/mds.10417
   Poryazova Rositsa G, 2005, FOLIA MED (PLOVDIV), V47, P5
   Postuma RB, 2008, J NEUROL NEUROSUR PS, V79, P1117, DOI 10.1136/jnnp.2008.149195
   Postuma RB, 2006, NEUROLOGY, V66, P845, DOI 10.1212/01.wnl.0000203648.80727.5b
   Postuma RB, 2009, MOVEMENT DISORD, V24, P2225, DOI 10.1002/mds.22757
   Rothdach AJ, 2000, NEUROLOGY, V54, P1064, DOI 10.1212/WNL.54.5.1064
   Rye DB, 2000, J SLEEP RES, V9, P63, DOI 10.1046/j.1365-2869.2000.00201.x
   Scaglione C, 2005, NEUROL SCI, V25, P316, DOI 10.1007/s10072-004-0364-7
   SCHENCK CH, 1992, SLEEP, V15, P226, DOI 10.1093/sleep/15.3.226
   Schenck CH, 1996, AM J MED, V100, P333, DOI 10.1016/S0002-9343(97)89493-4
   SCHENCK CH, 1992, ANN NEUROL, V32, P3, DOI 10.1002/ana.410320103
   SCHENCK CH, 1986, SLEEP, V9, P293, DOI 10.1093/sleep/9.2.293
   Schuld A, 1999, J SLEEP RES, V8, P321, DOI 10.1046/j.1365-2869.1999.00162.x
   Shannon KM, 1997, NEUROLOGY, V49, P724, DOI 10.1212/WNL.49.3.724
   Siderowf A, 2008, ANN NEUROL, V64, PS139, DOI 10.1002/ana.21462
   Tandberg E, 1999, MOVEMENT DISORD, V14, P922, DOI 10.1002/1531-8257(199911)14:6<922::AID-MDS1003>3.0.CO;2-7
   Trotti LM, 2010, MOVEMENT DISORD, V25, P2246, DOI 10.1002/mds.23231
   Zesiewicz TA, 2010, NEUROLOGY, V74, P924, DOI 10.1212/WNL.0b013e3181d55f24
NR 50
TC 19
Z9 19
U1 0
U2 16
PU TAYLOR & FRANCIS LTD
PI ABINGDON
PA 2-4 PARK SQUARE, MILTON PARK, ABINGDON OR14 4RN, OXON, ENGLAND
SN 0020-7454
EI 1563-5279
J9 INT J NEUROSCI
JI Int. J. Neurosci.
PD AUG 15
PY 2012
VL 122
IS 8
BP 407
EP 412
DI 10.3109/00207454.2012.677882
PG 6
WC Neurosciences
SC Neurosciences & Neurology
GA 975BF
UT WOS:000306481000001
PM 22463496
DA 2024-02-01
ER

PT J
AU Gaig, C
   Iranzo, A
AF Gaig, Carles
   Iranzo, Alex
TI Sleep-Disordered Breathing in Neurodegenerative Diseases
SO CURRENT NEUROLOGY AND NEUROSCIENCE REPORTS
LA English
DT Review
DE Sleep-disordered breathing; Sleep apnea: obstructive, central; Stridor; Nocturnal hypoventilation; Neurodegenerative diseases; Multiple system atrophy; Amyotrophic lateral sclerosis; Hereditary ataxias; Spinocerebellar ataxia; Diseases: Parkinson's, Machado-Joseph, Alzheimer's
ID multiple-system atrophy; amyotrophic-lateral-sclerosis; excessive daytime sleepiness; machado-joseph-disease; positive airway pressure; spinocerebellar ataxia type-2; laryngeal abductor paralysis; restless legs syndrome; vocal cord paralysis; quality-of-life
AB Sleep disorders are common in neurodegenerative diseases such as Parkinson's disease (PD), multiple system atrophy (MSA), amyotrophic lateral sclerosis (ALS), hereditary ataxias, and Alzheimer's disease (AD). Type, frequency, and severity of sleep disturbances vary depending on each of these diseases. Cell loss of the brainstem nuclei that modulates respiration, and dysfunction of bulbar and diaphragmatic muscles increase the risk for sleep-disordered breathing (SDB) in MSA and ALS. The most relevant SDB in MSA is stridor, whereas in ALS nocturnal hypoventilation due to diaphragmatic weakness is the most common sleep breathing abnormality. Stridor and nocturnal hypoventilation are associated with reduced survival in MSA and ALS. In contrast, sleep apnea seems not to be more prevalent in PD than in the general population. In some PD patients, however, coincidental obstructive sleep apnea (OSA) can be the cause of excessive daytime sleepiness (EDS). SDB can also occur in some hereditary ataxias, such as stridor in spinocerebellar ataxia type 3 (Machado-Joseph disease). The presence of concomitant OSA in patients with AD can have deleterious effects on nocturnal sleep, may result in EDS, and might aggravate the cognitive deficits inherent to the disease. However, whether OSA is more frequent in patients with AD than in the general population is uncertain. Recognition of SDB in neurodegenerative disease is important because they are associated with significant morbidity and potential effective treatments are available.
C1 [Gaig, Carles; Iranzo, Alex] Hosp Clin Barcelona, Neurol Serv, E-08036 Barcelona, Spain.
   [Gaig, Carles; Iranzo, Alex] CIBERNED, Neurol Serv, Multidisciplinary Sleep Unit, Hosp Clin, Barcelona, Spain.
   [Gaig, Carles; Iranzo, Alex] CIBERNED, IDIBAPS, Barcelona, Spain.
C3 University of Barcelona; Hospital Clinic de Barcelona; CIBERNED; University of Barcelona; Hospital Clinic de Barcelona; IDIBAPS; CIBERNED
RP Iranzo, A (corresponding author), Hosp Clin Barcelona, Neurol Serv, C Villarroel 170, E-08036 Barcelona, Spain.
EM cgaig@clinic.ub.es; airanzo@clinic.ub.es
CR Aboussouan LS, 1997, ANN INTERN MED, V127, P450, DOI 10.7326/0003-4819-127-6-199709150-00006
   Alchanatis M, 2008, SLEEP BREATH, V12, P17, DOI 10.1007/s11325-007-0133-y
   Aloia MS, 2004, J INT NEUROPSYCH SOC, V10, P772, DOI 10.1017/S1355617704105134
   Ancoli-Israel S, 2008, J AM GERIATR SOC, V56, P2076, DOI 10.1111/j.1532-5415.2008.01934.x
   ANCOLIISRAEL S, 1989, J GERONTOL, V44, PM18, DOI 10.1093/geronj/44.1.M18
   ANCOLIISRAEL S, 1991, J AM GERIATR SOC, V39, P258, DOI 10.1111/j.1532-5415.1991.tb01647.x
   Andersen PM, 2007, AMYOTROPH LATERAL SC, V8, P195, DOI 10.1080/17482960701262376
   APPS MCP, 1985, J NEUROL NEUROSUR PS, V48, P1240, DOI 10.1136/jnnp.48.12.1240
   Arnulf I, 2005, SLEEP MED REV, V9, P185, DOI 10.1016/j.smrv.2005.01.001
   Arnulf I, 2002, NEUROLOGY, V58, P1019, DOI 10.1212/WNL.58.7.1019
   Arnulf I, 2000, AM J RESP CRIT CARE, V161, P849, DOI 10.1164/ajrccm.161.3.9805008
   Atalaia A, 2007, AMYOTROPH LATERAL SC, V8, P101, DOI 10.1080/17482960601029883
   Bachmann CG, 2006, MOVEMENT DISORD, V21, P1824, DOI 10.1002/mds.21068
   BANNISTER R, 1981, BRAIN, V104, P351, DOI 10.1093/brain/104.2.351
   Baumann C, 2005, J NEUROL, V252, P139, DOI 10.1007/s00415-005-0614-5
   BEDARD MA, 1993, J CLIN EXP NEUROPSYC, V15, P330, DOI 10.1080/01688639308402567
   Beebe DW, 2003, SLEEP, V26, P298, DOI 10.1093/sleep/26.3.298
   Bellingham MC, 2002, RESP PHYSIOL NEUROBI, V131, P135, DOI 10.1016/S1569-9048(02)00043-5
   Benarroch EE, 2007, BRAIN, V130, P469, DOI 10.1093/brain/awl357
   Benarroch EE, 2003, BRAIN, V126, P2183, DOI 10.1093/brain/awg220
   Benarroch EE, 2001, AUTON NEUROSCI-BASIC, V87, P293, DOI 10.1016/S1566-0702(00)00276-9
   Bliwise DL, 2002, J PSYCHOSOM RES, V53, P539, DOI 10.1016/S0022-3999(02)00436-1
   Bliwise DL, 1996, J AM GERIATR SOC, V44, P1407
   Boesch SM, 2006, MOVEMENT DISORD, V21, P1751, DOI 10.1002/mds.21036
   Boesch SM, 2006, SLEEP MED, V7, P529, DOI 10.1016/j.sleep.2006.03.013
   Bourke SC, 2006, LANCET NEUROL, V5, P140, DOI 10.1016/S1474-4422(05)70326-4
   Bourke SC, 2003, NEUROLOGY, V61, P171, DOI 10.1212/01.WNL.0000076182.13137.38
   Bourke SC, 2001, NEUROLOGY, V57, P2040, DOI 10.1212/WNL.57.11.2040
   Carratu P, 2011, AMYOTROPHIC IN PRESS, V0, P0
   Carratù P, 2009, ORPHANET J RARE DIS, V4, P0, DOI 10.1186/1750-1172-4-10
   CHESTER CS, 1988, CHEST, V94, P212, DOI 10.1378/chest.94.1.212
   CHOKROVERTY S, 1978, J NEUROL NEUROSUR PS, V41, P980, DOI 10.1136/jnnp.41.11.980
   Chong MS, 2006, J AM GERIATR SOC, V54, P777, DOI 10.1111/j.1532-5415.2006.00694.x
   Cohen-Zion M, 2001, J AM GERIATR SOC, V49, P1622, DOI 10.1046/j.1532-5415.2001.t01-1-49270.x
   Cooke JR, 2009, SLEEP MED, V10, P1101, DOI 10.1016/j.sleep.2008.12.016
   Cooke JR, 2009, J CLIN SLEEP MED, V5, P305
   Cormican LJ, 2004, EUR RESPIR J, V24, P323, DOI 10.1183/09031936.04.00116103
   Cosentino FII, 2008, SLEEP MED, V9, P831, DOI 10.1016/j.sleep.2007.10.015
   David WS, 1997, J NEUROL SCI, V152, PS29, DOI 10.1016/S0022-510X(97)00241-4
   De Beer D, 2003, PAEDIATR ANAESTH, V13, P448, DOI 10.1046/j.1460-9592.2003.00980.x
   De Cock VC, 2010, SLEEP MED, V11, P247, DOI 10.1016/j.sleep.2009.05.008
   Diederich NJ, 2005, MOVEMENT DISORD, V20, P1413, DOI 10.1002/mds.20624
   FALLAT RJ, 1979, ARCH NEUROL-CHICAGO, V36, P74, DOI 10.1001/archneur.1979.00500380044004
   Ferguson KA, 1996, CHEST, V110, P664, DOI 10.1378/chest.110.3.664
   Friedman JH, 2003, MOVEMENT DISORD, V18, P1520, DOI 10.1002/mds.10590
   Fukutake T, 2002, EUR J NEUROL, V9, P97, DOI 10.1046/j.1468-1331.2002.00335.x
   Gaig C, 2008, J NEUROL NEUROSUR PS, V79, P1399, DOI 10.1136/jnnp.2008.145276
   GAY PC, 1991, MAYO CLIN PROC, V66, P686, DOI 10.1016/S0025-6196(12)62080-1
   Gehrman PR, 2003, AM J GERIAT PSYCHIAT, V11, P426, DOI 10.1176/appi.ajgp.11.4.426
   Ghorayeb I, 2005, SLEEP MED, V6, P359, DOI 10.1016/j.sleep.2004.10.002
   Ghorayeb I, 2005, MOVEMENT DISORD, V20, P899, DOI 10.1002/mds.20415
   Ghorayeb I, 2002, J NEUROL NEUROSUR PS, V72, P798, DOI 10.1136/jnnp.72.6.798
   Gilman S, 2008, NEUROLOGY, V71, P670, DOI 10.1212/01.wnl.0000324625.00404.15
   Glass GA, 2006, ARCH NEUROL-CHICAGO, V63, P978, DOI 10.1001/archneur.63.7.978
   HARDIE RJ, 1986, J NEUROL NEUROSUR PS, V49, P1326, DOI 10.1136/jnnp.49.11.1326
   Hedner J, 2003, AM J RESP CRIT CARE, V168, P1246, DOI 10.1164/rccm.200211-1344OC
   Hutchinson David, 2008, PRACT NEUROL, V8, P229, DOI 10.1136/pn.2008.152611
   Iranzo A, 2000, LANCET, V356, P1329, DOI 10.1016/S0140-6736(00)02824-5
   Iranzo A, 2005, SLEEP MED, V6, P297, DOI 10.1016/j.sleep.2005.01.006
   Iranzo A, 2005, NEUROLOGY, V65, P247, DOI 10.1212/01.wnl.0000168864.97813.e0
   Iranzo A, 2004, NEUROLOGY, V63, P930, DOI 10.1212/01.WNL.0000137043.76383.A4
   Iranzo A, 2003, MOVEMENT DISORD, V18, P1179, DOI 10.1002/mds.10509
   Isozaki E, 1996, J NEUROL NEUROSUR PS, V60, P399, DOI 10.1136/jnnp.60.4.399
   Isozaki E, 2002, J NEUROL SCI, V197, P37, DOI 10.1016/S0022-510X(02)00046-1
   Jost WH, 2003, J NEUROL, V250, P28, DOI 10.1007/s00415-003-1105-z
   Kadotani H, 2001, JAMA-J AM MED ASSOC, V285, P2888, DOI 10.1001/jama.285.22.2888
   Kaynak D, 2005, EUR J NEUROL, V12, P199, DOI 10.1111/j.1468-1331.2004.00971.x
   Kim SM, 2011, PLOS ONE, V30, P0
   Kimura K, 1999, J NEUROL SCI, V164, P37, DOI 10.1016/S0022-510X(99)00044-1
   Kotterba S, 1998, J NEUROL SCI, V159, P45, DOI 10.1016/S0022-510X(98)00131-2
   Kuzniar TJ, 2009, J CLIN SLEEP MED, V5, P65
   Labanowski M, 1996, NEUROLOGY, V47, P1173, DOI 10.1212/WNL.47.5.1173
   Lo Coco D, 2011, J NEUROL NEUROSUR PS, V82, P839, DOI 10.1136/jnnp.2010.228007
   Lo Coco D, 2010, MOVEMENT DISORD, V25, P2658, DOI 10.1002/mds.23261
   Lyall RA, 2001, BRAIN, V124, P2000, DOI 10.1093/brain/124.10.2000
   MANNI R, 1993, J NEUROL, V240, P247, DOI 10.1007/BF00818713
   Maria B, 2003, RESP MED, V97, P1151, DOI 10.1016/S0954-6111(03)00188-4
   McGrath-Morrow SA, 2008, PEDIATR PULM, V43, P674, DOI 10.1002/ppul.20838
   MCNICHOLAS WT, 1983, AM REV RESPIR DIS, V128, P429, DOI 10.1164/arrd.1983.128.3.429
   Merlo IM, 2002, NEUROLOGY, V58, P649, DOI 10.1212/WNL.58.4.649
   Miller RG, 2009, NEUROLOGY, V73, P1227, DOI 10.1212/WNL.0b013e3181bc01a4
   Monaca C, 2006, SLEEP MED, V7, P448, DOI 10.1016/j.sleep.2005.12.002
   Moraes W, 2008, CHEST, V133, P677, DOI 10.1378/chest.07-1446
   Moreno-López C, 2011, ARCH NEUROL-CHICAGO, V68, P223, DOI 10.1001/archneurol.2010.359
   MUNSCHAUER FE, 1990, NEUROLOGY, V40, P677, DOI 10.1212/WNL.40.4.677
   Naegele B, 1998, SLEEP, V21, P392, DOI 10.1093/sleep/21.4.392
   NEU HC, 1967, AM REV RESPIR DIS, V95, P33
   Nieto FJ, 2000, JAMA-J AM MED ASSOC, V283, P1829, DOI 10.1001/jama.283.14.1829
   Norlinah MI, 2009, PARKINSONISM RELAT D, V15, P670, DOI 10.1016/j.parkreldis.2009.02.012
   OLSON LG, 1995, AM J RESP CRIT CARE, V152, P711, DOI 10.1164/ajrccm.152.2.7633731
   Ozawa T, 2010, MOVEMENT DISORD, V25, P1418, DOI 10.1002/mds.23090
   Oztura Ibrahim, 2005, CURR NEUROL NEUROSCI REP, V5, P147, DOI 10.1007/s11910-005-0013-4
   Perrin C, 2004, MUSCLE NERVE, V29, P5, DOI 10.1002/mus.10487
   Pinto A, 2003, AMYOTROPH LATERAL SC, V4, P31, DOI 10.1080/14660820301171
   PINTO AC, 1995, J NEUROL SCI, V129, P19, DOI 10.1016/0022-510X(95)00052-4
   Plazzi G, 1997, NEUROLOGY, V48, P1094, DOI 10.1212/WNL.48.4.1094
   Razmy A, 2004, ARCH NEUROL-CHICAGO, V61, P97, DOI 10.1001/archneur.61.1.97
   Redline S, 2005, SLEEP, V28, P1122, DOI 10.1093/sleep/28.9.1122
   Rye DB, 2000, J SLEEP RES, V9, P63, DOI 10.1046/j.1365-2869.2000.00201.x
   Sabate M, 1996, J NEUROL SCI, V138, P114, DOI 10.1016/0022-510X(96)00003-2
   Sadaoka T, 1996, SLEEP, V19, P479, DOI 10.1093/sleep/19.6.479
   Santos C, 2003, MONALDI ARCH CHEST DIS, V59, P160
   SCHIFFMAN PL, 1993, CHEST, V103, P508, DOI 10.1378/chest.103.2.508
   Shill H, 2002, SEM RESP CRIT CARE M, V23, P261, DOI 10.1055/s-2002-33034
   Shimohata T, 2011, NEUROLOGY, V76, P1841, DOI 10.1212/WNL.0b013e31821ccd07
   Shimohata T, 2007, ARCH NEUROL-CHICAGO, V64, P856, DOI 10.1001/archneur.64.6.856
   Shimohata T, 2008, J NEUROL, V255, P1483, DOI 10.1007/s00415-008-0941-4
   Shiojiri T, 1999, J NEUROL NEUROSUR PS, V67, P695, DOI 10.1136/jnnp.67.5.695
   Shpirer I, 2006, MOVEMENT DISORD, V21, P1432, DOI 10.1002/mds.21002
   Silber MH, 2000, MOVEMENT DISORD, V15, P699, DOI 10.1002/1531-8257(200007)15:4<699::AID-MDS1015>3.0.CO;2-L
   SKATRUD J, 1980, AM REV RESPIR DIS, V121, P587, DOI 10.1164/arrd.1980.121.3.587
   Stevens S, 2004, SLEEP, V27, P967, DOI 10.1093/sleep/27.5.967
   Syed BH, 2003, NEUROLOGY, V60, P148, DOI 10.1212/WNL.60.1.148
   Trotti LM, 2010, MOVEMENT DISORD, V25, P2246, DOI 10.1002/mds.23231
   Tsuda T, 2002, ANN NEUROL, V52, P367, DOI 10.1002/ana.10296
   Tuin I, 2006, NEUROLOGY, V67, P1966, DOI 10.1212/01.wnl.0000247054.90322.14
   Uzawa A, 2005, J NEUROL NEUROSUR PS, V76, P1739, DOI 10.1136/jnnp.2005.069344
   Vetrugno R, 2004, SLEEP MED, V5, P21, DOI 10.1016/j.sleep.2003.07.002
   Vetrugno R, 2007, MOVEMENT DISORD, V22, P673, DOI 10.1002/mds.21384
   VINCKEN WG, 1984, NEW ENGL J MED, V311, P438, DOI 10.1056/NEJM198408163110704
   VITIELLO MV, 1992, NEUROLOGY, V42, P83
   Vitiello MV, 2001, CNS DRUGS, V15, P777, DOI 10.2165/00023210-200115100-00004
   Wenning GK, 1997, MOVEMENT DISORD, V12, P133, DOI 10.1002/mds.870120203
   WHITE JES, 1995, EUR RESPIR J, V8, P807
   Yamaguchi M, 2003, EUR NEUROL, V49, P154, DOI 10.1159/000069077
   Yong MH, 2011, PLOS ONE, V6, P0, DOI 10.1371/journal.pone.0022511
   Young A, 2002, SLEEP, V25, P573
   YOUNG T, 1993, NEW ENGL J MED, V328, P1230, DOI 10.1056/NEJM199304293281704
   YUASA T, 1986, ANN NEUROL, V19, P152, DOI 10.1002/ana.410190207
NR 129
TC 63
Z9 74
U1 1
U2 21
PU SPRINGER
PI NEW YORK
PA 233 SPRING ST, NEW YORK, NY 10013 USA
SN 1528-4042
EI 1534-6293
J9 CURR NEUROL NEUROSCI
JI Curr. Neurol. Neurosci. Rep.
PD APR 15
PY 2012
VL 12
IS 2
BP 205
EP 217
DI 10.1007/s11910-011-0248-1
PG 13
WC Clinical Neurology; Neurosciences
SC Neurosciences & Neurology
GA 912KR
UT WOS:000301797400012
PM 22249490
DA 2024-02-01
ER

PT J
AU Guarnieri, B
   Adorni, F
   Musicco, M
   Appollonio, I
   Bonanni, E
   Caffarra, P
   Caltagirone, C
   Cerroni, G
   Concari, L
   Cosentino, FII
   Ferrara, S
   Fermi, S
   Ferri, R
   Gelosa, G
   Lombardi, G
   Mazzei, D
   Mearelli, S
   Morrone, E
   Murri, L
   Nobili, FM
   Passero, S
   Perri, R
   Rocchi, R
   Sucapane, P
   Tognoni, G
   Zabberoni, S
   Sorbi, S
AF Guarnieri, B.
   Adorni, F.
   Musicco, M.
   Appollonio, I.
   Bonanni, E.
   Caffarra, P.
   Caltagirone, C.
   Cerroni, G.
   Concari, L.
   Cosentino, F. I. I.
   Ferrara, S.
   Fermi, S.
   Ferri, R.
   Gelosa, G.
   Lombardi, G.
   Mazzei, D.
   Mearelli, S.
   Morrone, E.
   Murri, L.
   Nobili, F. M.
   Passero, S.
   Perri, R.
   Rocchi, R.
   Sucapane, P.
   Tognoni, G.
   Zabberoni, S.
   Sorbi, S.
TI Prevalence of Sleep Disturbances in Mild Cognitive Impairment and Dementing Disorders: A Multicenter Italian Clinical Cross-Sectional Study on 431 Patients
SO DEMENTIA AND GERIATRIC COGNITIVE DISORDERS
LA English
DT Article
DE Sleep disorders; Excessive daytime sleepiness; Mild cognitive impairment; Alzheimer's disease; Frontotemporal dementia; Lewy body dementia; Parkinson's disease dementia; Vascular dementia
ID restless legs syndrome; alzheimers-disease; behavior disorder; diagnostic-criteria; parkinson disease; lewy body; pathophysiology; risk; epidemiology; consortium
AB Background/Aims: Sleep disturbances are common in the elderly and in persons with cognitive decline. The aim of this study was to describe frequency and characteristics of insomnia, excessive daytime sleepiness, sleep-disordered breathing, REM behavior disorder and restless legs syndrome in a large cohort of persons with mild cognitive impairment or dementia. Methods: 431 consecutive patients were enrolled in 10 Italian neurological centers: 204 had Alzheimer's disease, 138 mild cognitive impairment, 43 vascular dementia, 25 frontotemporal dementia and 21 Lewy body dementia or Parkinson's disease dementia. Sleep disorders were investigated with a battery of standardized questions and questionnaires. Results: Over 60% of persons had one or more sleep disturbances almost invariably associated one to another without any evident and specific pattern of co-occurrence. Persons with Alzheimer's disease and those with mild cognitive impairment had the same frequency of any sleep disorder. Sleep-disordered breathing was more frequent in vascular dementia. REM behavior disorder was more represented in Lewy body or Parkinson's disease dementia. Conclusion: A careful clinical evaluation of sleep disorders should be performed routinely in the clinical setting of persons with cognitive decline. Instrumental supports should be used only in selected patients. Copyright (C) 2012 S. Karger AG, Basel
C1 [Guarnieri, B.; Cerroni, G.] Villa Serena Hosp, Ctr Sleep Med, IT-65013 Citta S Angelo, Italy.
   [Adorni, F.; Musicco, M.] Bicocca Univ, S Gerardo Hosp Monza, Italian Natl Res Ctr ITB CNR, Milan, Italy.
   [Appollonio, I.; Fermi, S.; Gelosa, G.] Bicocca Univ, S Gerardo Hosp Monza, Dept Neurosci, Milan, Italy.
   [Bonanni, E.; Murri, L.; Tognoni, G.] Univ Pisa, Dept Neurosci, Pisa, Italy.
   [Caffarra, P.; Concari, L.] Univ Parma, Dept Neurosci, I-43100 Parma, Italy.
   [Caltagirone, C.; Perri, R.; Zabberoni, S.] Univ Roma Tor Vergata, S Lucia Fdn, IRCCS, Rome, Italy.
   [Cosentino, F. I. I.; Ferri, R.] Oasi Inst IRCCS, Dept Neurol, Troina, Italy.
   [Lombardi, G.; Sorbi, S.] Univ Florence, Dept Neurol & Psychiat Sci, Florence, Italy.
   [Mazzei, D.; Nobili, F. M.] Univ Genoa, Dept Neurosci Ophthalmol & Genet, Genoa, Italy.
   [Mearelli, S.; Sucapane, P.] Univ Aquila, Dept Neurol, I-67100 Laquila, Italy.
   [Morrone, E.] San Martino Hosp, Genoa, Italy.
   [Passero, S.; Rocchi, R.] Univ Siena, Dept Neurosci, I-53100 Siena, Italy.
   [Ferrara, S.] Villa Serena Hosp, Dept Neurol, IT-65013 Citta S Angelo, Italy.
C3 University of Milano-Bicocca; Consiglio Nazionale delle Ricerche (CNR); Istituto di Tecnologie Biomediche (ITB-CNR); University of Milano-Bicocca; University of Pisa; University of Parma; University of Rome Tor Vergata; IRCCS Santa Lucia; IRCCS Oasi Maria SS; University of Florence; University of Genoa; University of L'Aquila; University of Genoa; IRCCS AOU San Martino IST; University of Siena
RP Guarnieri, B (corresponding author), Villa Serena Hosp, Ctr Sleep Med, Viale L Petruzzi 42, IT-65013 Citta S Angelo, Italy.
EM bmariaguarnieri@villaserena.it
FU Italian Minister of Health
CR Aalten P, 2007, DEMENT GERIATR COGN, V24, P457, DOI 10.1159/000110738
   Aalten P, 2008, DEMENT GERIATR COGN, V25, P1, DOI 10.1159/000111082
   Allen RP, 2003, SLEEP MED, V4, P101, DOI 10.1016/S1389-9457(03)00010-8
   American Academy of Sleep Medicine, 2005, INT CLASS SLEEP DIS, V0, P0
   American Psychiatric Association, 2000, DSM 4 TR DIAGN STAT, V0, P0
   Ancoli-Israel S, 2006, AM J GERIAT PSYCHIAT, V14, P95, DOI 10.1097/01.JGP.0000196627.12010.d1
   Anderson KN, 2009, EUR J NEUROL, V16, P317, DOI 10.1111/j.1468-1331.2008.02414.x
   Bloom HG, 2009, J AM GERIATR SOC, V57, P761, DOI 10.1111/j.1532-5415.2009.02220.x
   Boeve BF, 2007, BRAIN, V130, P2770, DOI 10.1093/brain/awm056
   Boeve BF, 2007, SLEEP MED, V8, P60, DOI 10.1016/j.sleep.2006.08.017
   Boeve BF, 2001, MOVEMENT DISORD, V16, P622, DOI 10.1002/mds.1120
   Boeve BF, 2011, SLEEP MED, V12, P445, DOI 10.1016/j.sleep.2010.12.009
   Bracco L, 2005, DEMENT GERIATR COGN, V20, P358, DOI 10.1159/000088562
   Britton TC, 2009, NEUROLOGY, V72, P1294, DOI 10.1212/01.wnl.0000343502.98134.01
   BUYSSE DJ, 1989, PSYCHIAT RES, V28, P193, DOI 10.1016/0165-1781(89)90047-4
   BUYSSE DJ, 1992, SLEEP, V15, P83
   Calzetti S, 2009, NEUROL SCI, V30, P119, DOI 10.1007/s10072-009-0037-7
   Chokroverty S, 2009, SEMIN NEUROL, V29, P446, DOI 10.1055/s-0029-1237124
   Dauvilliers Y, 2007, SLEEP MED, V8, PS27, DOI 10.1016/S1389-9457(08)70006-6
   De Vreese LP, 2008, DEMENT GERIATR COGN, V25, P186, DOI 10.1159/000113415
   Deschenes CL, 2009, CURR PSYCHIAT REP, V11, P20, DOI 10.1007/s11920-009-0004-2
   Fillenbaum GG, 1996, AGING-CLIN EXP RES, V8, P379, DOI 10.1007/BF03339599
   Foley DJ, 1999, SLEEP, V22, P0
   FOLSTEIN MF, 1975, J PSYCHIAT RES, V12, P189, DOI 10.1016/0022-3956(75)90026-6
   Fuh JL, 2005, J NEUROL NEUROSUR PS, V76, P1337, DOI 10.1136/jnnp.2004.056408
   Gagnon JF, 2009, ANN NEUROL, V66, P39, DOI 10.1002/ana.21680
   GALLAGHER D, 1982, J CONSULT CLIN PSYCH, V50, P152, DOI 10.1037/0022-006X.50.1.152
   Gauthier S, 2006, LANCET, V367, P1262, DOI 10.1016/S0140-6736(06)68542-5
   Grace JB, 2000, INT J GERIATR PSYCH, V15, P1028, DOI 10.1002/1099-1166(200011)15:11<1028::AID-GPS227>3.0.CO;2-E
   Hancock P, 2009, INT J GERIATR PSYCH, V24, P1237, DOI 10.1002/gps.2251
   Harper DG, 2001, ARCH GEN PSYCHIAT, V58, P353, DOI 10.1001/archpsyc.58.4.353
   Hermann DM, 2009, NEUROLOGY, V73, P1313, DOI 10.1212/WNL.0b013e3181bd137c
   Iranzo A, 2006, LANCET NEUROL, V5, P572, DOI 10.1016/S1474-4422(06)70476-8
   LAWTON MP, 1969, GERONTOLOGIST, V9, P9, DOI 10.1093/geront/9.1.9
   Lee JE, 2009, MOVEMENT DISORD, V24, P579, DOI 10.1002/mds.22410
   McCurry SM, 1999, J GERIATR PSYCH NEUR, V12, P53, DOI 10.1177/089198879901200203
   McKeith IG, 2006, J ALZHEIMERS DIS, V9, P417, DOI 10.1212/wnl.47.5.1113
   MCKHANN G, 1984, NEUROLOGY, V34, P939, DOI 10.1212/WNL.34.7.939
   Moran M, 2005, SLEEP MED, V6, P347, DOI 10.1016/j.sleep.2004.12.005
   Netzer NC, 1999, ANN INTERN MED, V131, P485, DOI 10.7326/0003-4819-131-7-199910050-00002
   Peters F, 2006, DEMENT GERIATR COGN, V21, P373, DOI 10.1159/000091898
   PRINZ PN, 1982, NEUROBIOL AGING, V3, P361, DOI 10.1016/0197-4580(82)90024-0
   Rebok G W, 1991, AGING (MILANO), V3, P193
   ROMAN GC, 1993, NEUROLOGY, V43, P250, DOI 10.1212/WNL.43.2.250
   Rothdach AJ, 2000, NEUROLOGY, V54, P1064, DOI 10.1212/WNL.54.5.1064
   Stepnowsky CJ, 2008, SLEEP MED CLIN, V3, P281, DOI 10.1016/j.jsmc.2008.01.011
   Terzano MG, 2004, SLEEP MED, V5, P67, DOI 10.1016/j.sleep.2003.09.006
   Vitiello MV, 2001, CNS DRUGS, V15, P777, DOI 10.2165/00023210-200115100-00004
   Winblad B, 2004, J INTERN MED, V256, P240, DOI 10.1111/j.1365-2796.2004.01380.x
   Yesavage JA, 2003, J GERIATR PSYCH NEUR, V16, P131, DOI 10.1177/0891988703255684
NR 50
TC 208
Z9 228
U1 1
U2 33
PU KARGER
PI BASEL
PA ALLSCHWILERSTRASSE 10, CH-4009 BASEL, SWITZERLAND
SN 1420-8008
EI 1421-9824
J9 DEMENT GERIATR COGN
JI Dement. Geriatr. Cogn. Disord.
PD JUN 15
PY 2012
VL 33
IS 1
BP 50
EP 58
DI 10.1159/000335363
PG 9
WC Geriatrics & Gerontology; Clinical Neurology; Psychiatry
SC Geriatrics & Gerontology; Neurosciences & Neurology; Psychiatry
GA 916WI
UT WOS:000302133500008
PM 22415141
DA 2024-02-01
ER

PT J
AU Wienecke, M
   Werth, E
   Poryazova, R
   Baumann-Vogel, H
   Bassetti, CL
   Weller, M
   Waldvogel, D
   Storch, A
   Baumann, CR
AF Wienecke, Miriam
   Werth, Esther
   Poryazova, Rositsa
   Baumann-Vogel, Heide
   Bassetti, Claudio L.
   Weller, Michael
   Waldvogel, Daniel
   Storch, Alexander
   Baumann, Christian R.
TI Progressive dopamine and hypocretin deficiencies in Parkinson's disease: is there an impact on sleep and wakefulness?
SO JOURNAL OF SLEEP RESEARCH
LA English
DT Article
DE dopamine; excessive daytime sleepiness; hypocretin; narcolepsy; Parkinson's disease
ID excessive daytime sleepiness; rem-sleep; behavior disorder; narcolepsy; apnea; hallucinations; architecture; symptoms; dementia; agonists
AB Sleepwake disturbances are frequent in patients with Parkinsons disease, but prospective controlled electrophysiological studies of sleep in those patients are surprisingly sparse, and the pathophysiology of sleepwake disturbances in Parkinsons disease remains largely elusive. In particular, the impact of impaired dopaminergic and hypocretin (orexin) signalling on sleep and wakefulness in Parkinsons disease is still unknown. We performed a prospective, controlled electrophysiological study in patients with early and advanced Parkinsons disease, e.g. in subjects with presumably different levels of dopamine and hypocretin cell loss. We compared sleep laboratory tests and cerebrospinal fluid levels with hypocretin-deficient patients with narcolepsy with cataplexy, and with matched controls. Nocturnal sleep efficiency was most decreased in advanced Parkinson patients, and still lower in early Parkinson patients than in narcolepsy subjects. Excessive daytime sleepiness was most severe in narcolepsy patients. In Parkinson patients, objective sleepiness correlated with decrease of cerebrospinal fluid hypocretin levels, and repeated hypocretin measurements in two Parkinson patients revealed a decrease of levels over years. This suggests that dopamine and hypocretin deficiency differentially affect sleep and wakefulness in Parkinsons disease. Poorer sleep quality is linked to dopamine deficiency and other disease-related factors. Despite hypocretin cell loss in Parkinsons disease being only partial, disturbed hypocretin signalling is likely to contribute to excessive daytime sleepiness in Parkinson patients.
C1 [Wienecke, Miriam; Werth, Esther; Poryazova, Rositsa; Baumann-Vogel, Heide; Bassetti, Claudio L.; Weller, Michael; Waldvogel, Daniel; Baumann, Christian R.] Univ Zurich Hosp, Dept Neurol, CH-8091 Zurich, Switzerland.
   [Wienecke, Miriam; Storch, Alexander] Tech Univ Dresden, Med Fac Carl Gustav Carus, Dresden, Germany.
C3 University of Zurich; University Zurich Hospital; Technische Universitat Dresden; Carl Gustav Carus University Hospital
RP Baumann, CR (corresponding author), Univ Zurich Hosp, Dept Neurol, Frauenklin Str 26, CH-8091 Zurich, Switzerland.
EM christian.baumann@usz.ch
FU Swiss Parkinson Foundation
CR Arnulf I, 2002, NEUROLOGY, V58, P1019, DOI 10.1212/WNL.58.7.1019
   Arnulf I, 2000, NEUROLOGY, V55, P281, DOI 10.1212/WNL.55.2.281
   Baumann C, 2005, J NEUROL, V252, P139, DOI 10.1007/s00415-005-0614-5
   Baumann CR, 2007, BRAIN, V130, P1873, DOI 10.1093/brain/awm109
   Baumann CR, 2006, J NEUROL NEUROSUR PS, V77, P402, DOI 10.1136/jnnp.2005.067207
   Baumann CR, 2004, EUR NEUROL, V52, P73, DOI 10.1159/000079749
   Baumann CR, 2005, LANCET NEUROL, V4, P673, DOI 10.1016/S1474-4422(05)70196-4
   Bliwise DL, 2000, SLEEP, V23, P671
   Braak H, 2003, J NEURAL TRANSM, V110, P517, DOI 10.1007/s00702-002-0808-2
   Busková J, 2011, J NEUROL, V258, P2254, DOI 10.1007/s00415-011-6109-7
   Claman DM, 2006, J CLIN SLEEP MED, V2, P438
   COMELLA CL, 1993, ANN NEUROL, V34, P710, DOI 10.1002/ana.410340514
   Compta Y, 2009, BRAIN, V132, P3308, DOI 10.1093/brain/awp263
   Dauvilliers Y, 2003, J NEUROL NEUROSUR PS, V74, P1667, DOI 10.1136/jnnp.74.12.1667
   De Cock VC, 2007, BRAIN, V130, P450, DOI 10.1093/brain/awl363
   De Cock VC, 2010, SLEEP MED, V11, P247, DOI 10.1016/j.sleep.2009.05.008
   Diederich NJ, 2005, MOVEMENT DISORD, V20, P1413, DOI 10.1002/mds.20624
   Fronczek R, 2007, BRAIN, V130, P1577, DOI 10.1093/brain/awm090
   Gagnon JF, 2002, NEUROLOGY, V59, P585, DOI 10.1212/WNL.59.4.585
   Gelb DJ, 1999, ARCH NEUROL-CHICAGO, V56, P33, DOI 10.1001/archneur.56.1.33
   Gjerstad MD, 2006, NEUROLOGY, V67, P853, DOI 10.1212/01.wnl.0000233980.25978.9d
   Happe S, 2005, J NEUROL, V252, P936, DOI 10.1007/s00415-005-0785-0
   Hoehn MM, 2001, NEUROLOGY, V57, P0
   Iber C., 2007, THE AASM MANUAL FOR THE SCORING OF SLEEP AND ASSOCIATED EVENTS: RULES, V0, P0
   Iranzo A, 2002, J NEUROL NEUROSUR PS, V72, P661, DOI 10.1136/jnnp.72.5.661
   Mignot E, 2006, BRAIN, V129, P1609, DOI 10.1093/brain/awl079
   Monaca C, 2006, SLEEP MED, V7, P448, DOI 10.1016/j.sleep.2005.12.002
   Montplaisir J, 2010, MOVEMENT DISORD, V25, P2044, DOI 10.1002/mds.23257
   Razmy A, 2004, ARCH NEUROL-CHICAGO, V61, P97, DOI 10.1001/archneur.61.1.97
   Roth T, 2003, SLEEP MED, V4, P275, DOI 10.1016/S1389-9457(03)00058-3
   Rye DB, 2000, J SLEEP RES, V9, P63, DOI 10.1046/j.1365-2869.2000.00201.x
   Sixel-Döring F, 2011, NEUROLOGY, V77, P1048, DOI 10.1212/WNL.0b013e31822e560e
   Stevens S, 2004, SLEEP, V27, P967, DOI 10.1093/sleep/27.5.967
   Thannickal TC, 2007, BRAIN, V130, P1586, DOI 10.1093/brain/awm097
   Tomlinson CL, 2010, MOVEMENT DISORD, V25, P2649, DOI 10.1002/mds.23429
   Trotti LM, 2010, MOVEMENT DISORD, V25, P2246, DOI 10.1002/mds.23231
   UDCMarsden CD, 1987, RECENT DEVELOPMENTS IN PARKINSONS DISEASE, V0, P153
   Valko PO, 2010, EUR J NEUROL, V17, P1428, DOI 10.1111/j.1468-1331.2010.03063.x
   Young A, 2002, SLEEP, V25, P573
NR 39
TC 74
Z9 83
U1 0
U2 19
PU WILEY
PI HOBOKEN
PA 111 RIVER ST, HOBOKEN 07030-5774, NJ USA
SN 0962-1105
EI 1365-2869
J9 J SLEEP RES
JI J. Sleep Res.
PD DEC 15
PY 2012
VL 21
IS 6
BP 710
EP 717
DI 10.1111/j.1365-2869.2012.01027.x
PG 8
WC Clinical Neurology; Neurosciences
SC Neurosciences & Neurology
GA 045HS
UT WOS:000311686700014
PM 22747735
DA 2024-02-01
ER

PT J
AU Amara, AW
   Standaert, DG
   Guthrie, S
   Cutter, G
   Watts, RL
   Walker, HC
AF Amara, Amy W.
   Standaert, David G.
   Guthrie, Stephanie
   Cutter, Gary
   Watts, Ray L.
   Walker, Harrison C.
TI Unilateral subthalamic nucleus deep brain stimulation improves sleep quality in Parkinson's disease
SO PARKINSONISM & RELATED DISORDERS
LA English
DT Article
DE Parkinson's disease; Sleep; Subthalamic nucleus; Deep brain stimulation; Non-motor symptom
ID architecture; symptoms
AB Background: Sleep disturbances are common in Parkinson's disease (PD). Bilateral subthalamic nucleus (STN) deep brain stimulation (DBS) is superior to best medical therapy in the treatment of motor symptoms in advanced PD, and observational studies suggest that bilateral STN DBS improves sleep in these patients as well. Unilateral STN DBS also improves motor function in PD, but its effects on sleep have not been extensively investigated. Methods: We report the effects of unilateral STN DBS on subjective sleep quality as measured by the Pittsburgh Sleep Quality Index (PSQI) in 53 consecutive PD patients. These subjects completed the PSQI prior to surgery and at 3 and 6 months post-operatively. The primary outcome measure was the change in the global PSQI at 6 months post-operatively versus the pre-operative baseline, measured with repeated measures analysis of variance (ANOVA). Results: Patients with PD who underwent unilateral STN DBS had a significant improvement in PSQI at 6 months post-operatively (baseline 9.30 +/- 0.56 (mean +/- SEM). 6 months: 7.93 +/- 0.56, p = 0.013). Supplemental analyses showed that subjects selected for STN DBS placed on the right had worse baseline subjective sleep quality and more improvement in PSQI at 6 months compared to patients who received left STN DBS. Conclusion: This prospective case series study provides evidence that unilateral STN DBS improves subjective sleep quality in patients with PD at up to 6 months post-operatively as measured by the PSQI. Published by Elsevier Ltd.
C1 [Amara, Amy W.; Standaert, David G.; Guthrie, Stephanie; Watts, Ray L.; Walker, Harrison C.] Univ Alabama Birmingham, Dept Neurol, Div Movement Disorders, Birmingham, AL 35294 USA.
   [Cutter, Gary] Univ Alabama Birmingham, Sch Publ Hlth, Dept Biostat, Birmingham, AL 35294 USA.
C3 University of Alabama System; University of Alabama Birmingham; University of Alabama System; University of Alabama Birmingham
RP Amara, AW (corresponding author), SC 360,1530 3rd Ave S, Birmingham, AL 35294 USA.
EM amyamara@uab.edu
FU Francis and Ingeborg Heide Schumann Fellowship in Parkinson's Disease Research; Sartain Lanier Family Foundation; CCTS [5UL1RR025777]; National Institutes of Neurological Disorders and Stroke [K23 NS067053-01]; American Parkinson Disease Association
CR Alberts JL, 2008, BRAIN, V131, P3348, DOI 10.1093/brain/awn238
   Aravamuthan BR, 2007, NEUROIMAGE, V37, P694, DOI 10.1016/j.neuroimage.2007.05.050
   Arnulf I, 2000, NEUROLOGY, V55, P1732, DOI 10.1212/WNL.55.11.1732
   BEVAN MD, 1995, J NEUROSCI, V15, P7105
   BUYSSE DJ, 1989, PSYCHIAT RES, V28, P193, DOI 10.1016/0165-1781(89)90047-4
   Chahine LM, 2011, PARKINSONISM RELAT D, V17, P208, DOI 10.1016/j.parkreldis.2010.11.017
   Cicolin A, 2004, SLEEP MED, V5, P207, DOI 10.1016/j.sleep.2003.10.010
   Cubo E, 2010, MOVEMENT DISORD, V25, P70, DOI 10.1002/mds.22896
   Deuschl G, 2003, J NEUROL, V250, P43, DOI 10.1007/s00415-003-1109-8
   Deuschl G, 2006, NEW ENGL J MED, V355, P896, DOI 10.1056/NEJMoa060281
   Hjort N, 2004, MOVEMENT DISORD, V19, P196, DOI 10.1002/mds.10639
   Högl B, 2010, MOVEMENT DISORD, V25, P2704, DOI 10.1002/mds.23190
   HUGHES AJ, 1992, J NEUROL NEUROSUR PS, V55, P181, DOI 10.1136/jnnp.55.3.181
   Iranzo A, 2002, J NEUROL NEUROSUR PS, V72, P661, DOI 10.1136/jnnp.72.5.661
   Krack P, 2003, NEW ENGL J MED, V349, P1925, DOI 10.1056/NEJMoa035275
   Kumar R, 1999, NEUROLOGY, V53, P561, DOI 10.1212/WNL.53.3.561
   LANGSTON JW, 1992, MOVEMENT DISORD, V7, P2, DOI 10.1002/mds.870070103
   LEES AJ, 1988, CLIN NEUROPHARMACOL, V11, P512, DOI 10.1097/00002826-198812000-00004
   Lyons KE, 2006, J NEUROSURG, V104, P502, DOI 10.3171/jns.2006.104.4.502
   Monaca C, 2004, J NEUROL, V251, P214, DOI 10.1007/s00415-004-0305-7
   NAUSIEDA PA, 1982, CLIN NEUROPHARMACOL, V5, P183, DOI 10.1097/00002826-198205020-00003
   PARENT A, 1995, BRAIN RES REV, V20, P128, DOI 10.1016/0165-0173(94)00008-D
   PETO V, 1995, QUAL LIFE RES, V4, P241, DOI 10.1007/BF02260863
   Qin ZH, 2009, PARKINSONISM RELAT D, V15, P767, DOI 10.1016/j.parkreldis.2009.05.011
   Samii A, 2007, MOVEMENT DISORD, V22, P1476, DOI 10.1002/mds.21554
   Simuni T, 2008, ANN NEUROL, V64, PS65, DOI 10.1002/ana.21472
   Stavitsky K, 2008, COGN BEHAV NEUROL, V21, P143, DOI 10.1097/WNN.0b013e318185e698
   Stefani A, 2006, EXP BRAIN RES, V168, P277, DOI 10.1007/s00221-005-0175-y
   UDCMarsden CD, 1987, RECENT DEVELOPMENTS IN PARKINSONS DISEASE, V0, P153
   Urbain N, 2000, EUR J NEUROSCI, V12, P3361, DOI 10.1046/j.1460-9568.2000.00199.x
   Walker HC, 2009, NEUROSURGERY, V65, P302, DOI 10.1227/01.NEU.0000349764.34211.74
   Watts RL, 2004, MOVEMENT DISORDERS S, V0, P0
   Weaver F, 2005, J NEUROSURG, V103, P956, DOI 10.3171/jns.2005.103.6.0956
NR 33
TC 46
Z9 49
U1 0
U2 4
PU ELSEVIER SCI LTD
PI OXFORD
PA THE BOULEVARD, LANGFORD LANE, KIDLINGTON, OXFORD OX5 1GB, OXON, ENGLAND
SN 1353-8020
EI 1873-5126
J9 PARKINSONISM RELAT D
JI Parkinsonism Relat. Disord.
PD JAN 15
PY 2012
VL 18
IS 1
BP 63
EP 68
DI 10.1016/j.parkreldis.2011.09.001
PG 6
WC Clinical Neurology
SC Neurosciences & Neurology
GA 892CX
UT WOS:000300265400013
PM 21924664
DA 2024-02-01
ER

PT J
AU Swick, TJ
AF Swick, Todd J.
TI Parkinson's Disease and Sleep/Wake Disturbances
SO PARKINSONS DISEASE
LA English
DT Review
ID excessive daytime sleepiness; quality-of-life; waking discharge patterns; leg motor restlessness; rem-sleep; behavior disorder; nonmotor symptoms; hypocretin orexin; gabaergic neurons; basal forebrain
AB Parkinson's disease (PD) has traditionally been characterized by its cardinal motor symptoms of bradykinesia, rigidity, resting tremor, and postural instability. However, PD is increasingly being recognized as a multidimensional disease associated with myriad nonmotor symptoms including autonomic dysfunction, mood disorders, cognitive impairment, pain, gastrointestinal disturbance, impaired olfaction, psychosis, and sleep disorders. Sleep disturbances, which include sleep fragmentation, daytime somnolence, sleep-disordered breathing, restless legs syndrome (RLS), nightmares, and rapid eyemovement (REM) sleep behavior disorder (RBD), are estimated to occur in 60% to 98% of patients with PD. For years nonmotor symptoms received little attention from clinicians and researchers, but now these symptoms are known to be significant predictors of morbidity in determining quality of life, costs of disease, and rates of institutionalization. A discussion of the clinical aspects, pathophysiology, evaluation techniques, and treatment options for the sleep disorders that are encountered with PD is presented.
C1 [Swick, Todd J.] Univ Texas Houston, Sch Med, Houston, TX 77030 USA.
   [Swick, Todd J.] Apnix Sleep Disorders Ctr, Houston, TX USA.
   [Swick, Todd J.] North Cypress Med Ctr, Sleep Ctr, Cypress, TX USA.
   [Swick, Todd J.] Neurol & Sleep Med Consultants, Houston, TX 77063 USA.
C3 University of Texas System; University of Texas Health Science Center Houston
RP Swick, TJ (corresponding author), Univ Texas Houston, Sch Med, Houston, TX 77030 USA.
EM tswick@houstonsleepcenter.com
FU UCB Pharma, Smyrna, GA, USA
CR Aarsland D, 2000, J AM GERIATR SOC, V48, P938, DOI 10.1111/j.1532-5415.2000.tb06891.x
   Abbott RD, 2005, NEUROLOGY, V65, P1442, DOI 10.1212/01.wnl.0000183056.89590.0d
   Abe Kazuo, 2005, NO TO SHINKEI, V57, P301
   Albin RL, 2008, J CEREBR BLOOD F MET, V28, P441, DOI 10.1038/sj.jcbfm.9600599
   Aldrich MS, 1997, SLEEP, V20, P620
   ARMSTRONG DM, 1983, J COMP NEUROL, V216, P53, DOI 10.1002/cne.902160106
   Arnulf I, 2005, SLEEP MED REV, V9, P185, DOI 10.1016/j.smrv.2005.01.001
   Arnulf I, 2003, REV NEUROL-FRANCE, V159, P0
   Arnulf I, 2002, NEUROLOGY, V58, P1019, DOI 10.1212/WNL.58.7.1019
   Arnulf I, 2000, NEUROLOGY, V55, P281, DOI 10.1212/WNL.55.2.281
   Arnulf I, 2005, SLEEP, V28, P349
   Arnulf I, 2011, NEUROLOGY, V77, P1936, DOI 10.1212/WNL.0b013e31823a0f0f
   BAMFORD CR, 1993, SLEEP, V16, P33
   Barone P, 2009, MOVEMENT DISORD, V24, P1641, DOI 10.1002/mds.22643
   Baumann C, 2005, J NEUROL, V252, P139, DOI 10.1007/s00415-005-0614-5
   Benbadis SR, 1999, ANN INTERN MED, V130, P289, DOI 10.7326/0003-4819-130-4-199902160-00014
   Boeve BF, 2007, BRAIN, V130, P2770, DOI 10.1093/brain/awm056
   Boeve BF, 2003, SLEEP MED, V4, P281, DOI 10.1016/S1389-9457(03)00072-8
   Boeve Bradley F, 2002, CURR NEUROL NEUROSCI REP, V2, P169, DOI 10.1007/s11910-002-0027-0
   Boissard R, 2003, EUR J NEUROSCI, V18, P1627, DOI 10.1046/j.1460-9568.2003.02861.x
   BORBELY AA, 1989, PHYSIOL REV, V69, P605, DOI 10.1152/physrev.1989.69.2.605
   Braak H, 2003, NEUROBIOL AGING, V24, P197, DOI 10.1016/S0197-4580(02)00065-9
   Carskadon MA, 1977, SLEEP RES, V6, P200
   Chaudhuri KR, 2007, MOVEMENT DISORD, V22, P1901, DOI 10.1002/mds.21596
   Chaudhuri KR, 2002, J NEUROL NEUROSUR PS, V73, P629, DOI 10.1136/jnnp.73.6.629
   Chervin RD, 1999, NEUROLOGY, V52, P125, DOI 10.1212/WNL.52.1.125
   Chotinaiwattarakul W, 2011, SLEEP BREATH, V15, P471, DOI 10.1007/s11325-010-0362-3
   Comella CL, 2005, NEUROLOGY, V64, P1450, DOI 10.1212/01.WNL.0000158652.74601.48
   COMELLA CL, 1993, ANN NEUROL, V34, P710, DOI 10.1002/ana.410340514
   Connor JR, 2008, CURR NEUROL NEUROSCI, V8, P162, DOI 10.1007/s11910-008-0026-x
   De Cock VC, 2007, BRAIN, V130, P450, DOI 10.1093/brain/awl363
   De Cock VC, 2011, BRAIN, V134, P856, DOI 10.1093/brain/awq379
   De Lecea L, 1998, P NATL ACAD SCI USA, V95, P322, DOI 10.1073/pnas.95.1.322
   Dement W. C., 1999, THE PROMISE OF SLEEP, V0, P0
   Détári L, 1999, PROG NEUROBIOL, V58, P249, DOI 10.1016/S0301-0082(98)00084-7
   Diederich NJ, 2005, MOVEMENT DISORD, V20, P1413, DOI 10.1002/mds.20624
   Dowling GA, 2005, SLEEP MED, V6, P459, DOI 10.1016/j.sleep.2005.04.004
   Ebrahim IO, 2003, J NEUROL NEUROSUR PS, V74, P127, DOI 10.1136/jnnp.74.1.127
   Ekbom K, 2009, J INTERN MED, V266, P419, DOI 10.1111/j.1365-2796.2009.02159.x
   España RA, 2004, SLEEP, V27, P811
   España RA, 2001, NEUROSCIENCE, V106, P699, DOI 10.1016/S0306-4522(01)00319-0
   España RA, 2011, SLEEP, V34, P845, DOI 10.5665/SLEEP.1112
[truncated: 187,883 more chars]
