# Supplementary material for: A bibliometric and visual analysis of Parkinson’s disease sleep disorders: articles from 2008 to 2023
Source: Front Psychiatry. 2024 Oct 17;15:1468568. doi: 10.3389/fpsyt.2024.1468568 (PMC11551719; doi:10.3389/fpsyt.2024.1468568)
Supplement: Supplementary file 1 [file DataSheet1.zip › download2013u92.txt]

PT J
AU Sinclair, CF
   Gurey, LE
   Brin, MF
   Stewart, C
   Blitzer, A
AF Sinclair, Catherine F.
   Gurey, Lowell E.
   Brin, Mitchell F.
   Stewart, Celia
   Blitzer, Andrew
TI Surgical Management of Airway Dysfunction in Parkinson's Disease Compared With Parkinson-Plus Syndromes
SO ANNALS OF OTOLOGY RHINOLOGY AND LARYNGOLOGY
LA English
DT Article; Proceedings Paper
DE airway; dysphagia; laryngology; neurolaryngology; Parkinson's disease; voice
ID multiple system atrophy; breathing disorders; natural-history; sleep; failure; pd
AB Objectives: We sought to compare the laryngeal symptoms of Parkinson's disease (PD) with those of multiple system atrophy (MSA), a Parkinson-plus syndrome; to review the differences in surgical management of upper airway dysfunction between patients with PD and those with MSA; and to present a treatment algorithm for management of upper airway disorders in patients with PD and MSA. Methods: We analyzed the airway manifestations of each disease, including clinical and physiological test results and management outcomes, in a case series of 30 patients (24 with PD and 6 with MSA). Results: Vocal fold atrophy causing bowing with a midfold glottic gap was common in patients with PD. One third of patients with PD underwent vocal fold augmentation with noticeable improvement in vocal volume and phonation time. Tracheostomy was required for life-threatening sleep apnea in 50% of the patients with MSA. Systemic medications and speech therapy were integral components of the management regimen. Conclusions: Surgical management of laryngeal disorders in patients with PD should focus on restoring bulk to atrophic vocal folds to minimize glottic gaps, thus improving vocalization efficiency even in the presence of impaired respiratory effort. Conversely, the autonomic dysfunction that characterizes MSA results in upper airway obstruction, and thus surgical management focuses primarily on maintaining an adequate airway, which frequently necessitates tracheostomy.
C1 [Sinclair, Catherine F.; Gurey, Lowell E.; Blitzer, Andrew] St Lukes Roosevelt Hosp, New York Ctr Voice & Swallowing Disorders, New York, NY 10019 USA.
   [Stewart, Celia] NYU, Dept Communicat Sci & Disorders, Steinhardt Sch Culture Educ & Human Dev, New York, NY USA.
   [Brin, Mitchell F.] Univ Calif Irvine, Dept Neurol, Irvine, CA 92717 USA.
C3 Mount Sinai St. Luke's; Mount Sinai West; New York University; University of California System; University of California Irvine
RP Blitzer, A (corresponding author), St Lukes Roosevelt Hosp, New York Ctr Voice & Swallowing Disorders, 425 West 59th St,10th Floor, New York, NY 10019 USA.
CR ARONSON AE, 1968, J SPEECH HEAR DISORD, V33, P219, DOI 10.1044/jshd.3303.219
   Benarroch EE, 2007, MOVEMENT DISORD, V22, P155, DOI 10.1002/mds.21236
   Brin MF, 2009, NEUROLOGIC DISORDERS, V0, P160
   HANSON DG, 1984, LARYNGOSCOPE, V94, P348
   Harcourt J, 1996, EUR J NEUROL, V3, P186, DOI 10.1111/j.1468-1331.1996.tb00421.x
   LOGEMANN JA, 1978, J SPEECH HEAR DISORD, V43, P47, DOI 10.1044/jshd.4301.47
   MANNI R, 1993, J NEUROL, V240, P247, DOI 10.1007/BF00818713
   Maria B, 2003, RESP MED, V97, P1151, DOI 10.1016/S0954-6111(03)00188-4
   Martens KAE, 2012, MOVEMENT DISORD, V27, P387, DOI 10.1002/mds.24042
   MARTIN JH, 1994, ANN OTO RHINOL LARYN, V103, P749, DOI 10.1177/000348949410301001
   MUNSCHAUER FE, 1990, NEUROLOGY, V40, P677, DOI 10.1212/WNL.40.4.677
   Plazzi G, 1997, NEUROLOGY, V48, P1094, DOI 10.1212/WNL.48.4.1094
   Polatli M, 2001, EUR J NEUROL, V8, P341, DOI 10.1046/j.1468-1331.2001.00253.x
   Ramig LO, 2001, J NEUROL NEUROSUR PS, V71, P493, DOI 10.1136/jnnp.71.4.493
   Schaller S, 2012, MOVEMENT DISORD, V27, P454, DOI 10.1002/mds.24897
   Schrag A, 2008, MOVEMENT DISORD, V23, P294, DOI 10.1002/mds.21839
   SCHULZ JB, 1994, J NEUROL NEUROSUR PS, V57, P1047, DOI 10.1136/jnnp.57.9.1047
   Seccombe LM, 2011, RESP PHYSIOL NEUROBI, V179, P300, DOI 10.1016/j.resp.2011.09.012
   Siderowf A, 2012, MOVEMENT DISORD, V27, P406, DOI 10.1002/mds.24892
   Vetrugno R, 2004, SLEEP MED, V5, P21, DOI 10.1016/j.sleep.2003.07.002
   WENNING GK, 1994, BRAIN, V117, P835, DOI 10.1093/brain/117.4.835
NR 22
TC 4
Z9 4
U1 0
U2 6
PU SAGE PUBLICATIONS INC
PI THOUSAND OAKS
PA 2455 TELLER RD, THOUSAND OAKS, CA 91320 USA
SN 0003-4894
EI 1943-572X
J9 ANN OTO RHINOL LARYN
JI Ann. Otol. Rhinol. Laryngol.
PD MAY 15
PY 2013
VL 122
IS 5
BP 294
EP 298
DI 10.1177/000348941312200502
PG 5
WC Otorhinolaryngology
SC Otorhinolaryngology
GA 147PW
UT WOS:000319180500002
PM 23815045
DA 2024-02-02
ER

PT J
AU Vaughan, CP
   Juncos, JL
   Trotti, LM
   Johnson, TM
   Bliwise, DL
AF Vaughan, Camille P.
   Juncos, Jorge L.
   Trotti, Lynn Marie
   Johnson, Theodore M., II
   Bliwise, Donald L.
TI Nocturia and Overnight Polysomnography in Parkinson Disease
SO NEUROUROLOGY AND URODYNAMICS
LA English
DT Article
DE bother; nocturia; Parkinson disease; polysomnography; sleep efficiency
ID quality-of-life; nonmotor symptoms; sleep; prevalence; dysfunction
AB AimCharacterize clinical factors related to nocturia and sleep disruption in Parkinson disease (PD) using polysomnography (PSG). MethodsSixty-three PD patients were recruited regardless of sleep or voiding complaints from a university-based movement disorders clinic for a 48hr inpatient PSG protocol. Nocturia frequency and bother related to urinary symptoms were assessed using the International Prostate Symptom Score (IPSS) and were corroborated by measurements of PSG-defined sleep made immediately preceding and subsequent to each in-lab voiding episode. PSG measures included whole-night total sleep time (TST), sleep efficiency (SE), apnea/hypopnea index (AHI), and time to PSG-defined sleep following nocturia episodes. Differences between groups were assessed using Mantel-Haenszel chi-square, t-tests, or Wilcoxon signed rank tests. Linear regression was used to assess factors associated with reported nocturia frequency. ResultsSixty patients completed the IPSS. Thirty-seven (61%) reported at least two nocturia episodes nightly; those individuals demonstrated lower PSG-defined SE (P=0.01) and TST (P=0.02) than patients with 0-1 episodes. Participants reporting 2-3 episodes of nocturia with high bother on the IPSS (n=12) demonstrated lower whole-night TST (280.5116.1min vs. 372.5 +/- 58.7min, P=0.03) and worse SE (59.2 +/- 22.7% vs. 75.9 +/- 11.2%, P=0.04) when compared to participants with 2-3 episodes of nocturia with low bother (n=13). ConclusionsThese results verify objectively that PD patients with nocturia have poor sleep. Furthermore, among individuals with comparable levels of reported nocturia, higher bother is associated with poorer sleep as defined on PSG. Neurourol. Urodynam. Published 2013. This article is a U.S. Government work and is in the public domain in the USA. Neurourol. Urodynam. 32:1080-1085, 2013.
C1 [Vaughan, Camille P.; Johnson, Theodore M., II] Birmingham Atlanta Geriatr Res Educ & Clin Ctr, Dept Vet Affairs, Atlanta, GA USA.
   [Vaughan, Camille P.; Johnson, Theodore M., II] Emory Univ, Dept Med, Div Gen Med & Geriatr, Atlanta, GA 30322 USA.
   [Juncos, Jorge L.; Trotti, Lynn Marie; Bliwise, Donald L.] Emory Univ, Dept Neurol, Atlanta, GA 30322 USA.
   [Bliwise, Donald L.] Emory Univ, Program Sleep Aging & Chronobiol, Dept Psychiat Behav Sci, Atlanta, GA 30322 USA.
   [Bliwise, Donald L.] Emory Univ, Program Sleep Aging & Chronobiol, Dept Nursing, Atlanta, GA 30322 USA.
C3 Geriatric Research Education & Clinical Center; Emory University; Emory University; Emory University; Emory University
RP Vaughan, CP (corresponding author), Atlanta VA Med Ctr, 1670 Clairmont Rd,Mailstop 11B, Decatur, GA 30033 USA.
EM camille.vaughan@emory.edu
FU NINDS [RO1 NS-050595]; PHS from the Clinical and Translational Science Award program, National Institutes of Health, National Center for Research Resources [UL1 RR025008, KL2 RR025009]; VA Rehabilitation R&D career development award [1IK2RX000747-01]; John A. Hartford Foundation
CR Agnew H W Jr, 1966, PSYCHOPHYSIOLOGY, V2, P263, DOI 10.1111/j.1469-8986.1966.tb02650.x
   BARRY MJ, 1992, J UROLOGY, V148, P1549, DOI 10.1016/S0022-5347(17)36966-5
   Bliwise DL, 2000, SLEEP, V23, P671
   Bliwise DL, 2012, MOVEMENT DISORD, V0, P935
   Bliwise DL, 2012, MOVEMENT DISORD, V27, P1118, DOI 10.1002/mds.25082
   Coyne KS, 2003, BJU INT, V92, P948, DOI 10.1111/j.1464-410X.2003.04527.x
   De Cock VC, 2010, SLEEP MED, V11, P247, DOI 10.1016/j.sleep.2009.05.008
   Dhawan V, 2006, J NEUROL SCI, V248, P158, DOI 10.1016/j.jns.2006.05.004
   Endeshaw Y, 2009, J GERONTOL A-BIOL, V64, P142, DOI 10.1093/gerona/gln009
   Endeshaw YW, 2004, J AM GERIATR SOC, V52, P957, DOI 10.1111/j.1532-5415.2004.52264.x
   FOLSTEIN MF, 1975, J PSYCHIAT RES, V12, P189, DOI 10.1016/0022-3956(75)90026-6
   Gallagher DA, 2010, MOVEMENT DISORD, V25, P2493, DOI 10.1002/mds.23394
   Grosset KA, 2006, CLIN THER, V28, P1063, DOI 10.1016/j.clinthera.2006.06.016
   Hobson DE, 2002, JAMA-J AM MED ASSOC, V287, P455, DOI 10.1001/jama.287.4.455
   Martinez-Martin P, 2007, MOVEMENT DISORD, V22, P1623, DOI 10.1002/mds.21586
   Oleary Michael P, 2005, REV UROL, V7, P1
   Parthasarathy S, 2012, PLOS ONE, V7, P0, DOI 10.1371/journal.pone.0030969
   Schrag A, 2006, MOVEMENT DISORD, V21, P1200, DOI 10.1002/mds.20914
   Tikkinen KAO, 2010, EUR UROL, V57, P488, DOI 10.1016/j.eururo.2009.03.080
   van Kerrebroeck P, 2002, NEUROUROL URODYNAM, V21, P179, DOI 10.1002/nau.10053
   Vaughan CP, 2012, INT J CLIN PRACT, V66, P369, DOI 10.1111/j.1742-1241.2011.02868.x
   Winge K, 2006, NEUROUROL URODYNAM, V25, P116, DOI 10.1002/nau.20193
   Yoshimura K, 2007, NEUROUROL URODYNAM, V26, P1014, DOI 10.1002/nau.20451
   Young A, 2002, SLEEP, V25, P573
   Yu HJ, 2006, UROLOGY, V67, P713, DOI 10.1016/j.urology.2005.10.054
NR 25
TC 19
Z9 19
U1 0
U2 3
PU WILEY
PI HOBOKEN
PA 111 RIVER ST, HOBOKEN 07030-5774, NJ USA
SN 0733-2467
EI 1520-6777
J9 NEUROUROL URODYNAM
JI Neurourol. Urodyn.
PD NOV 15
PY 2013
VL 32
IS 8
BP 1080
EP 1085
DI 10.1002/nau.22365
PG 6
WC Urology & Nephrology
SC Urology & Nephrology
GA 239MA
UT WOS:000326027700007
PM 23359220
DA 2024-02-02
ER

PT J
AU del Pozo, JSG
   Mínguez-Mínguez, S
   de Groot, PWJ
   Jordán, J
AF Solis-Garcia del Pozo, Julian
   Minguez-Minguez, Sara
   de Groot, Piet W. J.
   Jordan, Joaquin
TI Rasagiline meta-analysis: a spotlight on clinical safety and adverse events when treating Parkinson's disease
SO EXPERT OPINION ON DRUG SAFETY
LA English
DT Review
DE MAO; Parkinson; rasagiline; side effect
ID mao-b inhibitor; delayed-start trial; double-blind; adjunctive therapy; motor fluctuations; elderly-patients; levodopa; efficacy; tolerability; monotherapy
AB Introduction: Rasagiline (Azilect, AGN 1135) is a selective irreversible inhibitor of monoamine oxidase B (MAO-B). MAO-B regulates the brain concentrations of important neurotransmitters that are related to movement, emotion, and cognition. Oral rasagiline, as monotherapy or as adjunctive therapy to levodopa, was effective in the symptomatic treatment of adult patients with Parkinson's disease participating in double-blind, placebo-controlled, international studies. Areas covered: This article reviews the reported adverse effects of rasagiline. A MEDLINE search was performed for all articles from 1990 to present, which reported any adverse effects from rasagiline or related references. We conducted an analysis of the adverse effects of rasagiline based on the reported clinical studies. Furthermore, we compared the incidence of adverse events in clinical trials for rasagiline and placebo. Expert opinion: Among the most frequently reported adverse effects for rasagiline as monotherapy are headache, dizziness, and insomnia. Depression, dizziness, somnolence, and other sleep disorders are reported when used in combination therapy. Our analysis demonstrates that the most frequently reported adverse effects in trials did not occur more often with rasagiline than placebo. In conclusion, rasagiline is a well-tolerated MAO-B inhibitor that may help to achieve the desired level of clinical benefit in Parkinson's disease.
C1 [Solis-Garcia del Pozo, Julian; Minguez-Minguez, Sara; de Groot, Piet W. J.; Jordan, Joaquin] Univ Castilla La Mancha, Fac Med Albacete, Dept Ciencias Med, Grp Neurofarmacol, Albacete, Spain.
   [Solis-Garcia del Pozo, Julian] Hosp Gen Villarrobledo, Med Interna Serv, Villarrobledo 02600, Albacete, Spain.
   [Minguez-Minguez, Sara; Jordan, Joaquin] Univ Castilla La Mancha, Fac Med Albacete, Dept Ciencias Med, Albacete, Spain.
   [de Groot, Piet W. J.] Univ Castilla La Mancha, Reg Ctr Biomed Res, Albacete, Spain.
   [Jordan, Joaquin] Univ Castilla La Mancha, Fac Med Albacete, Dept Ciencias Med,Grp Neurofarmacol, Inst Invest Discapacidades Neurol UCLM, Albacete 02008, Spain.
C3 Universidad de Castilla-La Mancha; Universidad de Castilla-La Mancha; Universidad de Castilla-La Mancha; Universidad de Castilla-La Mancha
RP Jordán, J (corresponding author), Univ Castilla La Mancha, Fac Med Albacete, Dept Ciencias Med, Albacete, Spain.
EM julianeloysolis@gmail.com; joaquin.jordan@uclm.es
CR Biglan KM, 2006, MOVEMENT DISORD, V21, P616, DOI 10.1002/mds.20764
   Chitnis S, 2012, INT J NEUROSCI, V122, P22, DOI 10.3109/00207454.2011.617016
   Demarcaida JA, 2006, MOVEMENT DISORD, V21, P1716, DOI 10.1002/mds.21048
   Elmer L, 2006, J NEUROL SCI, V248, P78, DOI 10.1016/j.jns.2006.05.014
   Fedorova NV, 2011, ZH NEVROL PSIKHIATR, V111, P30
   Freedman NMT, 2005, J NUCL MED, V46, P1618
   Goetz CG, 2006, NEUROLOGY, V66, P1427, DOI 10.1212/01.wnl.0000210692.95595.1c
   Goren T, 2010, J CLIN PHARMACOL, V50, P1420, DOI 10.1177/0091270010369674
   Hanagasi HA, 2011, MOVEMENT DISORD, V26, P1851, DOI 10.1002/mds.23738
   Hauser RA, 2009, MOVEMENT DISORD, V24, P564, DOI 10.1002/mds.22402
   Hilli J, 2009, PROG NEURO-PSYCHOPH, V33, P1526, DOI 10.1016/j.pnpbp.2009.08.014
   Jost WH, 2008, FORTSCHR NEUROL PSYC, V76, P594, DOI 10.1055/s-2008-1038249
   Knudsen Gerber Dawn S, 2011, CONSULT PHARM, V26, P48, DOI 10.4140/TCP.n.2011.48
   Korchounov A, 2012, CLIN NEUROPHARMACOL, V35, P121, DOI 10.1097/WNF.0b013e31823b1da8
   Levin OS, 2010, ZH NEVROL PSIKHIATR, V110, P42
   Lew MF, 2010, INT J NEUROSCI, V120, P404, DOI 10.3109/00207451003778744
   Olanow CW, 2009, NEW ENGL J MED, V361, P1268, DOI 10.1056/NEJMoa0809335
   Olanow CW, 2008, MOVEMENT DISORD, V23, P2194, DOI 10.1002/mds.22218
   Rabey JM, 2000, CLIN NEUROPHARMACOL, V23, P324, DOI 10.1097/00002826-200011000-00005
   Rascol O, 2005, LANCET, V365, P947, DOI 10.1016/S0140-6736(05)71083-7
   Rascol O, 2011, LANCET NEUROL, V10, P415, DOI 10.1016/S1474-4422(11)70073-4
   Reichmann H, 2010, EUR J NEUROL, V17, P1164, DOI 10.1111/j.1468-1331.2010.02986.x
   Schwid SR, 2005, ARCH NEUROL-CHICAGO, V62, P241
   Siderowf A, 2002, ARCH NEUROL-CHICAGO, V59, P1937
   Siderowf A, 2004, ARCH NEUROL-CHICAGO, V61, P561
   Stern MB, 2004, MOVEMENT DISORD, V19, P916, DOI 10.1002/mds.20145
   Stocchi F, 2011, EUR J NEUROL, V18, P1373, DOI 10.1111/j.1468-1331.2011.03512.x
   Tarrants ML, 2010, AM J GERIATR PHARMAC, V8, P374, DOI 10.1016/j.amjopharm.2010.08.001
   Thébault JJ, 2004, PHARMACOTHERAPY, V24, P1295, DOI 10.1592/phco.24.14.1295.43156
   Tolosa E, 2012, EUR J NEUROL, V19, P258, DOI 10.1111/j.1468-1331.2011.03484.x
   White WB, 2008, HYPERTENSION, V52, P587, DOI 10.1161/HYPERTENSIONAHA.108.115873
   Wilson RE, 2011, NEUROLOGIST, V17, P318, DOI 10.1097/NRL.0b013e31822f6872
   Zagmutt FJ, 2012, INT J NEUROSCI, V122, P345, DOI 10.3109/00207454.2012.660586
   Zhang R, 2012, ADVANCES IN PARKINSO, V0, P15
NR 34
TC 12
Z9 12
U1 0
U2 32
PU TAYLOR & FRANCIS LTD
PI ABINGDON
PA 2-4 PARK SQUARE, MILTON PARK, ABINGDON OR14 4RN, OXON, ENGLAND
SN 1474-0338
EI 1744-764X
J9 EXPERT OPIN DRUG SAF
JI Expert Opin. Drug Saf.
PD JUL 15
PY 2013
VL 12
IS 4
BP 479
EP 486
DI 10.1517/14740338.2013.790956
PG 8
WC Pharmacology & Pharmacy
SC Pharmacology & Pharmacy
GA 168LE
UT WOS:000320706400003
PM 23634791
DA 2024-02-02
ER

PT J
AU Antczak, JM
   Rakowicz, MJ
   Banach, M
   Derejko, M
   Sienkiewicz, J
   Zalewska, U
   Wieclawska, M
   Jakubczyk, T
   Jernajczyk, W
AF Antczak, Jakub M.
   Rakowicz, Maria J.
   Banach, Marta
   Derejko, Miroslawa
   Sienkiewicz, Jakub
   Zalewska, Urszula
   Wieclawska, Malgorzata
   Jakubczyk, Tomasz
   Jernajczyk, Wojciech
TI Negative influence of L-dopa on subjectively assessed sleep but not on nocturnal polysomnography in Parkinson's disease
SO PHARMACOLOGICAL REPORTS
LA English
DT Article
DE Parkinson's disease; L-dopa; dopamine agonists; sleep quality; polysomnography
ID restless-legs-syndrome; daytime sleepiness; disorders; levodopa; microstructure; diagnosis; therapy; quality
AB Background: Sleep disorders are highly prevalent among patients with Parkinson's disease (PD). Chronic medication with L-dopa may be one of the factors that contributes to poor sleep quality. The aim of this study was to assess-the effects of long term use of L-dopa on objective and subjective measures of sleep quality in PD patients. Methods: Twenty-seven PD patients (mean age 62.5 +/- 8.6 years, mean disease duration 7.3 +/- 5.9 years, 11 females) underwent nocturnal polysomnography. Their sleep was rated subjectively using the Parkinson's disease sleep scale (PDSS), and their disease severity was assessed using the unified Parkinson's disease severity scale (UPDRS) standard questionnaire. Doses of L-dopa and other medications were correlated with parameters of sleep quality. The polysomnographic recordings were compared with those from 24 age-and gender-matched normal controls. Results: The patients showed decreased total sleep time (TST) and sleep efficiency (SE), prolonged sleep onset and REM sleep latency and wake after sleep onset (WASO). Parts I-III of the UPDRS scores correlated with TST, SE and WASO but not with PDSS scores. L-dopa dosage and part IV of the UPDRS correlated with PDSS scores but not with polysomnographic parameters. Conclusions: Higher doses of chronically administered L-dopa correlated with lower sleep quality according to the subjective measures but not according to the polysomnographic parameters, which were related to the severity of PD symptoms. The low sleep quality according to the subjective measurements may result from complications of therapy at high doses of L-dopa.
C1 [Antczak, Jakub M.; Rakowicz, Maria J.; Banach, Marta; Derejko, Miroslawa; Zalewska, Urszula; Wieclawska, Malgorzata; Jakubczyk, Tomasz; Jernajczyk, Wojciech] Inst Psychiat & Neurol, Dept Clin Neurophysiol, PL-02957 Warsaw, Poland.
   [Sienkiewicz, Jakub] Med Univ Warsaw, Fac Hlth Sci, Dept Neurol, PL-03242 Warsaw, Poland.
C3 Institute of Psychiatry & Neurology; Medical University of Warsaw
RP Antczak, JM (corresponding author), Inst Psychiat & Neurol, Dept Clin Neurophysiol, Sobieskiego 9, PL-02957 Warsaw, Poland.
EM jacob.antczak@gmail.com
FU Institute of Psychiatry and Neurology [41]
CR ASKENASY JJM, 1985, NEUROLOGY, V35, P527, DOI 10.1212/WNL.35.4.527
   Bergonzi P, 1975, ACTA NEUROL BELG, V75, P5
   BONNET MH, 1992, SLEEP, V15, P526
   Brunner H, 2002, MOVEMENT DISORD, V17, P928, DOI 10.1002/mds.10242
   Chaudhuri KR, 2012, EUR J NEUROL, V19, P105, DOI 10.1111/j.1468-1331.2011.03442.x
   Chaudhuri KR, 2002, J NEUROL NEUROSUR PS, V73, P629, DOI 10.1136/jnnp.73.6.629
   Chaudhuri KR, 2006, LANCET NEUROL, V5, P235, DOI 10.1016/S1474-4422(06)70373-8
   Comella CL, 2005, NEUROLOGY, V64, P1450, DOI 10.1212/01.WNL.0000158652.74601.48
   Comella CL, 2007, MOVEMENT DISORD, V22, PS367, DOI 10.1002/mds.21682
   De Cock VC, 2010, SLEEP MED, V11, P247, DOI 10.1016/j.sleep.2009.05.008
   Diederich NJ, 2009, ACTA NEUROL SCAND, V120, P308, DOI 10.1111/j.1600-0404.2009.01167.x
   Evidente VGH, 2000, MOVEMENT DISORD, V15, P324, DOI 10.1002/1531-8257(200003)15:2<324::AID-MDS1020>3.0.CO;2-4
   Flemons WW, 1999, SLEEP, V22, P667, DOI 10.1093/sleep/22.5.667
   Goetz C G, 1987, ADV NEUROL, V45, P345
   Goetz CG, 2007, MOVEMENT DISORD, V22, P41, DOI 10.1002/mds.21198
   Gómez-Esteban JC, 2007, MOVEMENT DISORD, V22, P1912, DOI 10.1002/mds.21624
   Gómez-Esteban JC, 2006, MOVEMENT DISORD, V21, P983, DOI 10.1002/mds.20874
   Hillen ME, 1996, NEUROLOGY, V47, P1180, DOI 10.1212/WNL.47.5.1180
   Hjort N, 2004, MOVEMENT DISORD, V19, P196, DOI 10.1002/mds.10639
   HUGHES AJ, 1992, J NEUROL NEUROSUR PS, V55, P181, DOI 10.1136/jnnp.55.3.181
   KALES A, 1971, CLIN PHARMACOL THER, V12, P397
   Lyons KE, 2010, CLIN NEUROPHARMACOL, V33, P5, DOI 10.1097/WNF.0b013e3181b7926f
   Maria B, 2003, RESP MED, V97, P1151, DOI 10.1016/S0954-6111(03)00188-4
   Mehta SH, 2008, CNS SPECTRUMS, V13, P6, DOI 10.1017/S1092852900017260
   Menza M, 2010, MOVEMENT DISORD, V25, PS117, DOI 10.1002/mds.22788
   NAUSIEDA PA, 1982, CLIN NEUROPHARMACOL, V5, P183, DOI 10.1097/00002826-198205020-00003
   Shpirer I, 2006, MOVEMENT DISORD, V21, P1432, DOI 10.1002/mds.21002
   Silber MH, 2007, J CLIN SLEEP MED, V3, P121
   Stavitsky K, 2011, COGN BEHAV NEUROL, V24, P43, DOI 10.1097/WNN.0b013e31821a4a95
   Stocchi F, 1998, J NEUROL, V245, PS15, DOI 10.1007/PL00007731
   Tomlinson CL, 2010, MOVEMENT DISORD, V25, P2649, DOI 10.1002/mds.23429
   Trenkwalder C, 2011, MOVEMENT DISORD, V26, P90, DOI 10.1002/mds.23441
   Verbaan D, 2008, MOVEMENT DISORD, V23, P35, DOI 10.1002/mds.21727
   Wailke S, 2011, EUR J NEUROL, V18, P590, DOI 10.1111/j.1468-1331.2010.03213.x
   Wetter TC, 2000, SLEEP, V23, P361
   Witjas T, 2002, NEUROLOGY, V59, P408, DOI 10.1212/WNL.59.3.408
   Yong MH, 2011, PLOS ONE, V6, P0, DOI 10.1371/journal.pone.0022511
   Ziomber A, 2012, PHARMACOL REP, V64, P1359, DOI 10.1016/S1734-1140(12)70933-7
   Zucconi M, 2006, SLEEP MED, V7, P175, DOI 10.1016/j.sleep.2006.01.001
NR 39
TC 14
Z9 14
U1 0
U2 8
PU SPRINGER HEIDELBERG
PI HEIDELBERG
PA TIERGARTENSTRASSE 17, D-69121 HEIDELBERG, GERMANY
SN 1734-1140
EI 2299-5684
J9 PHARMACOL REP
JI Pharmacol. Rep.
PD MAY-JUN 15
PY 2013
VL 65
IS 3
BP 614
EP 623
DI 10.1016/S1734-1140(13)71038-7
PG 10
WC Pharmacology & Pharmacy
SC Pharmacology & Pharmacy
GA 297QQ
UT WOS:000330270400008
PM 23950583
DA 2024-02-02
ER

PT J
AU Rey, MG
   Díaz, LML
AF Gayoso Rey, Monica
   Lopez Diaz, Luis Manuel
TI DUODENAL CARBIDOPA/LEVODOPA: AN OPPORTUNITY FOR ADVANCED PARKINSON'S DISEASE PATIENTS
SO ATENCION FARMACEUTICA
LA English
DT Article
AB Objective: To describe the efficacy and safety of Levodopa-Carbidopa Intestinal Gel treatment (LCIG) in a patient with advanced Parkinson's Disease (PD) at a first level hospital. Method: Clinical data, disease progress and previous treatments to LCIG administration were gathered from the patient's electronic medical record. The Unified Parkinson's Disease Rating Scale (UPDRS) and the Schwab & England Activities of Daily Living Scale (ADL) were used for measuring the patient's response to LCIG. Results: After ambulatory oral levodopa/carbidopa, rasagiline and rotigotine treatment, the patient was hospitalized due to motor and non-motor fluctuations (anxiety, insomnia, dysphagia). During her stay, entacapone and apomorphine were added to the treatment with no response. Therefore, LCIG was administered. Conclusion: LCIG treatment caused an improvement in motor and non-motor fluctuations. Tube obstruction problems may cause treatment interruption.
C1 [Gayoso Rey, Monica] Hosp da Costa, Dept Pharm, Lugo, Spain.
   [Lopez Diaz, Luis Manuel] Hosp da Costa, Dept Neurol, Lugo, Spain.
C3 Hospital Universitario Lucus Augusti-Lugo; Hospital Publico da Marina; Hospital Universitario Lucus Augusti-Lugo; Hospital Publico da Marina
RP Rey, MG (corresponding author), Hosp da Costa, Dept Pharm, Lugo, Spain.
NR 0
TC 0
Z9 0
U1 0
U2 0
PU RASGO EDITORIAL
PI BARCELONA
PA LLANCA 16, DPCHO. 2., BARCELONA, SPAIN
SN 1139-7357
EI 
J9 ATEN FARM
JI Aten. Farm.
PD SEP-OCT 15
PY 2013
VL 15
IS 5
BP 362
EP 364
DI 
PG 3
WC Pharmacology & Pharmacy
SC Pharmacology & Pharmacy
GA V38WN
UT WOS:000209373600010
DA 2024-02-02
ER

PT J
AU Avidan, A
   Hays, RD
   Diaz, N
   Bordelon, Y
   Thompson, AW
   Vassar, SD
   Vickrey, BG
AF Avidan, Alon
   Hays, Ron D.
   Diaz, Natalie
   Bordelon, Yvette
   Thompson, Alexander W.
   Vassar, Stefanie D.
   Vickrey, Barbara G.
TI Associations of Sleep Disturbance Symptoms With Health-Related Quality of Life in Parkinson's Disease
SO JOURNAL OF NEUROPSYCHIATRY AND CLINICAL NEUROSCIENCES
LA English
DT Article
ID medical outcm; disorders; depression; scale; recommendations; respiration; progression; insomnia; onset
AB The authors examined associations of various sleep-disturbance symptoms with health-related quality of life (HRQOL) in 153 adults with Parkinson's disease (PD). PD patients reported more snoring, sleep inadequacy, daytime somnolence, and sleep-maintenance problems than the general population. Symptoms having the broadest and strongest unique associations with generic HRQOL (eight scales; two composites of SF-36) were daytime somnolence (five scales; one composite), sleep initiation (eight scales; two composites), and awakening short of breath or with headache (six scales; two composites). Associations of selected sleep-disturbance symptoms-some unanticipated-suggest that assessing specific symptoms is worthwhile in clinical care.
C1 [Avidan, Alon] Univ Calif Los Angeles, Dept Neurol, Los Angeles, CA 90024 USA.
   Univ Calif Los Angeles, Dept Med, Los Angeles, CA 90024 USA.
   Univ Calif Los Angeles, Dept Hlth Policy & Management, Los Angeles, CA 90024 USA.
   Harbor UCLA, Dept Neurol, Los Angeles, CA USA.
   Behav Hlth Serv, Grp Hlth Cooperat, Seattle, WA USA.
   Parkinsons Dis Res Educ & Clin Ctr, Los Angeles, CA USA.
   VA Greater Los Angeles Healthcare Syst, Los Angeles, CA USA.
C3 University of California System; University of California Los Angeles; University of California System; University of California Los Angeles; University of California System; University of California Los Angeles; University of California System; University of California Los Angeles; University of California Los Angeles Medical Center; Group Health Cooperative; US Department of Veterans Affairs; Veterans Health Administration (VHA); VA Greater Los Angeles Healthcare System
RP Avidan, A (corresponding author), Univ Calif Los Angeles, Dept Neurol, Los Angeles, CA 90024 USA.
EM avidan@mednet.ucla.edu
FU Parkinson Alliance; National Institute of Neurological Disorders and Stroke [NS038367]; Veteran's Administration; National Institute of Aging [P30AG021684]; National Center on Minority Health and Health Disparities [P20MD000182]
CR Allen RP, 2009, SLEEP MED, V10, P531, DOI 10.1016/j.sleep.2008.06.003
   [Anonymous], 2000, HOW TO SCORE VERSION 2 OF THE SF-36 HEALTH SURVEY, V0, P0
   APPS MCP, 1985, J NEUROL NEUROSUR PS, V48, P1240, DOI 10.1136/jnnp.48.12.1240
   Brown CA, 2009, QUAL LIFE RES, V18, P1219, DOI 10.1007/s11136-009-9530-y
   Caap-Ahlgren M, 2001, ARCH GERONTOL GERIAT, V32, P23, DOI 10.1016/S0167-4943(00)00087-X
   Gómez-Esteban JC, 2011, J NEUROL, V258, P494, DOI 10.1007/s00415-010-5786-y
   de Haas S, 2007, J CLIN SLEEP MED, V3, P473
   Ekizoglu E, 2011, EPILEPSY BEHAV, V21, P71, DOI 10.1016/j.yebeh.2011.03.005
   Gilbody S, 2007, J GEN INTERN MED, V22, P1596, DOI 10.1007/s11606-007-0333-y
   Gjerstad MD, 2007, J NEUROL NEUROSUR PS, V78, P476, DOI 10.1136/jnnp.2006.100370
   Goetz CG, 2004, MOVEMENT DISORD, V19, P1020, DOI 10.1002/mds.20213
   Goldman SE, 2008, J GERONTOL A-BIOL, V63, P1069, DOI 10.1093/gerona/63.10.1069
   Hariz GM, 2011, ACTA NEUROL SCAND, V123, P20, DOI 10.1111/j.1600-0404.2010.01344.x
   Hays RD, 2005, SLEEP MED, V6, P41, DOI 10.1016/j.sleep.2004.07.006
   Högl B, 2010, MOVEMENT DISORD, V25, P2704, DOI 10.1002/mds.23190
   Högl B, 2010, SLEEP MED, V11, P233, DOI 10.1016/j.sleep.2009.11.008
   HOEHN MM, 1967, NEUROLOGY, V17, P427, DOI 10.1212/WNL.17.5.427
   Kang GA, 2005, MOVEMENT DISORD, V20, P1133, DOI 10.1002/mds.20513
   Manocchia M, 2001, QUAL LIFE RES, V10, P331, DOI 10.1023/A:1012299519637
   Maria B, 2003, RESP MED, V97, P1151, DOI 10.1016/S0954-6111(03)00188-4
   Martínez-Martín P, 2006, REV NEUROLOGIA, V43, P577, DOI 10.33588/rn.4310.2006307
   Martinez-Martin P, 2011, MOVEMENT DISORD, V26, P399, DOI 10.1002/mds.23462
   Mondragón-Rezola E, 2010, REV NEUROLOGIA, V50, P0
   Naismith SL, 2010, J NEUROPSYCH CLIN N, V22, P384, DOI 10.1176/appi.neuropsych.22.4.384
   Parkinson J, 1817, ESSAY SHAKING PALSY, V0, P0
   Partinen R, 1997, J NEUROL, V244, PS3, DOI 10.1007/BF03160564
   Ragonese P, 2008, EUR J NEUROL, V15, P965, DOI 10.1111/j.1468-1331.2008.02236.x
   RAND, 2011, SLEEP SCAL RAND MED, V0, P0
   Rice JE, 2002, MOVEMENT DISORD, V17, P524, DOI 10.1002/mds.10072
   Roh JH, 2009, ACTA NEUROL SCAND, V119, P397, DOI 10.1111/j.1600-0404.2008.01114.x
   Scaravilli T, 2003, NEUROL SCI, V24, P209, DOI 10.1007/s10072-003-0134-y
   Stocchi F, 1998, J NEUROL, V245, PS15, DOI 10.1007/PL00007731
   Tandberg E, 1998, MOVEMENT DISORD, V13, P895, DOI 10.1002/mds.870130606
   Thompson AW, 2011, PARKINSONISM RELAT D, V0, P1740
   Uc EY, 2006, MOVEMENT DISORD, V21, P930, DOI 10.1002/mds.20837
   Van Den Eeden SK, 2003, AM J EPIDEMIOL, V157, P1015, DOI 10.1093/aje/kwg068
   Ware J.E., 1993, SF 36 HLTH SURVEY MA, V0, P0
   Weintraub D, 2006, AM J GERIAT PSYCHIAT, V14, P169, DOI 10.1097/01.JGP.0000192488.66049.4b
   Wells Tamara, 2009, CAN J NEUROSCI NURS, V31, P24
   Ziropada L, 2009, QUAL LIFE RES, V18, P833, DOI 10.1007/s11136-009-9500-4
NR 41
TC 26
Z9 28
U1 0
U2 7
PU AMER PSYCHIATRIC PUBLISHING, INC
PI WASHINGTON
PA 800 MAINE AVE SW, SUITE 900, WASHINGTON, DC 20024 USA
SN 0895-0172
EI 1545-7222
J9 J NEUROPSYCH CLIN N
JI J. Neuropsychiatr. Clin. Neurosci.
PD FAL 15
PY 2013
VL 25
IS 4
BP 319
EP 326
DI 10.1176/appi.neuropsych.12070175
PG 8
WC Clinical Neurology; Neurosciences; Psychiatry
SC Neurosciences & Neurology; Psychiatry
GA 286TN
UT WOS:000329491700040
PM 24247858
DA 2024-02-02
ER

PT J
AU Chahine, LM
   Daley, J
   Horn, S
   Duda, JE
   Colcher, A
   Hurtig, H
   Cantor, C
   Dahodwala, N
AF Chahine, Lama M.
   Daley, Joseph
   Horn, Stacy
   Duda, John E.
   Colcher, Amy
   Hurtig, Howard
   Cantor, Charles
   Dahodwala, Nabila
TI Association between dopaminergic medications and nocturnal sleep in early-stage Parkinson's disease
SO PARKINSONISM & RELATED DISORDERS
LA English
DT Article
ID rem-sleep; behavior disorder; l-dopa; pramipexole; symptoms; receptor; rat; microstructure; wakefulness; levodopa
AB Background: Poor nocturnal sleep is common in Parkinson's disease (PD) and negatively impacts quality of life. There is little data on how dopaminergic drugs influence nocturnal sleep in PD, particularly in relation to medication timing. We examined the association between dopaminergic medications and subjective and objective nocturnal sleep in PD. Methods: Individuals with PD were recruited from the outpatient clinic. Demographics and disease information were collected. Patients underwent one-night polysomnography and responded to SCOPA-SLEEP, a self-administered questionnaire which includes a section on nighttime sleep and an overall measure of sleep quality; higher scores indicate worse sleep. Medication intake, including medication timing in relation to bedtime, was obtained and converted to levodopa equivalents. Results: 41 Males and 21 females, median age 63.9 years, participated. Median disease duration was 5 years. After adjusting for age, sex, disease severity, and disease duration, greater total levodopa equivalent intake within 4 h of sleep was associated with higher total SCOPA-nighttime score (p = 0.009) and greater wake time after sleep onset (p = 0.049). Greater dopaminergic medication intake prior to sleep was also associated with less rapid eye movement (REM) sleep as a percent of total sleep time (p = 0.004). Conclusions: Higher amounts of dopaminergic medications taken prior to sleep were associated with poor sleep quality and less REM sleep. Although poor nocturnal sleep in PD is likely multi-factorial in etiology, our findings suggest that timing and dose of medications prior to sleep need to be considered in its management. (c) 2013 Elsevier Ltd. All rights reserved.
C1 [Chahine, Lama M.; Horn, Stacy; Duda, John E.; Colcher, Amy; Hurtig, Howard; Cantor, Charles; Dahodwala, Nabila] Univ Penn, Perelman Sch Med, Dept Neurol, Philadelphia, PA 19107 USA.
   [Chahine, Lama M.; Cantor, Charles] Univ Penn, Perelman Sch Med, Div Sleep Med, Philadelphia, PA 19107 USA.
   [Daley, Joseph] Univ Alabama Birmingham, Sch Med, Birmingham VA Med Ctr, Birmingham, AL 35233 USA.
   [Daley, Joseph] Univ Alabama Birmingham, Sch Med, Dept Neurol, Birmingham, AL 35233 USA.
   [Duda, John E.] Philadelphia VA Med Ctr, Parkinsons Dis Res Educ & Clin Ctr, Philadelphia, PA 19104 USA.
C3 University of Pennsylvania; University of Pennsylvania; University of Alabama System; University of Alabama Birmingham; US Department of Veterans Affairs; Veterans Health Administration (VHA); Veterans Affairs Medical Center - Birmingham; University of Alabama System; University of Alabama Birmingham; University of Pennsylvania; Pennsylvania Medicine; US Department of Veterans Affairs; Veterans Health Administration (VHA); Philadelphia Veterans Affairs Medical Center
RP Chahine, LM (corresponding author), Univ Penn, Perelman Sch Med, Dept Neurol, 330 S 9th St, Philadelphia, PA 19107 USA.
EM lamachahine@hotmail.com
CR ASKENASY JJM, 1985, NEUROLOGY, V35, P527, DOI 10.1212/WNL.35.4.527
   Barone P, 2009, MOVEMENT DISORD, V24, P1641, DOI 10.1002/mds.22643
   BERGONZI P, 1974, CONFIN NEUROL, V36, P5
   Brunner H, 2002, MOVEMENT DISORD, V17, P928, DOI 10.1002/mds.10242
   Chaudhuri KR, 2012, EUR J NEUROL, V19, P105, DOI 10.1111/j.1468-1331.2011.03442.x
   CIANCHETTI C, 1980, PSYCHOPHARMACOLOGY, V67, P61, DOI 10.1007/BF00427596
   Comella CL, 2005, NEUROLOGY, V64, P1450, DOI 10.1212/01.WNL.0000158652.74601.48
   Diekelmann S, 2010, NAT REV NEUROSCI, V11, P114, DOI 10.1038/nrn2762
   Fantini ML, 2003, NEUROLOGY, V61, P1418, DOI 10.1212/WNL.61.10.1418
   Fogel SM, 2007, BEHAV BRAIN RES, V180, P48, DOI 10.1016/j.bbr.2007.02.037
   Gagnon JF, 2002, NEUROLOGY, V59, P585, DOI 10.1212/WNL.59.4.585
   GILLIN JC, 1973, ELECTROEN CLIN NEURO, V35, P181
   Gooneratne NS, 2011, J SLEEP RES, V20, P434, DOI 10.1111/j.1365-2869.2010.00889.x
   Happe S, 2005, J NEUROL, V252, P936, DOI 10.1007/s00415-005-0785-0
   Högl B, 2010, MOVEMENT DISORD, V25, P2704, DOI 10.1002/mds.23190
   HOEHN MM, 1967, NEUROLOGY, V17, P427, DOI 10.1212/WNL.17.5.427
   Högl B, 2003, NEUROPSYCHOPHARMACOL, V28, P1866, DOI 10.1038/sj.npp.1300250
   HUGHES AJ, 1992, J NEUROL NEUROSUR PS, V55, P181, DOI 10.1136/jnnp.55.3.181
   Iber C., 2007, AASM MANUAL SCORING, V0, P0
   Kaynak D, 2005, EUR J NEUROL, V12, P199, DOI 10.1111/j.1468-1331.2004.00971.x
   Kumru H, 2008, SLEEP, V31, P1418
   Laloux C, 2008, J SLEEP RES, V17, P101, DOI 10.1111/j.1365-2869.2008.00625.x
   Marinus J, 2003, SLEEP, V26, P1049, DOI 10.1093/sleep/26.8.1049
   Martinez-Martin P, 2008, MOVEMENT DISORD, V23, P1681, DOI 10.1002/mds.22110
   MONTI JM, 1989, EUR J PHARMACOL, V169, P61, DOI 10.1016/0014-2999(89)90817-0
   MONTI JM, 1988, PSYCHOPHARMACOLOGY, V95, P395
   Reichmann H., 2011, PARKINSONS DIS, V2011, P0
   Schmidt MH, 2006, SLEEP MED, V7, P418, DOI 10.1016/j.sleep.2006.03.018
   Stavitsky K, 2011, COGN BEHAV NEUROL, V24, P43, DOI 10.1097/WNN.0b013e31821a4a95
   Stocchi F, 1998, J NEUROL, V245, PS15, DOI 10.1007/PL00007731
   Tandberg E, 1998, MOVEMENT DISORD, V13, P895, DOI 10.1002/mds.870130606
   Tomlinson CL, 2010, MOVEMENT DISORD, V25, P2649, DOI 10.1002/mds.23429
   TRAMPUS M, 1991, EUR J PHARMACOL, V194, P189, DOI 10.1016/0014-2999(91)90104-X
   Trenkwalder C, 2011, MOVEMENT DISORD, V26, P90, DOI 10.1002/mds.23441
   VANHILTEN B, 1994, ARCH NEUROL-CHICAGO, V51, P922, DOI 10.1001/archneur.1994.00540210094018
   VANHILTEN JJ, 1993, CLIN NEUROPHARMACOL, V16, P36, DOI 10.1097/00002826-199302000-00004
   Wailke S, 2011, EUR J NEUROL, V18, P590, DOI 10.1111/j.1468-1331.2010.03213.x
   WYATT RJ, 1970, NATURE, V228, P999, DOI 10.1038/228999a0
NR 38
TC 32
Z9 34
U1 0
U2 12
PU ELSEVIER SCI LTD
PI OXFORD
PA THE BOULEVARD, LANGFORD LANE, KIDLINGTON, OXFORD OX5 1GB, OXON, ENGLAND
SN 1353-8020
EI 
J9 PARKINSONISM RELAT D
JI Parkinsonism Relat. Disord.
PD OCT 15
PY 2013
VL 19
IS 10
BP 859
EP 863
DI 10.1016/j.parkreldis.2013.05.009
PG 5
WC Clinical Neurology
SC Neurosciences & Neurology
GA 223EZ
UT WOS:000324788800002
PM 23751512
DA 2024-02-02
ER

PT J
AU Munhoz, RP
   Teive, HA
   Eleftherohorinou, H
   Coin, LJ
   Lees, AJ
   Silveira-Moriyama, L
AF Munhoz, Renato Puppi
   Teive, Helio A.
   Eleftherohorinou, Hariklia
   Coin, Lachlan J.
   Lees, Andrew J.
   Silveira-Moriyama, Laura
TI Demographic and motor features associated with the occurrence of neuropsychiatric and sleep complications of Parkinson's disease
SO JOURNAL OF NEUROLOGY NEUROSURGERY AND PSYCHIATRY
LA English
DT Article
ID restless legs syndrome; behavior disorder; nonmotor symptoms; dementia; risk; progression; definition; severity
AB Objective To determine whether four key neuropsychiatric and sleep related features associated with Parkinson's disease (PD) are associated with the motor handicap and demographic data. Background The growing number of recognised non-motor features of PD makes routine screening of all these symptoms impractical. Here, we investigated the hypothesis that standard demographic data and the routine assessment of motor signs is associated with the presence of dementia, psychosis, clinically probable rapid eye movement (REM) sleep behavior disorder (cpRBD) and restless legs syndrome (RLS). Methods 775 patients with PD underwent standardised assessment of motor features and the presence of dementia, psychosis, cpRBD and RLS. A stepwise feature elimination procedure with fitted logistic regression models was applied to identify which/if any combination of demographic and motor factors is associated with each of the four studied non-motor features. A within-study out-of-sample estimate of the power of the predicted values of the models was calculated using standard evaluation procedures. Results Age and Hoehn&Yahr (H&Y) stage were strongly associated with the presence of dementia (p value<0.001 for both factors in the final selected model) while a combination of age, disease duration, H&Y stage, dopamine agonists and catechol-O-methyltransferase (COMT) inhibitors was associated with the presence of psychosis. Disease duration and H&Y stage were the significant indicators of cpRBD, and the lack of significant motor asymmetry was the only significant feature associated with RLS-type symptoms but the evidence of association was weak. Conclusions Demographic and motor features routinely collected in patients with PD can estimate the occurrence of neuropsychiatric and sleep-related features of PD.
C1 [Munhoz, Renato Puppi; Teive, Helio A.] Univ Fed Parana, Dept Neurol, Hosp Clin, BR-80060000 Curitiba, Parana, Brazil.
   [Munhoz, Renato Puppi] Assoc Paranaense Portadores Parkinsonismo, Curitiba, Parana, Brazil.
   [Eleftherohorinou, Hariklia; Coin, Lachlan J.] Univ London Imperial Coll Sci Technol & Med, Ctr Biostat, Dept Epidemiol & Publ Hlth, London, England.
   [Lees, Andrew J.; Silveira-Moriyama, Laura] UCL Inst Neurol, Reta Lila Weston Inst, London WC1N 1PJ, England.
   [Silveira-Moriyama, Laura] Univ Estadual Campinas, Dept Neurol, FCM, UNICAMP, Campinas, SP, Brazil.
C3 Universidade Federal do Parana; Imperial College London; University of London; University College London; Universidade Estadual de Campinas
RP Silveira-Moriyama, L (corresponding author), UCL Inst Neurol, Reta Lila Weston Inst Neurol Studies, London WC1N 1PJ, England.
EM laura.moriyama@ucl.ac.uk
FU Reta Lila Weston Fellowship; University of Campinas, UNICAMP
CR Aarsland D, 2001, NEUROLOGY, V56, P730, DOI 10.1212/WNL.56.6.730
   American Psychiatric Association, 2000, DIAGNOSTIC STAT MANU, V0, P0, DOI DOI 10.1176/dsm10.1176/appi.books.9780890420249.dsm-iv-tr
   Barone P, 2009, MOVEMENT DISORD, V24, P1641, DOI 10.1002/mds.22643
   Benninger DH, 2010, MOVEMENT DISORD, V25, P1597, DOI 10.1002/mds.23121
   Calzetti S, 2009, NEUROL SCI, V30, P119, DOI 10.1007/s10072-009-0037-7
   CAPARROSLEFEBVRE D, 1995, J NEUROL NEUROSUR PS, V58, P51, DOI 10.1136/jnnp.58.1.51
   Connor JR, 2003, NEUROLOGY, V61, P304, DOI 10.1212/01.WNL.0000078887.16593.12
   Diagnostic Classification Steering Committee, 1990, CSD INT CLASS SLEEP, V0, P0
   Fahn S, 1987, RECENT DEV PARKINSON, V0, P153
   Gama RL, 2010, PARKINSONISM RELAT D, V16, P275, DOI 10.1016/j.parkreldis.2010.01.002
   GIBB WRG, 1988, J NEUROL NEUROSUR PS, V51, P745, DOI 10.1136/jnnp.51.6.745
   Gjerstad MD, 2008, J NEUROL NEUROSUR PS, V79, P387, DOI 10.1136/jnnp.2007.116830
   Godau J, 2007, MOVEMENT DISORD, V22, P187, DOI 10.1002/mds.21230
   Halliday GM, 2010, ANN NY ACAD SCI, V1184, P188, DOI 10.1111/j.1749-6632.2009.05118.x
   Hening WA, 2009, SLEEP MED, V10, P976, DOI 10.1016/j.sleep.2008.09.015
   Hobson P, 2004, MOVEMENT DISORD, V19, P1043, DOI 10.1002/mds.20216
   HOEHN MM, 1967, NEUROLOGY, V17, P427, DOI 10.1212/WNL.17.5.427
   Högl B, 2005, NEUROLOGY, V64, P1920, DOI 10.1212/01.WNL.0000163996.64461.A3
   Hughes TA, 2000, NEUROLOGY, V54, P1596, DOI 10.1212/WNL.54.8.1596
   Lavault S, 2010, J NEUROL, V257, P1154, DOI 10.1007/s00415-010-5482-y
   LEE CS, 1995, NEUROLOGY, V45, P435, DOI 10.1212/WNL.45.3.435
   Lee JE, 2010, PARKINSONISM RELAT D, V16, P105, DOI 10.1016/j.parkreldis.2009.08.005
   Lees AJ, 2009, LANCET, V373, P2055, DOI 10.1016/S0140-6736(09)60492-X
   Levy G, 2002, ANN NEUROL, V51, P722, DOI 10.1002/ana.10219
   LOZANO AM, 1995, LANCET, V346, P1383, DOI 10.1016/S0140-6736(95)92404-3
   Mason SJ, 2002, Q J ROY METEOR SOC, V128, P2145, DOI 10.1256/003590002320603584
   Ondo WG, 2002, ARCH NEUROL-CHICAGO, V59, P421, DOI 10.1001/archneur.59.3.421
   Onofrj M, 2002, NEUROL SCI, V23, PS91, DOI 10.1007/s100720200085
   PAULUS W, 1991, J NEUROPATH EXP NEUR, V50, P743, DOI 10.1097/00005072-199111000-00006
   R Core Team, 2014, R LANG ENV STAT COMP, V0, P0, DOI DOI 10.1007/978-3-540-74686-7
   STERN Y, 1993, NEUROLOGY, V43, P1690, DOI 10.1212/WNL.43.9.1690
   WALTERS AS, 1995, MOVEMENT DISORD, V10, P634, DOI 10.1002/mds.870100517
   Weintraub D, 2004, J AM GERIATR SOC, V52, P784, DOI 10.1111/j.1532-5415.2004.52219.x
   Yoritaka A, 2009, EUR NEUROL, V61, P164, DOI 10.1159/000189269
NR 34
TC 20
Z9 20
U1 0
U2 4
PU BMJ PUBLISHING GROUP
PI LONDON
PA BRITISH MED ASSOC HOUSE, TAVISTOCK SQUARE, LONDON WC1H 9JR, ENGLAND
SN 0022-3050
EI 1468-330X
J9 J NEUROL NEUROSUR PS
JI J. Neurol. Neurosurg. Psychiatry
PD AUG 15
PY 2013
VL 84
IS 8
BP 883
EP 887
DI 10.1136/jnnp-2012-304440
PG 5
WC Clinical Neurology; Psychiatry; Surgery
SC Neurosciences & Neurology; Psychiatry; Surgery
GA 292NP
UT WOS:000329909200014
PM 23463867
DA 2024-02-02
ER

PT J
AU Shneyder, N
   Adler, CH
   Hentz, JG
   Shill, H
   Caviness, JN
   Sabbagh, MN
   Beach, TG
   Driver-Dunckley, E
AF Shneyder, Natalya
   Adler, Charles H.
   Hentz, Joseph G.
   Shill, Holly
   Caviness, John N.
   Sabbagh, Marwan N.
   Beach, Thomas G.
   Driver-Dunckley, Erika
TI Autonomic complaints in patients with restless legs syndrome
SO SLEEP MEDICINE
LA English
DT Article
DE Restless legs syndrome; Autonomic complaints; Autonomic dysfunction; Gastrointestinal symptoms; SCOPA; Periodic limb movements
ID periodic limb movements; blood-pressure; sleep; prevalence; disease; hypertension; association
AB Background: Data regarding autonomic function in restless legs syndrome (RLS) are limited to heart rate and blood pressure changes in cases with periodic limb movements (PLMS). Methods: We compared autonomic symptoms of 49 subjects with RLS vs 291 control subjects using the Scales for Outcome in Parkinson disease-Autonomic (SCOPA-AUT) questionnaire, consisting of 23 items in six domains scored from 0 to 3. The total score and domain scores were transformed to 0-100 points. Subjects with neurodegenerative disorders (i.e., dementia, Parkinsonism) were excluded. Results: The RLS group was younger (mean +/- standard deviation, 77.9 +/- 8.0 vs 80.5 +/- 7.9 years; P = .03) and included more women (84% vs 69%; P = .04). The mean SCOPA-AUT total score was higher in the RLS group compared with the control group (20 +/- 11 vs 16 +/- 9; P = .005). Additionally the RLS group had abnormalities in gastrointestinal, cardiovascular, and pupillomotor domains. When comparing the percentage of subjects with any complaint on individual questions (score of >= 1), the RLS group had a greater number of subjects with sialorrhea, constipation, early abdominal fullness, lightheadedness when standing, and heat intolerance. Conclusions: Autonomic complaints, especially gastrointestinal, cardiovascular, and oversensitivity to light, were significantly increased in subjects with RLS. Causes for autonomic dysfunction in RLS require further investigation. (C) 2013 Elsevier B. V. All rights reserved.
C1 [Shneyder, Natalya; Adler, Charles H.; Caviness, John N.; Driver-Dunckley, Erika] Mayo Clin, Parkinsons Dis & Movement Disorders Ctr, Scottsdale, AZ USA.
   [Shill, Holly; Sabbagh, Marwan N.; Beach, Thomas G.] Banner Sun Hlth Res Inst, Phoenix, AZ USA.
   [Hentz, Joseph G.] Mayo Clin, Biostat Sect, Scottsdale, AZ USA.
C3 Mayo Clinic; Mayo Clinic Phoenix; Banner Research; Banner Health; Banner Sun Health Research Institute; Mayo Clinic; Mayo Clinic Phoenix
RP Driver-Dunckley, E (corresponding author), 13400 E Shea Blvd, Scottsdale, AZ 85259 USA.
EM driverdunckley.erika@mayo.edu
FU Arizona Biomedical Research Commission [4001, 05-901, 0011, 1001]; Michael J. Fox Foundation for Parkinson's Research (Prescott Family Initiative); Arizona Department of Health Services [211002]; National Institute on Aging [P30 AG19610]; Mayo Clinic Foundation for Medical Education and Research; Sun Health Foundation
CR Allen RP, 2003, SLEEP MED, V4, P101, DOI 10.1016/S1389-9457(03)00010-8
   Allen RP, 2005, ARCH INTERN MED, V165, P1286, DOI 10.1001/archinte.165.11.1286
   Batool-Anwar S, 2011, HYPERTENSION, V58, P791, DOI 10.1161/HYPERTENSIONAHA.111.174037
   EspinarSierra J, 1997, PSYCHIAT CLIN NEUROS, V51, P103, DOI 10.1111/j.1440-1819.1997.tb02370.x
   Gao X, 2010, SLEEP, V33, P75, DOI 10.1093/sleep/33.1.75
   Hening WA, 2007, MOVEMENT DISORD, V22, PS395, DOI 10.1002/mds.21665
   Högl B, 2005, NEUROLOGY, V64, P1920, DOI 10.1212/01.WNL.0000163996.64461.A3
   Ohayon MM, 2002, J PSYCHOSOM RES, V53, P547, DOI 10.1016/S0022-3999(02)00443-9
   Pennestri MH, 2007, NEUROLOGY, V68, P1213, DOI 10.1212/01.wnl.0000259036.89411.52
   Phillips B, 2006, CHEST, V129, P76, DOI 10.1378/chest.129.1.76
   Rothdach AJ, 2000, NEUROLOGY, V54, P1064, DOI 10.1212/WNL.54.5.1064
   Siddiqui F, 2007, CLIN NEUROPHYSIOL, V118, P1923, DOI 10.1016/j.clinph.2007.05.006
   Trotti LM, 2009, SLEEP MED, V10, P668, DOI 10.1016/j.sleep.2008.06.009
   Visser M, 2004, MOVEMENT DISORD, V19, P1306, DOI 10.1002/mds.20153
   Walters AS, 2009, SLEEP, V32, P589, DOI 10.1093/sleep/32.5.589
   Winkelman JW, 2008, NEUROLOGY, V70, P35, DOI 10.1212/01.wnl.0000287072.93277.c9
   Winkelman JW, 2006, SLEEP MED, V7, P545, DOI 10.1016/j.sleep.2006.01.004
   Zucconi M, 2006, SLEEP MED, V7, P175, DOI 10.1016/j.sleep.2006.01.001
NR 18
TC 26
Z9 26
U1 0
U2 3
PU ELSEVIER
PI AMSTERDAM
PA RADARWEG 29, 1043 NX AMSTERDAM, NETHERLANDS
SN 1389-9457
EI 1878-5506
J9 SLEEP MED
JI Sleep Med.
PD DEC 15
PY 2013
VL 14
IS 12
BP 1413
EP 1416
DI 10.1016/j.sleep.2013.08.781
PG 4
WC Clinical Neurology
SC Neurosciences & Neurology
GA 259PH
UT WOS:000327538300030
PM 24152795
DA 2024-02-02
ER

PT J
AU Antonini, A
   Calandrella, D
   Merello, M
   Koutsikos, K
   Pilleri, M
AF Antonini, Angelo
   Calandrella, Daniela
   Merello, Marcelo
   Koutsikos, Konstantinos
   Pilleri, Manuela
TI Effects of rotigotine on Parkinson's disease-related sleep disturbances
SO EXPERT OPINION ON PHARMACOTHERAPY
LA English
DT Review
DE dopamine; Parkinson's disease; rotigotine; sleep disturbance
ID restless legs syndrome; excessive daytime sleepiness; post hoc analysis; transdermal rotigotine; rem-sleep; nonmotor symptoms; behavior disorder; double-blind; controlled-trial; open-label
AB Introduction: Sleep abnormalities are a frequent non-motor symptom and a prominent cause of disability in patients with Parkinson's disease (PD). Areas covered: This review discusses what is currently known about the characteristics of sleep disturbances in PD patients and attempts to clarify the role of dopaminergic pathways in their pathogenesis as well as the beneficial effect of dopaminergic agents in their treatment. In particular, this review will focus on the effects of transdermal rotigotine on improving PD-related sleep disorders. Expert opinion: Sleep disturbances are common in PD, and these disturbances can be reduced or resolved, in large part, by preventing or attenuating nocturnal and early morning motor and non-motor symptoms of PD. The studies discussed within this review suggest that sleep disorders are not just a consequence of motor impairment and dopaminergic therapy but are an integral part of the neurodegenerative process of PD. This is supported by the appearance of specific sleep disturbances, which are related to degeneration of the brainstem areas involved in the regulation of sleep/wake states in advance of typical PD symptoms. Development of more detailed diagnostic tools aimed at detecting sleep disturbances and at defining the main causative factors of sleep disturbances in PD will lead to improved treatment of these disturbances.
C1 [Antonini, Angelo; Calandrella, Daniela; Pilleri, Manuela] IRCCS San Camillo, Dept Parkinsons Dis & Movement Disorders, Venice, Italy.
   [Merello, Marcelo] FLENI, Dept Neurosci, Movement Disorders Sect, Raul Carrea Inst Neurol Res, Buenos Aires, DF, Argentina.
   [Koutsikos, Konstantinos] Univ Padua, Rehabil Unit, Dept Neurosci, Sci NPSRR, I-35100 Padua, Italy.
C3 IRCCS Ospedale San Camillo; University of Padua
RP Antonini, A (corresponding author), IRCCS San Camillo, Dept Parkinsons Dis & Movement Disorders, Viale Alberoni 70, Venice, Italy.
EM angelo3000@yahoo.com
CR Allen RP, 2003, SLEEP MED, V4, P101, DOI 10.1016/S1389-9457(03)00010-8
   Antonini A, 2013, NEUROLOGY, V80, P784, DOI 10.1212/WNL.0b013e318285c16d
   Baumann CR, 2007, EUR J NEUROL, V14, P1369, DOI 10.1111/j.1468-1331.2007.01981.x
   Beaulieu JM, 2011, PHARMACOL REV, V63, P182, DOI 10.1124/pr.110.002642
   Blindauer K, 2003, ARCH NEUROL-CHICAGO, V60, P1721
   Boeve BF, 2007, BRAIN, V130, P2770, DOI 10.1093/brain/awm056
   Boroojerdi B, 2010, DRUG TODAY, V46, P483, DOI 10.1358/dot.2010.46.7.1463530
   Braak H, 2003, NEUROBIOL AGING, V24, P197, DOI 10.1016/S0197-4580(02)00065-9
   Braun M, 2005, EUR J NEUROL, V12, P96
   Breen DP, 2013, J NEUROL NEUROSUR PS, V84, P233, DOI 10.1136/jnnp-2012-304097
   BUYSSE DJ, 1989, PSYCHIAT RES, V28, P193, DOI 10.1016/0165-1781(89)90047-4
   Chaudhuri KR, 2011, MOVEMENT DISORD, V26, P0
   Chaudhuri KR, 2013, PARKINSONISM RELAT D, V19, P660, DOI 10.1016/j.parkreldis.2013.02.018
   Chaudhuri KR, 2009, EXP NEUROL, V216, P247, DOI 10.1016/j.expneurol.2008.12.005
   Chaudhuri KR, 2002, J NEUROL NEUROSUR PS, V73, P629, DOI 10.1136/jnnp.73.6.629
   Chen JJ, 2009, PHARMACOTHERAPY, V29, P1452, DOI 10.1592/phco.29.12.1452
   Chotinaiwattarakul W, 2011, SLEEP BREATH, V15, P471, DOI 10.1007/s11325-010-0362-3
   Claassen DO, 2010, NEUROLOGY, V75, P494, DOI 10.1212/WNL.0b013e3181ec7fac
   Colosimo C, 2010, J NEUROL, V257, P5, DOI 10.1007/s00415-009-5255-7
   Comella CL, 1998, NEUROLOGY, V51, P526, DOI 10.1212/WNL.51.2.526
   Comella CL, 2007, MOVEMENT DISORD, V22, PS367, DOI 10.1002/mds.21682
   Dhawan V, 2006, AGE AGEING, V35, P220, DOI 10.1093/ageing/afj087
   Dzirasa K, 2006, J NEUROSCI, V26, P10577, DOI 10.1523/JNEUROSCI.1767-06.2006
   Eisensehr I, 2003, SLEEP, V26, P507, DOI 10.1093/sleep/26.5.507
   Eisensehr I, 2001, NEUROLOGY, V57, P1307, DOI 10.1212/WNL.57.7.1307
   Elmer LW, 2012, PARKINSONISM RELAT D, V18, P488, DOI 10.1016/j.parkreldis.2012.01.008
   Elshoff JP, 2012, CLIN THER, V34, P966, DOI 10.1016/j.clinthera.2012.02.008
   España RA, 2011, SLEEP, V34, P845, DOI 10.5665/SLEEP.1112
   Frucht S, 1999, NEUROLOGY, V52, P1908, DOI 10.1212/WNL.52.9.1908
   Frucht SJ, 2004, NEUROL CLIN, V22, P379, DOI 10.1016/j.ncl.2003.12.007
   Giladi N, 2007, MOVEMENT DISORD, V22, P2398, DOI 10.1002/mds.21741
   Giladi N, 2010, J NEURAL TRANSM, V117, P1395, DOI 10.1007/s00702-010-0506-4
   Grinberg LT, 2010, J NEUROL SCI, V289, P81, DOI 10.1016/j.jns.2009.08.021
   Happe S, 2007, J NEUROL, V254, P1037, DOI 10.1007/s00415-006-0483-6
   Högl B, 2012, BMC NEUROL, V12, P0, DOI 10.1186/1471-2377-12-106
   Iranzo A, 2011, LANCET NEUROL, V10, P797, DOI 10.1016/S1474-4422(11)70152-1
   Iranzo A, 2010, LANCET NEUROL, V9, P1070, DOI 10.1016/S1474-4422(10)70216-7
   Iranzo de Riquer Alex, 2011, NEUROLOGIST, V17, PS38, DOI 10.1097/NRL.0b013e31823966f8
   Jankovic J, 2007, ARCH NEUROL-CHICAGO, V64, P676, DOI 10.1001/archneur.64.5.676
   JOHNS MW, 1992, SLEEP, V15, P376, DOI 10.1093/sleep/15.4.376
   JOHNS MW, 1991, SLEEP, V14, P540, DOI 10.1093/sleep/14.6.540
   Kehr J, 2007, J NEURAL TRANSM, V114, P1027, DOI 10.1007/s00702-007-0719-3
   Khedr EM, 2013, CLIN NEUROL NEUROSUR, V115, P673, DOI 10.1016/j.clineuro.2012.07.032
   Knie B, 2011, CNS DRUGS, V25, P203, DOI 10.2165/11539720-000000000-00000
   LEES AJ, 1988, CLIN NEUROPHARMACOL, V11, P512, DOI 10.1097/00002826-198812000-00004
   LeWitt PA, 2008, NEW ENGL J MED, V359, P2468, DOI 10.1056/NEJMct0800326
   LeWitt PA, 2007, NEUROLOGY, V68, P1262, DOI 10.1212/01.wnl.0000259516.61938.bb
   LeWitt PA, 2013, J NEURAL TRANSM, V120, P1069, DOI 10.1007/s00702-012-0925-5
   Lu J, 2006, J NEUROSCI, V26, P193, DOI 10.1523/JNEUROSCI.2244-05.2006
   Luppi PH, 2011, SLEEP MED REV, V15, P153, DOI 10.1016/j.smrv.2010.08.002
   Martinez-Martin P, 2009, NEUROLOGY, V73, P1584, DOI 10.1212/WNL.0b013e3181c0d416
   Menza M, 2010, MOVEMENT DISORD, V25, PS117, DOI 10.1002/mds.22788
   Monti JM, 2007, SLEEP MED REV, V11, P113, DOI 10.1016/j.smrv.2006.08.003
   Monti JM, 2008, PROG BRAIN RES, V172, P625, DOI 10.1016/S0079-6123(08)00929-1
   Montplaisir J, 2010, MOVEMENT DISORD, V25, P2044, DOI 10.1002/mds.23257
   Nielsen T, 2009, SLEEP, V32, P1629, DOI 10.1093/sleep/32.12.1629
   OSuilleabhain PE, 2002, ARCH NEUROL-CHICAGO, V59, P986, DOI 10.1001/archneur.59.6.986
   Oerlemans WGH, 2002, SLEEP MED, V3, P147, DOI 10.1016/S1389-9457(01)00127-7
   Paus S, 2003, MOVEMENT DISORD, V18, P659, DOI 10.1002/mds.10417
   Perez-Lloret S, 2013, FUND CLIN PHARMACOL, V27, P81, DOI 10.1111/j.1472-8206.2012.01028.x
   Pham DQ, 2008, CLIN THER, V30, P813, DOI 10.1016/j.clinthera.2008.05.007
   Pilleri M, 2013, J NEURAL TRANSM, V120, P349, DOI 10.1007/s00702-012-0947-z
   Poewe WH, 2007, LANCET NEUROL, V6, P513, DOI 10.1016/S1474-4422(07)70108-4
   Postuma RB, 2009, NEUROLOGY, V72, P1296, DOI 10.1212/01.wnl.0000340980.19702.6e
   Rascol O, 2009, EXPERT OPIN PHARMACO, V10, P677, DOI 10.1517/14656560902746041 
   Razmy A, 2004, ARCH NEUROL-CHICAGO, V61, P97, DOI 10.1001/archneur.61.1.97
   Rye DB, 2012, NEUROL CLIN, V30, P1137, DOI 10.1016/j.ncl.2012.08.004
   Sakamoto K, 2005, EUR J NEUROSCI, V22, P3129, DOI 10.1111/j.1460-9568.2005.04512.x
   Scheller D, 2008, EUR J PHARMACOL, V584, P111, DOI 10.1016/j.ejphar.2008.01.038
   Scheller D, 2009, N-S ARCH PHARMACOL, V379, P73, DOI 10.1007/s00210-008-0341-4
   SCHENCK CH, 1986, SLEEP, V9, P293, DOI 10.1093/sleep/9.2.293
   Scherfler C, 2011, ANN NEUROL, V69, P400, DOI 10.1002/ana.22245
   Seppi K, 2011, MOVEMENT DISORD, V26, PS42, DOI 10.1002/mds.23884
   Stockner H, 2009, MOVEMENT DISORD, V24, P1906, DOI 10.1002/mds.22483
   Suzuki K, 2011, PARKINSONS DIS-US, V2011, P0, DOI 10.4061/2011/219056
   Swick TJ, 2012, PARKINSONS DIS-US, V2012, P0, DOI 10.1155/2012/205471
   Tandberg E, 1999, MOVEMENT DISORD, V14, P922, DOI 10.1002/1531-8257(199911)14:6<922::AID-MDS1003>3.0.CO;2-7
   Trenkwalder C, 2011, MOVEMENT DISORD, V26, P644, DOI 10.1002/mds.23476
   Trenkwalder C, 2011, MOVEMENT DISORD, V26, P90, DOI 10.1002/mds.23441
   Vibha D, 2011, CLIN NEUROL NEUROSUR, V113, P472, DOI 10.1016/j.clineuro.2011.02.007
   Videnovic A, 2013, EXP NEUROL, V243, P45, DOI 10.1016/j.expneurol.2012.08.018
   Watts RL, 2007, NEUROLOGY, V68, P272, DOI 10.1212/01.wnl.0000252355.79284.22
   Wilt TJ, 2013, JAMA INTERN MED, V173, P496, DOI 10.1001/jamainternmed.2013.3733
   Witkovsky P, 2004, DOC OPHTHALMOL, V108, P17, DOI 10.1023/B:DOOP.0000019487.88486.0a
   Zoccolella S, 2011, SLEEP MED REV, V15, P41, DOI 10.1016/j.smrv.2010.02.004
NR 85
TC 6
Z9 6
U1 0
U2 8
PU TAYLOR & FRANCIS LTD
PI ABINGDON
PA 2-4 PARK SQUARE, MILTON PARK, ABINGDON OR14 4RN, OXON, ENGLAND
SN 1465-6566
EI 1744-7666
J9 EXPERT OPIN PHARMACO
JI Expert Opin. Pharmacother.
PD DEC 15
PY 2013
VL 14
IS 18
BP 2571
EP 2580
DI 10.1517/14656566.2013.849692
PG 10
WC Pharmacology & Pharmacy
SC Pharmacology & Pharmacy
GA 255QP
UT WOS:000327255200012
PM 24138154
DA 2024-02-02
ER

PT J
AU Willison, LD
   Kudo, T
   Loh, DH
   Kuljis, D
   Colwell, CS
AF Willison, L. David
   Kudo, Takashi
   Loh, Dawn H.
   Kuljis, Dika
   Colwell, Christopher S.
TI Circadian dysfunction may be a key component of the non-motor symptoms of Parkinson's disease: Insights from a transgenic mouse model
SO EXPERIMENTAL NEUROLOGY
LA English
DT Review
DE Circadian; Dopamine; Parkinson's disease; Non-motor symptoms of Parkinson's disease; Sleep; Suprachiasmatic nucleus
ID sleep behavior disorder; suprachiasmatic nucleus neurons; excessive daytime sleepiness; restless legs syndrome; clock gene-expression; alpha-synuclein; oxidative stress; substantia-nigra; activity rhythm; animal-model
AB Sleep disorders are nearly ubiquitous among patients with Parkinson's disease (PD), and they manifest early in the disease process. While there are a number of possible mechanisms underlying these sleep disturbances, a primary dysfunction of the circadian system should be considered as a contributing factor. Our laboratory's behavioral phenotyping of a well-validated transgenic mouse model of PD reveals that the electrical activity of neurons within the master pacemaker of the circadian system, the suprachiasmatic nuclei (SCN), is already disrupted at the onset of motor symptoms, although the core features of the intrinsic molecular oscillations in the SCN remain functional. Our observations suggest that the fundamental circadian deficit in these mice lies in the signaling output from the SCN, which may be caused by known mechanisms in PD etiology: oxidative stress and mitochondrial disruption. Disruption of the circadian system is expected to have pervasive effects throughout the body and may itself lead to neurological and cardiovascular disorders. In fact, there is much overlap in the non-motor symptoms experienced by PD patients and in the consequences of circadian disruption. This raises the possibility that the sleep and circadian dysfunction experienced by PD patients may not merely be a subsidiary of the motor symptoms, but an integral part of the disease. Furthermore, we speculate that circadian dysfunction can even accelerate the pathology underlying PD. If these hypotheses are correct, more aggressive treatment of the circadian misalignment and sleep disruptions in PD patients early in the pathogenesis of the disease may be powerful positive modulators of disease progression and patient quality of life. (C) 2013 Elsevier Inc. All rights reserved.
C1 [Kudo, Takashi; Loh, Dawn H.; Kuljis, Dika; Colwell, Christopher S.] Univ Calif Los Angeles, Dept Psychiat & Biobehav Sci, Lab Circadian & Sleep Med, David Geffen Sch Med, Los Angeles, CA 90024 USA.
   [Willison, L. David] Univ Calif Los Angeles, Div Child & Adolescent Psychiat, Lab Circadian & Sleep Med, David Geffen Sch Med, Los Angeles, CA 90024 USA.
C3 University of California System; University of California Los Angeles; University of California Los Angeles Medical Center; David Geffen School of Medicine at UCLA; University of California System; University of California Los Angeles; University of California Los Angeles Medical Center; David Geffen School of Medicine at UCLA
RP Colwell, CS (corresponding author), Univ Calif Los Angeles, Dept Psychiat & Biobehav Sci, Lab Circadian & Sleep Med, 760 Westwood Plaza, Los Angeles, CA 90024 USA.
EM ccolwell@mednet.ucla.edu
FU NICHD NIH HHS [T32 HD007228] Funding Source: Medline
CR Abbott RD, 2005, NEUROLOGY, V65, P1442, DOI 10.1212/01.wnl.0000183056.89590.0d
   Abou-Sleiman PM, 2006, NAT REV NEUROSCI, V7, P207, DOI 10.1038/nrn1868
   Acheson A, 2007, PHYSIOL BEHAV, V91, P579, DOI 10.1016/j.physbeh.2007.03.020
   Ahlskog JE, 2011, PHYSIOL BEHAV, V104, P168, DOI 10.1016/j.physbeh.2011.04.055
   Almirall H, 1999, J NEURAL TRANSM, V106, P1125, DOI 10.1007/s007020050228
   Anderson C, 2011, BEHAV BRAIN RES, V217, P463, DOI 10.1016/j.bbr.2010.09.020
   Antoch MP, 2010, CIRC RES, V106, P68, DOI 10.1161/CIRCRESAHA.109.207076
   Arnulf I, 2012, MOVEMENT DISORD, V27, P677, DOI 10.1002/mds.24957
   Aston-Jones G, 2001, NAT NEUROSCI, V4, P732, DOI 10.1038/89522
   Baggs JE, 2010, CURR OPIN GENET DEV, V20, P581, DOI 10.1016/j.gde.2010.08.009
   Balaban RS, 2005, CELL, V120, P483, DOI 10.1016/j.cell.2005.02.001
   Balija MBG, 2011, PLOS ONE, V6, P0, DOI 10.1371/journal.pone.0024701
   Barraud Q, 2009, EXP NEUROL, V219, P574, DOI 10.1016/j.expneurol.2009.07.019
   Bechtold DA, 2010, TRENDS PHARMACOL SCI, V31, P191, DOI 10.1016/j.tips.2010.01.002
   Björklund A, 2010, PROG BRAIN RES, V184, P133, DOI 10.1016/S0079-6123(10)84007-5
   Björklund A, 2010, PROG BRAIN RES, V184, P325, DOI 10.1016/S0079-6123(10)84017-8
   Björklund A, 2010, PROG BRAIN RES, V184, P53, DOI 10.1016/S0079-6123(10)84004-X
   Blonder LX, 2011, BEHAV NEUROL, V24, P201, DOI 10.1155/2011/143857
   Boeve BF, 2007, BRAIN, V130, P2770, DOI 10.1093/brain/awm056
   Boeve BF, 2010, LANCET NEUROL, V9, P1040, DOI 10.1016/S1474-4422(10)70221-0
   Boger HA, 2010, PROG NEUROBIOL, V90, P217, DOI 10.1016/j.pneurobio.2009.10.013
   Braak H, 2006, MOVEMENT DISORD, V21, P2042, DOI 10.1002/mds.21065
   Bray MS, 2008, AM J PHYSIOL-HEART C, V294, PH1036, DOI 10.1152/ajpheart.01291.2007
   Buijs RM, 2003, J COMP NEUROL, V464, P36, DOI 10.1002/cne.10765
   Burre J, 2010, SCIENCE, V329, P1663, DOI 10.1126/science.1195227
   Cabin DE, 2002, J NEUROSCI, V22, P8797
   Castanon-Cervantes O, 2010, J IMMUNOL, V185, P5796, DOI 10.4049/jimmunol.1001026
   Chen Z, 2012, P NATL ACAD SCI USA, V109, P101, DOI 10.1073/pnas.1118034108
   Chokroverty S, 2009, SEMIN NEUROL, V29, P446, DOI 10.1055/s-0029-1237124
   Claassen DO, 2010, NEUROLOGY, V75, P494, DOI 10.1212/WNL.0b013e3181ec7fac
   Colwell CS, 2011, NAT REV NEUROSCI, V12, P553, DOI 10.1038/nrn3086
   Colwell CS, 2010, NAT NEUROSCI, V13, P403, DOI 10.1038/nn0410-403
   Cookson MR, 2009, MOL NEURODEGENER, V4, P0, DOI 10.1186/1750-1326-4-9
   Cotella D, 2012, J NEUROSCI, V32, P4133, DOI 10.1523/JNEUROSCI.6153-11.2012
   Cummings JL, 2003, NEUROPSYCHIATRY AND BEHAVIORAL NEUROSCIENCE, V0, P0
   Dai DF, 2012, CIRC RES, V110, P1109, DOI 10.1161/CIRCRESAHA.111.246140
   Dani VS, 2005, P NATL ACAD SCI USA, V102, P12560, DOI 10.1073/pnas.0506071102
   Dawson TM, 2010, NEURON, V66, P646, DOI 10.1016/j.neuron.2010.04.034
   Deboer T, 2003, NAT NEUROSCI, V6, P1086, DOI 10.1038/nn1122
   Deurveilher S, 2005, NEUROSCIENCE, V130, P165, DOI 10.1016/j.neuroscience.2004.08.030
   Dhawan V, 2006, AGE AGEING, V35, P220, DOI 10.1093/ageing/afj087
   Dibner C, 2010, ANNU REV PHYSIOL, V72, P517, DOI 10.1146/annurev-physiol-021909-135821
   Diederich NJ, 2012, J NEUROL SCI, V314, P12, DOI 10.1016/j.jns.2011.10.025
   Durmer JS, 2005, SEMIN NEUROL, V25, P117, DOI 10.1055/s-0029-1237117
   Dutta D, 2012, CIRC RES, V110, P1125, DOI 10.1161/CIRCRESAHA.111.246108
   Edgar RS, 2012, NATURE, V485, P459, DOI 10.1038/nature11088
   Farajnia S, 2012, J NEUROSCI, V32, P5891, DOI 10.1523/JNEUROSCI.0469-12.2012
   Ferreira JJ, 2006, EUR J NEUROL, V13, P209, DOI 10.1111/j.1468-1331.2006.01262.x
   Fleming SM, 2006, NEUROSCIENCE, V142, P1245, DOI 10.1016/j.neuroscience.2006.07.005
   Fleming SM, 2008, EUR J NEUROSCI, V28, P247, DOI 10.1111/j.1460-9568.2008.06346.x
   Fleming SM, 2009, ADV BEHAV BIOL, V58, P483, DOI 10.1007/978-1-4419-0340-2_37
   Fleming SM, 2004, J NEUROSCI, V24, P9434, DOI 10.1523/JNEUROSCI.3080-04.2004
   Froy O, 2007, MOL IMMUNOL, V44, P1954, DOI 10.1016/j.molimm.2006.09.026
   Gagnon JF, 2008, CURR PHARM DESIGN, V14, P3430, DOI 10.2174/138161208786549353
   Gale JE, 2011, J BIOL RHYTHM, V26, P423, DOI 10.1177/0748730411416341
   Gerstner JR, 2010, NAT REV NEUROSCI, V11, P577, DOI 10.1038/nrn2881
   Gimble JM, 2011, CURR BIOL, V21, PR624, DOI 10.1016/j.cub.2011.07.009
   Glass JD, 2012, AM J PHYSIOL-REG I, V302, PR740, DOI 10.1152/ajpregu.00602.2011
   Gogolla N, 2009, J NEURODEV DISORD, V1, P172, DOI 10.1007/s11689-009-9023-x
   Gravotta L, 2011, J MOL NEUROSCI, V45, P162, DOI 10.1007/s12031-011-9520-8
   Hampp G, 2008, CURR BIOL, V18, P678, DOI 10.1016/j.cub.2008.04.012
   Hardeland R, 2003, CHRONOBIOL INT, V20, P921, DOI 10.1081/CBI-120025245
   Hastings MH, 2003, NAT REV NEUROSCI, V4, P649, DOI 10.1038/nrn1177
   Hawkes CH, 2007, NEUROPATH APPL NEURO, V33, P599, DOI 10.1111/j.1365-2990.2007.00874.x
   Hirota T, 2010, PLOS BIOL, V8, P0, DOI 10.1371/journal.pbio.1000559
   Hogenesch John B, 2003, NOVARTIS FOUND SYMP, V253, P171
   HONMA K, 1987, PHYSIOL BEHAV, V40, P767, DOI 10.1016/0031-9384(87)90281-2
   Honma K, 2009, EUR J NEUROSCI, V30, P1707, DOI 10.1111/j.1460-9568.2009.06976.x
   HONMA KI, 1986, PHYSIOL BEHAV, V38, P687, DOI 10.1016/0031-9384(86)90265-9
   Hood S, 2010, J NEUROSCI, V30, P14046, DOI 10.1523/JNEUROSCI.2128-10.2010
   Hossain Jamil L, 2002, SLEEP BREATH, V6, P85, DOI 10.1055/s-2002-32322
   Imbesi M, 2009, NEUROSCIENCE, V158, P537, DOI 10.1016/j.neuroscience.2008.10.044
   Iranzo A, 2011, J NEUROL SCI, V310, P283, DOI 10.1016/j.jns.2011.07.049
   Iranzo A, 2010, LANCET NEUROL, V9, P1070, DOI 10.1016/S1474-4422(10)70216-7
   Iranzo A, 2009, SLEEP MED REV, V13, P385, DOI 10.1016/j.smrv.2008.11.003
   Ironside S, 2010, J SLEEP RES, V19, P546, DOI 10.1111/j.1365-2869.2010.00845.x
   Itri J, 2004, J NEUROPHYSIOL, V92, P311, DOI 10.1152/jn.01078.2003
   Jackson AC, 2004, J NEUROSCI, V24, P7985, DOI 10.1523/JNEUROSCI.2146-04.2004
   Jain S, 2012, NEUROBIOL DIS, V46, P572, DOI 10.1016/j.nbd.2011.10.025
   Jain S, 2011, PARKINSONISM RELAT D, V17, P77, DOI 10.1016/j.parkreldis.2010.08.022
   Jellinger KA, 2010, ANN NEUROL, V67, P550, DOI 10.1002/ana.21638
   Jiang ZG, 1997, J PHYSIOL-LONDON, V499, P141, DOI 10.1113/jphysiol.1997.sp021917
   Kallio M, 2000, EUR J NEUROL, V7, P667, DOI 10.1046/j.1468-1331.2000.00127.x
   Kalsbeek A, 2006, J BIOL RHYTHM, V21, P458, DOI 10.1177/0748730406293854
   Karatsoreos IN, 2011, P NATL ACAD SCI USA, V108, P1657, DOI 10.1073/pnas.1018375108
   Keller M, 2009, P NATL ACAD SCI USA, V106, P21407, DOI 10.1073/pnas.0906361106
   Khapre RV, 2011, CELL CYCLE, V10, P4162, DOI 10.4161/cc.10.23.18381
   KIM YI, 1992, J PHYSIOL-LONDON, V458, P247, DOI 10.1113/jphysiol.1992.sp019416
   Kondratov RV, 2006, GENE DEV, V20, P1868, DOI 10.1101/gad.1432206
   Kondratova AA, 2012, NAT REV NEUROSCI, V13, P325, DOI 10.1038/nrn3208
   Kononenko NI, 2004, NEUROSCIENCE, V129, P85, DOI 10.1016/j.neuroscience.2004.06.080
   Kudo T, 2011, EXP NEUROL, V232, P66, DOI 10.1016/j.expneurol.2011.08.003
   Kudo T, 2011, J NEUROSCI, V31, P2746, DOI 10.1523/JNEUROSCI.5792-10.2011
   Kumru H, 2004, ANN NEUROL, V56, P599, DOI 10.1002/ana.20272
   Kunz D, 2010, J SLEEP RES, V19, P591, DOI 10.1111/j.1365-2869.2010.00848.x
   Kwak Y, 2008, J BIOL RHYTHM, V23, P150, DOI 10.1177/0748730407313355
   Lai AG, 2012, P NATL ACAD SCI USA, V109, P17129, DOI 10.1073/pnas.1209148109
   Laloux C, 2008, EXP BRAIN RES, V186, P635, DOI 10.1007/s00221-008-1268-1
   Lee J, 2011, ISLETS, V3, P381, DOI 10.4161/isl.3.6.18157
   Léger D, 2010, SLEEP MED REV, V14, P379, DOI 10.1016/j.smrv.2010.01.003
   Limousin N, 2009, MOVEMENT DISORD, V24, P1970, DOI 10.1002/mds.22711
   Litinski M, 2009, SLEEP MED CLIN, V4, P143, DOI 10.1016/j.jsmc.2009.02.005
   Lo Coco D, 2009, MOVEMENT DISORD, V24, P1555, DOI 10.1002/mds.22629
   Logan RW, 2012, MOL CELL ENDOCRINOL, V349, P82, DOI 10.1016/j.mce.2011.06.039
   Loh DH, 2010, PLOS ONE, V5, P0, DOI 10.1371/journal.pone.0012546
   Louter M, 2012, J NEUROL, V259, P2031, DOI 10.1007/s00415-012-6505-7
   Luckhaupt SE, 2010, SLEEP, V33, P149, DOI 10.1093/sleep/33.2.149
   Lundkvist GBS, 2010, J BIOL RHYTHM, V25, P92, DOI 10.1177/0748730409360963
   Lundkvist GB, 1998, J NEUROPATH EXP NEUR, V57, P21, DOI 10.1097/00005072-199801000-00004
   Marcheva B, 2010, NATURE, V466, P627, DOI 10.1038/nature09253
   Martin LJ, 2006, J NEUROSCI, V26, P41, DOI 10.1523/JNEUROSCI.4308-05.2006
   Matsui H, 2006, SLEEP, V29, P917, DOI 10.1093/sleep/29.7.917
   Mayer G, 2011, SLEEP MED REV, V15, P369, DOI 10.1016/j.smrv.2011.01.005
   Mehta SH, 2008, CNS SPECTRUMS, V13, P6, DOI 10.1017/S1092852900017260
   Menza M, 2010, MOVEMENT DISORD, V25, PS117, DOI 10.1002/mds.22788
   Milnerwood AJ, 2010, TRENDS NEUROSCI, V33, P513, DOI 10.1016/j.tins.2010.08.002
   Mohawk JA, 2012, ANNU REV NEUROSCI, V35, P445, DOI 10.1146/annurev-neuro-060909-153128
   Monsees GM, 2012, INT J CANCER, V131, P2547, DOI 10.1002/ijc.27564
   Montgomery JR, 2012, P NATL ACAD SCI USA, V109, P18997, DOI 10.1073/pnas.1205573109
   MOORE RY, 1993, NEUROSCI LETT, V150, P112, DOI 10.1016/0304-3940(93)90120-A
   Morin LP, 2006, BRAIN RES REV, V51, P1, DOI 10.1016/j.brainresrev.2005.08.003
   Mullington JM, 2009, PROG CARDIOVASC DIS, V51, P294, DOI 10.1016/j.pcad.2008.10.003
   Nakamura K, 2008, J NEUROSCI, V28, P12305, DOI 10.1523/JNEUROSCI.3088-08.2008
   Nakamura TJ, 2011, J NEUROSCI, V31, P10201, DOI 10.1523/JNEUROSCI.0451-11.2011
   Narasimamurthy R, 2012, P NATL ACAD SCI USA, V109, P12662, DOI 10.1073/pnas.1209965109
   Nelson SB, 2008, NEURON, V60, P477, DOI 10.1016/j.neuron.2008.10.020
   Nishioka K, 2009, MOVEMENT DISORD, V24, P1811, DOI 10.1002/mds.22682
   ONeill JS, 2011, NATURE, V469, P498, DOI 10.1038/nature09702
   OKAMURA H, 1989, NEUROSCI LETT, V102, P131, DOI 10.1016/0304-3940(89)90067-0
   Panda S, 2002, CELL, V109, P307, DOI 10.1016/S0092-8674(02)00722-5
   Pankratz N, 2009, HUM GENET, V124, P593, DOI 10.1007/s00439-008-0582-9
   Park A, 2009, J NEUROL, V256, PS293, DOI 10.1007/s00415-009-5240-1
   Pennartz CMA, 1997, J NEUROPHYSIOL, V78, P1811, DOI 10.1152/jn.1997.78.4.1811
   Poceta JS, 2009, SLEEP MED, V10, P129, DOI 10.1016/j.sleep.2007.11.002
   Pontone GM, 2013, INT J GERIATR PSYCH, V28, P364, DOI 10.1002/gps.3833
   Postuma RB, 2006, NEUROLOGY, V66, P845, DOI 10.1212/01.wnl.0000203648.80727.5b
   Purisai MG, 2005, NEUROBIOL DIS, V20, P898, DOI 10.1016/j.nbd.2005.05.028
   Ragab MM, 2011, NEUROUROL URODYNAM, V30, P1258, DOI 10.1002/nau.20983
   Reddy AB, 2010, TRENDS CELL BIOL, V20, P36, DOI 10.1016/j.tcb.2009.10.005
   Reid KJ, 2009, SEMIN NEUROL, V29, P393, DOI 10.1055/s-0029-1237120
   Ritz B, 2012, PLOS ONE, V7, P0, DOI 10.1371/journal.pone.0036199
   Rockenstein E, 2002, J NEUROSCI RES, V68, P568, DOI 10.1002/jnr.10231
   Roenneberg T., 2012, CHRONOTYPES SOCIAL J, V0, P0
   Ruby NF, 2008, P NATL ACAD SCI USA, V105, P15593, DOI 10.1073/pnas.0808259105
   Rye DB, 2004, NEUROLOGY, V63, PS2, DOI 10.1212/WNL.63.8_suppl_3.S2
   Santiago PL, 2010, INT J NEUROSCI, V120, P11, DOI 10.3109/00207450903326179
   Schaap J, 2001, EUR J NEUROSCI, V13, P1955, DOI 10.1046/j.0953-816x.2001.01561.x
   Schäfer D, 2000, J NEUROL, V247, P24
   Schapira AHV, 2012, LANCET, V379, P1825, DOI 10.1016/S0140-6736(11)61305-6
   Scheer FAJL, 2009, P NATL ACAD SCI USA, V106, P4453, DOI 10.1073/pnas.0808180106
   Schenck CH, 1996, NEUROLOGY, V46, P388, DOI 10.1212/WNL.46.2.388
   Schulte EC, 2011, J NEUROL, V258, PS328, DOI 10.1007/s00415-011-5933-0
   Sesti F, 2010, TRENDS CELL BIOL, V20, P45, DOI 10.1016/j.tcb.2009.09.008
   Shepherd GMG, 2011, CURR OPIN NEUROBIOL, V21, P827, DOI 10.1016/j.conb.2011.06.006
   Shih JC, 2004, CURR MED CHEM, V11, P1995, DOI 10.2174/0929867043364757
   Simón-Sánchez J, 2009, NAT GENET, V41, P1308, DOI 10.1038/ng.487
   Skaer TL, 2010, PHARMACOECONOMICS, V28, P1015, DOI 10.2165/11537390-000000000-00000
   Spengler ML, 2012, P NATL ACAD SCI USA, V109, PE2457, DOI 10.1073/pnas.1206274109
   Stevens S, 2004, SLEEP, V27, P967, DOI 10.1093/sleep/27.5.967
   Storch KF, 2002, NATURE, V417, P78, DOI 10.1038/nature744
   Strecker GJ, 1997, J NEUROPHYSIOL, V78, P2217, DOI 10.1152/jn.1997.78.4.2217
   Takahashi JS, 2008, SCIENCE, V322, P909, DOI 10.1126/science.1158822
   Takahashi JS, 2008, NAT REV GENET, V9, P764, DOI 10.1038/nrg2430
   Tanaka M, 2012, NEUROSCI RES, V74, P210, DOI 10.1016/j.neures.2012.09.005
   Tataroglu Ö, 2006, J BIOL RHYTHM, V21, P185, DOI 10.1177/0748730406287529
   Taylor TN, 2011, PARKINSONS DIS-US, V2011, P0, DOI 10.4061/2011/124165
   Taylor TN, 2009, J NEUROSCI, V29, P8103, DOI 10.1523/JNEUROSCI.1495-09.2009
   Thorpy MJ, 2005, NEUROL CLIN, V23, P1187, DOI 10.1016/j.ncl.2005.05.001
   Trudel E, 2010, NAT NEUROSCI, V13, P467, DOI 10.1038/nn.2503
   Turek FW, 2005, SCIENCE, V308, P1043, DOI 10.1126/science.1108750
   Vekrellis K, 2011, LANCET NEUROL, V10, P1015, DOI 10.1016/S1474-4422(11)70213-7
   Verhave PS, 2011, SLEEP, V34, P1119, DOI 10.5665/SLEEP.1174
   Vezoli J, 2011, PLOS ONE, V6, P0, DOI 10.1371/journal.pone.0023952
   Videnovic A, 2013, EXP NEUROL, V243, P45, DOI 10.1016/j.expneurol.2012.08.018
   Wailke S, 2011, EUR J NEUROL, V18, P590, DOI 10.1111/j.1468-1331.2010.03213.x
   Wakabayashi K, 1997, NEUROSCI LETT, V239, P45, DOI 10.1016/S0304-3940(97)00891-4
   Wanagat J, 2010, MECH AGEING DEV, V131, P527, DOI 10.1016/j.mad.2010.06.002
   Wang LMC, 2009, ASN NEURO, V1, P0, DOI 10.1042/AN20090020
   Wang TA, 2012, SCIENCE, V337, P839, DOI 10.1126/science.1222826
   Wang YC, 2006, J NEUROPHYSIOL, V96, P109, DOI 10.1152/jn.01369.2005
   Williams-Gray CH, 2007, BRAIN, V130, P1787, DOI 10.1093/brain/awm111
   Winkler S, 2007, NEUROLOGY, V69, P1745, DOI 10.1212/01.wnl.0000275524.15125.f4
   Wu N, 2010, J NEUROSCI RES, V88, P1764, DOI 10.1002/jnr.22327
   Yamazaki S, 1998, J NEUROSCI, V18, P10709
   Yeo L, 2012, INT UROL NEPHROL, V44, P415, DOI 10.1007/s11255-011-9969-y
   Yong MH, 2011, PLOS ONE, V6, P0, DOI 10.1371/journal.pone.0022511
   Zarranz JJ, 2005, MOVEMENT DISORD, V20, P1310, DOI 10.1002/mds.20581
   Ziemssen T, 2010, J NEUROL SCI, V289, P74, DOI 10.1016/j.jns.2009.08.031
NR 191
TC 43
Z9 57
U1 0
U2 28
PU ACADEMIC PRESS INC ELSEVIER SCIENCE
PI SAN DIEGO
PA 525 B ST, STE 1900, SAN DIEGO, CA 92101-4495 USA
SN 0014-4886
EI 1090-2430
J9 EXP NEUROL
JI Exp. Neurol.
PD MAY 15
PY 2013
VL 243
IS 
BP 57
EP 66
DI 10.1016/j.expneurol.2013.01.014
PG 10
WC Neurosciences
SC Neurosciences & Neurology
GA 121OW
UT WOS:000317255100007
PM 23353924
DA 2024-02-02
ER

PT J
AU Monastero, R
   Di Fiore, P
   Ventimiglia, GD
   Camarda, R
   Camarda, C
AF Monastero, Roberto
   Di Fiore, Paola
   Ventimiglia, Giusi D.
   Camarda, Rosolino
   Camarda, Cecilia
TI The neuropsychiatric profile of Parkinson's disease subjects with and without mild cognitive impairment
SO JOURNAL OF NEURAL TRANSMISSION
LA English
DT Article; Proceedings Paper
DE Parkinson's disease; Cognitive impairment; Neuropsychiatric symptoms; Epidemiology
ID normative values; illness
AB Neuropsychiatric symptoms (NPS) are common clinical features of Parkinson's disease (PD). However, NPS profiles in PD subjects with mild cognitive impairment (MCI) have scarcely been investigated. We aimed to describe the NPS profiles of non-demented PD subjects with and without MCI. A total of 410 non-demented PD subjects were included. Of these, 164 were cognitively normal PD subjects (PD-cn), 142 PD had amnestic MCI (PD-aMCI), and 104 had PD with non-amnestic MCI (PD-naMCI). NPS were evaluated in accordance with the Neuropsychiatric Inventory (NPI). PD-aMCI subjects revealed the highest NPS burden, followed by PD-naMCI and then PD-cn. Overall, the most common NPS in PD-MCI were in order: depression, sleep disturbance, anxiety and apathy. Irritability was significantly associated with PD-aMCI and PD-naMCI. Prospective studies are required to evaluate the significance, clinical correlates and prognostic role of NPS in subject with PD-MCI.
C1 [Monastero, Roberto; Di Fiore, Paola; Ventimiglia, Giusi D.; Camarda, Rosolino; Camarda, Cecilia] Univ Palermo, LEPAD, Dept Expt Biomed & Clin Neurosci BioNeC, I-90129 Palermo, Italy.
C3 University of Palermo
RP Monastero, R (corresponding author), Univ Palermo, LEPAD, Dept Expt Biomed & Clin Neurosci BioNeC, Via La Loggia 1, I-90129 Palermo, Italy.
EM roberto.monastero@unipa.it
CR Aarsland D, 2009, MOVEMENT DISORD, V24, P2175, DOI 10.1002/mds.22589
   [Anonymous], 2011, GUID ATC CLASS DDD A, V0, P0
   [Anonymous], 1987, ITAL J NEUROL SCI, V0, P0
   [Anonymous], 2000, DSM 4 DIAGN STAT MAN, V0, P0
   Appollonio I, 2005, NEUROL SCI, V26, P108, DOI 10.1007/s10072-005-0443-4
   Carlesimo GA, 1996, EUR NEUROL, V36, P378, DOI 10.1159/000117297
   CUMMINGS JL, 1994, NEUROLOGY, V44, P2308, DOI 10.1212/WNL.44.12.2308
   Fahn S, 1987, RECENT DEV PARKINSON, V2, P153, DOI 10.1016/S1779-0123(06)74622-8
   FOLSTEIN MF, 1975, J PSYCHIAT RES, V12, P189, DOI 10.1016/0022-3956(75)90026-6
   Giovagnoli AR, 1996, ITAL J NEUROL SCI, V17, P305, DOI 10.1007/BF01997792
   HOEHN MM, 1967, NEUROLOGY, V17, P427, DOI 10.1212/WNL.17.5.427
   HUGHES AJ, 1993, ARCH NEUROL-CHICAGO, V50, P140, DOI 10.1001/archneur.1993.00540020018011
   HUGHES CP, 1982, BRIT J PSYCHIAT, V140, P566, DOI 10.1192/bjp.140.6.566
   KATZ S, 1963, JAMA-J AM MED ASSOC, V185, P914, DOI 10.1001/jama.1963.03060120024016
   LAWTON MP, 1969, GERONTOLOGIST, V9, P9, DOI 10.1093/geront/9.1.9
   Leroi I, 2012, PARKINSONS DIS-US, V2012, P0, DOI 10.1155/2012/308097
   Litvan I, 2012, MOVEMENT DISORD, V27, P349, DOI 10.1002/mds.24893
   Litvan I, 2011, MOVEMENT DISORD, V26, P1814, DOI 10.1002/mds.23823
   Luzzatti C., 1994, ARCHIVIO DI PSICOLOGIA NEUROLOGIA E PSICHIATRIA, V55, P1086
   Mariani E, 2007, J ALZHEIMERS DIS, V12, P23
   Monastero R, 2012, NEURODEGENER DIS, V10, P187, DOI 10.1159/000335909
   PARMELEE PA, 1995, J AM GERIATR SOC, V43, P130, DOI 10.1111/j.1532-5415.1995.tb06377.x
   Tomlinson CL, 2010, MOVEMENT DISORD, V25, P2649, DOI 10.1002/mds.23429
   Warrington E. K., 1991, VISUAL OBJECT SPACE, V0, P0
   Winblad B, 2004, J INTERN MED, V256, P240, DOI 10.1111/j.1365-2796.2004.01380.x
NR 25
TC 28
Z9 30
U1 0
U2 17
PU SPRINGER WIEN
PI WIEN
PA SACHSENPLATZ 4-6, PO BOX 89, A-1201 WIEN, AUSTRIA
SN 0300-9564
EI 1435-1463
J9 J NEURAL TRANSM
JI J. Neural Transm.
PD APR 15
PY 2013
VL 120
IS 4
BP 607
EP 611
DI 10.1007/s00702-013-0988-y
PG 5
WC Clinical Neurology; Neurosciences
SC Neurosciences & Neurology
GA 119DE
UT WOS:000317076600016
PM 23400362
DA 2024-02-02
ER

PT J
AU Weerkamp, NJ
   Tissingh, G
   Poels, PJE
   Zuidema, SU
   Munneke, M
   Koopmans, RTCM
   Bloem, BR
AF Weerkamp, Nico J.
   Tissingh, Gerrit
   Poels, Petra J. E.
   Zuidema, Systse U.
   Munneke, Marten
   Koopmans, Raymond T. C. M.
   Bloem, Bastiaan R.
TI Nonmotor Symptoms in Nursing Home Residents with Parkinson's Disease: Prevalence and Effect on Quality of Life
SO JOURNAL OF THE AMERICAN GERIATRICS SOCIETY
LA English
DT Article
DE Parkinson's disease; nursing home; nonmotor symptoms; quality of life
ID neuropsychiatric symptoms; clinical characteristics; nocturnal disability; depression; dementia; questionnaire; diagnosis; disorder; scale; multicenter
AB ObjectivesTo determine the prevalence of nonmotor symptoms (NMS) in nursing home (NH) residents with Parkinson's disease (PD) and to establish the association with quality of life. DesignCross-sectional. SettingNursing homes in the southeast of the Netherlands. ParticipantsNursing home residents with PD and a Mini-Mental State Examination score of 18 or greater (N=73; mean age 78.7, disease duration 10years, mainly Hoehn and Yahr Stages 4 (38%) and 5 (49%)) underwent detailed examination to determine the prevalence of NMS. MeasurementsValidated instruments for PD-related NMS were used to examine the NH residents with PD. The overall burden of NMS, and autonomic problems in particular, were measured using the Non-Motor Symptoms Scale (NMSS). Depression, neuropsychiatric symptoms, sleep problems, cognitive dysfunction, and motor impairments were focused on in further detail using established clinimetric tests. Linear regression analysis was used to examine the relationship between these symptoms and quality of life, which was measured using the Parkinson's Disease Questionnaire (PDQ-8). ResultsThe NMSS revealed a mean of nearly 13 different NMS per resident. Autonomic problems (constipation, urinary urgency) were particularly prevalent (48-75% of residents). Depressive symptoms were present in 45%. The most prevalent neuropsychiatric symptoms other than depression were irritability and apathy. The most common sleep problems were overall poor nighttime sleep quality, daytime sleepiness, and nocturia. Cognitive problems were highly prevalent, and 77% of the residents met the criteria for PD-related dementia. High scores were also obtained for motor impairments. Mean PDQ-8 score was high, indicating poor quality of life. Poor quality of life was most strongly associated with the prevalence and severity of overall NMS burden (coefficient of determination=0.45). ConclusionNonmotor symptoms were highly prevalent in NH residents with PD. Quality of life was poor, largely because of NMS. Because many NMS are potentially treatable, diagnosis and treatment of these severely affected individuals deserve more attention.
C1 [Weerkamp, Nico J.; Tissingh, Gerrit] Atrium Med Ctr, Dept Neurol, Heerlen, Netherlands.
   [Weerkamp, Nico J.; Poels, Petra J. E.; Munneke, Marten] Radboud Univ Nijmegen, Med Ctr, Nijmegen Ctr Evidence Based Practice, Dept Neurol, NL-6525 ED Nijmegen, Netherlands.
   [Zuidema, Systse U.] Univ Groningen, Univ Med Ctr Groningen, Dept Gen Practice, Groningen, Netherlands.
   [Koopmans, Raymond T. C. M.] Radboud Univ Nijmegen, Med Ctr, Ctr Family Med Geriatr Care & Publ Hlth, Dept Primary & Community Care, NL-6525 ED Nijmegen, Netherlands.
   [Bloem, Bastiaan R.] Radboud Univ Nijmegen, Med Ctr, Donders Inst Brain Cognit & Behav, Dept Neurol, NL-6525 ED Nijmegen, Netherlands.
C3 Atrium Medical Center; Radboud University Nijmegen; University of Groningen; Radboud University Nijmegen; Radboud University Nijmegen
RP Bloem, BR (corresponding author), Radboud Univ Nijmegen, Med Ctr, Parkinson Ctr Nijmegen ParC, Dept Neurol HP 935, POB 9101, NL-6500 HB Nijmegen, Netherlands.
EM b.bloem@neuro.umcn.nl
CR Aarsland D, 2000, J AM GERIATR SOC, V48, P938, DOI 10.1111/j.1532-5415.2000.tb06891.x
   Aarsland D, 2003, ARCH NEUROL-CHICAGO, V60, P387, DOI 10.1001/archneur.60.3.387
   Aarsland D, 2009, J NEUROL NEUROSUR PS, V80, P928, DOI 10.1136/jnnp.2008.166959
   Aarsland D, 2007, J NEUROL NEUROSUR PS, V78, P36, DOI 10.1136/jnnp.2005.083113
   Althaus A, 2008, PARKINSONISM RELAT D, V14, P626, DOI 10.1016/j.parkreldis.2008.01.016
   BECK AT, 1961, ARCH GEN PSYCHIAT, V4, P561, DOI 10.1001/archpsyc.1961.01710120031004
   Chaplin A, 2000, BRIT J GEN PRACT, V50, P798
   Chaudhuri KR, 2011, PARKINSONISM RELAT D, V17, P717, DOI 10.1016/j.parkreldis.2011.02.018
   Chaudhuri KR, 2010, MOVEMENT DISORD, V25, P704, DOI 10.1002/mds.22868
   Chaudhuri KR, 2007, MOVEMENT DISORD, V22, P1901, DOI 10.1002/mds.21596
   Chaudhuri KR, 2006, MOVEMENT DISORD, V21, P916, DOI 10.1002/mds.20844
   Chaudhuri KR, 2002, J NEUROL NEUROSUR PS, V73, P629, DOI 10.1136/jnnp.73.6.629
   Chaudhuri KR, 2006, LANCET NEUROL, V5, P235, DOI 10.1016/S1474-4422(06)70373-8
   Chaudhuri KR, 2001, EUR NEUROL, V46, P3, DOI 10.1159/000058047
   Dubois B, 2007, MOVEMENT DISORD, V22, P2314, DOI 10.1002/mds.21844
   Emre M, 2007, MOVEMENT DISORD, V22, P1689, DOI 10.1002/mds.21507
   FOLEY DJ, 1995, SLEEP, V18, P425, DOI 10.1093/sleep/18.6.425
   FOLSTEIN MF, 1975, J PSYCHIAT RES, V12, P189, DOI 10.1016/0022-3956(75)90026-6
   Geda YE, 2008, ARCH GEN PSYCHIAT, V65, P1193, DOI 10.1001/archpsyc.65.10.1193
   GOETZ CG, 1995, NEUROLOGY, V45, P669, DOI 10.1212/WNL.45.4.669
   Hely MA, 1999, J NEUROL NEUROSUR PS, V67, P300, DOI 10.1136/jnnp.67.3.300
   HUGHES AJ, 1992, J NEUROL NEUROSUR PS, V55, P181, DOI 10.1136/jnnp.55.3.181
   Jenkinson C, 2007, PARKINSONISM RELAT D, V13, P22, DOI 10.1016/j.parkreldis.2006.06.006
   Katsarou Z, 2004, MOVEMENT DISORD, V19, P308, DOI 10.1002/mds.10678
   Krishnan S, 2011, MOVEMENT DISORD, V26, P2110, DOI 10.1002/mds.23826
   Kulisevsky J, 2008, MOVEMENT DISORD, V23, P1889, DOI 10.1002/mds.22246
   Lapane KL, 1999, PHARMACOTHERAPY, V19, P1321, DOI 10.1592/phco.19.16.1321.30877
   Lindau ST, 2007, NEW ENGL J MED, V357, P762, DOI 10.1056/NEJMoa067423
   Makoutonina M, 2010, PARKINSONISM RELAT D, V16, P351, DOI 10.1016/j.parkreldis.2010.02.010
   Marinus J, 2004, J NEUROL NEUROSUR PS, V75, P388, DOI 10.1136/jnnp.2003.017509
   Marinus J, 2003, NEUROLOGY, V61, P1222, DOI 10.1212/01.WNL.0000091864.39702.1C
   Martínez-Martín P, 2004, MOVEMENT DISORD, V19, P312, DOI 10.1002/mds.10656
   Martinez-Martin P, 2011, MOVEMENT DISORD, V26, P399, DOI 10.1002/mds.23462
   Mena MA, 2006, EXPERT OPIN DRUG SAF, V5, P759, DOI 10.1517/14740338.5.6.759
   Mitchell SL, 1996, J AM GERIATR SOC, V44, P394, DOI 10.1111/j.1532-5415.1996.tb06408.x
   Peto V, 1998, J NEUROL, V245, PS10, DOI 10.1007/PL00007730
   Reijnders JSAM, 2008, MOVEMENT DISORD, V23, P183, DOI 10.1002/mds.21803
   Seppi K, 2011, MOVEMENT DISORD, V26, PS42, DOI 10.1002/mds.23884
   Shulman LM, 2002, PARKINSONISM RELAT D, V8, P193, DOI 10.1016/S1353-8020(01)00015-3
   Tomlinson CL, 2010, MOVEMENT DISORD, V25, P2649, DOI 10.1002/mds.23429
   Trenkwalder C, 2011, MOVEMENT DISORD, V26, P644, DOI 10.1002/mds.23476
   Trenkwalder C, 2011, MOVEMENT DISORD, V26, P90, DOI 10.1002/mds.23441
   Verbaan D, 2011, MOVEMENT DISORD, V26, P1881, DOI 10.1002/mds.23750
   Visser M, 2006, MOVEMENT DISORD, V21, P668, DOI 10.1002/mds.20792
   Weerkamp NJ, 2012, J AM GERIATR SOC, V60, P2277, DOI 10.1111/jgs.12027
   Weintraub D, 2003, J GERIATR PSYCH NEUR, V16, P178, DOI 10.1177/0891988703256053
   Weintraub D, 2011, MOVEMENT DISORD, V26, P1022, DOI 10.1002/mds.23664
   Wilkinson D, 2009, DEMENT GERIATR COGN, V28, P244, DOI 10.1159/000241877
   Witjas T, 2002, NEUROLOGY, V59, P408, DOI 10.1212/WNL.59.3.408
NR 49
TC 51
Z9 55
U1 0
U2 27
PU WILEY-BLACKWELL
PI HOBOKEN
PA 111 RIVER ST, HOBOKEN 07030-5774, NJ USA
SN 0002-8614
EI 1532-5415
J9 J AM GERIATR SOC
JI J. Am. Geriatr. Soc.
PD OCT 15
PY 2013
VL 61
IS 10
BP 1714
EP 1721
DI 10.1111/jgs.12458
PG 8
WC Geriatrics & Gerontology; Gerontology
SC Geriatrics & Gerontology
GA 233FG
UT WOS:000325551500010
PM 24117286
DA 2024-02-02
ER

PT J
AU Bhalsing, K
   Suresh, K
   Muthane, UB
   Pal, PK
AF Bhalsing, Ketaki
   Suresh, K.
   Muthane, Uday B.
   Pal, Pramod Kr.
TI Prevalence and profile of Restless Legs Syndrome in Parkinson's disease and other neurodegenerative disorders: A case-control study
SO PARKINSONISM & RELATED DISORDERS
LA English
DT Article
DE Parkinson's Disease; Restless Legs Syndrome; Progressive Supranuclear Palsy; Multiple System Atrophy; Dementia with Lewy Bodies; Sleep disorder
ID rating-scale; sleep; diagnosis; criteria; epidemiology; population; validation; workshop; quality
AB Background: Restless Legs Syndrome (RLS) is associated with impaired central dopaminergic neuro-transmission. Though a link between RLS and parkinsonism has been proposed, the prevalence of RLS in parkinsonian disorders is poorly documented. Objective: To determine the prevalence of RLS in patients with Parkinson's Disease (PD), Progressive Supranuclear Palsy (PSP), Multiple System Atrophy (MSA) and Dementia with Lewy Bodies (DLB). Methods: We evaluated 187 consecutive patients with parkinsonian disorders (PD = 134, PSP = 27, MSA = 21, DLB = 5) and 172 healthy controls. RLS was diagnosed using the International RLS Study Group (IRLSSG) criteria and the severity of RLS was assessed in patients with definite RLS. Quality of sleep was evaluated with established scales. Results: The prevalence of RLS was higher in patients compared to controls (9.6% vs. 2.9%; p = 0.009) and was highest in PD (11.9%). RLS was present in only one patient each with MSA and PSP and none with DLB. The mean IRLSSG severity score of patients was 16.2 +/- 6.5. The global Pittsburgh Sleep Quality Index score and Epworth Sleepiness Scale score were significantly higher in patients compared to controls (p < 0.001). PD patients with RLS had lower Parkinson's Disease Sleep Scale (PDSS) score compared to patients without RLS (p = 0.023). There was no significant difference in gender, age, duration and severity of PD between the two groups. Conclusions: Our study found a higher prevalence of RLS in PD compared to healthy controls or other parkinsonian disorders. Apart from PDSS score, there was no significant difference in the clinical characteristics of PD patients with and without RLS. (C) 2013 Elsevier Ltd. All rights reserved.
C1 [Bhalsing, Ketaki; Suresh, K.; Muthane, Uday B.; Pal, Pramod Kr.] Natl Inst Mental Hlth & Neurosci NIMHANS, Dept Neurol, Bangalore 560029, Karnataka, India.
C3 National Institute of Mental Health & Neurosciences - India
RP Pal, PK (corresponding author), Natl Inst Mental Hlth & Neurosci NIMHANS, Dept Neurol, Hosur Rd, Bangalore 560029, Karnataka, India.
EM pal.pramod@rediffmail.com
CR Allen RP, 2003, SLEEP MED, V4, P101, DOI 10.1016/S1389-9457(03)00010-8
   Angelini M, 2011, J NEUROL SCI, V310, P286, DOI 10.1016/j.jns.2011.08.012
   Braak H, 2003, NEUROBIOL AGING, V24, P197, DOI 10.1016/S0197-4580(02)00065-9
   BRODEUR C, 1988, NEUROLOGY, V38, P1845, DOI 10.1212/WNL.38.12.1845
   BUYSSE DJ, 1989, PSYCHIAT RES, V28, P193, DOI 10.1016/0165-1781(89)90047-4
   Chokroverty S, 1999, NEUROLOGY, V52, P907, DOI 10.1212/WNL.52.5.907
   Clemens S, 2006, NEUROLOGY, V67, P125, DOI 10.1212/01.wnl.0000223316.53428.c9
   Ekbom KA, 1960, NEUROLOGY, V10, P868, DOI 10.1212/WNL.10.9.868
   Gama RL, 2010, PARKINSONISM RELAT D, V16, P275, DOI 10.1016/j.parkreldis.2010.01.002
   Garcia-Borregueroa D, 2006, SLEEP MED REV, V10, P153, DOI 10.1016/j.smrv.2006.01.001
   Ghorayeb I, 2002, J NEUROL NEUROSUR PS, V72, P798, DOI 10.1136/jnnp.72.6.798
   Gilman S, 1999, NEUROLOGIA, V14, P425
   Goetz CG, 2003, MOVEMENT DISORD, V18, P738, DOI 10.1002/mds.10473
   HOEHN MM, 1967, NEUROLOGY, V17, P427, DOI 10.1212/WNL.17.5.427
   HUGHES AJ, 1992, NEUROLOGY, V42, P1142, DOI 10.1212/WNL.42.6.1142
   JOHNS MW, 1991, SLEEP, V14, P540, DOI 10.1093/sleep/14.6.540
   Krishnan PR, 2003, MOVEMENT DISORD, V18, P181, DOI 10.1002/mds.10307
   Litvan I, 1996, NEUROLOGY, V47, P1, DOI 10.1212/WNL.47.1.1
   Loo HV, 2008, J NEUROL SCI, V266, P145, DOI 10.1016/j.jns.2007.09.033
   Martínez-Martín P, 2004, MOVEMENT DISORD, V19, P1226, DOI 10.1002/mds.20144
   McKeith IG, 2000, NEUROL CLIN, V18, P865, DOI 10.1016/S0733-8619(05)70230-9
   Montplaisir J, 1997, MOVEMENT DISORD, V12, P61, DOI 10.1002/mds.870120111
   Nomura T, 2006, MOVEMENT DISORD, V21, P380, DOI 10.1002/mds.20734
   Nomura T, 2008, MOVEMENT DISORD, V23, P2363, DOI 10.1002/mds.22274
   Ondo WG, 2002, ARCH NEUROL-CHICAGO, V59, P421, DOI 10.1001/archneur.59.3.421
   Peralta CM, 2009, MOVEMENT DISORD, V24, P2076, DOI 10.1002/mds.22694
   Rothdach AJ, 2000, NEUROLOGY, V54, P1064, DOI 10.1212/WNL.54.5.1064
   Tan EK, 2001, MOVEMENT DISORD, V16, P577, DOI 10.1002/mds.1102
   Turjanski N, 1999, NEUROLOGY, V52, P932, DOI 10.1212/WNL.52.5.932
   Walters AS, 2003, SLEEP MED, V4, P121, DOI 10.1016/S1389-9457(02)00258-7
NR 30
TC 61
Z9 70
U1 0
U2 6
PU ELSEVIER SCI LTD
PI OXFORD
PA THE BOULEVARD, LANGFORD LANE, KIDLINGTON, OXFORD OX5 1GB, OXON, ENGLAND
SN 1353-8020
EI 
J9 PARKINSONISM RELAT D
JI Parkinsonism Relat. Disord.
PD APR 15
PY 2013
VL 19
IS 4
BP 426
EP 430
DI 10.1016/j.parkreldis.2012.12.005
PG 5
WC Clinical Neurology
SC Neurosciences & Neurology
GA 124HY
UT WOS:000317455600004
PM 23333538
DA 2024-02-02
ER

PT J
AU Chung, CC
   Kang, JH
   Yuan, RY
   Wu, D
   Chen, CC
   Chi, NF
   Chen, PC
   Hu, CJ
AF Chung, Chen-Chih
   Kang, Jiunn-Horng
   Yuan, Rey-Yue
   Wu, Dean
   Chen, Chih-Chung
   Chi, Nai-Fang
   Chen, Po-Chih
   Hu, Chaur-Jong
TI Multiscale Entropy Analysis of Electroencephalography During Sleep in Patients With Parkinson Disease
SO CLINICAL EEG AND NEUROSCIENCE
LA English
DT Article
DE Parkinson disease; polysomnography; electroencephalography; entropy; sleep
ID alzheimers-disease; complexity; eeg; dynamics
AB Sleep disorders are frequently seen in patients with Parkinson disease (PD), including rapid eye movement (REM) behavior disorder and periodic limb movement disorder. However, knowledge about changes in non-REM sleep in patients with PD is limited. This study explored the characteristics of electroencephalography (EEG) during sleep in patients with PD and non-PD controls. We further conducted multiscale entropy (MSE) analysis to evaluate and compare the complexity of sleep EEG for the 2 groups. There were 9 patients with PD (Hoehn-Yahr stage 1 or 2) and 11 non-PD controls. All participants underwent standard whole-night polysomnography (PSG), which included 23 channels, 6 of which were for EEG. The raw data of the EEG were extracted and subjected to MSE analysis. Patients with PD had a longer sleep onset time and a higher spontaneous EEG arousal index. Sleep stage-specific increased MSE was observed in patients with PD during non-REM sleep. The difference was more marked and significant at higher time scale factors (TSFs). In conclusion, increased biosignal complexity, as revealed by MSE analysis, was found in patients with PD during non-REM sleep at high TSFs. This finding might reflect a compensatory mechanism for early defects in neuronal network control machinery in PD.
C1 [Chung, Chen-Chih; Wu, Dean; Chen, Chih-Chung; Chi, Nai-Fang; Chen, Po-Chih; Hu, Chaur-Jong] Taipei Med Univ, Dept Neurol, Shuang Ho Hosp, New Taipei 235, Taiwan.
   [Chung, Chen-Chih; Wu, Dean; Chen, Chih-Chung; Chi, Nai-Fang; Chen, Po-Chih; Hu, Chaur-Jong] Taipei Med Univ, Sleep Ctr, Shuang Ho Hosp, New Taipei 235, Taiwan.
   [Kang, Jiunn-Horng; Wu, Dean; Chi, Nai-Fang; Hu, Chaur-Jong] Taipei Med Univ Hosp, Sleep Ctr, Taipei, Taiwan.
   [Kang, Jiunn-Horng] Taipei Med Univ Hosp, Dept Phys Med & Rehabil, Taipei, Taiwan.
   [Yuan, Rey-Yue; Hu, Chaur-Jong] Taipei Med Univ, Dept Neurol, Taipei, Taiwan.
C3 Taipei Medical University; Shuang Ho Hospital; Taipei Medical University; Shuang Ho Hospital; Taipei Medical University; Taipei Medical University Hospital; Taipei Medical University Hospital; Taipei Medical University; Taipei Medical University
RP Hu, CJ (corresponding author), Taipei Med Univ, Dept Neurol, Shuang Ho Hosp, 291 Jhongjheng Rd, New Taipei 235, Taiwan.
EM chaurjongh@tmu.edu.tw
FU National Science Council, Taiwan [NSC 95-2314-B-038-028]; Shuang Ho Hospital [95TMU-TMUH-13]
CR Andino SLG, 2000, HUM BRAIN MAPP, V11, P46
   Brooks David J, 2012, PARKINSONISM RELAT DISORD, V18 Suppl 1, PS31, DOI 10.1016/S1353-8020(11)70012-8
   Costa M, 2005, PHYS REV E, V71, P0, DOI 10.1103/PhysRevE.71.021906
   Costa M, 2002, PHYS REV LETT, V89, P0, DOI 10.1103/PhysRevLett.89.068102
   Czigler B, 2008, INT J PSYCHOPHYSIOL, V68, P75, DOI 10.1016/j.ijpsycho.2007.11.002
   De Cock VC, 2010, SLEEP MED, V11, P247, DOI 10.1016/j.sleep.2009.05.008
   Diederich NJ, 2005, SLEEP MED, V6, P313, DOI 10.1016/j.sleep.2005.03.011
   Escudero J, 2006, PHYSIOL MEAS, V27, P1091, DOI 10.1088/0967-3334/27/11/004
   Friston KJ, 1995, HUM BRAIN MAPP, V3, P302, DOI 10.1002/hbm.460030405
   Goldberger AL, 2000, CIRCULATION, V101, PE215, DOI 10.1161/01.CIR.101.23.e215
   Gunn DG, 2010, J GERIATR PSYCH NEUR, V23, P131, DOI 10.1177/0891988709358591
   Jelles B, 2008, CLIN NEUROPHYSIOL, V119, P837, DOI 10.1016/j.clinph.2007.12.002
   Jeong JS, 2004, CLIN NEUROPHYSIOL, V115, P1490, DOI 10.1016/j.clinph.2004.01.001
   Kang XX, 2009, IEEE T BIO-MED ENG, V56, P1023, DOI 10.1109/TBME.2008.2011917
   Mizuno T, 2010, CLIN NEUROPHYSIOL, V121, P1438, DOI 10.1016/j.clinph.2010.03.025
   Muangpaisan W, 2009, J EPIDEMIOL, V19, P281, DOI 10.2188/jea.JE20081034
   Norris PR, 2008, J CRIT CARE, V23, P399, DOI 10.1016/j.jcrc.2007.08.001
   Pezard L, 1998, NEUROSCI LETT, V253, P5, DOI 10.1016/S0304-3940(98)00603-X
   Poewe W, 2009, NEUROLOGY, V72, PS65, DOI 10.1212/WNL.0b013e31819908ce
   Schapira AH, 2011, MOVEMENT DISORD, V26, P1049, DOI 10.1002/mds.23732
   SHANNON CE, 1948, BELL SYST TECH J, V27, P379, DOI 10.1002/j.1538-7305.1948.tb01338.x
   Silber MH, 2007, J CLIN SLEEP MED, V3, P121
   Takahashi T, 2009, CLIN NEUROPHYSIOL, V120, P476, DOI 10.1016/j.clinph.2008.12.043
   Wu DY, 2011, CLIN NEUROPHYSIOL, V122, P1956, DOI 10.1016/j.clinph.2011.03.018
NR 24
TC 29
Z9 29
U1 0
U2 12
PU SAGE PUBLICATIONS INC
PI THOUSAND OAKS
PA 2455 TELLER RD, THOUSAND OAKS, CA 91320 USA
SN 1550-0594
EI 2169-5202
J9 CLIN EEG NEUROSCI
JI Clin. EEG Neurosci.
PD JUL 15
PY 2013
VL 44
IS 3
BP 221
EP 226
DI 10.1177/1550059412475066
PG 6
WC Clinical Neurology; Neurosciences; Neuroimaging; Psychiatry; Psychology
SC Neurosciences & Neurology; Psychiatry; Psychology
GA 175FM
UT WOS:000321216300007
PM 23545244
DA 2024-02-02
ER

PT J
AU Roco, A
   Jiménez-Jiménez, FJ
   Alonso-Navarro, H
   Martínez, C
   Zurdo, M
   Turpín-Fenoll, L
   Millán, J
   Adeva-Bartolomé, T
   Cubo, E
   Navacerrada, F
   Rojo-Sebastián, A
   Rubio, L
   Calleja, M
   Plaza-Nieto, JF
   Pilo-de-la-Fuente, B
   Arroyo-Solera, M
   García-Martín, E
   Agúndez, JAG
AF Roco, Angela
   Javier Jimenez-Jimenez, Felix
   Alonso-Navarro, Hortensia
   Martinez, Carmen
   Zurdo, Martin
   Turpin-Fenoll, Laura
   Millan, Jorge
   Adeva-Bartolome, Teresa
   Cubo, Esther
   Navacerrada, Francisco
   Rojo-Sebastian, Ana
   Rubio, Lluisa
   Calleja, Marisol
   Francisco Plaza-Nieto, Jose
   Pilo-de-la-Fuente, Belen
   Arroyo-Solera, Margarita
   Garcia-Martin, Elena
   Agundez, Jose A. G.
TI <i>MAPT1</i> gene rs1052553 variant is unrelated with the risk for restless legs syndrome
SO JOURNAL OF NEURAL TRANSMISSION
LA English
DT Article
DE Restless legs syndrome; Genetics; MAPT gene; Polymorphisms; Risk factors
ID periodic limb movements; susceptibility locus; association; meis1; linkage; tau; identification; replication; expression; haplotype
AB Mutations in the microtubule-associated protein tau gene (MAPT) can cause frontotemporal dementia with Parkinsonism linked to the chromosome 17, and are associated with the risk for progressive supranuclear palsy, Parkinson's disease, corticobasal degeneration, and multiple system atrophy. We tried to establish, whether MAPT H1 discriminating haplotype single nucleotide polymorphisms (SNP) (rs1052553) is associated with the risk for restless legs syndrome (RLS). We studied the allelic and genotype frequencies of the SNP rs1052553 in 205 patients with RLS and 324 healthy controls using TaqMan genotyping. rs1052553 genotype and allelic frequencies did not differ significantly between patients with RLS and controls, and were unrelated with the age at onset of RLS, gender, family history of RLS, and severity of RLS. The results of the present study suggest that the SNP rs1052553 is not related with the risk for RLS.
C1 [Roco, Angela; Agundez, Jose A. G.] Univ Extremadura, Dept Pharmacol, Caceres, Spain.
   [Javier Jimenez-Jimenez, Felix; Alonso-Navarro, Hortensia; Navacerrada, Francisco; Calleja, Marisol; Francisco Plaza-Nieto, Jose; Pilo-de-la-Fuente, Belen; Arroyo-Solera, Margarita] Hosp Univ Sureste, Neurol Sect, Madrid, Spain.
   [Javier Jimenez-Jimenez, Felix; Alonso-Navarro, Hortensia; Rojo-Sebastian, Ana; Rubio, Lluisa] Univ Alcala de Henares, Hosp Principe de Asturias, Dept Med Neurol, Madrid, Spain.
   [Martinez, Carmen] Univ Extremadura, Dept Pharmacol, Badajoz, Spain.
   [Zurdo, Martin] Hosp Virgen del Puerto, Neurol Sect, Plasencia, Caceres, Spain.
   [Turpin-Fenoll, Laura; Millan, Jorge] Hosp La Mancha Ctr, Neurol Sect, Ciudad Real, Spain.
   [Adeva-Bartolome, Teresa] Clin Recoletas, Neurol Unit, Zamora, Spain.
   [Cubo, Esther] Hosp Gen Yague, Neurol Sect, Burgos, Spain.
   [Garcia-Martin, Elena] Univ Extremadura, Dept Biochem & Mol Biol, Caceres, Spain.
C3 Universidad de Extremadura; Prince of Asturias University Hospital; Universidad de Alcala; Universidad de Extremadura; Hospital General Yague; Universidad de Extremadura
RP Jiménez-Jiménez, FJ (corresponding author), C Marroquina 14,3 B, Madrid 28030, Spain.
EM fjavier.jimenez@salud.madrid.org
FU Fondo de Investigacion Sanitaria, Instituto de Salud Carlos III, Madrid, Spain [PS09/00943, PS09/00469, RETICS RD07/0064/0016]; Junta de Extremadura, Merida, Spain [GR10068]; Fundesalud, Merida, Spain [PRIS10016]; FEDER
CR Allen RP, 2003, SLEEP MED, V4, P101, DOI 10.1016/S1389-9457(03)00010-8
   [Anonymous], 2010, PRESCRIRE INT, V19, P164
   Bonati MT, 2003, BRAIN, V126, P1485, DOI 10.1093/brain/awg137
   Chen SH, 2004, AM J HUM GENET, V74, P876, DOI 10.1086/420772
   Desautels A, 2005, ARCH NEUROL-CHICAGO, V62, P591, DOI 10.1001/archneur.62.4.591
   Desautels A, 2001, AM J HUM GENET, V69, P1266, DOI 10.1086/324649
   Elbaz A, 2011, ANN NEUROL, V69, P778, DOI 10.1002/ana.22321
   Ezquerra M, 2011, NEUROBIOL AGING, V32, P0, DOI 10.1016/j.neurobiolaging.2009.09.011
   Garcia-Borreguero D, 2003, NEUROLOGY, V61, PS49, DOI 10.1212/WNL.61.6_suppl_3.S49
   García-Martín E, 2012, PLOS ONE, V7, P0, DOI 10.1371/journal.pone.0041581
   Hutton M, 1998, NATURE, V393, P702, DOI 10.1038/31508
   Kemlink D, 2009, J MED GENET, V46, P315, DOI 10.1136/jmg.2008.062992
   Lazzarini A, 1999, MOVEMENT DISORD, V14, P111, DOI 10.1002/1531-8257(199901)14:1<111::AID-MDS1018>3.0.CO;2-9
   Levchenko A, 2006, NEUROLOGY, V67, P900, DOI 10.1212/01.wnl.0000233991.20410.b6
   Levchenko A, 2009, MOVEMENT DISORD, V24, P40, DOI 10.1002/mds.22263
   Mata IF, 2011, MOVEMENT DISORD, V26, P819, DOI 10.1002/mds.23642
   Montplaisir J, 1997, MOVEMENT DISORD, V12, P61, DOI 10.1002/mds.870120111
   Nalls MA, 2011, LANCET, V377, P641, DOI 10.1016/S0140-6736(10)62345-8
   Ondo W, 1996, NEUROLOGY, V47, P1435, DOI 10.1212/WNL.47.6.1435
   Ondo WG, 2000, NEUROLOGY, V55, P1404, DOI 10.1212/WNL.55.9.1404
   Pastor P, 2000, ANN NEUROL, V47, P242
   Pichler I, 2006, AM J HUM GENET, V79, P716, DOI 10.1086/507875
   Rademakers R, 2005, HUM MOL GENET, V14, P3281, DOI 10.1093/hmg/ddi361
   Schormair B, 2008, NAT GENET, V40, P946, DOI 10.1038/ng.190
   Schulte EC, 2011, NEUROLOGY, V76, P1106, DOI 10.1212/WNL.0b013e318211c366
   Stefansson H, 2007, NEW ENGL J MED, V357, P639, DOI 10.1056/NEJMoa072743
   Vilariño-Güell C, 2008, NEUROLOGY, V71, P222, DOI 10.1212/01.wnl.0000317101.67684.e3
   Vilariño-Güell C, 2011, NEUROLOGY, V76, P670, DOI 10.1212/WNL.0b013e31820c30c1
   Vilariño-Güell C, 2009, NEUROLOGY, V73, P243, DOI 10.1212/WNL.0b013e3181ae7c79
   Vilariño-Güell C, 2008, NEW ENGL J MED, V358, P425, DOI 10.1056/NEJMc072518
   Walters AS, 2003, SLEEP MED, V4, P121, DOI 10.1016/S1389-9457(02)00258-7
   Walters AS, 1996, NEUROLOGY, V46, P92, DOI 10.1212/WNL.46.1.92
   WALTERS AS, 1990, ARCH NEUROL-CHICAGO, V47, P1219, DOI 10.1001/archneur.1990.00530110079020
   Wider C, 2011, EUR J NEUROL, V18, P876, DOI 10.1111/j.1468-1331.2010.03297.x
   Winkelmann J, 2002, ANN NEUROL, V52, P297, DOI 10.1002/ana.10282
   Winkelmann J, 2007, NAT GENET, V39, P1000, DOI 10.1038/ng2099
   Xiong L, 2010, ARCH NEUROL-CHICAGO, V67, P617, DOI 10.1001/archneurol.2010.67
   Xiong L, 2009, HUM MOL GENET, V18, P1065, DOI 10.1093/hmg/ddn443
   Yang QB, 2011, SLEEP MED, V12, P800, DOI 10.1016/j.sleep.2011.06.006
   Yang QB, 2011, MOVEMENT DISORD, V26, P516, DOI 10.1002/mds.23459
NR 40
TC 14
Z9 16
U1 0
U2 15
PU SPRINGER WIEN
PI WIEN
PA SACHSENPLATZ 4-6, PO BOX 89, A-1201 WIEN, AUSTRIA
SN 0300-9564
EI 1435-1463
J9 J NEURAL TRANSM
JI J. Neural Transm.
PD MAR 15
PY 2013
VL 120
IS 3
BP 463
EP 467
DI 10.1007/s00702-012-0897-5
PG 5
WC Clinical Neurology; Neurosciences
SC Neurosciences & Neurology
GA 093BB
UT WOS:000315165600012
PM 23001634
DA 2024-02-02
ER

PT J
AU Palma, JA
   Urrestarazu, E
   Iriarte, J
AF Palma, Jose-Alberto
   Urrestarazu, Elena
   Iriarte, Jorge
TI Sleep loss as risk factor for neurologic disorders: A review
SO SLEEP MEDICINE
LA English
DT Review
DE Apnea; Sleep deprivation; Shift work; Insomnia; Stroke; Sleep debt; Neurology
ID mild cognitive impairment; excessive daytime sleepiness; night-shift work; cluster headache; interindividual differences; cortical excitability; apnea syndrome; alzheimers-disease; insulin-resistance; seizure occurrence
AB Sleep loss refers to sleep of shorter duration than the average baseline need of seven to eight hours per night. Sleep loss and sleep deprivation have severe effects on human health. In this article, we review the main aspects of sleep loss, taking into account its effects on the central nervous system. The neurocognitive and behavioral effects of sleep loss are well known. However, there is an increasing amount of research pointing to sleep deprivation as a risk factor for neurologic diseases, namely stroke, multiple sclerosis, Alzheimer's disease, headache, epilepsy, pain, and somnambulism. Conversely, sleep loss has been reported to be a potential protective factor against Parkinson's disease. The pathophysiology involved in this relationship is multiple, comprising immune, neuroendocrine, autonomic, and vascular mechanisms. It is extremely important to identify the individuals at risk, since recognition and adequate treatment of their sleep problems may reduce the risk of certain neurologic disorders. (C) 2013 Elsevier B.V. All rights reserved.
C1 [Palma, Jose-Alberto; Urrestarazu, Elena; Iriarte, Jorge] Univ Navarra, Sch Med, Univ Navarra Clin, Sleep Unit,Clin Neurophysiol Sect, E-31080 Pamplona, Spain.
C3 University of Navarra
RP Urrestarazu, E (corresponding author), Univ Navarra, Univ Navarra Clin, Sleep Unit, Av Pio 12,36, Navarra 31008, Spain.
EM eurrestara@unav.es
FU Asociacion de Amigos de la Universidad de Navarra
CR Abbott RD, 2005, NEUROLOGY, V65, P1442, DOI 10.1212/01.wnl.0000183056.89590.0d
   Ackermann K, 2012, SLEEP, V35, P933, DOI 10.5665/sleep.1954
   Alberti A, 2005, ACTA NEUROL SCAND, V111, P309, DOI 10.1111/j.1600-0404.2005.00372.x
   Aldabal Laila, 2011, OPEN RESPIR MED J, V5, P31, DOI 10.2174/1874306401105010031
   Andress-Rothrock D, 2010, HEADACHE, V50, P1366, DOI 10.1111/j.1526-4610.2010.01753.x
   Attal P, 2010, J CLIN ENDOCR METAB, V95, P483, DOI 10.1210/jc.2009-1912
   Axelsson J, 2010, BMJ-BRIT MED J, V341, P0, DOI 10.1136/bmj.c6614
   Badawy RAB, 2006, NEUROLOGY, V67, P1018, DOI 10.1212/01.wnl.0000237392.64230.f7
   Badawy RAB, 2007, ANN NEUROL, V61, P324, DOI 10.1002/ana.21087
   Barloese M, 2012, CEPHALALGIA, V32, P481, DOI 10.1177/0333102412441090
   Bassetti CL, 2005, SEMIN NEUROL, V25, P19, DOI 10.1055/s-2005-867073
   Bazil CW, 2008, CURR NEUROL NEUROSCI, V8, P149, DOI 10.1007/s11910-008-0024-z
   Beghi M, 2006, EPILEPSIA, V47, P107, DOI 10.1111/j.1528-1167.2006.00706.x
   Benedict C, 2012, J CLIN ENDOCR METAB, V97, PE443, DOI 10.1210/jc.2011-2759
   Benedict C, 2011, AM J CLIN NUTR, V93, P1229, DOI 10.3945/ajcn.110.006460
   Benito-León J, 2009, EUR J NEUROL, V16, P990, DOI 10.1111/j.1468-1331.2009.02618.x
   BENNETT DR, 1969, NEUROLOGY, V19, P375, DOI 10.1212/WNL.19.4.375
   Blackwell T, 2006, J GERONTOL A-BIOL, V61, P405, DOI 10.1093/gerona/61.4.405
   Brondel L, 2010, AM J CLIN NUTR, V91, P1550, DOI 10.3945/ajcn.2009.28523
   Brown DL, 2009, AM J EPIDEMIOL, V169, P1370, DOI 10.1093/aje/kwp056
   Bruni O, 2004, CEPHALALGIA, V24, P134, DOI 10.1111/j.1468-2982.2004.00657.x
   BUCKLE P, 1993, SLEEP, V16, P487, DOI 10.1093/sleep/16.5.487
   Castanon-Cervantes O, 2010, J IMMUNOL, V185, P5796, DOI 10.4049/jimmunol.1001026
   CDC (Center for Disease Control and Prevention), 2004, PERC AD WHO REP AV 6, V0, P0
   CDC (Center for Disease Control and Prevention), 1985, PERC AD WHO REP AV 6, V0, P0
   Chen HL, 2006, AM J EPIDEMIOL, V163, P726, DOI 10.1093/aje/kwj096
   Chen PK, 2011, CEPHALALGIA, V31, P829, DOI 10.1177/0333102411403635
   Chihorek AM, 2007, NEUROLOGY, V69, P1823, DOI 10.1212/01.wnl.0000279334.78298.d5
   Chokroverty S, 2009, SEMIN NEUROL, V29, P446, DOI 10.1055/s-0029-1237124
   Comella CL, 2006, J NEURAL TRANSM-SUPP, V0, P349
   Cricco M, 2001, J AM GERIATR SOC, V49, P1185, DOI 10.1046/j.1532-5415.2001.49235.x
   Das AM, 2012, EXPERT REV CARDIOVAS, V10, P525, DOI 10.1586/ERC.12.25
   de Weerd A, 2004, EPILEPSIA, V45, P1397, DOI 10.1111/j.0013-9580.2004.46703.x
   Della Marca G, 2006, CEPHALALGIA, V26, P857, DOI 10.1111/j.1468-2982.2006.01122.x
   Dempsey JA, 2010, PHYSIOL REV, V90, P47, DOI 10.1152/physrev.00043.2008
   Diekelmann S, 2009, SLEEP MED REV, V13, P309, DOI 10.1016/j.smrv.2008.08.002
   Dodick DW, 2003, HEADACHE, V43, P282, DOI 10.1046/j.1526-4610.2003.03055.x
   Donga E, 2010, J CLIN ENDOCR METAB, V95, P2963, DOI 10.1210/jc.2009-2430
   Eguchi K, 2010, J AM SOC HYPERTENS, V4, P255, DOI 10.1016/j.jash.2010.09.001
   Foldvary-Schaefer N, 2006, J CLIN NEUROPHYSIOL, V23, P4, DOI 10.1097/01.wnp.0000206877.90232.cb
   Foley D, 2001, J AM GERIATR SOC, V49, P1628, DOI 10.1111/j.1532-5415.2001.49271.x
   Frucht MM, 2000, EPILEPSIA, V41, P1534
   Gangwisch JE, 2007, SLEEP, V30, P1667, DOI 10.1093/sleep/30.12.1667
   Gangwisch JE, 2006, HYPERTENSION, V47, P833, DOI 10.1161/01.HYP.0000217362.34748.e0
   Gangwisch JE, 2005, SLEEP, V28, P1289, DOI 10.1093/sleep/28.10.1289
   Gao JJ, 2011, AM J EPIDEMIOL, V173, P1032, DOI 10.1093/aje/kwq478
   Gilman DK, 2007, HEADACHE, V47, P1189, DOI 10.1111/j.1526-4610.2007.00885.x
   Göder R, 2003, SLEEP MED, V4, P385, DOI 10.1016/S1389-9457(03)00104-7
   Goel N, 2011, PLOS ONE, V6, P0, DOI 10.1371/journal.pone.0029283
   Goel N, 2010, NEUROLOGY, V75, P1509, DOI 10.1212/WNL.0b013e3181f9615d
   Goel N, 2009, SEMIN NEUROL, V29, P320, DOI 10.1055/s-0029-1237117
   Graff-Radford SB, 2004, HEADACHE, V44, P607, DOI 10.1111/j.1526-4610.2004.446010.x
   Graff-Radford SB, 2009, CURR PAIN HEADACHE R, V13, P160, DOI 10.1007/s11916-009-0027-8
   Grandner MA, 2012, J SLEEP RES, V21, P427, DOI 10.1111/j.1365-2869.2011.00990.x
   Guidolin M, 2012, SLEEP MED, V13, P779, DOI 10.1016/j.sleep.2012.03.016
   Haack M, 2005, PAIN, V119, P56, DOI 10.1016/j.pain.2005.09.011
   Handel AE, 2010, NAT REV NEUROL, V6, P156, DOI 10.1038/nrneurol.2010.1
   Haque B, 2012, BMC NEUROL, V12, P0, DOI 10.1186/1471-2377-12-82
   Harper DG, 2008, BRAIN, V131, P1609, DOI 10.1093/brain/awn049
   Harper DG, 2005, AM J GERIAT PSYCHIAT, V13, P359, DOI 10.1176/appi.ajgp.13.5.359
   Haut SR, 2007, NEUROLOGY, V69, P1905, DOI 10.1212/01.wnl.0000278112.48285.84
   Havekes R, 2012, CELL SIGNAL, V24, P1251, DOI 10.1016/j.cellsig.2012.02.010
   Hedström AK, 2011, ANN NEUROL, V70, P733, DOI 10.1002/ana.22597
   Herman ST, 2001, NEUROLOGY, V56, P1453, DOI 10.1212/WNL.56.11.1453
   Hermann DM, 2009, NEUROLOGY, V73, P1313, DOI 10.1212/WNL.0b013e3181bd137c
   HORNE JA, 1995, BRIT MED J, V310, P565, DOI 10.1136/bmj.310.6979.565
   Houle TT, 2012, PAIN, V153, P2432, DOI 10.1016/j.pain.2012.08.014
   Iranzo A, 2006, LANCET NEUROL, V5, P572, DOI 10.1016/S1474-4422(06)70476-8
   Irwin MR, 2006, ARCH INTERN MED, V166, P1756, DOI 10.1001/archinte.166.16.1756
   Jennum P, 2002, SLEEP MED REV, V6, P471, DOI 10.1053/smrv.2001.0223
   Jensen R, 2004, ACTA NEUROL SCAND, V109, P180, DOI 10.1046/j.1600-0404.2003.00201.x
   Johnson KG, 2012, HEADACHE IN PRESS, V0, P0
   Joncas S, 2002, NEUROLOGY, V58, P936, DOI 10.1212/WNL.58.6.936
   Kelman L, 2005, HEADACHE, V45, P904, DOI 10.1111/j.1526-4610.2005.05159.x
   Kreuzer P, 2011, NEUROSCI LETT, V493, P63, DOI 10.1016/j.neulet.2011.02.044
   Kristiansen HA, 2012, CEPHALALGIA, V32, P451, DOI 10.1177/0333102411431900
   Kristiansen HA, 2011, J HEADACHE PAIN, V12, P55, DOI 10.1007/s10194-010-0268-2
   Kristiansen HA, 2011, J HEADACHE PAIN, V12, P63, DOI 10.1007/s10194-010-0265-5
   Kufoy E, 2012, PLOS ONE, V7, P0, DOI 10.1371/journal.pone.0033769
   Laugsand LE, 2011, CIRCULATION, V124, P2073, DOI 10.1161/CIRCULATIONAHA.111.025858
   Lautenbacher S, 2006, SLEEP MED REV, V10, P357, DOI 10.1016/j.smrv.2005.08.001
   Legros B, 2003, SLEEP MED, V4, P51, DOI 10.1016/S1389-9457(02)00217-4
   Lo HS, 2010, CLIN NEUROPHARMACOL, V33, P84, DOI 10.1097/WNF.0b013e3181cda242
   Lobo A, 2008, NEUROTOX RES, V14, P263, DOI 10.1007/BF03033815
   Loddenkemper T, 2011, J CLIN NEUROPHYSIOL, V28, P146, DOI 10.1097/WNP.0b013e31821213d4
   Malow BA, 2008, NEUROLOGY, V71, P572, DOI 10.1212/01.wnl.0000323927.13250.54
   Malow BA, 1997, ELECTROEN CLIN NEURO, V102, P20, DOI 10.1016/S0013-4694(96)96028-9
   Malow BA, 1998, EPILEPSIA, V39, P1309, DOI 10.1111/j.1528-1157.1998.tb01329.x
   Malow BA, 2002, NEUROLOGY, V59, P1371, DOI 10.1212/01.WNL.0000031810.15811.9E
   Malow BA, 1997, NEUROLOGY, V48, P1389, DOI 10.1212/WNL.48.5.1389
   Malow BA, 2000, NEUROLOGY, V55, P1002, DOI 10.1212/WNL.55.7.1002
   Malow BA, 2007, EPILEPSIA, V48, P36, DOI 10.1111/j.1528-1167.2007.01400.x
   Malow Beth A, 2004, EPILEPSY CURR, V4, P193, DOI 10.1111/j.1535-7597.2004.04509.x
   Manenschijn L, 2011, J CLIN ENDOCR METAB, V96, PE1862, DOI 10.1210/jc.2011-1551
   Manganotti P, 2006, J NEUROL NEUROSUR PS, V77, P56, DOI 10.1136/jnnp.2004.041137
   Manni R, 2010, EPILEPSY RES, V90, P171, DOI 10.1016/j.eplepsyres.2010.05.006
   MARLER JR, 1989, STROKE, V20, P473, DOI 10.1161/01.STR.20.4.473
   MATTSON RH, 1965, ARCH NEUROL-CHICAGO, V13, P310, DOI 10.1001/archneur.1965.00470030090009
   Méndez M, 2001, J CLIN NEUROPHYSIOL, V18, P106
   Moldofsky H, 2001, SLEEP MED REV, V5, P387, DOI 10.1053/smrv.2001.0179
   Muñoz R, 2012, ACTA NEUROL SCAND, V126, P183, DOI 10.1111/j.1600-0404.2011.01625.x
   Neau JP, 2002, CEPHALALGIA, V22, P333, DOI 10.1046/j.1468-2982.2002.00303.x
   Nielsen T, 2010, SLEEP, V33, P113, DOI 10.1093/sleep/33.1.113
   Nielsen TA, 2010, SLEEP MED, V11, P172, DOI 10.1016/j.sleep.2008.12.018
   Nobre ME, 2005, CEPHALALGIA, V25, P488, DOI 10.1111/j.1468-2982.2004.00897.x
   Ong JC, 2012, CEPHALALGIA, V32, P1059, DOI 10.1177/0333102412455709
   Ong JC, 2009, J CLIN SLEEP MED, V5, P52
   Oosterman JM, 2009, J SLEEP RES, V18, P129, DOI 10.1111/j.1365-2869.2008.00704.x
   Osorio RS, 2011, J AM GERIATR SOC, V59, P559, DOI 10.1111/j.1532-5415.2010.03288.x
   Pan A, 2011, PLOS MED, V8, P0, DOI 10.1371/journal.pmed.1001141
   Park M, 2006, SLEEP MED, V7, P614, DOI 10.1016/j.sleep.2006.02.006
   Pilon M, 2008, NEUROLOGY, V70, P2284, DOI 10.1212/01.wnl.0000304082.49839.86
   Pressman MR, 2007, SLEEP MED REV, V11, P5, DOI 10.1016/j.smrv.2006.06.003
   Pressman MR, 2007, SLEEP MED REV, V11, P31
   Rains JC, 2008, CURR NEUROL NEUROSCI, V8, P167, DOI 10.1007/s11910-008-0027-9
   Roehrs T, 2006, SLEEP, V29, P145, DOI 10.1093/sleep/29.2.145
   Roth Thomas, 2007, J CLIN SLEEP MED, V3, P0
   Ruiter M, 2012, SLEEP, V35, P0
   Rupp TL, 2012, SLEEP, V35, P1163, DOI 10.5665/sleep.2010
   Sauvet F, 2010, J APPL PHYSIOL, V108, P68, DOI 10.1152/japplphysiol.00851.2009
   Scher AI, 2003, NEUROLOGY, V60, P1366, DOI 10.1212/01.WNL.0000055873.71552.51
   Shaheen HA, 2012, SLEEP BREATH, V16, P765, DOI 10.1007/s11325-011-0573-2
   Silberstein SD, 2004, CEPHALALGIA, V24, P2, DOI 10.1111/j.1468-2982.2004.00892.x
   Smith MT, 2007, SLEEP, V30, P494, DOI 10.1093/sleep/30.4.494
   Sousa PD, 2005, SEIZURE-EUR J EPILEP, V14, P340, DOI 10.1016/j.seizure.2005.04.007
   Spiegel K, 2005, J APPL PHYSIOL, V99, P2008, DOI 10.1152/japplphysiol.00660.2005
   Spiegel K, 2004, J CLIN ENDOCR METAB, V89, P5762, DOI 10.1210/jc.2004-1003
   Spiegel K, 2009, NAT REV ENDOCRINOL, V5, P253, DOI 10.1038/nrendo.2009.23
   Spierings ELH, 2001, HEADACHE, V41, P554, DOI 10.1046/j.1526-4610.2001.041006554.x
   Spira AP, 2008, J AM GERIATR SOC, V56, P45, DOI 10.1111/j.1532-5415.2007.01506.x
   Thannickal TC, 2007, BRAIN, V130, P1586, DOI 10.1093/brain/awm097
   Tranah GJ, 2011, ANN NEUROL, V70, P722, DOI 10.1002/ana.22468
   Tucker AM, 2007, J SLEEP RES, V16, P170, DOI 10.1111/j.1365-2869.2007.00594.x
   Tworoger SS, 2006, ALZ DIS ASSOC DIS, V20, P41, DOI 10.1097/01.wad.0000201850.52707.80
   Van Dongen HPA, 2004, SLEEP, V27, P423
   van Mark A, 2010, J OCCUP MED TOXICOL, V5, P0, DOI 10.1186/1745-6673-5-18
   Vaughn BV, 1996, SEIZURE, V5, P73, DOI 10.1016/S1059-1311(96)80066-5
   Vyas MV, 2012, BMJ-BRIT MED J, V345, P0, DOI 10.1136/bmj.e4800
   Walker MP, 2008, SLEEP MED, V9, PS29, DOI 10.1016/S1389-9457(08)70014-5
   Walters AS, 2009, SLEEP, V32, P589, DOI 10.1093/sleep/32.5.589
   Weatherwax KJ, 2003, SLEEP MED, V4, P517, DOI 10.1016/j.sleep.2003.07.004
   WHITE P, 1962, EPILEPSIA, V3, P167
   Wisor JP, 2005, NEUROSCIENCE, V131, P375, DOI 10.1016/j.neuroscience.2004.11.018
   Yaffe K, 2007, NEUROLOGY, V69, P237, DOI 10.1212/01.wnl.0000265814.69163.da
   Yaffe K, 2011, JAMA-J AM MED ASSOC, V306, P613, DOI 10.1001/jama.2011.1115
   Yan J, 2011, BRAIN RES, V1401, P52, DOI 10.1016/j.brainres.2011.05.032
   Zallek SN, 2000, SLEEP MED, V1, P135
   Zhong X, 2005, J APPL PHYSIOL, V98, P2024, DOI 10.1152/japplphysiol.00620.2004
NR 148
TC 89
Z9 108
U1 6
U2 144
PU ELSEVIER
PI AMSTERDAM
PA RADARWEG 29, 1043 NX AMSTERDAM, NETHERLANDS
SN 1389-9457
EI 1878-5506
J9 SLEEP MED
JI Sleep Med.
PD MAR 15
PY 2013
VL 14
IS 3
BP 229
EP 236
DI 10.1016/j.sleep.2012.11.019
PG 8
WC Clinical Neurology
SC Neurosciences & Neurology
GA 094XL
UT WOS:000315298400002
PM 23352029
DA 2024-02-02
ER

PT J
AU Modugno, N
   Lena, F
   Di Biasio, F
   Cerrone, G
   Ruggieri, S
   Fornai, F
AF Modugno, N.
   Lena, F.
   Di Biasio, F.
   Cerrone, G.
   Ruggieri, S.
   Fornai, F.
TI A clinical overview of non-motor symptoms in Parkinson's disease
SO ARCHIVES ITALIENNES DE BIOLOGIE
LA English
DT Article
DE Parkinsonian psychopathology; Parkinsonian dysautonomia; Parkinsonian sleep disorders; Parkinsonian cognitive dysfunctions; Parkinsonian sensory alterations
ID sleep behavior disorder; impulse control disorders; multiple system atrophy; quality-of-life; positron-emission-tomography; excessive daytime sleepiness; smell identification test; bowel movement frequency; pure autonomic failure; restless legs syndrome
AB Although Parkinson's disease (PD) is diagnosed on the basis of motor symptoms, including slowness of movement, tremor, rigidity and difficulties with balance and walking, now we are aware that non-motor symptoms are highly prevalent, since they can anticipate motor symptoms and can cause severe consequences. Several studies have shown that non-motor symptoms, such as depression, anxiety and apathy, psychosis (e. g., hallucinations, delusions), sleep disturbance and pain may have a greater adverse impact on quality of life and health economics compared with motor symptoms. Non-motor symptoms can be divided into four domains: neuropsychiatric (e. g., depression, anxiety, apathy, hallucinations, dementia), autonomic (e. g., constipation, orthostatic hypotension, urinary changes, sweating abnormalities), sleep (e. g., insomnia, sleep fragmentation, excessive daytime sleepiness, rapid eye movement, sleep behavioural disorder, restless leg syndrome), and sensory dysfunction (e. g., pain, olfactory dysfunction). This review addresses diagnosis and treatment of these disorders. The causative mechanisms remain complex, since they reflect the widespread brainstem and cortical pathology of PD, with involvement of several neurotransmitters, including dopamine (DA), serotonin, norepinephrine, and acetylcholine. The diagnosis is often challenging, especially for psychiatric disorders, and in particular affective disorders, because somatic features of psychopathology may overlap with the movement disorder itself. Treatments used are limited and psychiatric drugs may not be as effective as in general population. Evidence based medicine is quite poor and it still requires well-designed clinical studies.
C1 [Modugno, N.; Lena, F.; Di Biasio, F.; Cerrone, G.; Ruggieri, S.; Fornai, F.] IRCCS Neuromed, Pozzilli, IS, Italy.
   [Fornai, F.] Univ Pisa, Dept Translat Res & New Technol Med & Surg, I-56100 Pisa, Italy.
C3 IRCCS Neuromed; University of Pisa
RP Modugno, N (corresponding author), Neuromed Inst IRCCS, Dept Neurol Sci, Via Atinense 18, I-86077 Pozzilli, IS, Italy.
EM nicusmod@gmail.com
CR Aarsland D, 1999, ARCH NEUROL-CHICAGO, V56, P595, DOI 10.1001/archneur.56.5.595
   Abbott RD, 2005, NEUROLOGY, V65, P1442, DOI 10.1212/01.wnl.0000183056.89590.0d
   Abbott RD, 2001, NEUROLOGY, V57, P456, DOI 10.1212/WNL.57.3.456
   Abbott RD, 2007, MOVEMENT DISORD, V22, P1581, DOI 10.1002/mds.21560
   Alves G, 2008, J NEUROL, V255, P18, DOI 10.1007/s00415-008-5004-3
   ANDERSEN J T, 1985, INTERNATIONAL UROLOGY AND NEPHROLOGY, V17, P35, DOI 10.1007/BF02089401
   ANSARI KA, 1975, J CHRON DIS, V28, P493, DOI 10.1016/0021-9681(75)90058-2
   Antonini A, 2006, MOVEMENT DISORD, V21, P1119, DOI 10.1002/mds.20895
   Antonini A, 2012, J NEUROL, V259, P2621, DOI 10.1007/s00415-012-6557-8
   Araki I, 2000, J NEUROL NEUROSUR PS, V68, P429, DOI 10.1136/jnnp.68.4.429
   Araki I, 2000, J UROLOGY, V164, P1640, DOI 10.1016/S0022-5347(05)67048-6
   ARANDA B, 1993, NEUROUROL URODYNAM, V12, P203, DOI 10.1002/nau.1930120302
   Archibald NK, 2009, BRAIN, V132, P1128, DOI 10.1093/brain/awp068
   Arnulf I, 2002, NEUROLOGY, V58, P1019, DOI 10.1212/WNL.58.7.1019
   ASKENASY JJM, 1985, NEUROLOGY, V35, P527, DOI 10.1212/WNL.35.4.527
   Baba T, 2011, MOVEMENT DISORD, V26, P621, DOI 10.1002/mds.23602
   Bagheri H, 1999, CLIN NEUROPHARMACOL, V22, P213
   Baker WL, 2009, PARKINSONISM RELAT D, V15, P287, DOI 10.1016/j.parkreldis.2008.07.004
   BARBER J, 1985, PSYCHIAT RES, V15, P17, DOI 10.1016/0165-1781(85)90035-6
   Barone P, 2006, J NEUROL, V253, P601, DOI 10.1007/s00415-006-0067-5
   Barone P, 2009, MOVEMENT DISORD, V24, P1641, DOI 10.1002/mds.22643
   Barz S, 1997, NEUROLOGY, V49, P1424, DOI 10.1212/WNL.49.5.1424
   BATTISTA AF, 1973, ARCH INTERN MED, V132, P70, DOI 10.1001/archinte.132.1.70
   Beach TG, 2010, ACTA NEUROPATHOL, V119, P689, DOI 10.1007/s00401-010-0664-3
   Beiske AG, 2009, PAIN, V141, P173, DOI 10.1016/j.pain.2008.12.004
   Benbir G, 2006, ACTA NEUROL SCAND, V114, P239, DOI 10.1111/j.1600-0404.2006.00644.x
   BERGER Y, 1987, J UROLOGY, V138, P836, DOI 10.1016/S0022-5347(17)43390-8
   Boeve B, 2003, NEUROLOGY, V61, P40, DOI 10.1212/01.WNL.0000073619.94467.B0
   Bohnen NI, 2010, BRAIN, V133, P1747, DOI 10.1093/brain/awq079
   Bohnen NI, 2008, NEUROSCI LETT, V447, P12, DOI 10.1016/j.neulet.2008.09.070
   Bonuccelli U, 2003, ARCH NEUROL-CHICAGO, V60, P1400, DOI 10.1001/archneur.60.10.1400
   Borek LL, 2006, J CLIN PSYCHIAT, V67, P958, DOI 10.4088/JCP.v67n0613
   Braak H, 2003, NEUROBIOL AGING, V24, P197, DOI 10.1016/S0197-4580(02)00065-9
   Braak H, 2007, ACTA NEUROPATHOL, V113, P421, DOI 10.1007/s00401-007-0193-x
   Braak H, 2006, MOVEMENT DISORD, V21, P2042, DOI 10.1002/mds.21065
   Braune S, 1999, NEUROLOGY, V53, P1020, DOI 10.1212/WNL.53.5.1020
   Brefel-Courbon C, 2005, MOVEMENT DISORD, V20, P1557, DOI 10.1002/mds.20629
   Brefel-Courbon C, 2009, PAIN, V141, P14, DOI 10.1016/j.pain.2008.04.026
   Bronner G, 2004, J SEX MARITAL THER, V30, P95, DOI 10.1080/00926230490258893
   Brooks DJ, 2007, MOL IMAGING BIOL, V9, P217, DOI 10.1007/s11307-007-0084-5
   BROWN RG, 1988, PSYCHOL MED, V18, P49, DOI 10.1017/S0033291700001872
   Burn D, 2006, MOVEMENT DISORD, V21, P1899, DOI 10.1002/mds.21077
   BYRNE KG, 1994, J CLIN GASTROENTEROL, V19, P11, DOI 10.1097/00004836-199407000-00004
   Campos-Sousa RN, 2003, ARQ NEURO-PSIQUIAT, V61, P359, DOI 10.1590/S0004-282X2003000300007
   Celikel E, 2008, EUR J NEUROL, V15, P1168, DOI 10.1111/j.1468-1331.2008.02278.x
   Cersosimo MG, 2008, MOVEMENT DISORD, V23, P1065, DOI 10.1002/mds.22051
   Cersosimo MG, 2013, J NEUROL, V260, P1332, DOI 10.1007/s00415-012-6801-2
   Chaudhuri KR, 2010, MOVEMENT DISORD, V25, P704, DOI 10.1002/mds.22868
   Chaudhuri KR, 2006, MOVEMENT DISORD, V21, P916, DOI 10.1002/mds.20844
   Chaudhuri KR, 2006, LANCET NEUROL, V5, P235, DOI 10.1016/S1474-4422(06)70373-8
   Chen YK, 2010, INT J PSYCHIAT MED, V40, P97, DOI 10.2190/PM.40.1.h
   CHUDLER EH, 1995, PAIN, V60, P3, DOI 10.1016/0304-3959(94)00172-B
   COHENMANSFIELD J, 1993, J GERONTOL, V48, PP96, DOI 10.1093/geronj/48.2.P96
   Cole SA, 1996, J NEUROPSYCH CLIN N, V8, P20
   COMELLA CL, 2000, CURR CLIN PRACT, V0, P151
   Comella Cynthia L, 2003, CURR NEUROL NEUROSCI REP, V3, P173, DOI 10.1007/s11910-003-0073-2
   Cordivari C, 2001, MOVEMENT DISORD, V16, P907, DOI 10.1002/mds.1186
   CUMMINGS JL, 1992, AM J PSYCHIAT, V149, P443
   Czernecki V, 2008, MOVEMENT DISORD, V23, P964, DOI 10.1002/mds.21949
   Deeb J, 2010, QJM-INT J MED, V103, P941, DOI 10.1093/qjmed/hcq142
   Defazio G, 2008, ARCH NEUROL-CHICAGO, V65, P1191, DOI 10.1001/archneurol.2008.2
   Del Tredici K, 2010, ACTA NEUROPATHOL, V119, P703, DOI 10.1007/s00401-010-0665-2
   Dellapina E, 2011, MOVEMENT DISORD, V26, P153, DOI 10.1002/mds.23406
   Devos D, 2008, MOVEMENT DISORD, V23, P850, DOI 10.1002/mds.21966
   Dissanayaka NNW, 2010, MOVEMENT DISORD, V25, P838, DOI 10.1002/mds.22833
   DOTY RL, 1988, NEUROLOGY, V38, P1237, DOI 10.1212/WNL.38.8.1237
   DOTY RL, 1989, ANN NEUROL, V25, P166, DOI 10.1002/ana.410250210
   DOTY RL, 1992, J NEUROL NEUROSUR PS, V55, P138, DOI 10.1136/jnnp.55.2.138
   DOTY RL, 1995, NEURODEGENERATION, V4, P93, DOI 10.1006/neur.1995.0011
   DOTY RL, 1984, PHYSIOL BEHAV, V32, P489, DOI 10.1016/0031-9384(84)90269-5
   Double KL, 2003, ARCH NEUROL-CHICAGO, V60, P545, DOI 10.1001/archneur.60.4.545
   Dowling GA, 2005, SLEEP MED, V6, P459, DOI 10.1016/j.sleep.2005.04.004
   Druschky A, 2000, J NEUROL SCI, V175, P3, DOI 10.1016/S0022-510X(00)00279-3
   EDWARDS LL, 1991, MOVEMENT DISORD, V6, P151, DOI 10.1002/mds.870060211
   EDWARDS LL, 1992, NEUROLOGY, V42, P726, DOI 10.1212/WNL.42.4.726
   Eng ML, 2010, AM J GERIATR PHARMAC, V8, P316, DOI 10.1016/j.amjopharm.2010.08.004
   Evans AH, 2009, MOVEMENT DISORD, V24, P1561, DOI 10.1002/mds.22505
   Even C, 2012, J AFFECT DISORDERS, V139, P103, DOI 10.1016/j.jad.2011.07.002
   Fénelon G, 2000, BRAIN, V123, P733, DOI 10.1093/brain/123.4.733
   Fénelon G, 2010, J NEUROL SCI, V289, P12, DOI 10.1016/j.jns.2009.08.014
   FITZMAURICE H, 1985, BRIT J UROL, V57, P652, DOI 10.1111/j.1464-410X.1985.tb07025.x
   Ford B, 1998, CLIN NEUROSCI, V5, P63
   Ford B, 2010, MOVEMENT DISORD, V25, PS98, DOI 10.1002/mds.22716
   Friedman J, 1999, NEW ENGL J MED, V340, P757
   Frisina PG, 2009, PARKINSONISM RELAT D, V15, P144, DOI 10.1016/j.parkreldis.2008.04.038
   Gagnon JF, 2002, NEUROLOGY, V59, P585, DOI 10.1212/WNL.59.4.585
   Gallagher DA, 2011, BRAIN, V134, P3299, DOI 10.1093/brain/awr225
   Gao X, 2011, AM J EPIDEMIOL, V174, P546, DOI 10.1093/aje/kwr119
   Gerdelat-Mas A, 2007, J NEUROL NEUROSUR PS, V78, P1140, DOI 10.1136/jnnp.2007.120212
   Gjerstad MD, 2006, NEUROLOGY, V67, P853, DOI 10.1212/01.wnl.0000233980.25978.9d
   Goetz C G, 1986, MOV DISORD, V1, P45, DOI 10.1002/mds.870010106
   Goetz C G, 1987, ADV NEUROL, V45, P345
   Goetz C.G., 2009, NONMOTOR SYMPTOMS PA, V0, P0
   Goetz CG, 2002, MOVEMENT DISORD, V17, P0
   Goldstein DS, 1997, NEW ENGL J MED, V336, P696, DOI 10.1056/NEJM199703063361004
   Cersósimo MG, 2011, MOVEMENT DISORD, V26, P188, DOI 10.1002/mds.23344
   Haehner A, 2009, PARKINSONISM RELAT D, V15, P490, DOI 10.1016/j.parkreldis.2008.12.005
   Hald T., 1982, URINARY BLADDER NEUR, V0, P0
   Hand A, 2010, PARKINSONISM RELAT D, V16, P172, DOI 10.1016/j.parkreldis.2009.10.007
   HATTORI T, 1992, JPN J PSYCHIAT NEUR, V46, P181
   Hawkes CH, 2007, NEUROPATH APPL NEURO, V33, P599, DOI 10.1111/j.1365-2990.2007.00874.x
   Hawkes CH, 1997, J NEUROL NEUROSUR PS, V62, P436, DOI 10.1136/jnnp.62.5.436
   Hawkes CH, 1998, ANN NY ACAD SCI, V855, P608, DOI 10.1111/j.1749-6632.1998.tb10631.x
   Hely MA, 2005, MOVEMENT DISORD, V20, P190, DOI 10.1002/mds.20324
   Hilker R, 2006, J NEUROL SCI, V248, P223, DOI 10.1016/j.jns.2006.05.018
   Högl B, 2002, SLEEP, V25, P905
   Högl BE, 1998, NEUROLOGY, V50, P1332
   Holroyd S, 2001, J NEUROL NEUROSUR PS, V70, P734, DOI 10.1136/jnnp.70.6.734
   Huisman E, 2004, MOVEMENT DISORD, V19, P687, DOI 10.1002/mds.10713
   HUMMEL T, 1993, NEW DEVELOPMENTS IN EVENT-RELATED POTENTIALS, V0, P275
   Hussain IF, 2001, J NEUROL NEUROSUR PS, V71, P371, DOI 10.1136/jnnp.71.3.371
   Ishihara L, 2006, ACTA NEUROL SCAND, V113, P211, DOI 10.1111/j.1600-0404.2006.00579.x
   Itoi K, 2010, J NEUROENDOCRINOL, V22, P355, DOI 10.1111/j.1365-2826.2010.01988.x
   Jankovic J, 2004, J NEUROL NEUROSUR PS, V75, P951, DOI 10.1136/jnnp.2003.034702
   Jankovic J, 2009, TOXICON, V54, P614, DOI 10.1016/j.toxicon.2008.11.013
   Joutsa J, 2012, PARKINSONISM RELAT D, V18, P155, DOI 10.1016/j.parkreldis.2011.09.007
   Kaufmann H, 2010, NEUROLOGY, V74, P536, DOI 10.1212/WNL.0b013e3181d26982
   Kitayama M, 2008, J NEUROL SCI, V264, P22, DOI 10.1016/j.jns.2007.07.017
   Klimek V, 2002, BIOL PSYCHIAT, V52, P740, DOI 10.1016/S0006-3223(02)01383-5
   Kostic VS, 2010, NEUROLOGY, V75, P857, DOI 10.1212/WNL.0b013e3181f11c1d
   Krishnan PR, 2003, MOVEMENT DISORD, V18, P181, DOI 10.1002/mds.10307
   Kulisevsky J, 2008, MOVEMENT DISORD, V23, P1889, DOI 10.1002/mds.22246
   Lagalla G, 2006, MOVEMENT DISORD, V21, P704, DOI 10.1002/mds.20793
   Lagalla G, 2009, J NEUROL, V256, P563, DOI 10.1007/s00415-009-0085-1
   Lebouvier T, 2008, GUT, V57, P1741, DOI 10.1136/gut.2008.162503
   Lebouvier T, 2010, PLOS ONE, V5, P0, DOI 10.1371/journal.pone.0012728
   Lee MA, 2006, J PAIN SYMPTOM MANAG, V32, P462, DOI 10.1016/j.jpainsymman.2006.05.020
   Leentjens AFG, 2002, ACTA PSYCHIAT SCAND, V106, P196, DOI 10.1034/j.1600-0447.2002.02045.x
   Lewis SJG, 2005, J NEUROL NEUROSUR PS, V76, P343, DOI 10.1136/jnnp.2003.033530
   LIDSKY TI, 1985, BRAIN RES REV, V9, P133, DOI 10.1016/0165-0173(85)90010-4
   Lim SY, 2010, MOVEMENT DISORD, V25, PS123, DOI 10.1002/mds.22786
   Lowry CA, 2008, ANN NY ACAD SCI, V1148, P86, DOI 10.1196/annals.1410.004
   MARICLE RA, 1995, NEUROLOGY, V45, P1757, DOI 10.1212/WNL.45.9.1757
   Martinez-Martin P, 2007, MOVEMENT DISORD, V22, P1623, DOI 10.1002/mds.21586
   Matsui H, 2006, J GERIATR PSYCH NEUR, V19, P36, DOI 10.1177/0891988705284739
   Meco G, 2008, PARKINSONISM RELAT D, V14, P451, DOI 10.1016/j.parkreldis.2007.10.008
   Medeiros CAM, 2007, J NEUROL, V254, P459, DOI 10.1007/s00415-006-0390-x
   Menza M, 2009, NEUROLOGY, V72, P886, DOI 10.1212/01.wnl.0000336340.89821.b3
   Menza M, 2010, MOVEMENT DISORD, V25, PS117, DOI 10.1002/mds.22788
   Meppelink AM, 2009, BRAIN, V132, P2980, DOI 10.1093/brain/awp223
   Millan MJ, 2002, PROG NEUROBIOL, V66, P355, DOI 10.1016/S0301-0082(02)00009-6
   Miyasaki JM, 2006, NEUROLOGY, V66, P996, DOI 10.1212/01.wnl.0000215428.46057.3d
   Müller A, 2002, J NEURAL TRANSM, V109, P805, DOI 10.1007/s007020200067
   Nation DA, 2009, INT J GERIATR PSYCH, V24, P937, DOI 10.1002/gps.2199
   Nègre-Pagès L, 2010, MOVEMENT DISORD, V25, P157, DOI 10.1002/mds.22760
   Nolano M, 2008, BRAIN, V131, P1903, DOI 10.1093/brain/awn102
   Nuti A, 2004, EUR J NEUROL, V11, P315, DOI 10.1111/j.1468-1331.2004.00781.x
   OSullivan SS, 2008, MOVEMENT DISORD, V23, P101, DOI 10.1002/mds.21813
   Oguru M, 2010, J GERIATR PSYCH NEUR, V23, P35, DOI 10.1177/0891988709351834
   Ondo WG, 2005, MOVEMENT DISORD, V20, P958, DOI 10.1002/mds.20474
   Ondo WG, 2004, NEUROLOGY, V62, P37, DOI 10.1212/01.WNL.0000101713.81253.4C
   Ondo WG, 2002, ARCH NEUROL-CHICAGO, V59, P421, DOI 10.1001/archneur.59.3.421
   Onofrj M, 2002, NEUROL SCI, V23, PS91, DOI 10.1007/s100720200085
   Orimo S, 1999, J NEUROL NEUROSUR PS, V67, P189, DOI 10.1136/jnnp.67.2.189
   Papapetropoulos S, 2005, J NEUROL, V252, P1223, DOI 10.1007/s00415-005-0840-x
   PARMELEE PA, 1991, J GERONTOL, V46, PP15, DOI 10.1093/geronj/46.1.P15
   Pedersen KF, 2009, J NEUROL NEUROSUR PS, V80, P1279, DOI 10.1136/jnnp.2008.170043
   Pfeiffer RF, 1998, CLIN NEUROSCI, V5, P136
   Pfeiffer RF, 2003, LANCET NEUROL, V2, P107, DOI 10.1016/S1474-4422(03)00307-7
   Poewe W, 2006, J NEUROL, V253, P2, DOI 10.1007/s00415-006-7002-7
   Poewe Werner, 2000, CURRENT OPINION IN NEUROLOGY, V13, P423, DOI 10.1097/00019052-200008000-00009
   Ponsen MM, 2004, ANN NEUROL, V56, P173, DOI 10.1002/ana.20160
   Pontone GM, 2009, MOVEMENT DISORD, V24, P1333, DOI 10.1002/mds.22611
   PORTER RW, 1971, J NEUROSURG, V34, P27, DOI 10.3171/jns.1971.34.1.0027
   Postuma RB, 2009, NEUROLOGY, V72, P1296, DOI 10.1212/01.wnl.0000340980.19702.6e
   Postuma RB, 2006, NEUROLOGY, V66, P845, DOI 10.1212/01.wnl.0000203648.80727.5b
   Postuma RB, 2008, MOVEMENT DISORD, V23, P1665, DOI 10.1002/mds.22099
   Pouclet H, 2012, MOVEMENT DISORD, V27, P708, DOI 10.1002/mds.24993
   Proulx M, 2005, MOVEMENT DISORD, V20, P204, DOI 10.1002/mds.20189
   Rabey JM, 2007, MOVEMENT DISORD, V22, P313, DOI 10.1002/mds.21116
   Reddy P, 2012, MOVEMENT DISORD, V27, P0
   Reijnders JSAM, 2009, PARKINSONISM RELAT D, V15, P379, DOI 10.1016/j.parkreldis.2008.09.003
   Reijnders JSAM, 2008, MOVEMENT DISORD, V23, P183, DOI 10.1002/mds.21803
   Rektorová I, 2003, EUR J NEUROL, V10, P399, DOI 10.1046/j.1468-1331.2003.00612.x
   Richard IH, 1997, NEUROLOGY, V49, P1168, DOI 10.1212/WNL.49.4.1168
   Riedel O, 2010, J NEUROL, V257, P1073, DOI 10.1007/s00415-010-5465-z
   Robert P, 2009, EUR PSYCHIAT, V24, P98, DOI 10.1016/j.eurpsy.2008.09.001
   Rojo A, 2003, PARKINSONISM RELAT D, V10, P23, DOI 10.1016/S1353-8020(03)00067-1
   Ross GW, 2008, ANN NEUROL, V63, P167, DOI 10.1002/ana.21291
   Saade NE, 1997, BRAIN RES, V751, P1, DOI 10.1016/S0006-8993(96)01164-X
   Sakakibara R, 2001, J NEUROL SCI, V187, P55, DOI 10.1016/S0022-510X(01)00521-4
   Sakakibara R, 2001, AUTON NEUROSCI-BASIC, V92, P76, DOI 10.1016/S1566-0702(01)00295-8
   SanchezRamos JR, 1996, ARCH NEUROL-CHICAGO, V53, P1265, DOI 10.1001/archneur.1996.00550120077019
   Savica R, 2009, NEUROLOGY, V73, P1752, DOI 10.1212/WNL.0b013e3181c34af5
   Schenck CH, 1996, NEUROLOGY, V46, P388, DOI 10.1212/WNL.46.2.388
   Schoffer KL, 2007, MOVEMENT DISORD, V22, P1543, DOI 10.1002/mds.21428
   Schrag A, 2003, MOVEMENT DISORD, V18, P1250, DOI 10.1002/mds.10527
   Shannon KM, 2012, MOVEMENT DISORD, V27, P709, DOI 10.1002/mds.23838
   Sharabi Y, 2003, NEUROLOGY, V60, P1036, DOI 10.1212/01.WNL.0000052690.91036.FF
   Sharma JC, 2012, PARKINSONISM RELAT D, V18, P964, DOI 10.1016/j.parkreldis.2012.05.004
   Shishido T, 2010, NEUROLOGY, V74, P608, DOI 10.1212/WNL.0b013e3181cff6d5
   Shulman LM, 2001, MOVEMENT DISORD, V16, P507, DOI 10.1002/mds.1099
   Singleton A, 2004, BRAIN, V127, P768, DOI 10.1093/brain/awh081
   Sobow T, 2007, NEUROL NEUROCHIR POL, V41, P276
   Starkstein S E, 1989, J NEUROPSYCHIATRY CLIN NEUROSCI, V1, P243
   Starkstein SE, 1998, MOVEMENT DISORD, V13, P29, DOI 10.1002/mds.870130109
   STARKSTEIN SE, 1990, J NERV MENT DIS, V178, P27, DOI 10.1097/00005053-199001000-00005
   STARKSTEIN SE, 1991, EUR NEUROL, V31, P352, DOI 10.1159/000116692
   STARKSTEIN SE, 1993, BEHAV NEUROL, V6, P151, DOI 10.3233/BEN-1993-6306
   Starkstein SE, 2008, MOVEMENT DISORD, V23, P538, DOI 10.1002/mds.21866
   Stephenson R, 2010, MOVEMENT DISORD, V25, P2099, DOI 10.1002/mds.23234
   Stocchi F, 1998, J NEUROL, V245, PS15, DOI 10.1007/PL00007731
   Storch A, 2013, NEUROLOGY, V80, P800, DOI 10.1212/WNL.0b013e318285c0ed
   Stowe RL, 2008, COCHRANE DB SYST REV, V16, P0
   Strecker K, 2011, J NEUROL, V258, P19, DOI 10.1007/s00415-010-5666-5
   Swinn L, 2003, MOVEMENT DISORD, V18, P1459, DOI 10.1002/mds.10586
   Taki J, 2000, EUR J NUCL MED, V27, P566, DOI 10.1007/s002590050544
   Tandberg E, 1996, ARCH NEUROL-CHICAGO, V53, P175, DOI 10.1001/archneur.1996.00550020087019
   Thomas A, 2010, ANN NEUROL, V68, P400, DOI 10.1002/ana.22029
   van Rooden SM, 2010, MOVEMENT DISORD, V25, P969, DOI 10.1002/mds.23116
   Verbaan D, 2007, NEUROLOGY, V69, P333, DOI 10.1212/01.wnl.0000266593.50534.e8
   Voon V, 2011, ANN NEUROL, V69, P986, DOI 10.1002/ana.22356
   Vriend C, 2014, NEUROSCI BIOBEHAV R, V38, P60, DOI 10.1016/j.neubiorev.2013.11.001
   WAKABAYASHI K, 1988, ACTA NEUROPATHOL, V76, P217, DOI 10.1007/BF00687767
   Wang G, 2010, PARKINSONISM RELAT D, V16, P695, DOI 10.1016/j.parkreldis.2010.08.013
   Wang J, 2011, AM J NEURORADIOL, V32, P677, DOI 10.3174/ajnr.A2350
   Watanabe H, 2001, J NEUROL NEUROSUR PS, V70, P781, DOI 10.1136/jnnp.70.6.781
   Wattendorf E, 2009, J NEUROSCI, V29, P15410, DOI 10.1523/JNEUROSCI.1909-09.2009
   Weintraub D, 2008, ANN NEUROL, V64, PS93, DOI 10.1002/ana.21454
   Weisskopf MG, 2003, MOVEMENT DISORD, V18, P646, DOI 10.1002/mds.10425
   WIELAND DM, 1980, J NUCL MED, V21, P349
   Williams DR, 2005, LANCET NEUROL, V4, P605, DOI 10.1016/S1474-4422(05)70146-0
   Winge K, 2005, EUR J NEUROL, V12, P842, DOI 10.1111/j.1468-1331.2005.01087.x
   Witjas T, 2002, NEUROLOGY, V59, P408, DOI 10.1212/WNL.59.3.408
   Xiang LB, 2008, BRAIN RES, V1207, P214, DOI 10.1016/j.brainres.2008.02.009
   YOSHIMURA N, 1993, NEUROPHARMACOLOGY, V32, P315, DOI 10.1016/0028-3908(93)90151-R
   Yoshimura N, 2003, BRIT J PHARMACOL, V139, P1425, DOI 10.1038/sj.bjp.0705388
   Yoshimura N, 1998, J PHARMACOL EXP THER, V286, P228
   Yoshita M, 1997, RINSHO SHINKEIGAKU, V37, P476
   Yoshita M, 1998, J NEUROL SCI, V155, P60, DOI 10.1016/S0022-510X(97)00278-5
   Yoshita M, 2001, J NEUROL NEUROSUR PS, V71, P583, DOI 10.1136/jnnp.71.5.583
   Zangaglia R, 2007, MOVEMENT DISORD, V22, P1239, DOI 10.1002/mds.21243
NR 233
TC 20
Z9 23
U1 0
U2 18
PU PISA UNIV PRESS
PI PISA
PA LUNGARNO A PACINOTTI 43, 56100 PISA, ITALY
SN 0003-9829
EI 
J9 ARCH ITAL BIOL
JI Arch. Ital. Biol.
PD DEC 15
PY 2013
VL 151
IS 4
BP 148
EP 168
DI 
PG 21
WC Neurosciences
SC Neurosciences & Neurology
GA AI3SJ
UT WOS:000336781900003
PM 24873924
DA 2024-02-02
ER

PT J
AU Yun, JY
   Kim, HJ
   Lee, JY
   Kim, YE
   Kim, JS
   Kim, JM
   Jeon, BS
AF Yun, Ji Young
   Kim, Han-Joon
   Lee, Jee-Young
   Kim, Young Eun
   Kim, Ji Seon
   Kim, Jong-Min
   Jeon, Beom S.
TI Comparison of once-daily versus twice-daily combination of Ropinirole prolonged release in Parkinson's disease
SO BMC NEUROLOGY
LA English
DT Article
DE Parkinson's disease; Motor control; Movement disorders; Dopamine agonist
ID immediate-release
AB Background: Ropinirole prolonged release (RPR) is a once-daily formulation. However, there may be individual pharmacokinetic differences so that multiple dosing may be preferred in some individuals. This study compares once-daily and twice-daily RPR in patients with Parkinson's disease. Methods: This study was an open-label crossover study. We enrolled Parkinson's disease patients on dopamine agonist therapy with unsatisfactory control such as motor fluctuation, dyskinesia and sleep-related problems. Agonists were switched into equivalent dose of RPR. Subjects were consecutively enrolled into either once-daily first or twice-daily first groups, and received the same amount of RPR in a single and two divided dosing for 8 weeks respectively in a crossover manner without a washout period. The primary outcome was a questionnaire of the preference completed by patients in the last visit. The secondary outcome measures included the Unified Parkinson's Disease Rating Scale part 3 (mUPDRS), Hoehn and Yahr stage (H & Y); sleep questionnaire including overall quality of sleep, nocturnal off symptoms and early morning symptoms; Epworth Sleep Scale (ESS); compliances and patient global impression (PGI). Results: A total of 82 patients were enrolled and 61 completed the study. 31 patients preferred twice-daily regimen, 17 preferred the once-daily regimen, and 13 had no preference. Their mean mUPDRS, H&Y, ESS, sleep quality, compliance and adverse events were not statistically different in both regimens. PGI-improvement on wearing off defined was better in twice-daily dosing regimen. Conclusions: RPR is a once-daily formulation, but multiple dosing was preferred in many patients. Multiple dosing of RPR might be a therapeutic option if once-daily dosing is unsatisfactory.
C1 [Yun, Ji Young] Ewha Womans Univ, Mokdong Hosp, Dept Neurol, Seoul, South Korea.
   [Kim, Han-Joon; Jeon, Beom S.] Seoul Natl Univ, Coll Med, Dept Neurol, Seoul, South Korea.
   [Kim, Han-Joon; Jeon, Beom S.] Seoul Natl Univ Hosp, Movement Disorder Ctr, Seoul 110744, South Korea.
   [Lee, Jee-Young] Seoul Natl Univ, Seoul Metropolitan Govt Boramae Med Ctr, Dept Neurol, Seoul, South Korea.
   [Kim, Young Eun; Kim, Jong-Min] Seoul Natl Univ, Bundang Hosp, Dept Neurol, Songnam, South Korea.
   [Kim, Ji Seon] Chungbuk Natl Univ Hosp, Dept Neurol, Cheongju, South Korea.
C3 Ewha Womans University; Seoul National University (SNU); Seoul National University (SNU); Seoul National University Hospital; Seoul National University (SNU); Seoul National University (SNU); Chungbuk National University; Chungbuk National University Hospital
RP Jeon, BS (corresponding author), Seoul Natl Univ, Coll Med, Dept Neurol, Seoul, South Korea.
EM brain@snu.ac.kr
FU Korea Health technology R&D Project, Ministry of Health & Welfare, Republic of Korea [A101273]
CR Grosset D, 2009, MOVEMENT DISORD, V24, P826, DOI 10.1002/mds.22112
   Jost WH, 2008, J NEUROL, V255, P60, DOI 10.1007/s00415-008-5008-z
   Obeso JA, 2000, NEUROLOGY, V55, P0
   OBESO JA, 2000, NEUROLOGY, V55, P0
   Onofrj M, 2009, PARKINSONISM RELAT D, V15, PS85, DOI 10.1016/S1353-8020(09)70842-9
   Stocchi F, 2008, CURR MED RES OPIN, V24, P2883, DOI 10.1185/03007990802387130
   Stocchi F, 2011, MOVEMENT DISORD, V26, P1259, DOI 10.1002/mds.23498
   Tompson DJ, 2007, CLIN THER, V29, P2654, DOI 10.1016/j.clinthera.2007.12.010
NR 8
TC 8
Z9 8
U1 0
U2 5
PU BIOMED CENTRAL LTD
PI LONDON
PA 236 GRAYS INN RD, FLOOR 6, LONDON WC1X 8HL, ENGLAND
SN 1471-2377
EI 
J9 BMC NEUROL
JI BMC Neurol.
PD SEP 2
PY 2013
VL 13
IS 
BP 
EP 
DI 10.1186/1471-2377-13-113
PG 7
WC Clinical Neurology
SC Neurosciences & Neurology
GA 211RC
UT WOS:000323926400001
PM 24004540
DA 2024-02-02
ER

PT J
AU Berardelli, A
   Wenning, GK
   Antonini, A
   Berg, D
   Bloem, BR
   Bonifati, V
   Brooks, D
   Burn, DJ
   Colosimo, C
   Fanciulli, A
   Ferreira, J
   Gasser, T
   Grandas, F
   Kanovsky, P
   Kostic, V
   Kulisevsky, J
   Oertel, W
   Poewe, W
   Reese, JP
   Relja, M
   Ruzicka, E
   Schrag, A
   Seppi, K
   Taba, P
   Vidailhet, M
AF Berardelli, A.
   Wenning, G. K.
   Antonini, A.
   Berg, D.
   Bloem, B. R.
   Bonifati, V.
   Brooks, D.
   Burn, D. J.
   Colosimo, C.
   Fanciulli, A.
   Ferreira, J.
   Gasser, T.
   Grandas, F.
   Kanovsky, P.
   Kostic, V.
   Kulisevsky, J.
   Oertel, W.
   Poewe, W.
   Reese, J. -P.
   Relja, M.
   Ruzicka, E.
   Schrag, A.
   Seppi, K.
   Taba, P.
   Vidailhet, M.
TI EFNS/MDS-ES recommendations for the diagnosis of Parkinson's disease
SO EUROPEAN JOURNAL OF NEUROLOGY
LA English
DT Article
DE movement disorders; neurological disorders; Parkinson's disease
ID multiple-system atrophy; progressive supranuclear palsy; somatosensory-evoked-potentials; apparent diffusion-coefficient; superior cerebellar peduncle; substantia-nigra hyperechogenicity; transcranial magnetic stimulation; positron-emission-tomography; brain parenchyma sonography; sympathetic skin-response
AB Background: A Task Force was convened by the EFNS/MDS-ES Scientist Panel on Parkinson's disease (PD) and other movement disorders to systemically review relevant publications on the diagnosis of PD. Methods: Following the EFNS instruction for the preparation of neurological diagnostic guidelines, recommendation levels have been generated for diagnostic criteria and investigations. Results: For the clinical diagnosis, we recommend the use of the Queen Square Brain Bank criteria (Level B). Genetic testing for specific mutations is recommended on an individual basis (Level B), taking into account specific features (i.e. family history and age of onset). We recommend olfactory testing to differentiate PD from other parkinsonian disorders including recessive forms (Level A). Screening for premotor PD with olfactory testing requires additional tests due to limited specificity. Drug challenge tests are not recommended for the diagnosis in de novo parkinsonian patients. There is an insufficient evidence to support their role in the differential diagnosis between PD and other parkinsonian syndromes. We recommend an assessment of cognition and a screening for REM sleep behaviour disorder, psychotic manifestations and severe depression in the initial evaluation of suspected PD cases (Level A). Transcranial sonography is recommended for the differentiation of PD from atypical and secondary parkinsonian disorders (Level A), for the early diagnosis of PD and in the detection of subjects at risk for PD (Level A), although the technique is so far not universally used and requires some expertise. Because specificity of TCS for the development of PD is limited, TCS should be used in conjunction with other screening tests. Conventional magnetic resonance imaging and diffusion-weighted imaging at 1.5 T are recommended as neuroimaging tools that can support a diagnosis of multiple system atrophy (MSA) or progressive supranuclear palsy versus PD on the basis of regional atrophy and signal change as well as diffusivity patterns (Level A). DaTscan SPECT is registered in Europe and the United States for the differential diagnosis between degenerative parkinsonisms and essential tremor (Level A). More specifically, DaTscan is indicated in the presence of significant diagnostic uncertainty such as parkinsonism associated with neuroleptic exposure and atypical tremor manifestations such as isolated unilateral postural tremor. Studies of [I-123]MIBG/SPECT cardiac uptake may be used to identify patients with PD versus controls and MSA patients (Level A). All other SPECT imaging studies do not fulfil registration standards and cannot be recommended for routine clinical use. At the moment, no conclusion can be drawn as to diagnostic efficacy of autonomic function tests, neurophysiological tests and positron emission tomography imaging in PD. Conclusions: The diagnosis of PD is still largely based on the correct identification of its clinical features. Selected investigations (genetic, olfactory, and neuroimaging studies) have an ancillary role in confirming the diagnosis, and some of them could be possibly used in the near future to identify subjects in a pre-symptomatic phase of the disease.
C1 [Berardelli, A.; Colosimo, C.] Univ Roma La Sapienza, Dipartimento Neurol & Psichiatria, I-00185 Rome, Italy.
   [Berardelli, A.] Univ Roma La Sapienza, IRCCS NEUROMED Inst, I-00185 Rome, Italy.
   [Wenning, G. K.; Fanciulli, A.; Poewe, W.; Seppi, K.] Med Univ Innsbruck, Dept Neurol, A-6020 Innsbruck, Austria.
   [Antonini, A.] Parkinsons Dis & Movement Disorders Unit IRCCS, Milan, Italy.
   [Berg, D.; Gasser, T.] Univ Tubingen, Dept Neurodegenerat Dis, Hertie Inst Clin Brain Res, German Ctr Neurodegenerat Dis, Tubingen, Germany.
   [Berg, D.] DZNE, Tubingen, Germany.
   [Bloem, B. R.] Radboud Univ Nijmegen, Med Ctr, Dept Neurol, Donders Inst Brain Cognit & Behav, NL-6525 ED Nijmegen, Netherlands.
   [Bonifati, V.] Erasmus MC, Dept Clin Genet, Rotterdam, Netherlands.
   [Brooks, D.] Univ London Imperial Coll Sci Technol & Med, Hammersmith Hosp, Dept Clin Neurosci, London, England.
   [Burn, D. J.] Newcastle Univ, Inst Ageing & Hlth, Newcastle Upon Tyne NE1 7RU, Tyne & Wear, England.
   [Ferreira, J.] Fac Med Lisbon, Ctr Estudos Egas Moniz, Lisbon, Portugal.
   [Grandas, F.] Hosp Univ Gregorio Maranon, Movement Disorders Res Unit, Madrid, Spain.
   [Kanovsky, P.] Palacky Univ, Dept Neurol, CR-77147 Olomouc, Czech Republic.
   [Kostic, V.] Univ Belgrade, Sch Med, Inst Neurol CCS, Belgrade, Serbia.
   [Kulisevsky, J.] Univ Autonoma Barcelona, St Pau Hosp, Dept Neurol, Movement Disorders Unit, E-08193 Barcelona, Spain.
   [Kulisevsky, J.] Ciberned, Barcelona, Spain.
   [Oertel, W.] Univ Marburg, Dept Neurol, Ctr Nervous Dis, Marburg, Germany.
   [Relja, M.] Univ Zagreb, Sch Med, Movement Disorders Ctr, Dept Neurol, Zagreb 41001, Croatia.
   [Relja, M.] Univ Zagreb, Univ Hosp Ctr, Zagreb 41000, Croatia.
   [Ruzicka, E.] Charles Univ Prague, Fac Med 1, Prague, Czech Republic.
   [Ruzicka, E.] Charles Univ Prague, Gen Univ Hosp Prague, Prague, Czech Republic.
   [Schrag, A.] UCL, Inst Neurol, London, England.
   [Taba, P.] Univ Tartu, Dept Neurol & Neurosurg, EE-50090 Tartu, Estonia.
   [Vidailhet, M.] Hop La Pitie Salpetriere, Paris, France.
   [Vidailhet, M.] Hop La Pitie Salpetriere, CRICM UPMC, INSERM UMR S975, CNRS UMR7225, Paris, France.
C3 Sapienza University Rome; Sapienza University Rome; IRCCS Neuromed; Medical University of Innsbruck; Eberhard Karls University of Tubingen; Eberhard Karls University Hospital; Helmholtz Association; German Center for Neurodegenerative Diseases (DZNE); Eberhard Karls University of Tubingen; Eberhard Karls University Hospital; Helmholtz Association; German Center for Neurodegenerative Diseases (DZNE); Radboud University Nijmegen; Erasmus University Rotterdam; Erasmus MC; Imperial College London; Newcastle University - UK; Universidade de Lisboa; Instituto Superior de Ciencias da Saude Egas Moniz; General University Gregorio Maranon Hospital; Palacky University Olomouc; University of Belgrade; Autonomous University of Barcelona; CIBERNED; Philipps University Marburg; University of Zagreb; University of Zagreb; Charles University Prague; Charles University Prague; General University Hospital Prague; University of London; University College London; University of Tartu; Assistance Publique Hopitaux Paris (APHP); Hopital Universitaire Pitie-Salpetriere - APHP; Sorbonne Universite; Sorbonne Universite; Institut National de la Sante et de la Recherche Medicale (Inserm); Centre National de la Recherche Scientifique (CNRS); CNRS - National Institute for Biology (INSB); Assistance Publique Hopitaux Paris (APHP); Hopital Universitaire Pitie-Salpetriere - APHP
RP Berardelli, A (corresponding author), Univ Roma La Sapienza, Dipartimento Neurol & Psichiatria, Viale Univ 30, I-00185 Rome, Italy.
EM alfredo.berardelli@uniroma1.it
CR Aarsland D, 2003, J NEUROL NEUROSUR PS, V74, P1215, DOI 10.1136/jnnp.74.9.1215
   Aarsland D, 2010, NEUROLOGY, V75, P1062, DOI 10.1212/WNL.0b013e3181f39d0e
   Abbruzzese G, 1997, MOVEMENT DISORD, V12, P315, DOI 10.1002/mds.870120309
   Abdo WF, 2010, NAT REV NEUROL, V6, P29, DOI 10.1038/nrneurol.2009.196
   Adams Jr, 2005, BRAIN, V128, P2777, DOI 10.1093/brain/awh607
   Ahn TB, 2008, NEUROLOGY, V70, P43, DOI 10.1212/01.wnl.0000271080.53272.c7
   Albanese A, 2001, MOVEMENT DISORD, V16, P197, DOI 10.1002/mds.1069
   Alcalay RN, 2011, NEUROLOGY, V76, P319, DOI 10.1212/WNL.0b013e31820882aa
   ANTONINI A, 1994, NEUROLOGY, V44, P1325, DOI 10.1212/WNL.44.7.1325
   Antonini A, 1997, BRAIN, V120, P2187, DOI 10.1093/brain/120.12.2187
   Antonini A, 2010, LANCET NEUROL, V9, P130, DOI 10.1016/S1474-4422(09)70360-6
   Antonini A, 2008, MOVEMENT DISORD, V23, P2202, DOI 10.1002/mds.22278
   Bak Thomas H, 2007, PRACT NEUROL, V7, P245
   BARKER R, 1989, LANCET, V1, P675, DOI 10.1016/S0140-6736(89)92183-1
   Barsottini OGP, 2007, PARKINSONISM RELAT D, V13, P389, DOI 10.1016/j.parkreldis.2006.12.011
   Behnke S, 2007, NEUROIMAGE, V34, P1054, DOI 10.1016/j.neuroimage.2006.10.010
   Benamer HTS, 2000, MOVEMENT DISORD, V15, P503, DOI 10.1002/1531-8257(200005)15:3<503::AID-MDS1013>3.0.CO;2-V
   Berendse HW, 2009, PARKINSONISM RELAT D, V15, PS26, DOI 10.1016/S1353-8020(09)70774-6
   Berendse HW, 2001, ANN NEUROL, V50, P34, DOI 10.1002/ana.1049
   Berg D, 2006, ULTRASCHALL MED, V27, P12, DOI 10.1055/s-2005-858962
   Berg D, 2005, BRAIN, V128, P3000, DOI 10.1093/brain/awh666
   Berg D, 2005, MOVEMENT DISORD, V20, P383, DOI 10.1002/mds.20311
   Berg D, 2002, ARCH NEUROL-CHICAGO, V59, P999, DOI 10.1001/archneur.59.6.999
   Berg D, 2001, J NEUROL, V248, P684, DOI 10.1007/s004150170114
   Berg D, 1999, NEUROLOGY, V53, P1026, DOI 10.1212/WNL.53.5.1026
   Berg D, 2008, LANCET NEUROL, V7, P1044, DOI 10.1016/S1474-4422(08)70239-4
   Berg D, 2011, J NEURAL TRANSM, V118, P453, DOI 10.1007/s00702-010-0469-5
   Bhattacharya K, 2002, ARCH NEUROL-CHICAGO, V59, P835, DOI 10.1001/archneur.59.5.835
   Blain CRV, 2006, NEUROLOGY, V67, P2199, DOI 10.1212/01.wnl.0000249307.59950.f8
   Boesveldt S, 2008, MOVEMENT DISORD, V23, P1984, DOI 10.1002/mds.22155
   Boeve BF, 2001, MOVEMENT DISORD, V16, P622, DOI 10.1002/mds.1120
   Bohnen NI, 2006, J CEREBR BLOOD F MET, V26, P1198, DOI 10.1038/sj.jcbfm.9600276
   Bonanni L, 2008, BRAIN, V131, P690, DOI 10.1093/brain/awm322
   Bonnet AM, 1997, MOVEMENT DISORD, V12, P509, DOI 10.1002/mds.870120406
   Bordet R, 1996, MOVEMENT DISORD, V11, P268, DOI 10.1002/mds.870110309
   Bostantjopoulou S, 2000, NEUROPHYSIOL CLIN, V30, P368, DOI 10.1016/S0987-7053(00)00235-5
   Brainin M, 2004, EUR J NEUROL, V11, P577, DOI 10.1111/j.1468-1331.2004.00867.x
   Breit S, 2008, J NEUROL, V255, P103, DOI 10.1007/s00415-008-0712-2
   Brockmann K, 2010, INT REV NEUROBIOL, V90, P157, DOI 10.1016/S0074-7742(10)90011-1
   Brooks DJ, 2008, NAT CLIN PRACT NEURO, V4, P267, DOI 10.1038/ncpneuro0773
   BROOKS DJ, 1990, ANN NEUROL, V28, P547, DOI 10.1002/ana.410280412
   BROOKS DJ, 1992, ANN NEUROL, V31, P184, DOI 10.1002/ana.410310209
   Brück A, 2009, MOVEMENT DISORD, V24, P1009, DOI 10.1002/mds.22484
   Budisic M, 2009, ACTA NEUROL SCAND, V119, P17, DOI 10.1111/j.1600-0404.2008.01056.x
   Cantello R, 2002, BRAIN RES REV, V38, P309, DOI 10.1016/S0165-0173(01)00158-8
   CANTELLO R, 1991, NEUROLOGY, V41, P1449, DOI 10.1212/WNL.41.9.1449
   Chang CC, 2008, EUR J NEUROL, V15, PE66, DOI 10.1111/j.1468-1331.2008.02151.x
   Clarke CE, 2000, J NEUROL NEUROSUR PS, V69, P590, DOI 10.1136/jnnp.69.5.590
   Courbon F, 2003, MOVEMENT DISORD, V18, P890, DOI 10.1002/mds.10461
   Dalrymple-Alford JC, 2010, NEUROLOGY, V75, P1717, DOI 10.1212/WNL.0b013e3181fc29c9
   DCOSTA DF, 1991, J NEUROL NEUROSUR PS, V54, P870, DOI 10.1136/jnnp.54.10.870
   De Marinis M, 2000, MOVEMENT DISORD, V15, P1215, DOI 10.1002/1531-8257(200011)15:6<1215::AID-MDS1023>3.0.CO;2-J
   De Rosa A, 2006, J NEUROL, V253, P275, DOI 10.1007/s00415-006-0096-0
   Defebvre L, 2007, REV NEUROL-FRANCE, V163, P1115, DOI 10.1016/S0035-3787(07)74188-7
   Deuschl G, 1996, J CLIN NEUROPHYSIOL, V13, P110, DOI 10.1097/00004691-199603000-00002
   Deuschl G, 1999, J NEURAL TRANSM-SUPP, V0, P211
   Dhawan V, 2002, J NUCL MED, V43, P1324
   Di Fonzo A, 2006, EUR J HUM GENET, V14, P322, DOI 10.1038/sj.ejhg.5201539
   Dodel RC, 2003, MOVEMENT DISORD, V18, PS52, DOI 10.1002/mds.10580
   DOTY RL, 1988, NEUROLOGY, V38, P1237, DOI 10.1212/WNL.38.8.1237
   DOTY RL, 1992, J NEUROL NEUROSUR PS, V55, P138, DOI 10.1136/jnnp.55.2.138
   Dujardin K, 2010, MOVEMENT DISORD, V25, P2769, DOI 10.1002/mds.23391
   EARDLEY I, 1989, BRIT J UROL, V64, P360, DOI 10.1111/j.1464-410X.1989.tb06043.x
   Eckert T, 2008, MOVEMENT DISORD, V23, P727, DOI 10.1002/mds.21933
   Eckert T, 2007, LANCET NEUROL, V6, P926, DOI 10.1016/S1474-4422(07)70245-4
   EIDELBERG D, 1993, ANN NEUROL, V33, P518, DOI 10.1002/ana.410330517
   EIDELBERG D, 1990, MOVEMENT DISORD, V5, P203, DOI 10.1002/mds.870050304
   ESTEGUY M, 1985, REV NEUROL, V141, P413
   Feigin A, 2002, MOVEMENT DISORD, V17, P1265, DOI 10.1002/mds.10270
   Feigin A, 2001, NEUROLOGY, V57, P2083, DOI 10.1212/WNL.57.11.2083
   Gaenslen A, 2008, LANCET NEUROL, V7, P417, DOI 10.1016/S1474-4422(08)70067-X
   GARCIA PA, 1995, NEUROLOGY, V45, P989, DOI 10.1212/WNL.45.5.989
   GASSER T, 1992, ARCH NEUROL-CHICAGO, V49, P1131, DOI 10.1001/archneur.1992.00530350045017
   Gasser T, 2009, EXPERT REV MOL MED, V11, P0, DOI 10.1017/S1462399409001148
   GIBB WRG, 1988, J NEUROL NEUROSUR PS, V51, P745, DOI 10.1136/jnnp.51.6.745
   Gilks WP, 2005, LANCET, V365, P415, DOI 10.1016/S0140-6736(05)17830-1
   Goetz CG, 2008, MOVEMENT DISORD, V23, P2129, DOI 10.1002/mds.22340
   Graber JJ, 2009, NEUROLOGY, V72, PE81, DOI 10.1212/WNL.0b013e3181a2e815
   Gröger A, 2011, EUR RADIOL, V21, P1962, DOI 10.1007/s00330-011-2123-5
   Gröschel K, 2004, NEUROIMAGE, V21, P714, DOI 10.1016/j.neuroimage.2003.09.070
   Guttman M, 1997, NEUROLOGY, V48, P1578, DOI 10.1212/WNL.48.6.1578
   Haehner A, 2007, MOVEMENT DISORD, V22, P839, DOI 10.1002/mds.21413
   Hagenah JM, 2008, J NEUROL NEUROSUR PS, V79, P1071, DOI 10.1136/jnnp.2007.142174
   Hagenah JM, 2007, J NEUROL, V254, P1407, DOI 10.1007/s00415-007-0567-y
   Hahn K, 2005, MOVEMENT DISORD, V20, P1499, DOI 10.1002/mds.20586
   Harbo HF, 2010, EUR J NEUROL, V17, P339, DOI 10.1111/j.1468-1331.2009.02933.x
   Hawkes CH, 1997, J NEUROL NEUROSUR PS, V62, P436, DOI 10.1136/jnnp.62.5.436
   Hedrich K, 2006, MOVEMENT DISORD, V21, P1506, DOI 10.1002/mds.20990
   Holmberg B, 2001, MOVEMENT DISORD, V16, P217, DOI 10.1002/mds.1062
   Hoops S, 2009, NEUROLOGY, V73, P1738, DOI 10.1212/WNL.0b013e3181c34b47
   Huang YW, 2007, MOVEMENT DISORD, V22, P550, DOI 10.1002/mds.21372
   Hughes AJ, 2002, BRAIN, V125, P861, DOI 10.1093/brain/awf080
   HUGHES AJ, 1991, NEUROLOGY, V41, P1723, DOI 10.1212/WNL.41.11.1723
   HUGHES AJ, 1992, J NEUROL NEUROSUR PS, V55, P181, DOI 10.1136/jnnp.55.3.181
   Hussl A, 2010, MOVEMENT DISORD, V25, P2444, DOI 10.1002/mds.23351
   Iijima M, 2010, MOVEMENT DISORD, V25, P1143, DOI 10.1002/mds.23001
   Ishikawa T, 1996, J NUCL MED, V37, P1760
   Ito M, 2007, J NEUROL NEUROSUR PS, V78, P722, DOI 10.1136/jnnp.2006.104075
   Ito S, 2009, AM J NEURORADIOL, V30, P689, DOI 10.3174/ajnr.A1443
   Ito S, 2007, MOVEMENT DISORD, V22, P578, DOI 10.1002/mds.21329
   Jankovic J, 2000, ARCH NEUROL-CHICAGO, V57, P369, DOI 10.1001/archneur.57.3.369
   Kataoka H, 2008, PARKINSONISM RELAT D, V14, P63, DOI 10.1016/j.parkreldis.2007.03.001
   Kato N, 2003, J NEUROL SCI, V210, P57, DOI 10.1016/S0022-510X(03)00014-5
   Katzenschlager R, 2004, J NEUROL NEUROSUR PS, V75, P1749, DOI 10.1136/jnnp.2003.035287
   Kay DM, 2010, NEUROLOGY, V75, P1189, DOI 10.1212/WNL.0b013e3181f4d832
   Kertelge L, 2010, MOVEMENT DISORD, V25, P2665, DOI 10.1002/mds.23272
   Kim JY, 2007, MOVEMENT DISORD, V22, P1922, DOI 10.1002/mds.21628
   Klein C, 1997, MOVEMENT DISORD, V12, P514, DOI 10.1002/mds.870120407
   Kodama Y, 1999, J AUTONOM NERV SYST, V77, P184, DOI 10.1016/S0165-1838(99)00040-5
   Köllensperger M, 2007, MOVEMENT DISORD, V22, P1771, DOI 10.1002/mds.21614
   Kofler M, 2001, MOVEMENT DISORD, V16, P62, DOI 10.1002/1531-8257(200101)16:1<62::AID-MDS1002>3.0.CO;2-V
   Kraft E, 2002, NEUROLOGY, V59, P1265, DOI 10.1212/01.WNL.0000032757.66992.3C
   Kraft E, 1999, ARCH NEUROL-CHICAGO, V56, P225, DOI 10.1001/archneur.56.2.225
   Krogias C, 2010, INT REV NEUROBIOL, V90, P237, DOI 10.1016/S0074-7742(10)90017-2
   Krogias C, 2010, INT REV NEUROBIOL, V90, P217, DOI 10.1016/S0074-7742(10)90016-0
   Kulisevsky J, 2009, MOVEMENT DISORD, V24, P1103, DOI 10.1002/mds.22506
   LAFFONT F, 1991, NEUROPHYSIOLOGIE CLINIQUE, V21, P149, DOI 10.1016/S0987-7053(05)80422-8
   Langston JW, 2006, ANN NEUROL, V59, P591, DOI 10.1002/ana.20834
   Lee CS, 2000, ANN NEUROL, V47, P493, DOI 10.1002/1531-8249(200004)47:4<493::AID-ANA13>3.0.CO;2-4
   Lee EA, 2004, PARKINSONISM RELAT D, V10, P363, DOI 10.1016/j.parkreldis.2004.04.008
   Lee PH, 2007, J NEUROL NEUROSUR PS, V78, P1250, DOI 10.1136/jnnp.2007.121285
   Lees AJ, 2001, NEUROLOGY, V57, P1687, DOI 10.1212/WNL.57.9.1687
   Lees AJ, 2009, LANCET, V373, P2055, DOI 10.1016/S0140-6736(09)60492-X
   Lesage S, 2011, HUM MOL GENET, V20, P202, DOI 10.1093/hmg/ddq454
   Lipp A, 2009, ARCH NEUROL-CHICAGO, V66, P742, DOI 10.1001/archneurol.2009.71
   Litvan I, 2003, MOVEMENT DISORD, V18, P467, DOI 10.1002/mds.10459
   Llebaria G, 2008, MOVEMENT DISORD, V23, P1546, DOI 10.1002/mds.22173
   Lohmann E, 2003, ANN NEUROL, V54, P176, DOI 10.1002/ana.10613
   Longoni G, 2011, MOVEMENT DISORD, V26, P247, DOI 10.1002/mds.23293
   Lücking CB, 2000, NEW ENGL J MED, V342, P1560, DOI 10.1056/NEJM200005253422103
   Mahlknecht P, 2010, NEURODEGENER DIS, V7, P300, DOI 10.1159/000314495
   Marinus J, 2003, NEUROLOGY, V61, P1222, DOI 10.1212/01.WNL.0000091864.39702.1C
   McKeith IG, 2005, NEUROLOGY, V65, P1863, DOI 10.1212/01.wnl.0000187889.17253.b1
   Meara J, 1999, AGE AGEING, V28, P99, DOI 10.1093/ageing/28.2.99
   Melzer TR, 2011, BRAIN, V134, P845, DOI 10.1093/brain/awq377
   Menke RA, 2009, NEUROIMAGE, V47, P435, DOI 10.1016/j.neuroimage.2009.05.017
   Menza M, 2010, MOVEMENT DISORD, V25, PS117, DOI 10.1002/mds.22788
   Merello M, 2002, MOVEMENT DISORD, V17, P795, DOI 10.1002/mds.10123
   Mijajlovic M, 2008, J NEUROL, V255, P1164, DOI 10.1007/s00415-008-0862-2
   Milanov I, 2001, CLIN NEUROPHYSIOL, V112, P1626, DOI 10.1016/S1388-2457(01)00629-0
   Mioshi E, 2006, INT J GERIATR PSYCH, V21, P1078, DOI 10.1002/gps.1610
   Mitsui J, 2009, ARCH NEUROL-CHICAGO, V66, P571, DOI 10.1001/archneurol.2009.72
   Moreno-López C, 2011, ARCH NEUROL-CHICAGO, V68, P223, DOI 10.1001/archneurol.2010.359
   Morita Y, 2008, ACTA NEUROL SCAND, V118, P159, DOI 10.1111/j.1600-0404.2007.00988.x
   Müller A, 2002, J NEURAL TRANSM, V109, P805, DOI 10.1007/s007020200067
   Nagayama H, 2005, J NEUROL NEUROSUR PS, V76, P249, DOI 10.1136/jnnp.2004.037028
   Nicoletti G, 2006, BRAIN, V129, P2679, DOI 10.1093/brain/awl166
   Nicoletti G, 2006, RADIOLOGY, V239, P825, DOI 10.1148/radiol.2393050459
   Nicoletti G, 2008, MOVEMENT DISORD, V23, P2370, DOI 10.1002/mds.22279
   NIGHTINGALE S, 1986, J NEUROL NEUROSUR PS, V49, P1280, DOI 10.1136/jnnp.49.11.1280
   Nurmi E, 2003, SYNAPSE, V48, P109, DOI 10.1002/syn.10192
   Oba H, 2005, NEUROLOGY, V64, P2050, DOI 10.1212/01.WNL.0000165960.04422.D0
   Okamura N, 2010, J NUCL MED, V51, P223, DOI 10.2967/jnumed.109.070094
   Okawa M, 2007, INTERNAL MED, V46, P1527, DOI 10.2169/internalmedicine.46.0271
   OKUDA B, 1995, ALZ DIS ASSOC DIS, V9, P68, DOI 10.1097/00002093-199509020-00002
   ONOFRJ M, 1995, MOVEMENT DISORD, V10, P71, DOI 10.1002/mds.870100112
   Ozelius LJ, 2006, NEW ENGL J MED, V354, P424, DOI 10.1056/NEJMc055509
   Pagonabarraga J, 2008, MOVEMENT DISORD, V23, P998, DOI 10.1002/mds.22007
   Pagonabarraga J, 2010, MOVEMENT DISORD, V25, P440, DOI 10.1002/mds.22877
   Paviour DC, 2005, NEUROLOGY, V64, P675, DOI 10.1212/01.WNL.0000151854.85743.C7
   Paviour DC, 2007, MOVEMENT DISORD, V22, P68, DOI 10.1002/mds.21204
   Pellecchia MT, 2009, MOVEMENT DISORD, V24, P689, DOI 10.1002/mds.22440
   Péran P, 2010, BRAIN, V133, P3423, DOI 10.1093/brain/awq212
   Piccini P, 1997, ANN NEUROL, V41, P222, DOI 10.1002/ana.410410213
   Piccini P, 1999, ANN NEUROL, V45, P577, DOI 10.1002/1531-8249(199905)45:5<577::AID-ANA5>3.0.CO;2-O
   Pierangeli G, 2001, MOVEMENT DISORD, V16, P226, DOI 10.1002/mds.1039
   Pietzarka K, 2010, J NEURAL TRANSM, V117, P475, DOI 10.1007/s00702-010-0375-x
   Plazzi G, 1997, NEUROLOGY, V48, P1094, DOI 10.1212/WNL.48.4.1094
   Ponsen MM, 2010, J NEUROL NEUROSUR PS, V81, P396, DOI 10.1136/jnnp.2009.183715
   Ponsen MM, 2009, MOVEMENT DISORD, V24, P1060, DOI 10.1002/mds.22534
   Ponsen MM, 2004, ANN NEUROL, V56, P173, DOI 10.1002/ana.20160
   Postert T, 2004, J NEURAL TRANSM-SUPP, V0, P123
   PRAMSTALLER PP, 1995, J NEUROL NEUROSUR PS, V58, P618, DOI 10.1136/jnnp.58.5.618
   PRIORI A, 1994, BRAIN, V117, P317, DOI 10.1093/brain/117.2.317
   Quattrone A, 2008, RADIOLOGY, V246, P214, DOI 10.1148/radiol.2453061703
   Reimann M, 2010, J NEURAL TRANSM, V117, P69, DOI 10.1007/s00702-009-0313-y
   Ressner P, 2007, J NEUROIMAGING, V17, P164, DOI 10.1111/j.1552-6569.2007.00114.x
   Righini A, 2004, AM J NEURORADIOL, V25, P927
   Righini A, 2002, J COMPUT ASSIST TOMO, V26, P266, DOI 10.1097/00004728-200203000-00018
   Riley DE, 2003, J NEUROL NEUROSUR PS, V74, P56, DOI 10.1136/jnnp.74.1.56
   Rizzo G, 2008, BRAIN, V131, P2690, DOI 10.1093/brain/awn195
   Ross GW, 2008, ANN NEUROL, V63, P167, DOI 10.1002/ana.21291
   Rossi P, 2000, EUR NEUROL, V43, P95, DOI 10.1159/000008142
   ROSSINI PM, 1995, EVOKED POTENTIAL, V96, P236, DOI 10.1016/0168-5597(94)00292-M
   ROSSINI PM, 1989, ELECTROEN CLIN NEURO, V74, P277, DOI 10.1016/0168-5597(89)90058-0
   Sakakibara R, 2001, J NEUROL NEUROSUR PS, V71, P600, DOI 10.1136/jnnp.71.5.600
   SAVOIARDO M, 1989, J COMPUT ASSIST TOMO, V13, P555, DOI 10.1097/00004728-198907000-00001
   Scherfler C, 2005, BRAIN, V128, P1605, DOI 10.1093/brain/awh485
   Scherfler C, 2007, MOVEMENT DISORD, V22, P1229, DOI 10.1002/mds.21505
   Schocke MFH, 2004, NEUROIMAGE, V21, P1443, DOI 10.1016/j.neuroimage.2003.12.005
   Schocke MFH, 2002, NEUROLOGY, V58, P575, DOI 10.1212/WNL.58.4.575
   Schrag A, 2002, J NEUROL NEUROSUR PS, V73, P529, DOI 10.1136/jnnp.73.5.529
   Schrag A, 1998, J NEUROL NEUROSUR PS, V65, P65, DOI 10.1136/jnnp.65.1.65
   Schrag A, 2000, NEUROLOGY, V54, P697, DOI 10.1212/WNL.54.3.697
   Schulte EC, 2011, J NEUROL, V258, PS328, DOI 10.1007/s00415-011-5933-0
   Schulz JB, 1999, ANN NEUROL, V45, P65, DOI 10.1002/1531-8249(199901)45:1<65::AID-ART12>3.0.CO;2-1
   Schweitzer KJ, 2007, J NEUROL, V254, P613, DOI 10.1007/s00415-006-0369-7
   Seppi K, 2004, MOVEMENT DISORD, V19, P1438, DOI 10.1002/mds.20229
   Seppi K, 2003, NEUROLOGY, V60, P922, DOI 10.1212/01.WNL.0000049911.91657.9D
   Seppi K, 2006, MOVEMENT DISORD, V21, P847, DOI 10.1002/mds.20843
   Sidransky E, 2009, NEW ENGL J MED, V361, P1651, DOI 10.1056/NEJMoa0901281
   Simón-Sánchez J, 2006, MOVEMENT DISORD, V21, P1954, DOI 10.1002/mds.21114
   Skoloudík D, 2010, INT REV NEUROBIOL, V90, P7, DOI 10.1016/S0074-7742(10)90002-0
   Spiegel J, 2006, BRAIN, V129, P1188, DOI 10.1093/brain/awl042
   Spiegel J, 2005, MOVEMENT DISORD, V20, P552, DOI 10.1002/mds.20369
   Stiasny-Kolster K, 2007, MOVEMENT DISORD, V22, P2386, DOI 10.1002/mds.21740
   Stocchi F, 1997, J NEUROL NEUROSUR PS, V62, P507, DOI 10.1136/jnnp.62.5.507
   Stocchi F, 2000, MOVEMENT DISORD, V15, P71, DOI 10.1002/1531-8257(200001)15:1<71::AID-MDS1012>3.0.CO;2-W
   Suchowersky O, 2006, NEUROLOGY, V66, P968, DOI 10.1212/01.wnl.0000215437.80053.d0
   TACHIBANA H, 1989, INT J NEUROSCI, V44, P321, DOI 10.3109/00207458908986210
   Takeda M, 1993, NIHON RONEN IGAKKAI ZASSHI, V30, P363
   Tinazzi M, 1999, J NEUROL SCI, V164, P163, DOI 10.1016/S0022-510X(99)00067-2
   Tinazzi M, 2009, J NEUROL, V256, P910, DOI 10.1007/s00415-009-5039-0
   Tolosa E, 2006, LANCET NEUROL, V5, P75, DOI 10.1016/S1474-4422(05)70285-4
   Tsai CF, 2007, J NEUROL, V254, P501, DOI 10.1007/s00415-006-0403-9
   Tyvaert L, 2007, REV NEUROL-FRANCE, V163, P779, DOI 10.1016/S0035-3787(07)91460-5
   Vaillancourt DE, 2009, NEUROLOGY, V72, P1378, DOI 10.1212/01.wnl.0000340982.01727.6e
   van de Loo S, 2010, J NEUROL NEUROSUR PS, V81, P1087, DOI 10.1136/jnnp.2009.196352
   van de Wassenberg WJG, 2009, PARKINSONISM RELAT D, V15, P564, DOI 10.1016/j.parkreldis.2009.02.002
   Van Laere K, 2008, EUR J NUCL MED MOL I, V35, P1367, DOI 10.1007/s00259-008-0777-2
   VIDAILHET M, 1992, BRAIN, V115, P1181, DOI 10.1093/brain/115.4.1181
   Vingerhoets FJG, 1997, ANN NEUROL, V41, P58, DOI 10.1002/ana.410410111
   Vlaar AMM, 2008, EUR NEUROL, V59, P258, DOI 10.1159/000115640
   Walter U, 2005, NEUROLOGY, V64, P1726, DOI 10.1212/01.WNL.0000161847.46465.B9
   Walter U, 2004, MOVEMENT DISORD, V19, P1445, DOI 10.1002/mds.20232
   Walter U, 2002, J NEURAL TRANSM, V109, P191, DOI 10.1007/s007020200015
   Walter U, 2009, NEUROLOGY, V73, P1010, DOI 10.1212/WNL.0b013e3181b8a9f8
   Walter U, 2008, MOVEMENT DISORD, V23, P141, DOI 10.1002/mds.21795
   Walter U, 2008, NEUROIMAGE, V40, P551, DOI 10.1016/j.neuroimage.2007.12.019
   Walter U, 2007, ARCH NEUROL-CHICAGO, V64, P1635, DOI 10.1001/archneur.64.11.1635
   Walter U, 2007, ULTRASOUND MED BIOL, V33, P15, DOI 10.1016/j.ultrasmedbio.2006.07.021
   Walter U, 2010, INT REV NEUROBIOL, V90, P167, DOI 10.1016/S0074-7742(10)90012-3
   Wang LH, 2000, J NEUROL, V247, P356, DOI 10.1007/s004150050602
   Warmuth-Metz M, 2001, ARCH NEUROL-CHICAGO, V58, P1076, DOI 10.1001/archneur.58.7.1076
   Watanabe H, 2002, BRAIN, V125, P1070, DOI 10.1093/brain/awf117
   Wenning G K, 1998, PARKINSONISM RELAT DISORD, V4, P79, DOI 10.1016/S1353-8020(98)00017-0
   WENNING GK, 1995, ACTA NEUROL SCAND, V91, P247, DOI 10.1111/j.1600-0404.1995.tb06998.x
   Wenning GK, 1997, MOVEMENT DISORD, V12, P452, DOI 10.1002/mds.870120331
   Whone AL, 2003, ANN NEUROL, V54, P93, DOI 10.1002/ana.10609
   Williams-Gray CH, 2009, BRAIN, V132, P2958, DOI 10.1093/brain/awp245
   Winge K, 2010, ACTA NEUROL SCAND, V121, P198, DOI 10.1111/j.1600-0404.2009.01169.x
   Yekhlef F, 2003, J NEURAL TRANSM, V110, P151, DOI 10.1007/s00702-002-0785-5
   Zarranz JJ, 2004, ANN NEUROL, V55, P164, DOI 10.1002/ana.10795
NR 245
TC 345
Z9 389
U1 9
U2 106
PU WILEY
PI HOBOKEN
PA 111 RIVER ST, HOBOKEN 07030-5774, NJ USA
SN 1351-5101
EI 1468-1331
J9 EUR J NEUROL
JI Eur. J. Neurol.
PD JAN 15
PY 2013
VL 20
IS 1
BP 16
EP +
DI 10.1111/ene.12022
PG 27
WC Clinical Neurology; Neurosciences
SC Neurosciences & Neurology
GA 090RG
UT WOS:000314996200007
PM 23279440
DA 2024-02-02
ER

PT J
AU Kulua, TK
   Fedorova, NV
AF Kulua, T. K.
   Fedorova, N. V.
TI Nocturnal symptoms of Parkinson's disease and approaches to their correction
SO ZHURNAL NEVROLOGII I PSIKHIATRII IMENI S S KORSAKOVA
LA Russian
DT Article
DE Parkinson's disease; nocturnal symptoms; treatment; stalevo
ID sleep
AB Seventy-three patients with Parkinson's disease were enrolled. Patients were stratified into 2 groups by the presence (53 patients) or absence (20 patients) of nocturnal symptoms. A control group included 10 healthy people. The most frequent were the following symptoms: nocturia (71.8%), affective disorders (52.4%), akinesia (41.7%) and crampi (30.15%). These symptoms were more pronounced in akinetic/rigid form, greater severity and higher rate of progression of the disease. The positive therapeutic effect of stalevo on the above mentioned disorders was shown.
C1 [Kulua, T. K.] Russian Med Acad Postgrad Educ, Moscow, Russia.
   Moscow Ctr Movement Disorders, Moscow, Russia.
C3 Ministry of Health of the Russian Federation
RP Kulua, TK (corresponding author), Russian Med Acad Postgrad Educ, Moscow, Russia.
EM natalia.fedorova@list.ru
CR [Anonymous], 1967, BR. J. SOC. CLIN. PSYCHOL., V0, P0, DOI DOI 10.1111/j.2044-8260.1967.tb00530.x
   Chaudhuri KR, 2002, J NEUROL NEUROSUR PS, V73, P629, DOI 10.1136/jnnp.73.6.629
   Chaudhuri KR, 2001, J NEUROL NEUROSUR PS, V71, P143, DOI 10.1136/jnnp.71.2.143
   Chaudhuri KR, 2003, NEUROLOGY, V61, PS17, DOI 10.1212/WNL.61.6_suppl_3.S17
   Chaudhuri KR, 2001, EUR NEUROL, V46, P3, DOI 10.1159/000058047
   Fahn S, 1987, RECENT DEV PARKINSON, V0, P153
   Fedorova NV, 2006, ZH NEVROL PSIKHIATR, V106, P39
   HAMILTON M, 1959, BRIT J MED PSYCHOL, V32, P50, DOI 10.1111/j.2044-8341.1959.tb00467.x
   HOEHN MM, 1967, NEUROLOGY, V17, P427, DOI 10.1212/WNL.17.5.427
   JOHNS MW, 1991, SLEEP, V14, P540, DOI 10.1093/sleep/14.6.540
   Kuoppamiki M, 2010, INT J CLIN PHARM TER, V0, P12
   Larsen JP, 2003, EUR J NEUROL, V10, P137, DOI 10.1046/j.1468-1331.2003.00559.x
   LEES AJ, 1988, CLIN NEUROPHARMACOL, V11, P512, DOI 10.1097/00002826-198812000-00004
   Lindvall O., 1989, ARCH NEUROL-CHICAGO, V46, P615
   Peto V, 1998, J NEUROL, V245, PS10, DOI 10.1007/PL00007730
   PETO V, 1995, QUAL LIFE RES, V4, P241, DOI 10.1007/BF02260863
   Stocchi F, 2000, EUR J NEUROL, V7, P21
   Stocchi F., 2004, 8 INT C PARK DIS MOV, V0, P5
   Trenkwalder C, 1996, MOVEMENT DISORD, V11, P389, DOI 10.1002/mds.870110407
   Trenkwalder C, 1999, MOVEMENT DISORD, V14, P102, DOI 10.1002/1531-8257(199901)14:1<102::AID-MDS1017>3.3.CO;2-5
   VEYN AM, 2002, NEVROLOGIYA DLYA VRA, V0, P432
NR 21
TC 0
Z9 1
U1 0
U2 0
PU IZDATELSTVO MEDITSINA
PI MOSCOW
PA PETROVERIGSKII PER 6-8, K-142 MOSCOW, RUSSIA
SN 1997-7298
EI 
J9 ZH NEVROL PSIKHIATR
JI Z. Nevrol. Psikhiatrii Im S S Korsakova
PD JUN 15
PY 2013
VL 113
IS 12
BP 62
EP +
DI 
PG 5
WC Clinical Neurology; Psychiatry
SC Neurosciences & Neurology; Psychiatry
GA 304NM
UT WOS:000330753600010
PM 24430037
DA 2024-02-02
ER

PT J
AU Neikrug, AB
   Maglione, JE
   Liu, LQ
   Natarajan, L
   Avanzino, JA
   Corey-Bloom, J
   Palmer, BW
   Loredo, JS
   Ancoli-Israel, S
AF Neikrug, Ariel B.
   Maglione, Jeanne E.
   Liu, Lianqi
   Natarajan, Loki
   Avanzino, Julie A.
   Corey-Bloom, Jody
   Palmer, Barton W.
   Loredo, Jose S.
   Ancoli-Israel, Sonia
TI Effects of Sleep Disorders on the Non-Motor Symptoms of Parkinson Disease
SO JOURNAL OF CLINICAL SLEEP MEDICINE
LA English
DT Article
DE Parkinson disease; sleep disorders; non-motor symptoms; quality of life
ID quality-of-life; montreal cognitive assessment; beck depression inventory; rem-sleep; behavior disorder; psychometric property; nocturnal disability; daytime sleepiness; screening tool; impairment
AB Study Objectives: To evaluate the impact of sleep disorders on non-motor symptoms in patients with Parkinson disease (PD). Design: This was a cross-sectional study. Patients with PD were evaluated for obstructive sleep apnea (OSA), restless legs syndrome (RLS), periodic limb movement syndrome (PLMS), and REM sleep behavior disorder (RBD). Cognition was assessed with the Montreal Cognitive Assessment and patients completed self-reported questionnaires assessing non-motor symptoms including depressive symptoms, fatigue, sleep complaints, daytime sleepiness, and quality of life. Setting: Sleep laboratory. Participants: 86 patients with PD (mean age = 67.4 +/- 8.8 years; range: 47-89; 29 women). Interventions: N/ A. Measurements and Results: Having sleep disorders was a predictor of overall non-motor symptoms in PD (R-2 = 0.33, p < 0.001) while controlling for age, PD severity, and dopaminergic therapy. These analyses revealed that RBD (p = 0.006) and RLS (p = 0.014) were significant predictors of increased non-motor symptoms, but OSA was not. More specifically, having a sleep disorder significantly predicted sleep complaints (Delta R-2 = 0.13, p = 0.006), depressive symptoms (Delta R-2 = 0.01, p = 0.03), fatigue (Delta R-2 = 0.12, p = 0.007), poor quality of life (Delta R-2 = 0.13, p = 0.002), and cognitive decline (Delta R-2 = 0.09, p = 0.036). Additionally, increasing number of sleep disorders (0, 1, or >= 2 sleep disorders) was a significant contributor to non-motor symptom impairment (R-2 = 0.28, p < 0.001). Conclusion: In this study of PD patients, presence of comorbid sleep disorders predicted more non-motor symptoms including increased sleep complaints, more depressive symptoms, lower quality of life, poorer cognition, and more fatigue. RBD and RLS were factors of overall increased non-motor symptoms, but OSA was not.
C1 [Neikrug, Ariel B.; Palmer, Barton W.; Ancoli-Israel, Sonia] SDSU UCSD Joint Doctoral Program Clin Psychol, San Diego, CA USA.
   [Maglione, Jeanne E.; Liu, Lianqi; Avanzino, Julie A.; Palmer, Barton W.; Ancoli-Israel, Sonia] Univ Calif San Diego, Dept Psychiat, San Diego, CA 92103 USA.
   [Liu, Lianqi; Ancoli-Israel, Sonia] Dept Vet Affairs San Diego Ctr Excellence Stress, San Diego, CA USA.
   [Natarajan, Loki] Univ Calif San Diego, Dept Family & Prevent Med, San Diego, CA 92103 USA.
   [Corey-Bloom, Jody] Univ Calif San Diego, Dept Neurosci, San Diego, CA 92103 USA.
   [Neikrug, Ariel B.; Palmer, Barton W.] Vet Med Res Fdn, San Diego, CA USA.
   [Loredo, Jose S.; Ancoli-Israel, Sonia] Univ Calif San Diego, Dept Med, San Diego, CA 92103 USA.
C3 University of California System; University of California San Diego; US Department of Veterans Affairs; Veterans Health Administration (VHA); VA San Diego Healthcare System; University of California System; University of California San Diego; University of California System; University of California San Diego; Veterans Medical Research Foundation; University of California System; University of California San Diego
RP Ancoli-Israel, S (corresponding author), Univ Calif San Diego, Dept Psychiat, 9500 Gilman Dr 0733, La Jolla, CA 92093 USA.
EM sancoliisrael@ucsd.edu
FU NIA [AG08415]; NIH [UL1RR031980, T32MH01394-18]; Stein Institute for Research on Aging; Department of Veterans Affairs San Diego Center of Excellence for Stress and Mental Health (CESAMH)
CR Allen RP, 2005, ARCH INTERN MED, V165, P1286, DOI 10.1001/archinte.165.11.1286
   American Academy of Sleep Medicine, 2005, INT CLASS SLEEP DIS, V0, P148
   ANCOLIISRAEL S, 1994, SLEEP, V17, P77, DOI 10.1093/sleep/17.1.77
   ANCOLIISRAEL S, 1991, J AM GERIATR SOC, V39, P258, DOI 10.1111/j.1532-5415.1991.tb01647.x
   Arnulf I, 2002, NEUROLOGY, V58, P1019, DOI 10.1212/WNL.58.7.1019
   Arnulf I, 2000, NEUROLOGY, V55, P281, DOI 10.1212/WNL.55.2.281
   Barone P, 2009, MOVEMENT DISORD, V24, P1641, DOI 10.1002/mds.22643
   BECK AT, 1988, CLIN PSYCHOL REV, V8, P77, DOI 10.1016/0272-7358(88)90050-5
   Beck AT., 1996, MANUAL BECK DEPRESSI, V0, P0, DOI DOI 10.1037/t00742-000
   Beebe DW, 2003, SLEEP, V26, P298, DOI 10.1093/sleep/26.3.298
   Blackwell T, 2011, J AM GERIATR SOC, V59, P2217, DOI 10.1111/j.1532-5415.2011.03731.x
   BLIWISE DL, 1995, J GERIATR PSYCH NEUR, V8, P107, DOI 10.1177/089198879500800206
   Bliwise DL, 1998, SLEEP S, V21, P196
   Braga-Neto P, 2004, J NEUROL SCI, V217, P41, DOI 10.1016/j.jns.2003.08.010
   Bugalho P, 2011, J NEUROL, V258, P50, DOI 10.1007/s00415-010-5679-0
   Chaudhuri KR, 2008, EUR J NEUROL, V15, P2, DOI 10.1111/j.1468-1331.2008.02212.x
   Chaudhuri KR, 2006, MOVEMENT DISORD, V21, P916, DOI 10.1002/mds.20844
   Chaudhuri KR, 2002, J NEUROL NEUROSUR PS, V73, P629, DOI 10.1136/jnnp.73.6.629
   Chaudhuri KR, 2006, LANCET NEUROL, V5, P235, DOI 10.1016/S1474-4422(06)70373-8
   Chaudhuri KR, 2004, NEUROLOGY, V63, PS17, DOI 10.1212/WNL.63.8_suppl_3.S17
   CHESHIRE K, 1992, ARCH INTERN MED, V152, P538, DOI 10.1001/archinte.152.3.538
   Chokroverty S, 1996, NEUROL CLIN, V14, P807, DOI 10.1016/S0733-8619(05)70286-3
   Cohen J, 2003, APPL MULTIPLE REGRES, V0, P0, DOI DOI 10.1002/0471264385.WEI0219
   Cohen-Zion M, 2001, J AM GERIATR SOC, V49, P1622, DOI 10.1046/j.1532-5415.2001.t01-1-49270.x
   Consens FB, 2005, SLEEP, V28, P993, DOI 10.1093/sleep/28.8.993
   Covassin N, 2012, J NEUROL SCI, V316, P131, DOI 10.1016/j.jns.2012.01.004
   De Cock VC, 2010, SLEEP MED, V11, P247, DOI 10.1016/j.sleep.2009.05.008
   Eisensehr I, 2001, J NEUROL SCI, V186, P7, DOI 10.1016/S0022-510X(01)00480-4
   Fahn S, 1987, RECENT DEV PARKINSON, V0, P153
   Findley L, 2002, MOVEMENT DISORD, V17, P60
   Findley L, 2003, MOVEMENT DISORD, V18, P1139, DOI 10.1002/mds.10507
   Foley DJ, 2003, SLEEP, V26, P596, DOI 10.1093/sleep/26.5.596
   Garcia-Borreguero D, 2003, SLEEP MED REV, V7, P115, DOI 10.1053/smrv.2002.0229
   Gill DJ, 2008, MOVEMENT DISORD, V23, P1043, DOI 10.1002/mds.22017
   Gjerstad MD, 2008, J NEUROL NEUROSUR PS, V79, P387, DOI 10.1136/jnnp.2007.116830
   Gjerstad MD, 2007, J NEUROL NEUROSUR PS, V78, P476, DOI 10.1136/jnnp.2006.100370
   Happe S, 2009, SLEEP MED, V10, P295, DOI 10.1016/j.sleep.2008.01.002
   Hely MA, 2005, MOVEMENT DISORD, V20, P190, DOI 10.1002/mds.20324
   HOEHN MM, 1967, NEUROLOGY, V17, P427, DOI 10.1212/WNL.17.5.427
   Hughes TA, 2000, NEUROLOGY, V54, P1596, DOI 10.1212/WNL.54.8.1596
   Iber C.A.-I.S., 2007, THE AASM-MANUAL FOR THE SCORING OF SLEEP AND ASSOCIATED EVENTS: RULES, V0, P0
   Iranzo A, 2009, SLEEP MED REV, V13, P385, DOI 10.1016/j.smrv.2008.11.003
   JOHNS MW, 1991, SLEEP, V14, P540, DOI 10.1093/sleep/14.6.540
   Karlsen KH, 2000, J NEUROL NEUROSUR PS, V69, P584, DOI 10.1136/jnnp.69.5.584
   Karlsen KH, 1999, J NEUROL NEUROSUR PS, V66, P431, DOI 10.1136/jnnp.66.4.431
   Kaynak D, 2005, EUR J NEUROL, V12, P199, DOI 10.1111/j.1468-1331.2004.00971.x
   Kielb SA, 2012, NEUROMOL MED, V14, P180, DOI 10.1007/s12017-012-8182-1
   LAPIERRE O, 1992, NEUROLOGY, V42, P1371, DOI 10.1212/WNL.42.7.1371
   LEES AJ, 1988, CLIN NEUROPHARMACOL, V11, P512, DOI 10.1097/00002826-198812000-00004
   Leroi I, 2010, INT J GERIATR PSYCH, V25, P1073, DOI 10.1002/gps.2472
   LEVIN BE, 1988, J NEUROL NEUROSUR PS, V51, P1401, DOI 10.1136/jnnp.51.11.1401
   Maria B, 2003, RESP MED, V97, P1151, DOI 10.1016/S0954-6111(03)00188-4
   Meyers L., 2017, APPL MULTIVARIATE RE, V0, P0
   Miller David H, 2004, NEURORX, V1, P284, DOI 10.1602/neurorx.1.2.284
   Nasreddine ZS, 2005, J AM GERIATR SOC, V53, P695, DOI 10.1111/j.1532-5415.2005.53221.x
   Neikrug AB, 2013, SLEEP IN PRESS, V0, P0
   Neikrug AB, 2012, SLEEP MED REV, V16, P415, DOI 10.1016/j.smrv.2011.08.004
   Nofzinger EA, 2006, CURR NEUROL NEUROSCI, V6, P149, DOI 10.1007/s11910-996-0038-3
   Nomura T, 2003, MOVEMENT DISORD, V18, P812, DOI 10.1002/mds.10439
   Norlinah MI, 2009, PARKINSONISM RELAT D, V15, P670, DOI 10.1016/j.parkreldis.2009.02.012
   Oerlemans WGH, 2002, SLEEP MED, V3, P147, DOI 10.1016/S1389-9457(01)00127-7
   Olanow CW, 2009, NEUROLOGY, V72, PS1, DOI 10.1212/WNL.0b013e3181a1d44c
   Ondo WG, 2002, ARCH NEUROL-CHICAGO, V59, P421, DOI 10.1001/archneur.59.3.421
   Pacchetti C, 2005, MOVEMENT DISORD, V20, P1439, DOI 10.1002/mds.20582
   Peto V, 1998, J NEUROL, V245, PS10, DOI 10.1007/PL00007730
   Plazzi G, 1997, NEUROLOGY, V48, P1094, DOI 10.1212/WNL.48.4.1094
   Politis M, 2008, EXP NEUROL, V214, P112, DOI 10.1016/j.expneurol.2008.07.021
   Postuma RB, 2008, J NEUROL NEUROSUR PS, V79, P1117, DOI 10.1136/jnnp.2008.149195
   Postuma RB, 2008, MOVEMENT DISORD, V23, P1665, DOI 10.1002/mds.22099
   Redline S, 1997, SLEEP, V20, P160, DOI 10.1093/sleep/20.2.160
   Reiff J, 2011, MOVEMENT DISORD, V26, P1741, DOI 10.1002/mds.23699
   Richter P, 1998, PSYCHOPATHOLOGY, V31, P160, DOI 10.1159/000066239
   Rothdach AJ, 2000, NEUROLOGY, V54, P1064, DOI 10.1212/WNL.54.5.1064
   Schenck CH, 1996, NEUROLOGY, V46, P388, DOI 10.1212/WNL.46.2.388
   Schwarz J, 2011, J NEUROL, V258, PS336, DOI 10.1007/s00415-011-6048-3
   SHEPARD JW, 1992, CLIN CHEST MED, V13, P437
   Sinforiani E, 2006, MOVEMENT DISORD, V21, P462, DOI 10.1002/mds.20719
   Sixel-Döring F, 2011, NEUROLOGY, V77, P1048, DOI 10.1212/WNL.0b013e31822e560e
   Sixel-Döring F, 2011, J CLIN SLEEP MED, V7, P75
   Spira AP, 2008, J AM GERIATR SOC, V56, P45, DOI 10.1111/j.1532-5415.2007.01506.x
   Stein KD, 1998, CANCER PRACT, V6, P143, DOI 10.1046/j.1523-5394.1998.006003143.x
   Stiasny-Kolster K, 2007, MOVEMENT DISORD, V22, P2386, DOI 10.1002/mds.21740
   Tandberg E, 1998, MOVEMENT DISORD, V13, P895, DOI 10.1002/mds.870130606
   Tomlinson CL, 2010, MOVEMENT DISORD, V25, P2649, DOI 10.1002/mds.23429
   Vendette M, 2007, NEUROLOGY, V69, P1843, DOI 10.1212/01.wnl.0000278114.14096.74
   WALTERS AS, 1995, MOVEMENT DISORD, V10, P634, DOI 10.1002/mds.870100517
   Wetter TC, 2000, SLEEP, V23, P361
   Yaffe K, 2011, JAMA-J AM MED ASSOC, V306, P613, DOI 10.1001/jama.2011.1115
   Zadikoff C, 2008, MOVEMENT DISORD, V23, P297, DOI 10.1002/mds.21837
   Zoccolella S, 2011, SLEEP MED REV, V15, P41, DOI 10.1016/j.smrv.2010.02.004
NR 90
TC 79
Z9 89
U1 2
U2 16
PU AMER ACAD SLEEP MEDICINE
PI DARIEN
PA 2510 N FRONTAGE RD, DARIEN, IL 60561 USA
SN 1550-9389
EI 1550-9397
J9 J CLIN SLEEP MED
JI J. Clin. Sleep Med.
PD JUN 15
PY 2013
VL 9
IS 11
BP 1119
EP 1129
DI 10.5664/jcsm.3148
PG 11
WC Clinical Neurology
SC Neurosciences & Neurology
GA 256PZ
UT WOS:000327327300002
PM 24235892
DA 2024-02-02
ER

PT J
AU Gazewood, JD
   Richards, DR
   Clebak, K
AF Gazewood, John D.
   Richards, D. Roxanne
   Clebak, Karl
TI Parkinson Disease: An Update
SO AMERICAN FAMILY PHYSICIAN
LA English
DT Article
ID quality standards subcommittee; deep-brain-stimulation; practice parameter; american-academy; alternative therapy; diagnosis; dementia; prognosis; mortality; trial
AB Parkinson disease is a progressive neurologic disorder afflicting approximately 1 percent of Americans older than 60 years. The cardinal features of Parkinson disease are bradykinesia, rigidity, tremor, and,postural instability. There are a number of neurologic conditions that mimic the disease, making it difficult to diagnose in its early stages. Physicians who rarely diagnose Parkinson disease should refer patients suspected of having it to physicians with more experience in making the diagnosis, and should periodically reevaluate the accuracy of the diagnosis. Treatment is effective in reducing motor impairment and disability, and should be started when a patient begins to experience functional impairment. The combination of carbidopa and levodopa is the most effective treatment, but dopamine agonists and monoamine oxidase-B inhibitors are also effective, and are less likely to cause dyskinesias. For patients taking carbidopa/levodopa who have motor complications, adjunctive therapy with a dopamine agonist, a monoamine oxidase-B inhibitor, or a catechol O-methyltransferase inhibitor will improve motor symptoms and functional status, but with an increase in dyskinesias. Deep brain stimulation is effective in patients who have poorly controlled symptoms despite optimal medical therapy. Occupational, physical, and speech therapy improve patient function. Fatigue, sleep disturbances, dementia, and depression are common in patients With Parkinson disease. Although these conditions are associated with significantly lower quality of life, they may improve with treatment. (Am Fam Physician. 2013;87(4):267-273. Copyright (C) 2013 American Academy of Family Physicians.)
C1 [Gazewood, John D.] Univ Virginia Hlth Syst, Charlottesville, VA 22911 USA.
   [Richards, D. Roxanne] MedStar Phys Partners St Clements, Leonardtown, MD USA.
   [Clebak, Karl] Lake Monticello Primary Care, Palmyra, VA USA.
C3 University of Virginia
RP Gazewood, JD (corresponding author), Univ Virginia Hlth Syst, POB 800729, Charlottesville, VA 22911 USA.
EM jdg3k@virginia.edu
CR [Anonymous], 2006, PARK DIS NAT CLIN GU, V0, P0
   [Anonymous], 2010, DIAGNOSIS AND PHARMACOLOGICAL MANAGEMENT OF PARKINSONS DISEASE, V0, P0
   Arbouw MEL, 2010, NEUROLOGY, V74, P1203, DOI 10.1212/WNL.0b013e3181d8c1b7
   Bronstein JM, 2011, ARCH NEUROL-CHICAGO, V68, P165, DOI 10.1001/archneurol.2010.260
   Buter TC, 2008, NEUROLOGY, V70, P1017, DOI 10.1212/01.wnl.0000306632.43729.24
   Caslake R, 2009, COCHRANE DB SYST REV, V0, P0, DOI DOI 10.1002/14651858.CD006661.pub2
   Crawford P, 2011, AM FAM PHYSICIAN, V83, P697
   de Lau LML, 2005, ARCH NEUROL-CHICAGO, V62, P1265, DOI 10.1001/archneur.62.8.1265
   de Lau LML, 2006, LANCET NEUROL, V5, P525, DOI 10.1016/S1474-4422(06)70471-9
   Deane KH, 2004, COCHRANE DB SYST REV, V0, P0, DOI DOI 10.1002/14651858.CD004554.PUB2
   Deuschl G, 2006, NEW ENGL J MED, V355, P896, DOI 10.1056/NEJMoa060281
   Driver JA, 2008, NEUROLOGY, V70, P1423, DOI 10.1212/01.wnl.0000310414.85144.ee
   Gjerstad MD, 2006, NEUROLOGY, V67, P853, DOI 10.1212/01.wnl.0000233980.25978.9d
   Hawkes CH, 2010, PARKINSONISM RELAT D, V16, P79, DOI 10.1016/j.parkreldis.2009.08.007
   Hely MA, 2005, MOVEMENT DISORD, V20, P190, DOI 10.1002/mds.20324
   Menza M, 2009, NEUROLOGY, V72, P886, DOI 10.1212/01.wnl.0000336340.89821.b3
   Miyasaki JM, 2006, NEUROLOGY, V66, P996, DOI 10.1212/01.wnl.0000215428.46057.3d
   Miyasaki JM, 2002, NEUROLOGY, V58, P11, DOI 10.1212/WNL.58.1.11
   Newman EJ, 2009, MOVEMENT DISORD, V24, P2379, DOI 10.1002/mds.22829
   Olanow CW, 2009, NEUROLOGY, V72, PS1, DOI 10.1212/WNL.0b013e3181a1d44c
   Pahwa R, 2006, NEUROLOGY, V66, P983, DOI 10.1212/01.wnl.0000215250.82576.87
   Rajendran PR, 2001, NEUROLOGY, V57, P790, DOI 10.1212/WNL.57.5.790
   Rao G, 2003, JAMA-J AM MED ASSOC, V289, P347, DOI 10.1001/jama.289.3.347
   Schenck CH, 2005, NEUROL CLIN, V23, P1107, DOI 10.1016/j.ncl.2005.06.002
   Schifitto G, 2008, NEUROLOGY, V71, P481, DOI 10.1212/01.wnl.0000324862.29733.69
   Schrag A, 2002, J NEUROL NEUROSUR PS, V73, P529, DOI 10.1136/jnnp.73.5.529
   Sixel-Döring F, 2011, NEUROLOGY, V77, P1048, DOI 10.1212/WNL.0b013e31822e560e
   Stowe RL, 2008, COCHRANE DB SYST REV, V0, P0, DOI DOI 10.1002/14651858.CD006564.pub2
   Stowe R, 2010, COCHRANE DB SYST REV, V0, P0, DOI DOI 10.1002/14651858.CD007166.pub2
   Suchowersky O, 2006, NEUROLOGY, V67, P299
   Suchowersky O, 2006, NEUROLOGY, V66, P976, DOI 10.1212/01.wnl.0000206363.57955.1b
   Suchowersky O, 2006, NEUROLOGY, V66, P968, DOI 10.1212/01.wnl.0000215437.80053.d0
   Tolosa E, 2006, LANCET NEUROL, V5, P75, DOI 10.1016/S1474-4422(05)70285-4
   van Hilten JJ, 2007, COCHRANE DB SYST REV, V0, P0, DOI DOI 10.1002/14651858.CD003634.pub2
   Weaver FM, 2009, JAMA-J AM MED ASSOC, V301, P63, DOI 10.1001/jama.2008.929
   Zesiewicz TA, 2010, NEUROLOGY, V74, P924, DOI 10.1212/WNL.0b013e3181d55f24
NR 36
TC 103
Z9 127
U1 0
U2 30
PU AMER ACAD FAMILY PHYSICIANS
PI KANSAS CITY
PA 8880 WARD PARKWAY, KANSAS CITY, MO 64114-2797 USA
SN 0002-838X
EI 1532-0650
J9 AM FAM PHYSICIAN
JI Am. Fam. Physician
PD FEB 15
PY 2013
VL 87
IS 4
BP 267
EP 273
DI 
PG 7
WC Primary Health Care; Medicine, General & Internal
SC General & Internal Medicine
GA 090UX
UT WOS:000315006600006
PM 23418798
DA 2024-02-02
ER

PT J
AU Yong, MH
   Allen, JC
   Prakash, KM
   Tan, EK
AF Yong, Ming-Hui
   Allen, John C., Jr.
   Prakash, Kumar M.
   Tan, Eng-King
TI Differentiating Non-Motor Symptoms in Parkinson's Disease from Controls and Hemifacial Spasm
SO PLOS ONE
LA English
DT Article
ID quality-of-life; cognitive impairment; multicenter; dysfunction; management; diagnosis; scale
AB Background and Aims: Non-motor symptoms (NMS) are important manifestations of Parkinson's disease (PD) that reduce patients' health-related quality of life. Some NMS may also be caused by age-related changes, or manifested as a psychological reaction to a chronic neurological condition. This case-control study compared the NMS burden among PD patients, healthy controls and hemifacial spasm (HFS) patients. In addition, we determined the NMS that discriminated between PD and non-PD subjects. Methods: 425 subjects were recruited from a tertiary hospital in Singapore (200 PD patients, 150 healthy controls and 75 HFS patients). NMS burden in subjects was measured using the Non-Motor Symptoms Scale (NMSS). Results: NMSS total score was significantly higher in PD patients (37.9 +/- 2.6) compared to healthy controls (11.2 +/- 0.9) (p<0.0001) and HFS patients (18.0 +/- 2.1) (p<0.0001). In addition, NMSS total score was significantly higher in HFS patients compared to healthy controls (p = 0.003). PD patients experienced a higher NMS burden than healthy controls in all domains, and a higher NMS burden than HFS patients in all but attention/memory and urinary domains. NMS burden for HFS and healthy controls differed only in the sleep/fatigue and urinary domains. Using stepwise logistic regression, problems of 'constipation', 'restless legs', 'dribbling saliva', 'altered interest in sex' and 'change in taste or smell' were found to have significant discriminative power in differentiating between PD patients and healthy controls and between PD patients and HFS patients. Conclusion: PD patients experienced a greater overall NMS burden compared to both healthy controls and HFS patients. HFS patients demonstrated a higher NMS burden than controls, and some NMS may be common to chronic neurological conditions while others are more specific to PD. Differentiating patients using NMS domains may help refine the clinical management of NMS in PD patients.
C1 [Yong, Ming-Hui; Prakash, Kumar M.; Tan, Eng-King] Natl Inst Neurosci, Dept Neurol, Singapore, Singapore.
   [Yong, Ming-Hui; Allen, John C., Jr.; Prakash, Kumar M.; Tan, Eng-King] Duke NUS Grad Med Sch, Singapore, Singapore.
C3 National Neuroscience Institute (NNI); National University of Singapore
RP Tan, EK (corresponding author), Natl Inst Neurosci, Dept Neurol, Singapore, Singapore.
EM gnrtek@sgh.com.sg
FU Duke Graduate Medical School; National Neuroscience Institute; Singapore Millennium Foundation
CR Aarsland D, 2010, NEUROLOGY, V75, P1062, DOI 10.1212/WNL.0b013e3181f39d0e
   Barone P, 2009, MOVEMENT DISORD, V24, P1641, DOI 10.1002/mds.22643
   Braak H, 2003, NEUROBIOL AGING, V24, P197, DOI 10.1016/S0197-4580(02)00065-9
   Chaudhuri KR, 2009, LANCET NEUROL, V8, P464, DOI 10.1016/S1474-4422(09)70068-7
   Chaudhuri KR, 2007, MOVEMENT DISORD, V22, P1901, DOI 10.1002/mds.21596
   Chaudhuri KR, 2006, LANCET NEUROL, V5, P235, DOI 10.1016/S1474-4422(06)70373-8
   Defazio G, 2008, ARCH NEUROL-CHICAGO, V65, P1191, DOI 10.1001/archneurol.2008.2
   Dickson DW, 2009, PARKINSONISM RELAT D, V15, PS1, DOI 10.1016/S1353-8020(09)70769-2
   Diederich NJ, 2010, MOVEMENT DISORD, V25, P882, DOI 10.1002/mds.22963
   Fahn S, 1987, RECENT DEV PARKINSON, V2, P153, DOI 10.1002/ANA.410220556
   Findley L, 2002, MOVEMENT DISORD, V17, P60
   Hely MA, 2005, MOVEMENT DISORD, V20, P190, DOI 10.1002/mds.20324
   HOEHN MM, 1967, NEUROLOGY, V17, P427, DOI 10.1212/WNL.17.5.427
   HUGHES AJ, 1992, J NEUROL NEUROSUR PS, V55, P181, DOI 10.1136/jnnp.55.3.181
   Jain S, 2011, PARKINSONISM RELAT D, V17, P77, DOI 10.1016/j.parkreldis.2010.08.022
   Kehagia AA, 2010, LANCET NEUROL, V9, P1200, DOI 10.1016/S1474-4422(10)70212-X
   Kim HJ, 2009, J NEUROL SCI, V287, P200, DOI 10.1016/j.jns.2009.07.026
   Krishnan S, 2011, MOVEMENT DISORD, V26, P2110, DOI 10.1002/mds.23826
   KUA EH, 1992, ACTA PSYCHIAT SCAND, V85, P119, DOI 10.1111/j.1600-0447.1992.tb01454.x
   Li HJ, 2010, MOVEMENT DISORD, V25, P2740, DOI 10.1002/mds.23368
   Lim SY, 2010, MOVEMENT DISORD, V25, PS123, DOI 10.1002/mds.22786
   Martinez-Martin P, 2009, NEUROLOGY, V73, P1584, DOI 10.1212/WNL.0b013e3181c0d416
   Martinez-Martin P, 2011, MOVEMENT DISORD, V26, P399, DOI 10.1002/mds.23462
   Pavese N, 2010, BRAIN, V133, P3434, DOI 10.1093/brain/awq268
   Qin ZH, 2009, PARKINSONISM RELAT D, V15, P767, DOI 10.1016/j.parkreldis.2009.05.011
   Schrag A, 2000, J NEUROL NEUROSUR PS, V69, P308, DOI 10.1136/jnnp.69.3.308
   Tan EK, 2006, MOVEMENT DISORD, V21, P2145, DOI 10.1002/mds.21150
   Tan NC, 2002, QJM-INT J MED, V95, P493, DOI 10.1093/qjmed/95.8.493
   Tolosa E, 2007, PARKINSONISM RELAT D, V13, PS2, DOI 10.1016/j.parkreldis.2007.06.007
   Tomlinson CL, 2010, MOVEMENT DISORD, V25, P2649, DOI 10.1002/mds.23429
   Truong DD, 2008, J NEUROL SCI, V266, P216, DOI 10.1016/j.jns.2007.08.015
   Wolters EC, 2009, PARKINSONISM RELAT D, V15, PS6, DOI 10.1016/S1353-8020(09)70770-9
   Ziemssen T, 2007, PARKINSONISM RELAT D, V13, P323, DOI 10.1016/j.parkreldis.2006.12.014
NR 33
TC 12
Z9 14
U1 0
U2 11
PU PUBLIC LIBRARY SCIENCE
PI SAN FRANCISCO
PA 1160 BATTERY STREET, STE 100, SAN FRANCISCO, CA 94111 USA
SN 1932-6203
EI 
J9 PLOS ONE
JI PLoS One
PD FEB 11
PY 2013
VL 8
IS 2
BP 
EP 
DI 10.1371/journal.pone.0049596
PG 7
WC Multidisciplinary Sciences
SC Science & Technology - Other Topics
GA 092DU
UT WOS:000315100000001
PM 23408927
DA 2024-02-02
ER

PT J
AU Todorova, A
   Chaudhuri, KR
AF Todorova, Antoniya
   Chaudhuri, K. Ray
TI Subcutaneous apomorphine and non-motor symptoms in Parkinson's disease
SO PARKINSONISM & RELATED DISORDERS
LA English
DT Review
DE Parkinson's disease; Non motor symptoms; Apomorphine
ID deep brain-stimulation; restless legs syndrome; on-off oscillations; subthalamic stimulation; visual hallucinations; infusion therapy; real-life; follow-up; fluctuations; multicenter
AB Non-motor symptoms (NMS) are now recognized to occur across all stages of Parkinson's disease (PD) and as a result there has been an increasing focus on their diagnosis, quantification and effective management. While in some subjects, NMS may be present before diagnosis, in advanced PD, NMS can contribute to hospitalization, severe disability and a shortened life expectancy. Strategies for continuous drug delivery have been reported to have a beneficial effect on NMS in PD and while the efficacy of apomorphine on motor function in PD has been confirmed in a number of studies, in addition to its possible anti-dyskinetic effect, a number of reports have also outlined the possible beneficial effect of apomorphine on NMS. This review sets out to examine the efficacy of apomorphine in non-motor aspects of PD, including its effect on neuropsychiatric and gastrointestinal symptoms, sleep (including restless legs syndrome), urinary dysfunction, pain and impulse control disorders. The analysis takes into consideration case reports, and open-label and comparative case-control studies published to date. Results of this review suggest that although data on the effect of apomorphine on NMS in PD patients are limited there is a strong suggestion of a beneficial effect that warrants further investigation in double-blind studies. (C) 2013 Elsevier Ltd. All rights reserved.
C1 [Todorova, Antoniya] Kings Coll Hosp London, Dept Neurol, Natl Parkinson Fdn, Ctr Excellence, London SE5 9RS, England.
   Kings Hlth Partners, London, England.
C3 King's College Hospital NHS Foundation Trust; King's College Hospital; University of London; King's College London
RP Todorova, A (corresponding author), Kings Coll Hosp London, Dept Neurol, 9th Floor Ruskin Wing,Denmark Hill, London SE5 9RS, England.
EM a.todorova@nhs.net
FU National Institute for Health Research (NIHR) Mental Health Biomedical Research Centre and Dementia Unit at South London; Maudsley NHS Foundation Trust; King's College London
CR Alegret M, 2004, MOVEMENT DISORD, V19, P1463, DOI 10.1002/mds.20237
   [Anonymous], 2012, DRUG SAF UPDATE, V5, P0
   Antonini A, 2011, J NEUROL, V258, P579, DOI 10.1007/s00415-010-5793-z
   CHAUDHURI KR, 1988, LANCET, V2, P1260
   Chaudhuri KR, 2006, LANCET NEUROL, V5, P235, DOI 10.1016/S1474-4422(06)70373-8
   Chaudhuri KR, 1991, J NEUROL NEUROSUR PS, V54, P372
   Chaudhuri KR, 1998, BMJ-BRIT MED J, V316, P614
   CHRISTMAS TJ, 1988, LANCET, V2, P1451
   Coelho M, 2008, EXPERT OPIN PHARMACO, V9, P523, DOI 10.1517/14656566.9.4.523
   CORSINI GU, 1979, LANCET, V1, P954
   De Gaspari D, 2006, J NEUROL NEUROSUR PS, V77, P450, DOI 10.1136/jnnp.2005.078659
   Dellapina E, 2011, MOVEMENT DISORD, V26, P153, DOI 10.1002/mds.23406
   Drapier S, 2012, PARKINSONISM RELAT D, V18, P40, DOI 10.1016/j.parkreldis.2011.08.010
   EDWARDS LL, 1993, ANN NEUROL, V33, P490, DOI 10.1002/ana.410330512
   Ellis C, 1997, PARKINSONISM RELAT DISORD, V3, P103, DOI 10.1016/S1353-8020(97)00009-6
   Factor SA, 2000, MOVEMENT DISORD, V15, P167, DOI 10.1002/1531-8257(200001)15:1<167::AID-MDS1029>3.0.CO;2-8
   Ruiz PJG, 2008, MOVEMENT DISORD, V23, P1130, DOI 10.1002/mds.22063
   Ruiz PJG, 2006, MOVEMENT DISORD, V21, P727, DOI 10.1002/mds.20852
   Geerligs L, 2009, CLIN NEUROPHARMACOL, V32, P266, DOI 10.1097/WNF.0b013e3181a6a92b
   Haba-Rubio J, 2003, NEUROPHYSIOL CLIN, V33, P180, DOI 10.1016/S0987-7053(03)00056-X
   HARDIE RJ, 1984, BRAIN, V107, P487, DOI 10.1093/brain/107.2.487
   HUGHES AJ, 1993, MOVEMENT DISORD, V8, P165, DOI 10.1002/mds.870080208
   Katzenschlager R, 2005, MOVEMENT DISORD, V20, P151, DOI 10.1002/mds.20276
   Magennis B, 2012, MOVEMENT DISORD, V27, P0
   Manson AJ, 2002, MOVEMENT DISORD, V17, P1235, DOI 10.1002/mds.10281
   Martinez-Martin P, 2009, NEUROLOGY, V73, P1584, DOI 10.1212/WNL.0b013e3181c0d416
   Martinez-Martin P, 2011, J PARKINSON DIS, V1, P197, DOI 10.3233/JPD-2011-11037
   Martinez-Martin P, 2011, MOVEMENT DISORD, V26, P399, DOI 10.1002/mds.23462
   MATHERS SE, 1989, ARCH NEUROL-CHICAGO, V46, P1061, DOI 10.1001/archneur.1989.00520460037010
   Priano L, 2003, NEUROL SCI, V24, P207, DOI 10.1007/s10072-003-0133-z
   Reddy P, 2013, MOVEMENT DISORD, V28, P0
   Reuter I, 1999, ACTA NEUROL SCAND, V100, P163
   STIBE CMH, 1988, LANCET, V1, P403
   Tison F, 1996, MOVEMENT DISORD, V11, P729, DOI 10.1002/mds.870110622
   Todorova A, 2013, MOVEMENT DISORD, V28, P0
   Tribl GG, 2005, J NEUROL NEUROSUR PS, V76, P181, DOI 10.1136/jnnp.2003.034843
   Tyne HL, 2004, J NEUROL, V251, P1370, DOI 10.1007/s00415-004-0547-4
   van Laar T, 2010, PARKINSONISM RELAT D, V16, P71, DOI 10.1016/j.parkreldis.2009.05.006
   Volkmann J, 2013, J NEUROL, V260, P2701, DOI 10.1007/s00415-012-6798-6
NR 40
TC 41
Z9 42
U1 0
U2 8
PU ELSEVIER SCI LTD
PI OXFORD
PA THE BOULEVARD, LANGFORD LANE, KIDLINGTON, OXFORD OX5 1GB, OXON, ENGLAND
SN 1353-8020
EI 1873-5126
J9 PARKINSONISM RELAT D
JI Parkinsonism Relat. Disord.
PD DEC 15
PY 2013
VL 19
IS 12
BP 1073
EP 1078
DI 10.1016/j.parkreldis.2013.08.012
PG 6
WC Clinical Neurology
SC Neurosciences & Neurology
GA 295AV
UT WOS:000330089900001
PM 24051336
DA 2024-02-02
ER

PT J
AU Lee, CN
   Kim, M
   Lee, HM
   Jang, JW
   Lee, SM
   Kwon, DY
   Park, KW
   Koh, SB
AF Lee, Chan-Nyoung
   Kim, Minjik
   Lee, Hye Mi
   Jang, Ji-Wan
   Lee, Seon-Min
   Kwon, Do-Young
   Park, Kun-Woo
   Koh, Seong-Beom
TI The interrelationship between non-motor symptoms in Atypical Parkinsonism
SO JOURNAL OF THE NEUROLOGICAL SCIENCES
LA English
DT Article
DE Parkinson's disease; Multiple system atrophy; Progressive supranuclear palsy; Non-motor symptoms; Quality of life
ID multiple system atrophy; progressive supranuclear palsy; sympathetic skin-response; quality-of-life; daytime sleepiness; disease; diagnosis
AB Background: Atypical Parkinsonism is less common and has more severe symptoms than Parkinson's disease (PD). Little is known about the non-motor symptom (NMS) characteristics of multiple systemic atrophy (MSA) or progressive supranuclear palsy (PSP). We report the interrelationship of NMS in MSA, PSP, and PD. Methods: We studied 117 cases of PD and 57 of Atypical Parkinsonism. Out of the 57 patients, 31 had multiple systemic atrophy parkinsonian subtype (MSA-P), 14 had multiple systemic atrophy cerebellar dysfunction subtype (MSA-C), and 12 had PSP. We assessed the condition of the patients using the United Parkinson's Disease Rating Scale part III (UPDRS-III), the modified Hoehn & Yahr scale (H&Y), the non-motor symptom scale (NMSS), and the Parkinson's Disease Questionnaire (PDQ-39). Results: In Atypical Parkinsonism, the NMSS scores significantly correlated with PDQ-39 scores, but not with UPDRS-III. In the MSA-P group, the mood/cognitive domain significantly correlated with both the urinary and sleep/fatigue domains. In the MSA-C group, the sleep/fatigue domain correlated with the mood/cognition and cardiovascular domains. Finally, in the PSP and PD groups, the attention/memory domain significantly correlated with the sleep/fatigue and mood/cognition domains. Discussion: These results suggest that, with respect to cognitive function, dysautonomia and sleep/fatigue are detrimental factors in MSA and PSP, respectively. (c) 2013 Elsevier B.V. All rights reserved.
C1 [Lee, Chan-Nyoung; Kim, Minjik; Lee, Hye Mi; Jang, Ji-Wan; Lee, Seon-Min; Kwon, Do-Young; Park, Kun-Woo; Koh, Seong-Beom] Korea Univ, Dept Neurol, Coll Med, Seoul 152703, South Korea.
   [Kim, Minjik; Lee, Hye Mi; Jang, Ji-Wan; Lee, Seon-Min; Koh, Seong-Beom] Korea Univ, Guro Hosp, Parkinsons Dis Ctr, Seoul 152703, South Korea.
C3 Korea University; Korea University Medicine (KU Medicine); Korea University; Korea University Medicine (KU Medicine)
RP Koh, SB (corresponding author), Korea Univ, Dept Neurol, Coll Med, Guro Hosp, Guro Dong Gil 97, Seoul 152703, South Korea.
EM parkinson@korea.ac.kr
CR Agid Y, 2003, ADV NEUROL, V91, P365
   Bordet R, 1996, MOVEMENT DISORD, V11, P268, DOI 10.1002/mds.870110309
   Chaudhuri K Ray, 2005, CURR NEUROL NEUROSCI REP, V5, P275, DOI 10.1007/s11910-005-0072-6
   Chaudhuri KR, 2007, MOVEMENT DISORD, V22, P1901, DOI 10.1002/mds.21596
   Chaudhuri KR, 2006, MOVEMENT DISORD, V21, P916, DOI 10.1002/mds.20844
   Colosimo C, 2011, NAT REV NEUROL, V7, P295, DOI 10.1038/nrneurol.2011.5
   Colosimo C, 2010, J NEUROL, V257, P5, DOI 10.1007/s00415-009-5255-7
   Cordato NJ, 2006, MOVEMENT DISORD, V21, P632, DOI 10.1002/mds.20779
   De Marinis M, 2000, MOVEMENT DISORD, V15, P1215, DOI 10.1002/1531-8257(200011)15:6<1215::AID-MDS1023>3.0.CO;2-J
   FOLSTEIN MF, 1975, J PSYCHIAT RES, V12, P189, DOI 10.1016/0022-3956(75)90026-6
   Gilman S, 2008, NEUROLOGY, V71, P670, DOI 10.1212/01.wnl.0000324625.00404.15
   Goetz CG, 2008, MOVEMENT DISORD, V23, P2129, DOI 10.1002/mds.22340
   Gurevich TY, 2004, ACTA NEUROL SCAND, V109, P276, DOI 10.1111/j.1600-0404.2004.00226.x
   HOEHN MM, 1967, NEUROLOGY, V17, P427, DOI 10.1212/WNL.17.5.427
   HUGHES AJ, 1992, J NEUROL NEUROSUR PS, V55, P181, DOI 10.1136/jnnp.55.3.181
   Lee MA, 2007, PARKINSONISM RELAT D, V13, P284, DOI 10.1016/j.parkreldis.2006.11.009
   Litvan I, 1996, NEUROLOGY, V47, P1, DOI 10.1212/WNL.47.1.1
   Lyons Kelly E, 2011, AM J MANAG CARE, V17 Suppl 12, P0
   Martinez-Martin P, 2011, MOVEMENT DISORD, V26, P399, DOI 10.1002/mds.23462
   Moreno-López C, 2011, ARCH NEUROL-CHICAGO, V68, P223, DOI 10.1001/archneurol.2010.359
   Müller J, 2000, NEUROLOGY, V55, P888, DOI 10.1212/WNL.55.6.888
   PETO V, 1995, QUAL LIFE RES, V4, P241, DOI 10.1007/BF02260863
   Plowman-Prine EK, 2009, MOVEMENT DISORD, V24, P1352, DOI 10.1002/mds.22617
   Pourcher E, 2010, J NEUROL SCI, V289, P27, DOI 10.1016/j.jns.2009.08.048
   Reimann M, 2010, J NEURAL TRANSM, V117, P69, DOI 10.1007/s00702-009-0313-y
   Schmidt C, 2008, MOVEMENT DISORD, V23, P2083, DOI 10.1002/mds.22289
   Schrag A, 2000, J NEUROL NEUROSUR PS, V69, P308, DOI 10.1136/jnnp.69.3.308
   Shimohata T, 2012, BMC NEUROL, V12, P0, DOI 10.1186/1471-2377-12-130
NR 29
TC 21
Z9 22
U1 0
U2 5
PU ELSEVIER
PI AMSTERDAM
PA RADARWEG 29, 1043 NX AMSTERDAM, NETHERLANDS
SN 0022-510X
EI 1878-5883
J9 J NEUROL SCI
JI J. Neurol. Sci.
PD APR 15
PY 2013
VL 327
IS 1-2
BP 15
EP 21
DI 10.1016/j.jns.2013.01.034
PG 7
WC Clinical Neurology; Neurosciences
SC Neurosciences & Neurology
GA 125PF
UT WOS:000317552600004
PM 23428208
DA 2024-02-02
ER

PT J
AU Khedr, EM
   El Fetoh, NA
   Khalifa, H
   Ahmed, MA
   El Beh, KMA
AF Khedr, Eman M.
   El Fetoh, Noha Abo
   Khalifa, Hosam
   Ahmed, Mohamed A.
   El Beh, Khaled M. A.
TI Prevalence of non motor features in a cohort of Parkinson's disease patients
SO CLINICAL NEUROLOGY AND NEUROSURGERY
LA English
DT Article
DE Depression; Anxiety; Parkinson's disease; Non motor manifestations; Cognitive dysfunction
ID nonmotor symptoms; sydney multicenter; fluctuations; dysfunction; depression; disorders; diagnosis; dementia; quality; scale
AB Background: There is a lack of awareness among physicians of the considerable disability caused by non-motor symptoms (NMS) in PD. The aim of this work is to estimate the prevalence of NMS in a series of patients with Parkinson's disease (PD). Materials and methods: We studied 112 patients with Parkinson's disease. Motor symptoms were scored on the Unified Parkinson's Disease Rating Scale (UPDRS) part III and the Hoehn and Yahr (HY) Scale. Other symptoms were quantified with the Non-Motor Symptom Questionnaire and Scale (NMSQuest and NMSS) as well as Minimental State Examination (MNSE). Results: Analysis of the data from the NMSS showed that mood/cognition was the most commonly affected domain (prevalence rate = 87.5%), followed by sleep disturbance/fatigue second (78.6%). However, all other non-motor symptoms scored highly: gastrointestinal and urinary (76.8% for both), sexual dysfunction (73%), cardiovascular (70.5%) with significantly higher percentage in predominantly akinetic/rigid patients. Perceptual problems/hallucinations (9.9%) were infrequent in this population. Dementia was recorded in 223% of patients, most of them having a mild degree of dementia. UPDRS scores were correlated with total scores in both NMSQuest and NMSS. Conclusions: Mood/cognition, sleep disorders, GIT, and sexual disorders were common non motor manifestations in this population of PD patients. (C) 2012 Elsevier B.V. All rights reserved.
C1 [Khedr, Eman M.; El Fetoh, Noha Abo; Khalifa, Hosam; Ahmed, Mohamed A.; El Beh, Khaled M. A.] Assiut Univ Hosp, Dept Neuropsychiat, Assiut, Egypt.
   [Khedr, Eman M.; El Fetoh, Noha Abo; Khalifa, Hosam; Ahmed, Mohamed A.; El Beh, Khaled M. A.] Assiut Univ Hosp, Dept Psychiat, Assiut, Egypt.
C3 Egyptian Knowledge Bank (EKB); Assiut University; Egyptian Knowledge Bank (EKB); Assiut University
RP Khedr, EM (corresponding author), Assiut Univ Hosp, Dept Neuropsychiat, Assiut, Egypt.
EM emankhedr99@yahoo.com
CR Aarsland D, 2005, MOVEMENT DISORD, V20, P1255, DOI 10.1002/mds.20527
   Bronner G, 2004, J SEX MARITAL THER, V30, P95, DOI 10.1080/00926230490258893
   BROWN RG, 1990, J NEUROL NEUROSUR PS, V53, P480, DOI 10.1136/jnnp.53.6.480
   Chaudhuri KR, 2008, EUR J NEUROL, V15, P2, DOI 10.1111/j.1468-1331.2008.02212.x
   Chaudhuri K Ray, 2005, CURR NEUROL NEUROSCI REP, V5, P275, DOI 10.1007/s11910-005-0072-6
   Chaudhuri KR, 2007, MOVEMENT DISORD, V22, P1901, DOI 10.1002/mds.21596
   Chaudhuri KR, 2006, LANCET NEUROL, V5, P235, DOI 10.1016/S1474-4422(06)70373-8
   CLARKE CE, 1995, BRIT J CLIN PRACT, V49, P288
   Fahn S, 1987, RECENT DEV PARKINSON, V2, P153, DOI 10.1002/ANA.410220556
   Farrag AKF, 1998, DEMENT GERIATR COGN, V9, P323, DOI 10.1159/000017084
   FOLSTEIN MF, 1975, J PSYCHIAT RES, V12, P189, DOI 10.1016/0022-3956(75)90026-6
   Gallagher DA, 2010, MOVEMENT DISORD, V25, P2493, DOI 10.1002/mds.23394
   Goetz CG, 2003, MOVEMENT DISORD, V18, P738, DOI 10.1002/mds.10473
   Gunal DI, 2002, CAN J NEUROL SCI, V29, P61, DOI 10.1017/S0317167100001736
   Hely MA, 2005, MOVEMENT DISORD, V20, P190, DOI 10.1002/mds.20324
   Hely MA, 2008, MOVEMENT DISORD, V23, P837, DOI 10.1002/mds.21956
   Hillen ME, 1996, NEUROLOGY, V47, P1180, DOI 10.1212/WNL.47.5.1180
   HOEHN MM, 1967, NEUROLOGY, V17, P427, DOI 10.1212/WNL.17.5.427
   HUGHES AJ, 1992, J NEUROL NEUROSUR PS, V55, P181, DOI 10.1136/jnnp.55.3.181
   Kummer A, 2009, COGN BEHAV NEUROL, V22, P167, DOI 10.1097/WNN.0b013e3181b278f9
   Low PA, 2008, CLIN AUTON RES, V18, P8, DOI 10.1007/s10286-007-1001-3
   Moore O, 2002, PARKINSONISM RELAT D, V8, P243, DOI 10.1016/S1353-8020(01)00042-6
   Oerlemans WGH, 2002, SLEEP MED, V3, P147, DOI 10.1016/S1389-9457(01)00127-7
   Papatsoris AG, 2006, UROLOGY, V67, P447, DOI 10.1016/j.urology.2005.10.017
   Parkinson J, 2002, J NEUROPSYCH CLIN N, V14, P223, DOI 10.1176/appi.neuropsych.14.2.223
   Raudino F, 2001, ACTA NEUROL SCAND, V104, P312, DOI 10.1034/j.1600-0404.2001.00357.x
   Sakakibara R, 2008, J NEURAL TRANSM, V115, P443, DOI 10.1007/s00702-007-0855-9
   SHARF B, 1978, J NEURAL TRANSM, V43, P143, DOI 10.1007/BF01579073
   Shulman LM, 2002, PARKINSONISM RELAT D, V8, P193, DOI 10.1016/S1353-8020(01)00015-3
   Witjas T, 2002, NEUROLOGY, V59, P408, DOI 10.1212/WNL.59.3.408
NR 30
TC 53
Z9 58
U1 0
U2 23
PU ELSEVIER SCIENCE BV
PI AMSTERDAM
PA PO BOX 211, 1000 AE AMSTERDAM, NETHERLANDS
SN 0303-8467
EI 
J9 CLIN NEUROL NEUROSUR
JI Clin. Neurol. Neurosurg.
PD JUN 15
PY 2013
VL 115
IS 6
BP 673
EP 677
DI 10.1016/j.clineuro.2012.07.032
PG 5
WC Clinical Neurology; Surgery
SC Neurosciences & Neurology; Surgery
GA 158GG
UT WOS:000319956900005
PM 22902078
DA 2024-02-02
ER

PT J
AU Suzuki, K
   Miyamoto, T
   Miyamoto, M
   Watanabe, Y
   Suzuki, S
   Tatsumoto, M
   Iwanami, M
   Sada, T
   Kadowaki, T
   Numao, A
   Hashimoto, K
   Sakuta, H
   Hirata, K
AF Suzuki, Keisuke
   Miyamoto, Tomoyuki
   Miyamoto, Masayuki
   Watanabe, Yuka
   Suzuki, Shiho
   Tatsumoto, Muneto
   Iwanami, Masaoki
   Sada, Tsubasa
   Kadowaki, Taro
   Numao, Ayaka
   Hashimoto, Kenichi
   Sakuta, Hideki
   Hirata, Koichi
TI Probable rapid eye movement sleep behavior disorder, nocturnal disturbances and quality of life in patients with Parkinson's disease: a case-controlled study using the rapid eye movement sleep behavior disorder screening questionnaire
SO BMC NEUROLOGY
LA English
DT Article
DE Parkinson's disease; Rapid eye movement sleep behavior disorder; Cognition; Quality of life; Nocturnal problems
ID restless legs syndrome; rem-sleep; neurodegenerative disease; cognitive impairment; hallucinations; pathophysiology; association; instrument; diagnosis; features
AB Background: Increasing evidence provides a clear association between rapid eye movement sleep behavior disorders (RBD) and Parkinson's disease (PD), but the clinical features that determine the co-morbidity of RBD and PD are not yet fully understood. Methods: We evaluated the characteristics of nocturnal disturbances and other motor and non-motor features related to RBD in patients with PD and the impact of RBD on their quality of life. Probable RBD (pRBD) was evaluated using the Japanese version of the RBD screening questionnaire (RBDSQ-J). Results: A significantly higher frequency of pRBD was observed in PD patients than in the controls (RBDSQ-J >= 5 or >= 6: 29.0% vs. 8.6%; 17.2% vs. 2.2%, respectively). After excluding restless legs syndrome and snorers in the PD patients, the pRBD group (RBDSQ-J >= 5) showed higher scores compared with the non-pRBD group on the Parkinson's disease sleep scale-2 (PDSS-2) total and three-domain scores. Early morning dystonia was more frequent in the pRBD group. The Parkinson's Disease Questionnaire (PDQ-39) domain scores for cognition and emotional well-being were higher in the patients with pRBD than in the patients without pRBD. There were no differences between these two groups with respect to the clinical subtype, disease severity or motor function. When using a cut-off of RBDSQ-J = 6, a similar trend was observed for the PDSS-2 and PDQ-39 scores. Patients with PD and pRBD had frequent sleep onset insomnia, distressing dreams and hallucinations. The stepwise linear regression analysis showed that the PDSS-2 domain "motor symptoms at night", particularly the PDSS sub-item 6 "distressing dreams", was the only predictor of RBDSQ-J in PD. Conclusion: Our results indicate a significant impact of RBD co-morbidity on night-time disturbances and quality of life in PD, particularly on cognition and emotional well-being. RBDSQ may be a useful tool for not only screening RBD in PD patients but also predicting diffuse and complex clinical PD phenotypes associated with RBD, cognitive impairment and hallucinations.
C1 [Suzuki, Keisuke; Miyamoto, Masayuki; Watanabe, Yuka; Suzuki, Shiho; Tatsumoto, Muneto; Sada, Tsubasa; Kadowaki, Taro; Numao, Ayaka; Hashimoto, Kenichi; Sakuta, Hideki; Hirata, Koichi] Dokkyo Med Univ, Dept Neurol, Mibu, Tochigi 3210293, Japan.
   [Miyamoto, Tomoyuki; Iwanami, Masaoki] Dokkyo Med Univ, Koshigaya Hosp, Dept Neurol, Koshigaya, Saitama 3438555, Japan.
C3 Dokkyo Medical University; Dokkyo Medical University
RP Miyamoto, T (corresponding author), Dokkyo Med Univ, Koshigaya Hosp, Dept Neurol, 2-1-50 Minami Koshigaya, Koshigaya, Saitama 3438555, Japan.
EM miyatomo@dokkyomed.ac.jp
CR Abe K, 2000, BEHAV NEUROL, V12, P103, DOI 10.1155/2000/580683
   Allen RP, 2003, SLEEP MED, V4, P101, DOI 10.1016/S1389-9457(03)00010-8
   Alves G, 2006, MOVEMENT DISORD, V21, P1123, DOI 10.1002/mds.20897
   American Academy of Sleep Disorders, 2005, INT CLASS SLEEP DIS, V0, P0
   [Anonymous], 2000, TASK FORCE DSM 4 DIA, V0, P0
   Arnulf I, 2000, NEUROLOGY, V55, P281, DOI 10.1212/WNL.55.2.281
   Beck A.T., 1996, BECK DEPRESSION INVE, V0, P0
   Boeve BF, 2007, BRAIN, V130, P2770, DOI 10.1093/brain/awm056
   Boeve BF, 2010, ANN NY ACAD SCI, V1184, P15, DOI 10.1111/j.1749-6632.2009.05115.x
   Braak H, 2003, NEUROBIOL AGING, V24, P197, DOI 10.1016/S0197-4580(02)00065-9
   Brown RG, 2005, PARKINSONISM RELAT D, V11, P49, DOI 10.1016/j.parkreldis.2004.07.007
   Bugalho P, 2011, J NEUROL, V258, P50, DOI 10.1007/s00415-010-5679-0
   BUYSSE DJ, 1989, PSYCHIAT RES, V28, P193, DOI 10.1016/0165-1781(89)90047-4
   Dement WC., 2010, PRINCIPLES PRACTICE, V0, P1083
   Eisensehr I, 2001, J NEUROL SCI, V186, P7, DOI 10.1016/S0022-510X(01)00480-4
   Fahn S, 1987, RECENT DEV PARKINSON, V2, P153, DOI 10.1002/ANA.410220556
   Gjerstad MD, 2008, J NEUROL NEUROSUR PS, V79, P387, DOI 10.1136/jnnp.2007.116830
   HOEHN MM, 1967, NEUROLOGY, V17, P427, DOI 10.1212/WNL.17.5.427
   HUGHES AJ, 1992, J NEUROL NEUROSUR PS, V55, P181, DOI 10.1136/jnnp.55.3.181
   Iranzo A, 2009, NONMOTOR SYMPTOMS PA, V0, P177
   JOHNS MW, 1991, SLEEP, V14, P540, DOI 10.1093/sleep/14.6.540
   Kumru H, 2007, SLEEP MED, V8, P779, DOI 10.1016/j.sleep.2007.02.005
   Lee JE, 2010, PARKINSONISM RELAT D, V16, P105, DOI 10.1016/j.parkreldis.2009.08.005
   Miyamoto Masayuki, 2009, BRAIN AND NERVE (TOKYO), V61, P523
   Miyamoto T, 2009, SLEEP MED, V10, P1151, DOI 10.1016/j.sleep.2009.05.007
   Nihei Y, 2012, J NEUROL, V259, P1606, DOI 10.1007/s00415-011-6386-1
   Nomura T, 2011, SLEEP MED, V12, P711, DOI 10.1016/j.sleep.2011.01.015
   Oudiette D, 2009, NEUROLOGY, V72, P551, DOI 10.1212/01.wnl.0000341936.78678.3a
   PAULUS W, 1991, J NEUROPATH EXP NEUR, V50, P743, DOI 10.1097/00005072-199111000-00006
   PETO V, 1995, QUAL LIFE RES, V4, P241, DOI 10.1007/BF02260863
   Postuma RB, 2008, J NEUROL NEUROSUR PS, V79, P1117, DOI 10.1136/jnnp.2008.149195
   Postuma RB, 2009, NEUROLOGY, V72, P1296, DOI 10.1212/01.wnl.0000340980.19702.6e
   Postuma RB, 2008, MOVEMENT DISORD, V23, P1665, DOI 10.1002/mds.22099
   Postuma RB, 2011, MOVEMENT DISORD, V26, P1529, DOI 10.1002/mds.23677
   Postuma RB, 2011, ANN NEUROL, V69, P905, DOI 10.1002/ana.22259
   Roos RAC, 1996, MOVEMENT DISORD, V11, P236, DOI 10.1002/mds.870110304
   Scaglione C, 2005, NEUROL SCI, V25, P316, DOI 10.1007/s10072-004-0364-7
   Schenck CH, 1996, NEUROLOGY, V46, P388, DOI 10.1212/WNL.46.2.388
   SCHENCK CH, 1986, SLEEP, V9, P293, DOI 10.1093/sleep/9.2.293
   Sinforiani E, 2006, MOVEMENT DISORD, V21, P462, DOI 10.1002/mds.20719
   Sinforiani E, 2008, MOVEMENT DISORD, V23, P1441, DOI 10.1002/mds.22126
   Sixel-Döring F, 2011, NEUROLOGY, V77, P1048, DOI 10.1212/WNL.0b013e31822e560e
   Spiegel J, 2007, J NEURAL TRANSM, V114, P331, DOI 10.1007/s00702-006-0518-2
   Stiasny-Kolster K, 2007, MOVEMENT DISORD, V22, P2386, DOI 10.1002/mds.21740
   Suzuki K, 2012, J NEUROL SCI, V318, P76, DOI 10.1016/j.jns.2012.03.022
   Tolosa E, 2010, COGNITIVE IMPAIRMENT, V0, P101
   Tomlinson CL, 2010, MOVEMENT DISORD, V25, P2649, DOI 10.1002/mds.23429
   Trenkwalder C, 2011, MOVEMENT DISORD, V26, P644, DOI 10.1002/mds.23476
   Yoritaka A, 2009, EUR NEUROL, V61, P164, DOI 10.1159/000189269
NR 49
TC 24
Z9 25
U1 0
U2 13
PU BIOMED CENTRAL LTD
PI LONDON
PA 236 GRAYS INN RD, FLOOR 6, LONDON WC1X 8HL, ENGLAND
SN 1471-2377
EI 
J9 BMC NEUROL
JI BMC Neurol.
PD FEB 9
PY 2013
VL 13
IS 
BP 
EP 
DI 10.1186/1471-2377-13-18
PG 9
WC Clinical Neurology
SC Neurosciences & Neurology
GA 093CG
UT WOS:000315168700001
PM 23394437
DA 2024-02-02
ER

PT J
AU Mollenhauer, B
   Sixel-Döring, F
   Storch, A
   Schneider, C
   Hilker, R
   Kalbe, E
AF Mollenhauer, B.
   Sixel-Doering, F.
   Storch, A.
   Schneider, C.
   Hilker, R.
   Kalbe, E.
TI Early recognition of Parkinson's disease. Objectifiable non-motor symptoms and biomarkers
SO NERVENARZT
LA German
DT Article
DE REM sleep behavior disorder; Cognition; Non-motor disorders; Biological markers; Magnetic resonance imaging
ID sleep behavior disorder; mild cognitive impairment; substantia-nigra hyperechogenicity; positron-emission-tomography; quality-of-life; rem-sleep; olfactory dysfunction; alpha-synuclein; transcranial sonography; risk
AB The clinical diagnosis of Parkinson's disease (PD) according to the UK Brain Bank criteria is based on the presence of motor symptoms and the response to dopaminergic medication. According to these criteria the clinical diagnosis is delineated too late when more than 50 % of the dopaminergic neurons are already degenerated. In recent years interest has shifted increasingly more towards non-motor symptoms (NMS), such as rapid eye movement (REM) sleep behavior disorder (RBD), constipation, hyposmia and neuropsychiatric as well as cognitive symptoms. It was shown that NMS can precede the motor symptoms by some years and may thus possibly enable support of an earlier clinical diagnosis. Furthermore, cerebrospinal fluid or blood biomarkers as well as brain imaging techniques can objectively support an earlier diagnosis of PD. This article reviews important NMSs (e.g. RBD, hyposmia and neuropsychiatric/cognitive symptoms) as well as the current status on biomarkers and brain imaging in early (premotor) phases of PD and their relevance for the early diagnosis.
C1 [Mollenhauer, B.; Sixel-Doering, F.] Paracelsus Elena Klin, D-34119 Kassel, Germany.
   [Mollenhauer, B.] Univ Gottingen, D-37073 Gottingen, Germany.
   [Storch, A.; Schneider, C.] Tech Univ Dresden, Neurol Klin & Poliklin, D-01062 Dresden, Germany.
   [Hilker, R.] Goethe Univ Frankfurt, Neurol Klin & Poliklin, D-60054 Frankfurt, Germany.
   [Kalbe, E.] Univ Vechta, Inst Gerontol, Vechta, Germany.
   [Kalbe, E.] Univ Vechta, Ctr Neuropsychol Diagnost & Intervent, Vechta, Germany.
   [Kalbe, E.] Univ Cologne, Neurol Klin & Poliklin, Cologne, Germany.
C3 University of Gottingen; Technische Universitat Dresden; University of Hamburg; University Medical Center Hamburg-Eppendorf; University of Hamburg; University Medical Center Hamburg-Eppendorf; Goethe University Frankfurt; University of Cologne; University of Hamburg; University Medical Center Hamburg-Eppendorf
RP Mollenhauer, B (corresponding author), Paracelsus Elena Klin, Klin Str 16, D-34119 Kassel, Germany.
EM brit.mollenhauer@pk-mx.de
CR Aarsland D, 1999, ARCH NEUROL-CHICAGO, V56, P595, DOI 10.1001/archneur.56.5.595
   Aarsland D, 2009, NEUROLOGY, V72, P1121, DOI 10.1212/01.wnl.0000338632.00552.cb
   Baudrexel S, 2010, NEUROIMAGE, V51, P512, DOI 10.1016/j.neuroimage.2010.03.005
   Behnke S, 2009, NEUROIMAGE, V47, P1237, DOI 10.1016/j.neuroimage.2009.05.072
   Berg D, 1999, NEUROLOGY, V53, P1026, DOI 10.1212/WNL.53.5.1026
   Berg D, 2011, ARCH NEUROL-CHICAGO, V68, P932, DOI 10.1001/archneurol.2011.141
   Berg D, 2010, MOVEMENT DISORD, V25, P1464, DOI 10.1002/mds.23114
   Berg D, 2010, NEURODEGENER DIS, V7, P291, DOI 10.1159/000314494
   Bosboom JLW, 2004, J NEURAL TRANSM, V111, P1303, DOI 10.1007/s00702-004-0168-1
   Braak H, 2004, CELL TISSUE RES, V318, P121, DOI 10.1007/s00441-004-0956-9
   Braak H, 2003, NEUROBIOL AGING, V24, P197, DOI 10.1016/S0197-4580(02)00065-9
   Buter TC, 2008, NEUROLOGY, V70, P1017, DOI 10.1212/01.wnl.0000306632.43729.24
   CALNE DB, 1985, NATURE, V317, P246, DOI 10.1038/317246a0
   Caviness JN, 2007, MOVEMENT DISORD, V22, P1272, DOI 10.1002/mds.21453
   Del Tredici K, 2012, MOVEMENT DISORD, V27, P597, DOI 10.1002/mds.24921
   Doty RL, 2012, NEUROBIOL DIS, V46, P527, DOI 10.1016/j.nbd.2011.10.026
   DOTY RL, 1988, NEUROLOGY, V38, P1237, DOI 10.1212/WNL.38.8.1237
   Eggers C, 2010, NEUROLOGY, V74, P1798, DOI 10.1212/WNL.0b013e3181e0f79c
   Eisensehr I, 2000, BRAIN, V123, P1155, DOI 10.1093/brain/123.6.1155
   Elgh E, 2009, EUR J NEUROL, V16, P1278, DOI 10.1111/j.1468-1331.2009.02707.x
   Foulds PG, 2011, FASEB J, V25, P4127, DOI 10.1096/fj.10-179192
   Gaenslen A, 2011, MOVEMENT DISORD, V26, P653, DOI 10.1002/mds.23499
   Gallagher DA, 2012, NEUROBIOL DIS, V46, P581, DOI 10.1016/j.nbd.2011.12.041
   Haehner A, 2009, PARKINSONISM RELAT D, V15, P490, DOI 10.1016/j.parkreldis.2008.12.005
   Haehner A, 2007, MOVEMENT DISORD, V22, P839, DOI 10.1002/mds.21413
   Hilker R, 2005, ARCH NEUROL-CHICAGO, V62, P378, DOI 10.1001/archneur.62.3.378
   Hilker R, 2001, ANN NEUROL, V49, P367, DOI 10.1002/ana.74
   Hoeppner J, 2009, EUR ARCH PSY CLIN N, V259, P92, DOI 10.1007/s00406-008-0840-9
   HOLTHOFF VA, 1994, ANN NEUROL, V36, P176, DOI 10.1002/ana.410360209
   Hong Z, 2010, BRAIN, V133, P713, DOI 10.1093/brain/awq008
   Hüttenbrink KB, 2013, DTSCH ARZTEBL INT, V110, P1, DOI 10.3238/arztebl.2013.0001
   HUGHES AJ, 1992, NEUROLOGY, V42, P1142, DOI 10.1212/WNL.42.6.1142
   Iranzo A, 2011, LANCET NEUROL, V10, P797, DOI 10.1016/S1474-4422(11)70152-1
   Iranzo A, 2006, LANCET NEUROL, V5, P572, DOI 10.1016/S1474-4422(06)70476-8
   Iranzo A, 2010, LANCET NEUROL, V9, P1070, DOI 10.1016/S1474-4422(10)70216-7
   Ishihara L, 2006, ACTA NEUROL SCAND, V113, P211, DOI 10.1111/j.1600-0404.2006.00579.x
   Iwanami M, 2010, SLEEP MED, V11, P361, DOI 10.1016/j.sleep.2009.12.006
   Kang J-H, 2013, NEUROLOGY, V0, P0
   Kashihara K, 2010, PARKINSONISM RELAT D, V16, P252, DOI 10.1016/j.parkreldis.2009.12.010
   Kehagia AA, 2010, LANCET NEUROL, V9, P1200, DOI 10.1016/S1474-4422(10)70212-X
   Klepac N, 2008, EUR J NEUROL, V15, P128, DOI 10.1111/j.1468-1331.2007.02011.x
   Kumru H, 2007, SLEEP MED, V8, P779, DOI 10.1016/j.sleep.2007.02.005
   Leentjens AFG, 2003, MOVEMENT DISORD, V18, P414, DOI 10.1002/mds.10387
   Leroi I, 2012, J GERIATR PSYCH NEUR, V25, P208, DOI 10.1177/0891988712464823
   Litvan I, 2012, MOVEMENT DISORD, V27, P349, DOI 10.1002/mds.24893
   Litvan I, 2011, MOVEMENT DISORD, V26, P1814, DOI 10.1002/mds.23823
   McKeith IG, 2006, ALZHEIMERS DISEASE: A CENTURY OF SCIENTIFIC AND CLINICAL RESEARCH, V0, P417
   Mollenhauer B, 2013, NEUROSCI LETT, V532, P44, DOI 10.1016/j.neulet.2012.11.004
   Mollenhauer B, 2011, LANCET NEUROL, V10, P230, DOI 10.1016/S1474-4422(11)70014-X
   Müller A, 2002, J CLIN NEUROSCI, V9, P521, DOI 10.1054/jocn.2001.1071
   Muslimovic D, 2005, NEUROLOGY, V65, P1239, DOI 10.1212/01.wnl.0000180516.69442.95
   Muslimovic D, 2007, J INT NEUROPSYCH SOC, V13, P920, DOI 10.1017/S1355617707071160
   Nandhagopal R, 2009, BRAIN, V132, P2970, DOI 10.1093/brain/awp209
   Nandhagopal R, 2008, NEUROLOGY, V71, P1790, DOI 10.1212/01.wnl.0000335973.66333.58
   Noyce AJ, 2012, ANN NEUROL, V72, P893, DOI 10.1002/ana.23687
   Piccini P, 1999, ANN NEUROL, V45, P577, DOI 10.1002/1531-8249(199905)45:5<577::AID-ANA5>3.0.CO;2-O
   Poletti M, 2012, J NEUROL NEUROSUR PS, V83, P601, DOI 10.1136/jnnp-2011-301874
   Ponsen MM, 2004, ANN NEUROL, V56, P173, DOI 10.1002/ana.20160
   Postuma RB, 2008, J NEUROL NEUROSUR PS, V79, P1117, DOI 10.1136/jnnp.2008.149195
   Postuma RB, 2009, NEUROLOGY, V72, P1296, DOI 10.1212/01.wnl.0000340980.19702.6e
   Qiang JK, 2013, ANN NEUROL, V74, P119, DOI 10.1002/ana.23872
   Reetz K, 2010, NEUROBIOL DIS, V39, P402, DOI 10.1016/j.nbd.2010.05.006
   Ross GW, 2008, ANN NEUROL, V63, P167, DOI 10.1002/ana.21291
   Schenck CH, 2003, SLEEP, V26, P0
   SCHENCK CH, 1986, SLEEP, V9, P293, DOI 10.1093/sleep/9.2.293
   Scherfler C, 2006, BRAIN, V129, P538, DOI 10.1093/brain/awh674
   Scherfler C, 2011, ANN NEUROL, V69, P400, DOI 10.1002/ana.22245
   Schuurman AG, 2002, NEUROLOGY, V58, P1501, DOI 10.1212/WNL.58.10.1501
   Shiba M, 2000, MOVEMENT DISORD, V15, P669, DOI 10.1002/1531-8257(200007)15:4<669::AID-MDS1011>3.0.CO;2-5
   Siderowf A, 2012, MOVEMENT DISORD, V27, P608, DOI 10.1002/mds.24954
   Siderowf A, 2012, MOVEMENT DISORD, V27, P406, DOI 10.1002/mds.24892
   Sierra M, 2013, NEUROLOGY, V80, P621, DOI 10.1212/WNL.0b013e31828250d6
   Sixel-Döring F, 2011, NEUROLOGY, V77, P1048, DOI 10.1212/WNL.0b013e31822e560e
   Sommer U, 2004, MOVEMENT DISORD, V19, P1196, DOI 10.1002/mds.20141
   Sossi V, 2010, MOVEMENT DISORD, V25, P2717, DOI 10.1002/mds.23356
   Stiasny-Kolster K, 2005, BRAIN, V128, P126, DOI 10.1093/brain/awh322
   Stockner H, 2009, MOVEMENT DISORD, V24, P1906, DOI 10.1002/mds.22483
   Vaillancourt DE, 2009, NEUROLOGY, V72, P1378, DOI 10.1212/01.wnl.0000340982.01727.6e
   Vendette M, 2007, NEUROLOGY, V69, P1843, DOI 10.1212/01.wnl.0000278114.14096.74
   Weisskopf MG, 2003, MOVEMENT DISORD, V18, P646, DOI 10.1002/mds.10425
   Williams-Gray CH, 2007, BRAIN, V130, P1787, DOI 10.1093/brain/awm111
   Winkler J, 2011, J NEUROL, V258, PS311, DOI 10.1007/s00415-011-5952-x
NR 82
TC 2
Z9 4
U1 0
U2 35
PU SPRINGER
PI NEW YORK
PA 233 SPRING ST, NEW YORK, NY 10013 USA
SN 0028-2804
EI 1433-0407
J9 NERVENARZT
JI Nervenarzt
PD AUG 15
PY 2013
VL 84
IS 8
BP 918
EP +
DI 10.1007/s00115-013-3756-1
PG 7
WC Clinical Neurology; Psychiatry
SC Neurosciences & Neurology; Psychiatry
GA 204FT
UT WOS:000323351200003
PM 23831930
DA 2024-02-02
ER

PT J
AU Chaudhuri, KR
   Martinez-Martin, P
   Antonini, A
   Brown, RG
   Friedman, JH
   Onofrj, M
   Surmann, E
   Ghys, L
   Trenkwalder, C
AF Chaudhuri, K. Ray
   Martinez-Martin, Pablo
   Antonini, Angelo
   Brown, Richard G.
   Friedman, Joseph H.
   Onofrj, Marco
   Surmann, Erwin
   Ghys, Liesbet
   Trenkwalder, Claudia
TI Rotigotine and specific non-motor symptoms of Parkinson's disease: Post hoc analysis of RECOVER
SO PARKINSONISM & RELATED DISORDERS
LA English
DT Article
DE Parkinson's disease; Non-motor symptoms; Fatigue; Mood; Rotigotine
ID quality-of-life; double-blind; multicenter; fatigue; pramipexole; depression; profile; scale; sleep
AB Background: Non-motor symptoms of Parkinson's disease (PD) represent major causes of morbidity. RECOVER, a randomized controlled trial of rotigotine transdermal system, was the first prospective controlled trial to use the Non-Motor Symptoms Scale (NMSS) as an exploratory outcome for assessment of treatment effects on non-motor symptoms in PD. Rotigotine improved NMSS total score compared with placebo, and the "Sleep/fatigue" and "Mood/apathy" domains. This post hoc analysis further characterizes the effects of rotigotine on sleep/fatigue and mood/apathy. Methods: Patients with PD and unsatisfactory early-morning motor impairment were randomized to transdermal patches of rotigotine (2-16 mg/24 h) or placebo. Treatment was titrated to optimal dose over 1-8 weeks, maintained for 4 weeks. The NMSS was assessed at baseline and end of treatment. Post hoc analyses are presented for individual items of the "Sleep/fatigue" and "Mood/apathy" domains. The interpretation of p-values is considered exploratory in nature. Results: Of 287 patients randomized, NMSS data were available for 267 patients (178 rotigotine, 89 placebo). Within the "Sleep/fatigue" domain there was a significant difference, in favor of rotigotine, in change from baseline score in 1 of 5 items: "fatigue (tiredness) or lack of energy" (ANCOVA, p < 0.0001). Within the "Mood/apathy" domain, there were significant differences in favor of rotigotine in 4 of 7 items: "lost interest in surroundings" (p < 0.0001), "lost interest in doing things" (p < 0.0001), "seems sad or depressed" (p < 0.01), and "difficulty experiencing pleasure" (p < 0.05). Conclusions: Rotigotine transdermal system may improve non-motor symptoms such as fatigue, symptoms of depression, anhedonia, and apathy in patients with PD; further prospective controlled studies are required to confirm this post hoc analysis. (c) 2013 Elsevier Ltd. All rights reserved.
C1 [Chaudhuri, K. Ray] Kings Coll London, Univ London Kings Coll Hosp, Natl Parkinson Fdn Ctr Excellence, London SE5 9RS, England.
   [Chaudhuri, K. Ray] Kings Coll London, MRC Ctr Neurodegenerat Res, London SE5 9RS, England.
   [Martinez-Martin, Pablo] Carlos III Inst Hlth, Reina Sofia Fdn, Alzheimer Ctr, Madrid, Spain.
   [Martinez-Martin, Pablo] Carlos III Inst Hlth, CIBERNED, Madrid, Spain.
   [Antonini, Angelo] IRCCS, Dept Parkinsons Dis, Venice, Italy.
   [Brown, Richard G.] Kings Coll London, Dept Psychol, Inst Psychiat, London SE5 9RS, England.
   [Friedman, Joseph H.] Brown Univ, Butler Hosp, Alpert Med Sch, Providence, RI 02912 USA.
   [Onofrj, Marco] Univ G dAnnunzio, Chieti, Italy.
   [Surmann, Erwin] UCB Pharma, Monheim, Germany.
   [Ghys, Liesbet] UCB Pharma, Brussels, Belgium.
   [Trenkwalder, Claudia] Univ Gottingen, Neurosurg & Paracelsus Elena Klin, Ctr Parkinsonism & Movement Disorders, Kassel, Germany.
C3 King's College Hospital NHS Foundation Trust; King's College Hospital; University of London; King's College London; University of London; King's College London; Instituto de Salud Carlos III; CIBERNED; Instituto de Salud Carlos III; IRCCS Ospedale San Camillo; University of London; King's College London; Butler Hospital Rhode Island; Brown University; G d'Annunzio University of Chieti-Pescara; UCB Pharma SA; UCB Pharma SA; University of Gottingen
RP Chaudhuri, KR (corresponding author), Kings Coll London, Univ London Kings Coll Hosp, Natl Parkinson Fdn Ctr Excellence, 9th Floor Ruskin Wing,Denmark Hill, London SE5 9RS, England.
EM ray.chaudhuri@nhs.net
FU UCB Pharma, Brussels, Belgium; UCB Pharma; Britannia; GSK; Abbott; Teva; Boehringer Ingelheim; Novartis; Movement Disorder Society; Michael J. Fox Foundation; Official Spanish institution FIS-ISCIII; Official Spanish institution IMSERSO-MSSSI; Abbott Healthcare Products; Medical Research Council; Alzheimer Society; Edmund J Safra Foundation; National Institute for Health Research; Parkinsons UK; Alzheimer Research Trust; EMD Serono; Cephalon; Acadia; NIH; Michael J. Fox Foundation through the Parkinson Study Group; Butler Hospital; Italian Institute of Health; Italian Ministry of Education for research on dementia, epilepsy, parkinsonism and multiple sclerosis; Teva Neuroscience; Boehringer Ingelheim Pharmaceuticals, Inc.
CR Abe K, 2002, BEHAV NEUROL, V13, P117, DOI 10.1155/2002/473140
   Antonini A, 2012, J NEUROL, V259, P2621, DOI 10.1007/s00415-012-6557-8
   Barone P, 2010, EUR J NEUROL, V17, P364, DOI 10.1111/j.1468-1331.2009.02900.x
   Barone P, 2006, J NEUROL, V253, P601, DOI 10.1007/s00415-006-0067-5
   Barone P, 2010, LANCET NEUROL, V9, P573, DOI 10.1016/S1474-4422(10)70106-X
   Barone P, 2009, MOVEMENT DISORD, V24, P1641, DOI 10.1002/mds.22643
   Boroojerdi B, 2010, DRUG TODAY, V46, P483, DOI 10.1358/dot.2010.46.7.1463530
   Chaudhuri KR, 2012, EUR J NEUROL, V19, P105, DOI 10.1111/j.1468-1331.2011.03442.x
   Chaudhuri KR, 2009, LANCET NEUROL, V8, P464, DOI 10.1016/S1474-4422(09)70068-7
   Chaudhuri KR, 2009, EXP NEUROL, V216, P247, DOI 10.1016/j.expneurol.2008.12.005
   Chaudhuri KR, 2007, MOVEMENT DISORD, V22, P1901, DOI 10.1002/mds.21596
   Chaudhuri KR, 2006, MOVEMENT DISORD, V21, P916, DOI 10.1002/mds.20844
   Chaudhuri KR, 2006, LANCET NEUROL, V5, P235, DOI 10.1016/S1474-4422(06)70373-8
   Elshoff JP, 2012, CLIN THER, V34, P966, DOI 10.1016/j.clinthera.2012.02.008
   Friedman JH, 2004, PARKINSONISM RELAT D, V10, PS27, DOI 10.1016/j.parkreldis.2003.11.006
   Friedman JH, 2007, MOVEMENT DISORD, V22, P297, DOI 10.1002/mds.21240
   Honig H, 2009, MOVEMENT DISORD, V24, P1468, DOI 10.1002/mds.22596
   Kim HJ, 2009, J NEUROL SCI, V287, P200, DOI 10.1016/j.jns.2009.07.026
   Lou JS, 2003, MOVEMENT DISORD, V18, P1108, DOI 10.1002/mds.10505
   Martinez-Martin P, 2009, NEUROLOGY, V73, P1584, DOI 10.1212/WNL.0b013e3181c0d416
   Martinez-Martin P, 2012, J NEUROL, V259, P1639, DOI 10.1007/s00415-011-6392-3
   Martinez-Martin P, 2011, MOVEMENT DISORD, V26, P399, DOI 10.1002/mds.23462
   McKinlay A, 2008, PARKINSONISM RELAT D, V14, P37, DOI 10.1016/j.parkreldis.2007.05.009
   Rabinak CA, 2010, ARCH NEUROL-CHICAGO, V67, P58, DOI 10.1001/archneurol.2009.294
   Reijnders JSAM, 2008, MOVEMENT DISORD, V23, P183, DOI 10.1002/mds.21803
   Rosnow RL, 2000, PSYCHOL SCI, V11, P446, DOI 10.1111/1467-9280.00287
   Schifitto G, 2008, NEUROLOGY, V71, P481, DOI 10.1212/01.wnl.0000324862.29733.69
   Schulte EC, 2011, J NEUROL, V258, PS328, DOI 10.1007/s00415-011-5933-0
   Seppi K, 2011, MOVEMENT DISORD, V26, PS42, DOI 10.1002/mds.23884
   Trenkwalder C, 2011, MOVEMENT DISORD, V26, P90, DOI 10.1002/mds.23441
   Weintraub D, 2011, MOVEMENT DISORD, V26, P1022, DOI 10.1002/mds.23664
   Zesiewicz TA, 2010, NEUROLOGY, V74, P924, DOI 10.1212/WNL.0b013e3181d55f24
NR 33
TC 98
Z9 102
U1 0
U2 9
PU ELSEVIER SCI LTD
PI OXFORD
PA THE BOULEVARD, LANGFORD LANE, KIDLINGTON, OXFORD OX5 1GB, OXON, ENGLAND
SN 1353-8020
EI 1873-5126
J9 PARKINSONISM RELAT D
JI Parkinsonism Relat. Disord.
PD JUL 15
PY 2013
VL 19
IS 7
BP 660
EP 665
DI 10.1016/j.parkreldis.2013.02.018
PG 6
WC Clinical Neurology
SC Neurosciences & Neurology
GA 169AW
UT WOS:000320750300003
PM 23557594
DA 2024-02-02
ER

PT J
AU Spindler, M
   Gooneratne, NS
   Siderowf, A
   Duda, JE
   Cantor, C
   Dahodwala, N
AF Spindler, Meredith
   Gooneratne, Nalaka S.
   Siderowf, Andrew
   Duda, John E.
   Cantor, Charles
   Dahodwala, Nabila
TI Daytime Sleepiness is Associated with Falls in Parkinson's Disease
SO JOURNAL OF PARKINSONS DISEASE
LA English
DT Article
DE Parkinson's disease; falls; sleepiness; depression; cognitive impairment
ID mini-mental-state; dopaminergic treatment; older-people; fatigue; disorders; depression; frequency; dementia; insomnia; quality
AB Falls are frequent in Parkinson's disease (PD), and may be influenced by daytime sleepiness. We reviewed the records of 120 men with PD. Mean Epworth Sleepiness Scale (ESS) values were significantly different between non-fallers and fallers (6.0 vs. 9.7, p < 0.01). In multivariate analysis, ESS remained significantly associated with falls (OR 1.2, 95% CI 1.1-1.4, p = 0.02), along with cognitive impairment (OR 4.4 95% CI 1.0-18.7, p = 0.04) and postural instability/gait dysfunction (OR 1.6 95% CI 1.0-2.4, p = 0.03) in non-depressed patients. In conclusion, non-depressed PD patients are 20% more likely to fall for every one unit increase in the ESS measure of sleepiness.
C1 [Spindler, Meredith; Duda, John E.; Cantor, Charles; Dahodwala, Nabila] Univ Penn, Perelman Sch Med, Dept Neurol, Philadelphia, PA 19107 USA.
   [Spindler, Meredith; Duda, John E.] Philadelphia Vet Affairs Med Ctr, Parkinsons Dis Res Educ & Clin Ctr, Philadelphia, PA USA.
   [Gooneratne, Nalaka S.] Univ Penn, Perelman Sch Med, Dept Med, Div Geriatr Med, Philadelphia, PA 19107 USA.
   [Gooneratne, Nalaka S.; Cantor, Charles] Univ Penn, Perelman Sch Med, Ctr Sleep & Circadian Neurobiol, Philadelphia, PA 19107 USA.
   [Gooneratne, Nalaka S.; Cantor, Charles] Univ Penn, Perelman Sch Med, Div Sleep Med, Philadelphia, PA 19107 USA.
   [Siderowf, Andrew] Avid Radiopharmaceut Inc, Philadelphia, PA USA.
C3 University of Pennsylvania; University of Pennsylvania; Pennsylvania Medicine; US Department of Veterans Affairs; Veterans Health Administration (VHA); Philadelphia Veterans Affairs Medical Center; University of Pennsylvania; University of Pennsylvania; University of Pennsylvania; Avid Radiopharmaceuticals
RP Dahodwala, N (corresponding author), Univ Penn, Sch Med, Parkinsons Dis & Movement Disorders Ctr, 330S 9th St, Philadelphia, PA 19107 USA.
EM dahodwan@mail.med.upenn.edu
FU Parkinson's Disease Research, Education and Clinical Center of the Philadelphia Veterans Affairs Medical Center; NIH [K23 AG034236]
CR Ancoli-Israel S, 2005, J AM GERIATR SOC, V53, PS264, DOI 10.1111/j.1532-5415.2005.53392.x
   Ashburn A, 2001, AGE AGEING, V30, P47, DOI 10.1093/ageing/30.1.47
   Balash Y, 2005, J NEUROL, V252, P1310, DOI 10.1007/s00415-005-0855-3
   Bloem BR, 2001, J NEUROL, V248, P950, DOI 10.1007/s004150170047
   Bryant MS, 2012, EUR NEUROL, V67, P326, DOI 10.1159/000335877
   Camicioli R, 2010, GAIT POSTURE, V32, P87, DOI 10.1016/j.gaitpost.2010.03.013
   Comella CL, 2006, J NEURAL TRANSM-SUPP, V0, P349
   de Maindreville AD, 2005, MOVEMENT DISORD, V20, P212, DOI 10.1002/mds.20263
   Fahn S, 1987, RECENT DEV PARKINSON, V0, P153
   FOLSTEIN MF, 1975, J PSYCHIAT RES, V12, P189, DOI 10.1016/0022-3956(75)90026-6
   Ganz DA, 2005, J AM GERIATR SOC, V53, P2190, DOI 10.1111/j.1532-5415.2005.00509.x
   Gelb DJ, 1999, ARCH NEUROL-CHICAGO, V56, P33, DOI 10.1001/archneur.56.1.33
   Gjerstad MD, 2007, J NEUROL NEUROSUR PS, V78, P476, DOI 10.1136/jnnp.2006.100370
   Gray P, 2000, J NEUROSCI NURS, V32, P222
   Gunn DG, 2010, J GERIATR PSYCH NEUR, V23, P131, DOI 10.1177/0891988709358591
   Hagell P, 2007, J SLEEP RES, V16, P102, DOI 10.1111/j.1365-2869.2007.00570.x
   Happe S, 2005, J NEUROL, V252, P936, DOI 10.1007/s00415-005-0785-0
   Havlikova E, 2008, J NEUROL SCI, V270, P107, DOI 10.1016/j.jns.2008.02.013
   Hely MA, 2008, MOVEMENT DISORD, V23, P837, DOI 10.1002/mds.21956
   Hobson DE, 2002, JAMA-J AM MED ASSOC, V287, P455, DOI 10.1001/jama.287.4.455
   JOHNS MW, 1991, SLEEP, V14, P540, DOI 10.1093/sleep/14.6.540
   Kaynak D, 2005, EUR J NEUROL, V12, P199, DOI 10.1111/j.1468-1331.2004.00971.x
   Nasreddine ZS, 2005, J AM GERIATR SOC, V53, P695, DOI 10.1111/j.1532-5415.2005.53221.x
   NAUSIEDA PA, 1982, CLIN NEUROPHARMACOL, V5, P183, DOI 10.1097/00002826-198205020-00003
   Noradina AT, 2010, SINGAP MED J, V51, P60
   Ondo WG, 2001, NEUROLOGY, V57, P1392, DOI 10.1212/WNL.57.8.1392
   Pickering RM, 2007, MOVEMENT DISORD, V22, P1892, DOI 10.1002/mds.21598
   Poryazova R, 2010, EUR NEUROL, V63, P129, DOI 10.1159/000276402
   Romigi A, 2005, J NEUROL SCI, V228, P7, DOI 10.1016/j.jns.2004.09.035
   Rudzinska M, 2008, NEUROL NEUROCHIR POL, V42, P216
   Schlesinger A, 1998, NEUROREPORT, V9, P49, DOI 10.1097/00001756-199801050-00010
   SHEIKH J I, 1986, CLINICAL GERONTOLOGIST, V5, P165
   Shen JH, 2011, J AFFECT DISORDERS, V134, P421, DOI 10.1016/j.jad.2011.04.047
   Shpirer I, 2006, MOVEMENT DISORD, V21, P1432, DOI 10.1002/mds.21002
   St George RJ, 2009, GERONTOLOGY, V55, P162, DOI 10.1159/000146786
   Stevens S, 2004, SLEEP, V27, P967, DOI 10.1093/sleep/27.5.967
   Stone KL, 2006, J AM GERIATR SOC, V54, P1177, DOI 10.1111/j.1532-5415.2006.00818.x
   Tandberg E, 1999, MOVEMENT DISORD, V14, P922, DOI 10.1002/1531-8257(199911)14:6<922::AID-MDS1003>3.0.CO;2-7
   Tandberg E, 1998, MOVEMENT DISORD, V13, P895, DOI 10.1002/mds.870130606
   Tariq SH, 2006, AM J GERIAT PSYCHIAT, V14, P900, DOI 10.1097/01.JGP.0000221510.33817.86
   Coimbra AMV, 2010, ARCH GERONTOL GERIAT, V51, P317, DOI 10.1016/j.archger.2010.01.010
   Valko PO, 2010, EUR J NEUROL, V17, P1428, DOI 10.1111/j.1468-1331.2010.03063.x
   Wood BH, 2002, J NEUROL NEUROSUR PS, V72, P721, DOI 10.1136/jnnp.72.6.721
NR 43
TC 14
Z9 18
U1 0
U2 10
PU IOS PRESS
PI AMSTERDAM
PA NIEUWE HEMWEG 6B, 1013 BG AMSTERDAM, NETHERLANDS
SN 1877-7171
EI 
J9 J PARKINSON DIS
JI J. Parkinsons Dis.
PD JUN 15
PY 2013
VL 3
IS 3
BP 387
EP 391
DI 10.3233/JPD-130184
PG 5
WC Neurosciences
SC Neurosciences & Neurology
GA 218AN
UT WOS:000324405000014
PM 23948992
DA 2024-02-02
ER

PT J
AU Sprenger, F
   Poewe, W
AF Sprenger, Fabienne
   Poewe, Werner
TI Management of Motor and Non-Motor Symptoms in Parkinson's Disease
SO CNS DRUGS
LA English
DT Article
ID deep-brain-stimulation; sleep behavior disorder; duodenal levodopa infusion; neurogenic orthostatic hypotension; extended-release pramipexole; placebo-controlled trial; multiple system atrophy; algorithm decision tree; double-blind; long-term
AB Parkinson's disease (PD) is the second most common neurodegenerative disorder that affects approximately 1 % of people over the age of 60 years. Accurate diagnosis and individualized assessment of the risks and benefits of available antiparkinsonian medications as well as specific clinical features and the phase of disease should guide treatment for patients with PD. Levodopa still remains the gold standard for the treatment of motor symptoms of PD but dopamine agonists (DAs), catechol-O-methyltransferase (COMT) inhibitors and monoamine oxidase B (MAO-B) inhibitors have also been developed to provide more continuous oral delivery of dopaminergic stimulation in order to improve motor outcomes and decrease the risk of levodopa-induced motor complications. Deep-brain stimulation as well as other invasive therapies can be used for the treatment of drug-refractory levodopa-induced motor complications. Despite all of the therapeutic advances achieved within the last 20 years, PD continues to be a progressive disorder leading to severe disability caused by motor and non-motor symptoms. To date, neuroprotective interventions able to modify PD progression are not available. This review focuses on medical and invasive treatment strategies for early and advanced stages of PD as well as on the treatment of PD non-motor symptoms such as mood and behavioural disorders, cognitive and autonomic dysfunction, and sleep disorders, which can antedate PD motor symptoms for years.
C1 [Sprenger, Fabienne; Poewe, Werner] Med Univ Innsbruck, Dept Neurol, A-6020 Innsbruck, Austria.
C3 Medical University of Innsbruck
RP Sprenger, F (corresponding author), Med Univ Innsbruck, Dept Neurol, Anichstr 35, A-6020 Innsbruck, Austria.
EM fabienne.sprenger@i-med.ac.at
FU Abbott; AstraZeneca; Teva; Novartis; GlaxoSmithKline; Boehringer-Ingelheim; UCB; Orion Pharma; Merck Serono; Merz Pharmaceuticals
CR Aarsland D, 2005, MOVEMENT DISORD, V20, P1255, DOI 10.1002/mds.20527
   Aarsland D, 2009, LANCET NEUROL, V8, P613, DOI 10.1016/S1474-4422(09)70146-2
   Abbott RD, 2001, NEUROLOGY, V57, P456, DOI 10.1212/WNL.57.3.456
   AHLSKOG JE, 1988, MAYO CLIN PROC, V63, P876, DOI 10.1016/S0025-6196(12)62690-1
   ALVIR JMJ, 1993, NEW ENGL J MED, V329, P162, DOI 10.1056/NEJM199307153290303
   Antonini A, 2007, MOVEMENT DISORD, V22, P1145, DOI 10.1002/mds.21500
   Atkin K, 1996, BRIT J PSYCHIAT, V169, P483, DOI 10.1192/bjp.169.4.483
   Barone P, 2007, MOVEMENT DISORD, V22, P483, DOI 10.1002/mds.21191
   Barone P, 2010, LANCET NEUROL, V9, P573, DOI 10.1016/S1474-4422(10)70106-X
   Beiske AG, 2009, PAIN, V141, P173, DOI 10.1016/j.pain.2008.12.004
   Biglan KM, 2009, ARCH NEUROL-CHICAGO, V66, P563, DOI 10.1001/archneur.66.1.nct90001
   Bjornarå KA, 2013, PARKINSONISM RELAT D, V19, P120, DOI 10.1016/j.parkreldis.2012.05.027
   Boeve BF, 2003, SLEEP MED, V4, P281, DOI 10.1016/S1389-9457(03)00072-8
   Bonnet AM, 2012, PARKINSONS DIS-US, V2012, P0, DOI 10.1155/2012/198316
   Bonuccelli U, 2003, ARCH NEUROL-CHICAGO, V60, P1400, DOI 10.1001/archneur.60.10.1400
   Borek Leora L, 2007, EXPERT REV NEUROTHER, V7, P711, DOI 10.1586/14737175.7.6.711
   Castrioto A, 2011, ARCH NEUROL-CHICAGO, V68, P1550, DOI 10.1001/archneurol.2011.182
   Chatterjee A, 2002, J NEUROPSYCH CLIN N, V14, P461, DOI 10.1176/appi.neuropsych.14.4.461
   Comella CL, 1998, NEUROLOGY, V51, P526, DOI 10.1212/WNL.51.2.526
   Conte A, 2012, EUR J NEUROL, V19, P725, DOI 10.1111/j.1468-1331.2011.03618.x
   Czernecki V, 2002, NEUROPSYCHOLOGIA, V40, P2257, DOI 10.1016/S0028-3932(02)00108-2
   de Bie RMA, 1999, MOVEMENT DISORD, V14, P951, DOI 10.1002/1531-8257(199911)14:6<951::AID-MDS1007>3.0.CO;2-O
   de la Fuente-Fernández R, 2004, BRAIN, V127, P888, DOI 10.1093/brain/awh102
   de Rijk MC, 2000, NEUROLOGY, V54, P0
   Denq JC, 1997, CLIN AUTON RES, V7, P321, DOI 10.1007/BF02267725
   Deuschl G, 2006, NEW ENGL J MED, V355, P896, DOI 10.1056/NEJMoa060281
   Devos D, 2008, MOVEMENT DISORD, V23, P850, DOI 10.1002/mds.21966
   Devos D, 2009, MOVEMENT DISORD, V24, P993, DOI 10.1002/mds.22450
   Dewey RB, 2001, ARCH NEUROL-CHICAGO, V58, P1385, DOI 10.1001/archneur.58.9.1385
   Djaldetti R, 2007, CLIN NEUROPHARMACOL, V30, P201, DOI 10.1097/WNF.0B013E3180340319
   Dula E, 2001, EUR UROL, V39, P558, DOI 10.1159/000052503
   Durif F, 2004, NEUROLOGY, V62, P381, DOI 10.1212/01.WNL.0000110317.52453.6C
   Emre M, 2007, PARKINSONISM RELAT D, V13, PS457, DOI 10.1016/S1353-8020(08)70049-X
   Emre M, 2004, NEW ENGL J MED, V351, P2509, DOI 10.1056/NEJMoa041470
   Emre M, 2007, MOVEMENT DISORD, V22, P1689, DOI 10.1002/mds.21507
   Emre M, 2010, LANCET NEUROL, V9, P969, DOI 10.1016/S1474-4422(10)70194-0
   Esselink RAJ, 2006, ACTA NEUROCHIR, V148, P1247, DOI 10.1007/s00701-006-0907-1
   Evans AH, 2004, MOVEMENT DISORD, V19, P397, DOI 10.1002/mds.20045
   Factor SA, 2001, MOVEMENT DISORD, V16, P135, DOI 10.1002/1531-8257(200101)16:1<135::AID-MDS1006>3.0.CO;2-Q
   Fahn S, 1999, ARCH NEUROL-CHICAGO, V56, P529, DOI 10.1001/archneur.56.5.529
   Fénelon G, 2000, BRAIN, V123, P733, DOI 10.1093/brain/123.4.733
   Follett KA, 2010, NEW ENGL J MED, V362, P2077, DOI 10.1056/NEJMoa0907083
   Ford B, 2009, NAT REV NEUROL, V5, P242, DOI 10.1038/nrneurol.2009.50
   Forno LS, 1996, J NEUROPATH EXP NEUR, V55, P259, DOI 10.1097/00005072-199603000-00001
   Forsaa EB, 2010, NEUROLOGY, V75, P1270, DOI 10.1212/WNL.0b013e3181f61311
   Fox SH, 2011, MOVEMENT DISORD, V26, PS2, DOI 10.1002/mds.23829
   Friedman JH, 2004, PARKINSONISM RELAT D, V10, PS27, DOI 10.1016/j.parkreldis.2003.11.006
   Giovannoni G, 2000, J NEUROL NEUROSUR PS, V68, P423, DOI 10.1136/jnnp.68.4.423
   GOETZ CG, 1993, NEUROLOGY, V43, P2227, DOI 10.1212/WNL.43.11.2227
   Gonera EG, 1997, MOVEMENT DISORD, V12, P871, DOI 10.1002/mds.870120607
   Gottwald MD, 2011, ANN NEUROL, V69, P919, DOI 10.1002/ana.22423
   Grosset D, 2008, NEUROL SCI, V29, PS375, DOI 10.1007/s10072-008-1050-y
   Ha AD, 2012, MOVEMENT DISORD, V27, P485, DOI 10.1002/mds.23959
   Hametner E, 2010, J NEUROL, V257, PS268, DOI 10.1007/s00415-010-5719-9
   Hariz MI, 2011, MOVEMENT DISORD, V26, P1375, DOI 10.1002/mds.23785
   Harries AM, 2012, J NEUROSURG, V116, P107, DOI 10.3171/2011.7.JNS11319
   Hauser RA, 2007, MOVEMENT DISORD, V22, P2409, DOI 10.1002/mds.21743
   Hauser RA, 2012, EXPERT REV NEUROTHER, V12, P133, DOI 10.1586/ern.11.195
   Hauser RA, 2011, MOVEMENT DISORD, V26, P2246, DOI 10.1002/mds.23861
   Hely MA, 2005, MOVEMENT DISORD, V20, P190, DOI 10.1002/mds.20324
   Hely MA, 2008, MOVEMENT DISORD, V23, P837, DOI 10.1002/mds.21956
   Holloway RG, 2004, ARCH NEUROL-CHICAGO, V61, P1044
   Honigfeld G, 1998, J CLIN PSYCHIAT, V59, P3
   Horstink M, 2006, EUR J NEUROL, V13, P1186, DOI 10.1111/j.1468-1331.2006.01548.x
   Hussain IF, 2001, J NEUROL NEUROSUR PS, V71, P371, DOI 10.1136/jnnp.71.3.371
   Iranzo A, 2006, LANCET NEUROL, V5, P572, DOI 10.1016/S1474-4422(06)70476-8
   JANKOVIC J, 1993, AM J MED, V95, P38, DOI 10.1016/0002-9343(93)90230-M
   JANKOVIC J, 1989, MOVEMENT DISORD, V4, P303, DOI 10.1002/mds.870040403
   Katzenschlager R, 2005, MOVEMENT DISORD, V20, P151, DOI 10.1002/mds.20276
   Kunz D, 1999, MOVEMENT DISORD, V14, P507, DOI 10.1002/1531-8257(199905)14:3<507::AID-MDS1021>3.0.CO;2-8
   Kurlan R, 2004, MOVEMENT DISORD, V19, P433, DOI 10.1002/mds.10625
   Lahrmann H, 2006, EUR J NEUROL, V13, P930, DOI 10.1111/j.1468-1331.2006.01512.x
   LEENDERS KL, 1986, ANN NEUROL, V20, P258, DOI 10.1002/ana.410200212
   Leentjens AFG, 2011, MOVEMENT DISORD, V26, P407, DOI 10.1002/mds.23184
   Leentjens AFG, 2011, MOVEMENT DISORD, V26, P484, DOI 10.1002/mds.23528
   Leroi I, 2009, MOVEMENT DISORD, V24, P1217, DOI 10.1002/mds.22495
   LeWitt PA, 2008, NEW ENGL J MED, V359, P2468, DOI 10.1056/NEJMct0800326
   LeWitt PA, 2007, NEUROLOGY, V68, P1262, DOI 10.1212/01.wnl.0000259516.61938.bb
   Loher TJ, 2002, J NEUROL NEUROSUR PS, V73, P395, DOI 10.1136/jnnp.73.4.395
   Low PA, 1997, JAMA-J AM MED ASSOC, V277, P1046, DOI 10.1001/jama.277.13.1046
   MAGALHAES M, 1995, ACTA NEUROL SCAND, V91, P98
   Maruo T, 2011, PAIN, V152, P860, DOI 10.1016/j.pain.2010.12.038
   Menza M, 2009, NEUROLOGY, V72, P886, DOI 10.1212/01.wnl.0000336340.89821.b3
   Merims D, 2006, CLIN NEUROPHARMACOL, V29, P331, DOI 10.1097/01.WNF.0000236769.31279.19
   Mizuno Y, 2007, MOVEMENT DISORD, V22, P1860, DOI 10.1002/mds.21313
   Möller JC, 2005, MOVEMENT DISORD, V20, P602, DOI 10.1002/mds.20397
   Nuti A, 2004, EUR J NEUROL, V11, P315, DOI 10.1111/j.1468-1331.2004.00781.x
   Nyholm D, 2005, NEUROLOGY, V64, P216, DOI 10.1212/01.WNL.0000149637.70961.4C
   Nyholm D, 2012, EUR J NEUROL, V19, P1079, DOI 10.1111/j.1468-1331.2012.03679.x
   Okun MS, 2012, LANCET NEUROL, V11, P140, DOI 10.1016/S1474-4422(11)70308-8
   Olanow CW, 2008, MOVEMENT DISORD, V23, P2194, DOI 10.1002/mds.22218
   Olanow CW, 1998, NEUROLOGY, V50, PS1, DOI 10.1212/WNL.50.3_Suppl_3.S1
   Olanow CW, 2004, MOVEMENT DISORD, V19, P997, DOI 10.1002/mds.20243
   Olanow CW, 2001, NEUROLOGY, V56, PS1, DOI 10.1212/WNL.56.suppl_5.S1
   Ondo W, 1999, CLIN NEUROPHARMACOL, V22, P1, DOI 10.1097/00002826-199901000-00001
   Ondo WG, 2002, ARCH NEUROL-CHICAGO, V59, P421, DOI 10.1001/archneur.59.3.421
   Özekmekçi S, 2005, CLIN NEUROL NEUROSUR, V107, P306, DOI 10.1016/j.clineuro.2004.09.021
   Pahwa R, 2007, NEUROLOGY, V68, P1108, DOI 10.1212/01.wnl.0000258660.74391.c1
   Poewe W, 2011, NEUROLOGY, V77, P759, DOI 10.1212/WNL.0b013e31822affb0
   Poewe W, 2003, MOVEMENT DISORD, V18, PS80, DOI 10.1002/mds.10566
   Poewe W, 2000, MOVEMENT DISORD, V15, P789, DOI 10.1002/1531-8257(200009)15:5<789::AID-MDS1005>3.0.CO;2-H
   Poewe W., 2001, J. NEUROL, V248 Suppl 3, PIii12, DOI 10.1007/PL00007821
   Poewe W, 2012, CURR OPIN NEUROL, V25, P448, DOI 10.1097/WCO.0b013e3283542fde
   Poewe WH, 2007, LANCET NEUROL, V6, P513, DOI 10.1016/S1474-4422(07)70108-4
   Potenza MN, 2007, NAT CLIN PRACT NEURO, V3, P664, DOI 10.1038/ncpneuro0680
   RAJPUT AH, 1992, CAN J NEUROL SCI, V19, P103, DOI 10.1017/S0317167100041457
   Rascol O, 2005, LANCET, V365, P947, DOI 10.1016/S0140-6736(05)71083-7
   Rascol O, 2000, NEW ENGL J MED, V342, P1484, DOI 10.1056/NEJM200005183422004
   Reid WGJ, 2011, J NEUROL NEUROSUR PS, V82, P1033, DOI 10.1136/jnnp.2010.232678
   Richard IH, 2012, NEUROLOGY, V78, P1229, DOI 10.1212/WNL.0b013e3182516244
   Richard IH, 1997, NEUROLOGY, V49, P1168, DOI 10.1212/WNL.49.4.1168
   Safarinejad MR, 2010, INT J IMPOT RES, V22, P325, DOI 10.1038/ijir.2010.23
   Santos-García D, 2011, MOVEMENT DISORD, V26, P558, DOI 10.1002/mds.23419
   Schapira AHV, 2011, NEUROLOGY, V77, P767, DOI 10.1212/WNL.0b013e31822affdb
   SCHENCK CH, 1987, JAMA-J AM MED ASSOC, V257, P1786, DOI 10.1001/jama.257.13.1786
   Schenck CH, 1996, AM J MED, V100, P333, DOI 10.1016/S0002-9343(97)89493-4
   Schrag A, 2000, BRAIN, V123, P2297, DOI 10.1093/brain/123.11.2297
   Schüpbach WMM, 2008, NAT CLIN PRACT NEURO, V4, P58, DOI 10.1038/ncpneuro0714
   Seppi K, 2011, MOVEMENT DISORD, V26, PS42, DOI 10.1002/mds.23884
   Shoulson I, 1998, ANN NEUROL, V44, PS160, DOI 10.1002/ana.410440724
   SHOULSON I, 1989, ARCH NEUROL-CHICAGO, V46, P1052, DOI 10.1001/archneur.1989.00520460028009
   Siderowf A, 2002, ARCH NEUROL-CHICAGO, V59, P1937
   Siderowf A, 2008, ANN NEUROL, V64, PS139, DOI 10.1002/ana.21462
   Sockeel P, 2006, J NEUROL NEUROSUR PS, V77, P579, DOI 10.1136/jnnp.2005.075929
   Sophie M, 2012, CNS DRUGS, V26, P937, DOI 10.1007/s40263-012-0005-2
   STARKSTEIN SE, 1992, J NEUROPSYCH CLIN N, V4, P134
   Starkstein SE, 2012, MOVEMENT DISORD, V27, P174, DOI 10.1002/mds.24061
   Stiasny-Kolster K, 2004, BRAIN, V127, P773, DOI 10.1093/brain/awh079
   Stocchi F, 2011, MOVEMENT DISORD, V26, P1259, DOI 10.1002/mds.23498
   Stocchi F, 2010, ANN NEUROL, V68, P18, DOI 10.1002/ana.22060
   SUCHOWERSKY O, 1995, MOVEMENT DISORD, V10, P337, DOI 10.1002/mds.870100318
   Takahashi H, 2001, NEUROPATHOLOGY, V21, P315, DOI 10.1046/j.1440-1789.2001.00403.x
   Tanaka H, 1997, LANCET, V349, P175, DOI 10.1016/S0140-6736(97)24003-1
   Tandberg E, 1996, ARCH NEUROL-CHICAGO, V53, P175, DOI 10.1001/archneur.1996.00550020087019
   Tanner CM, 1996, NEUROL CLIN, V14, P317, DOI 10.1016/S0733-8619(05)70259-0
   Tolosa E, 2009, NEUROLOGY, V72, PS1, DOI 10.1212/WNL.0b013e318198dace
   Tolosa E, 2009, NEUROLOGY, V72, PS12, DOI 10.1212/WNL.0b013e318198db11
   Tyne HL, 2004, J NEUROL, V251, P1370, DOI 10.1007/s00415-004-0547-4
   Van Blercom N, 2004, CLIN NEUROPHARMACOL, V27, P124, DOI 10.1097/00002826-200405000-00007
   Vergani F, 2010, WORLD NEUROSURG, V73, P338, DOI 10.1016/j.wneu.2010.01.017
   Vitek JL, 2003, ANN NEUROL, V53, P558, DOI 10.1002/ana.10517
   Voges J, 2007, MOVEMENT DISORD, V22, P1486, DOI 10.1002/mds.21481
   Volkmann J, 2007, PARKINSONISM RELAT D, V13, PS462, DOI 10.1016/S1353-8020(08)70050-6
   Voon V, 2008, BRAIN, V131, P2720, DOI 10.1093/brain/awn214
   Voon V, 2007, CURR OPIN NEUROL, V20, P484, DOI 10.1097/WCO.0b013e32826fbc8f
   Weaver FM, 2012, NEUROLOGY, V79, P55, DOI 10.1212/WNL.0b013e31825dcdc1
   Weaver FM, 2009, JAMA-J AM MED ASSOC, V301, P63, DOI 10.1001/jama.2008.929
   Weiner WJ, 2002, NEUROLOGY, V58, P156
   Weintraub D, 2009, PARKINSONISM RELAT D, V15, PS110, DOI 10.1016/S1353-8020(09)70794-1
   Wenning GK, 1999, J NEUROL NEUROSUR PS, V67, P620, DOI 10.1136/jnnp.67.5.620
   Wimbiscus M, 2010, CLEV CLIN J MED, V77, P859, DOI 10.3949/ccjm.77a.09103
   Winge K, 2006, MOVEMENT DISORD, V21, P737, DOI 10.1002/mds.20867
   Witjas T, 2002, NEUROLOGY, V59, P408, DOI 10.1212/WNL.59.3.408
   Wolf E, 2010, MOVEMENT DISORD, V25, P1357, DOI 10.1002/mds.23034
   Yamamoto M, 2003, PARKINSONISM RELAT D, V9, PS111, DOI 10.1016/S1353-8020(03)00064-6
   Zesiewicz TA, 1999, AM J GERIAT PSYCHIAT, V7, P110
NR 156
TC 50
Z9 75
U1 0
U2 37
PU ADIS INT LTD
PI NORTHCOTE
PA 5 THE WAREHOUSE WAY, NORTHCOTE 0627, AUCKLAND, NEW ZEALAND
SN 1172-7047
EI 1179-1934
J9 CNS DRUGS
JI CNS Drugs
PD APR 15
PY 2013
VL 27
IS 4
BP 259
EP 272
DI 10.1007/s40263-013-0053-2
PG 14
WC Clinical Neurology; Pharmacology & Pharmacy; Psychiatry
SC Neurosciences & Neurology; Pharmacology & Pharmacy; Psychiatry
GA 149CR
UT WOS:000319296100003
PM 23515972
DA 2024-02-02
ER

PT J
AU Dos Santos, ACD
   Castro, MAV
   Jose, EAK
   Delattre, AM
   Dombrowski, PA
   Da Cunha, C
   Ferraz, AC
   Lima, MMS
AF Dos Santos, Ana Carolina D.
   Castro, Marcela Alexandra V.
   Jose, Elis Angela K.
   Delattre, Ana Marcia
   Dombrowski, Patricia A.
   Da Cunha, Claudio
   Ferraz, Anete C.
   Lima, Marcelo M. S.
TI REM Sleep Deprivation Generates Cognitive and Neurochemical Disruptions in the Intranigral Rotenone Model of Parkinson's Disease
SO JOURNAL OF NEUROSCIENCE RESEARCH
LA English
DT Article
DE REM sleep deprivation; rotenone; intranigral; dopamine; substantia nigra pars compacta; Parkinson's disease
ID eye-movement sleep; behavior disorder; paradoxical sleep; dopaminergic receptors; rat-brain; memory; mptp; recognition; serotonin; decrease
AB The recently described intranigral rotenone model of Parkinson's disease (PD) in rodents provides an interesting model for studying mechanisms of toxin-induced dopaminergic neuronal injury. The relevance of this model remains unexplored with regard to sleep disorders that occur in PD. On this basis, the construction of a PD model depicting several behavioral and neurochemical alterations related to sleep would be helpful in understanding the association between PD and sleep regulation. We performed bilateral intranigral injections of rotenone (12g) on day 0 and the open-field test initially on day 20 after rotenone. Acquisition phase of the object-recognition test, executed also during day 20, was followed by an exact period of 24 hr of rapid eye movement (REM) sleep deprivation (REMSD; day 21). In the subsequent day (22), the rats were re-exposed to the open-field test and to the object-recognition test (choice phase). After the last session of behavioral tests, the rat brains were immediately dissected, and their striata were collected for neurochemical purposes. We observed that a brief exposure to REMSD was able to impair drastically the object-recognition test, similarly to a nigrostriatal lesion promoted by intranigral rotenone. However, the combination of REMSD and rotenone surprisingly did not inflict memory impairment, concomitant with a moderate compensatory mechanism mediated by striatal dopamine release. In addition, we demonstrated the existence of changes in serotonin and noradrenaline neurotransmissions within the striatum mostly as a function of REMSD and REMSD plus rotenone, respectively. (c) 2013 Wiley Periodicals, Inc.
C1 [Dos Santos, Ana Carolina D.; Castro, Marcela Alexandra V.; Jose, Elis Angela K.; Delattre, Ana Marcia; Ferraz, Anete C.; Lima, Marcelo M. S.] Univ Fed Parana, Dept Fisiol, Lab Neurofisiol, BR-81531990 Curitiba, Parana, Brazil.
   [Dombrowski, Patricia A.; Da Cunha, Claudio] Univ Fed Parana, Dept Farmacol, Lab Fisiol & Farmacol Sistema Nervoso Cent, BR-81531990 Curitiba, Parana, Brazil.
C3 Universidade Federal do Parana; Universidade Federal do Parana
RP Lima, MMS (corresponding author), Univ Fed Parana, Dept Fisiol, Setor Ciencias Biol, Av Francisco H dos Santos S-N,Caixa Postal 19031, BR-81531990 Curitiba, Parana, Brazil.
EM mmslima@ufpr.br
FU CNPq (Casadinho/PROCAD) [552226/2011-4, 473861/2012-7]; Fundacao Araucaria fellowship, Governo do Estado do Parana
CR Alam M, 2004, BEHAV BRAIN RES, V153, P439, DOI 10.1016/j.bbr.2003.12.021
   Albin RL, 2000, NEUROLOGY, V55, P1410, DOI 10.1212/WNL.55.9.1410
   Andersen ML, 2006, BEHAV BRAIN RES, V170, P287, DOI 10.1016/j.bbr.2006.03.005
   Ariza D, 2010, NEUROCHEM RES, V35, P1620, DOI 10.1007/s11064-010-0222-3
   Asikainen M, 1997, NEUROREPORT, V8, P1577, DOI 10.1097/00001756-199705060-00006
   Barbiero JK, 2010, BEHAV BRAIN IN PRESS, V0, P0
   Barraud Q, 2009, EXP NEUROL, V219, P574, DOI 10.1016/j.expneurol.2009.07.019
   Betarbet R, 2000, NAT NEUROSCI, V3, P1301, DOI 10.1038/81834
   Broadhurst PL, 1960, EXPT PERSONALITY, V0, P52
   Chaudhuri KR, 2003, NEUROLOGY, V61, PS17, DOI 10.1212/WNL.61.6_suppl_3.S17
   Comella C, 2003, SLEEP MED, V4, P267, DOI 10.1016/S1389-9457(03)00116-3
   COMELLA CL, 1993, ANN NEUROL, V34, P710, DOI 10.1002/ana.410340514
   Dahan L, 2007, NEUROPSYCHOPHARMACOL, V32, P1232, DOI 10.1038/sj.npp.1301251
   Dere E, 2004, REV NEUROSCIENCE, V15, P231
   Drolet RE, 2009, NEUROBIOL DIS, V36, P96, DOI 10.1016/j.nbd.2009.06.017
   Dzirasa K, 2006, J NEUROSCI, V26, P10577, DOI 10.1523/JNEUROSCI.1767-06.2006
   Eisensehr I, 2003, SLEEP, V26, P507, DOI 10.1093/sleep/26.5.507
   Ennaceur A, 2005, BEHAV BRAIN RES, V159, P247, DOI 10.1016/j.bbr.2004.11.006
   ENNACEUR A, 1988, BEHAV BRAIN RES, V31, P47, DOI 10.1016/0166-4328(88)90157-X
   Fantini ML, 2003, NEUROLOGY, V61, P1418, DOI 10.1212/WNL.61.10.1418
   Gagnon JF, 2002, NEUROLOGY, V59, P585, DOI 10.1212/WNL.59.4.585
   Garcia-Borreguero D, 2002, MOVEMENT DISORD, V17, P934, DOI 10.1002/mds.10233
   Gilman S, 2003, NEUROLOGY, V61, P29, DOI 10.1212/01.WNL.0000073745.68744.94
   Greenamyre JT, 2003, PARKINSONISM RELAT D, V9, PS59, DOI 10.1016/S1353-8020(03)00023-3
   Hsieh PF, 2002, NEUROREPORT, V13, P277, DOI 10.1097/00001756-200203040-00006
   Laloux C, 2008, EXP BRAIN RES, V186, P635, DOI 10.1007/s00221-008-1268-1
   Léna I, 2005, J NEUROSCI RES, V81, P891, DOI 10.1002/jnr.20602
   LEVEY AI, 1993, P NATL ACAD SCI USA, V90, P8861, DOI 10.1073/pnas.90.19.8861
   Lima MMS, 2008, BEHAV BRAIN RES, V188, P406, DOI 10.1016/j.bbr.2007.11.025
   Lima MMS, 2007, PLOS ONE, V2, P0, DOI 10.1371/journal.pone.0000513
   Lima MMS, 2012, CNS NEUROL DISORD-DR, V11, P359
   Lima MMS, 2012, CNS NEUROL DISORD-DR, V11, P439
   Lima MMS, 2013, SLEEP MED R IN PRESS, V0, P0
   Machado RB, 2004, BRAIN RES, V1004, P45, DOI 10.1016/j.brainres.2004.01.019
   Monaca C, 2004, EUR J NEUROSCI, V20, P2474, DOI 10.1111/j.1460-9568.2004.03694.x
   Moreira CG, 2012, NEUROTOX RES, V21, P291, DOI 10.1007/s12640-011-9278-3
   Morris RGM, 2001, PHILOS T R SOC B, V356, P1453, DOI 10.1098/rstb.2001.0945
   NUNES GP, 1994, BRAIN RES BULL, V34, P453, DOI 10.1016/0361-9230(94)90018-3
   Ozawa T, 2011, NEUROSCI LETT, V497, P37, DOI 10.1016/j.neulet.2011.04.022
   Parkinson J., 1817, ESSAY SHAKING PALSY, V0, P0
   Paxinos G, 2005, RAT BRAIN STEREOTAXI, Vxliii, P0, DOI 10.1016/c2009-0-63235-9
   PORKKAHEISKANEN T, 1994, LIFE SCI, V54, P1719, DOI 10.1016/0024-3205(94)00612-1
   Santiago RM, 2010, PROG NEURO-PSYCHOPH, V34, P1104, DOI 10.1016/j.pnpbp.2010.06.004
   Saravanan KS, 2005, BRAIN RES, V1049, P147, DOI 10.1016/j.brainres.2005.04.051
   SCHENCK CH, 1986, SLEEP, V9, P293, DOI 10.1093/sleep/9.2.293
   Segura-Aguilara J, 2004, NEUROTOX RES, V6, P615, DOI 10.1007/BF03033456
   Sherer TB, 2003, J NEUROSCI, V23, P10756, DOI 10.1523/jneurosci.23-34-10756.2003
   Souchay C, 2006, J CLIN EXP NEUROPSYC, V28, P618, DOI 10.1080/13803390590935453
   TUFIK S, 1978, PHARMACOLOGY, V16, P98, DOI 10.1159/000136753
   Verhave PS, 2011, SLEEP, V34, P1119, DOI 10.5665/SLEEP.1174
NR 50
TC 30
Z9 30
U1 0
U2 15
PU WILEY
PI HOBOKEN
PA 111 RIVER ST, HOBOKEN 07030-5774, NJ USA
SN 0360-4012
EI 1097-4547
J9 J NEUROSCI RES
JI J. Neurosci. Res.
PD NOV 15
PY 2013
VL 91
IS 11
BP 1508
EP 1516
DI 10.1002/jnr.23258
PG 9
WC Neurosciences
SC Neurosciences & Neurology
GA 226EN
UT WOS:000325017400013
PM 23908011
DA 2024-02-02
ER

PT J
AU Chung, S
   Bohnen, NI
   Albin, RL
   Frey, KA
   Müller, MLTM
   Chervin, RD
AF Chung, Seockhoon
   Bohnen, Nicolaas I.
   Albin, Roger L.
   Frey, Kirk A.
   Mueller, Martijn L. T. M.
   Chervin, Ronald D.
TI Insomnia and Sleepiness in Parkinson Disease: Associations with Symptoms and Comorbidities
SO JOURNAL OF CLINICAL SLEEP MEDICINE
LA English
DT Article
DE Parkinson disease; insomnia; daytime sleepiness; depression; non-motor symptoms
ID excessive daytime sleepiness; severity index; depression; validation; disorders; fatigue; quality; scale; apnea; mood
AB Study Objectives: Insomnia and daytime sleepiness are common complaints in Parkinson disease (PD), but the main causes remain unclear. We examined the potential impact of both motor and non-motor symptoms of PD on sleep problems. Methods: Patients with PD (n = 128) were assessed using the Insomnia Severity Index, Epworth Sleepiness Scale, Unified Parkinson Disease Rating Scale, Beck Depression Inventory, Fatigue Severity Scale, Survey of Autonomic Symptoms, and the 39-item Parkinson Disease Questionnaire. A subset of subjects (n = 38, 30%) also completed nocturnal polysomnography and a multiple sleep latency test (MSLT). Results: Multivariate stepwise logistic regression models revealed that subjective insomnia was independently associated with depressed mood (odds ratio [OR] = 1.79; 95% confidence interval (CI) [1.01-3.19]), autonomic symptoms (1.77 [1.08-2.90]), fatigue (1.19 [1.02-1.38]), and age (0.61 [0.39-0.96]). Subjective daytime sleepiness was associated with dosage of dopaminergic medication (1.74 [1.08-2.80]) and fatigue (1.14 [1.02-1.28]). On polysomnography, longer sleep latency correlated with autonomic symptoms (rho = 0.40, p = 0.01) and part I (non-motor symptoms) of the Unified PD Rating Scale (rho = 0.38, p = 0.02). Decreased sleep efficiency correlated with autonomic symptoms (rho = -0.42, p < 0.0001). However, no significant difference emerged on polysomnography and MSLTs between patients with or without insomnia or daytime sleepiness. Higher rates of apneic events did predict shorter sleep latencies on the MSLTs. Conclusions: Non-motor symptoms appear to be associated with subjective insomnia, whereas fatigue and dopaminergic medication are associated with subjective daytime sleepiness. Objective sleep laboratory data provided little insight into complaints of insomnia and sleepiness, though obstructive sleep apnea predicted worsened sleepiness when measured objectively.
C1 [Chung, Seockhoon; Chervin, Ronald D.] Univ Michigan, Sleep Disorders Ctr, Ann Arbor, MI 48109 USA.
   [Chung, Seockhoon; Bohnen, Nicolaas I.; Albin, Roger L.; Frey, Kirk A.; Chervin, Ronald D.] Univ Michigan, Dept Neurol, Ann Arbor, MI USA.
   [Chung, Seockhoon] Univ Ulsan, Coll Med, Asan Med Ctr, Dept Psychiat, Seoul, South Korea.
   [Bohnen, Nicolaas I.; Frey, Kirk A.; Mueller, Martijn L. T. M.] Univ Michigan, Div Nucl Med, Dept Radiol, Ann Arbor, MI 48109 USA.
C3 University of Michigan System; University of Michigan; University of Michigan System; University of Michigan; University of Ulsan; Asan Medical Center; University of Michigan System; University of Michigan
RP Chung, S (corresponding author), Univ Michigan Hlth Syst, Michael S Aldrich Sleep Disorders Lab, C728 Med Inn Bldg,1500 E Med Ctr Dr, Ann Arbor, MI 48109 USA.
EM schung@amc.seoul.kr
FU University of Ulsan College of Medicine and Asan Medical Center in South Korea; NIH, Department of Veterans Affairs; Michael J. Fox Foundation; Cure Huntington Disease Initiative; NIH; General Electric (GE Healthcare); Department of Veterans Affairs; University of Michigan Health System, Respironics, and Fisher Paykel
CR Bastien CH, 2001, SLEEP MED, V2, P297, DOI 10.1016/S1389-9457(00)00065-4
   Beck AT, 1996, J PERS ASSESS, V67, P588, DOI 10.1207/s15327752jpa6703_13
   Beiske AG, 2010, ACTA NEUROL SCAND, V122, P78, DOI 10.1111/j.1600-0404.2010.01381.x
   Bliwise DL, 2009, SLEEP MED, V10, P540, DOI 10.1016/j.sleep.2008.04.002
   Bohnen NI, 2006, J CEREBR BLOOD F MET, V26, P1198, DOI 10.1038/sj.jcbfm.9600276
   Borek LL, 2006, J CLIN PSYCHIAT, V67, P958, DOI 10.4088/JCP.v67n0613
   Braak H, 2003, NEUROBIOL AGING, V24, P197, DOI 10.1016/S0197-4580(02)00065-9
   Chervin RD, 1999, NEUROLOGY, V52, P125, DOI 10.1212/WNL.52.1.125
   Crönlein T, 2012, SLEEP BREATH, V16, P1097, DOI 10.1007/s11325-011-0608-8
   Diederich NJ, 2005, SLEEP MED, V6, P313, DOI 10.1016/j.sleep.2005.03.011
   Diederich NJ, 2005, MOVEMENT DISORD, V20, P1413, DOI 10.1002/mds.20624
   FLEMING J, 1989, PROG NEURO-PSYCHOPH, V13, P419, DOI 10.1016/0278-5846(89)90130-9
   Goetz CG, 2008, MOVEMENT DISORD, V23, P2129, DOI 10.1002/mds.22340
   Happe S, 2001, J NEUROL, V248, P1062, DOI 10.1007/s004150170026
   HUGHES AJ, 1992, J NEUROL NEUROSUR PS, V55, P181, DOI 10.1136/jnnp.55.3.181
   Iber C., 2007, THE AASM MANUAL FOR THE SCORING OF SLEEP AND ASSOCIATED EVENTS: RULES, V0, P0
   Jenkinson C, 1997, AGE AGEING, V26, P353, DOI 10.1093/ageing/26.5.353
   JOHNS MW, 1991, SLEEP, V14, P540, DOI 10.1093/sleep/14.6.540
   KRUPP LB, 1989, ARCH NEUROL-CHICAGO, V46, P1121, DOI 10.1001/archneur.1989.00520460115022
   Leentjens AFG, 2009, CLIN THER, V31, P89, DOI 10.1016/j.clinthera.2009.01.012
   LEES AJ, 1988, CLIN NEUROPHARMACOL, V11, P512, DOI 10.1097/00002826-198812000-00004
   Lelieveld IM, 2012, PLOS ONE, V7, P0, DOI 10.1371/journal.pone.0040166
   Littner MR, 2005, SLEEP, V28, P113, DOI 10.1093/sleep/28.1.113
   Louter M, 2012, J AM GERIATR SOC, V60, P1104, DOI 10.1111/j.1532-5415.2012.03966.x
   Morin CM, 2011, SLEEP, V34, P601, DOI 10.1093/sleep/34.5.601
   Nasreddine ZS, 2005, J AM GERIATR SOC, V53, P695, DOI 10.1111/j.1532-5415.2005.53221.x
   Ohayon MM, 2002, SLEEP MED REV, V6, P97, DOI 10.1053/smrv.2002.0186
   Park JH, 2012, PSYCHIAT RES, V197, P275, DOI 10.1016/j.psychres.2011.09.018
   Poryazova R, 2010, EUR NEUROL, V63, P129, DOI 10.1159/000276402
   Reijnders JSAM, 2008, MOVEMENT DISORD, V23, P183, DOI 10.1002/mds.21803
   Schapira AH, 2004, NEUROLOGY, V63, PS24, DOI 10.1212/WNL.63.8_suppl_3.S24
   Shpirer I, 2006, MOVEMENT DISORD, V21, P1432, DOI 10.1002/mds.21002
   Spielberger C, 2008, STATE-TRAIT ANXIETY INVENTORY FOR ADULTS, V0, P0
   Tandberg E, 1998, MOVEMENT DISORD, V13, P895, DOI 10.1002/mds.870130606
   Tijero B, 2011, MOVEMENT DISORD, V26, P1967, DOI 10.1002/mds.23761
   Trotti LM, 2010, MOVEMENT DISORD, V25, P2246, DOI 10.1002/mds.23231
   Verbaan D, 2008, MOVEMENT DISORD, V23, P35, DOI 10.1002/mds.21727
   Zesiewicz TA, 1999, AM J GERIAT PSYCHIAT, V7, P110
   Zilliox L, 2011, NEUROLOGY, V76, P1099, DOI 10.1212/WNL.0b013e3182120147
NR 39
TC 54
Z9 62
U1 0
U2 5
PU AMER ACAD SLEEP MEDICINE
PI DARIEN
PA 2510 N FRONTAGE RD, DARIEN, IL 60561 USA
SN 1550-9389
EI 1550-9397
J9 J CLIN SLEEP MED
JI J. Clin. Sleep Med.
PD JUN 15
PY 2013
VL 9
IS 11
BP 1131
EP 1137
DI 10.5664/jcsm.3150
PG 7
WC Clinical Neurology
SC Neurosciences & Neurology
GA 256PZ
UT WOS:000327327300003
PM 24235893
DA 2024-02-02
ER

PT J
AU Raggi, A
   Bella, R
   Pennisi, G
   Neri, W
   Ferri, R
AF Raggi, Alberto
   Bella, Rita
   Pennisi, Giovanni
   Neri, Walter
   Ferri, Raffaele
TI Sleep disorders in Parkinson's disease: a narrative review of the literature
SO REVIEWS IN THE NEUROSCIENCES
LA English
DT Review
DE neurodegeneration; Parkinson's disease; REM sleep behavior disorder; sleep disorders; state dissociation
ID excessive daytime sleepiness; restless legs syndrome; urinary-tract dysfunction; multiple system atrophy; rem-sleep; behavior-disorder; hypocretin orexin; evolving concepts; unintended sleep; l-dopa
AB Parkinson's disease (PD) is classically considered to be a motor system affliction; however, also non-motor alterations, including sleep disorders, are important features of the disease. The aim of this review is to provide data on sleep disturbances in PD in the following grouping: difficulty initiating sleep, frequent night-time awakening and sleep fragmentation, nocturia, restless legs syndrome/periodic limb movements, sleep breathing disorders, drug induced symptoms, parasomnias associated with rapid eye movements (REM) sleep, sleep attacks, reduced sleep efficiency and excessive daytime sleepiness. Research has characterized some of these disturbances as typical examples of dissociated states of wakefulness and sleep that are admixtures or incomplete declarations of wakefulness, REM sleep, and non-REM (NREM) sleep. Moreover, sleep disorders may precede the typical motor system impairment of PD and their ability to predict disease has important implications for development of neuroprotective treatment; in particular, REM sleep behavior disorder may herald any other clinical manifestation of PD by more than 10 years.
C1 [Raggi, Alberto; Neri, Walter] GB Morgagni Pierantoni Hosp, Neurol Unit, I-47100 Forli, Italy.
   [Bella, Rita; Pennisi, Giovanni] Univ Catania, Sect Neurosci, Dept GF Ingrassia, I-95132 Catania, Italy.
   [Ferri, Raffaele] Oasi Inst Res Mental Retardat & Brain Aging IRCCS, Dept Neurol, I-94018 Troina, Italy.
C3 University of Catania; IRCCS Oasi Maria SS
RP Raggi, A (corresponding author), GB Morgagni Pierantoni Hosp, Neurol Unit, I-47100 Forli, Italy.
EM alberto.raggi@ausl.fo.it
CR ALDRICH MS, 1990, NEW ENGL J MED, V323, P389
   American Academy of Sleep Medicine, 2005, INT CLASS SLEEP DIS, V0, P0
   APRIL RS, 1966, NEUROLOGY, V16, P720, DOI 10.1212/WNL.16.7.720
   Arnulf I, 2005, SLEEP MED REV, V9, P185, DOI 10.1016/j.smrv.2005.01.001
   Arnulf I, 2002, NEUROLOGY, V58, P1019, DOI 10.1212/WNL.58.7.1019
   Arnulf I, 2000, NEUROLOGY, V55, P281, DOI 10.1212/WNL.55.2.281
   Aurora RN, 2012, SLEEP, V35, P1039, DOI 10.5665/sleep.1988
   Banno K, 2007, SLEEP MED, V8, P400, DOI 10.1016/j.sleep.2007.03.003
   Blackett H, 2009, PARKINSONISM RELAT D, V15, P81, DOI 10.1016/j.parkreldis.2007.10.016
   Boeve BF, 2007, BRAIN, V130, P2770, DOI 10.1093/brain/awm056
   Boeve BF, 2003, SLEEP MED, V4, P281, DOI 10.1016/S1389-9457(03)00072-8
   Boeve BF, 2010, ANN NY ACAD SCI, V1184, P15, DOI 10.1111/j.1749-6632.2009.05115.x
   BOIVIN DB, 1991, NEUROLOGY, V41, P1267, DOI 10.1212/WNL.41.8.1267
   Bonnet AM, 1997, MOVEMENT DISORD, V12, P509, DOI 10.1002/mds.870120406
   Braak H, 2004, CELL TISSUE RES, V318, P121, DOI 10.1007/s00441-004-0956-9
   Braak H, 2003, NEUROBIOL AGING, V24, P197, DOI 10.1016/S0197-4580(02)00065-9
   Brodsky MA, 2003, MOVEMENT DISORD, V18, P668, DOI 10.1002/mds.10429
   BROWN E, 1978, AM J PSYCHIAT, V135, P1552
   Brusa L, 2007, NEUROLOGY, V68, P1455, DOI 10.1212/01.wnl.0000260605.12506.86
   Campos-Sousa RN, 2003, ARQ NEURO-PSIQUIAT, V61, P359, DOI 10.1590/S0004-282X2003000300007
   CARSKADON MA, 1986, SLEEP, V9, P519, DOI 10.1093/sleep/9.4.519
   Chaudhuri KR, 2012, EUR J NEUROL, V19, P105, DOI 10.1111/j.1468-1331.2011.03442.x
   Chotinaiwattarakul W, 2011, SLEEP BREATH, V15, P471, DOI 10.1007/s11325-010-0362-3
   De Cock VC, 2010, SLEEP MED, V11, P247, DOI 10.1016/j.sleep.2009.05.008
   Diederich NJ, 2005, SLEEP MED, V6, P313, DOI 10.1016/j.sleep.2005.03.011
   Diederich NJ, 2005, MOVEMENT DISORD, V20, P1413, DOI 10.1002/mds.20624
   Eisensehr I, 2001, NEUROLOGY, V57, P1307, DOI 10.1212/WNL.57.7.1307
   FACTOR SA, 1990, MOVEMENT DISORD, V5, P280, DOI 10.1002/mds.870050404
   Ferini-Strambi L, 2000, CLIN NEUROPHYSIOL, V111, PS136, DOI 10.1016/S1388-2457(00)00414-4
   Ferini-Strambi L, 2009, EXPERT OPIN PHARMACO, V10, P545, DOI 10.1517/14656560902793605
   Ferri R, 2012, SLEEP, V35, P0
   Finazzi-Agrò E, 2003, J UROLOGY, V169, P1388, DOI 10.1097/01.ju.0000055520.88377.dc
   Fowler CJ, 2007, NEUROUROL URODYNAM, V26, P103, DOI 10.1002/nau.20371
   FRIEDLANDER WJ, 1952, NEUROLOGY, V2, P222
   FRIEDMAN A, 1980, ACTA MED POL, V21, P193
   Fronczek R, 2008, BRAIN, V131, P0, DOI 10.1093/brain/awm222
   Frucht S, 1999, NEUROLOGY, V52, P1908, DOI 10.1212/WNL.52.9.1908
   Frucht SJ, 2000, MOVEMENT DISORD, V15, P601, DOI 10.1002/1531-8257(200007)15:4<601::AID-MDS1003>3.0.CO;2-Q
   Fuller PM, 2007, J PHYSIOL-LONDON, V584, P735, DOI 10.1113/jphysiol.2007.140160
   Gagnon JF, 2002, NEUROLOGY, V59, P585, DOI 10.1212/WNL.59.4.585
   Garcia-Borreguero D, 2003, SLEEP MED REV, V7, P115, DOI 10.1053/smrv.2002.0229
   Garcia-Borregueroa D, 2006, SLEEP MED REV, V10, P153, DOI 10.1016/j.smrv.2006.01.001
   Ghorayeb I, 2002, J NEUROL NEUROSUR PS, V72, P798, DOI 10.1136/jnnp.72.6.798
   Ghorayeb I, 2007, MOVEMENT DISORD, V22, P1567, DOI 10.1002/mds.21541
   Giacobbi PR., 2014, J SLEEP RES, V23, P61
   GILBERT JC, 1976, NEW ENGL J MED, V294, P849
   Gillin J C, 1975, INT REV NEUROBIOL, V17, P297, DOI 10.1016/S0074-7742(08)60212-3
   Godau J, 2007, MOVEMENT DISORD, V22, P187, DOI 10.1002/mds.21230
   Goetz C. G., 2008, MOVEMENT DISORD, V23, P0
   GRAY R, 1995, AGE AGEING, V24, P499, DOI 10.1093/ageing/24.6.499
   Gregory Pamela, 2012, BR J COMMUNITY NURS, V17, P14
   Hashimoto K, 2003, J PHARMACOL SCI, V92, P143
   Hilker R, 2006, J NEUROL SCI, V248, P223, DOI 10.1016/j.jns.2006.05.018
   Högl B, 2010, SLEEP MED, V11, P233, DOI 10.1016/j.sleep.2009.11.008
   HOEHN MM, 1967, NEUROLOGY, V17, P427, DOI 10.1212/WNL.17.5.427
   Houeto JL, 2002, REV NEUROL-FRANCE, V158, P0
   Iranzo A, 2005, NEUROLOGY, V65, P247, DOI 10.1212/01.wnl.0000168864.97813.e0
   Iranzo A, 2006, LANCET NEUROL, V5, P572, DOI 10.1016/S1474-4422(06)70476-8
   Jellinger KA, 2012, MOVEMENT DISORD, V27, P8, DOI 10.1002/mds.23795
   JOHNS MW, 1991, SLEEP, V14, P540, DOI 10.1093/sleep/14.6.540
   Karlsen K, 1999, MOVEMENT DISORD, V14, P237, DOI 10.1002/1531-8257(199903)14:2<237::AID-MDS1006>3.3.CO;2-O
   Kato Bunta, 2007, RINSHO SHINKEIGAKU, V47, P577
   KOLLER WC, 1990, CLIN NEUROPHARMACOL, V13, P461, DOI 10.1097/00002826-199010000-00008
   Kumar KR, 2012, CURR OPIN NEUROL, V25, P466, DOI 10.1097/WCO.0b013e3283547627
   KUNA ST, 1985, MED CLIN N AM, V69, P1221, DOI 10.1016/S0025-7125(16)30984-1
   Kunz D, 1999, MOVEMENT DISORD, V14, P507, DOI 10.1002/1531-8257(199905)14:3<507::AID-MDS1021>3.0.CO;2-8
   LANG AE, 1987, NEUROLOGY, V37, P477, DOI 10.1212/WNL.37.3.477
   Larsen JP, 2001, CNS DRUGS, V15, P267, DOI 10.2165/00023210-200115040-00002
   LEES AJ, 1988, CLIN NEUROPHARMACOL, V11, P512, DOI 10.1097/00002826-198812000-00004
   Louden M B, 1995, W V MED J, V91, P101
   Lu J, 2002, J NEUROSCI, V22, P4568, DOI 10.1523/JNEUROSCI.22-11-04568.2002
   Lu J, 2006, NATURE, V441, P589, DOI 10.1038/nature04767
   Mahowald Mark W, 2011, HANDB CLIN NEUROL, V99, P1149, DOI 10.1016/B978-0-444-52007-4.00026-6
   MAHOWALD MW, 1991, SLEEP, V14, P69, DOI 10.1093/sleep/14.1.69
   Mahowald MW, 2005, NATURE, V437, P1279, DOI 10.1038/nature04287
   MAHOWALD MW, 1992, NEUROLOGY, V42, P44
   Mahowald MW, 2001, ARCH ITAL BIOL, V139, P269
   MAHOWALD MW, 1990, J CLIN NEUROPHYSIOL, V7, P119, DOI 10.1097/00004691-199001000-00009
   MAHOWALD MW, 1995, SLEEP, V18, P724
   Manni R, 2004, SLEEP MED, V5, P189, DOI 10.1016/j.sleep.2003.01.001
   Maria B, 2003, RESP MED, V97, P1151, DOI 10.1016/S0954-6111(03)00188-4
   McCarter SJ, 2012, CURR NEUROL NEUROSCI, V12, P182, DOI 10.1007/s11910-012-0253-z
   McKeith IG, 2005, NEUROLOGY, V65, P1863, DOI 10.1212/01.wnl.0000187889.17253.b1
   Mignot E, 2001, ARCH ITAL BIOL, V139, P207
   MITLER MM, 1982, ELECTROEN CLIN NEURO, V53, P658, DOI 10.1016/0013-4694(82)90142-0
   Möller JC, 2010, J NEUROL SCI, V289, P135, DOI 10.1016/j.jns.2009.08.035
   Möller JC, 2009, PARKINSONISM RELAT D, V15, P238, DOI 10.1016/j.parkreldis.2008.05.009
   Nakazawa Y, 1973, FOLIA PSYCHIATR NEUROL JPN, V27, P223
   NAUSIEDA PA, 1982, CLIN NEUROPHARMACOL, V5, P183, DOI 10.1097/00002826-198205020-00003
   Ondo WG, 2002, ARCH NEUROL-CHICAGO, V59, P421, DOI 10.1001/archneur.59.3.421
   Pacchetti C, 2003, NEUROL SCI, V24, P195, DOI 10.1007/s10072-003-0127-x
   Parkinson J., 1817, ESSAY SHAKING PALSY, V0, P0
   Perez-Lloret S, 2011, EXPERT REV NEUROTHER, V11, P925, DOI 10.1586/ERN.11.75
   Perogamvros L, 2013, PARKINSONISM RELAT D, V19, P273, DOI 10.1016/j.parkreldis.2012.06.024
   Pittock SJ, 2004, MOVEMENT DISORD, V19, P695, DOI 10.1002/mds.20042
   Plazzi G, 1997, NEUROLOGY, V48, P1094, DOI 10.1212/WNL.48.4.1094
   Postuma RB, 2010, J NEUROL NEUROSUR PS, V81, P1008, DOI 10.1136/jnnp.2009.174748
   Postuma RB, 2009, PARKINSONISM RELAT D, V15, PS105, DOI 10.1016/S1353-8020(09)70793-X
   Postuma RB, 2012, MOVEMENT DISORD, V27, P720, DOI 10.1002/mds.24939
   Raggi A, 2010, EUR J NEUROL, V17, P1326, DOI 10.1111/j.1468-1331.2010.03034.x
   Raggi A, 2009, BEHAV NEUROL, V22, P91, DOI 10.3233/ben-2009-0248
   Robertson LT, 1996, J NEUROL NEUROSUR PS, V60, P41, DOI 10.1136/jnnp.60.1.41
   Roth T, 2003, SLEEP MED, V4, P275, DOI 10.1016/S1389-9457(03)00058-3
   Rye DB, 2006, CURR NEUROL NEUROSCI, V6, P169, DOI 10.1007/s11910-996-0041-8
   Rye DB, 2000, J SLEEP RES, V9, P63, DOI 10.1046/j.1365-2869.2000.00201.x
   SanchezRamos JR, 1996, ARCH NEUROL-CHICAGO, V53, P1265, DOI 10.1001/archneur.1996.00550120077019
   Schäfer D, 2000, J NEUROL, V247, P24
   Schenck CH, 2007, SLEEP, V30, P683, DOI 10.1093/sleep/30.6.683
   Schenck CH, 2009, J FORENSIC SCI, V54, P1475, DOI 10.1111/j.1556-4029.2009.01163.x
   Schenck CH, 2005, NEUROL CLIN, V23, P1107, DOI 10.1016/j.ncl.2005.06.002
   SCHENCK CH, 1986, SLEEP, V9, P293, DOI 10.1093/sleep/9.2.293
   Schmidauer C, 2005, ANN NEUROL, V58, P630, DOI 10.1002/ana.20572
   SCHNEIDER JS, 1986, ANN NEUROL, V19, P275, DOI 10.1002/ana.410190309
   SHAPIRO B, 1976, AM J PSYCHIAT, V133, P1321
   SHARF B, 1978, J NEURAL TRANSM, V43, P143, DOI 10.1007/BF01579073
   Siclari F, 2010, BRAIN, V133, P3494, DOI 10.1093/brain/awq296
   Simuni T, 2008, ANN NEUROL, V64, PS65, DOI 10.1002/ana.21472
   Sinforiani E, 2008, MOVEMENT DISORD, V23, P1441, DOI 10.1002/mds.22126
   STERN M, 1968, J NERV MENT DIS, V147, P202, DOI 10.1097/00005053-196808000-00012
   Tachibana N, 1997, J NEUROL NEUROSUR PS, V63, P678, DOI 10.1136/jnnp.63.5.678
   Tandberg E, 1999, MOVEMENT DISORD, V14, P922, DOI 10.1002/1531-8257(199911)14:6<922::AID-MDS1003>3.0.CO;2-7
   Thannickal TC, 2007, BRAIN, V130, P1586, DOI 10.1093/brain/awm097
   Thannickal TC, 2008, BRAIN, V131, P0, DOI 10.1093/brain/awm221
   Tracik F, 2001, MOVEMENT DISORD, V16, P500, DOI 10.1002/mds.1083
   VANHILTEN B, 1994, ARCH NEUROL-CHICAGO, V51, P922, DOI 10.1001/archneur.1994.00540210094018
   Vijayan VK, 2012, EXPERT REV RESP MED, V6, P557, DOI 10.1586/ERS.12.44
   WENNING GK, 1994, BRAIN, V117, P835, DOI 10.1093/brain/117.4.835
   Wetter TC, 2001, WIEN KLIN WOCHENSCHR, V113, P249
   Wetter TC, 1997, J NEUROL, V244, PS37, DOI 10.1007/BF03160570
   Wienecke M, 2012, J SLEEP RES, V21, P710, DOI 10.1111/j.1365-2869.2012.01027.x
   Yeo L, 2012, INT UROL NEPHROL, V44, P415, DOI 10.1007/s11255-011-9969-y
   Zahran AR, 2001, INT J IMPOT RES, V13, P255, DOI 10.1038/sj.ijir.3900712
   Zesiewicz Theresa A, 2006, EXPERT REV NEUROTHER, V6, P1811, DOI 10.1586/14737175.6.12.1811
NR 139
TC 38
Z9 44
U1 2
U2 30
PU WALTER DE GRUYTER GMBH
PI BERLIN
PA GENTHINER STRASSE 13, D-10785 BERLIN, GERMANY
SN 0334-1763
EI 2191-0200
J9 REV NEUROSCIENCE
JI Rev. Neurosci.
PD JUN 15
PY 2013
VL 24
IS 3
BP 279
EP 291
DI 10.1515/revneuro-2013-0002
PG 13
WC Neurosciences
SC Neurosciences & Neurology
GA 199CN
UT WOS:000322972100003
PM 23612648
DA 2024-02-02
ER

PT J
AU Suzuki, K
   Miyamoto, M
   Miyamoto, T
   Suzuki, S
   Watanabe, Y
   Numao, A
   Iwanami, M
   Tatsumoto, M
   Sada, T
   Kadowaki, T
   Hashimoto, K
   Sakuta, H
   Hirata, K
AF Suzuki, Keisuke
   Miyamoto, Masayuki
   Miyamoto, Tomoyuki
   Suzuki, Shiho
   Watanabe, Yuka
   Numao, Ayaka
   Iwanami, Masaoki
   Tatsumoto, Muneto
   Sada, Tsubasa
   Kadowaki, Taro
   Hashimoto, Kenichi
   Sakuta, Hideki
   Hirata, Koichi
TI Snoring is Associated with an Impaired Motor Function, Disease Severity and the Quality of Life but not with Excessive Daytime Sleepiness in Patients with Parkinson's Disease
SO INTERNAL MEDICINE
LA English
DT Article
DE Parkinson's disease; snoring; excessive daytime sleepiness; quality of life; disease severity
ID japanese patients; apnea syndrome; validation
AB Objective There are conflicting results regarding the frequency and clinical significance of sleep related breathing disorders in patients with Parkinson's disease (PD). The aim of this study was to investigate the relationship between snoring and its clinical correlates in patients with PD. Methods A total of 93 PD patients and 93 controls were analyzed from a previously conducted cross-sectional study. Snoring was defined as a snoring frequency of >= 2 days/week (a score of 2 or higher on the PD Sleep Scale-2 subitem 15). Excessive daytime sleepiness (EDS) was defined as an Epworth Sleepiness Scale score of >= 10. Results Snoring was more prevalent in the patients with PD than in the controls (14.0% vs. 1.1%). The PD patients who snored exhibited greater disease severity, worse scores on the motor section of the Unified Parkinson's Disease Rating Scale (UPDRS) and the Parkinson fatigue scale and more impaired scores in several domains of the Parkinson's Disease Questionnaire, including the domains of mobility, activities of daily living, emotional well-being, communication and bodily discomfort, when compared to those who did not snore. No between-group differences were found in EDS. A higher proportion of the UPDRS motor scores for bradykinesia was seen in the PD patients who snored compared to that observed in the PD patients who did not snore. Conclusion We found that snoring was more frequent in PD patients than in controls. Furthermore, snoring in PD patients was associated with disease severity, an impaired motor function and a decreased quality of life, although it was not associated with EDS.
C1 [Suzuki, Keisuke; Miyamoto, Masayuki; Suzuki, Shiho; Watanabe, Yuka; Numao, Ayaka; Tatsumoto, Muneto; Sada, Tsubasa; Kadowaki, Taro; Hashimoto, Kenichi; Sakuta, Hideki; Hirata, Koichi] Dokkyo Med Univ, Dept Neurol, Mibu, Tochigi, Japan.
   [Miyamoto, Tomoyuki; Iwanami, Masaoki] Dokkyo Med Univ, Koshigaya Hosp, Dept Neurol, Mibu, Tochigi, Japan.
C3 Dokkyo Medical University; Dokkyo Medical University
RP Suzuki, K (corresponding author), Dokkyo Med Univ, Dept Neurol, Mibu, Tochigi, Japan.
EM keisuke@dokkyomed.ac.jp
CR Abe K, 2000, BEHAV NEUROL, V12, P103, DOI 10.1155/2000/580683
   Adler CH, 2005, NEUROLOGY, V64, PS12, DOI 10.1212/WNL.64.12_suppl_3.S12
   [Anonymous], 2000, DSM 4 DIAGN STAT MAN, V0, P0
   Arnulf I, 2002, NEUROLOGY, V58, P1019, DOI 10.1212/WNL.58.7.1019
   Arnulf I., 2009, PARKINSONISM RELAT D, V15, P101
   Beck A.T., 1996, BECK DEPRESSION INVE, V0, P0
   Braga-Neto P, 2004, J NEUROL SCI, V217, P41, DOI 10.1016/j.jns.2003.08.010
   BUYSSE DJ, 1989, PSYCHIAT RES, V28, P193, DOI 10.1016/0165-1781(89)90047-4
   Casale M, 2009, CURR GENOMICS, V10, P119, DOI 10.2174/138920209787846998
   Chotinaiwattarakul W, 2011, SLEEP BREATH, V15, P471, DOI 10.1007/s11325-010-0362-3
   Cui RZ, 2011, RESP MED, V105, P796, DOI 10.1016/j.rmed.2011.01.003
   De Cock VC, 2010, SLEEP MED, V11, P247, DOI 10.1016/j.sleep.2009.05.008
   Diederich NJ, 2005, MOVEMENT DISORD, V20, P1413, DOI 10.1002/mds.20624
   Fahn S, 1987, RECENT DEV PARKINSON, V2, P153, DOI 10.1016/S1779-0123(06)74622-8
   HOEHN MM, 1967, NEUROLOGY, V17, P427, DOI 10.1212/WNL.17.5.427
   Högl B, 2003, MOVEMENT DISORD, V18, P319, DOI 10.1002/mds.10365
   HUGHES AJ, 1992, J NEUROL NEUROSUR PS, V55, P181, DOI 10.1136/jnnp.55.3.181
   JOHNS MW, 1991, SLEEP, V14, P540, DOI 10.1093/sleep/14.6.540
   Maria B, 2003, RESP MED, V97, P1151, DOI 10.1016/S0954-6111(03)00188-4
   Nagayoshi M, 2011, SLEEP BREATH, V15, P63, DOI 10.1007/s11325-009-0319-6
   Norlinah MI, 2009, PARKINSONISM RELAT D, V15, P670, DOI 10.1016/j.parkreldis.2009.02.012
   PETO V, 1995, QUAL LIFE RES, V4, P241, DOI 10.1007/BF02260863
   Postuma RB, 2008, J NEUROL NEUROSUR PS, V79, P1117, DOI 10.1136/jnnp.2008.149195
   Spiegel J, 2007, J NEURAL TRANSM, V114, P331, DOI 10.1007/s00702-006-0518-2
   Suzuki K, 2008, J NEUROL SCI, V271, P47, DOI 10.1016/j.jns.2008.03.008
   Suzuki K, 2012, J NEUROL SCI, V318, P76, DOI 10.1016/j.jns.2012.03.022
   Tomlinson CL, 2010, MOVEMENT DISORD, V25, P2649, DOI 10.1002/mds.23429
   Trenkwalder C, 2011, MOVEMENT DISORD, V26, P644, DOI 10.1002/mds.23476
   Trotti LM, 2010, MOVEMENT DISORD, V25, P2246, DOI 10.1002/mds.23231
   Uemura Y, 2009, J NEUROL SCI, V287, P36, DOI 10.1016/j.jns.2009.09.015
   Yong MH, 2011, PLOS ONE, V6, P0, DOI 10.1371/journal.pone.0022511
NR 31
TC 3
Z9 3
U1 0
U2 1
PU JAPAN SOC INTERNAL MEDICINE
PI TOKYO
PA 34-3 3-CHOME HONGO BUNKYO-KU, TOKYO, 113, JAPAN
SN 0918-2918
EI 1349-7235
J9 INTERNAL MED
JI Intern. Med.
PD JUN 15
PY 2013
VL 52
IS 8
BP 863
EP 869
DI 10.2169/internalmedicine.52.9083
PG 7
WC Medicine, General & Internal
SC General & Internal Medicine
GA 134WM
UT WOS:000318246500003
PM 23583989
DA 2024-02-02
ER

PT J
AU Bliwise, DL
   Trotti, LM
   Juncos, JJ
   Factor, SA
   Freeman, A
   Rye, DB
AF Bliwise, Donald L.
   Trotti, Lynn Marie
   Juncos, Jorge J.
   Factor, Stewart A.
   Freeman, Alan
   Rye, David B.
TI Daytime REM sleep in Parkinson's disease
SO PARKINSONISM & RELATED DISORDERS
LA English
DT Article
DE Parkinson's disease; Narcolepsy; REM sleep
ID dopamine agonists; wakefulness test; sudden-onset; narcolepsy; disorder; maintenance; alertness; latency; scale; pd
AB Background: Previous studies have demonstrated both clinical and neurochemical similarities between Parkinson's disease (PD) and narcolepsy. The intrusion of REM sleep into the daytime remains a cardinal feature of narcolepsy, but the importance of these intrusions in PD remains unclear. In this study we examined REM sleep during daytime Maintenance of Wakefulness Testing (MWT) in PD patients. Methods: Patients spent 2 consecutive nights and days in the sleep laboratory. During the daytime, we employed a modified MWT procedure in which each daytime nap opportunity (4 per day) was extended to 40 min, regardless of whether the patient was able to sleep or how much the patient slept. We examined each nap opportunity for the presence of REM sleep and time to fall asleep. Results: Eleven of 63 PD patients studied showed 2 or more REM episodes and 10 showed 1 REM episode on their daytime MWTs. Nocturnal sleep characteristics and sleep disorders were unrelated to the presence of daytime REM sleep, however, patients with daytime REM were significantly sleepier during the daytime than those patients without REM. Demographic and clinical variables, including Unified Parkinson's Disease Rating Scale motor scores and levodopa dose equivalents, were unrelated to the presence of REM sleep. Conclusions: A sizeable proportion of PD patients demonstrated REM sleep and daytime sleep tendency during daytime nap testing. These data confirm similarities in REM intrusions between narcolepsy and PD, perhaps suggesting parallel neurodegenerative conditions of hypocretin deficiency. (C) 2012 Elsevier Ltd. All rights reserved.
C1 [Bliwise, Donald L.; Trotti, Lynn Marie; Juncos, Jorge J.; Factor, Stewart A.; Freeman, Alan; Rye, David B.] Emory Univ, Sch Med, Dept Neurol, Atlanta, GA 30329 USA.
   [Bliwise, Donald L.; Trotti, Lynn Marie; Rye, David B.] Emory Univ, Sch Med, Program Sleep Med, Atlanta, GA 30329 USA.
C3 Emory University; Emory University
RP Bliwise, DL (corresponding author), Emory Univ, Sch Med, Dept Neurol, 1841 Clifton Rd,Room 509, Atlanta, GA 30329 USA.
EM dbliwis@emory.edu
FU Chelsea; Allon; TEVA; EMD Serono; Ipsen; Ceregene; Allergan; Medtronics; Demos; Blackwell Futura; Current Treatment Options in Neurology; Current Neurology and Neuroscience; Phytopharm; Atlanta Clinical and Translational Science Institute [UL1 RR-025008/KL2 RR-025009];  [R01 NS-050595];  [U01 NS-050324]
CR Abbott RD, 2005, NEUROLOGY, V65, P1442, DOI 10.1212/01.wnl.0000183056.89590.0d
   Arnulf I, 2002, NEUROLOGY, V58, P1019, DOI 10.1212/WNL.58.7.1019
   Baumann C, 2005, J NEUROL, V252, P139, DOI 10.1007/s00415-005-0614-5
   Bliwise DL, 2000, SLEEP, V23, P671
   Bliwise DL, 2012, MOVEMENT DISORD, V27, P1118, DOI 10.1002/mds.25082
   Busková J, 2011, J NEUROL, V258, P2254, DOI 10.1007/s00415-011-6109-7
   Chaudhuri KR, 2006, MOVEMENT DISORD, V21, P916, DOI 10.1002/mds.20844
   Daley JT, 1999, SLEEP S, V22, P0
   Drouot X, 2003, NEUROLOGY, V61, P540, DOI 10.1212/01.WNL.0000078194.53210.48
   FOLSTEIN MF, 1975, J PSYCHIAT RES, V12, P189, DOI 10.1016/0022-3956(75)90026-6
   Goetz CG, 2004, MOVEMENT DISORD, V19, P1020, DOI 10.1002/mds.20213
   Hobson DE, 2002, JAMA-J AM MED ASSOC, V287, P455, DOI 10.1001/jama.287.4.455
   JOHNS MW, 1991, SLEEP, V14, P540, DOI 10.1093/sleep/14.6.540
   Kaynak D, 2005, EUR J NEUROL, V12, P199, DOI 10.1111/j.1468-1331.2004.00971.x
   LANGSTON JW, 1992, MOVEMENT DISORD, V7, P2, DOI 10.1002/mds.870070103
   LAVIGNE GJ, 1994, SLEEP, V17, P739
   Littner MR, 2005, SLEEP, V28, P113, DOI 10.1093/sleep/28.1.113
   Mignot E, 2002, ARCH NEUROL-CHICAGO, V59, P1553, DOI 10.1001/archneur.59.10.1553
   MITLER MM, 1982, ELECTROEN CLIN NEURO, V53, P658, DOI 10.1016/0013-4694(82)90142-0
   Möller JC, 2005, MOVEMENT DISORD, V20, P1620, DOI 10.1002/mds.20630
   Möller JC, 2002, MOVEMENT DISORD, V17, P474, DOI 10.1002/mds.10020
   Monaca C, 2006, SLEEP MED, V7, P448, DOI 10.1016/j.sleep.2005.12.002
   Poryazova R, 2010, EUR NEUROL, V63, P129, DOI 10.1159/000276402
   Razmy A, 2004, ARCH NEUROL-CHICAGO, V61, P97, DOI 10.1001/archneur.61.1.97
   Roth T, 2003, SLEEP MED, V4, P275, DOI 10.1016/S1389-9457(03)00058-3
   Rye DB, 2000, J SLEEP RES, V9, P63, DOI 10.1046/j.1365-2869.2000.00201.x
   Rye DB, 1999, NEUROLOGY, V53, P1868, DOI 10.1212/WNL.53.8.1868
   Shpirer I, 2006, MOVEMENT DISORD, V21, P1432, DOI 10.1002/mds.21002
   Stevens S, 2004, SLEEP, V27, P967, DOI 10.1093/sleep/27.5.967
   Taheri S, 2002, ANNU REV NEUROSCI, V25, P283, DOI 10.1146/annurev.neuro.25.112701.142826
   Thannickal TC, 2007, BRAIN, V130, P1586, DOI 10.1093/brain/awm097
   Yong MH, 2011, PLOS ONE, V6, P0, DOI 10.1371/journal.pone.0022511
NR 32
TC 21
Z9 23
U1 0
U2 14
PU ELSEVIER SCI LTD
PI OXFORD
PA THE BOULEVARD, LANGFORD LANE, KIDLINGTON, OXFORD OX5 1GB, OXON, ENGLAND
SN 1353-8020
EI 1873-5126
J9 PARKINSONISM RELAT D
JI Parkinsonism Relat. Disord.
PD JAN 15
PY 2013
VL 19
IS 1
BP 101
EP 103
DI 10.1016/j.parkreldis.2012.08.003
PG 3
WC Clinical Neurology
SC Neurosciences & Neurology
GA 082IM
UT WOS:000314385500019
PM 22939103
DA 2024-02-02
ER

PT J
AU Diederich, NJ
   Rufra, O
   Pieri, V
   Hipp, G
   Vaillant, M
AF Diederich, Nico J.
   Rufra, Olivier
   Pieri, Vannina
   Hipp, Geraldine
   Vaillant, Michel
TI Lack of Polysomnographic Non-REM Sleep Changes in Early Parkinson's Disease
SO MOVEMENT DISORDERS
LA English
DT Article
DE Parkinson's disease; polysomnography; REM sleep behavior disorder; sleep; sleep questionnaire
ID excessive daytime sleepiness; eye-movement sleep; behavior disorder; apnea; diagnosis; atonia
AB BackgroundPolysomnography (PSG) data are rare in patients who have early stage idiopathic Parkinson's disease (IPD). MethodsThirty-three patients who had IPD with a disease duration 3 years and 37 age-matched controls were recruited. PSG analysis was performed on current medication. ResultsPatients with IPD had a reduced mean percentage of muscle atonia during rapid eye movement (REM) sleep (80% vs 93%; P<0.05). Total sleep time, sleep efficiency, indices/hour of arousals, awakenings, apnea/hypopnea, and periodic leg movements were similar in both groups. Age, but not dopaminergic medication, had a negative impact on sleep architecture in patients with IPD. There was no correlation between sleep efficiency assessed by PSG and sleep quality assessed by questionnaire. ConclusionsThe results confirmed a reduction in muscle atonia during REM sleep as a characteristic finding in early IPD. However, there were no further disease-inherent or medication-induced changes in sleep architecture. Although sleep disturbances are considered to be an integral part of IPD, PSG cannot yet identify them objectively at an early stage. (c) 2013 International Parkinson and Movement Disorder Society
C1 [Diederich, Nico J.; Pieri, Vannina; Hipp, Geraldine] Ctr Hosp Luxembourg, Dept Neurosci, L-1210 Luxembourg, Luxembourg.
   [Diederich, Nico J.; Rufra, Olivier] Ctr Hosp Luxembourg, Interdisciplinary Sleep Lab, L-1210 Luxembourg, Luxembourg.
   [Diederich, Nico J.] Univ Luxembourg, Ctr Syst Biomed, Esch Belval, Luxembourg.
   [Vaillant, Michel] CRP Sante, Methodol & Stat Unit, Strassen, Luxembourg.
C3 Luxembourg Hospital Center; Luxembourg Hospital Center; University of Luxembourg; Luxembourg Institute of Health
RP Diederich, NJ (corresponding author), Ctr Hosp Luxembourg, 4 Rue Barble, L-1210 Luxembourg, Luxembourg.
EM diederdn@pt.lu
FU Fonds National de Recherche [FNR/06/04/05]; Luxembourg Parkinson Association; Fondation Think, Luxembourg
CR Arnulf I, 2002, NEUROLOGY, V58, P1019, DOI 10.1212/WNL.58.7.1019
   Brunner H, 2002, MOVEMENT DISORD, V17, P928, DOI 10.1002/mds.10242
   Busková J, 2011, J NEUROL, V258, P2254, DOI 10.1007/s00415-011-6109-7
   Chaudhuri KR, 2002, J NEUROL NEUROSUR PS, V73, P629, DOI 10.1136/jnnp.73.6.629
   De Cock VC, 2010, SLEEP MED, V11, P247, DOI 10.1016/j.sleep.2009.05.008
   Diederich NJ, 2010, MOVEMENT DISORD, V25, P882, DOI 10.1002/mds.22963
   Diederich NJ, 2005, SLEEP MED, V6, P313, DOI 10.1016/j.sleep.2005.03.011
   Diederich NJ, 2005, MOVEMENT DISORD, V20, P1413, DOI 10.1002/mds.20624
   Frauscher B, 2012, SLEEP MED, V0, P0
   Frauscher B, 2012, SLEEP, V35, P835, DOI 10.5665/sleep.1886
   Fulda S, 2013, SLEEP BIOL RHYTHMS, V0, P0
   Gagnon JF, 2002, NEUROLOGY, V59, P585, DOI 10.1212/WNL.59.4.585
   Garcia-Borreguero D, 2002, MOVEMENT DISORD, V17, P934, DOI 10.1002/mds.10233
   Hobson DE, 2002, JAMA-J AM MED ASSOC, V287, P455, DOI 10.1001/jama.287.4.455
   Montplaisir J, 2010, MOVEMENT DISORD, V25, P2044, DOI 10.1002/mds.23257
   Pal PK, 2004, PARKINSONISM RELAT D, V10, P157, DOI 10.1016/j.parkreldis.2003.11.002
   Peeraully T, 2012, MOVEMENT DISORD, V27, P1729, DOI 10.1002/mds.25197
   Postuma RB, 2010, NEUROLOGY, V74, P239, DOI 10.1212/WNL.0b013e3181ca0166
   Postuma RB, 2006, NEUROLOGY, V66, P845, DOI 10.1212/01.wnl.0000203648.80727.5b
   Sauvageot N, 2011, MOVEMENT DISORD, V26, P234, DOI 10.1002/mds.23479
   Shpirer I, 2006, MOVEMENT DISORD, V21, P1432, DOI 10.1002/mds.21002
   Silber MH, 2007, J CLIN SLEEP MED, V3, P121
   Sixel-Döring F, 2011, NEUROLOGY, V77, P1048, DOI 10.1212/WNL.0b013e31822e560e
   Trotti LM, 2010, MOVEMENT DISORD, V25, P2246, DOI 10.1002/mds.23231
   Yong MH, 2011, PLOS ONE, V6, P0, DOI 10.1371/journal.pone.0022511
NR 25
TC 18
Z9 19
U1 0
U2 6
PU WILEY
PI HOBOKEN
PA 111 RIVER ST, HOBOKEN 07030-5774, NJ USA
SN 0885-3185
EI 1531-8257
J9 MOVEMENT DISORD
JI Mov. Disord.
PD SEP 15
PY 2013
VL 28
IS 10
BP 1443
EP 1446
DI 10.1002/mds.25520
PG 4
WC Clinical Neurology
SC Neurosciences & Neurology
GA 224YV
UT WOS:000324930300058
PM 23744568
DA 2024-02-02
ER

PT J
AU Datieva, VK
   Rosinskaya, AV
   Levin, OS
AF Datieva, V. K.
   Rosinskaya, A. V.
   Levin, O. S.
TI The use of melatonin in the treatment of chronic fatigue syndrome and circadian rhythm disorders in Parkinson's disease
SO ZHURNAL NEVROLOGII I PSIKHIATRII IMENI S S KORSAKOVA
LA Russian
DT Article
DE melatonin; Parkinson's disease; chronic fatigue; non-motor signs; circadian rhythms
ID sleep; scale
AB Chronic fatigue syndrome (CFS), a specific asthenic condition, is identified in a half of patients with Parkinson's disease (PD). An aim of the study was to evaluate an effect of melatonin (melaxen) on the severity of CFS, affective disorders, quality of life and sleep disorders in 30 patients with early and late stages of PD. After treatment, there was a decrease by 21% (p<0,05) on the Parkinson fatigue scale. At the same time, the improvement of sleep, assessed by the PDSS, decrease in the state anxiety on the Spilberger's scale and improvement of quality of life on the PDQ-39 (p<0,05) were found. No significant differences in motor, cognitive autonomic disorders and depression level were noted compared to baseline. Therefore, melatonin, together with optimized antiparkinsonian treatment, can treat CFS, improve sleep and quality of life of PD patients.
C1 [Datieva, V. K.; Rosinskaya, A. V.; Levin, O. S.] Russian Med Acad Postgrad Educ, Ctr Movement Disorders, Moscow, Russia.
C3 Ministry of Health of the Russian Federation
RP Datieva, VK (corresponding author), Russian Med Acad Postgrad Educ, Ctr Movement Disorders, Moscow, Russia.
EM neurolev@mail.ru
CR Abe K, 2000, BEHAV NEUROL, V12, P103, DOI 10.1155/2000/580683
   Alves G, 2004, NEUROLOGY, V63, P1908, DOI 10.1212/01.WNL.0000144277.06917.CC
   [Anonymous], 2009, J NEUROL NEUROSUR PS, V2, P23
   [Anonymous], 1983, MANUAL STATE TRAIT A, V0, P160
   AXELROD J, 1974, SCIENCE, V184, P1341, DOI 10.1126/science.184.4144.1341
   BECK AT, 1961, ARCH GEN PSYCHIAT, V4, P561, DOI 10.1001/archpsyc.1961.01710120031004
   Boeve BF, 2003, SLEEP MED, V4, P281, DOI 10.1016/S1389-9457(03)00072-8
   Brown RG, 2005, PARKINSONISM RELAT D, V11, P49, DOI 10.1016/j.parkreldis.2004.07.007
   Chaudhuri A, 2000, J NEUROL SCI, V179, P34, DOI 10.1016/S0022-510X(00)00411-1
   Chaudhuri KR, 2002, J NEUROL NEUROSUR PS, V73, P629, DOI 10.1136/jnnp.73.6.629
   Critchley P.S., 1991, NEUROL NEUROSURG PSY, V54, P91
   Friedman JH, 2004, PARKINSONISM RELAT D, V10, PS27, DOI 10.1016/j.parkreldis.2003.11.006
   Friedman JH, 2001, MOVEMENT DISORD, V16, P1120, DOI 10.1002/mds.1201
   Garber CE, 2003, NEUROLOGY, V60, P1119, DOI 10.1212/01.WNL.0000055868.06222.AB
   GOLUBEV VL, 1999, BOLEZN PARKINSONA SI, V0, P415
   Johns MW, 1991, SLEEP, V0, P50
   Jou MJ, 2004, J PINEAL RES, V37, P55, DOI 10.1111/j.1600-079X.2004.00140.x
   LEVIN OS, 2012, BOLEZN PARKINSONA, V0, P350
   Lincoln GA, 2006, CHRONOBIOL INT, V23, P301, DOI 10.1080/07420520500464452
   Lou JS, 2001, MOVEMENT DISORD, V16, P190, DOI 10.1002/mds.1042
   Nasreddine ZS, 2005, J AM GERIATR SOC, V53, P695, DOI 10.1111/j.1532-5415.2005.53221.x
   PETO V, 1995, QUAL LIFE RES, V4, P241, DOI 10.1007/BF02260863
   SANDYK R, 1990, INT J NEUROSCI, V50, P37, DOI 10.3109/00207459008987155
NR 23
TC 15
Z9 19
U1 0
U2 8
PU IZDATELSTVO MEDITSINA
PI MOSCOW
PA PETROVERIGSKII PER 6-8, K-142 MOSCOW, RUSSIA
SN 1997-7298
EI 
J9 ZH NEVROL PSIKHIATR
JI Z. Nevrol. Psikhiatrii Im S S Korsakova
PD JUN 15
PY 2013
VL 113
IS 7
BP 77
EP 81
DI 
PG 5
WC Clinical Neurology; Psychiatry
SC Neurosciences & Neurology; Psychiatry
GA 295EY
UT WOS:000330100600011
PM 23994935
DA 2024-02-02
ER

PT J
AU Terpening, Z
   Naismith, S
   Melehan, K
   Gittins, C
   Bolitho, S
   Lewis, SJG
AF Terpening, Zoe
   Naismith, Sharon
   Melehan, Kerri
   Gittins, Catherine
   Bolitho, Sam
   Lewis, Simon J. G.
TI The contribution of nocturnal sleep to the consolidation of motor skill learning in healthy ageing and Parkinson's disease
SO JOURNAL OF SLEEP RESEARCH
LA English
DT Article
DE ageing; cognition; motor sequencing; neuropsychology; Parkinson's disease; sleep
ID age-related-changes; memory consolidation; older-adults; time-course; lewy body; dementia; brain
AB The benefits of sleep for the consolidation of procedural motor skills are less robust in older adults, although the precise reasons for this remain unclear. To date, even less is known about these processes in older adults with neurodegenerative diseases, particularly those which impact on motor functioning. While sleep disturbance and motor symptoms are frequent disabling features of Parkinson's disease, no known studies have directly probed sleep-dependent memory consolidation for motor skill learning in Parkinson's disease. Forty patients with idiopathic Parkinson's disease (age=63.7years +/- 7.7; disease duration 4.1years +/- 4.4) completed a motor skill learning task pre- and post-sleep and were compared to 20 age- and sex-matched controls recruited from the community. Polysomnography was undertaken during the post-training night and measures of sleep architecture were derived. Parkinson's disease patients did not demonstrate any apparent deficits in within-session learning and overnight stabilization compared to controls, with both groups failing to demonstrate offline improvements in performance (i.e. memory consolidation). In controls, longer duration in slow wave sleep was associated with improved next-day session learning (P=0.007). However, in Parkinson's disease, no relationships between sleep parameters and learning measures were found. Slow wave sleep microarchitecture and the use of dopaminergic medications may contribute to impaired sleep-dependent multi-session acquisition of motor skill learning in Parkinson's disease.
C1 [Terpening, Zoe; Naismith, Sharon; Bolitho, Sam; Lewis, Simon J. G.] Univ Sydney, Brain & Mind Res Inst, Parkinsons Dis Res Clin, Camperdown, NSW, Australia.
   [Terpening, Zoe; Naismith, Sharon; Gittins, Catherine; Bolitho, Sam; Lewis, Simon J. G.] Univ Sydney, Brain & Mind Res Inst, Ageing Brain Ctr, Camperdown, NSW, Australia.
   [Melehan, Kerri] Royal Prince Alfred Hosp, Dept Resp & Sleep Med, Camperdown, NSW 2050, Australia.
C3 University of Sydney; University of Sydney; University of Sydney; NSW Health; Royal Prince Alfred Hospital
RP Lewis, SJG (corresponding author), Parkinsons Dis Res Clin, Brain & Mind Res Inst, 94 Mallett St, Camperdown, NSW 2050, Australia.
EM simon.lewis@sydney.edu.au
FU NHMRC [632689]; CIRUS
CR Beck A.T., 1996, BECK DEPRESSION INVE, V0, P0
   BLIWISE DL, 1993, SLEEP, V16, P40, DOI 10.1093/sleep/16.1.40
   Brunner H, 2002, MOVEMENT DISORD, V17, P928, DOI 10.1002/mds.10242
   Conte F, 2012, FRONT NEUROL, V3, P109, DOI 10.3389/fneur.2012.00109
   Diederich NJ, 2005, SLEEP MED, V6, P313, DOI 10.1016/j.sleep.2005.03.011
   Dubois B, 2007, MOVEMENT DISORD, V22, P2314, DOI 10.1002/mds.21844
   Fischer S, 2002, P NATL ACAD SCI USA, V99, P11987, DOI 10.1073/pnas.182178199
   Floyd JA, 2000, RES NURS HEALTH, V23, P106, DOI 10.1002/(SICI)1098-240X(200004)23:2<106::AID-NUR3>3.0.CO;2-A
   FOLSTEIN MF, 1975, J PSYCHIAT RES, V12, P189, DOI 10.1016/0022-3956(75)90026-6
   GIBB WRG, 1988, J NEUROL NEUROSUR PS, V51, P745, DOI 10.1136/jnnp.51.6.745
   Gunn DG, 2010, J GERIATR PSYCH NEUR, V23, P131, DOI 10.1177/0891988709358591
   Harand Caroline, 2012, FRONT NEUROL, V3, P8, DOI 10.3389/fneur.2012.00008
   Hornung OP, 2005, EXP GERONTOL, V40, P279, DOI 10.1016/j.exger.2005.02.001
   KARNI A, 1994, SCIENCE, V265, P679, DOI 10.1126/science.8036518
   Katzenschlager R, 2008, NEUROLOGY, V71, P474, DOI 10.1212/01.wnl.0000310812.43352.66
   Korman M, 2007, NAT NEUROSCI, V10, P1206, DOI 10.1038/nn1959
   Maquet P, 2001, SCIENCE, V294, P1048, DOI 10.1126/science.1062856
   Maquet P, 2003, J NEUROSCI, V23, P1432, DOI 10.1523/JNEUROSCI.23-04-01432.2003
   de Lima MNM, 2011, NEUROBIOL LEARN MEM, V95, P305, DOI 10.1016/j.nlm.2010.12.007
   Muslimovic D, 2007, BRAIN, V130, P2887, DOI 10.1093/brain/awm211
   Naismith SL, 2011, MOVEMENT DISORD, V26, P1537, DOI 10.1002/mds.23640
   Naismith SL, 2011, PROG BRAIN RES, V190, P21, DOI 10.1016/B978-0-444-53817-8.00002-5
   Naismith SL, 2011, J CLIN NEUROSCI, V18, P352, DOI 10.1016/j.jocn.2010.07.106
   Naismith SL, 2010, J NEUROPSYCH CLIN N, V22, P384, DOI 10.1176/appi.neuropsych.22.4.384
   Payne JD, 2011, NAT NEUROSCI, V14, P272, DOI 10.1038/nn0311-272
   Peters KR, 2008, J SLEEP RES, V17, P23, DOI 10.1111/j.1365-2869.2008.00634.x
   Rechtschaffen A, 1968, MANUAL STANDARDIZED, V0, P0
   Schicknick H, 2012, EUR J NEUROSCI, V35, P763, DOI 10.1111/j.1460-9568.2012.07994.x
   Scullin MK, 2012, BRAIN, V135, P2789, DOI 10.1093/brain/aws192
   Spencer RMC, 2007, LEARN MEMORY, V14, P480, DOI 10.1101/lm.569407
   Stickgold R, 2005, NATURE, V437, P1272, DOI 10.1038/nature04286
   Stickgold R, 2002, P NATL ACAD SCI USA, V99, P16519, DOI 10.1073/pnas.012689199
   Tucker M, 2011, J AM GERIATR SOC, V59, P603, DOI 10.1111/j.1532-5415.2011.03324.x
   Walker MP, 2005, BEHAV BRAIN SCI, V28, P51, DOI 10.1017/S0140525X05000026
   Walker MP, 2005, NEUROSCIENCE, V133, P911, DOI 10.1016/j.neuroscience.2005.04.007
   Walker MP, 2003, LEARN MEMORY, V10, P275, DOI 10.1101/lm.58503
   Walker MP, 2002, NEURON, V35, P205, DOI 10.1016/S0896-6273(02)00746-8
   WEBB WB, 1982, SLEEP, V5, P195, DOI 10.1093/sleep/5.2.195
   Wilson JK, 2012, NEUROBIOL AGING, V33, P991, DOI 10.1016/j.neurobiolaging.2011.06.029
NR 39
TC 29
Z9 31
U1 1
U2 22
PU WILEY-BLACKWELL
PI HOBOKEN
PA 111 RIVER ST, HOBOKEN 07030-5774, NJ USA
SN 0962-1105
EI 
J9 J SLEEP RES
JI J. Sleep Res.
PD AUG 15
PY 2013
VL 22
IS 4
BP 398
EP 405
DI 10.1111/jsr.12028
PG 8
WC Clinical Neurology; Neurosciences
SC Neurosciences & Neurology
GA 182VP
UT WOS:000321773200006
PM 23398021
DA 2024-02-02
ER

PT J
AU Fifel, K
   Dkhissi-Benyahya, O
   Cooper, HM
AF Fifel, Karim
   Dkhissi-Benyahya, Ouria
   Cooper, Howard M.
TI Lack of long-term changes in circadian, locomotor, and cognitive functions in acute and chronic MPTP (1-methyl-4-phenyl-1,2,3,6-tetrahydropyridine) mouse models of parkinson's disease
SO CHRONOBIOLOGY INTERNATIONAL
LA English
DT Article
DE Chronobiology; circadian entrainment; cognitive deficits; masking; mouse model; nonmotor symptoms; radial water maze; sleep
ID suprachiasmatic nucleus; gene-expression; delayed alternation; nonmotor symptoms; substantia-nigra; coenzyme q(10); water maze; mice; sleep; rhythm
AB In addition to the hallmark motor disorders in Parkinson's disease (PD) patients, nonmotor symptoms have attracted increasing attention. Among the nonmotor symptoms, sleep disturbances and cognitive deficits are frequently reported and contribute to a decrease in the quality of life. The pathophysiology of cognitive and sleep-wake abnormalities in PD is poorly understood partially due to the lack of appropriate animal models that fully replicate the entire pathological and behavioral spectrum of the disease. In this study, we undertook a long-term evaluation of circadian, locomotor and cognitive abilities in both acute and chronic MPTP (1-methyl-4-phenyl-1,2,3,6-tetrahydropyridine)-treated mouse models. Activity rhythms and locomotor activity were assayed under light-dark cycles, constant darkness, or constant light, re-entrainment to shifts of the light-dark cycle, and a behavioral masking paradigm. Cognitive abilities were assessed using a radial water maze task. Although both acute and chronic treatment regimes induced 70% degeneration of dopaminergic neurons in the substantia nigra, neither circadian nor cognitive alterations were observed even after nearly 1 yr. During aging, there was a significant decrease of locomotor activity and of several circadian parameters without any exacerbation in MPTP-treated animals. These results emphasize the limitations of the MPTP-treated mouse as an animal model of nonmotor symptoms of PD in addition to the already well-documented inadequacy to replicate cardinal motor features of the disease.
C1 [Fifel, Karim; Dkhissi-Benyahya, Ouria; Cooper, Howard M.] INSERM, Stem Cell & Brain Res Inst, Dept Chronobiol, U846, F-69500 Bron, France.
   [Fifel, Karim; Dkhissi-Benyahya, Ouria; Cooper, Howard M.] Univ Lyon 1, F-69365 Lyon, France.
C3 Universite Claude Bernard Lyon 1; Institut National de la Sante et de la Recherche Medicale (Inserm); Universite Claude Bernard Lyon 1
RP Cooper, HM (corresponding author), INSERM 846, Stem Cell & Brain Res Inst, Dept Chronobiol, 18 Ave Doyen Lepine, F-69500 Bron, France.
EM howard.cooper@inserm.fr
FU Fondation de France, Rhone-Alpes Cible [ANR-09-MNPS-040]; Volubilis; GDRI Neurosciences; Cluster HVN
CR Alamed J, 2006, NAT PROTOC, V1, P1671, DOI 10.1038/nprot.2006.275
   Alvarez-Fischer D, 2008, J NEUROCHEM, V107, P701, DOI 10.1111/j.1471-4159.2008.05651.x
   Baier PC, 2006, EXP BRAIN RES, V169, P283, DOI 10.1007/s00221-005-0343-0
   Barraud Q, 2009, EXP NEUROL, V219, P574, DOI 10.1016/j.expneurol.2009.07.019
   Beal MF, 2010, NATURE, V466, PS8, DOI 10.1038/466S8a
   Beal MF, 2001, NAT REV NEUROSCI, V2, P325, DOI 10.1038/35072550
   Ben V, 2000, LIFE SCI, V67, P1549, DOI 10.1016/S0024-3205(00)00751-7
   Bezard E, 2000, SYNAPSE, V38, P363, DOI 10.1002/1098-2396(20001201)38:3<363::AID-SYN16>3.0.CO;2-A
   Bezard E, 1997, NEUROSCI LETT, V234, P47, DOI 10.1016/S0304-3940(97)00663-0
   Bezard E, 2000, EUR J NEUROSCI, V12, P2892, DOI 10.1046/j.1460-9568.2000.00180.x
   Björklund A, 2010, PROG BRAIN RES, V184, P133, DOI 10.1016/S0079-6123(10)84007-5
   Björklund A, 2010, PROG BRAIN RES, V184, P53, DOI 10.1016/S0079-6123(10)84004-X
   Borbély AA, 1999, J BIOL RHYTHM, V14, P557, DOI 10.1177/074873099129000894
   Bosboom JLW, 2004, J NEURAL TRANSM, V111, P1303, DOI 10.1007/s00702-004-0168-1
   BUBSER M, 1990, BEHAV BRAIN RES, V37, P157, DOI 10.1016/0166-4328(90)90091-R
   Chaudhuri KR, 2009, LANCET NEUROL, V8, P464, DOI 10.1016/S1474-4422(09)70068-7
   Chaudhuri KR, 2006, LANCET NEUROL, V5, P235, DOI 10.1016/S1474-4422(06)70373-8
   Chesselet MF, 2011, LANCET NEUROL, V10, P1108, DOI 10.1016/S1474-4422(11)70227-7
   Cleren C, 2008, J NEUROCHEM, V104, P1613, DOI 10.1111/j.1471-4159.2007.05097.x
   Collier TJ, 2011, NAT REV NEUROSCI, V12, P359, DOI 10.1038/nrn3039
   Da Cunha C, 2002, CELL MOL NEUROBIOL, V22, P227, DOI 10.1023/A:1020736131907
   Dawson TM, 2010, NEURON, V66, P646, DOI 10.1016/j.neuron.2010.04.034
   De Cock VC, 2008, NAT CLIN PRACT NEURO, V4, P254, DOI 10.1038/ncpneuro0775
   Deguil J, 2010, NEUROTOX RES, V17, P142, DOI 10.1007/s12640-009-9091-4
   Dijk DJ, 2002, J APPL PHYSIOL, V92, P852, DOI 10.1152/japplphysiol.00924.2001
   Dkhissi-Benyahya O, 2000, J NEUROSCI, V20, P7790
   DLUZEN DE, 1993, BRAIN RES, V609, P98, DOI 10.1016/0006-8993(93)90860-P
   Doi M, 2006, NAT NEUROSCI, V9, P732, DOI 10.1038/nn1711
   Fleming SM, 2008, SOC NEUR ABSTR, V0, PN3
   Fornai F, 2005, P NATL ACAD SCI USA, V102, P3413, DOI 10.1073/pnas.0409713102
   Fujita K, 2009, PLOS ONE, V4, P0, DOI 10.1371/journal.pone.0007247
   Gibrat C, 2009, J NEUROCHEM, V109, P1469, DOI 10.1111/j.1471-4159.2009.06072.x
   Gravotta L, 2011, J MOL NEUROSCI, V45, P162, DOI 10.1007/s12031-011-9520-8
   Hood S, 2010, J NEUROSCI, V30, P14046, DOI 10.1523/JNEUROSCI.2128-10.2010
   Imbesi M, 2009, NEUROSCIENCE, V158, P537, DOI 10.1016/j.neuroscience.2008.10.044
   Ishida Y, 2002, GENES CELLS, V7, P447, DOI 10.1046/j.1365-2443.2002.00534.x
   Jackson-Lewis V, 2007, NAT PROTOC, V2, P141, DOI 10.1038/nprot.2006.342
   Jackson-Lewis V, 2008, PARKINSONS DISEASE: MOLECULAR AND THERAPEUTIC INSIGHTS FROM MODEL SYSTEMS, V0, PP147, DOI 10.1016/B978-0-12-374028-1.00011-7
   Johnson CH, 2003, CHRONOBIOL INT, V20, P741, DOI 10.1081/CBI-120024211
   Kudo T, 2011, EXP NEUROL, V232, P66, DOI 10.1016/j.expneurol.2011.08.003
   Laloux C, 2008, EXP BRAIN RES, V186, P635, DOI 10.1007/s00221-008-1268-1
   Lax P, 2012, CHRONOBIOL INT, V29, P147, DOI 10.3109/07420528.2011.649870
   Lima MMS, 2007, PLOS ONE, V2, P0, DOI 10.1371/journal.pone.0000513
   Maetzler W, 2009, LANCET NEUROL, V8, P1158, DOI 10.1016/S1474-4422(09)70291-1
   Mrosovsky N, 1999, CHRONOBIOL INT, V16, P415, DOI 10.3109/07420529908998717
   Pfeffer M, 2012, NEUROBIOL AGING, V33, P393, DOI 10.1016/j.neurobiolaging.2010.02.019
   Pham TT, 2010, GENES BRAIN BEHAV, V9, P305, DOI 10.1111/j.1601-183X.2009.00559.x
   Pifl C, 2006, NEUROCHEM INT, V49, P519, DOI 10.1016/j.neuint.2006.03.013
   Plowman EK, 2011, J COMMUN DISORD, V44, P549, DOI 10.1016/j.jcomdis.2011.04.008
   Portaluppi F, 2010, CHRONOBIOL INT, V27, P1911, DOI 10.3109/07420528.2010.516381
   Potashkin JA, 2011, PARKINSONS DIS-US, V2011, P0, DOI 10.4061/2011/658083
   Pothakos K, 2009, BMC NEUROSCI, V10, P0, DOI 10.1186/1471-2202-10-6
   Przedborski S, 2003, ANN NY ACAD SCI, V991, P189
   Redlin U, 2001, CHRONOBIOL INT, V18, P737, DOI 10.1081/CBI-100107511
   Reppert SM, 2002, NATURE, V418, P935, DOI 10.1038/nature00965
   Rieux C, 2002, J BIOL RHYTHM, V17, P121, DOI 10.1177/074873002129002410
   Rye D, 2010, EXP NEUROL, V222, P179, DOI 10.1016/j.expneurol.2010.01.001
   Schapira AH, 2011, MOVEMENT DISORD, V26, P1049, DOI 10.1002/mds.23732
   SCHNEIDER JS, 1995, NEURODEGENERATION, V4, P245, DOI 10.1016/1055-8330(95)90014-4
   Sedelis M, 2001, BEHAV BRAIN RES, V125, P109, DOI 10.1016/S0166-4328(01)00309-6
   SIMON H, 1986, BEHAV BRAIN RES, V19, P7, DOI 10.1016/0166-4328(86)90042-2
   SOKOLOVE PG, 1978, J THEOR BIOL, V72, P131, DOI 10.1016/0022-5193(78)90022-X
   STAM CJ, 1989, BEHAV NEUROSCI, V103, P24, DOI 10.1037/0735-7044.103.1.24
   Tanila H, 1998, BRAIN RES BULL, V45, P577, DOI 10.1016/S0361-9230(97)00452-8
   Taylor TN, 2010, BEHAV BRAIN RES, V211, P1, DOI 10.1016/j.bbr.2010.03.004
   Thomas B, 2007, NEUROBIOL DIS, V26, P312, DOI 10.1016/j.nbd.2006.12.021
   Valentinuzzi VS, 1997, AM J PHYSIOL-REG I, V273, PR1957, DOI 10.1152/ajpregu.1997.273.6.R1957
   Vezoli J, 2011, PLOS ONE, V6, P0, DOI 10.1371/journal.pone.0023952
   Videnovic A, 2013, EXP NEUROL, V243, P45, DOI 10.1016/j.expneurol.2012.08.018
   Viyoch J, 2005, J BIOL CHEM, V280, P6309, DOI 10.1074/jbc.M411704200
   Vorhees CV, 2006, NAT PROTOC, V1, P848, DOI 10.1038/nprot.2006.116
   WEAVER DR, 1992, P NATL ACAD SCI USA, V89, P9201, DOI 10.1073/pnas.89.19.9201
   Yang J, 2004, PHARMACOL BIOCHEM BE, V78, P179, DOI 10.1016/j.pbb.2004.03.007
   Yang LC, 2009, PLOS ONE, V4, P0, DOI 10.1371/journal.pone.0005757
   Yang LC, 2009, J NEUROCHEM, V109, P1427, DOI 10.1111/j.1471-4159.2009.06074.x
   Zhu XR, 2007, EUR J NEUROSCI, V26, P1902, DOI 10.1111/j.1460-9568.2007.05812.x
NR 76
TC 23
Z9 25
U1 0
U2 16
PU TAYLOR & FRANCIS INC
PI PHILADELPHIA
PA 530 WALNUT STREET, STE 850, PHILADELPHIA, PA 19106 USA
SN 0742-0528
EI 1525-6073
J9 CHRONOBIOL INT
JI Chronobiol. Int.
PD JUN 15
PY 2013
VL 30
IS 6
BP 741
EP 755
DI 10.3109/07420528.2012.762011
PG 15
WC Biology; Physiology
SC Life Sciences & Biomedicine - Other Topics; Physiology
GA 168KY
UT WOS:000320705800002
PM 23758587
DA 2024-02-02
ER

PT J
AU Lima, MMS
AF Lima, Marcelo M. S.
TI Sleep disturbances in Parkinson's disease: The contribution of dopamine in REM sleep regulation
SO SLEEP MEDICINE REVIEWS
LA English
DT Review
DE Sleep; Dopamine; Parkinson's disease; Rapid eye movement (REM) sleep; Substantia nigra pars compacta; Ventral tegmental area; Pedunculopontine tegmental nucleus; Rapid eye movement (REM) behavior disorder; Reticular formation
ID restless legs syndrome; pedunculopontine tegmental nucleus; excessive daytime sleepiness; behavior disorder; paradoxical sleep; prefrontal cortex; substantia-nigra; vigilance states; basal ganglia; waking cycle
AB Nearly all patients with Parkinson's disease (PD) have sleep disturbances. While it has been suggested that these disturbances involve a dopaminergic component, the specific mechanisms that contribute to this behavior are far from being fully understood. In this article, we have reviewed the current understanding of the linkage between sleep and PD, focusing on the participation of the dopaminergic system in the regulation of rapid eye movement (REM) sleep. The presence of an REM sleep behavior disorder in patients with PD might reflect the early involvement of dopaminergic neurotransmission in REM sleep-related structures. Therefore, it has been suggested that these structures are affected by an imbalance of dopamine levels. Several studies have demonstrated that neurons in the substantia nigra pars compacta (SNpc) and in the ventral tegmental area (VIA) are active during REM sleep and that sleep-related disturbances may result when these neurons are targeted by neurotoxins. We discuss current evidence suggesting the presence of a putative reciprocal connectivity between the SNpc, VTA, the pedunculopontine tegmental nucleus and reticular formation, which may exert an important influence on the REM sleep mechanism. This review provides a comprehensive overview of the literature that addresses this challenging and unrecognized component of PD. (C) 2012 Elsevier Ltd. All rights reserved.
C1 Univ Fed Parana, Lab Neurofisiol, Dept Fisiol, BR-80060000 Curitiba, Parana, Brazil.
C3 Universidade Federal do Parana
RP Lima, MMS (corresponding author), Univ Fed Parana, Lab Neurofisiol, Dept Fisiol, BR-80060000 Curitiba, Parana, Brazil.
EM mmslima@ufpr.br
FU CNPq Casadinho/Procad [552226/2011-4]; Fundacao Araucaria - Governo do Estado do Parana fellowship
CR Abbott RD, 2005, NEUROLOGY, V65, P1442, DOI 10.1212/01.wnl.0000183056.89590.0d
   Albin RL, 2000, NEUROLOGY, V55, P1410, DOI 10.1212/WNL.55.9.1410
   Allen RP, 2003, SLEEP MED, V4, P101, DOI 10.1016/S1389-9457(03)00010-8
   Almirall H, 2001, NEUROPHYSIOL CLIN, V31, P161, DOI 10.1016/S0987-7053(01)00256-8
   Angelini M, 2011, J NEUROL SCI, V310, P286, DOI 10.1016/j.jns.2011.08.012
   Arnulf I, 2005, SLEEP MED REV, V9, P185, DOI 10.1016/j.smrv.2005.01.001
   Azuma T, 2003, INT J GERIATR PSYCH, V18, P1115, DOI 10.1002/gps.1022
   Barraud Q, 2009, EXP NEUROL, V219, P574, DOI 10.1016/j.expneurol.2009.07.019
   BLAHA CD, 1993, J NEUROSCI, V13, P1035
   Boeve BF, 2007, BRAIN, V130, P2770, DOI 10.1093/brain/awm056
   Bonuccelli U, 2006, NEUROLOGY, V67, PS30, DOI 10.1212/WNL.67.7_suppl_2.S30
   Braak H, 2004, CELL TISSUE RES, V318, P121, DOI 10.1007/s00441-004-0956-9
   Braak H, 2003, J NEURAL TRANSM, V110, P517, DOI 10.1007/s00702-002-0808-2
   Braak H, 2003, NEUROBIOL AGING, V24, P197, DOI 10.1016/S0197-4580(02)00065-9
   Burke RE, 2008, ANN NEUROL, V64, P485, DOI 10.1002/ana.21541
   Carlson JD, 1999, BRAIN RES, V828, P12, DOI 10.1016/S0006-8993(99)01268-8
   Claassen DO, 2010, NEUROLOGY, V75, P494, DOI 10.1212/WNL.0b013e3181ec7fac
   COMELLA CL, 1994, MOVEMENT DISORD, V9, P545, DOI 10.1002/mds.870090507
   Dahan L, 2007, NEUROPSYCHOPHARMACOL, V32, P1232, DOI 10.1038/sj.npp.1301251
   De Cock VC, 2008, NAT CLIN PRACT NEURO, V4, P254, DOI 10.1038/ncpneuro0775
   De Cock VC, 2007, BRAIN, V130, P450, DOI 10.1093/brain/awl363
   Dhawan V, 2006, AGE AGEING, V35, P220, DOI 10.1093/ageing/afj087
   Dzirasa K, 2006, J NEUROSCI, V26, P10577, DOI 10.1523/JNEUROSCI.1767-06.2006
   Eisensehr I, 2003, SLEEP, V26, P507, DOI 10.1093/sleep/26.5.507
   FACTOR SA, 1990, MOVEMENT DISORD, V5, P280, DOI 10.1002/mds.870050404
   Feenstra MGP, 2000, NEUROSCIENCE, V100, P741, DOI 10.1016/S0306-4522(00)00319-5
   FORNO LS, 1986, ANN NEUROL, V20, P449, DOI 10.1002/ana.410200403
   Forster GL, 2003, EUR J NEUROSCI, V17, P751, DOI 10.1046/j.1460-9568.2003.02511.x
   Gagnon JF, 2006, LANCET NEUROL, V5, P424, DOI 10.1016/S1474-4422(06)70441-0
   Gagnon JF, 2002, NEUROLOGY, V59, P585, DOI 10.1212/WNL.59.4.585
   García-García F, 2005, BRAIN RES, V1042, P160, DOI 10.1016/j.brainres.2005.02.036
   GERFEN CR, 1990, SCIENCE, V250, P1429, DOI 10.1126/science.2147780
   Gilman S, 2003, NEUROLOGY, V61, P29, DOI 10.1212/01.WNL.0000073745.68744.94
   Gjerstad MD, 2011, NEUROLOGY, V77, P1941, DOI 10.1212/WNL.0b013e31823a0cc8
   Gomez-Gallego M, 2007, J NEURAL TRANSM, V114, P319, DOI 10.1007/s00702-006-0547-x
   Grinberg LT, 2010, J NEUROL SCI, V289, P81, DOI 10.1016/j.jns.2009.08.021
   HIRSCH EC, 1987, P NATL ACAD SCI USA, V84, P5976, DOI 10.1073/pnas.84.16.5976
   Högl B, 2003, NEUROPSYCHOPHARMACOL, V28, P1866, DOI 10.1038/sj.npp.1300250
   Iranzo A, 2011, J NEUROL SCI, V310, P283, DOI 10.1016/j.jns.2011.07.049
   Iranzo A, 2006, LANCET NEUROL, V5, P572, DOI 10.1016/S1474-4422(06)70476-8
   JAVITCH JA, 1985, P NATL ACAD SCI USA, V82, P2173, DOI 10.1073/pnas.82.7.2173
   Körner Y, 2004, MOVEMENT DISORD, V19, P1298, DOI 10.1002/mds.20163
   Laloux C, 2008, EXP BRAIN RES, V186, P635, DOI 10.1007/s00221-008-1268-1
   Laloux C, 2007, BRAIN RES, V1161, P79, DOI 10.1016/j.brainres.2007.05.039
   Lang AE, 1998, NEW ENGL J MED, V339, P1130, DOI 10.1056/NEJM199810153391607
   Lang AE, 1998, NEW ENGL J MED, V339, P1044, DOI 10.1056/NEJM199810083391506
   LANG AE, 1987, NEUROLOGY, V37, P477, DOI 10.1212/WNL.37.3.477
   LANGSTON JW, 1984, BRAIN RES, V292, P390
   LEES AJ, 1988, CLIN NEUROPHARMACOL, V11, P512, DOI 10.1097/00002826-198812000-00004
   Léna I, 2005, J NEUROSCI RES, V81, P891, DOI 10.1002/jnr.20602
   Lima MMS, 2008, BEHAV BRAIN RES, V188, P406, DOI 10.1016/j.bbr.2007.11.025
   Lima MMS, 2009, J NEURAL TRANSM-SUPP, V0, PP135, DOI 10.1007/978-3-211-92660-4_11
   Maloney KJ, 2002, EUR J NEUROSCI, V15, P774, DOI 10.1046/j.1460-9568.2002.01907.x
   Marín O, 1998, TRENDS NEUROSCI, V21, P487, DOI 10.1016/S0166-2236(98)01297-1
   MAYER RA, 1986, J NEUROCHEM, V47, P1073
   Mena-Segovia J, 2004, TRENDS NEUROSCI, V27, P585, DOI 10.1016/j.tins.2004.07.009
   Möller JC, 2010, J NEUROL SCI, V289, P135, DOI 10.1016/j.jns.2009.08.035
   Monaca C, 2004, EUR J NEUROSCI, V20, P2474, DOI 10.1111/j.1460-9568.2004.03694.x
   NAUSIEDA PA, 1982, CLIN NEUROPHARMACOL, V5, P183, DOI 10.1097/00002826-198205020-00003
   OADES RD, 1987, BRAIN RES REV, V12, P117, DOI 10.1016/0165-0173(87)90011-7
   Oerlemans WGH, 2002, SLEEP MED, V3, P147, DOI 10.1016/S1389-9457(01)00127-7
   Ohayon MM, 2002, NEUROLOGY, V58, P1826, DOI 10.1212/WNL.58.12.1826
   Ondo WG, 2002, ARCH NEUROL-CHICAGO, V59, P421, DOI 10.1001/archneur.59.3.421
   Orieux G, 2000, NEUROSCIENCE, V97, P79, DOI 10.1016/S0306-4522(00)00011-7
   Parkinson J., 1817, ESSAY SHAKING PALSY, V0, P0
   Postuma RB, 2009, NEUROLOGY, V72, P1296, DOI 10.1212/01.wnl.0000340980.19702.6e
   Postuma RB, 2006, LANCET NEUROL, V5, P552, DOI 10.1016/S1474-4422(06)70478-1
   Przedborski S, 2004, J BIOENERG BIOMEMBR, V36, P375, DOI 10.1023/B:JOBB.0000041771.66775.d5
   PUNGOR K, 1990, BRAIN RES, V525, P310, DOI 10.1016/0006-8993(90)90880-K
   Reuter I, 1999, ACTA NEUROL SCAND, V100, P163
   Schapira AHV, 2004, DRUGS, V64, P149, DOI 10.2165/00003495-200464020-00003
   SCHENCK CH, 1986, SLEEP, V9, P293, DOI 10.1093/sleep/9.2.293
   STEINFELS GF, 1983, BRAIN RES, V258, P217, DOI 10.1016/0006-8993(83)91145-9
   Tandberg E, 1998, MOVEMENT DISORD, V13, P895, DOI 10.1002/mds.870130606
   Tracik F, 2001, MOVEMENT DISORD, V16, P500, DOI 10.1002/mds.1083
   TRULSON ME, 1984, EXP NEUROL, V83, P367, DOI 10.1016/S0014-4886(84)90105-5
   TRULSON ME, 1981, NEUROSCI LETT, V26, P183, DOI 10.1016/0304-3940(81)90346-3
   VANHILTEN B, 1994, ARCH NEUROL-CHICAGO, V51, P922, DOI 10.1001/archneur.1994.00540210094018
   Verhave PS, 2011, SLEEP, V34, P1119, DOI 10.5665/SLEEP.1174
   Winn P, 1998, BRAIN RES BULL, V47, P551, DOI 10.1016/S0361-9230(98)00136-1
   Zhang QJ, 2008, BRAIN RES, V1243, P152, DOI 10.1016/j.brainres.2008.09.028
NR 82
TC 65
Z9 73
U1 2
U2 25
PU W B SAUNDERS CO LTD
PI LONDON
PA 32 JAMESTOWN RD, LONDON NW1 7BY, ENGLAND
SN 1087-0792
EI 1532-2955
J9 SLEEP MED REV
JI Sleep Med. Rev.
PD OCT 15
PY 2013
VL 17
IS 5
BP 367
EP 375
DI 10.1016/j.smrv.2012.10.006
PG 9
WC Clinical Neurology; Neurosciences
SC Neurosciences & Neurology
GA 208PI
UT WOS:000323691200007
PM 23481545
DA 2024-02-02
ER

PT J
AU Stefani, A
   Peppe, A
   Galati, S
   Bassi, MS
   D'Angelo, V
   Pierantozzi, M
AF Stefani, Alessandro
   Peppe, Antonella
   Galati, Salvatore
   Bassi, Mario Stampanoni
   D'Angelo, Vincenza
   Pierantozzi, Mariangela
TI The serendipity case of the pedunculopontine nucleus low-frequency brain stimulation: chasing a gait response, finding sleep, and cognition improvement
SO FRONTIERS IN NEUROLOGY
LA English
DT Article
DE deep brain stimulation; Parkinson disease; neuromodulation; executive function; sleep structure
ID advanced parkinsons-disease; eye-movement sleep; subthalamic nucleus; tegmental nucleus; basal-ganglia; rem-sleep; pontogeniculooccipital waves; ppn-dbs; neurons; patient
AB Deep brain stimulation (DBS) of the subthalamic nucleus (STN) is an efficacious therapy for Parkinson's disease (PD) but its effects on non-motor facets may be detrimental. The low frequency stimulation (LFS) of the pedunculopontine nucleus (PPN or the nucleus tegmenti pedunculopontini - PPTg-) opened new perspectives. In our hands, PPTg-LFS revealed a modest influence on gait but increased sleep quality and degree of attentiveness. At odds with potential adverse events following STN-DBS, executive functions, under PPTg-ON, ameliorated. A recent study comparing both targets found that only PPTg-LFS improved night-time sleep and daytime sleepiness. Chances are that different neurosurgical groups influence either the PPN sub-portion identified as pars dissipata (more interconnected with GPi/STN) or the caudal PPN region known as pars compacta, preferentially targeting intralaminar and associative nucleus of the thalamus. Yet, the wide electrical field delivered affects a plethora of en passant circuits, and a fine distinction on the specific pathways involved is elusive. This review explores our angle of vision, by which PPTg-LFS activates cholinergic and glutamatergic ascending fibers, influencing non-motor behaviors.
C1 [Stefani, Alessandro; Bassi, Mario Stampanoni; D'Angelo, Vincenza; Pierantozzi, Mariangela] Univ Roma Tor Vergata, Dept Neurosci, Rome, Italy.
   [Stefani, Alessandro; Peppe, Antonella] Fdn Santa Lucia, IRCCS, Rome, Italy.
   [Galati, Salvatore] Neuroctr Southern Switzerland, Lugano, Switzerland.
C3 University of Rome Tor Vergata; IRCCS Santa Lucia
RP Stefani, A (corresponding author), Univ Roma Tor Vergata, Movement Disorder Ctr, Dept Syst Med, Viale Montpellier 1, I-00133 Rome, Italy.
EM stefani@uniroma2.it
CR Alderson HL, 2006, EUR J NEUROSCI, V23, P2169, DOI 10.1111/j.1460-9568.2006.04737.x
   Alessandro S, 2010, J NEUROL SCI, V289, P44, DOI 10.1016/j.jns.2009.08.017
   Andero R, 2007, NEUROBIOL LEARN MEM, V87, P510, DOI 10.1016/j.nlm.2006.11.002
   Androulidakis AG, 2008, EXP NEUROL, V211, P59, DOI 10.1016/j.expneurol.2008.01.002
   Aravamuthan BR, 2007, NEUROIMAGE, V37, P694, DOI 10.1016/j.neuroimage.2007.05.050
   Aravamuthan B R, 2008, BR J NEUROSURG, V22 Suppl 1, PS25, DOI 10.1080/02688690802448251
   Arnulf I, 2010, ANN NEUROL, V67, P546, DOI 10.1002/ana.21912
   Aviles-Olmos I, 2011, ACTA NEUROCHIR, V153, P2357, DOI 10.1007/s00701-011-1155-6
   Ballanger B, 2009, HUM BRAIN MAPP, V30, P3901, DOI 10.1002/hbm.20815
   Benabid AL, 2009, LANCET NEUROL, V8, P67, DOI 10.1016/S1474-4422(08)70291-6
   Benarroch EE, 2013, NEUROLOGY, V80, P1148, DOI 10.1212/WNL.0b013e3182886a76
   Bronstein JM, 2011, ARCH NEUROL-CHICAGO, V68, P165, DOI 10.1001/archneurol.2010.260
   Brusa L, 2009, MOVEMENT DISORD, V24, P2020, DOI 10.1002/mds.22706
   BUYSSE DJ, 1989, PSYCHIAT RES, V28, P193, DOI 10.1016/0165-1781(89)90047-4
   CALLAWAY CW, 1987, CELL MOL NEUROBIOL, V7, P105, DOI 10.1007/BF00711551
   Carmona-Torre F, 2013, NEW ENGL J MED, V368, P2037, DOI 10.1056/NEJMc1303485
   Castrioto A, 2011, ARCH NEUROL-CHICAGO, V68, P1550, DOI 10.1001/archneurol.2011.182
   Ceravolo R, 2011, EUR J NEUROL, V18, P842, DOI 10.1111/j.1468-1331.2010.03254.x
   Chaudhuri KR, 2002, J NEUROL NEUROSUR PS, V73, P629, DOI 10.1136/jnnp.73.6.629
   Chaudhuri KR, 2006, LANCET NEUROL, V5, P235, DOI 10.1016/S1474-4422(06)70373-8
   Costa A, 2010, PARKINSONISM RELAT D, V16, P64, DOI 10.1016/j.parkreldis.2009.05.009
   Daniels C, 2010, MOVEMENT DISORD, V25, P1583, DOI 10.1002/mds.23078
   Datta S, 2002, J NEUROPHYSIOL, V87, P1790, DOI 10.1152/jn.00763.2001
   Datta S, 2002, J NEUROSCI RES, V70, P611, DOI 10.1002/jnr.10405
   Datta S, 2002, NEUROSCIENCE, V114, P157, DOI 10.1016/S0306-4522(02)00250-6
   Datta S, 1997, CELL MOL NEUROBIOL, V17, P341, DOI 10.1023/A:1026398402985
   Datta S, 2006, SLEEP AND BIOLOGICAL RHYTHMS, V4, P16, DOI 10.1111/J.1479-8425.2006.00202.X
   Fedele E, 2001, EXP NEUROL, V167, P356, DOI 10.1006/exnr.2000.7568
   Ferraye MU, 2011, J NEURAL TRANSM, V118, P1469, DOI 10.1007/s00702-011-0673-y
   Ferraye MU, 2010, BRAIN, V133, P205, DOI 10.1093/brain/awp229
   Florio T, 2007, EUR J NEUROSCI, V25, P1174, DOI 10.1111/j.1460-9568.2007.05360.x
   Follett KA, 2010, NEW ENGL J MED, V362, P2077, DOI 10.1056/NEJMoa0907083
   Garcia-Rill E, 2007, SLEEP, V30, P1405, DOI 10.1093/sleep/30.11.1405
   GARCIARILL E, 1987, BRAIN RES BULL, V18, P731, DOI 10.1016/0361-9230(87)90208-5
   Heister DS, 2007, J NEUROPHYSIOL, V97, P3142, DOI 10.1152/jn.01316.2006
   Hilker R, 2005, J NEUROL NEUROSUR PS, V76, P1217, DOI 10.1136/jnnp.2004.057893
   Hilker R, 2004, J CEREBR BLOOD F MET, V24, P7, DOI 10.1097/01.WCB.0000092831.44769.09
   Hinnell C, 2012, MOVEMENT DISORD, V27, P236, DOI 10.1002/mds.23961
   HIRSCH EC, 1987, P NATL ACAD SCI USA, V84, P5976, DOI 10.1073/pnas.84.16.5976
   Insola A, 2012, NEUROSURGERY, V71, P96, DOI 10.1227/NEU.0b013e318249c726
   Jenkinson N, 2004, NEUROREPORT, V15, P2621, DOI 10.1097/00001756-200412030-00012
   JOHNS MW, 1991, SLEEP, V14, P540, DOI 10.1093/sleep/14.6.540
   Johnson MD, 2008, NEUROTHERAPEUTICS, V5, P294, DOI 10.1016/j.nurt.2008.01.010
   Khan S, 2012, NEUROLOGY, V78, P1090, DOI 10.1212/WNL.0b013e31824e8e96
   Kleiner-Fisman G, 2003, J NEUROSURG, V99, P489, DOI 10.3171/jns.2003.99.3.0489
   Kobayashi S, 2003, BRAIN RES, V980, P80, DOI 10.1016/S0006-8993(03)02921-4
   Lee MS, 2000, YONSEI MED J, V41, P167, DOI 10.3349/ymj.2000.41.2.167
   Lim AS, 2007, SLEEP, V30, P823, DOI 10.1093/sleep/30.7.823
   Lim AS, 2009, ANN NEUROL, V66, P110, DOI 10.1002/ana.21631
   Lu J, 2006, NATURE, V441, P589, DOI 10.1038/nature04767
   Mazzone P, 2005, NEUROREPORT, V16, P1877, DOI 10.1097/01.wnr.0000187629.38010.12
   Mazzone P, 2011, J NEURAL TRANSM, V118, P1391, DOI 10.1007/s00702-010-0530-4
   Mazzone P, 2008, BR J NEUROSURG, V22 Suppl 1, PS33, DOI 10.1080/02688690802448327
   Mazzone P, 2007, NEUROREPORT, V18, P1407, DOI 10.1097/WNR.0b013e3282638614
   Mazzone P, 2012, ACTA NEUROCHIR, V154, P1527, DOI 10.1007/s00701-012-1364-7
   Mazzone P, 2012, STEREOT FUNCT NEUROS, V90, P130, DOI 10.1159/000334495
   MCCARLEY RW, 1975, SCIENCE, V189, P58, DOI 10.1126/science.1135627
   Mena-Segovia J, 2004, TRENDS NEUROSCI, V27, P585, DOI 10.1016/j.tins.2004.07.009
   Mena-Segovia J, 2009, J COMP NEUROL, V515, P397, DOI 10.1002/cne.22065
   Moreau C, 2009, MOVEMENT DISORD, V24, P2164, DOI 10.1002/mds.22743
   Moro E, 2010, MOVEMENT DISORD, V25, P578, DOI 10.1002/mds.22735
   Moro E, 2010, BRAIN, V133, P215, DOI 10.1093/brain/awp261
   Munro-Davies LE, 1999, EXP BRAIN RES, V129, P511, DOI 10.1007/s002210050921
   Nandi D, 2002, BRAIN, V125, P2418, DOI 10.1093/brain/awf259
   Nandi D, 2002, J CLIN NEUROSCI, V9, P170, DOI 10.1054/jocn.2001.0943
   Ostrem JL, 2010, STEREOT FUNCT NEUROS, V88, P51, DOI 10.1159/000268742
   Pahapill PA, 2000, BRAIN, V123, P1767, DOI 10.1093/brain/123.9.1767
   Parent M, 2008, J COMP NEUROL, V511, P678, DOI 10.1002/cne.21868
   Parsons TD, 2006, LANCET NEUROL, V5, P578, DOI 10.1016/S1474-4422(06)70475-6
   Peppe A, 2010, GAIT POSTURE, V32, P512, DOI 10.1016/j.gaitpost.2010.07.012
   Peppe A, 2012, SLEEP, V35, P1637, DOI 10.5665/sleep.2234
   Pereira E A, 2008, BR J NEUROSURG, V22 Suppl 1, PS41, DOI 10.1080/02688690802448335
   Piallat B, 2009, NEUROSCIENCE, V158, P1201, DOI 10.1016/j.neuroscience.2008.10.046
   Pierantozzi M, 2008, J NEURAL TRANSM, V115, P731, DOI 10.1007/s00702-007-0001-8
   Plaha P, 2005, NEUROREPORT, V16, P1883, DOI 10.1097/01.wnr.0000187637.20771.a0
   Rinne JO, 2008, PARKINSONISM RELAT D, V14, P553, DOI 10.1016/j.parkreldis.2008.01.006
   Rodriguez-Oroz MC, 2005, BRAIN, V128, P2240, DOI 10.1093/brain/awh571
   Romigi A, 2008, EUR J NEUROL, V15, PE64, DOI 10.1111/j.1468-1331.2008.02167.x
   Ros H, 2010, NEUROSCIENCE, V170, P78, DOI 10.1016/j.neuroscience.2010.06.068
   Rye DB, 1997, SLEEP, V20, P757, DOI 10.1093/sleep/20.9.757
   SCARNATI E, 1987, NEUROSCI LETT, V79, P11, DOI 10.1016/0304-3940(87)90664-1
   Shimamoto SA, 2010, J NEUROL NEUROSUR PS, V81, P80, DOI 10.1136/jnnp.2009.179069
   Skinner R D, 1990, NEUROREPORT, V1, P183, DOI 10.1097/00001756-199011000-00001
   STECKLER T, 1994, BRAIN RES REV, V19, P298
   Stefani A, 2005, ANN NEUROL, V57, P448, DOI 10.1002/ana.20402
   Stefani A, 2010, CLIN EEG NEUROSCI, V41, P82, DOI 10.1177/155005941004100207
   Stefani A., 2013, CNS NEUROL DISORD DR, V0, P0
   Stefani A, 2007, BRAIN, V130, P1596, DOI 10.1093/brain/awl346
   Stefani A, 2011, FRONT SYST NEUROSCI, V5, P0, DOI 10.3389/fnsys.2011.00017
   Stefani A, 2009, ADV BEHAV BIOL, V58, P573, DOI 10.1007/978-1-4419-0340-2_44
   STERIADE M, 1990, J NEUROSCI, V10, P2541
   STERIADE M, 1990, J NEUROSCI, V10, P2560
   Strafella AP, 2008, MOVEMENT DISORD, V23, P1051, DOI 10.1002/mds.22055
   Takakusaki K, 2003, NEUROSCIENCE, V119, P293, DOI 10.1016/S0306-4522(03)00095-2
   Takakusaki K, 2008, BRAIN RES REV, V57, P192, DOI 10.1016/j.brainresrev.2007.06.024
   Thevathasan W, 2012, BRAIN, V135, P148, DOI 10.1093/brain/awr315
   Thevathasan W, 2011, NEUROSURGERY, V69, P1248, DOI 10.1227/NEU.0b013e31822b6f71
   Thevathasan W, 2010, J NEUROL NEUROSUR PS, V81, P1099, DOI 10.1136/jnnp.2009.189324
   Vitek JL, 2012, ALZHEIMERS RES THER, V4, P0, DOI 10.1186/alzrt111
   Wang HL, 2009, EUR J NEUROSCI, V29, P340, DOI 10.1111/j.1460-9568.2008.06576.x
   Wilcox RA, 2011, J NEUROL NEUROSUR PS, V82, P1256, DOI 10.1136/jnnp.2010.213462
   Williams AE, 2011, PARKINSONISM RELAT D, V17, P321, DOI 10.1016/j.parkreldis.2011.01.011
   Winn P, 2006, J NEUROL SCI, V248, P234, DOI 10.1016/j.jns.2006.05.036
   Witt K, 2008, LANCET NEUROL, V7, P605, DOI 10.1016/S1474-4422(08)70114-5
   Witt K, 2011, J NEUROL SCI, V310, P261, DOI 10.1016/j.jns.2011.06.028
   Zanini S, 2009, PARKINSONISM RELAT D, V15, P606, DOI 10.1016/j.parkreldis.2008.12.003
   Zrinzo L, 2008, BRAIN, V131, P1588, DOI 10.1093/brain/awn075
NR 107
TC 33
Z9 35
U1 1
U2 10
PU FRONTIERS MEDIA SA
PI LAUSANNE
PA AVENUE DU TRIBUNAL FEDERAL 34, LAUSANNE, CH-1015, SWITZERLAND
SN 1664-2295
EI 
J9 FRONT NEUROL
JI Front. Neurol.
PD JUN 15
PY 2013
VL 4
IS 
BP 
EP 
DI 10.3389/fneur.2013.00068
PG 12
WC Clinical Neurology; Neurosciences
SC Neurosciences & Neurology
GA V42QT
UT WOS:000209629000067
PM 23761781
DA 2024-02-02
ER

PT J
AU van Guist, MM
   Bloem, BR
   Overeem, S
AF van Guist, Merel M.
   Bloem, Bastiaan R.
   Overeem, Sebastiaan
TI "Sleep benefit" in Parkinson's disease: A systematic review
SO PARKINSONISM & RELATED DISORDERS
LA English
DT Review
DE Sleep benefit; Sleep; Parkinson's disease
ID early-onset parkinsonism; motor fluctuations; deprivation; disturbances; time
AB Sleep disorders are common among patients with Parkinson's disease (PD). However, there are also reports of PD patients experiencing a beneficial effect of sleep. Upon awaking in the morning some patients experience good mobility, as if they are in an "on" state induced by medication, contrary to what would be expected after a night without medication. This intriguing phenomenon is known as sleep benefit. Here, we review the available research on sleep benefit in PD, describing its prevalence, clinical effects and determinants. We also discuss the possible mechanisms underlying sleep benefit, and the potential clinical applicability. Finally, we propose a new definition of sleep benefit to allow for improved standardization and homogeneity in future research. Important research targets include the development of objective measures of sleep benefit, as a basis for obtaining a better understanding of sleep benefit, its underlying mechanisms and its potential therapeutic application. (c) 2013 Elsevier Ltd. All rights reserved.
C1 [van Guist, Merel M.; Bloem, Bastiaan R.; Overeem, Sebastiaan] Radboud Univ Nijmegen, Dept Neurol, Med Ctr, Donders Inst Brain Cognit & Behav, NL-6500 HB Nijmegen, Netherlands.
   [Overeem, Sebastiaan] Sleep Med Ctr Kempenhaeghe, Heeze, Netherlands.
C3 Radboud University Nijmegen
RP Overeem, S (corresponding author), Radboud Univ Nijmegen, Dept Neurol, Med Ctr, POB 9101, NL-6500 HB Nijmegen, Netherlands.
EM S.Overeem@neuro.umcn.nl
FU VIDI research grant from the Netherlands Organization for Scientific Research [016.116.371]
CR Askenasy JJM, 2003, J NEURAL TRANSM, V110, P125, DOI 10.1007/s007020300001
   Bateman DE, 1999, J NEUROL NEUROSUR PS, V67, P384, DOI 10.1136/jnnp.67.3.384
   Bonifati V, 2005, NEUROLOGY, V65, P87, DOI 10.1212/01.wnl.0000167546.39375.82
   Chaudhuri KR, 2009, LANCET NEUROL, V8, P464, DOI 10.1016/S1474-4422(09)70068-7
   Comella CL, 2007, MOVEMENT DISORD, V22, PS367, DOI 10.1002/mds.21682
   Currie LJ, 1997, NEUROLOGY, V48, P1115, DOI 10.1212/WNL.48.4.1115
   Factor SA, 1998, NEUROLOGY, V50, P1514, DOI 10.1212/WNL.50.5.1514-b
   Giedke H, 2002, SLEEP MED REV, V6, P361, DOI 10.1053/smrv.2002.0235
   HOGL B, 2003, SCHWEIZ ARCH NEUROL, V154, P374
   Högl BE, 1998, NEUROLOGY, V50, P1332
   Ishikawa A, 1998, J NEUROL, V245, PP4, DOI 10.1007/PL00007745
   Korman M, 2007, NAT NEUROSCI, V10, P1206, DOI 10.1038/nn1959
   Lees AJ, 2009, LANCET, V373, P2055, DOI 10.1016/S0140-6736(09)60492-X
   Louter M, 2012, J NEUROL, V259, P2031, DOI 10.1007/s00415-012-6505-7
   Mednick S, 2003, NAT NEUROSCI, V6, P697, DOI 10.1038/nn1078
   Merello M, 1997, MOVEMENT DISORD, V12, P506, DOI 10.1002/mds.870120405
   Nagappa M, 2012, PARKINSONISM RELAT D, V18, P662, DOI 10.1016/j.parkreldis.2011.09.018
   Nishida M, 2007, PLOS ONE, V2, P0, DOI 10.1371/journal.pone.0000341
   Nutt JG, 1997, MOVEMENT DISORD, V12, P285, DOI 10.1002/mds.870120304
   Pal PK, 2004, PARKINSONISM RELAT D, V10, P157, DOI 10.1016/j.parkreldis.2003.11.002
   POEWE WH, 1994, NEUROLOGY, V44, P0
   Rohé CF, 2004, ANN NEUROL, V56, P427, DOI 10.1002/ana.20247
   Saito M, 2000, BRAIN DEV-JPN, V22, P0
   Schrag A, 2000, J NEUROL NEUROSUR PS, V69, P308, DOI 10.1136/jnnp.69.3.308
   Segawa M, 1976, ADV NEUROL, V14, P215
   Segawa M, 2011, BRAIN DEV-JPN, V33, P195, DOI 10.1016/j.braindev.2010.10.015
   Tandberg E, 1999, MOVEMENT DISORD, V14, P922, DOI 10.1002/1531-8257(199911)14:6<922::AID-MDS1003>3.0.CO;2-7
   Valente EM, 2002, NEUROL SCI, V23, PS117, DOI 10.1007/s100720200097
   van Gilst MM, 2012, J PARKINSON DIS, V2, P167, DOI 10.3233/JPD-2012-12087
   Volkow ND, 2008, J NEUROSCI, V28, P8454, DOI 10.1523/JNEUROSCI.1443-08.2008
   Volkow ND, 2012, J NEUROSCI, V32, P6711, DOI 10.1523/JNEUROSCI.0045-12.2012
   Walker MP, 2002, NEURON, V35, P205, DOI 10.1016/S0896-6273(02)00746-8
   Wiley J, 2004, MOVEMENT DISORD, V19, P677, DOI 10.1002/mds.10703
   Yamamura Y, 2000, BRAIN DEV-JPN, V22, P0
   Yamamura Y, 2010, NEUROPATHOLOGY, V30, P495, DOI 10.1111/j.1440-1789.2010.01144.x
NR 36
TC 26
Z9 27
U1 1
U2 22
PU ELSEVIER SCI LTD
PI OXFORD
PA THE BOULEVARD, LANGFORD LANE, KIDLINGTON, OXFORD OX5 1GB, OXON, ENGLAND
SN 1353-8020
EI 1873-5126
J9 PARKINSONISM RELAT D
JI Parkinsonism Relat. Disord.
PD JUL 15
PY 2013
VL 19
IS 7
BP 654
EP 659
DI 10.1016/j.parkreldis.2013.03.014
PG 6
WC Clinical Neurology
SC Neurosciences & Neurology
GA 169AW
UT WOS:000320750300002
PM 23615667
DA 2024-02-02
ER

PT J
AU Iranzo, A
AF Iranzo, Alex
TI Parkinson Disease and Sleep: Sleep-Wake Changes in the Premotor Stage of Parkinson Disease; Impaired Olfaction and Other Prodromal Features
SO CURRENT NEUROLOGY AND NEUROSCIENCE REPORTS
LA English
DT Review
DE Parkinson disease; Premotor stage; Disease-modifying interventions; Olfactory dysfunction; Constipation; Depression; Excessive daytime sleepiness REM sleep behavior disorder; Sleep; Sleep-wake changes
ID rem-sleep; behavior disorder; neurodegenerative disease; cognitive impairment; odor identification; alpha-synuclein; daytime sleepiness; risk; association; dysfunction
AB Parkinson disease (PD) has a premotor stage where neurodegeneration occurs before parkinsonism becomes apparent. Identification of individuals at this stage provides an opportunity to study early disease progression and test disease-modifying interventions. Hyposmia, constipation, depression and hypersomnia are part of this premotor phase and predictive of future development of PD. However, these features are common in the general population, and they are most often the result of causes other than incipient PD. In contrast, most individuals with idiopathic REM sleep behavior disorder (IRBD) eventually develop PD and other synucleinopathies. IRBD individuals with hyposmia, substantia nigra hyperechogenicity, and abnormal striatal dopamine transporter imaging findings have increased short-term risk of developing a synucleinopathy. IRBD is an optimal target to test disease-modifying agents in the PD prodromal phase. Serial dopamine transporter imaging, but not olfactory tests, may serve to monitor the disease process in future disease-modifying trials in IRBD.
C1 Hosp Clin Barcelona, Neurol Serv, IDIBAPS, CIBERNED, E-08036 Barcelona, Spain.
C3 University of Barcelona; Hospital Clinic de Barcelona; IDIBAPS; CIBERNED
RP Iranzo, A (corresponding author), Hosp Clin Barcelona, Neurol Serv, IDIBAPS, CIBERNED, C Villarroel 170, E-08036 Barcelona, Spain.
EM airanzo@clinic.ub.es
CR Abbott RD, 2005, NEUROLOGY, V65, P1442, DOI 10.1212/01.wnl.0000183056.89590.0d
   Abbott RD, 2001, NEUROLOGY, V57, P456, DOI 10.1212/WNL.57.3.456
   Arnulf I, 2000, NEUROLOGY, V55, P1732, DOI 10.1212/WNL.55.11.1732
   Arnulf I, 2012, MOVEMENT DISORD, V27, P677, DOI 10.1002/mds.24957
   Benarroch EE, 2010, NEUROLOGY, V75, P1104, DOI 10.1212/WNL.0b013e3181f3db84
   Berg D, 2012, MOVEMENT DISORD, V27, P656, DOI 10.1002/mds.24985
   Boeve BF, 2007, SLEEP MED, V8, P60, DOI 10.1016/j.sleep.2006.08.017
   Boeve BF, 2010, ANN NY ACAD SCI, V1184, P15, DOI 10.1111/j.1749-6632.2009.05115.x
   Bohnen NI, 2010, BRAIN, V133, P1747, DOI 10.1093/brain/awq079
   Braak H, 2006, NEUROSCI LETT, V396, P67, DOI 10.1016/j.neulet.2005.11.012
   Braak H, 2003, NEUROBIOL AGING, V24, P197, DOI 10.1016/S0197-4580(02)00065-9
   Cersosimo MG, 2013, J NEUROL, V260, P1332, DOI 10.1007/s00415-012-6801-2
   Chaudhuri KR, 2006, MOVEMENT DISORD, V21, P916, DOI 10.1002/mds.20844
   De Cock VC, 2007, BRAIN, V130, P450, DOI 10.1093/brain/awl363
   Dickson DW, 2009, LANCET NEUROL, V8, P1150, DOI 10.1016/S1474-4422(09)70238-8
   DOTY RL, 1988, NEUROLOGY, V38, P1237, DOI 10.1212/WNL.38.8.1237
   DOTY RL, 1989, ANN NEUROL, V25, P166, DOI 10.1002/ana.410250210
   DOTY RL, 1984, PHYSIOL BEHAV, V32, P489, DOI 10.1016/0031-9384(84)90269-5
   Eisensehr I, 2000, BRAIN, V123, P1155, DOI 10.1093/brain/123.6.1155
   Fantini ML, 2006, BRAIN RES BULL, V70, P386, DOI 10.1016/j.brainresbull.2006.07.008
   Ferini-Strambi L, 2004, NEUROLOGY, V62, P41, DOI 10.1212/01.WNL.0000101726.69701.FA
   FeriniStrambi L, 1996, SLEEP, V19, P367, DOI 10.1093/sleep/19.5.367
   Gagnon JF, 2009, ANN NEUROL, V66, P39, DOI 10.1002/ana.21680
   Gagnon JF, 2004, NEUROLOGY, V62, P401, DOI 10.1212/01.WNL.0000106460.34682.E9
   Gagnon JF, 2002, NEUROLOGY, V59, P585, DOI 10.1212/WNL.59.4.585
   Gjerstad MD, 2008, J NEUROL NEUROSUR PS, V79, P387, DOI 10.1136/jnnp.2007.116830
   Herting B, 2008, J NEUROL, V255, P367, DOI 10.1007/s00415-008-0665-5
   HUGHES AJ, 1992, J NEUROL NEUROSUR PS, V55, P181, DOI 10.1136/jnnp.55.3.181
   Huisman E, 2004, MOVEMENT DISORD, V19, P687, DOI 10.1002/mds.10713
   Hummel T, 1997, CHEM SENSES, V22, P39, DOI 10.1093/chemse/22.1.39
   Iijima M, 2011, EUR J NEUROL, V18, P425, DOI 10.1111/j.1468-1331.2010.03167.x
   Iranzo A, 2005, NEUROLOGY, V65, P247, DOI 10.1212/01.wnl.0000168864.97813.e0
   Iranzo A, 2002, J NEUROL NEUROSUR PS, V72, P661, DOI 10.1136/jnnp.72.5.661
   Iranzo A, 2013, PARKINSONISM RELAT D, V19, P600, DOI 10.1016/j.parkreldis.2013.02.009
   Iranzo A, 2013, LANCET NEUROL, V12, P443, DOI 10.1016/S1474-4422(13)70056-5
   Iranzo A, 2011, LANCET NEUROL, V10, P797, DOI 10.1016/S1474-4422(11)70152-1
   Iranzo A, 2006, LANCET NEUROL, V5, P572, DOI 10.1016/S1474-4422(06)70476-8
   Iranzo A, 2010, LANCET NEUROL, V9, P1070, DOI 10.1016/S1474-4422(10)70216-7
   Iranzo A, 2009, SLEEP MED REV, V13, P385, DOI 10.1016/j.smrv.2008.11.003
   Iranzo A, 2006, SLEEP MED CLIN, V1, P127, DOI 10.1016/j.jsmc.2005.11.003
   Kaye J, 2006, MOVEMENT DISORD, V21, P1270, DOI 10.1002/mds.20942
   Kumru H, 2008, SLEEP, V31, P1418
   Kumru H, 2007, SLEEP MED, V8, P779, DOI 10.1016/j.sleep.2007.02.005
   Leentjens AFG, 2003, MOVEMENT DISORD, V18, P414, DOI 10.1002/mds.10387
   Massicotte-Marquez J, 2005, ANN NEUROL, V57, P277, DOI 10.1002/ana.20373
   Minguez-Castellanos A, 2007, NEUROLOGY, V68, P2012, DOI 10.1212/01.wnl.0000264429.59379.d9
   Miyamoto T, 2006, NEUROLOGY, V67, P2236, DOI 10.1212/01.wnl.0000249313.25627.2e
   Müller B, 2011, MOVEMENT DISORD, V26, P65, DOI 10.1002/mds.23387
   Nilsson FM, 2002, ACTA PSYCHIAT SCAND, V106, P202, DOI 10.1034/j.1600-0447.2002.02229.x
   Nilsson FM, 2001, ACTA PSYCHIAT SCAND, V104, P380, DOI 10.1034/j.1600-0447.2001.00372.x
   Noyce AJ, 2012, ANN NEUROL, V72, P893, DOI 10.1002/ana.23687
   Ondo WG, 2001, NEUROLOGY, V57, P1392, DOI 10.1212/WNL.57.8.1392
   Ponsen MM, 2010, J NEUROL NEUROSUR PS, V81, P396, DOI 10.1136/jnnp.2009.183715
   Ponsen MM, 2004, ANN NEUROL, V56, P173, DOI 10.1002/ana.20160
   Postuma RB, 2008, J NEUROL NEUROSUR PS, V79, P1117, DOI 10.1136/jnnp.2008.149195
   Postuma RB, 2009, NEUROLOGY, V72, P1296, DOI 10.1212/01.wnl.0000340980.19702.6e
   Postuma RB, 2012, MOVEMENT DISORD, V26, P1529
   Postuma RB, 2008, MOVEMENT DISORD, V23, P1665, DOI 10.1002/mds.22099
   Postuma RB, 2012, MOVEMENT DISORD, V27, P720, DOI 10.1002/mds.24939
   Postuma RB, 2011, ANN NEUROL, V69, P811, DOI 10.1002/ana.22282
   Reijnders JSAM, 2008, MOVEMENT DISORD, V23, P183, DOI 10.1002/mds.21803
   Romenets Silvia Rios, 2012, MOV DISORD, V27, P996, DOI 10.1002/mds.25086
   Ross GW, 2008, ANN NEUROL, V63, P167, DOI 10.1002/ana.21291
   Ross GW, 2006, MOVEMENT DISORD, V21, P2062, DOI 10.1002/mds.21076
   SANTAMARIA J, 1986, NEUROLOGY, V36, P1130, DOI 10.1212/WNL.36.8.1130
   Schenck CH, 2013, SLEEP MED, V14, P744, DOI 10.1016/j.sleep.2012.10.009
   Schenck CH, 1996, NEUROLOGY, V46, P388, DOI 10.1212/WNL.46.2.388
   Shannon KM, 2012, MOVEMENT DISORD, V27, P716, DOI 10.1002/mds.25020
   Shannon KM, 2012, MOVEMENT DISORD, V27, P709, DOI 10.1002/mds.23838
   Shiba M, 2000, MOVEMENT DISORD, V15, P669, DOI 10.1002/1531-8257(200007)15:4<669::AID-MDS1011>3.0.CO;2-5
   Siderowf A, 2005, NEUROLOGY, V64, P1716, DOI 10.1212/01.WNL.0000161874.52302.5D
   Siderowf A, 2012, MOVEMENT DISORD, V27, P406, DOI 10.1002/mds.24892
   Sixel-Döring F, 2011, NEUROLOGY, V77, P1048, DOI 10.1212/WNL.0b013e31822e560e
   Sommer U, 2004, MOVEMENT DISORD, V19, P1196, DOI 10.1002/mds.20141
   Stiasny-Kolster K, 2005, BRAIN, V128, P126, DOI 10.1093/brain/awh322
   Stockner H, 2009, MOVEMENT DISORD, V24, P1906, DOI 10.1002/mds.22483
   Tandberg E, 1996, ARCH NEUROL-CHICAGO, V53, P175, DOI 10.1001/archneur.1996.00550020087019
   Tissingh G, 2001, MOVEMENT DISORD, V16, P41, DOI 10.1002/1531-8257(200101)16:1<41::AID-MDS1017>3.0.CO;2-M
   Tolosa E, 2009, NEUROLOGY, V72, PS12, DOI 10.1212/WNL.0b013e318198db11
   UCHIYAMA M, 1995, NEUROLOGY, V45, P709, DOI 10.1212/WNL.45.4.709
   Ueki A, 2004, J NEUROL, V251, P18, DOI 10.1007/s00415-004-1706-3
   Vendette M, 2007, NEUROLOGY, V69, P1843, DOI 10.1212/01.wnl.0000278114.14096.74
   Wetter TC, 2001, WIEN KLIN WOCHENSCHR, V113, P249
NR 84
TC 20
Z9 22
U1 0
U2 20
PU SPRINGER
PI NEW YORK
PA 233 SPRING ST, NEW YORK, NY 10013 USA
SN 1528-4042
EI 1534-6293
J9 CURR NEUROL NEUROSCI
JI Curr. Neurol. Neurosci. Rep.
PD SEP 15
PY 2013
VL 13
IS 9
BP 
EP 
DI 10.1007/s11910-013-0373-0
PG 9
WC Clinical Neurology; Neurosciences
SC Neurosciences & Neurology
GA 221FD
UT WOS:000324642300002
PM 23881622
DA 2024-02-02
ER

PT J
AU Yu, SY
   Sun, L
   Liu, Z
   Huang, XY
   Zuo, LJ
   Cao, CJ
   Zhang, W
   Wang, XM
AF Yu, Shu-yang
   Sun, Li
   Liu, Zhuo
   Huang, Xi-yan
   Zuo, Li-jun
   Cao, Chen-jie
   Zhang, Wei
   Wang, Xiao-min
TI Sleep Disorders in Parkinson's Disease: Clinical Features, Iron Metabolism and Related Mechanism
SO PLOS ONE
LA English
DT Article
ID restless legs syndrome; rheumatoid-arthritis; alzheimers-disease; substantia-nigra; disturbances; quality; pathology; alpha
AB Objective: To investigate clinical features, iron metabolism and neuroinflammation in Parkinson's disease (PD) patients with sleep disorders (SD). Methods: 211 PD patients were evaluated by Pittsburgh Sleep Quality Index (PSQI) and a body of scales for motor symptoms and non-motor symptoms. 94 blood and 38 cerebral spinal fluid (CSF) samples were collected and iron and its metabolism-relating proteins, neuroinflammatory factors were detected and analyzed. Results: 136 cases (64.5%) of PD patients were accompanied by SD. Factor with the highest score in PSQI was daytime dysfunction. Depression, restless leg syndrome, autonomic symptoms and fatigue contributed 68.6% of the variance of PSQI score. Transferrin level in serum and tumor necrosis factor-alpha level in CSF decreased, and the levels of iron, transferrin, lactoferrin and prostaglandin E-2 in CSF increased in PD patients with SD compared with those without SD. In CSF, prostaglandin E-2 level was positively correlated with the levels of transferrin and lactoferrin, and tumor necrosis factor-alpha level was negatively correlated with the levels of iron, transferrin and lactoferrin in CSF. Conclusions: Depression, restless leg syndrome, autonomic disorders and fatigue are the important contributors for the poor sleep in PD patients. Abnormal iron metabolism may cause excessive iron deposition in brain and be related to SD in PD patients through dual potential mechanisms, including neuroinflammation by activating microglia and neurotoxicity by targeting neurons. Hence, inhibition of iron deposition-related neuroinflammation and neurotoxicity may cast a new light for drug development for SD in PD patients.
C1 [Yu, Shu-yang; Sun, Li; Liu, Zhuo; Huang, Xi-yan; Zuo, Li-jun; Cao, Chen-jie; Zhang, Wei] Capital Med Univ, Beijing Tiantan Hosp, Dept Neurol, Beijing, Peoples R China.
   [Wang, Xiao-min] Capital Med Univ, Dept Physiol, Beijing, Peoples R China.
C3 Capital Medical University; Capital Medical University
RP Zhang, W (corresponding author), Capital Med Univ, Beijing Tiantan Hosp, Dept Neurol, Beijing, Peoples R China.
EM ttyyzw@163.com
FU National Basic Research Program of China [2011CB504100]; National Natural Science Foundation of China [81071015, 81030062]; High Level Technical Personnel Training Project of Beijing Health System [2009-3-26]; Capital Clinical Characteristic Application Research [Z121107001012161]; Capital Medical University [10JL49]
CR Altamura S, 2009, J ALZHEIMERS DIS, V16, P879, DOI 10.3233/JAD-2009-1010
   Arreguin S, 2009, J INORG BIOCHEM, V103, P87, DOI 10.1016/j.jinorgbio.2008.09.007
   Boddy F, 2007, INT J GERIATR PSYCH, V22, P529, DOI 10.1002/gps.1709
   Borie C, 2002, J NEUROL, V249, P801, DOI 10.1007/s00415-002-0704-6
   Braak H, 2004, CELL TISSUE RES, V318, P121, DOI 10.1007/s00441-004-0956-9
   Braak H, 2003, NEUROBIOL AGING, V24, P197, DOI 10.1016/S0197-4580(02)00065-9
   Diederich NJ, 2012, J NEUROL SCI, V314, P12, DOI 10.1016/j.jns.2011.10.025
   Febbraro F, 2013, EXP NEUROL, V0, P0
   Fragiadaki K, 2012, J RHEUMATOL, V39, P60, DOI 10.3899/jrheum.110617
   Haack M, 2009, PAIN, V145, P136, DOI 10.1016/j.pain.2009.05.029
   HUGHES AJ, 1992, J NEUROL NEUROSUR PS, V55, P181, DOI 10.1136/jnnp.55.3.181
   Kaynak D, 2005, EUR J NEUROL, V12, P199, DOI 10.1111/j.1468-1331.2004.00971.x
   Menza M, 2010, MOVEMENT DISORD, V25, PS117, DOI 10.1002/mds.22788
   Murillo-Rodriguez Eric, 2012, CENTRAL NERVOUS SYSTEM AGENTS IN MEDICINAL CHEMISTRY, V12, P38
   OESTREICHER E, 1994, BRAIN RES, V660, P8, DOI 10.1016/0006-8993(94)90833-8
   Ondo WG, 2002, ARCH NEUROL-CHICAGO, V59, P421, DOI 10.1001/archneur.59.3.421
   Pal PK, 2004, PARKINSONISM RELAT D, V10, P157, DOI 10.1016/j.parkreldis.2003.11.002
   Pedroso JL, 2012, J NEUROL SCI, V319, P59, DOI 10.1016/j.jns.2012.05.015
   Powers KM, 2009, PARKINSONISM RELAT D, V15, P47, DOI 10.1016/j.parkreldis.2008.03.002
   Riedel O, 2010, J NEUROL, V257, P1073, DOI 10.1007/s00415-010-5465-z
   Rye DB, 2004, NEUROLOGY, V63, PS2, DOI 10.1212/WNL.63.8_suppl_3.S2
   Rye DB, 2000, J SLEEP RES, V9, P63, DOI 10.1046/j.1365-2869.2000.00201.x
   Salazar J, 2008, P NATL ACAD SCI USA, V105, P18578, DOI 10.1073/pnas.0804373105
   Scaccabarozzi A, 2000, BRIT J HAEMATOL, V110, P978, DOI 10.1046/j.1365-2141.2000.02280.x
   Scaravilli T, 2003, NEUROL SCI, V24, P209, DOI 10.1007/s10072-003-0134-y
   Sian-Hülsmann J, 2011, J NEUROCHEM, V118, P939, DOI 10.1111/j.1471-4159.2010.07132.x
   SIMEONOVA PP, 1995, AM J RESP CELL MOL, V12, P676, DOI 10.1165/ajrcmb.12.6.7539275
   Suzuki Keisuke, 2012, BRAIN AND NERVE (TOKYO), V64, P342
   Tandberg E, 1998, MOVEMENT DISORD, V13, P895, DOI 10.1002/mds.870130606
   Wells G, 2010, ANN RHEUM DIS, V69, P1768, DOI 10.1136/ard.2009.119727
   Wu LJC, 2004, BRAIN RES, V1001, P108, DOI 10.1016/j.brainres.2003.10.066
NR 31
TC 20
Z9 22
U1 0
U2 14
PU PUBLIC LIBRARY SCIENCE
PI SAN FRANCISCO
PA 1160 BATTERY STREET, STE 100, SAN FRANCISCO, CA 94111 USA
SN 1932-6203
EI 
J9 PLOS ONE
JI PLoS One
PD DEC 23
PY 2013
VL 8
IS 12
BP 
EP 
DI 10.1371/journal.pone.0082924
PG 7
WC Multidisciplinary Sciences
SC Science & Technology - Other Topics
GA 278IG
UT WOS:000328882000039
PM 24376607
DA 2024-02-02
ER

PT J
AU García-Lorenzo, D
   Longo-Dos Santos, C
   Ewenczyk, C
   Leu-Semenescu, S
   Gallea, C
   Quattrocchi, G
   Lobo, PP
   Poupon, C
   Benali, H
   Arnulf, I
   Vidailhet, M
   Lehericy, S
AF Garcia-Lorenzo, Daniel
   Longo-Dos Santos, Clarisse
   Ewenczyk, Claire
   Leu-Semenescu, Smaranda
   Gallea, Cecile
   Quattrocchi, Graziella
   Lobo, Patricia Pita
   Poupon, Cyril
   Benali, Habib
   Arnulf, Isabelle
   Vidailhet, Marie
   Lehericy, Stephane
TI The coeruleus/subcoeruleus complex in rapid eye movement sleep behaviour disorders in Parkinson's disease
SO BRAIN
LA English
DT Article
DE MRI; RBD; diffusion imaging; neuromelanin-sensitive imaging; VBM
ID human locus-coeruleus; rem-sleep; substantia-nigra; catecholamine neurons; motor control; brain-stem; neuromelanin; nucleus; system; state
AB In Parkinson's disease, rapid eye movement sleep behaviour disorder is an early non-dopaminergic syndrome with nocturnal violence and increased muscle tone during rapid eye movement sleep that can precede Parkinsonism by several years. The neuronal origin of rapid eye movement sleep behaviour disorder in Parkinson's disease is not precisely known; however, the locus subcoeruleus in the brainstem has been implicated as this structure blocks muscle tone during normal rapid eye movement sleep in animal models and can be damaged in Parkinson's disease. Here, we studied the integrity of the locus coeruleus/subcoeruleus complex in patients with Parkinson's disease using combined neuromelanin-sensitive, structural and diffusion magnetic resonance imaging approaches. We compared 24 patients with Parkinson's disease and rapid eye movement sleep behaviour disorder, 12 patients without rapid eye movement sleep behaviour disorder and 19 age- and gender-matched healthy volunteers. All subjects underwent clinical examination and characterization of rapid eye movement sleep using video-polysomnography and multimodal imaging at 3 T. Using neuromelanin-sensitive imaging, reduced signal intensity was evident in the locus coeruleus/subcoeruleus area in patients with Parkinson's disease that was more marked in patients with than those without rapid eye movement sleep behaviour disorder. Reduced signal intensity correlated with the percentage of abnormally increased muscle tone during rapid eye movement sleep. The results confirmed that this complex is affected in Parkinson's disease and showed a gradual relationship between damage to this structure, presumably the locus subcoeruleus, and abnormal muscle tone during rapid eye movement sleep, which is the cardinal marker of rapid eye movement sleep behaviour disorder. In longitudinal studies, the technique may also provide early markers of non-dopaminergic Parkinson's disease pathology to predict the occurrence of Parkinson's disease.
C1 [Garcia-Lorenzo, Daniel; Gallea, Cecile; Lehericy, Stephane] Inst Cerveau & Moelle Epiniere, Ctr Neuroimagerie Rech, Paris, France.
   [Garcia-Lorenzo, Daniel; Ewenczyk, Claire; Leu-Semenescu, Smaranda; Gallea, Cecile; Quattrocchi, Graziella; Lobo, Patricia Pita; Arnulf, Isabelle; Vidailhet, Marie; Lehericy, Stephane] Univ Paris 06, Ctr Rech, Inst Cerveau & Moelle Epiniere, UMR S975, Paris, France.
   [Garcia-Lorenzo, Daniel; Ewenczyk, Claire; Leu-Semenescu, Smaranda; Gallea, Cecile; Quattrocchi, Graziella; Lobo, Patricia Pita; Arnulf, Isabelle; Vidailhet, Marie; Lehericy, Stephane] INSERM, U975, Paris, France.
   [Garcia-Lorenzo, Daniel; Ewenczyk, Claire; Leu-Semenescu, Smaranda; Gallea, Cecile; Quattrocchi, Graziella; Lobo, Patricia Pita; Arnulf, Isabelle; Vidailhet, Marie; Lehericy, Stephane] CNRS, UMR 7225, Paris, France.
   [Longo-Dos Santos, Clarisse; Poupon, Cyril] CEA, NeuroSpin, F-91191 Gif Sur Yvette, France.
   [Ewenczyk, Claire; Quattrocchi, Graziella; Lobo, Patricia Pita; Vidailhet, Marie] Grp Hosp Pitie Salpetriere, F-75651 Paris 13, France.
   [Leu-Semenescu, Smaranda; Arnulf, Isabelle] Grp Hosp Pitie Salpetriere, Serv Pathol Sommeil, F-75651 Paris 13, France.
   [Benali, Habib] INSERM, U678, Lab Imagerie Fonct, Paris, France.
   [Lehericy, Stephane] Grp Hosp Pitie Salpetriere, Serv Neuroradiol, F-75651 Paris 13, France.
C3 Sorbonne Universite; Sorbonne Universite; Institut National de la Sante et de la Recherche Medicale (Inserm); Centre National de la Recherche Scientifique (CNRS); CNRS - National Institute for Biology (INSB); CEA; Sorbonne Universite; Assistance Publique Hopitaux Paris (APHP); Hopital Universitaire Pitie-Salpetriere - APHP; Sorbonne Universite; Assistance Publique Hopitaux Paris (APHP); Hopital Universitaire Pitie-Salpetriere - APHP; Institut National de la Sante et de la Recherche Medicale (Inserm); Assistance Publique Hopitaux Paris (APHP); Hopital Universitaire Pitie-Salpetriere - APHP; Sorbonne Universite
RP Lehericy, S (corresponding author), Grp Hosp Pitie Salpetriere, CENIR ICM, F-75651 Paris 13, France.
EM stephane.lehericy@psl.ap-hop-paris.fr
FU Agence Nationale de la Recherche (ANRMNP, Nucleipark); DHOS-Inserm (Nucleipark); France Parkinson; Ecole Neuroscience de Paris; 'Investissements d'avenir' [ANR-10-IAIHU-06]; Institut Federatif de Recherche 49 (IFR 49)
CR Arnulf I, 2000, NEUROLOGY, V55, P281, DOI 10.1212/WNL.55.2.281
   Arnulf I, 2012, MOVEMENT DISORD, V27, P677, DOI 10.1002/mds.24957
   Ashburner J, 2005, NEUROIMAGE, V26, P839, DOI 10.1016/j.neuroimage.2005.02.018
   Avants BB, 2008, MED IMAGE ANAL, V12, P26, DOI 10.1016/j.media.2007.06.004
   BAKER KG, 1989, EXP BRAIN RES, V77, P257, DOI 10.1007/BF00274983
   BAZELON M, 1967, NEUROLOGY, V17, P512, DOI 10.1212/WNL.17.5.512
   Boeve BF, 2007, BRAIN, V130, P2770, DOI 10.1093/brain/awm056
   Boissard R, 2003, EUR J NEUROSCI, V18, P1627, DOI 10.1046/j.1460-9568.2003.02861.x
   Boissard R, 2002, EUR J NEUROSCI, V16, P1959, DOI 10.1046/j.1460-9568.2002.02257.x
   Braak H, 2004, CELL TISSUE RES, V318, P121, DOI 10.1007/s00441-004-0956-9
   Braak H, 2003, NEUROBIOL AGING, V24, P197, DOI 10.1016/S0197-4580(02)00065-9
   Burke RE, 2008, ANN NEUROL, V64, P485, DOI 10.1002/ana.21541
   CHANPALAY V, 1989, J COMP NEUROL, V287, P357, DOI 10.1002/cne.902870307
   CHANPALAY V, 1989, J COMP NEUROL, V287, P373, DOI 10.1002/cne.902870308
   Comella CL, 1998, NEUROLOGY, V51, P526, DOI 10.1212/WNL.51.2.526
   De Cock VC, 2007, BRAIN, V130, P450, DOI 10.1093/brain/awl363
   De Cock VC, 2011, BRAIN, V134, P856, DOI 10.1093/brain/awq379
   Delmaire C, 2009, ARCH NEUROL-CHICAGO, V66, P502, DOI 10.1001/archneurol.2009.8
   Douaud G, 2009, NEUROIMAGE, V46, P958, DOI 10.1016/j.neuroimage.2009.03.044
   Duclap D, 2012, CONNECTOMIST 2 0 NOV, V0, P0
   Enochs WS, 1997, RADIOLOGY, V204, P417, DOI 10.1148/radiology.204.2.9240529
   FOLSTEIN MF, 1975, J PSYCHIAT RES, V12, P189, DOI 10.1016/0022-3956(75)90026-6
   Fonov V, 2011, NEUROIMAGE, V54, P313, DOI 10.1016/j.neuroimage.2010.07.033
   Ford AH, 2013, MOVEMENT DISORD, V28, P832, DOI 10.1002/mds.25367
   Gagnon JF, 2002, NEUROLOGY, V59, P585, DOI 10.1212/WNL.59.4.585
   GERMAN DC, 1988, J NEUROSCI, V8, P1776
   Iber C., 2007, THE AASM MANUAL FOR THE SCORING OF SLEEP AND ASSOCIATED EVENTS: RULES, V0, P0
   Iranzo A, 2006, LANCET NEUROL, V5, P572, DOI 10.1016/S1474-4422(06)70476-8
   Iranzo A, 2009, SLEEP MED, V10, P9, DOI 10.1016/j.sleep.2008.03.005
   Jenkinson M, 2012, NEUROIMAGE, V62, P782, DOI 10.1016/j.neuroimage.2011.09.015
   Keren NI, 2009, NEUROIMAGE, V47, P1261, DOI 10.1016/j.neuroimage.2009.06.012
   Kimura K, 2000, NEUROLOGY, V55, P894, DOI 10.1212/WNL.55.6.894
   Lavault S, 2010, J NEUROL, V257, P1154, DOI 10.1007/s00415-010-5482-y
   Le Bihan D, 2012, NEUROIMAGE, V61, P324, DOI 10.1016/j.neuroimage.2011.11.006
   Limousin N, 2009, SLEEP MED, V10, P1059, DOI 10.1016/j.sleep.2008.12.006
   Lu J, 2006, NATURE, V441, P589, DOI 10.1038/nature04767
   Luppi PH, 2011, SLEEP MED REV, V15, P153, DOI 10.1016/j.smrv.2010.08.002
   Manjón JV, 2010, J MAGN RESON IMAGING, V31, P192, DOI 10.1002/jmri.22003
   Montplaisir J, 2010, MOVEMENT DISORD, V25, P2044, DOI 10.1002/mds.23257
   Ohm TG, 1997, NEUROBIOL AGING, V18, P393, DOI 10.1016/S0197-4580(97)00034-1
   Postuma RB, 2009, NEUROLOGY, V72, P1296, DOI 10.1212/01.wnl.0000340980.19702.6e
   Postuma RB, 2006, NEUROLOGY, V66, P845, DOI 10.1212/01.wnl.0000203648.80727.5b
   Provini F, 2004, MOVEMENT DISORD, V19, P719, DOI 10.1002/mds.20027
   Sasaki M, 2006, NEUROREPORT, V17, P1215, DOI 10.1097/01.wnr.0000227984.84927.a7
   SASTRE JP, 1979, PHYSIOL BEHAV, V22, P979
   Schenck CH, 2002, SLEEP, V25, P120, DOI 10.1093/sleep/25.2.120
   Scherfler C, 2011, ANN NEUROL, V69, P400, DOI 10.1002/ana.22245
   Shibata Eri, 2006, MAGN RESON MED SCI, V5, P197, DOI 10.2463/mrms.5.197
   Sled JG, 1998, IEEE T MED IMAGING, V17, P87, DOI 10.1109/42.668698
   Tippmann-Peikert M, 2006, NEUROLOGY, V66, P1277, DOI 10.1212/01.wnl.0000208518.72660.ff
   Tohka J, 2004, NEUROIMAGE, V23, P84, DOI 10.1016/j.neuroimage.2004.05.007
   Unger MM, 2010, SLEEP, V33, P767, DOI 10.1093/sleep/33.6.767
   Zecca L, 2003, TRENDS NEUROSCI, V26, P578, DOI 10.1016/j.tins.2003.08.009
NR 53
TC 203
Z9 221
U1 4
U2 39
PU OXFORD UNIV PRESS
PI OXFORD
PA GREAT CLARENDON ST, OXFORD OX2 6DP, ENGLAND
SN 0006-8950
EI 1460-2156
J9 BRAIN
JI Brain
PD JUL 15
PY 2013
VL 136
IS 
BP 2120
EP 2129
DI 10.1093/brain/awt152
PG 10
WC Clinical Neurology; Neurosciences
SC Neurosciences & Neurology
GA 173EF
UT WOS:000321060200019
PM 23801736
DA 2024-02-02
ER

PT J
AU Bonnet, AM
   Czernecki, V
AF Bonnet, Anne Marie
   Czernecki, Virginie
TI Non-motor symptoms in Parkinson's disease: cognition and behavior
SO GERIATRIE ET PSYCHOLOGIE NEUROPSYCHIATRIE DE VIEILLISSEMENT
LA French
DT Article
DE non-motor symptoms; depression; anxiety; apathy; impulse control disorder; cognitive decline; hallucinations
ID impulse control disorders; visual hallucinations; depression scale; hospital anxiety; rating-scale; apathy; validation; inventory; dopamine; dementia
AB Although the diagnosis of Parkinson disease is based on motor symptoms, it is now well known that non-motor symptoms are an integral part of this pathology, involving in fact multiple systems. These non-motor symptoms affect large population of patients and can appear sometimes before the motor disorders. The non-motor symptoms include mainly neuropsychological difficulties, neuropsychiatric symptoms, and autonomic disorders, but involve also pain and sleep disturbances for example. Depression may occur at any stage of the disease, and consists in major depressive disorder, minor depressive disorder, and dysthymia. During the course of the disease, 50% of patients experience anxiety. Apathy is present in up to 30-40% of patients, due to loss of motivation, appearing in emotional, intellectual and behavioral domains. Dopamine dysregulation syndrome and impulse control disorders are not rare, and in relation with dopaminergic therapies. Impulse control disorders include pathological gambling, hyper sexuality, compulsive shopping, and eating disorder. Visual hallucinations can occur in 30% of patients, mostly induced by dopaminergic therapies. Often, they have deeper impact on the quality of life than the motor symptoms themselves, which stay the focus of attention during consulting. Identifying those can help in providing better care with a positive impact on the quality of life of the patients.
C1 [Bonnet, Anne Marie; Czernecki, Virginie] Grp Hosp Pitie Salpetriere, Dept Neurol, Inserm CIC 9503, CRICM UMR S975, F-75634 Paris, France.
C3 Institut National de la Sante et de la Recherche Medicale (Inserm); Assistance Publique Hopitaux Paris (APHP); Hopital Universitaire Pitie-Salpetriere - APHP; Sorbonne Universite
RP Bonnet, AM (corresponding author), Grp Hosp Pitie Salpetriere, Dept Neurol, Inserm CIC 9503, CRICM UMR S975, F-75634 Paris, France.
EM anne-marie.bonnet@psl.aphp.fr
CR Aarsland D, 2004, J GERIATR PSYCH NEUR, V17, P164, DOI 10.1177/0891988704267463
   Aarsland D, 2005, MOVEMENT DISORD, V20, P1255, DOI 10.1002/mds.20527
   Aarsland D, 2010, J NEUROL SCI, V289, P18, DOI 10.1016/j.jns.2009.08.034
   Ardouin C, 2009, REV NEUROL-FRANCE, V165, P845, DOI 10.1016/j.neurol.2009.06.003
   BECK AT, 1988, J CONSULT CLIN PSYCH, V56, P893, DOI 10.1037/0022-006X.56.6.893
   BECK AT, 1961, ARCH GEN PSYCHIAT, V4, P561, DOI 10.1001/archpsyc.1961.01710120031004
   Belzer Kenneth, 2004, J PSYCHIATR PRACT, V10, P296, DOI 10.1097/00131746-200409000-00003
   Benito-León J, 2012, MOVEMENT DISORD, V27, P211, DOI 10.1002/mds.23872
   Braak H, 2003, NEUROBIOL AGING, V24, P197, DOI 10.1016/S0197-4580(02)00065-9
   Braak H, 2006, MOVEMENT DISORD, V21, P2042, DOI 10.1002/mds.21065
   Chaudhuri KR, 2006, LANCET NEUROL, V5, P235, DOI 10.1016/S1474-4422(06)70373-8
   CUMMINGS JL, 1992, AM J PSYCHIAT, V149, P443
   CUMMINGS JL, 1994, NEUROLOGY, V44, P2308, DOI 10.1212/WNL.44.12.2308
   Czernecki V, 2008, MOVEMENT DISORD, V23, P964, DOI 10.1002/mds.21949
   de Lau LML, 2005, ARCH NEUROL-CHICAGO, V62, P1265, DOI 10.1001/archneur.62.8.1265
   Devos D, 2008, MOVEMENT DISORD, V23, P850, DOI 10.1002/mds.21966
   Dubois B, 2000, NEUROLOGY, V55, P1621, DOI 10.1212/WNL.55.11.1621
   Dubois B, 1997, J NEUROL, V244, P2, DOI 10.1007/pl00007725
   Dubois B, 2007, MOVEMENT DISORD, V22, P2314, DOI 10.1002/mds.21844
   Evans AH, 2004, CURR OPIN NEUROL, V17, P393, DOI 10.1097/01.wco.0000137528.23126.41
   Fénelon G, 2000, BRAIN, V123, P733, DOI 10.1093/brain/123.4.733
   FOLSTEIN MF, 1975, J PSYCHIAT RES, V12, P189, DOI 10.1016/0022-3956(75)90026-6
   Forno LS, 1996, J NEUROPATH EXP NEUR, V55, P259, DOI 10.1097/00005072-199603000-00001
   Forsaa EB, 2010, ARCH NEUROL-CHICAGO, V67, P996, DOI 10.1001/archneurol.2010.166
   Fox Susan H, 2007, HANDB CLIN NEUROL, V84, P157, DOI 10.1016/S0072-9752(07)84039-5
   Goetz C G, 1986, MOV DISORD, V1, P45, DOI 10.1002/mds.870010106
   Grant JE, 2005, AM J PSYCHIAT, V162, P2184, DOI 10.1176/appi.ajp.162.11.2184
   HAMILTON M, 1960, J NEUROL NEUROSUR PS, V23, P56, DOI 10.1136/jnnp.23.1.56
   HAMILTON M, 1959, BRIT J MED PSYCHOL, V32, P50, DOI 10.1111/j.2044-8341.1959.tb00467.x
   Hinnell C, 2012, MOVEMENT DISORD, V27, P236, DOI 10.1002/mds.23961
   Hughes TA, 2000, NEUROLOGY, V54, P1596, DOI 10.1212/WNL.54.8.1596
   Ibarretxe-Bilbao N, 2011, J NEUROL SCI, V310, P79, DOI 10.1016/j.jns.2011.06.019
   Iranzo A, 2010, LANCET NEUROL, V9, P1070, DOI 10.1016/S1474-4422(10)70216-7
   Kleiner-Fisman G, 2011, PARKINSONS DIS-US, V2011, P0, DOI 10.4061/2011/292719
   Lang AE, 2011, MOVEMENT DISORD, V26, P775, DOI 10.1002/mds.23609
   Lebouvier T, 2008, GUT, V57, P1741, DOI 10.1136/gut.2008.162503
   Leentjens AFG, 2011, MOVEMENT DISORD, V26, P407, DOI 10.1002/mds.23184
   LESHER EL, 1994, J CLIN PSYCHOL, V50, P256, DOI 10.1002/1097-4679(199403)50:2<256::AID-JCLP2270500218>3.0.CO;2-E
   Levy R, 2006, CEREB CORTEX, V16, P916, DOI 10.1093/cercor/bhj043
   MAHIEUX F, 1995, BEHAV NEUROL, V8, P15, DOI 10.3233/BEN-1995-8102
   MARIN RS, 1991, PSYCHIAT RES, V38, P143, DOI 10.1016/0165-1781(91)90040-V
   MARIN RS, 1991, J NEUROPSYCH CLIN N, V3, P243
   Marsh L, 2000, INT REV PSYCHIATR, V12, P307, DOI 10.1080/09540260020002532
   Martinez-Martin P, 2011, MOVEMENT DISORD, V26, P399, DOI 10.1002/mds.23462
   Mattis S., 1988, DEMENTIA RATING SCAL, V0, P0
   MCELROY SL, 1994, J CLIN PSYCHIAT, V55, P242
   Menza M, 2009, NEUROLOGY, V72, P886, DOI 10.1212/01.wnl.0000336340.89821.b3
   Miyasaki JM, 2007, MOVEMENT DISORD, V22, P1179, DOI 10.1002/mds.21296
   MONTGOMERY SA, 1979, BRIT J PSYCHIAT, V134, P382, DOI 10.1192/bjp.134.4.382
   Nasreddine ZS, 2005, J AM GERIATR SOC, V53, P695, DOI 10.1111/j.1532-5415.2005.53221.x
   Nirenberg MJ, 2006, MOVEMENT DISORD, V21, P524, DOI 10.1002/mds.20757
   OSullivan SS, 2008, MOVEMENT DISORD, V23, P101, DOI 10.1002/mds.21813
   Pontone G, 2006, NEUROLOGY, V67, P1258, DOI 10.1212/01.wnl.0000238401.76928.45
   Post KK, 2008, PARKINSONISM RELAT D, V14, P524, DOI 10.1016/j.parkreldis.2008.03.008
   Postuma RB, 2009, PARKINSONISM RELAT D, V15, PS105, DOI 10.1016/S1353-8020(09)70793-X
   Ramírez-Ruiz B, 2005, J NEUROL, V252, P1345, DOI 10.1007/s00415-005-0864-2
   Ravina B, 2007, NEUROLOGY, V69, P342, DOI 10.1212/01.wnl.0000268695.63392.10
   Remy P, 2005, BRAIN, V128, P1314, DOI 10.1093/brain/awh445
   Robert PH, 2002, INT J GERIATR PSYCH, V17, P1099, DOI 10.1002/gps.755
   Ross GW, 2008, ANN NEUROL, V63, P167, DOI 10.1002/ana.21291
   Schrag A, 2000, MOVEMENT DISORD, V15, P1112, DOI 10.1002/1531-8257(200011)15:6<1112::AID-MDS1008>3.0.CO;2-A
   Sheehan DV, 1998, J CLIN PSYCHIAT, V59, P34, DOI 10.4088/JCP.09m05305whi
   Shulman LM, 2001, MOVEMENT DISORD, V16, P507, DOI 10.1002/mds.1099
   Spielberger CD, 1983, STATE TRAIT ANXIETY, V0, P0
   Starkstein SE, 2008, J NEUROL NEUROSUR PS, V79, P1088, DOI 10.1136/jnnp.2007.136895
   STARKSTEIN SE, 1992, J NEUROPSYCH CLIN N, V4, P134
   Stockeel P, 2006, J NEUROL NEUROSUR PS, V77, P579
   Tan Louis C S, 2012, PARKINSONISM RELAT DISORD, V18 Suppl 1, PS74, DOI 10.1016/S1353-8020(11)70024-4
   Thobois S, 2010, BRAIN, V133, P1111, DOI 10.1093/brain/awq032
   Voon V, 2007, ARCH NEUROL-CHICAGO, V64, P1089, DOI 10.1001/archneur.64.8.1089
   Voon V, 2011, ANN NEUROL, V69, P986, DOI 10.1002/ana.22356
   Weintraub D, 2010, ARCH NEUROL-CHICAGO, V67, P589, DOI 10.1001/archneurol.2010.65
   Weintraub D, 2009, MOVEMENT DISORD, V24, P1461, DOI 10.1002/mds.22571
   Williams DR, 2008, J NEUROL NEUROSUR PS, V79, P652, DOI 10.1136/jnnp.2007.124677
   Williams DR, 2005, LANCET NEUROL, V4, P605, DOI 10.1016/S1474-4422(05)70146-0
   Witjas T, 2002, NEUROLOGY, V59, P408, DOI 10.1212/WNL.59.3.408
   ZIGMOND AS, 1983, ACTA PSYCHIAT SCAND, V67, P361, DOI 10.1111/j.1600-0447.1983.tb09716.x
NR 77
TC 8
Z9 9
U1 0
U2 23
PU JOHN LIBBEY EUROTEXT LTD
PI MONTROUGE
PA 127 AVE DE LA REPUBLIQUE, 92120 MONTROUGE, FRANCE
SN 2115-8789
EI 2115-7863
J9 GERIATR PSYCHOL NEUR
JI Geriatr. Psychol. Neuropsychiat. Vieil.
PD SEP 15
PY 2013
VL 11
IS 3
BP 295
EP 304
DI 10.1684/pnv.2013.0423
PG 10
WC Psychiatry; Psychology
SC Psychiatry; Psychology
GA 228DG
UT WOS:000325164900008
PM 24026132
DA 2024-02-02
ER

PT J
AU Zibetti, M
   Rizzone, M
   Merola, A
   Angrisano, S
   Rizzi, L
   Montanaro, E
   Cicolin, A
   Lopiano, L
AF Zibetti, M.
   Rizzone, M.
   Merola, A.
   Angrisano, S.
   Rizzi, L.
   Montanaro, E.
   Cicolin, A.
   Lopiano, L.
TI Sleep improvement with levodopa/carbidopa intestinal gel infusion in Parkinson disease
SO ACTA NEUROLOGICA SCANDINAVICA
LA English
DT Article
DE Parkinson's disease; levodopa; carbidopa intestinal gel infusion; sleep disorders; excessive daytime sleepiness
ID quality-of-life; nonmotor symptoms; daytime sleepiness; levodopa infusion; scale; multicenter
AB Background Sleep disorders are common in patients with advanced Parkinson's disease (PD). Nocturnal akinesia and sleep fragmentation frequently coexist with daytime sleepiness, influencing daytime functioning. Levodopa/carbidopa intestinal gel (LCIG) infusion has been shown to improve motor complications in advanced PD, and preliminary findings suggest that sleep might improve following LCIG infusion. Objective To analyze the impact of LCIG infusion on sleep symptoms and daytime sleepiness in patients with PD. Methods Twelve consecutive patients with PD completed the PD-Sleep-Scale-version-2 (PDSS-2) and the Epworth-Sleepiness-Scale (ESS) at baseline and after 24months of LCIG treatment. Activities of daily living, motor symptoms and complications were assessed with the Unified-PD-rating-Scale section II, III, and IV. Results Nocturnal sleep improved substantially in all patients switched to LCIG infusion. PDSS-2 total score and subscores for Disturbed sleep', Motor symptoms at night', and PD symptoms at night' were significantly reduced. ESS measures of daytime sleepiness also improved. Motor complications and activities of daily living improved significantly with LCIG. Conclusion Subjective measures of sleep quality and daytime sleepiness improve in patients with advanced PD undergoing LCIG infusion. Further studies with a larger number of patients and polysomnographic recordings are needed to confirm the beneficial effect on sleep and clarify the underlying mechanisms.
C1 [Zibetti, M.; Rizzone, M.; Merola, A.; Angrisano, S.; Rizzi, L.; Montanaro, E.; Cicolin, A.; Lopiano, L.] Univ Turin, Dept Neurosci, I-10124 Turin, Italy.
C3 University of Turin
RP Zibetti, M (corresponding author), Univ Turin, Dept Neurosci, Via Cherasco 15, I-10124 Turin, Italy.
EM maurizio.zibetti@gmail.com
CR Antonini A, 2007, MOVEMENT DISORD, V22, P1145, DOI 10.1002/mds.21500
   Barone P, 2009, MOVEMENT DISORD, V24, P1641, DOI 10.1002/mds.22643
   Bliwise DL, 2012, MOVEMENT DISORD, V27, P1118, DOI 10.1002/mds.25082
   Chaudhuri KR, 2002, J NEUROL NEUROSUR PS, V73, P629, DOI 10.1136/jnnp.73.6.629
   Ferreira JJ, 2006, EUR J NEUROL, V13, P209, DOI 10.1111/j.1468-1331.2006.01262.x
   Honig H, 2009, MOVEMENT DISORD, V24, P1468, DOI 10.1002/mds.22596
   JOHNS MW, 1991, SLEEP, V14, P540, DOI 10.1093/sleep/14.6.540
   Martinez-Martin P, 2007, MOVEMENT DISORD, V22, P1623, DOI 10.1002/mds.21586
   MARTINEZMARTIN P, 1994, MOVEMENT DISORD, V9, P76, DOI 10.1002/mds.870090112
   Nyholm D, 2005, NEUROLOGY, V65, P1506, DOI 10.1212/01.wnl.0000183146.78892.3f
   Nyholm D, 2012, PARKINSONISM RELAT D, V18, P916, DOI 10.1016/j.parkreldis.2012.06.022
   Poryazova R, 2010, EUR NEUROL, V63, P129, DOI 10.1159/000276402
   Puente V, 2010, PARKINSONISM RELAT D, V16, P218, DOI 10.1016/j.parkreldis.2009.07.015
   Rascol O, 2011, MOVEMENT DISORD, V26, P1072, DOI 10.1002/mds.23714
   Tomlinson CL, 2010, MOVEMENT DISORD, V25, P2649, DOI 10.1002/mds.23429
   Trenkwalder C, 2011, MOVEMENT DISORD, V26, P644, DOI 10.1002/mds.23476
NR 16
TC 43
Z9 43
U1 0
U2 9
PU WILEY-BLACKWELL
PI HOBOKEN
PA 111 RIVER ST, HOBOKEN 07030-5774, NJ USA
SN 0001-6314
EI 
J9 ACTA NEUROL SCAND
JI Acta Neurol. Scand.
PD MAY 15
PY 2013
VL 127
IS 5
BP e28
EP e32
DI 10.1111/ane.12075
PG 5
WC Clinical Neurology
SC Neurosciences & Neurology
GA 129RP
UT WOS:000317859900002
PM 23311399
DA 2024-02-02
ER

PT J
AU Oertel, W
   Vadasz, D
   Ries, V
   Mayer, G
   Eggert, KM
   Krenzer, M
   Unger, MM
   Höglinger, GU
   Mollenhauer, B
   Sixel-Döring, F
   Trenkwalder, C
   Depboylu, C
AF Oertel, W.
   Vadasz, D.
   Ries, V.
   Mayer, G.
   Eggert, K. M.
   Krenzer, M.
   Unger, M. M.
   Hoeglinger, G. U.
   Mollenhauer, B.
   Sixel-Doering, F.
   Trenkwalder, C.
   Depboylu, C.
TI Prodromal Markers of Parkinson's Disease
SO AKTUELLE NEUROLOGIE
LA German
DT Review
DE Parkinson's disease; prodromal marker; REM sleep behaviour disorder; dysautonomy; hyposmia
ID rem-sleep behavior; multiple-system atrophy; mild cognitive impairment; plasma alpha-synuclein; lewy-body disease; olfactory dysfunction; cerebrospinal-fluid; brain-stem; transcranial sonography; gastric-motility
AB Parkinson's disease (PD) is the second most common neurodegenerative disease in the elderly. It is characterised by the cardinal symptoms akinesia, rigidity and rest tremor. Besides these motor symptoms there are also non-motor signs like depression, hyposmia, autonomic dysfunction and specific sleep disorders. Many PD patients suffer from non-motor symptoms before the time of the neurological diagnosis. This prodromal phase can vary in duration. According to existing studies the highest sensitivity as prodromal marker is reached by hyposmia followed by autonomic dysfunction (constipation). Except for REM sleep behaviour disorder, the specificities for all current clinical markers are low. So-called biomarkers that predict the manifestation of motor symptoms of PD are not yet established in clinical routine. New markers or the combination of different markers may allow a better prognostic statement and, especially, may be helpful in the identification of appropriate patients for disease-modifying therapeutical studies.
C1 [Oertel, W.; Vadasz, D.; Ries, V.; Eggert, K. M.; Krenzer, M.; Depboylu, C.] Univ Marburg, Neurol Klin, D-35043 Marburg, Germany.
   [Unger, M. M.] Univ Klinikum Saarlandes, Neurol Klin, Homburg, Germany.
   [Hoeglinger, G. U.] Tech Univ Munich, Neurol Klin, D-80290 Munich, Germany.
   [Mollenhauer, B.; Sixel-Doering, F.; Trenkwalder, C.] Paracelsus Elena Klin, Zentrum Parkinson Syndrome & Bewegungsstorungen, Kassel, Germany.
C3 Philipps University Marburg; Universitatsklinikum des Saarlandes; Technical University of Munich
RP Depboylu, C (corresponding author), Univ Marburg, Neurol Klin, Baldingerstr, D-35043 Marburg, Germany.
EM oertelw@med.uni-marburg.de
CR Aaker GD, 2010, CLIN OPHTHALMOL, V4, P1427, DOI 10.2147/OPTH.S15136
   Aarsland D, 2005, ANN NEUROL, V58, P773, DOI 10.1002/ana.20635
   Aarsland D, 2010, NEUROLOGY, V75, P1062, DOI 10.1212/WNL.0b013e3181f39d0e
   Aarsland D, 2009, NEUROLOGY, V72, P1121, DOI 10.1212/01.wnl.0000338632.00552.cb
   Abbott RD, 2001, NEUROLOGY, V57, P456, DOI 10.1212/WNL.57.3.456
   Aerts MB, 2012, NEUROBIOL AGING, V33, P0, DOI 10.1016/j.neurobiolaging.2010.12.001
   Albin RL, 2000, NEUROLOGY, V55, P1410, DOI 10.1212/WNL.55.9.1410
   Alcalay RN, 2011, NEUROLOGY, V76, P319, DOI 10.1212/WNL.0b013e31820882aa
   Altintas Ö, 2008, DOC OPHTHALMOL, V116, P137, DOI 10.1007/s10633-007-9091-8
   American Academy of Sleep Medicine, 2005, INT CLASS SLEEP DIS, V0, P0
   Archibald NK, 2011, PARKINSONISM RELAT D, V17, P431, DOI 10.1016/j.parkreldis.2011.03.004
   Archibald NK, 2009, BRAIN, V132, P1128, DOI 10.1093/brain/awp068
   Ascherio A, 2009, ARCH NEUROL-CHICAGO, V66, P1460, DOI 10.1001/archneurol.2009.247
   Aurora RN, 2010, J CLIN SLEEP MED, V6, P85
   Barone P, 2009, MOVEMENT DISORD, V24, P1641, DOI 10.1002/mds.22643
   Beach TG, 2013, J NEUROPATH EXP NEUR, V72, P130, DOI 10.1097/NEN.0b013e3182805c72
   Bennett DA, 1996, NEW ENGL J MED, V334, P71, DOI 10.1056/NEJM199601113340202
   Berg D, 2013, MOVEMENT DISORD, V28, P216, DOI 10.1002/mds.25192
   Besong-Agbo D, 2013, NEUROLOGY, V80, P169, DOI 10.1212/WNL.0b013e31827b90d1
   Bjornarå KA, 2013, PARKINSONISM RELAT D, V19, P120, DOI 10.1016/j.parkreldis.2012.05.027
   Blekher T, 2009, PARKINSONISM RELAT D, V15, P506, DOI 10.1016/j.parkreldis.2009.01.002
   Boeve BF, 2007, BRAIN, V130, P2770, DOI 10.1093/brain/awm056
   Boeve BF, 2007, SLEEP MED, V8, P60, DOI 10.1016/j.sleep.2006.08.017
   Boeve BF, 2013, SLEEP MED, V14, P754, DOI 10.1016/j.sleep.2012.10.015
   Boeve BF, 2004, J GERIATR PSYCH NEUR, V17, P146, DOI 10.1177/0891988704267465
   Boeve BF, 2011, SLEEP MED, V12, P445, DOI 10.1016/j.sleep.2010.12.009
   Bohnen NI, 2010, BRAIN, V133, P1747, DOI 10.1093/brain/awq079
   Bolner A, 2011, CLIN LAB, V57, P859
   Borroni B, 2008, NEUROLOGY, V71, P1796, DOI 10.1212/01.wnl.0000335941.68602.39
   Braak H, 2003, NEUROBIOL AGING, V24, P197, DOI 10.1016/S0197-4580(02)00065-9
   Brettschneider J, 2006, MOVEMENT DISORD, V21, P2224, DOI 10.1002/mds.21124
   Buter TC, 2008, NEUROLOGY, V70, P1017, DOI 10.1212/01.wnl.0000306632.43729.24
   Chen-Plotkin AS, 2011, ANN NEUROL, V69, P655, DOI 10.1002/ana.22271
   Compta Y, 2011, BRAIN, V134, P1493, DOI 10.1093/brain/awr031
   Connolly J, 2008, COGN BEHAV NEUROL, V21, P83, DOI 10.1097/WNN.0b013e31817995e7
   Dang-Vu TT, 2012, NEUROLOGY, V79, P2302, DOI 10.1212/WNL.0b013e318278b658
   Deeb J, 2010, QJM-INT J MED, V103, P941, DOI 10.1093/qjmed/hcq142
   Devic I, 2011, BRAIN, V134, P0, DOI 10.1093/brain/awr015
   Djaldetti R, 1996, NEUROLOGY, V46, P1051, DOI 10.1212/WNL.46.4.1051
   DOTY RL, 1988, NEUROLOGY, V38, P1237, DOI 10.1212/WNL.38.8.1237
   DOTY RL, 1992, J NEUROL NEUROSUR PS, V55, P138, DOI 10.1136/jnnp.55.2.138
   DOTY RL, 1985, NEUROPSYCHOLOGIA, V23, P667, DOI 10.1016/0028-3932(85)90067-3
   Double KL, 2009, EXP NEUROL, V217, P297, DOI 10.1016/j.expneurol.2009.03.002
   Dugger BN, 2012, MOVEMENT DISORD, V27, P72, DOI 10.1002/mds.24003
   Duran R, 2010, MOVEMENT DISORD, V25, P489, DOI 10.1002/mds.22928
   Eisensehr I, 2000, BRAIN, V123, P1155, DOI 10.1093/brain/123.6.1155
   Eisensehr I, 2003, SLEEP, V26, P507, DOI 10.1093/sleep/26.5.507
   El-Agnaf OMA, 2006, FASEB J, V20, P419, DOI 10.1096/fj.03-1449com
   Elgh E, 2009, EUR J NEUROL, V16, P1278, DOI 10.1111/j.1468-1331.2009.02707.x
   Emre M, 2007, MOVEMENT DISORD, V22, P1689, DOI 10.1002/mds.21507
   Ferman TJ, 2011, NEUROLOGY, V77, P875, DOI 10.1212/WNL.0b013e31822c9148
   Ferman TJ, 2004, NEUROLOGY, V62, P181, DOI 10.1212/WNL.62.2.181
   Ferraris A, 2009, MOVEMENT DISORD, V24, P2350, DOI 10.1002/mds.22816
   Foltynie T, 2004, BRAIN, V127, P550, DOI 10.1093/brain/awh067
   Foulds PG, 2011, FASEB J, V25, P4127, DOI 10.1096/fj.10-179192
   Friedrich C, 2008, J NEURAL TRANSM, V115, P1527, DOI 10.1007/s00702-008-0127-3
   Gaenslen A, 2011, MOVEMENT DISORD, V26, P653, DOI 10.1002/mds.23499
   Gagnon JF, 2006, NEUROLOGY, V67, P742, DOI 10.1212/01.wnl.0000233926.47469.73
   Gagnon JF, 2009, ANN NEUROL, V66, P39, DOI 10.1002/ana.21680
   Gagnon JF, 2006, LANCET NEUROL, V5, P424, DOI 10.1016/S1474-4422(06)70441-0
   Godau J, 2010, J NEUROL NEUROSUR PS, V81, P536, DOI 10.1136/jnnp.2009.175752
   Goetze O, 2006, NEUROGASTROENT MOTIL, V18, P369, DOI 10.1111/j.1365-2982.2006.00780.x
   Goker-Alpan O, 2010, ACTA NEUROPATHOL, V120, P641, DOI 10.1007/s00401-010-0741-7
   Gomperts SN, 2008, NEUROLOGY, V71, P903, DOI 10.1212/01.wnl.0000326146.60732.d6
   Cersósimo MG, 2011, MOVEMENT DISORD, V26, P188, DOI 10.1002/mds.23344
   Haehner A, 2009, PARKINSONISM RELAT D, V15, P490, DOI 10.1016/j.parkreldis.2008.12.005
   Hajee ME, 2009, ARCH OPHTHALMOL-CHIC, V127, P737, DOI 10.1001/archophthalmol.2009.106
   Han M, 2012, PLOS ONE, V7, P0
   Hanoglu L, 2006, CLIN NEUROL NEUROSUR, V108, P129, DOI 10.1016/j.clineuro.2005.03.011
   Hanyu H, 2012, PARKINSONISM RELAT D, V18, P136, DOI 10.1016/j.parkreldis.2011.08.023
   Hardoff R, 2001, MOVEMENT DISORD, V16, P1041, DOI 10.1002/mds.1203
   Hawkes C, 2003, MOVEMENT DISORD, V18, P364, DOI 10.1002/mds.10379
   Hawkes CH, 1997, J NEUROL NEUROSUR PS, V62, P436, DOI 10.1136/jnnp.62.5.436
   Hawkes CH, 2008, MOVEMENT DISORD, V23, P1799, DOI 10.1002/mds.22242
   Hawkes CH, 2008, MOVEMENT DISORD, V23, P47, DOI 10.1002/mds.21766
   Hely MA, 2008, MOVEMENT DISORD, V23, P837, DOI 10.1002/mds.21956
   Hirayama M, 2011, PARKINSONISM RELAT D, V17, P46, DOI 10.1016/j.parkreldis.2010.11.004
   Holmberg B, 2003, MOVEMENT DISORD, V18, P186, DOI 10.1002/mds.10321
   Holmberg B, 1998, MOVEMENT DISORD, V13, P70, DOI 10.1002/mds.870130116
   Hong Z, 2010, BRAIN, V133, P713, DOI 10.1093/brain/awq008
   Iijima M, 2010, MOVEMENT DISORD, V25, P1143, DOI 10.1002/mds.23001
   Inzelberg R, 2004, VISION RES, V44, P2793, DOI 10.1016/j.visres.2004.06.009
   Iranzo A, 2005, NEUROLOGY, V65, P247, DOI 10.1212/01.wnl.0000168864.97813.e0
   Iranzo A, 2002, SLEEP, V25, P867
   Iranzo A, 2013, PARKINSONISM RELAT D, V19, P600, DOI 10.1016/j.parkreldis.2013.02.009
   Iranzo A, 2013, LANCET NEUROL, V12, P443, DOI 10.1016/S1474-4422(13)70056-5
   Iranzo A, 2011, LANCET NEUROL, V10, P797, DOI 10.1016/S1474-4422(11)70152-1
   Iranzo A, 2006, LANCET NEUROL, V5, P572, DOI 10.1016/S1474-4422(06)70476-8
   Iranzo A, 2010, LANCET NEUROL, V9, P1070, DOI 10.1016/S1474-4422(10)70216-7
   Iranzo A, 2009, SLEEP MED, V10, P9, DOI 10.1016/j.sleep.2008.03.005
   Jennum P, 2013, SLEEP MED, V14, P782, DOI 10.1016/j.sleep.2012.11.002
   Jesse S, 2012, PLOS ONE, V7, P0, DOI 10.1371/journal.pone.0048783
   Jones R E, 1995, SPEC CARE DENTIST, V15, P138, DOI 10.1111/j.1754-4505.1995.tb00501.x
   Ju YE, 2011, SLEEP MED, V12, P278, DOI 10.1016/j.sleep.2010.07.022
   Kang J-H, 2013, JAMA NEUROL 0826, V0, P0, DOI DOI 10.1001/jamaneurol.2013.3861
   Kehagia AA, 2010, LANCET NEUROL, V9, P1200, DOI 10.1016/S1474-4422(10)70212-X
   Kotagal V, 2012, ANN NEUROL, V71, P560, DOI 10.1002/ana.22691
   Kotzbauer PT, 2012, ARCH NEUROL-CHICAGO, V69, P1326, DOI 10.1001/archneurol.2012.1608
   Krüger S, 2008, J NEUROL, V255, P1574, DOI 10.1007/s00415-008-0993-5
   La Rovere MT, 2001, CIRCULATION, V103, P2072
   Lee CYJ, 2009, ANTIOXID REDOX SIGN, V11, P407, DOI 10.1089/ARS.2008.2179
   Lee PH, 2006, J NEURAL TRANSM, V113, P1435, DOI 10.1007/s00702-005-0427-9
   Lee PH, 2006, MOVEMENT DISORD, V21, P1975, DOI 10.1002/mds.21083
   Leentjens AFG, 2003, MOVEMENT DISORD, V18, P414, DOI 10.1002/mds.10387
   Li QX, 2007, EXP NEUROL, V204, P583, DOI 10.1016/j.expneurol.2006.12.006
   Li SX, 2010, SLEEP MED, V11, P43, DOI 10.1016/j.sleep.2009.06.008
   Liepelt-Scarfone I, 2011, J NEURAL TRANSM, V118, P579, DOI 10.1007/s00702-010-0553-x
   Lin XM, 2012, SCI REP-UK, V2, P0, DOI 10.1038/srep00954
   Litvan I, 2011, MOVEMENT DISORD, V26, P1814, DOI 10.1002/mds.23823
   Marsh L, 2006, MOVEMENT DISORD, V21, P148, DOI 10.1002/mds.20723
   Massicotte-Marquez J, 2008, NEUROLOGY, V70, P1250, DOI 10.1212/01.wnl.0000286943.79593.a6
   Mitsui J, 2006, J NEUROL SCI, V243, P101, DOI 10.1016/j.jns.2005.11.034
   Miyamoto M, 2000, PSYCHIAT CLIN NEUROS, V54, P350, DOI 10.1046/j.1440-1819.2000.00710.x
   Miyamoto M, 2012, SLEEP MED, V13, P102, DOI 10.1016/j.sleep.2011.03.024
   Miyamoto T, 2006, NEUROLOGY, V67, P2236, DOI 10.1212/01.wnl.0000249313.25627.2e
   Miyamoto T, 2008, SLEEP, V31, P717, DOI 10.1093/sleep/31.5.717
   Miyamoto T, 2010, SLEEP MED, V11, P100, DOI 10.1016/j.sleep.2009.05.006
   Molano J, 2010, BRAIN, V133, P540, DOI 10.1093/brain/awp280
   Mollenhauer B, 2008, EXP NEUROL, V213, P315, DOI 10.1016/j.expneurol.2008.06.004
   Mollenhauer B, 2013, NEUROSCI LETT, V532, P44, DOI 10.1016/j.neulet.2012.11.004
   Mollenhauer B, 2011, LANCET NEUROL, V10, P230, DOI 10.1016/S1474-4422(11)70014-X
   Mollenhauer B, 2010, BIOMARK MED, V4, P683, DOI 10.2217/bmm.10.90
   Molochnikov L, 2012, MOL NEURODEGENER, V7, P0, DOI 10.1186/1750-1326-7-26
   Moschos MM, 2011, EUR J OPHTHALMOL, V21, P24, DOI 10.5301/EJO.2010.1318
   Nalls MA, 2013, JAMA NEUROL, V70, P727, DOI 10.1001/jamaneurol.2013.1925
   Natale G, 2008, NEUROGASTROENT MOTIL, V20, P741, DOI 10.1111/j.1365-2982.2008.01162.x
   OSullivan SS, 2008, MOVEMENT DISORD, V23, P101, DOI 10.1002/mds.21813
   Oka H, 2011, EUR J NEUROL, V18, P286, DOI 10.1111/j.1468-1331.2010.03135.x
   Olichney JM, 2005, J NEUROL NEUROSUR PS, V76, P1342, DOI 10.1136/jnnp.2003.032003
   Orimo S, 2007, BRAIN PATHOL, V17, P24, DOI 10.1111/j.1750-3639.2006.00032.x
   Papachroni KK, 2007, J NEUROCHEM, V101, P749, DOI 10.1111/j.1471-4159.2006.04365.x
   Parnetti L, 2013, NAT REV NEUROL, V9, P131, DOI 10.1038/nrneurol.2013.10
   Plazzi G, 1997, NEUROLOGY, V48, P1094, DOI 10.1212/WNL.48.4.1094
   Ponsen MM, 2004, ANN NEUROL, V56, P173, DOI 10.1002/ana.20160
   Postuma RB, 2008, J NEUROL NEUROSUR PS, V79, P1117, DOI 10.1136/jnnp.2008.149195
   Postuma RB, 2010, J NEUROL NEUROSUR PS, V81, P1008, DOI 10.1136/jnnp.2009.174748
   Postuma RB, 2010, SLEEP MED, V11, P339, DOI 10.1016/j.sleep.2009.12.004
   Postuma RB, 2010, NEUROLOGY, V74, P239, DOI 10.1212/WNL.0b013e3181ca0166
   Postuma RB, 2009, BRAIN, V132, P3298, DOI 10.1093/brain/awp244
   Postuma RB, 2009, NEUROLOGY, V72, P1296, DOI 10.1212/01.wnl.0000340980.19702.6e
   Postuma RB, 2008, MOVEMENT DISORD, V23, P1665, DOI 10.1002/mds.22099
   Postuma Ronald B, 2012, MOV DISORD, V27, P913, DOI 10.1002/mds.25037
   Postuma RB, 2012, MOVEMENT DISORD, V27, P720, DOI 10.1002/mds.24939
   Postuma RB, 2011, ANN NEUROL, V69, P811, DOI 10.1002/ana.22282
   Postuma RB, 2011, MOVEMENT DISORD, V26, P1529, DOI 10.1002/mds.23677
   Postuma RB, 2009, MOVEMENT DISORD, V24, P2225, DOI 10.1002/mds.22757
   Ramjit AL, 2010, INT J NEUROSCI, V120, P67, DOI 10.3109/00207450903337721
   Rosenthal E, 2010, MOVEMENT DISORD, V25, P1170, DOI 10.1002/mds.23073
   Ross GW, 2008, ANN NEUROL, V63, P167, DOI 10.1002/ana.21291
   Ross GW, 2006, MOVEMENT DISORD, V21, P2062, DOI 10.1002/mds.21076
   Sabbagh MN, 2009, ALZ DIS ASSOC DIS, V23, P295, DOI 10.1097/WAD.0b013e31819c5ef4
   SANTAMARIA J, 1986, NEUROLOGY, V36, P1130, DOI 10.1212/WNL.36.8.1130
   Sato S, 2005, NEUROLOGY, V64, P1081, DOI 10.1212/01.WNL.0000154597.24838.6B
   Savica R, 2009, NEUROLOGY, V73, P1752, DOI 10.1212/WNL.0b013e3181c34af5
   Schenck CH, 2013, SLEEP MED, V14, P744, DOI 10.1016/j.sleep.2012.10.009
   Schenck CH, 1996, NEUROLOGY, V46, P388, DOI 10.1212/WNL.46.2.388
   Schenck CH, 2002, SLEEP, V25, P120, DOI 10.1093/sleep/25.2.120
   Scherfler C, 2011, ANN NEUROL, V69, P400, DOI 10.1002/ana.22245
   Schulz-Schaeffer WJ, 2010, ACTA NEUROPATHOL, V120, P131, DOI 10.1007/s00401-010-0711-0
   Schwarzschild MA, 2008, ARCH NEUROL-CHICAGO, V65, P716, DOI 10.1001/archneur.2008.65.6.nct70003
   Setó-Salvia N, 2011, ARCH NEUROL-CHICAGO, V68, P359, DOI 10.1001/archneurol.2011.17
   Shah M, 2008, PARKINSONISM RELAT D, V14, P563, DOI 10.1016/j.parkreldis.2007.12.006
   Shannon KM, 2012, MOVEMENT DISORD, V27, P716, DOI 10.1002/mds.25020
   Shannon KM, 2012, MOVEMENT DISORD, V27, P709, DOI 10.1002/mds.23838
   Shehadeh LA, 2010, PLOS ONE, V5, P0, DOI 10.1371/journal.pone.0009104
   Shi M, 2012, NEUROBIOL AGING, V33, P0
   Siderowf A, 2010, NEUROLOGY, V75, P1055, DOI 10.1212/WNL.0b013e3181f39a78
   Silveira-Moriyama L, 2009, J NEUROL NEUROSUR PS, V80, P744, DOI 10.1136/jnnp.2009.172825
   Silveira-Moriyama L, 2010, PARKINSONISM MOV DIS, V25, P2879
   Silveira-Moriyama L, 2010, MOVEMENT DISORD, V25, P570, DOI 10.1002/mds.22688
   Sixel-Döring F, 2011, NEUROLOGY, V77, P1048, DOI 10.1212/WNL.0b013e31822e560e
   Smith LM, 2012, PLOS ONE, V7, P0, DOI 10.1371/journal.pone.0052285
   Sommer U, 2004, MOVEMENT DISORD, V19, P1196, DOI 10.1002/mds.20141
   Spiegel J, 2006, BRAIN, V129, P1188, DOI 10.1093/brain/awl042
   Spiegel J, 2007, MOVEMENT DISORD, V22, P1004, DOI 10.1002/mds.21499
   Stiasny-Kolster K, 2005, BRAIN, V128, P126, DOI 10.1093/brain/awh322
   Stiasny-Kolster K, 2007, MOVEMENT DISORD, V22, P2386, DOI 10.1002/mds.21740
   Stockner H, 2009, MOVEMENT DISORD, V24, P1906, DOI 10.1002/mds.22483
   Tachibana N, 1997, J NEUROL NEUROSUR PS, V63, P678, DOI 10.1136/jnnp.63.5.678
   Tiraboschi P, 2000, NEUROLOGY, V54, P407, DOI 10.1212/WNL.54.2.407
   Tokuda T, 2010, NEUROLOGY, V75, P1766, DOI 10.1212/WNL.0b013e3181fd613b
   Tokuda T, 2006, BIOCHEM BIOPH RES CO, V349, P162, DOI 10.1016/j.bbrc.2006.08.024
   UCHIYAMA M, 1995, NEUROLOGY, V45, P709, DOI 10.1212/WNL.45.4.709
   Unger MM, 2008, MOVEMENT DISORD, V23, P596, DOI 10.1002/mds.21908
   Unger MM, 2013, MOVEMENT DISORD, V28, P529, DOI 10.1002/mds.25246
   Unger MM, 2011, MOVEMENT DISORD, V26, P2559, DOI 10.1002/mds.23933
   Unger MM, 2011, J NEUROL, V258, P982, DOI 10.1007/s00415-010-5864-1
   Unger MM, 2010, SLEEP, V33, P767, DOI 10.1093/sleep/33.6.767
   Unger MM, 2010, MOVEMENT DISORD, V25, P623, DOI 10.1002/mds.22841
   Valappil RA, 2010, MOVEMENT DISORD, V25, P2296, DOI 10.1002/mds.23348
   Vendette M, 2007, NEUROLOGY, V69, P1843, DOI 10.1212/01.wnl.0000278114.14096.74
   Vendette M, 2012, MOVEMENT DISORD, V27, P1255, DOI 10.1002/mds.25034
   Vetrugno R, 2004, SLEEP MED, V5, P21, DOI 10.1016/j.sleep.2003.07.002
   WAKABAYASHI K, 1988, ACTA NEUROPATHOL, V76, P217, DOI 10.1007/BF00687767
   WAKABAYASHI K, 1990, ACTA NEUROPATHOL, V79, P581, DOI 10.1007/BF00294234
   Wakabayashi K, 1997, ACTA NEUROPATHOL, V94, P287, DOI 10.1007/s004010050705
   Williams-Gray CH, 2009, BRAIN, V132, P2958, DOI 10.1093/brain/awp245
   Wills J, 2010, EXP NEUROL, V225, P210, DOI 10.1016/j.expneurol.2010.06.017
   Witt M, 2009, MOVEMENT DISORD, V24, P906, DOI 10.1002/mds.22464
   Wolfensberger M, 2000, ACTA OTO-LARYNGOL, V120, P303, DOI 10.1080/000164800750001134
   Yanamandra K, 2011, PLOS ONE, V6, P0, DOI 10.1371/journal.pone.0018513
   Zhang J, 2013, ACTA NEUROPATHOL, V0, P0
NR 202
TC 1
Z9 1
U1 1
U2 18
PU GEORG THIEME VERLAG KG
PI STUTTGART
PA RUDIGERSTR 14, D-70469 STUTTGART, GERMANY
SN 0302-4350
EI 1438-9428
J9 AKTUEL NEUROL
JI Aktuelle Neurol.
PD OCT 15
PY 2013
VL 40
IS 8
BP 452
EP 461
DI 10.1055/s-0033-1355379
PG 10
WC Clinical Neurology
SC Neurosciences & Neurology
GA 253MG
UT WOS:000327090600007
DA 2024-02-02
ER

PT J
AU Poryazova, R
   Oberholzer, M
   Baumann, CR
   Bassetti, CL
AF Poryazova, Rositsa
   Oberholzer, Michael
   Baumann, Christian R.
   Bassetti, Claudio L.
TI REM Sleep Behavior Disorder in Parkinson's Disease: A Questionnaire-Based Survey
SO JOURNAL OF CLINICAL SLEEP MEDICINE
LA English
DT Article
DE Idiopathic Parkinson's disease; parasomnias; REM sleep behavior disorder; sleep fragmentation; hallucinations
ID screening questionnaire; daytime sleepiness; single-question; hallucinations; pathology; features; injury
AB Study Objectives: REM sleep behavior disorder (RBD) is reported in up to 50% of patients with Parkinson's disease (PD). Only a few systematic, large-scale studies have addressed the characteristics of RBD in PD. The aim of the present study is to assess the frequency of RBD in patients with PD and the association with PD characteristics. Methods: We sent a questionnaire including items on sleep quality, sleep disorders, and PD characteristics and severity to the members of the national PD patients' organization in Switzerland. To assess and characterize RBD, we used a validated 10-item questionnaire (the RBD screening questionnaire, RBDSQ). Results: Four hundred seventeen PD patients returned the questionnaire, with RBD scores >= 6 in 172 patients. These patients had longer disease duration and lower activity of daily living scores, as well as more frequent nighttime awakenings and hallucinations than PD patients with RBDSQ scores < 6. Age, gender, sleep-wake disorders such as excessive daytime sleepiness, sleep apnea, and insomnia, as well as levodopa equivalent dose did not differ between the 2 groups. Patients with RBDSQ score >= 6 were more often treated with antidepressants. Conclusions: We confirm a frequent (42.6%) history of RBD in PD. Probable RBD in PD is associated with more advanced disease as suggested by the longer disease duration and higher impairment of daily living. It is also linked to sleep fragmentation with significantly more nighttime awakenings and with hallucinations. Hallucinations might be linked to emotional disinhibition and probably to activation of limbic structures. Both sleep fragmentation and limbic activation might facilitate the occurrence of RBD in PD.
C1 [Poryazova, Rositsa; Oberholzer, Michael; Baumann, Christian R.; Bassetti, Claudio L.] Univ Zurich Hosp, Dept Neurol, CH-8091 Zurich, Switzerland.
   [Oberholzer, Michael; Bassetti, Claudio L.] Univ Bern, Inselspital, Dept Neurol, CH-3010 Bern, Switzerland.
C3 University of Zurich; University Zurich Hospital; University of Bern; University Hospital of Bern
RP Poryazova, R (corresponding author), Univ Zurich Hosp, Dept Neurol, Frauenklin Str 26, CH-8091 Zurich, Switzerland.
EM rositsa.poryazova@usz.ch
CR American Academy of Sleep Medicine, 2005, INT CLASS SLEEP DIS, V0, P0
   Benbir G, 2006, ACTA NEUROL SCAND, V114, P239, DOI 10.1111/j.1600-0404.2006.00644.x
   Boeve B, 2003, NEUROLOGY, V61, P40, DOI 10.1212/01.WNL.0000073619.94467.B0
   Boeve BF, 2001, MOVEMENT DISORD, V16, P622, DOI 10.1002/mds.1120
   Borek LL, 2007, MOVEMENT DISORD, V22, P198, DOI 10.1002/mds.21255
   Chiu HFK, 2000, SLEEP, V23, P513
   Comella CL, 1998, NEUROLOGY, V51, P526, DOI 10.1212/WNL.51.2.526
   Eisensehr I, 2001, J NEUROL SCI, V186, P7, DOI 10.1016/S0022-510X(01)00480-4
   Ferri R, 2007, EUR J NEUROL, V14, P1016, DOI 10.1111/j.1468-1331.2007.01862.x
   Gagnon JF, 2006, NEUROLOGY, V67, P742, DOI 10.1212/01.wnl.0000233926.47469.73
   Gagnon JF, 2002, NEUROLOGY, V59, P585, DOI 10.1212/WNL.59.4.585
   Gjerstad MD, 2008, J NEUROL NEUROSUR PS, V79, P387, DOI 10.1136/jnnp.2007.116830
   Harding AJ, 2002, BRAIN, V125, P2431, DOI 10.1093/brain/awf251
   Harding AJ, 2001, ACTA NEUROPATHOL, V102, P355
   Iranzo A, 2008, J NEUROL NEUROSUR PS, V79, P1399
   Iranzo A, 2006, LANCET NEUROL, V5, P572, DOI 10.1016/S1474-4422(06)70476-8
   JOHNS MW, 1991, SLEEP, V14, P540, DOI 10.1093/sleep/14.6.540
   MCKEE AC, 1990, ANN NEUROL, V27, P500, DOI 10.1002/ana.410270508
   Möller JC, 2008, NAT CLIN PRACT NEURO, V4, P132, DOI 10.1038/ncpneuro0736
   Nomura T, 2011, SLEEP MED, V12, P711, DOI 10.1016/j.sleep.2011.01.015
   Ohayon MM, 1997, J CLIN PSYCHIAT, V58, P369
   Olson EJ, 2000, BRAIN, V123, P331, DOI 10.1093/brain/123.2.331
   Ondo WG, 2001, NEUROLOGY, V57, P1392, DOI 10.1212/WNL.57.8.1392
   Onofrj M, 2002, NEUROL SCI, V23, PS91, DOI 10.1007/s100720200085
[truncated: 287,397 more chars]
