# Supplementary material for: A bibliometric and visual analysis of Parkinson’s disease sleep disorders: articles from 2008 to 2023
Source: Front Psychiatry. 2024 Oct 17;15:1468568. doi: 10.3389/fpsyt.2024.1468568 (PMC11551719; doi:10.3389/fpsyt.2024.1468568)
Supplement: Supplementary file 1 [file DataSheet1.zip › download2014u90.txt]

PT J
AU Kim, SR
   So, HY
   Choi, E
   Kang, JH
   Kim, HY
   Chung, SJ
AF Kim, Sung Reul
   So, Hui Young
   Choi, Eunju
   Kang, Jeong Hee
   Kim, Hye Young
   Chung, Sun Ju
TI Influencing effect of non-motor symptom clusters on quality of life in Parkinson's disease
SO JOURNAL OF THE NEUROLOGICAL SCIENCES
LA English
DT Article
DE Parkinson's disease; Non-motor symptom; Symptom cluster; Quality of life; Factor analysis; Cluster analysis
ID rating-scales; critique; gender; impact
AB The heterogeneity of non-motor symptoms (NMSs) in patients with Parkinson's disease (PD) has been well established. We investigated the effects of NMS as a cluster on the quality of life (QoL) of patients with PD. We recruited 180 patients with PD and used a descriptive cross-sectional study design. To determine interrelationships between non-motor symptoms, a principal component analysis with varimax rotation was performed based on the Non-Motor Symptoms Scale (NMSS). Among 180 PD patients, 172 patients (96.6%) had experienced at least 2 domains of concurrent non-motor symptoms. There were two types of non-motor symptom clusters (NMSCs). The first non-motor symptom cluster (NMSC1) consisted of mood, sleep/fatigue, attention/memory, urinary symptoms, and miscellaneous symptoms, while the second non-motor symptom cluster (NMSC2) consisted of perceptual problems, gastrointestinal issues, and cardiovascular symptoms. The elderly PD patients were more often categorized as experiencing NMSC2 than NMSC1. Our subgroup cluster analysis showed that PD patients with higher scoring NMS had significantly poorer QoL in both NMSC1 and NMSC2 subgroups, with subgroup-specific patterns. NMSCs also emerged differently depending on sex and the severity of PD. In conclusion, PD patients with NMS may have a specific cluster pattern of NMSC. Some NMSCs may have a negative impact on QoL. Understanding the clinical implications of NMSC in PD patients may provide better therapeutic interventions. (C) 2014 Elsevier B.V. All rights reserved.
C1 [Kim, Sung Reul; Kang, Jeong Hee; Kim, Hye Young] Chonbuk Natl Univ, Coll Nursing, Jeonju, South Korea.
   [So, Hui Young; Choi, Eunju] Asan Med Ctr, Dept Nursing, Seoul, South Korea.
   [Chung, Sun Ju] Univ Ulsan, Coll Med, Asan Med Ctr, Dept Neurol, Seoul 138736, South Korea.
C3 Jeonbuk National University; University of Ulsan; Asan Medical Center; University of Ulsan; Asan Medical Center
RP Chung, SJ (corresponding author), Univ Ulsan, Coll Med, Asan Med Ctr, Dept Neurol, 88 Olymp Ro 43 Gil, Seoul 138736, South Korea.
EM sjchung@amc.seoul.kr
FU Chonbuk National University
CR Aarsland D, 2014, MOVEMENT DISORD, V29, P651, DOI 10.1002/mds.25873
   ADLER CH, 2005, MOV DISORD S11, V20, P23, DOI 10.1002/MDS.20460
   Barone P, 2009, MOVEMENT DISORD, V24, P1641, DOI 10.1002/mds.22643
   Barsevick AM, 2006, J PAIN SYMPTOM MANAG, V31, P85, DOI 10.1016/j.jpainsymman.2005.05.015
   Chaudhuri KR, 2007, MOVEMENT DISORD, V22, P1901, DOI 10.1002/mds.21596
   Dodd M J, 2001, ONCOL NURS FORUM, V28, P465
   Duncan GW, 2013, MOVEMENT DISORD, V28, P425, DOI 10.1002/mds.25352
   FEARNLEY JM, 1991, BRAIN, V114, P2283, DOI 10.1093/brain/114.5.2283
   Ferreira KASL, 2008, J PAIN SYMPTOM MANAG, V35, P604, DOI 10.1016/j.jpainsymman.2007.07.010
   Friedman JH, 2010, MOVEMENT DISORD, V25, P805, DOI 10.1002/mds.22989
   Gallagher DA, 2010, MOVEMENT DISORD, V25, P2493, DOI 10.1002/mds.23394
   GIBB WRG, 1988, J NEUROL NEUROSUR PS, V51, P745, DOI 10.1136/jnnp.51.6.745
   Guo XY, 2013, PARKINSONISM RELAT D, V19, P961, DOI 10.1016/j.parkreldis.2013.06.009
   Guo XY, 2013, J NEUROL SCI, V330, P32, DOI 10.1016/j.jns.2013.03.022
   Ha AD, 2012, MOVEMENT DISORD, V27, P485, DOI 10.1002/mds.23959
   Horvath J, 2013, PARKINSONISM RELAT D, V19, P864, DOI 10.1016/j.parkreldis.2013.05.010
   Kim HJ, 2005, CANCER NURS, V28, P270
   김수현, 2009, KOREAN JOURNAL OF ADULT NURSING 성인간호학회지, V21, P705
   Li HJ, 2010, MOVEMENT DISORD, V25, P2740, DOI 10.1002/mds.23368
   Lim SY, 2010, MOVEMENT DISORD, V25, PS123, DOI 10.1002/mds.22786
   Martinez-Martin P, 2009, PARKINSONISM RELA S2, V15, P66
   Martinez-Martin P, 2011, MOVEMENT DISORD, V26, P399, DOI 10.1002/mds.23462
   Morgante L, 2012, J NEUROL NEUROSUR PS, V83, P76, DOI 10.1136/jnnp-2011-300043
   Peeraully T, 2012, MOVEMENT DISORD, V27, P1729, DOI 10.1002/mds.25197
   PETO V, 1995, QUAL LIFE RES, V4, P241, DOI 10.1007/BF02260863
   Rahman S, 2008, MOVEMENT DISORD, V23, P1428, DOI 10.1002/mds.21667
   Ryu E, 2010, CANCER NURS, V33, P3, DOI 10.1097/NCC.0b013e3181b4367e
   Schrag A, 2007, MOVEMENT DISORD, V22, P1077, DOI 10.1002/mds.21333
   Skerman HM, 2009, RES NURS HEALTH, V32, P345, DOI 10.1002/nur.20323
   Solla P, 2012, J NEUROL SCI, V323, P33, DOI 10.1016/j.jns.2012.07.026
NR 30
TC 25
Z9 26
U1 2
U2 18
PU ELSEVIER
PI AMSTERDAM
PA RADARWEG 29, 1043 NX AMSTERDAM, NETHERLANDS
SN 0022-510X
EI 1878-5883
J9 J NEUROL SCI
JI J. Neurol. Sci.
PD DEC 15
PY 2014
VL 347
IS 1-2
BP 310
EP 315
DI 10.1016/j.jns.2014.10.032
PG 6
WC Clinical Neurology; Neurosciences
SC Neurosciences & Neurology
GA AY4WS
UT WOS:000347576500049
PM 25466694
DA 2024-02-02
ER

PT J
AU Gunn, DG
   Naismith, SL
   Terpening, Z
   Lewis, SJG
AF Gunn, David G.
   Naismith, Sharon L.
   Terpening, Zoe
   Lewis, Simon J. G.
TI The Relationships Between Poor Sleep Efficiency and Mild Cognitive Impairment in Parkinson Disease
SO JOURNAL OF GERIATRIC PSYCHIATRY AND NEUROLOGY
LA English
DT Article
DE Parkinson disease; mild cognitive impairment; sleep; cognition; actigraphy
ID disorder screening questionnaire; behavior disorder; rem-sleep; risk; dementia; dysfunction; actigraphy; heterogeneity; disturbances; association
AB Background: Mild cognitive impairment (MCI) and sleep disturbances are common features in Parkinson disease (PD). This study sought to investigate whether patients with MCI in PD (PD-MCI) have more pronounced sleep disturbance compared to those without PD-MCI and whether phenotypic presentations differ according to the PD-MCI subtypes. Methods: A total of 95 patients with idiopathic PD (53 meeting criteria for PD-MCI and 42 who were not cognitively impaired) and 22 controls underwent neurological and neuropsychological examination. They wore actigraphy watches for 2 weeks, from which measures of nocturnal sleep efficiency were calculated. Results: Patients with PD-MCI has significantly poorer sleep efficiency compared to those without PD-MCI. This effect was particularly apparent in those with multiple-domain PD-MCI, compared to those with single-domain PD-MCI. Furthermore, patients in the PD-MCI group had significantly more nontremor features. Conclusions: These data suggest that PD-MCI is associated with greater sleep disturbance and nontremor features of PD. This is further evidence for the potential role that sleep disturbance plays in the heterogeneity of PD.
C1 [Gunn, David G.; Naismith, Sharon L.; Terpening, Zoe; Lewis, Simon J. G.] Univ Sydney, Parkinsons Dis Res Clin, Brain & Mind Res Inst, Aging Brain Ctr, Sydney, NSW 2006, Australia.
C3 University of Sydney
RP Lewis, SJG (corresponding author), Univ Sydney, Parkinsons Dis Res Clin, Brain & Mind Res Inst, 94 Mallet St, Sydney, NSW 2006, Australia.
EM simonl@med.usyd.edu.au
FU NHMRC Practitioner Fellowship; University of Sydney Rolf Edgar Lake Postdoctoral Fellowship; NHMRC Career Development Award
CR Aarsland D, 2010, NEUROLOGY, V75, P1062, DOI 10.1212/WNL.0b013e3181f39d0e
   Alves G, 2006, MOVEMENT DISORD, V21, P1123, DOI 10.1002/mds.20897
   [Anonymous], 2000, DSM 4 DIAGN STAT MAN, V0, P0
   Arnulf I, 2002, NEUROLOGY, V58, P1019, DOI 10.1212/WNL.58.7.1019
   Arnulf I, 2009, PARKINSONISM RELAT D, V15, PS101, DOI 10.1016/S1353-8020(09)70792-8
   Barber A, 2012, INT J NEUROSCI, V122, P407, DOI 10.3109/00207454.2012.677882
   Beck A.T., 1996, BECK DEPRESSION INVE, V0, P0
   Blackwell T, 2008, SLEEP, V31, P283, DOI 10.1093/sleep/31.2.283
   Boot BP, 2012, ANN NEUROL, V71, P49, DOI 10.1002/ana.22655
   Chaudhuri KR, 2006, MOVEMENT DISORD, V21, P916, DOI 10.1002/mds.20844
   FOLSTEIN MF, 1975, J PSYCHIAT RES, V12, P189, DOI 10.1016/0022-3956(75)90026-6
   Gagnon JF, 2009, ANN NEUROL, V66, P39, DOI 10.1002/ana.21680
   Gagnon JF, 2002, NEUROLOGY, V59, P585, DOI 10.1212/WNL.59.4.585
   Garcia-Borreguero D, 2003, SLEEP MED REV, V7, P115, DOI 10.1053/smrv.2002.0229
   Gjerstad MD, 2008, J NEUROL NEUROSUR PS, V79, P387, DOI 10.1136/jnnp.2007.116830
   Gjerstad MD, 2007, J NEUROL NEUROSUR PS, V78, P476, DOI 10.1136/jnnp.2006.100370
   Gjerstad MD, 2002, NEUROLOGY, V58, P1544, DOI 10.1212/WNL.58.10.1544
   GOETZ CG, 1993, NEUROLOGY, V43, P2227, DOI 10.1212/WNL.43.11.2227
   Goetz CG, 2008, MOVEMENT DISORD, V23, P2129, DOI 10.1002/mds.22340
   Gunn DG, 2010, J GERIATR PSYCH NEUR, V23, P131, DOI 10.1177/0891988709358591
   HOEHN MM, 1967, NEUROLOGY, V17, P427, DOI 10.1212/WNL.17.5.427
   HUGHES AJ, 1992, J NEUROL NEUROSUR PS, V55, P181, DOI 10.1136/jnnp.55.3.181
   Janvin CC, 2005, J GERIATR PSYCH NEUR, V18, P149, DOI 10.1177/0891988705277540
   Jones K, 2001, SLEEP MED REV, V5, P463, DOI 10.1053/smrv.2001.0203
   Katzenschlager R, 2005, MOVEMENT DISORD, V20, P151, DOI 10.1002/mds.20276
   Killgore WDS, 2010, PROG BRAIN RES, V185, P105, DOI 10.1016/B978-0-444-53702-7.00007-5
   Komadina NC, 2011, DEMENT GERIATR COGN, V31, P349, DOI 10.1159/000328165
   Kumru H, 2007, SLEEP MED, V8, P779, DOI 10.1016/j.sleep.2007.02.005
   Lewis SJG, 2005, J NEUROL NEUROSUR PS, V76, P343, DOI 10.1136/jnnp.2003.033530
   Litvan I, 2012, MOVEMENT DISORD, V27, P349, DOI 10.1002/mds.24893
   Litvan I, 2011, MOVEMENT DISORD, V26, P1814, DOI 10.1002/mds.23823
   Manni R, 2007, NEUROL SCI, V28, PS1, DOI 10.1007/s10072-007-0731-2
   Manni R, 2013, INT J PSYCHOPHYSIOL, V89, P213, DOI 10.1016/j.ijpsycho.2013.04.003
   Marinus J, 2003, SLEEP, V26, P1049, DOI 10.1093/sleep/26.8.1049
   Marion MH, 2008, J NEUROL, V255, P192, DOI 10.1007/s00415-008-0629-9
   Marshall U, 2007, TRENDS COGN SCI, V11, P442, DOI 10.1016/j.tics.2007.09.001
   Mathieu A, 2008, SLEEP MED, V9, P112, DOI 10.1016/j.sleep.2007.03.014
   Menza M, 2010, MOVEMENT DISORD, V25, PS117, DOI 10.1002/mds.22788
   Mitra T, 2009, PARKINSONISM RELAT D, V15, PS93, DOI 10.1016/S1353-8020(09)70790-4
   Naismith SL, 2013, MOVEMENT DISORD, V28, P1097, DOI 10.1002/mds.25457
   Naismith SL, 2011, MOVEMENT DISORD, V26, P1537, DOI 10.1002/mds.23640
   Naismith SL, 2010, CLIN NEUROL NEUROSUR, V112, P420, DOI 10.1016/j.clineuro.2010.02.011
   Naismith SL, 2010, J GERIATR PSYCH NEUR, V23, P123, DOI 10.1177/0891988710363710
   Nelson H. E., 1991, NATL ADULT READING T, V0, P0
   Nilsson JP, 2005, J SLEEP RES, V14, P1, DOI 10.1111/j.1365-2869.2005.00442.x
   Nomura T, 2011, SLEEP MED, V12, P711, DOI 10.1016/j.sleep.2011.01.015
   Petersen RC, 2005, ARCH NEUROL-CHICAGO, V62, P1160, DOI 10.1001/archneur.62.7.1160
   Petersen RC, 2001, ARCH NEUROL-CHICAGO, V58, P1985, DOI 10.1001/archneur.58.12.1985
   Petersen RC, 2004, J INTERN MED, V256, P183, DOI 10.1111/j.1365-2796.2004.01388.x
   Postuma RB, 2008, J NEUROL NEUROSUR PS, V79, P1117, DOI 10.1136/jnnp.2008.149195
   Postuma RB, 2009, NEUROLOGY, V72, P1296, DOI 10.1212/01.wnl.0000340980.19702.6e
   Postuma RB, 2008, MOVEMENT DISORD, V23, P1665, DOI 10.1002/mds.22099
   Postuma RB, 2012, MOVEMENT DISORD, V27, P720, DOI 10.1002/mds.24939
   Reid WGJ, 2011, J NEUROL NEUROSUR PS, V82, P1033, DOI 10.1136/jnnp.2010.232678
   Reijnders JSAM, 2009, PARKINSONISM RELAT D, V15, P379, DOI 10.1016/j.parkreldis.2008.09.003
   Reitan RM., 1979, MANUAL FOR ADMINISTRATION OF NEUROPSYCHOLOGICAL TEST BATTERIES FOR ADULTS AND CHILDREN, V0, P0
   Sadeh A, 2011, SLEEP MED REV, V15, P259, DOI 10.1016/j.smrv.2010.10.001
   Schenck CH, 1996, NEUROLOGY, V46, P388, DOI 10.1212/WNL.46.2.388
   Schrag A, 2000, MOVEMENT DISORD, V15, P1112, DOI 10.1002/1531-8257(200011)15:6<1112::AID-MDS1008>3.0.CO;2-A
   Sinforiani E, 2006, MOVEMENT DISORD, V21, P462, DOI 10.1002/mds.20719
   Stavitsky K, 2010, PARKINSONISM RELAT D, V16, P280, DOI 10.1016/j.parkreldis.2010.02.001
   Stavitsky K, 2012, J INT NEUROPSYCH SOC, V18, P108, DOI 10.1017/S1355617711001482
   Stiasny-Kolster K, 2007, MOVEMENT DISORD, V22, P2386, DOI 10.1002/mds.21740
   Stickgold R, 2005, NATURE, V437, P1272, DOI 10.1038/nature04286
   Strauss E., 2006, COMPENDIUM NEUROPSYC, V0, P0
   Tombaugh TN, 1999, ARCH CLIN NEUROPSYCH, V14, P167, DOI 10.1016/S0887-6177(97)00095-4
   Tucker AM, 2010, SLEEP, V33, P47, DOI 10.1093/sleep/33.1.47
   van Rooden SM, 2011, MOVEMENT DISORD, V26, P51, DOI 10.1002/mds.23346
   Vendette M, 2007, NEUROLOGY, V69, P1843, DOI 10.1212/01.wnl.0000278114.14096.74
   Verbaan D, 2007, J NEUROL NEUROSUR PS, V78, P1182, DOI 10.1136/jnnp.2006.112367
   Wechsler D., 1997, WMS 3 WECHSLER MEMOR, V3rd, P0
   Wechsler D, 1997, WECHSLER ADULT INTEL, V0, P0
   Wegelin J, 2005, PARKINSONISM RELAT D, V11, P441, DOI 10.1016/j.parkreldis.2005.05.007
   Williams-Gray CH, 2007, BRAIN, V130, P1787, DOI 10.1093/brain/awm111
   ZETUSKY WJ, 1985, NEUROLOGY, V35, P522, DOI 10.1212/WNL.35.4.522
NR 76
TC 12
Z9 12
U1 0
U2 11
PU SAGE PUBLICATIONS INC
PI THOUSAND OAKS
PA 2455 TELLER RD, THOUSAND OAKS, CA 91320 USA
SN 0891-9887
EI 1552-5708
J9 J GERIATR PSYCH NEUR
JI J. Geriatr. Psychiatry Neurol.
PD JUN 15
PY 2014
VL 27
IS 2
BP 77
EP 84
DI 10.1177/0891988713509135
PG 8
WC Geriatrics & Gerontology; Clinical Neurology; Psychiatry
SC Geriatrics & Gerontology; Neurosciences & Neurology; Psychiatry
GA AH6DG
UT WOS:000336220300002
PM 24196660
DA 2024-02-02
ER

PT J
AU Kovacs, N
   Aschermann, Z
   Acs, P
   Bosnyak, E
   Deli, G
   Janszky, J
   Komoly, S
AF Kovacs Norbert
   Aschermann Zsuzsanna
   Acs Peter
   Bosnyak Edit
   Deli Gabriella
   Janszky Jozsef
   Komoly Samuel
TI THE IMPACT OF LEVODOPA-CARBIDOPA INTESTINAL GEL ON HEALTH-RELATED QUALITY OF LIFE IN PARKINSON'S DISEASE
SO IDEGGYOGYASZATI SZEMLE-CLINICAL NEUROSCIENCE
LA Hungarian
DT Article
DE Parkinson's disease; rating scales; quality of life
ID deep brain-stimulation; continuous dopaminergic stimulation; dyskinesia rating-scale; eq-5d; duodopa(r); instrument; efficacy; infusion; stalevo
AB Background - The levodopa/carbidopa intestinal gel (LCIG) therapy can improve the severe fluctuations associated with advanced Parkinson's disease (PD). Our aim was to assess the improvement in the health related quality of life of PD patients treated with LCIG at University of Pecs. Methods - Eight PD patients were evaluated (age: 68.1 +/- 4.4 years, disease duration: 14,5 +/- 6,2 years, duration of fluctuations: 8.9 +/- 3.1 years). Before the initiation of LCIG treatment and 6 and 12 months later, the health-related quality of life (PDQ-39 and EQ-5D-5L), severity of PD-related symptoms (MDS-UPDRS, Hoehn-Yahr Scale, Clinical Global Improvement - Severity) and major non-motor symptoms (PD Sleep Scale 2nd version: PDSS-2, Epworth Scale and Beck Depression Inventory: BDI) were assessed. Results - Health-related quality life improved after LCIG treatment measured by both EQ-5D-5L (from 0.257 to 0.662, p=0.009) and PDQ-39 (from 34 to 26 points, p=0.038). Meanwhile PD-related symptoms (MDS-UPDRS total score: from 105 points to 68 points, p<0.05) sleep quality (PDSS-2: from 25 to 22 points, p<0.05), daytime sleepiness (Epworth: from 12 to 7 points, p<0.05) and depression (BDI: from 20 to 15 points, p<0.05) also improved. Median ON time improved form 4.5 hours to 10.0 hours; whereas, the OFF time decreased from 4.5 to 0.5 hours (p<0.05). Conclusion - Both the quality of life and the clinical features of PD can be improved by LCIG treatment in advanced PD.
C1 [Kovacs Norbert; Aschermann Zsuzsanna; Acs Peter; Bosnyak Edit; Deli Gabriella; Janszky Jozsef] Pecsi Tud Egyet, Neurol Klin, H-7623 Pecs, Hungary.
   [Kovacs Norbert; Janszky Jozsef] MTA PTE, Klin Idegtud Kepalkoto Kutatocsoport, Pecs, Hungary.
C3 University of Pecs; University of Pecs
RP Kovacs, N (corresponding author), Pecsi Tud Egyet, Altalanos Orvostud Kar, Neurol Klin, Ret Utca 2, H-7623 Pecs, Hungary.
EM kovacsnorbert06@gmail.com
CR Annic A, 2009, REV NEUROL-FRANCE, V165, P718, DOI 10.1016/j.neurol.2008.11.017
   Aschermann Z, 2013, IDEGGYOGY SZEMLE, V66, P209
   Bokor M, 2010, IDEGGYOGY SZEMLE, V63, P247
   Cheung YB, 2008, QUAL LIFE RES, V17, P1173, DOI 10.1007/s11136-008-9392-8
   Deli G, 2012, IDEGGYOGY SZEMLE, V65, P249
   Feher G, 2010, IDEGGYOGY SZEMLE, V63, P314
   Fernandez HH, 2013, PARKINSONISM RELAT D, V19, P339, DOI 10.1016/j.parkreldis.2012.11.020
   Foltynie T, 2013, PARKINSONS DIS-US, V2013, P0, DOI 10.1155/2013/362908
   Goetz CG, 2011, MOVEMENT DISORD, V26, P2556, DOI 10.1002/mds.23931
   Goetz CG, 2008, MOVEMENT DISORD, V23, P2398, DOI 10.1002/mds.22341
   Hiroe T, 2005, PSYCHIAT RES, V135, P229, DOI 10.1016/j.psychres.2004.03.014
   Horváth K, 2014, IDEGGYOGY SZEMLE, V67, P129
   Klivényi P, 2008, IDEGGYOGY SZLE, V61, P42
   Klivényi P, 2014, IDEGGYOGY SZEMLE, V67, P5
   Kovacs N., 2013, J NEUROL SCI, V333, Pe139, DOI 10.1016/j.jns.2013.07.462
   Kovcics N, 2011, ORVOSTOVABBKEPZO SZE, V18, P11
   Lundqvist Christofer, 2005, TIDSSKR NOR LAEGEFOREN, V125, P2638
   Luo N, 2010, QUAL LIFE RES, V19, P565, DOI 10.1007/s11136-010-9615-7
   Luo N, 2009, ANN ACAD MED SINGAP, V38, P521
   Nyholm D, 2012, PARKINSONISM RELAT D, V18, P916, DOI 10.1016/j.parkreldis.2012.06.022
   Odin P, 2008, NEUROL SCI, V29, PS387, DOI 10.1007/s10072-008-1054-7
   Santos-García D, 2010, NEUROLOGIA, V25, P536, DOI 10.1016/j.nrl.2010.07.018
   Schrag A, 2000, J NEUROL NEUROSUR PS, V69, P67, DOI 10.1136/jnnp.69.1.67
   Szende Agota, 2003, ORV HETIL, V144, P1667
   Takáts A, 2013, IDEGGYOGY SZEMLE, V66, P365
   Tamás G, 2013, IDEGGYOGY SZEMLE, V66, P115
NR 28
TC 19
Z9 19
U1 0
U2 6
PU LITERATURA MEDICA
PI BUDAPEST
PA MARGIT KRT 31-33, BUDAPEST, 1024, HUNGARY
SN 0019-1442
EI 
J9 IDEGGYOGY SZEMLE
JI Ideggyogy. Szle.
PD JUL 30
PY 2014
VL 67
IS 7-8
BP 245
EP 250
DI 
PG 6
WC Clinical Neurology; Neurosciences
SC Neurosciences & Neurology
GA AX1CB
UT WOS:000346684800004
PM 25509365
DA 2024-02-02
ER

PT J
AU da Silva, FP
   do Prado, GF
   Barbos, ER
   Tufik, S
   Togeiro, SM
AF da Silva-Junior, Francisco P.
   do Prado, Gilmar F.
   Barbos, Egberto R.
   Tufik, Sergio
   Togeiro, Sonia M.
TI Sleep disordered breathing in Parkinson's disease: A critical appraisal
SO SLEEP MEDICINE REVIEWS
LA English
DT Review
DE Sleep disordered breathing; Parkinson disease; Cardiovascular diseases
ID excessive daytime sleepiness; heart-rate-variability; quality-of-life; rem-sleep; nonmotor manifestations; apnea; impact; dysfunction; pathology; symptoms
AB Parkinson's disease (PD) is the second most common neurodegenerative disorder, characterized by resting tremor, rigidity, bradykinesia and postural instability, and is associated with non-motor features, including sleep abnormalities. The high prevalence of excessive daytime sleepiness and snoring in PD patients has led to the suggestion that sleep disordered breathing (SDB) is more common in these individuals than in normal subjects. We aimed to review the literature on SDB prevalence and its clinical repercussions in PD. A PubMed search was performed to identify controlled studies, published from January 1990 through October 2012, which addressed the prevalence of SDB diagnosed by polysomnography in idiopathic PD. From the seven studies included, five reported similar or lower prevalence of SDB in patients when compared to healthy age-matched controls. Two studies reported less oxyhemoglobin desaturation during sleep among patients. These results did not support the idea that PD patients are at increased risk of SDB and indicate that they may not present significant hypoxernia. The prevalence of obstructive sleep apnea syndrome and the long-term outcomes of disordered breathing events during sleep have not been adequately studied in PD. (C) 2013 Elsevier Ltd. All rights reserved.
C1 [da Silva-Junior, Francisco P.; Barbos, Egberto R.] Univ Sao Paulo, Dept Neurol, BR-05403000 Sao Paulo, Brazil.
   [do Prado, Gilmar F.] Univ Fed Sao Paulo UNIFESP, Dept Neurol, Sao Paulo, Brazil.
   [Tufik, Sergio; Togeiro, Sonia M.] Univ Fed Sao Paulo UNIFESP, Dept Psychobiol, Sao Paulo, Brazil.
C3 Universidade de Sao Paulo; Universidade Federal de Sao Paulo (UNIFESP); Universidade Federal de Sao Paulo (UNIFESP)
RP da Silva, FP (corresponding author), Univ Sao Paulo, Dept Neurol, R Dr Eneas Carvalho de Aguiar 255,5 Andar, BR-05403000 Sao Paulo, Brazil.
EM franciscops@hotmail.com
FU Fundacao de Amparo Pesquisa do Estado de Sao Paulo (FAPESP); Associacao Fundo de Incentivo a Pesquisa (AFIP); Conselho Nacional de Desenvolvimento Cientifico e Tecnologico (CNPq)
CR Abbott RD, 2005, NEUROLOGY, V65, P1442, DOI 10.1212/01.wnl.0000183056.89590.0d
   Ancoli-Israel S, 2007, SLEEP MED REV, V11, P83, DOI 10.1016/j.smrv.2006.11.002
   Arnulf I, 2005, SLEEP MED REV, V9, P185, DOI 10.1016/j.smrv.2005.01.001
   Arnulf I, 2002, NEUROLOGY, V58, P1019, DOI 10.1212/WNL.58.7.1019
   Barone P, 2009, MOVEMENT DISORD, V24, P1641, DOI 10.1002/mds.22643
   Bernal-Pacheco O, 2012, NEUROLOGIST, V18, P1, DOI 10.1097/NRL.0b013e31823d7abb
   Braak H, 2003, NEUROBIOL AGING, V24, P197, DOI 10.1016/S0197-4580(02)00065-9
   Braga-Neto P, 2004, J NEUROL SCI, V217, P41, DOI 10.1016/j.jns.2003.08.010
   BROWN LK, 1994, CLIN CHEST MED, V15, P715
   Chaudhuri KR, 2011, PARKINSONISM RELAT D, V17, P717, DOI 10.1016/j.parkreldis.2011.02.018
   De Cock VC, 2010, SLEEP MED, V11, P247, DOI 10.1016/j.sleep.2009.05.008
   de Lau LML, 2006, LANCET NEUROL, V5, P525, DOI 10.1016/S1474-4422(06)70471-9
   DEBRUIN PFC, 1993, AM REV RESPIR DIS, V148, P1576, DOI 10.1164/ajrccm/148.6_Pt_1.1576
   Diederich NJ, 2012, J NEUROL SCI, V314, P12, DOI 10.1016/j.jns.2011.10.025
   Diederich NJ, 2005, MOVEMENT DISORD, V20, P1413, DOI 10.1002/mds.20624
   Fenik VB, 2005, AM J RESP CRIT CARE, V172, P1322, DOI 10.1164/rccm.200412-1750OC
   FERINISTRAMBI L, 1992, GERONTOLOGY, V38, P92
   FINDLEY LJ, 1985, CHEST, V87, P432, DOI 10.1378/chest.87.4.432
   Gallagher DA, 2010, MOVEMENT DISORD, V25, P2493, DOI 10.1002/mds.23394
   Herer B, 2001, CHEST, V119, P387, DOI 10.1378/chest.119.2.387
   Högl B, 2010, SLEEP MED, V11, P233, DOI 10.1016/j.sleep.2009.11.008
   Huang JX, 2011, SLEEP, V34, P909, DOI 10.5665/SLEEP.1126
   Jordan AS, 2009, SLEEP, V32, P361, DOI 10.1093/sleep/32.3.361
   Launois SH, 2007, SLEEP MED REV, V11, P87, DOI 10.1016/j.smrv.2006.08.005
   Lavie P, 2009, J SLEEP RES, V18, P397, DOI 10.1111/j.1365-2869.2009.00754.x
   Lees AJ, 2009, LANCET, V373, P2055, DOI 10.1016/S0140-6736(09)60492-X
   Lelieveld IM, 2012, PLOS ONE, V7, P0, DOI 10.1371/journal.pone.0040166
   Leroi I, 2012, J GERIATR PSYCH NEUR, V25, P208, DOI 10.1177/0891988712464823
   Maria B, 2003, RESP MED, V97, P1151, DOI 10.1016/S0954-6111(03)00188-4
   Medeiros CAM, 2007, J NEUROL, V254, P459, DOI 10.1007/s00415-006-0390-x
   Menza M, 2010, MOVEMENT DISORD, V25, P1708, DOI 10.1002/mds.23168
   Mokhlesi B, 2012, SLEEP, V35, P5, DOI 10.5665/sleep.1570
   Nieto FJ, 2000, JAMA-J AM MED ASSOC, V283, P1829, DOI 10.1001/jama.283.14.1829
   Norlinah MI, 2009, PARKINSONISM RELAT D, V15, P670, DOI 10.1016/j.parkreldis.2009.02.012
   Norman D, 2008, CLIN GERIATR MED, V24, P151, DOI 10.1016/j.cger.2007.08.006
   Oerlemans WGH, 2002, SLEEP MED, V3, P147, DOI 10.1016/S1389-9457(01)00127-7
   Olanow CW, 2007, MOVEMENT DISORD, V22, PS335, DOI 10.1002/mds.21675
   Ondo WG, 2008, ARCH NEUROL-CHICAGO, V65, P1337, DOI 10.1001/archneur.65.10.1337
   Poryazova R, 2010, EUR NEUROL, V63, P129, DOI 10.1159/000276402
   Ramar K, 2010, MED CLIN N AM, V94, P465, DOI 10.1016/j.mcna.2010.02.003
   Ruehland WR, 2009, SLEEP, V32, P150, DOI 10.1093/sleep/32.2.150
   Bruin VMS, 2012, EUR NEUROL, V67, P257, DOI 10.1159/000335078
   Sánchez-de-la-Torre M, 2013, LANCET RESP MED, V1, P61, DOI 10.1016/S2213-2600(12)70051-6
   Sauvageot N, 2011, MOVEMENT DISORD, V26, P234, DOI 10.1002/mds.23479
   SERIES F, 1990, AM REV RESPIR DIS, V141, P1522, DOI 10.1164/ajrccm/141.6.1522
   Shpirer I, 2006, MOVEMENT DISORD, V21, P1432, DOI 10.1002/mds.21002
   Siddiqui F, 2006, SLEEP MED, V7, P281, DOI 10.1016/j.sleep.2005.10.006
   Simuni T, 2008, ANN NEUROL, V64, PS65, DOI 10.1002/ana.21472
   SOMERS VK, 1995, J CLIN INVEST, V96, P1897, DOI 10.1172/JCI118235
   Tandberg E, 1998, MOVEMENT DISORD, V13, P895, DOI 10.1002/mds.870130606
   Taylor JM, 2013, NEUROCHEM INT, V62, P803, DOI 10.1016/j.neuint.2012.12.016
   Tolosa E, 2009, NEUROLOGY, V72, PS12, DOI 10.1212/WNL.0b013e318198db11
   Trotti LM, 2010, MOVEMENT DISORD, V25, P2246, DOI 10.1002/mds.23231
   Tufik S, 2010, SLEEP MED, V11, P441, DOI 10.1016/j.sleep.2009.10.005
   Valko PO, 2012, PARKINSONISM RELAT D, V18, P525, DOI 10.1016/j.parkreldis.2012.01.023
   van der Marck MA, 2012, PARKINSONISM RELAT D, V18, P263, DOI 10.1016/j.parkreldis.2011.10.016
   VINCKEN WG, 1984, NEW ENGL J MED, V311, P438, DOI 10.1056/NEJM198408163110704
   Xiang W, 2013, MOL CELL NEUROSCI, V54, P71, DOI 10.1016/j.mcn.2013.01.004
   Yamamoto Toshimasa, 2012, BRAIN AND NERVE (TOKYO), V64, P394
   Yong MH, 2011, PLOS ONE, V6, P0, DOI 10.1371/journal.pone.0022511
   Young A, 2002, SLEEP, V25, P573
   Zoccolella S, 2011, SLEEP MED REV, V15, P41, DOI 10.1016/j.smrv.2010.02.004
NR 62
TC 47
Z9 49
U1 0
U2 9
PU W B SAUNDERS CO LTD
PI LONDON
PA 32 JAMESTOWN RD, LONDON NW1 7BY, ENGLAND
SN 1087-0792
EI 1532-2955
J9 SLEEP MED REV
JI Sleep Med. Rev.
PD APR 15
PY 2014
VL 18
IS 2
BP 173
EP 178
DI 10.1016/j.smrv.2013.04.005
PG 6
WC Clinical Neurology; Neurosciences
SC Neurosciences & Neurology
GA AC1OX
UT WOS:000332267000008
PM 23886661
DA 2024-02-02
ER

PT J
AU Sawada, H
   Oeda, T
   Umemura, A
   Tomita, S
   Hayashi, R
   Kohsaka, M
   Yamamoto, K
   Sudoh, S
   Sugiyama, H
AF Sawada, Hideyuki
   Oeda, Tomoko
   Umemura, Atsushi
   Tomita, Satoshi
   Hayashi, Ryutaro
   Kohsaka, Masayuki
   Yamamoto, Kenji
   Sudoh, Shinji
   Sugiyama, Hiroshi
TI Subclinical Elevation of Plasma C-Reactive Protein and Illusions/Hallucinations in Subjects with Parkinson's Disease: Case-control Study
SO PLOS ONE
LA English
DT Article
ID coronary-heart-disease; risk-factors; psychosis questionnaire; cognitive impairment; hallucinations; dementia; diagnosis; association; microglia; mortality
AB Background: Though infections are associated with psychotic symptoms, whether or not subclinical inflammation is associated with hallucinations is not known in Parkinson's disease (PD). Purpose: To investigate the association of illusions/hallucinations and plasma CRP levels in PD patients without symptomatic infections. Methods: PD patients not diagnosed as having infections were assessed for illusions and hallucinations using the Parkinson Psychosis Questionnaire (PPQ). It comprises four-domain questions: PPQ-A for sleep problems, PPQ-B for hallucinations/illusions, PPQ-C for delusions, and PPQ-D for disorientation. Assigning patients with >= 1 points in the PPQ-B score to be cases and others as controls, the association of hallucinations/illusions and clinical features (age, sex, duration of PD, Unified Parkinson's Disease Rating Scale part 3 (UPDRS-3), Mini-Mental State Examination (MMSE) score, sleep disturbance (PPQ-A score) as well as daily doses of L-Dopa, dopamine agonists, amantadine, and selegiline) were analyzed using a case-control design. Results: A total of 111 patients were examined and plasma CRP levels were <0.1-6.0 mg/L. Hallucinations or illusions were detected in 28 (25.2%). There were significant differences in age, UPDRS-3 score, MMSE score, PPQ-A, daily doses of L-Dopa and dopamine agonists and plasma CRP levels between cases and controls. A multivariate logistic regression model revealed that UPDRS-3 scores and plasma CRP levels were significantly associated with hallucinations/illusions with an adjusted odds ratio of 1.96 (95% confidence interval (CI) 1.20-3.20) per 10 points and 1.57 (95% confidence interval 1.13-2.16) per two-fold, respectively. Dividing patients into thirds by CRP levels (<= 0.2, 0.3-0.6, >= 0.7 mg/L), the prevalence of hallucinations/illusions was 13.2%, 21.6%, and 41.7%, in the bottom-, middle-, and top-thirds, respectively (for trend p=0.012). Conclusions: Subclinical elevation of plasma CRP levels was associated with hallucinations or illusions after adjustment for motor disability, suggesting that subclinical elevations of CRP levels might be an independent risk for hallucinations/illusions.
C1 [Sawada, Hideyuki] Natl Utano Hosp, Clin Res Ctr, Kyoto, Japan.
   Natl Utano Hosp, Dept Neurol, Kyoto, Japan.
RP Sawada, H (corresponding author), Natl Utano Hosp, Clin Res Ctr, Kyoto, Japan.
EM sawada@unh.hosp.go.jp
FU National Hospital Organization; National Hospital Organization, Japan; Grants-in-Aid for Scientific Research [23591265] Funding Source: KAKEN
CR Albert MA, 2003, CIRCULATION, V108, P161, DOI 10.1161/01.CIR.0000080289.72166.CF
   Brandstaedter D, 2005, J NEUROL, V252, P1060, DOI 10.1007/s00415-005-0816-x
   Cao SW, 2012, J NEUROINFLAMM, V9, P0, DOI 10.1186/1742-2094-9-259
   Closhen D, 2010, CYTOKINE, V50, P117, DOI 10.1016/j.cyto.2010.02.011
   de Maindreville AD, 2005, MOVEMENT DISORD, V20, P212, DOI 10.1002/mds.20263
   Factor SA, 2003, NEUROLOGY, V60, P1756, DOI 10.1212/01.WNL.0000068010.82167.CF
   Fénelon G, 2000, BRAIN, V123, P733, DOI 10.1093/brain/123.4.733
   Fénelon G, 2010, MOVEMENT DISORD, V25, P763, DOI 10.1002/mds.22839
   Forsaa EB, 2010, NEUROLOGY, V75, P1270, DOI 10.1212/WNL.0b013e3181f61311
   Forsaa EB, 2010, ARCH NEUROL-CHICAGO, V67, P996, DOI 10.1001/archneurol.2010.166
   Friedman JH, 2010, PARKINSONISM RELAT D, V16, P553, DOI 10.1016/j.parkreldis.2010.05.004
   Gerhard A, 2006, NEUROBIOL DIS, V21, P404, DOI 10.1016/j.nbd.2005.08.002
   GOETZ CG, 1993, NEUROLOGY, V43, P2227, DOI 10.1212/WNL.43.11.2227
   Goetz CG, 2001, NEUROLOGY, V57, P2078, DOI 10.1212/WNL.57.11.2078
   Graham JM, 1997, J NEUROL NEUROSUR PS, V63, P434, DOI 10.1136/jnnp.63.4.434
   Hassin-Baer S, 2011, J NEURAL TRANSM, V118, P539, DOI 10.1007/s00702-010-0535-z
   Holmes C, 2011, NEUROLOGY, V77, P212, DOI 10.1212/WNL.0b013e318225ae07
   Kaptoge S, 2010, LANCET, V375, P132, DOI 10.1016/S0140-6736(09)61717-7
   Kehagia AA, 2010, LANCET NEUROL, V9, P1200, DOI 10.1016/S1474-4422(10)70212-X
   Lee AH, 2012, MOVEMENT DISORD, V27, P858, DOI 10.1002/mds.25003
   Leroi I, 2006, J NEUROL SCI, V248, P104, DOI 10.1016/j.jns.2006.05.021
   Li YN, 2008, J NEUROSCI RES, V86, P3556, DOI 10.1002/jnr.21810
   Lindqvist D, 2012, PLOS ONE, V7, P0, DOI 10.1371/journal.pone.0047387
   McKhann GM, 2011, ALZHEIMERS DEMENT, V7, P263, DOI 10.1016/j.jalz.2011.03.005
   Ouchi Y, 2009, PARKINSONISM RELAT D, V15, PS200, DOI 10.1016/S1353-8020(09)70814-4
   Pacchetti C, 2005, MOVEMENT DISORD, V20, P1439, DOI 10.1002/mds.20582
   Poewe Werner, 2008, PRACT NEUROL, V8, P238, DOI 10.1136/jnnp.2008.152579
   Qian L, 2010, J NEURAL TRANSM, V117, P971, DOI 10.1007/s00702-010-0428-1
   Ravina B, 2007, MOVEMENT DISORD, V22, P1061, DOI 10.1002/mds.21382
   Sawada H, 2011, EUR J NEUROL, V18, P518
   Sawada H, 2013, BMC NEUROL, V13, P0, DOI 10.1186/1471-2377-13-145
   Sawada H, 2013, BMJ OPEN, V3, P0, DOI 10.1136/bmjopen-2013-003533
   Scalzo P, 2011, NEUROIMMUNOMODULAT, V18, P240, DOI 10.1159/000323779
   Scalzo P, 2010, NEUROSCI LETT, V468, P56, DOI 10.1016/j.neulet.2009.10.062
   Schrag A, 2006, PARKINSONISM RELAT D, V12, P35, DOI 10.1016/j.parkreldis.2005.06.011
   Song IU, 2011, NEUROL SCI, V32, P31, DOI 10.1007/s10072-010-0335-0
   Song IU, 2009, EUR NEUROL, V62, P99, DOI 10.1159/000222780
   Suvisaari J, 2011, PSYCHIAT RES, V189, P305, DOI 10.1016/j.psychres.2011.07.006
   Svetel M, 2012, ACTA NEUROL BELG, V112, P33, DOI 10.1007/s13760-012-0027-z
   Voon Valerie, 2005, ADV NEUROL, V96, P130
   Williams DR, 2005, LANCET NEUROL, V4, P605, DOI 10.1016/S1474-4422(05)70146-0
   Xu GL, 2009, J NEUROL SCI, V284, P77, DOI 10.1016/j.jns.2009.04.018
NR 42
TC 21
Z9 22
U1 1
U2 8
PU PUBLIC LIBRARY SCIENCE
PI SAN FRANCISCO
PA 1160 BATTERY STREET, STE 100, SAN FRANCISCO, CA 94111 USA
SN 1932-6203
EI 
J9 PLOS ONE
JI PLoS One
PD JAN 31
PY 2014
VL 9
IS 1
BP 
EP 
DI 10.1371/journal.pone.0085886
PG 8
WC Multidisciplinary Sciences
SC Science & Technology - Other Topics
GA 302RF
UT WOS:000330621900011
PM 24497930
DA 2024-02-02
ER

PT J
AU Nicholas, AP
   Borgohain, R
   Chana, P
   Surmann, E
   Thompson, EL
   Bauer, L
   Whitesides, J
   Elmer, LW
AF Nicholas, Anthony P.
   Borgohain, Rupam
   Chana, Pedro
   Surmann, Erwin
   Thompson, Emily L.
   Bauer, Lars
   Whitesides, John
   Elmer, Lawrence W.
TI A Randomized Study of Rotigotine Dose Response on 'Off' Time in Advanced Parkinson's Disease
SO JOURNAL OF PARKINSONS DISEASE
LA English
DT Article
DE Parkinson's disease; randomized controlled trial; dopamine receptor agonist; dose-response relationship; rotigotine
ID transdermal rotigotine; controlled-trial; double-blind; motor fluctuations; ropinirole; release; dyskinesias; pramipexole; placebo; profile
AB Background: Previous phase III studies in patients with advanced Parkinson's disease (PD) not adequately controlled on levodopa demonstrated significant reduction of 'off' time with rotigotine transdermal system up to 16 mg/24 h. However, the minimal effective dose has not been established. Objective: This international, randomized, double-blind, placebo-controlled study (SP921; NCT00522379) investigated rotigotine dose response up to 8 mg/24 h. Methods: Patients with advanced idiopathic PD (>= 2.5 h of daily 'off' time on stable doses of levodopa) were randomized 1: 1: 1: 1: 1 to receive rotigotine 2, 4, 6, or 8 mg/24 h or placebo, titrated over 4 weeks and maintained for 12 weeks. The primary efficacy variable was change from baseline to end of maintenance in absolute time spent 'off'. Results: 409/514 (80%) randomized patients completed maintenance. Mean (+/- SD) baseline daily 'off' times (h/day) were placebo: 6.4 (+/- 2.5), rotigotine 2-8 mg/24 h: 6.4 (+/- 2.6). Rotigotine 8 mg/24 h was the minimal dose to significantly reduce 'off' time versus placebo. LS mean (+/- SE) absolute change in daily 'off' time (h/day) from baseline was -2.4 (+/- 0.28) with rotigotine 8 mg/24 h, and -1.5 (+/- 0.26) with placebo; absolute change in 'off' time in the 8 mg/24 h group compared with placebo was -0.85 h/day (95% CI -1.59, -0.11; p = 0.024). There was an apparent dose-dependent trend. Adverse events (AEs) reported at a higher incidence in the rotigotine 8 mg/24 h group versus placebo included application site reactions, nausea, dry mouth, and dyskinesia; there was no worsening of insomnia, somnolence, orthostatic hypotension, confusional state or hallucinations, even in patients >= 75 years of age. Conclusions: The minimal statistically significant effective dose of rotigotine to reduce absolute 'off' time was 8 mg/24 h. The AE profile was similar to previous studies.
C1 [Nicholas, Anthony P.] Univ Alabama Birmingham, Dept Neurol, Birmingham, AL 35294 USA.
   [Borgohain, Rupam] Nizams Inst Med Sci, Dept Neurol, Hyderabad, Andhra Pradesh, India.
   [Chana, Pedro] Univ Santiago Chile, Dept Neurol, Santiago, Chile.
   [Surmann, Erwin; Bauer, Lars] UCB Pharma, Monheim, Germany.
   [Thompson, Emily L.] Evidence Sci Solut Ltd, London, England.
   [Whitesides, John] UCB Pharma, Raleigh, NC USA.
   [Elmer, Lawrence W.] Univ Toledo, Dept Neurol, Toledo, OH 43614 USA.
C3 University of Alabama System; University of Alabama Birmingham; Nizam's Institute of Medical Sciences; Universidad de Santiago de Chile; UCB Pharma SA; UCB Pharma SA; University System of Ohio; University of Toledo
RP Elmer, LW (corresponding author), Univ Toledo, Coll Med, Parkinsons Dis & Movement Disorders Program, Dept Neurol,Ctr Neurol Hlth, 3000 Arlington Ave, Toledo, OH 43614 USA.
EM lawrence.elmer@utoledo.edu
FU Michael J. Fox Foundation Therapeutic Development Initiative awarded to FPRT Bio, Inc.; Emory; NIEHS T32 (CJB) [5T32ES012870-10]
CR Ahlskog JE, 2001, MOVEMENT DISORD, V16, P448, DOI 10.1002/mds.1090
   Boroojerdi B, 2010, DRUG TODAY, V46, P483, DOI 10.1358/dot.2010.46.7.1463530
   Elshoff JP, 2012, CLIN THER, V34, P966, DOI 10.1016/j.clinthera.2012.02.008
   Giladi N, 2007, MOVEMENT DISORD, V22, P2398, DOI 10.1002/mds.21741
   Jankovic J, 2005, MOVEMENT DISORD, V20, PS11, DOI 10.1002/mds.20458
   Jankovic J, 2007, ARCH NEUROL-CHICAGO, V64, P676, DOI 10.1001/archneur.64.5.676
   Jankovic Joseph, 2008, NEUROPSYCHIATR DIS TREAT, V4, P743
   LeWitt PA, 2007, NEUROLOGY, V68, P1262, DOI 10.1212/01.wnl.0000259516.61938.bb
   MARSDEN CD, 1994, CLIN NEUROPHARMACOL, V17, P0
   Oertel W, 2013, PARKINSONISM RELAT D, V19, P37, DOI 10.1016/j.parkreldis.2012.06.009
   Pahwa R, 2007, NEUROLOGY, V68, P1108, DOI 10.1212/01.wnl.0000258660.74391.c1
   Pahwa Rajesh, 2006, J AM MED DIR ASSOC, V7, P4
   Poewe WH, 2007, LANCET NEUROL, V6, P513, DOI 10.1016/S1474-4422(07)70108-4
   Schapira AHV, 2011, NEUROLOGY, V77, P767, DOI 10.1212/WNL.0b013e31822affdb
   Scheller D, 2009, N-S ARCH PHARMACOL, V379, P73, DOI 10.1007/s00210-008-0341-4
   Stocchi F, 2011, MOVEMENT DISORD, V26, P1259, DOI 10.1002/mds.23498
   Trenkwalder C, 2011, MOVEMENT DISORD, V26, P90, DOI 10.1002/mds.23441
   Watts RL, 2007, NEUROLOGY, V68, P272, DOI 10.1212/01.wnl.0000252355.79284.22
   Weintraub D, 2010, ARCH NEUROL-CHICAGO, V67, P589, DOI 10.1001/archneurol.2010.65
NR 19
TC 32
Z9 34
U1 0
U2 5
PU IOS PRESS
PI AMSTERDAM
PA NIEUWE HEMWEG 6B, 1013 BG AMSTERDAM, NETHERLANDS
SN 1877-7171
EI 1877-718X
J9 J PARKINSON DIS
JI J. Parkinsons Dis.
PD JUN 15
PY 2014
VL 4
IS 3
BP 361
EP 373
DI 10.3233/JPD-130320
PG 13
WC Neurosciences
SC Neurosciences & Neurology
GA AO8HJ
UT WOS:000341594600009
PM 24643203
DA 2024-02-02
ER

PT J
AU Solla, P
   Cannas, A
   Mulas, CS
   Perra, S
   Corona, A
   Bassareo, PP
   Marrosu, F
AF Solla, Paolo
   Cannas, Antonino
   Mulas, Cesare Salvatore
   Perra, Silvia
   Corona, Andrea
   Bassareo, Pier Paolo
   Marrosu, Francesco
TI Association between fatigue and other motor and non-motor symptoms in Parkinson's disease patients
SO JOURNAL OF NEUROLOGY
LA English
DT Article
DE Parkinson's disease; Fatigue; Non-motor symptoms
ID diagnostic-criteria; physical fatigue; depression; scale; validation
AB Although fatigue is a common non-motor symptom in patients affected by Parkinson's disease (PD), its association with motor and other non-motor symptoms is still largely unclear. We assessed fatigue in PD patients studying the possible association with motor and non-motor symptoms. Eighty-one PD patients were included in the study. The PD Fatigue Scale (PFS) and the Fatigue Severity Scale (FSS) scale were used to measure fatigue. Non-motor symptoms were assessed with the Non-Motor Symptoms Scale (NMSS). Motor impairment was assessed using the modified Hoehn and Yahr (HY) staging and the Unified PD Rating Scale (UPDRS) part-III and IV. Bivariate tests comparing all independent variables between patients with our without fatigue were used. Significant predictors of presence and severity of fatigue were determined with different models of logistic regression analyses. Fatigue severity was significantly higher in female patients. Bivariate test showed significant higher NMSS score in fatigued patients according to PFS (p < 0.00001) and FFS (p < 0.001), while HY was higher only in fatigued patients according to FSS (p < 0.022). Significant correlations between severity of fatigue and HY stage (p < 0.002) and UPDRS-III score (p < 0.001) were found, while, among specific non-motor symptoms, anhedonia presented with the most significant correlation (p < 0.003). Binary logistic regression confirmed NMSS as the main variable predicting presence of fatigue, while HY was significant as predicting variable only in the FSS model. Strongest non-motor symptoms predictors of severity were those included in Domain 3 (mood/anxiety) and Domain 2 (sleep disorders) of the NMSS. A significant increase in severity of fatigue related to the burden of non-motor symptoms (mainly affective and sleep disorders) was observed. Our findings indicate a moderate discrepancy in the ratings of the two fatigue scales, with PFS principally directed towards the burden of non-motor symptoms. Finally, the accurate individuation of the factors underlying fatigue, assessed with the systematic administration of holistic evaluation scales such as the NMSS, might improve current strategies used in the treatment of this disabling condition.
C1 [Solla, Paolo; Cannas, Antonino; Mulas, Cesare Salvatore; Corona, Andrea; Marrosu, Francesco] Univ Cagliari, Dept Neurol, Movement Disorders Ctr, I-09042 Cagliari, Italy.
   [Perra, Silvia] Univ Cagliari, Dept Math & Comp Sci, I-09042 Cagliari, Italy.
   [Bassareo, Pier Paolo] Univ Cagliari, Dept Med Sci Mario Aresu, I-09042 Cagliari, Italy.
C3 University of Cagliari; University of Cagliari; University of Cagliari
RP Solla, P (corresponding author), Univ Cagliari, Dept Neurol, Movement Disorders Ctr, SS 554 Bivio Sestu, I-09042 Cagliari, Italy.
EM paosol29@yahoo.it
CR Alves G, 2004, NEUROLOGY, V63, P1908, DOI 10.1212/01.WNL.0000144277.06917.CC
   American Psychiatric Association, 2013, DIAGN STAT MAN MENT, V0, P0, DOI DOI 10.1176/APPI.BOOKS.9780890425596
   Beck AT, 1996, J PERS ASSESS, V67, P588, DOI 10.1207/s15327752jpa6703_13
   Beiske AG, 2010, ACTA NEUROL SCAND, V122, P78, DOI 10.1111/j.1600-0404.2010.01381.x
   Brown RG, 2005, PARKINSONISM RELAT D, V11, P49, DOI 10.1016/j.parkreldis.2004.07.007
   Chaudhuri KR, 2007, MOVEMENT DISORD, V22, P1901, DOI 10.1002/mds.21596
   Chaudhuri KR, 2006, LANCET NEUROL, V5, P235, DOI 10.1016/S1474-4422(06)70373-8
   Chou KL, 2012, PARKINSONISM RELAT D, V18, P510, DOI 10.1016/j.parkreldis.2012.01.018
   DOONEIEF G, 1992, ARCH NEUROL-CHICAGO, V49, P305, DOI 10.1001/archneur.1992.00530270125028
   Fabbrini G, 2013, PARKINSONISM RELAT D, V19, P148, DOI 10.1016/j.parkreldis.2012.10.009
   Fahn S, 1987, RECENT DEV PARKINSON, V0, P153
   FREAL JE, 1984, ARCH PHYS MED REHAB, V65, P135
   FRIEDMAN J, 1993, NEUROLOGY, V43, P2016, DOI 10.1212/WNL.43.10.2016
   Friedman JH, 2007, MOVEMENT DISORD, V22, P297, DOI 10.1002/mds.21240
   Friedman JH, 2010, MOVEMENT DISORD, V25, P805, DOI 10.1002/mds.22989
   Gelb DJ, 1999, ARCH NEUROL-CHICAGO, V56, P33, DOI 10.1001/archneur.56.1.33
   Hagell P, 2009, J NEUROL NEUROSUR PS, V80, P489, DOI 10.1136/jnnp.2008.159772
   Havlikova E, 2008, PARKINSONISM RELAT D, V14, P187, DOI 10.1016/j.parkreldis.2007.07.017
   Herlofson K, 2003, ACTA NEUROL SCAND, V107, P1, DOI 10.1034/j.1600-0404.2003.02033.x
   HOEHN MM, 1967, NEUROLOGY, V17, P427, DOI 10.1212/WNL.17.5.427
   IRVINE D, 1994, CANCER NURS, V17, P367
   IRVINE DM, 1991, CANCER NURS, V14, P188, DOI 10.1097/00002820-199114040-00004
   Jenkinson C, 1997, PSYCHOL HEALTH, V12, P805, DOI 10.1080/08870449708406741
   Karlsen K, 1999, MOVEMENT DISORD, V14, P237, DOI 10.1002/1531-8257(199903)14:2<237::AID-MDS1006>3.3.CO;2-O
   KRUPP LB, 1990, J RHEUMATOL, V17, P1450
   KRUPP LB, 1989, ARCH NEUROL-CHICAGO, V46, P1121, DOI 10.1001/archneur.1989.00520460115022
   Langston JW, 2006, ANN NEUROL, V59, P591, DOI 10.1002/ana.20834
   Lou JS, 2003, MOVEMENT DISORD, V18, P1108, DOI 10.1002/mds.10505
   Lou JS, 2001, MOVEMENT DISORD, V16, P190, DOI 10.1002/mds.1042
   Marsh L, 2006, MOVEMENT DISORD, V21, P148, DOI 10.1002/mds.20723
   Martinez-Martin P, 2012, J NEUROL, V259, P1639, DOI 10.1007/s00415-011-6392-3
   Metta V, 2011, PARKINSONS DIS-US, V2011, P0, DOI 10.4061/2011/125271
   Okuma Y, 2009, MOVEMENT DISORD, V24, P1977, DOI 10.1002/mds.22731
   Schifitto G, 2008, NEUROLOGY, V71, P481, DOI 10.1212/01.wnl.0000324862.29733.69
   Shulman LM, 2001, MOVEMENT DISORD, V16, P507, DOI 10.1002/mds.1099
   Solla P, 2012, J NEUROL SCI, V323, P33, DOI 10.1016/j.jns.2012.07.026
   STARKSTEIN SE, 1992, J NEUROPSYCH CLIN N, V4, P134
   Swain MG, 2000, CLIN SCI, V99, P1, DOI 10.1042/CS19990372
   Tomlinson CL, 2010, MOVEMENT DISORD, V25, P2649, DOI 10.1002/mds.23429
   Valko PO, 2010, EUR J NEUROL, V17, P1428, DOI 10.1111/j.1468-1331.2010.03063.x
   VANHILTEN JJ, 1993, J NEUROL NEUROSUR PS, V56, P874, DOI 10.1136/jnnp.56.8.874
NR 41
TC 23
Z9 29
U1 0
U2 8
PU SPRINGER HEIDELBERG
PI HEIDELBERG
PA TIERGARTENSTRASSE 17, D-69121 HEIDELBERG, GERMANY
SN 0340-5354
EI 1432-1459
J9 J NEUROL
JI J. Neurol.
PD FEB 15
PY 2014
VL 261
IS 2
BP 382
EP 391
DI 10.1007/s00415-013-7207-5
PG 10
WC Clinical Neurology
SC Neurosciences & Neurology
GA AA2ZR
UT WOS:000330963200017
PM 24375016
DA 2024-02-02
ER

PT J
AU Gong, Y
   Xiong, KP
   Mao, CJ
   Shen, Y
   Hu, WD
   Huang, JY
   Han, F
   Chen, R
   Liu, CF
AF Gong, Yan
   Xiong, Kang-ping
   Mao, Cheng-jie
   Shen, Yun
   Hu, Wei-dong
   Huang, Jun-ying
   Han, Fei
   Chen, Rui
   Liu, Chun-feng
TI Clinical manifestations of Parkinson disease and the onset of rapid eye movement sleep behavior disorder
SO SLEEP MEDICINE
LA English
DT Article
DE REM sleep behavior disorder; Parkinson disease; Clinical manifestation; Polysomnography; Sleep parameters; Cognition
ID rem-sleep; neurodegenerative disease; apnea; pathophysiology; association; diagnosis; features
AB Objective: To identify whether the presence and/or timing of rapid eye movement (REM) sleep behavior disorder (RBD) onset were associated with differences in clinical features and sleep parameters of Parkinson disease (PD). Methods: In all, 112 PD patients were enrolled and all underwent extensive clinical evaluations and video-polysomnography (PSG). Clinical features and PSG parameters were compared in PD patients with (PD + RBD) or without (PD - RBD) RBD, RBD preceding (RBD > PD), or not (PD >= RBD) PD onset. Results: Sixty-three of the 112 PD patients were affected by RBD. Adjusted for age, gender, education, body mass index (BMI), levodopa equivalent daily dose (LED) and PD duration, PD + RBD patients had higher Hoehn & Yahr stage, higher scores for UPDRS parts I, II and III, more dyskinesia, higher ratio of axial/limb manifestations, and more hallucinations. Their cognitive and quality-of-life status was significantly lower (all P < 0.05). For PSG, PD + RBD patients exhibited higher percentages of phasic and tonic EMG activities, lower apnea hypopnea (AHI) and oxygen desaturation index (ODI), and less time in arterial oxygen saturation (SaO(2)) <90% during REM sleep (all P < 0.05). PD >= RBD (n = 22) patients did not significantly differ from RBD > PD (n = 41) patients in clinical manifestations, whereas the PD >= RBD subgroup had significantly higher UPDRS part I score, lower PDQ score and lower AHI during REM than the PD - RED group (all P < 0.05), but not RBD > PD subgroup. Correlation analysis showed that worse cognition was associated with shorter interval of RBD preceding PD onset (r = 0.297, P = 0.018), but not RBD duration (P = 0.202). Conclusions: Clinical manifestations of PD may vary depending on the presence and timing of RBD onset. These findings are compatible with the hypothesis that RBD may be a marker of complex subtypes of PD. (C) 2014 Elsevier B.V. All rights reserved.
C1 [Gong, Yan; Xiong, Kang-ping; Mao, Cheng-jie; Shen, Yun; Hu, Wei-dong; Huang, Jun-ying; Liu, Chun-feng] Soochow Univ, Affiliated Hosp 2, Dept Neurol, Suzhou 215004, Peoples R China.
   [Huang, Jun-ying; Han, Fei; Chen, Rui] Soochow Univ, Affiliated Hosp 2, Sleep Ctr, Suzhou 215004, Peoples R China.
   [Liu, Chun-feng] Soochow Univ, Inst Neurosci, Suzhou 215004, Peoples R China.
C3 Soochow University - China; Soochow University - China; Soochow University - China
RP Liu, CF (corresponding author), Soochow Univ, Affiliated Hosp 2, Dept Neurol, 1055 Sanxiang Rd, Suzhou 215004, Peoples R China.
EM liucf@suda.edu.cn
FU Jiangsu Key Laboratory of Translational Research and Therapy for Neuro-Psycho-Diseases foundation [BM2013003]; Medical leading talent and innovation team foundation of Jiangsu province; Suzhou social progress foundation [SZS201205]; Key medical subjects foundation of Suzhou; Suzhou youth technology project foundation [SWKQ0810, 201013]
CR Boeve BF, 2007, BRAIN, V130, P2770, DOI 10.1093/brain/awm056
   Boeve BF, 2010, ANN NY ACAD SCI, V1184, P15, DOI 10.1111/j.1749-6632.2009.05115.x
   Braak H, 2003, NEUROBIOL AGING, V24, P197, DOI 10.1016/S0197-4580(02)00065-9
   De Cock VC, 2007, BRAIN, V130, P450, DOI 10.1093/brain/awl363
   De Cock VC, 2010, SLEEP MED, V11, P247, DOI 10.1016/j.sleep.2009.05.008
   Dempsey JA, 2010, PHYSIOL REV, V90, P47, DOI 10.1152/physrev.00043.2008
   Esselink RAJ, 2006, ACTA NEUROCHIR, V148, P1247, DOI 10.1007/s00701-006-0907-1
   Ferri R, 2013, SLEEP BREATH, V0, P0
   Gjerstad MD, 2008, J NEUROL NEUROSUR PS, V79, P387, DOI 10.1136/jnnp.2007.116830
   Huang JX, 2011, SLEEP, V34, P909, DOI 10.5665/SLEEP.1126
   HUGHES AJ, 1992, J NEUROL NEUROSUR PS, V55, P181, DOI 10.1136/jnnp.55.3.181
   Iber C, 2007, AASM MANUAL SCORING, V1st, P0
   Iranzo A, 2011, J NEUROL SCI, V310, P283, DOI 10.1016/j.jns.2011.07.049
   Iranzo A, 2006, LANCET NEUROL, V5, P572, DOI 10.1016/S1474-4422(06)70476-8
   Iranzo A, 2009, SLEEP MED REV, V13, P385, DOI 10.1016/j.smrv.2008.11.003
   Jordan AS, 2009, SLEEP, V32, P361, DOI 10.1093/sleep/32.3.361
   Lee JE, 2010, PARKINSONISM RELAT D, V16, P105, DOI 10.1016/j.parkreldis.2009.08.005
   Li SX, 2010, SLEEP MED, V11, P43, DOI 10.1016/j.sleep.2009.06.008
   Lu J, 2006, NATURE, V441, P589, DOI 10.1038/nature04767
   Montplaisir J, 2010, MOVEMENT DISORD, V25, P2044, DOI 10.1002/mds.23257
   Nihei Y, 2012, J NEUROL, V259, P1606, DOI 10.1007/s00415-011-6386-1
   Nomura T, 2013, SLEEP MED, V14, P131, DOI 10.1016/j.sleep.2012.10.011
   Patil SP, 2007, J APPL PHYSIOL, V102, P547, DOI 10.1152/japplphysiol.00282.2006
   Plomhause L, 2013, SLEEP MED, V14, P1035, DOI 10.1016/j.sleep.2013.04.018
   Postuma RB, 2008, J NEUROL NEUROSUR PS, V79, P1117, DOI 10.1136/jnnp.2008.149195
   Postuma RB, 2008, MOVEMENT DISORD, V23, P1665, DOI 10.1002/mds.22099
   Romenets Silvia Rios, 2012, MOV DISORD, V27, P996, DOI 10.1002/mds.25086
   Schenck C, 1992, SLEEP RES, V21, P257
   Schiess MC, 2000, PARKINSONISM RELAT D, V6, P69, DOI 10.1016/S1353-8020(99)00051-6
   Sixel-Döring F, 2012, SLEEP MED, V13, P1178, DOI 10.1016/j.sleep.2012.06.009
   Sixel-Döring F, 2011, NEUROLOGY, V77, P1048, DOI 10.1212/WNL.0b013e31822e560e
   Vendette M, 2007, NEUROLOGY, V69, P1843, DOI 10.1212/01.wnl.0000278114.14096.74
NR 32
TC 54
Z9 65
U1 0
U2 11
PU ELSEVIER SCIENCE BV
PI AMSTERDAM
PA PO BOX 211, 1000 AE AMSTERDAM, NETHERLANDS
SN 1389-9457
EI 1878-5506
J9 SLEEP MED
JI Sleep Med.
PD JUN 15
PY 2014
VL 15
IS 6
BP 647
EP 653
DI 10.1016/j.sleep.2013.12.021
PG 7
WC Clinical Neurology
SC Neurosciences & Neurology
GA AK7PW
UT WOS:000338621200010
PM 24841108
DA 2024-02-02
ER

PT J
AU Bhidayasiri, R
   Jitkritsadakul, O
   Colosimo, C
AF Bhidayasiri, Roongroj
   Jitkritsadakul, Onanong
   Colosimo, Carlo
TI Nocturnal Manifestations of Atypical Parkinsonian Disorders
SO JOURNAL OF PARKINSONS DISEASE
LA English
DT Review
DE Atypical parkinsonian disorders; multiple system atrophy; progressive supranuclear palsy; corticobasal degeneration; dementia with lewy body; nocturnal manifestations; REM behavioral disorder; nocturia; nocturnal akinesia; hallucinations
ID multiple system atrophy; sleep behavior disorder; restless legs syndrome; excessive daytime sleepiness; progressive supranuclear palsy; lewy body disease; rem-sleep; corticobasal degeneration; visual hallucinations; breathing disorders
AB Although nocturnal disturbances are increasingly recognized as an integral part of the continuum of daytime manifestations of Parkinson's disease (PD), there is still little evidence in the medical literature to support the occurrence of these complex phenomena in patients with atypical parkinsonian disorders (APDs). Based on the anatomical substrates in APDs, which are considered to be more extensive outside the basal ganglia than in PD, we might expect that patients with APDs encounter the whole range of nocturnal disturbances, including motor, sleep disorders, autonomic dysfunctions, and neuropsychiatric manifestations at a similar, or even greater, frequency than in PD. This article is a review of the current literature on the problems at nighttime of patients with progressive supranuclear palsy, multiple system atrophy, corticobasal degeneration, and dementia with Lewy bodies. MEDLINE, life science journals and online books were searched by querying appropriate key words. Reports were included if the studies were related to nocturnal manifestations in APDs. Forty articles fulfilled the selection criteria. Differences between these symptoms in APDs and PD are highlighted, given the evidence available about each manifestation. This analysis of nocturnal manifestations of APDs suggests the need for future studies to address these issues to improve the quality of life not only of patients with APDs but the caregivers who encounter the challenges of supporting these patients on a daily basis.
C1 [Bhidayasiri, Roongroj; Jitkritsadakul, Onanong] Chulalongkorn Univ, Fac Med, Dept Med, Chulalongkorn Ctr Excellence Parkinsons Dis & Rel, Bangkok 10330, Thailand.
   [Bhidayasiri, Roongroj; Jitkritsadakul, Onanong] Thai Red Cross Soc, King Chulalongkorn Mem Hosp, Bangkok, Thailand.
   [Bhidayasiri, Roongroj] Univ Calif Los Angeles, David Geffen Sch Med, Dept Neurol, Los Angeles, CA 90095 USA.
   [Colosimo, Carlo] Univ Roma La Sapienza, Dipartimento Sci Neurol, I-00185 Rome, Italy.
C3 Chulalongkorn University; Chulalongkorn University; Thai Red Cross Society; University of California System; University of California Los Angeles; University of California Los Angeles Medical Center; David Geffen School of Medicine at UCLA; Sapienza University Rome
RP Bhidayasiri, R (corresponding author), Chulalongkorn Univ Hosp, Chulalongkorn Ctr Excellence Parkinsons Dis & Rel, 1873 Rama 4 Rd, Bangkok 10330, Thailand.
EM rbh1@ucla.edu
FU Rachadapiseksompoj faculty grant, research unit grant of Chulalongkorn University; CU-CLUSTER fund [H-34-94-53]
CR Aarsland D, 2001, J NEUROPSYCH CLIN N, V13, P42, DOI 10.1176/appi.neuropsych.13.1.42
   Abbott RD, 2005, NEUROLOGY, V65, P1442, DOI 10.1212/01.wnl.0000183056.89590.0d
   ALDRICH MS, 1989, ANN NEUROL, V25, P577, DOI 10.1002/ana.410250609
   Allen RP, 2003, SLEEP MED, V4, P101, DOI 10.1016/S1389-9457(03)00010-8
   American Academy of Sleep Medicine, 2005, INT CLASS SLEEP DIS, V0, P0
   Angelini M, 2011, J NEUROL SCI, V310, P286, DOI 10.1016/j.jns.2011.08.012
   Arnulf I, 2002, NEUROLOGY, V58, P1019, DOI 10.1212/WNL.58.7.1019
   Arnulf I, 2000, NEUROLOGY, V55, P281, DOI 10.1212/WNL.55.2.281
   Arnulf I, 2005, SLEEP, V28, P349
   Asahina M, 2005, J NEUROL, V252, P72, DOI 10.1007/s00415-005-0609-2
   Ballard C, 1997, INT PSYCHOGERIATR, V9, P381, DOI 10.1017/S1041610297004523
   BECK RO, 1994, J UROLOGY, V151, P1336, DOI 10.1016/S0022-5347(17)35246-1
   Bhalsing K, 2013, PARKINSONISM RELAT D, V19, P426, DOI 10.1016/j.parkreldis.2012.12.005
   Bhidayasiri Roongroj, 2012, PARKINSONISM RELAT DISORD, V18 Suppl 1, PS110, DOI 10.1016/S1353-8020(11)70035-9
   Blumin JH, 2002, ARCH OTOLARYNGOL, V128, P1404, DOI 10.1001/archotol.128.12.1404
   Boeve B, 2003, NEUROLOGY, V61, P40, DOI 10.1212/01.WNL.0000073619.94467.B0
   Boeve BF, 2007, BRAIN, V130, P2770, DOI 10.1093/brain/awm056
   Boeve BF, 2013, SLEEP MED, V14, P754, DOI 10.1016/j.sleep.2012.10.015
   Boeve BF, 2004, J GERIATR PSYCH NEUR, V17, P146, DOI 10.1177/0891988704267465
   Boeve BF, 2001, MOVEMENT DISORD, V16, P622, DOI 10.1002/mds.1120
   Braak H, 2003, NEUROBIOL AGING, V24, P197, DOI 10.1016/S0197-4580(02)00065-9
   Braak H, 2006, MOVEMENT DISORD, V21, P2042, DOI 10.1002/mds.21065
   Breen DP, 2013, J NEUROL NEUROSUR PS, V84, P233, DOI 10.1136/jnnp-2012-304097
   BROWN RG, 1990, J NEUROL NEUROSUR PS, V53, P480, DOI 10.1136/jnnp.53.6.480
   Chaudhuri K Ray, 2005, CURR NEUROL NEUROSCI REP, V5, P275, DOI 10.1007/s11910-005-0072-6
   Chaudhuri KR, 2002, J NEUROL NEUROSUR PS, V73, P629, DOI 10.1136/jnnp.73.6.629
   Chaudhuri KR, 2002, EUR J NEUROL, V9, P40, DOI 10.1046/j.1468-1331.9.s3.5.x
   Claassen DO, 2010, NEUROLOGY, V75, P494, DOI 10.1212/WNL.0b013e3181ec7fac
   Colosimo C, 2003, J NEUROL NEUROSUR PS, V74, P852, DOI 10.1136/jnnp.74.7.852
   Colosimo C, 2010, J NEUROL, V257, P5, DOI 10.1007/s00415-009-5255-7
   Comella CL, 2006, J NEURAL TRANSM-SUPP, V0, P349
   Cooper AD, 2009, PARKINSONISM RELAT D, V15, P59, DOI 10.1016/j.parkreldis.2008.01.011
   Cummings JL, 2000, ADV NEUROL, V82, P147
   DEBRUIN PFC, 1993, AM REV RESPIR DIS, V148, P1576, DOI 10.1164/ajrccm/148.6_Pt_1.1576
   DeBruin VS, 1996, POSTGRAD MED J, V72, P293, DOI 10.1136/pgmj.72.847.293
   Deguchi K, 2010, J NEUROL, V257, P1287, DOI 10.1007/s00415-010-5508-5
   DelSer T, 1996, NEUROLOGY, V46, P682, DOI 10.1212/WNL.46.3.682
   Dhawan V, 2006, AGE AGEING, V35, P220, DOI 10.1093/ageing/afj087
   Dickson DW, 2012, CSH PERSPECT MED, V2, P0, DOI 10.1101/cshperspect.a009258
   Dickson DW, 1999, J NEUROL, V246, P6
   Diederich NJ, 2008, INT J GERIATR PSYCH, V23, P598, DOI 10.1002/gps.1945
   Dugger BN, 2012, MOVEMENT DISORD, V27, P72, DOI 10.1002/mds.24003
   España RA, 2011, SLEEP, V34, P845, DOI 10.5665/SLEEP.1112
   Fénelon G, 2000, BRAIN, V123, P733, DOI 10.1093/brain/123.4.733
   Fritze F, 2011, DEMENT GERIATR COGN, V32, P143, DOI 10.1159/000332016
   Gagnon JF, 2006, LANCET NEUROL, V5, P424, DOI 10.1016/S1474-4422(06)70441-0
   Gama RL, 2010, PARKINSONISM RELAT D, V16, P275, DOI 10.1016/j.parkreldis.2010.01.002
   Geser F, 2005, J NEURAL TRANSM, V112, P1677, DOI 10.1007/s00702-005-0328-y
   Ghorayeb I, 2005, SLEEP MED, V6, P359, DOI 10.1016/j.sleep.2004.10.002
   Ghorayeb I, 2002, J NEUROL NEUROSUR PS, V72, P798, DOI 10.1136/jnnp.72.6.798
   Gilman S, 2008, NEUROLOGY, V71, P670, DOI 10.1212/01.wnl.0000324625.00404.15
   Gjerstad MD, 2007, J NEUROL NEUROSUR PS, V78, P476, DOI 10.1136/jnnp.2006.100370
   Goetz CG, 1998, NEUROLOGY, V51, P811, DOI 10.1212/WNL.51.3.811
   Gómez-Esteban JC, 2007, MOVEMENT DISORD, V22, P1912, DOI 10.1002/mds.21624
   Grandas F, 2004, NEUROLOGY, V63, PS8, DOI 10.1212/WNL.63.8_suppl_3.S8
   Hauw JJ, 2011, J NEUROPATH EXP NEUR, V70, P243, DOI 10.1097/NEN.0b013e318211488e
   Higo R, 2003, J NEUROL NEUROSUR PS, V74, P982, DOI 10.1136/jnnp.74.7.982
   Hirayama M, 2003, J NEUROL NEUROSUR PS, V74, P642, DOI 10.1136/jnnp.74.5.642
   Högl B, 2010, MOVEMENT DISORD, V25, P2704, DOI 10.1002/mds.23190
   Honda K, 2013, INT PSYCHOGERIATR, V25, P851, DOI 10.1017/S1041610213000185
   Horimoto Y, 2003, J NEUROL, V250, P530, DOI 10.1007/s00415-003-1029-9
   Iranzo A, 2000, LANCET, V356, P1329, DOI 10.1016/S0140-6736(00)02824-5
   Iranzo A, 2005, NEUROLOGY, V65, P247, DOI 10.1212/01.wnl.0000168864.97813.e0
   Iranzo A, 2007, MOVEMENT DISORD, V22, PS424, DOI 10.1002/mds.21600
   Iranzo A, 2009, SLEEP MED REV, V13, P385, DOI 10.1016/j.smrv.2008.11.003
   Jagota Priya, 2012, JOURNAL OF THE MEDICAL ASSOCIATION OF THAILAND, V95, P175
   Jecmenica-Lukic M, 2012, LANCET NEUROL, V11, P361, DOI 10.1016/S1474-4422(12)70022-4
   Jellinger KA, 2001, ADV NEUROL, V86, P55
   Kasashima S, 2003, ACTA NEUROPATHOL, V105, P117, DOI 10.1007/s00401-002-0621-x
   Kimber J, 2000, BRAIN, V123, P1422, DOI 10.1093/brain/123.7.1422
   Kimura K, 1997, SLEEP, V20, P891, DOI 10.1093/sleep/20.10.891
   Kirchhof K, 2003, INT J IMPOT RES, V15, P293, DOI 10.1038/sj.ijir.3901014
   Klatka LA, 1996, NEUROLOGY, V47, P1148, DOI 10.1212/WNL.47.5.1148
   Köllensperger M, 2008, MOVEMENT DISORD, V23, P1093, DOI 10.1002/mds.21992
   LANTOS PL, 1994, J NEUROL NEUROSUR PS, V57, P129, DOI 10.1136/jnnp.57.2.129
   Lee CN, 2013, J NEUROL SCI, V327, P15, DOI 10.1016/j.jns.2013.01.034
   LEES AJ, 1988, CLIN NEUROPHARMACOL, V11, P512, DOI 10.1097/00002826-198812000-00004
   LITVAN I, 2005, ATYPICAL PARKINSONIA, V0, P0
   Louis ED, 1997, NEUROLOGY, V48, P376, DOI 10.1212/WNL.48.2.376
   Louter M, 2012, J AM GERIATR SOC, V60, P1104, DOI 10.1111/j.1532-5415.2012.03966.x
   Martinez-Martin P, 2007, MOVEMENT DISORD, V22, P1623, DOI 10.1002/mds.21586
   Matsui H, 2006, MOVEMENT DISORD, V21, P2140, DOI 10.1002/mds.21140
   McKeith IG, 2005, NEUROLOGY, V65, P1863, DOI 10.1212/01.wnl.0000187889.17253.b1
   McKeith IG, 1996, NEUROLOGY, V47, P1113, DOI 10.1212/WNL.47.5.1113
   Merlo IM, 2002, NEUROLOGY, V58, P649, DOI 10.1212/WNL.58.4.649
   Montplaisir J, 1997, NEUROLOGY, V49, P999, DOI 10.1212/WNL.49.4.999
   Moreno-López C, 2011, ARCH NEUROL-CHICAGO, V68, P223, DOI 10.1001/archneurol.2010.359
   Nomura T, 2006, MOVEMENT DISORD, V21, P380, DOI 10.1002/mds.20734
   Olson EJ, 2000, BRAIN, V123, P331, DOI 10.1093/brain/123.2.331
   Ondo WG, 2001, NEUROLOGY, V57, P1392, DOI 10.1212/WNL.57.8.1392
   Pace-Schott EF, 2002, NAT REV NEUROSCI, V3, P591, DOI 10.1038/nrn895
   Pao WC, 2013, NEUROLOGIST, V19, P1, DOI 10.1097/NRL.0b013e31827c6bdd
   Papapetropoulos S, 2007, PARKINSONISM RELAT D, V13, P193, DOI 10.1016/j.parkreldis.2006.07.016
   Plazzi G, 1997, NEUROLOGY, V48, P1094, DOI 10.1212/WNL.48.4.1094
   Ratti PL, 2012, SLEEP MED, V13, P926, DOI 10.1016/j.sleep.2012.04.015
   Roche S, 2007, NEUROPHYSIOL CLIN, V37, P261, DOI 10.1016/j.neucli.2007.05.002
   Rye DB, 2004, NEUROLOGY, V63, PS2, DOI 10.1212/WNL.63.8_suppl_3.S2
   Sadaoka T, 1996, SLEEP, V19, P479, DOI 10.1093/sleep/19.6.479
   Sakakibara R, 2004, NEUROUROL URODYNAM, V23, P154, DOI 10.1002/nau.20013
   Sakakibara R, 2000, J NEUROL NEUROSUR PS, V68, P65, DOI 10.1136/jnnp.68.1.65
   Sakurai T, 2007, NAT REV NEUROSCI, V8, P171, DOI 10.1038/nrn2092
   Schmidt C, 2009, MOVEMENT DISORD, V24, P2136, DOI 10.1002/mds.22767
   Shimohata T, 2007, ARCH NEUROL-CHICAGO, V64, P856, DOI 10.1001/archneur.64.6.856
   Shimohata T, 2012, BMC NEUROL, V12, P0, DOI 10.1186/1471-2377-12-130
   Shulman LM, 2002, PARKINSONISM RELAT D, V8, P193, DOI 10.1016/S1353-8020(01)00015-3
   Silber MH, 2000, MOVEMENT DISORD, V15, P699, DOI 10.1002/1531-8257(200007)15:4<699::AID-MDS1015>3.0.CO;2-L
   Sixel-Döring F, 2009, SLEEP MED, V10, P407, DOI 10.1016/j.sleep.2008.05.004
   Stack EL, 2006, MOVEMENT DISORD, V21, P1340, DOI 10.1002/mds.20944
   Stubendorff K, 2012, PLOS ONE, V7, P0, DOI 10.1371/journal.pone.0045451
   Tachibana N, 1997, J NEUROL NEUROSUR PS, V63, P678, DOI 10.1136/jnnp.63.5.678
   Tandberg E, 1999, MOVEMENT DISORD, V14, P922, DOI 10.1002/1531-8257(199911)14:6<922::AID-MDS1003>3.0.CO;2-7
   Tandberg E, 1998, MOVEMENT DISORD, V13, P895, DOI 10.1002/mds.870130606
   Thaisetthawatkul P, 2004, NEUROLOGY, V62, P1804, DOI 10.1212/01.WNL.0000125192.69777.6D
   Vetrugno R, 2004, SLEEP MED, V5, P21, DOI 10.1016/j.sleep.2003.07.002
   Vetrugno R, 2007, MOVEMENT DISORD, V22, P673, DOI 10.1002/mds.21384
   WELLER C, 1991, AGE AGEING, V20, P3, DOI 10.1093/ageing/20.1.3
   Wenning GK, 1997, MOVEMENT DISORD, V12, P133, DOI 10.1002/mds.870120203
   Wenning GK, 2013, LANCET NEUROL, V12, P264, DOI 10.1016/S1474-4422(12)70327-7
   Williams DR, 2008, J NEUROL NEUROSUR PS, V79, P652, DOI 10.1136/jnnp.2007.124677
   Yamaguchi M, 2003, EUR NEUROL, V49, P154, DOI 10.1159/000069077
NR 120
TC 7
Z9 7
U1 1
U2 9
PU IOS PRESS
PI AMSTERDAM
PA NIEUWE HEMWEG 6B, 1013 BG AMSTERDAM, NETHERLANDS
SN 1877-7171
EI 1877-718X
J9 J PARKINSON DIS
JI J. Parkinsons Dis.
PD JUN 15
PY 2014
VL 4
IS 2
BP 223
EP 236
DI 10.3233/JPD-130280
PG 14
WC Neurosciences
SC Neurosciences & Neurology
GA AH8SW
UT WOS:000336409500013
PM 24705593
DA 2024-02-02
ER

PT J
AU Chen, DW
   Chen, JW
   Liu, W
   Wang, WY
AF Chen, Da-Wei
   Chen, Jin-Wen
   Liu, Wei
   Wang, Wen-Yan
TI An Elderly Parkinsonian Patient with Extreme Blood Pressure Fluctuations
SO INTERNATIONAL JOURNAL OF GERONTOLOGY
LA English
DT Article
DE hypotensive shock; levodopa; Parkinsonian blood pressure fluctuation; Parkinson's disease
ID postprandial hypotension; disease; pharmacodynamics; levodopa
AB Blood pressure (BP) fluctuations after long-term levodopa therapy are rarely reported. Patients with Parkinson's disease (PD) often have dysautonomia, and neuropsychiatric and sleep disorders, which influence BP. It is difficult to control BP when hypertension coexists with these complications. We present the case of a 78-year-old man with PD who had hypotensive shock and extreme fluctuations of BP. Fluctuations in BP with the use of levodopa are more significant in patients with motor symptom fluctuations, autonomic nervous system disorders, primary hypertension, advanced stage of PD, and anxiety or sleep disorders. We controlled BP fluctuations by dividing the total daily levodopa and benserazide (Madopar) dose into smaller doses given more often, adding a sedative, and carrying out some simple nonmedical treatments for postprandial and orthostatic hypotension. At the same time, "dyskinesia" and "wearing-off" were also improved. BP fluctuations have a considerable influence on patients' quality of life and can even be life-threatening. The mechanism is complex, therefore a correct analysis of the underlying causes is needed to carry out comprehensive management. Adjustment of levodopa administration can not only stabilize BP well, but also can control PD motor complications. Copyright (C) 2014, Taiwan Society of Geriatric Emergency & Critical Care Medicine. Published by Elsevier Taiwan LLC. All rights reserved.
C1 [Chen, Da-Wei; Chen, Jin-Wen; Liu, Wei; Wang, Wen-Yan] Gen Hosp Air Force, PLA Chinese Peoples Liberat Army, Geriatr Inst, Dept Neurol, Beijing 100142, Peoples R China.
RP Chen, DW (corresponding author), Gen Hosp Air Force, PLA Chinese Peoples Liberat Army, Geriatr Inst, Dept Neurol, 30 Fucheng Rd, Beijing 100142, Peoples R China.
EM cdw1975@163.com
CR Busk K, 2012, PARKINSONISM RELAT D, V18, P1000, DOI 10.1016/j.parkreldis.2012.04.010
   Chaudhuri KR, 2011, PARKINSONISM RELAT D, V17, P717, DOI 10.1016/j.parkreldis.2011.02.018
   DHASMANA KM, 1973, BRIT J PHARMACOL, V47, P437, DOI 10.1111/j.1476-5381.1973.tb08175.x
   Gangwisch JE, 2010, AM J HYPERTENS, V23, P62, DOI 10.1038/ajh.2009.202
   IRWIN RP, 1992, CLIN NEUROPHARMACOL, V15, P365, DOI 10.1097/00002826-199210000-00003
   Kayano H, 2012, CIRC J, V76, P1670, DOI 10.1253/circj.CJ-11-1085
   Loew F, 1995, J HYPERTENS, V13, P1291, DOI 10.1097/00004872-199511000-00011
   Luciano GL, 2010, AM J MED, V123, P0, DOI 10.1016/j.amjmed.2009.06.026
   Mehagnoul-Schipper DJ, 2001, J GERONTOL A-BIOL, V56, PM749, DOI 10.1093/gerona/56.12.M749
   Nutt JG, 2008, MOVEMENT DISORD, V23, PS580, DOI 10.1002/mds.22037
   Park A, 2009, J NEUROL, V256, PS293, DOI 10.1007/s00415-009-5240-1
   Senard JM, 2001, DRUG AGING, V18, P495, DOI 10.2165/00002512-200118070-00003
NR 12
TC 1
Z9 1
U1 1
U2 2
PU TAIWAN SOC GERIATRIC EMERGENCY & CRITICAL CARE MEDICINE-TSGECM
PI TAIPEI
PA 12F-14, NO 42, SEC 1, MINSHENG E RD, ZHONGSHAN DIST, TAIPEI, 104, TAIWAN
SN 1873-9598
EI 1873-958X
J9 INT J GERONTOL
JI Int. J. Gerontol.
PD SEP 15
PY 2014
VL 8
IS 3
BP 168
EP 170
DI 10.1016/j.ijge.2014.01.003
PG 3
WC Geriatrics & Gerontology
SC Geriatrics & Gerontology
GA AR7YN
UT WOS:000343793000014
DA 2024-02-02
ER

PT J
AU Aitken, D
   Naismith, SL
   Terpening, Z
   Lewis, SJG
AF Aitken, Deborah
   Naismith, Sharon L.
   Terpening, Zoe
   Lewis, Simon J. G.
TI Dysfunctional sleep beliefs in Parkinson's disease: Relationships with subjective and objective sleep
SO JOURNAL OF CLINICAL NEUROSCIENCE
LA English
DT Article
DE Dysfunctional beliefs; Parkinson's disease; Sleep
ID disorders; attitudes; quality
AB Disturbed sleep is common in Parkinson's disease and has a detrimental impact on functioning and quality of life. While the progression of the disease contributes to the aetiology of sleep problems in Parkinson's disease, it is unknown whether an individual's beliefs and attitudes about sleep play a role. In this study we sought to investigate whether dysfunctional beliefs and attitudes about sleep could be related to subjective and objective measures of sleep disturbance in Parkinson's disease. Ninety-three patients with Parkinson's disease completed the Dysfunctional Beliefs and Attitudes about Sleep 16 item questionnaire, which comprises four domains: Expectations, Worry/Helplessness, Consequences and Medication. Patients also completed the Pittsburgh Sleep Quality Index questionnaire and Beck Depression Inventory-II. Patients wore actigraphy watches and completed sleep diaries for 2 consecutive weeks, recording measures of sleep disturbance including Sleep Onset and Offset, Wake After Sleep Onset, Sleep Efficiency, and Wake Bouts per hour. Greater dysfunctional beliefs and attitudes in the domains of Worry/Helplessness and Medication were associated with lower perceived sleep quality and greater depressive symptoms. However, no relationships were found between dysfunctional beliefs and attitudes about sleep and any objective actigraphic Measure of sleep disturbance. These findings suggest that beliefs and attitudes about sleep in Parkinson's disease are associated with mood disturbance, rather than objective measures of sleep. Thus it is possible that interventions targeting mood may lead to more accurate perceptions of sleep and improved quality of life in Parkinson's disease patients: Crown Copyright (C) 2014 Published by Elsevier Ltd. All rights reserved.
C1 [Aitken, Deborah; Naismith, Sharon L.; Terpening, Zoe] Univ Sydney, Brain & Mind Res Inst, Ageing Brain Ctr, Camperdown, NSW, Australia.
   [Lewis, Simon J. G.] Univ Sydney, Brain & Mind Res Inst, Parkinsons Dis Res Clin, Camperdown, NSW 2050, Australia.
C3 University of Sydney; University of Sydney
RP Lewis, SJG (corresponding author), Univ Sydney, Brain & Mind Res Inst, Parkinsons Dis Res Clin, 94 Mallett St, Camperdown, NSW 2050, Australia.
EM simon.lewis@sydney.edu.au
FU NHMRC [632689]
CR Aarsland D, 2000, J AM GERIATR SOC, V48, P938, DOI 10.1111/j.1532-5415.2000.tb06891.x
   Beck A.T., 1996, BECK DEPRESSION INVE, V0, P0
   Bell C.C., 1994, JAMA, V272, P828, DOI 10.1001/jama.1994.03520100096046
   Carney CE, 2007, J PSYCHOSOM RES, V62, P179, DOI 10.1016/j.jpsychores.2006.08.006
   Fénelon G, 2000, BRAIN, V123, P733, DOI 10.1093/brain/123.4.733
   Garcia-Borreguero D, 2003, SLEEP MED REV, V7, P115, DOI 10.1053/smrv.2002.0229
   GIBB WRG, 1988, J NEUROL NEUROSUR PS, V51, P745, DOI 10.1136/jnnp.51.6.745
   Gibbons J. D., 1993, NONPARAMETRIC MEASURES OF ASSOCIATION. SAGE UNIVERSITY PAPER SERIES ON QUANTITATIVE APPLICATIONS IN SOCIAL SCIENCES. SERIES NO.07-091, V0, P0
   Goetz CG, 2007, MOVEMENT DISORD, V22, P41, DOI 10.1002/mds.21198
   Gosal D, 2006, EUR J NEUROL, V13, P616, DOI 10.1111/j.1468-1331.2006.01336.x
   Gregory AM, 2009, J SLEEP RES, V18, P422, DOI 10.1111/j.1365-2869.2009.00747.x
   Gunn DG, 2010, J GERIATR PSYCH NEUR, V23, P131, DOI 10.1177/0891988709358591
   Harvey AG, 2002, BEHAV RES THER, V40, P869, DOI 10.1016/S0005-7967(01)00061-4
   HOEHN MM, 1967, NEUROLOGY, V17, P427, DOI 10.1212/WNL.17.5.427
   Kloss Jacqueline D, 2004, BEHAV SLEEP MED, V2, P177, DOI 10.1207/s15402010bsm0204_1
   Lader M, 2011, ADDICTION, V106, P2086, DOI 10.1111/j.1360-0443.2011.03563.x
   LEES AJ, 1988, CLIN NEUROPHARMACOL, V11, P512, DOI 10.1097/00002826-198812000-00004
   Litvan I, 2003, MOVEMENT DISORD, V18, P467, DOI 10.1002/mds.10459
   Loo HV, 2008, J NEUROL SCI, V266, P145, DOI 10.1016/j.jns.2007.09.033
   Sánchez-Ortuño MM, 2010, BEHAV RES THER, V48, P125, DOI 10.1016/j.brat.2009.10.003
   Morin CM, 2007, SLEEP, V30, P1547, DOI 10.1093/sleep/30.11.1547
   MORIN CM, 1993, PSYCHOL AGING, V8, P463, DOI 10.1037/0882-7974.8.3.463
   Naismith SL, 2010, CLIN NEUROL NEUROSUR, V112, P420, DOI 10.1016/j.clineuro.2010.02.011
   Naismith SL, 2010, J GERIATR PSYCH NEUR, V23, P123, DOI 10.1177/0891988710363710
   Perez-Lloret S, 2009, J NEUROL, V256, P1480, DOI 10.1007/s00415-009-5141-3
   SADEH A, 1995, SLEEP, V18, P288, DOI 10.1093/sleep/18.4.288
   Tandberg E, 1998, MOVEMENT DISORD, V13, P895, DOI 10.1002/mds.870130606
   Vendette M, 2007, NEUROLOGY, V69, P1843, DOI 10.1212/01.wnl.0000278114.14096.74
   Zeitlhofer J, 2000, ACTA NEUROL SCAND, V102, P249, DOI 10.1034/j.1600-0404.2000.102004249.x
NR 31
TC 9
Z9 10
U1 0
U2 4
PU ELSEVIER SCI LTD
PI OXFORD
PA THE BOULEVARD, LANGFORD LANE, KIDLINGTON, OXFORD OX5 1GB, OXON, ENGLAND
SN 0967-5868
EI 1532-2653
J9 J CLIN NEUROSCI
JI J. Clin. Neurosci.
PD AUG 15
PY 2014
VL 21
IS 8
BP 1359
EP 1363
DI 10.1016/j.jocn.2013.11.031
PG 5
WC Clinical Neurology; Neurosciences
SC Neurosciences & Neurology
GA AM1JE
UT WOS:000339601400018
PM 24661963
DA 2024-02-02
ER

PT J
AU Kotschet, K
   Johnson, W
   McGregor, S
   Kettlewell, J
   Kyoong, A
   O'Driscoll, DM
   Turton, AR
   Griffiths, RI
   Horne, MK
AF Kotschet, K.
   Johnson, W.
   McGregor, S.
   Kettlewell, J.
   Kyoong, A.
   O'Driscoll, D. M.
   Turton, A. R.
   Griffiths, R. I.
   Horne, M. K.
TI Daytime sleep in Parkinson's disease measured by episodes of immobility
SO PARKINSONISM & RELATED DISORDERS
LA English
DT Article
DE Sleep; Actigraphy; Day time sleepiness; Automated analysis; Parkinson's; Bradykinesia
ID motor-vehicle mishaps; falling asleep; rem-sleep; wakefulness; dopamine; pramipexole; disorders; ropinirole; wheel; scale
AB Excessive daytime sleepiness (EDS) is common in Parkinson's Disease (PD). Actigraphy uses periods of immobility as surrogate markers of nighttime sleep but there are no examples of its use in assessing EDS of PD. A commercial wrist worn system for measuring bradykinesia and dyskinesia also detects 2 min periods of immobility, which have a 85.2% concordance with the detection of sleep by ambulatory daytime polysomnography, (p < 0.0001 Chi Squared). High Epworth Sleepiness Scores (ESS) were associated with a proportion of time immobile (PTI) (p = 0.01 Mann Whitney U). The median PTI between 0900 and 1800 h w in 30 age matched control subjects was 2%, representing 10 min and PTI at or above the 75th percentile (5% or 27 min) was taken as a high level. PD patients had higher PT! (median 4.8%) than controls (p < 0.0001, Mann Whitney U). PD subjects with a high PTI had more bradykinesia, less dyskinesia and higher PDQ39 scores than those with low PTI. There was no relationship between PTI and dose or type of PD medications. However, in 53% of subjects, PTI increased in the 30-60 min after levodopa confirming that in some subjects levodopa results in increased sleepiness. In summary, immobility is a surrogate marker of daytime sleep in PD, confirmed by correlation with PSG and ESS. PD subjects measured this way are more likely to be sleepy and sleepy PD subjects are more likely to be bradykinetic and have a higher PDQ39. Levodopa leads to an increase in sleepiness in more than half of subjects post dosing. (C) 2014 Elsevier Ltd. All rights reserved.
C1 [Kotschet, K.; Kettlewell, J.; Griffiths, R. I.; Horne, M. K.] Univ Melbourne, Florey Inst Neurosci & Mental Hlth, Parkville, Vic 3010, Australia.
   [Kotschet, K.; Johnson, W.; McGregor, S.; Kyoong, A.; Horne, M. K.] St Vincents Hosp, Fitzroy, Vic 3065, Australia.
   [O'Driscoll, D. M.] Eastern Hlth, Dept Resp & Sleep Med, Box Hill, Vic 3128, Australia.
   [O'Driscoll, D. M.] Monash Univ, Southern Clin Sch, Clayton, Vic 3168, Australia.
   [Turton, A. R.] Monash Hlth, Monash Lung & Sleep, Clayton, Vic 3168, Australia.
C3 Florey Institute of Neuroscience & Mental Health; University of Melbourne; NSW Health; St Vincents Hospital Sydney; St Vincent's Hospital Melbourne; Monash University
RP Horne, MK (corresponding author), Univ Melbourne, Florey Inst Neurosci & Mental Hlth, Kenneth Myer Bldg, Parkville, Vic 3010, Australia.
EM malcolm.horne@florey.edu.au
FU Medical Research Council Funds; Global Kinetics Corporation; National Health and Medical Research Council of Australia
CR Arnulf I, 2005, SLEEP MED REV, V9, P185, DOI 10.1016/j.smrv.2005.01.001
   Arnulf I, 2002, NEUROLOGY, V58, P1019, DOI 10.1212/WNL.58.7.1019
   Arnulf I, 2000, NEUROLOGY, V55, P281, DOI 10.1212/WNL.55.2.281
   Arnulf I, 2009, PARKINSONISM RELAT D, V15, PS101, DOI 10.1016/S1353-8020(09)70792-8
   Australian Sleep Association, 2010, ASTA ASA COMM AASM M, V0, P0
   Bliwise DL, 2013, PARKINSONISM RELAT D, V19, P101, DOI 10.1016/j.parkreldis.2012.08.003
   Bliwise DL, 2012, MOVEMENT DISORD, V27, P1118, DOI 10.1002/mds.25082
   Ferreira JJ, 2001, J NEUROL, V248, P426, DOI 10.1007/s004150170188
   Frucht S, 1999, NEUROLOGY, V52, P1908, DOI 10.1212/WNL.52.9.1908
   Frucht SJ, 2000, MOVEMENT DISORD, V15, P601, DOI 10.1002/1531-8257(200007)15:4<601::AID-MDS1003>3.0.CO;2-Q
   GASSER T, 1992, ARCH NEUROL-CHICAGO, V49, P1131, DOI 10.1001/archneur.1992.00530350045017
   Griffiths RI, 2012, J PARKINSON DIS, V2, P47, DOI 10.3233/JPD-2012-11071
   Hobson DE, 2002, JAMA-J AM MED ASSOC, V287, P455, DOI 10.1001/jama.287.4.455
   Iranzo A, 2011, J NEUROL SCI, V310, P283, DOI 10.1016/j.jns.2011.07.049
   Jean-Louis G, 1999, PHYSIOL BEHAV, V65, P659
   JOHNS MW, 1991, SLEEP, V14, P540, DOI 10.1093/sleep/14.6.540
   Johns MW, 2000, J SLEEP RES, V9, P5, DOI 10.1046/j.1365-2869.2000.00177.x
   LEES AJ, 1988, CLIN NEUROPHARMACOL, V11, P512, DOI 10.1097/00002826-198812000-00004
   Li Y, 2005, J NEUROSCI, V25, P173, DOI 10.1523/JNEUROSCI.4015-04.2005
   Merino-Andreu M, 2003, NEUROLOGY, V60, P1553, DOI 10.1212/01.WNL.0000058905.71369.97
   Monti JM, 2008, PROG BRAIN RES, V172, P625, DOI 10.1016/S0079-6123(08)00929-1
   Olanow CW, 2000, NEUROLOGY, V54, P274, DOI 10.1212/WNL.54.1.274
   Ondo WG, 2001, NEUROLOGY, V57, P1392, DOI 10.1212/WNL.57.8.1392
   Pal S, 2001, J NEURAL TRANSM, V108, P71, DOI 10.1007/s007020170098
   Poryazova R, 2010, EUR NEUROL, V63, P129, DOI 10.1159/000276402
   Razmy A, 2004, ARCH NEUROL-CHICAGO, V61, P97, DOI 10.1001/archneur.61.1.97
   Rye DB, 2004, NEUROLOGY, V63, PS2, DOI 10.1212/WNL.63.8_suppl_3.S2
   Rye DB, 2000, J SLEEP RES, V9, P63, DOI 10.1046/j.1365-2869.2000.00201.x
   Rye DB, 2002, NEUROLOGY, V58, P341, DOI 10.1212/WNL.58.3.341
   Shpirer I, 2006, MOVEMENT DISORD, V21, P1432, DOI 10.1002/mds.21002
   Stavitsky K, 2010, PARKINSONISM RELAT D, V16, P280, DOI 10.1016/j.parkreldis.2010.02.001
   Tan EK, 2002, NEUROLOGY, V58, P465, DOI 10.1212/WNL.58.3.465
   Valko PO, 2010, EUR J NEUROL, V17, P1428, DOI 10.1111/j.1468-1331.2010.03063.x
   Wienecke M, 2012, J SLEEP RES, V21, P710, DOI 10.1111/j.1365-2869.2012.01027.x
NR 34
TC 46
Z9 50
U1 0
U2 9
PU ELSEVIER SCI LTD
PI OXFORD
PA THE BOULEVARD, LANGFORD LANE, KIDLINGTON, OXFORD OX5 1GB, OXON, ENGLAND
SN 1353-8020
EI 1873-5126
J9 PARKINSONISM RELAT D
JI Parkinsonism Relat. Disord.
PD JUN 15
PY 2014
VL 20
IS 6
BP 578
EP 583
DI 10.1016/j.parkreldis.2014.02.011
PG 6
WC Clinical Neurology
SC Neurosciences & Neurology
GA AI5AN
UT WOS:000336877900002
PM 24674770
DA 2024-02-02
ER

PT J
AU Calzetti, S
   Angelini, M
   Negrotti, A
   Marchesi, E
   Goldoni, M
AF Calzetti, Stefano
   Angelini, Monica
   Negrotti, Anna
   Marchesi, Elena
   Goldoni, Matteo
TI A long-term prospective follow-up study of incident RLS in the course of chronic DAergic therapy in newly diagnosed untreated patients with Parkinson's disease
SO JOURNAL OF NEURAL TRANSMISSION
LA English
DT Article
DE Restless legs syndrome; Incidence rate; Parkinson's disease; Dopaminergic drugs
ID restless legs syndrome; clinical characteristics; prevalence; sleep; disorders; profile; absence
AB It is currently controversial if and in which terms Parkinson's disease (PD) and restless legs syndrome (RLS) are linked in co-morbid association. In a cohort of 106 de novo PD patients (67 male and 39 female, aged 42-83 years), 15 of them developed RLS, which was prospectively assessed at 6-month intervals from the starting of dopamine(DA)ergic therapy. The incidence rate of total RLS was 47 per 1,000 case/person per year and 37 per 1,000 case/person per year after the exclusion of possible "secondary" forms of the disorder (n = 3). These figures are higher than those reported in an incidence study conducted in German general population (Study of Health in Pomerania), in which the method of ascertainment of RLS similar to ours has been used. An incidence rate of total RLS significantly higher than that reported in the above-mentioned study was found in the age ranges 55-64 years and in the age range 45-74 years standardized to European general population 2013 (70 and 53 per 1,000 case/person per year, respectively, p < 0.01). Ten out of 12 patients (83.3 %) developed RLS within 24 months from the starting of DAergic medication (median latency 7.5 months). These findings support the view that sustained DAergic therapy could represent the critical factor inducing an increased incidence of RLS in patients with PD and that the latter disease should be regarded as the condition predisposing to the occurrence of the former and not viceversa as previously hypothesized. The mechanism underlying the increased incidence of RLS remains unclear and deserves further investigation.
C1 [Calzetti, Stefano; Angelini, Monica; Negrotti, Anna; Marchesi, Elena] Azienda Osped Univ Parma, Neurol Unit, Dept Neurosci, Parma, Italy.
   [Goldoni, Matteo] Univ Parma, Dept Clin & Expt Med, Lab Ind Toxicol, I-43100 Parma, Italy.
C3 University of Parma; University Hospital of Parma; University of Parma; University Hospital of Parma
RP Calzetti, S (corresponding author), Azienda Osped Univ Parma, Neurol Unit, Dept Neurosci, Parma, Italy.
EM stefano.calzetti@unipr.it
CR Allen RP, 2003, SLEEP MED, V4, P101, DOI 10.1016/S1389-9457(03)00010-8
   American Sleep Disorders Association, 1997, INT CLASS SLEEP DIS, V0, P0
   Angelini M, 2011, J NEUROL SCI, V310, P286, DOI 10.1016/j.jns.2011.08.012
   Bhalsing K, 2013, PARKINSONISM RELAT D, V19, P426, DOI 10.1016/j.parkreldis.2012.12.005
   Braga-Neto P, 2004, J NEUROL SCI, V217, P41, DOI 10.1016/j.jns.2003.08.010
   Budhiraja P, 2012, J CLIN SLEEP MED, V8, P119, DOI 10.5664/jcsm.1756
   Calzetti S, 2009, NEUROL SCI, V30, P119, DOI 10.1007/s10072-009-0037-7
   Clemens S, 2006, NEUROLOGY, V67, P125, DOI 10.1212/01.wnl.0000223316.53428.c9
   Gjerstad MD, 2011, NEUROLOGY, V77, P1941, DOI 10.1212/WNL.0b013e31823a0cc8
   Gómez-Esteban JC, 2007, MOVEMENT DISORD, V22, P1912, DOI 10.1002/mds.21624
   Guerreiro TM, 2010, ARQ NEURO-PSIQUIAT, V68, P869, DOI 10.1590/S0004-282X2010000600007
   Kaynak D, 2005, EUR J NEUROL, V12, P199, DOI 10.1111/j.1468-1331.2004.00971.x
   Krishnan PR, 2003, MOVEMENT DISORD, V18, P181, DOI 10.1002/mds.10307
   Kumar S, 2002, MOVEMENT DISORD, V17, P775, DOI 10.1002/mds.10167
   LANGSTON JW, 1978, ANN NEUROL, V3, P129, DOI 10.1002/ana.410030207
   Lee JE, 2009, MOVEMENT DISORD, V24, P579, DOI 10.1002/mds.22410
   Loo HV, 2008, J NEUROL SCI, V266, P145, DOI 10.1016/j.jns.2007.09.033
   Nomura T, 2006, MOVEMENT DISORD, V21, P380, DOI 10.1002/mds.20734
   Nomura T, 2006, J NEUROL SCI, V250, P39, DOI 10.1016/j.jns.2006.06.023
   Ohajon MM, 2012, SLEEP MED REV, V16, P283
   Ondo WG, 2002, ARCH NEUROL-CHICAGO, V59, P421, DOI 10.1001/archneur.59.3.421
   Peralta CM, 2009, MOVEMENT DISORD, V24, P2076, DOI 10.1002/mds.22694
   Shin HY, 2013, PARKINSONISM RELAT D, V19, P355, DOI 10.1016/j.parkreldis.2012.09.009
   Suzuki K, 2012, J NEUROL SCI, V318, P76, DOI 10.1016/j.jns.2012.03.022
   Tan EK, 2002, J NEUROL SCI, V196, P33, DOI 10.1016/S0022-510X(02)00020-5
   Tomlinson CL, 2010, MOVEMENT DISORD, V25, P2649, DOI 10.1002/mds.23429
   Verbaan D, 2010, MOVEMENT DISORD, V25, P2142, DOI 10.1002/mds.23241
   Walters AS, 2003, SLEEP MED, V4, P121, DOI 10.1016/S1389-9457(02)00258-7
NR 28
TC 16
Z9 16
U1 0
U2 1
PU SPRINGER WIEN
PI WIEN
PA SACHSENPLATZ 4-6, PO BOX 89, A-1201 WIEN, AUSTRIA
SN 0300-9564
EI 1435-1463
J9 J NEURAL TRANSM
JI J. Neural Transm.
PD MAY 15
PY 2014
VL 121
IS 5
BP 499
EP 506
DI 10.1007/s00702-013-1132-8
PG 8
WC Clinical Neurology; Neurosciences
SC Neurosciences & Neurology
GA AF7ZE
UT WOS:000334933500005
PM 24357050
DA 2024-02-02
ER

PT J
AU Kutscher, SJ
   Farshidpanah, S
   Claassen, DO
AF Kutscher, Scott J.
   Farshidpanah, Siavash
   Claassen, Daniel O.
TI Sleep Dysfunction and its Management in Parkinson's Disease
SO CURRENT TREATMENT OPTIONS IN NEUROLOGY
LA English
DT Review
DE Insomnia; Excessive daytime sleepiness (EDS); Sleep fragmentation; Circadian rhythm disorders; Restless legs syndrome (RLS); Periodic limb movements in sleep (PLMS); REM behavior disorder (RBD); Obstructive sleep apnea (OSA)
ID restless legs syndrome; deep brain-stimulation; post-hoc analysis; daytime sleepiness; double-blind; behavior disorder; dopaminergic medications; retrospective analysis; subthalamic nucleus; light therapy
AB Sleep disorders are among the most common non-motor symptoms in Parkinson's Disease (PD). In some cases, symptoms can precede a diagnosis of PD by many years, but otherwise they are commonly encountered during the clinical care of patients. Unfortunately, sleep problems are under-recognized and subsequently inadequately addressed. In our experience, when properly addressed, physicians and patients are quickly aware of the often-debilitating nature of sleep dysfunction. This does not mean that solutions are easily attainable. Sleep in PD is held in a delicate balance, influenced by the disease process, medications, co-morbid symptoms, and a variety of other factors. For this reason, management of sleep in PD often requires an inter-disciplinary approach. Physicians should have an intimate knowledge of the many sleep problems apparent in PD, as well as appreciate the challenge presented by diverse therapeutic options that can both ameliorate and aggravate symptoms.
C1 [Kutscher, Scott J.; Farshidpanah, Siavash; Claassen, Daniel O.] Vanderbilt Univ, Dept Neurol, Med Ctr, Nashville, TN 37232 USA.
C3 Vanderbilt University
RP Kutscher, SJ (corresponding author), Vanderbilt Univ, Dept Neurol, Med Ctr, 1161 21st Ave South,A-0118 Med Ctr North, Nashville, TN 37232 USA.
EM Scott.j.kutscher@vanderbilt.edu
FU Lundbeck; Teva Neuroscience; General Electric; Auspex; Chelsea Pharmacutical; NINDS/ NIH
CR Allen RP, 2014, SLEEP MED, V15, P860, DOI 10.1016/j.sleep.2014.03.025
   Allen RP, 2014, NEW ENGL J MED, V370, P621, DOI 10.1056/NEJMoa1303646
   Antonini A, 2004, SLEEP MED, V5, P211, DOI 10.1016/j.sleep.2003.10.011
   Ataide M, 2014, SLEEP DISORD, V2014, P939713, DOI 10.1155/2014/939713
   Aurora RN, 2010, J CLIN SLEEP MED, V6, P85
   Aurora RN, 2010, J CLIN SLEEP MED, V6, P0
   Bhalsing K, 2013, PARKINSONISM RELAT D, V19, P426, DOI 10.1016/j.parkreldis.2012.12.005
   Bolitho SJ, 2014, SLEEP MED, V15, P342, DOI 10.1016/j.sleep.2013.10.016
   Brunner H, 2002, MOVEMENT DISORD, V17, P928, DOI 10.1002/mds.10242
   Chahine LM, 2011, PARKINSONISM RELAT D, V17, P208, DOI 10.1016/j.parkreldis.2010.11.017
   Chahine LM, 2013, PARKINSONISM RELAT D, V19, P859, DOI 10.1016/j.parkreldis.2013.05.009
   Chaudhuri KR, 2013, PARKINSONISM RELAT D, V19, P660, DOI 10.1016/j.parkreldis.2013.02.018
   Chen LF, 2013, NEUROPSYCH DIS TREAT, V9, P1159, DOI 10.2147/NDT.S48152
   Chung S, 2013, J CLIN SLEEP MED, V9, P1131, DOI 10.5664/jcsm.3150
   Cicolin A, 2004, SLEEP MED, V5, P207, DOI 10.1016/j.sleep.2003.10.010
   Comella CL, 2007, MOVEMENT DISORD, V22, PS367, DOI 10.1002/mds.21682
   Nascimento CMC, 2014, GERIATR GERONTOL INT, V14, P259, DOI 10.1111/ggi.12082
   Dohin E, 2013, EXPERT OPIN PHARMACO, V14, P15, DOI 10.1517/14656566.2013.758251
   Driver-Dunckley ED, 2007, CLIN NEUROPHARMACOL, V30, P249, DOI 10.1097/WNF.0B013E31804C780E
   Dubois B, 2012, MOVEMENT DISORD, V27, P1230, DOI 10.1002/mds.25098
   FACTOR SA, 1990, MOVEMENT DISORD, V5, P280, DOI 10.1002/mds.870050404
   Fernandez HH, 2009, INT J NEUROSCI, V119, P2196, DOI 10.3109/00207450903222758
   Ferreira JJ, 2006, EUR J NEUROL, V13, P209, DOI 10.1111/j.1468-1331.2006.01262.x
   Garcia-Borreguero D, 2013, SLEEP MED, V14, P675, DOI 10.1016/j.sleep.2013.05.016
   Giladi N, 2013, J NEURAL TRANSM, V120, P1321, DOI 10.1007/s00702-013-1001-5
   Gugger JJ, 2007, ANN PHARMACOTHER, V41, P1833, DOI 10.1345/aph.1H587
   HUBLIN C, 1994, NEUROLOGY, V44, P2095, DOI 10.1212/WNL.44.11.2095
   Huete B, 1997, REV NEUROLOGIA, V25, P2062
   JOHNS MW, 1991, SLEEP, V14, P540, DOI 10.1093/sleep/14.6.540
   Juri C, 2005, CLIN NEUROPHARMACOL, V28, P185, DOI 10.1097/01.wnf.0000174932.82134.e2
   Kumru H, 2008, SLEEP, V31, P1418
   Kushida CA, 2005, SLEEP, V28, P499, DOI 10.1093/sleep/28.4.499
   Lo HS, 2010, CLIN NEUROPHARMACOL, V33, P84, DOI 10.1097/WNF.0b013e3181cda242
   Loo HV, 2008, J NEUROL SCI, V266, P145, DOI 10.1016/j.jns.2007.09.033
   Lou JS, 2009, CLIN NEUROPHARMACOL, V32, P305, DOI 10.1097/WNF.0b013e3181aa916a
   Lyons KE, 2006, J NEUROSURG, V104, P502, DOI 10.3171/jns.2006.104.4.502
   Massironi G, 2003, INT PSYCHOGERIATR, V15, P377, DOI 10.1017/S1041610203009621
   Meindorfner C, 2005, MOVEMENT DISORD, V20, P832, DOI 10.1002/mds.20412
   Menza M, 2010, MOVEMENT DISORD, V25, P1708, DOI 10.1002/mds.23168
   Muntean ML, 2014, J NEURAL TRANSM, V121, PS41, DOI 10.1007/s00702-014-1192-4
   Neikrug AB, 2014, SLEEP, V37, P177, DOI 10.5665/sleep.3332
   Nomura T, 2013, J NEUROL SCI, V327, P22, DOI 10.1016/j.jns.2013.01.036
   Pappert EJ, 1999, MOVEMENT DISORD, V14, P117, DOI 10.1002/1531-8257(199901)14:1<117::AID-MDS1019>3.0.CO;2-0
   Paus S, 2007, MOVEMENT DISORD, V22, P1495, DOI 10.1002/mds.21542
   Peeraully T, 2012, TRANSL NEURODEGENER, V1, P0, DOI 10.1186/2047-9158-1-6
   Peppe A, 2012, SLEEP, V35, P1637, DOI 10.5665/sleep.2234
   Porter B, 2008, EUR J NEUROL, V15, P50
   Razmy A, 2004, ARCH NEUROL-CHICAGO, V61, P97, DOI 10.1001/archneur.61.1.97
   Roth T, 2003, SLEEP MED, V4, P275, DOI 10.1016/S1389-9457(03)00058-3
   Rugino Thomas, 2007, NEUROPSYCHIATR DIS TREAT, V3, P293
   Rutten S, 2012, PARKINSONS DIS-US, V2012, P0, DOI 10.1155/2012/767105
   Schmidt MH, 2006, SLEEP MED, V7, P418, DOI 10.1016/j.sleep.2006.03.018
   Schredl M, 2006, PHARMACOPSYCHIATRY, V39, P205, DOI 10.1055/s-2006-950396
   Sivertsen B, 2006, JAMA-J AM MED ASSOC, V295, P2851, DOI 10.1001/jama.295.24.2851
   Stavitsky K, 2012, J INT NEUROPSYCH SOC, V18, P108, DOI 10.1017/S1355617711001482
   Trenkwalder C, 2011, MOVEMENT DISORD, V26, P90, DOI 10.1002/mds.23441
   Trosch RM, 1998, MOVEMENT DISORD, V13, P377, DOI 10.1002/mds.870130302
   Trotti LM, 2014, NEUROTHERAPEUTICS, V11, P68, DOI 10.1007/s13311-013-0236-z
   Trotti LM, 2010, MOVEMENT DISORD, V25, P2246, DOI 10.1002/mds.23231
   Tyne HL, 2010, J NEUROL, V257, P452, DOI 10.1007/s00415-009-5351-8
   Videnovic A, 2014, JAMA NEUROL, V71, P463, DOI 10.1001/jamaneurol.2013.6239
   Wagner, 1999, CURR TREAT OPTIONS NEUROL, V1, P299, DOI 10.1007/s11940-999-0020-x
   Williams AM, 2009, CURR TREAT OPTION NE, V11, P327, DOI 10.1007/s11940-009-0036-2
   Willis GL, 2012, REV NEUROSCIENCE, V23, P199, DOI 10.1515/revneuro-2011-0072
   Yaltho Toby C, 2010, THER ADV NEUROL DISORD, V3, P269, DOI 10.1177/1756285610378059
   Zolkowska D, 2009, J PHARMACOL EXP THER, V329, P738, DOI 10.1124/jpet.108.146142
NR 67
TC 6
Z9 9
U1 1
U2 22
PU CURRENT MEDICINE GROUP
PI PHILADELPHIA
PA 400 MARKET STREET, STE 700, PHILADELPHIA, PA 19106 USA
SN 1092-8480
EI 1534-3138
J9 CURR TREAT OPTION NE
JI Curr. Treat. Options Neurol.
PD AUG 15
PY 2014
VL 16
IS 8
BP 
EP 
DI 10.1007/s11940-014-0304-7
PG 16
WC Clinical Neurology
SC Neurosciences & Neurology
GA AM3EM
UT WOS:000339735400002
PM 24930678
DA 2024-02-02
ER

PT J
AU Goldman, JG
   Stebbins, GT
   Leung, V
   Tilley, BC
   Goetz, CG
AF Goldman, Jennifer G.
   Stebbins, Glenn T.
   Leung, Vania
   Tilley, Barbara C.
   Goetz, Christopher G.
TI Relationships among cognitive impairment, sleep, and fatigue in Parkinson's disease using the MDS-UPDRS
SO PARKINSONISM & RELATED DISORDERS
LA English
DT Article
DE Cognitive impairment; Daytime sleepiness; Fatigue; Movement Disorder Society-Unified; Parkinson's Disease Rating Scale (MDS-UPDRS); Parkinson's disease
ID quality-of-life; excessive daytime sleepiness; nonmotor symptoms; impact; disorders; multicenter; motor
AB Background: Non-motor complications of Parkinson's disease (PD), specifically cognitive impairment, sleep disturbances, and fatigue, are recognized as important contributors to poor patient outcomes and quality of life. How sleep problems and fatigue interrelate and impact cognitive function, however, has not systematically been investigated across the stages of PD. The aim of our study was to investigate the relationships among cognitive impairment, night-time sleep problems, daytime sleepiness, and fatigue across all severities of PD. Methods: We examined these non-motor problems using the Movement Disorder Society-Sponsored Revision of the Unified Parkinson's Disease Rating Scale (MDS-UPDRS) in a study of 1319 PD patients drawn from three large cohort studies: the Parkinson's Progressive Markers Initiative, the Rush University PD Cognitive-Behavioral-Imaging study, and the Movement Disorder Society-Unified Parkinson's Disease Rating Scale Clinimetric testing program study, which spanned the gamut of disease, from early to advanced PD. Generalized linear mixed models with logit linking functions and covariates including study cohort, age, PD duration, and presence/absence of PD medications were used to examine relationships between these three non-motor symptoms and cognitive impairment. Results: Of these three frequent, and often inter-twined, non-motor complications, greater daytime sleepiness and fatigue were associated with worse cognitive impairment across the full spectrum of PD (F[16,1158] = 2.40 and 9[16,1158] = 3.45 respectively, p's < 0.0005), but an association with night-time sleep was not detected (p = 0.83). Conclusions: Given this association of daytime sleepiness and fatigue with cognitive impairment, clinical monitoring for these problems should be considered across all points in the PD spectrum, from early to more advanced disease. (C) 2014 Elsevier Ltd. All rights reserved.
C1 [Goldman, Jennifer G.; Stebbins, Glenn T.; Goetz, Christopher G.] Rush Univ, Med Ctr, Dept Neurol Sci, Sect Parkinson Dis & Movement Disorders, Chicago, IL 60612 USA.
   [Leung, Vania] Univ Illinois, Coll Med, Chicago, IL USA.
   [Tilley, Barbara C.] Univ Texas Houston, Sch Publ Hlth, Div Biostat, Houston, TX USA.
C3 Rush University; University of Illinois System; University of Illinois Chicago; University of Illinois Chicago Hospital; University of Texas System; University of Texas Health Science Center Houston; University of Texas School Public Health
RP Goldman, JG (corresponding author), Rush Univ, Med Ctr, Dept Neurol Sci, Sect Parkinson Dis & Movement Disorders, 1725 W Harrison St,Suite 755, Chicago, IL 60612 USA.
EM Jennifer_G_Goldman@rush.edu
FU Michael J. Fox Foundation for Parkinson's Research; Abbott; Avid Pharmaceuticals; Biogen Idec; Bristol-Myers Squibb; Covance; Elan; GE Healthcare; Genentech; GlaxoSmithKline; Lilly; Merck; Meso Scale Discovery; Pfizer; Roche; UCB; NIH [K23NS060949]; Parkinson's Disease Foundation; Boehringer-Ingelheim (USA); Pfizer, Inc.; Parkinson's Disease Foundation, New York, NY
CR Abe K, 2000, BEHAV NEUROL, V12, P103, DOI 10.1155/2000/580683
   Arnulf I, 2002, NEUROLOGY, V58, P1019, DOI 10.1212/WNL.58.7.1019
   Barone P, 2009, MOVEMENT DISORD, V24, P1641, DOI 10.1002/mds.22643
   Boddy F, 2007, INT J GERIATR PSYCH, V22, P529, DOI 10.1002/gps.1709
   Braak H, 2004, CELL TISSUE RES, V318, P121, DOI 10.1007/s00441-004-0956-9
   Erro R, 2012, J NEUROL, V259, P1808, DOI 10.1007/s00415-011-6407-0
   Fabbrini G, 2013, PARKINSONISM RELAT D, V19, P148, DOI 10.1016/j.parkreldis.2012.10.009
   Gallagher DA, 2012, MOVEMENT DISORD, V27, P79, DOI 10.1002/mds.23939
   Goetz CG, 2008, MOVEMENT DISORD, V23, P2129, DOI 10.1002/mds.22340
   Goldman JG, 2013, PARKINSONISM RELAT D, V19, P806, DOI 10.1016/j.parkreldis.2013.05.006
   Grinnon ST, 2012, CLIN TRIALS, V9, P322, DOI 10.1177/1740774512438980
   Havlikova E, 2008, PARKINSONISM RELAT D, V14, P187, DOI 10.1016/j.parkreldis.2007.07.017
   Hely MA, 2005, MOVEMENT DISORD, V20, P190, DOI 10.1002/mds.20324
   Herlofson K, 2012, EUR J NEUROL, V19, P963, DOI 10.1111/j.1468-1331.2012.03663.x
   Herlofson K, 2003, ACTA NEUROL SCAND, V107, P1, DOI 10.1034/j.1600-0404.2003.02033.x
   HUGHES AJ, 1993, ARCH NEUROL-CHICAGO, V50, P140, DOI 10.1001/archneur.1993.00540020018011
   Kurtis MM, 2013, PARKINSONISM RELAT D, V19, P1152, DOI 10.1016/j.parkreldis.2013.07.026
   Leroi I, 2012, J GERIATR PSYCH NEUR, V25, P208, DOI 10.1177/0891988712464823
   Merkelbach S, 2011, J NEUROL, V258, P74, DOI 10.1007/s00415-010-5684-3
   Naismith SL, 2011, MOVEMENT DISORD, V26, P1537, DOI 10.1002/mds.23640
   Neu D, 2010, NEUROEPIDEMIOLOGY, V35, P1, DOI 10.1159/000301714
   Ondo WG, 2001, NEUROLOGY, V57, P1392, DOI 10.1212/WNL.57.8.1392
   Pavese N, 2010, BRAIN, V133, P3434, DOI 10.1093/brain/awq268
   SCHWARZ G, 1978, ANN STAT, V6, P461, DOI 10.1214/aos/1176344136
   Shpirer I, 2006, MOVEMENT DISORD, V21, P1432, DOI 10.1002/mds.21002
   Stavitsky K, 2012, J INT NEUROPSYCH SOC, V18, P108, DOI 10.1017/S1355617711001482
   Valko PO, 2010, EUR J NEUROL, V17, P1428, DOI 10.1111/j.1468-1331.2010.03063.x
   Vendette M, 2007, NEUROLOGY, V69, P1843, DOI 10.1212/01.wnl.0000278114.14096.74
   Vossius C, 2011, MOVEMENT DISORD, V26, P1541, DOI 10.1002/mds.23661
NR 30
TC 32
Z9 40
U1 1
U2 14
PU ELSEVIER SCI LTD
PI OXFORD
PA THE BOULEVARD, LANGFORD LANE, KIDLINGTON, OXFORD OX5 1GB, OXON, ENGLAND
SN 1353-8020
EI 1873-5126
J9 PARKINSONISM RELAT D
JI Parkinsonism Relat. Disord.
PD NOV 15
PY 2014
VL 20
IS 11
BP 1135
EP 1139
DI 10.1016/j.parkreldis.2014.08.001
PG 5
WC Clinical Neurology
SC Neurosciences & Neurology
GA AU2ZN
UT WOS:000345483000005
PM 25150770
DA 2024-02-02
ER

PT J
AU Belaid, H
   Adrien, J
   Laffrat, E
   Tandé, D
   Karachi, C
   Grabli, D
   Arnulf, I
   Clark, SD
   Drouot, X
   Hirsch, EC
   François, C
AF Belaid, Hayat
   Adrien, Joelle
   Laffrat, Elodie
   Tande, Dominique
   Karachi, Carine
   Grabli, David
   Arnulf, Isabelle
   Clark, Stewart D.
   Drouot, Xavier
   Hirsch, Etienne C.
   Francois, Chantal
TI Sleep Disorders in Parkinsonian Macaques: Effects of L-Dopa Treatment and Pedunculopontine Nucleus Lesion
SO JOURNAL OF NEUROSCIENCE
LA English
DT Article
DE cholinergic neurons; L-dopa; macaques; Parkinson's disease; pedunculopontine nucleus; sleep disorders
ID excessive daytime sleepiness; mptp-treated monkeys; progressive supranuclear palsy; rem-sleep; behavior disorder; mesopontine tegmentum; dopaminergic treatment; cholinergic neurons; disease; model
AB Patients with Parkinson's disease (PD) display significant sleep disturbances and daytime sleepiness. Dopaminergic treatment dramatically improves PD motor symptoms, but its action on sleep remains controversial, suggesting a causal role of nondopaminergic lesions in these symptoms. Because the pedunculopontine nucleus(PPN) regulates sleep and arousal, and in view of the loss of its cholinergic neurons in PD, the PPN could be involved in these sleep disorders. The aims of this study were as follows: (1) to characterize sleep disorders in a monkey model of PD; (2) to investigate whether L-dopa treatment alleviates sleep disorders; and (3) to determine whether a cholinergic PPN lesion would add specific sleep alterations. To this end, long-term continuous electroencephalographic monitoring of vigilance states was performed in macaques, using an implanted miniaturized telemetry device. 1-Methyl-4-phenyl-1,2,3,6-tetrahydropyridine treatment induced sleep disorders that comprised sleep episodes during daytime and sleep fragmentation and a reduction of sleep efficiency at nighttime. It also induced a reduction in time spent in rapid eye movement (REM) sleep and slow-wave sleep and an increase in muscle tone during REM and non-REM sleep episodes and in the number of awakenings and movements. L-Dopa treatment resulted in a partial but significant improvement of almost all sleep parameters. PPN lesion induced a transient decrease in REM sleep and in slow-wave sleep followed by a slight improvement of sleep quality. Our data demonstrate the efficacy of L-dopa treatment in improving sleep disorders in parkinsonian monkeys, and that adding a cholinergic PPN lesion improves sleep quality after transient sleep impairment.
C1 [Belaid, Hayat; Adrien, Joelle; Laffrat, Elodie; Tande, Dominique; Karachi, Carine; Grabli, David; Hirsch, Etienne C.; Francois, Chantal] Univ Paris 06, Inst Natl Sante & Rech Med, CNRS Unite Mixte Rech 7225, Unite Mixte Rech S975, F-75013 Paris, France.
   [Belaid, Hayat; Adrien, Joelle; Laffrat, Elodie; Tande, Dominique; Karachi, Carine; Grabli, David; Hirsch, Etienne C.; Francois, Chantal] Grp Hosp Pitie Salpetriere, Inst Cerveau & Moelle, Ctr Rech, F-75013 Paris, France.
   [Arnulf, Isabelle] Grp Hosp Pitie Salpetriere, AP HP, Serv Pathol Sommeil, F-75013 Paris, France.
   [Clark, Stewart D.] SUNY Buffalo, Dept Pharmacol & Toxicol, Buffalo, NY 14214 USA.
   [Drouot, Xavier] CHU Poitiers, Dept Physiol, F-8600 Poitiers, France.
C3 Sorbonne Universite; Institut National de la Sante et de la Recherche Medicale (Inserm); Sorbonne Universite; Assistance Publique Hopitaux Paris (APHP); Hopital Universitaire Pitie-Salpetriere - APHP; Assistance Publique Hopitaux Paris (APHP); Hopital Universitaire Paul-Brousse - APHP; Sorbonne Universite; Hopital Universitaire Pitie-Salpetriere - APHP; Universite Paris Cite; Hopital Universitaire Hotel-Dieu - APHP; State University of New York (SUNY) System; State University of New York (SUNY) Buffalo; CHU Poitiers; Universite de Poitiers
RP François, C (corresponding author), Hop La Pitie Salpetriere, Inst Cerveau & Moelle, Ctr Rech, Unite Mixte Rech S975, 47 Bd Hop, F-75013 Paris, France.
EM chantal.francois@upmc.fr
FU "Laboratoires Servier" from the program "Investissements d'avenir" [ANR-10-IAIHU-06]; National Institutes of Health [R00DA024754]
CR Abbott RD, 2005, NEUROLOGY, V65, P1442, DOI 10.1212/01.wnl.0000183056.89590.0d
   Almirall H, 1999, J NEURAL TRANSM, V106, P1125, DOI 10.1007/s007020050228
   Arnulf I, 2005, SLEEP MED REV, V9, P185, DOI 10.1016/j.smrv.2005.01.001
   Arnulf I, 2002, NEUROLOGY, V58, P1019, DOI 10.1212/WNL.58.7.1019
   Arnulf I, 2012, MOVEMENT DISORD, V27, P677, DOI 10.1002/mds.24957
   Arnulf I, 2010, ANN NEUROL, V67, P546, DOI 10.1002/ana.21912
   Barbato L, 1997, CLIN NEUROPHARMACOL, V20, P394, DOI 10.1097/00002826-199710000-00003
   Barraud Q, 2009, EXP NEUROL, V219, P574, DOI 10.1016/j.expneurol.2009.07.019
   Bezard E, 1997, BRAIN RES, V766, P107, DOI 10.1016/S0006-8993(97)00531-3
   Bliwise DL, 2012, MOVEMENT DISORD, V27, P1118, DOI 10.1002/mds.25082
   Boeve BF, 2007, BRAIN, V130, P2770, DOI 10.1093/brain/awm056
   Breit S, 2006, EUR J NEUROSCI, V24, P2275, DOI 10.1111/j.1460-9568.2006.05106.x
   Brunner H, 2002, MOVEMENT DISORD, V17, P928, DOI 10.1002/mds.10242
   Clark SD, 2007, J NEUROCHEM, V102, P112, DOI 10.1111/j.1471-4159.2007.04529.x
   Clark SD, 2001, BRAIN RES, V923, P120, DOI 10.1016/S0006-8993(01)03208-5
   Dahan L, 2007, NEUROPSYCHOPHARMACOL, V32, P1232, DOI 10.1038/sj.npp.1301251
   DENOYER M, 1991, BRAIN RES, V539, P287, DOI 10.1016/0006-8993(91)91633-C
   François C, 1999, J COMP NEUROL, V414, P334
   Gagnon JF, 2002, NEUROLOGY, V59, P585, DOI 10.1212/WNL.59.4.585
   García-Lorenzo D, 2013, BRAIN, V136, P2120, DOI 10.1093/brain/awt152
   Grabli D, 2013, J NEUROSCI, V33, P11986, DOI 10.1523/JNEUROSCI.1568-13.2013
   HERRERO MT, 1993, BRAIN RES, V624, P281, DOI 10.1016/0006-8993(93)90088-5
   HERRERO MT, 1993, NEUROSCIENCE, V56, P965, DOI 10.1016/0306-4522(93)90142-3
   HIRSCH EC, 1987, P NATL ACAD SCI USA, V84, P5976, DOI 10.1073/pnas.84.16.5976
   Hobson DE, 2002, JAMA-J AM MED ASSOC, V287, P455, DOI 10.1001/jama.287.4.455
   Hsieh KC, 2008, SLEEP, V31, P1239
   Hyacinthe C, 2014, NEUROBIOL DIS, V63, P20, DOI 10.1016/j.nbd.2013.10.029
   JELLINGER K, 1988, J NEUROL NEUROSUR PS, V51, P540, DOI 10.1136/jnnp.51.4.540
   Karachi C, 2010, J CLIN INVEST, V120, P2745, DOI 10.1172/JCI42642
   Kaynak D, 2005, EUR J NEUROL, V12, P199, DOI 10.1111/j.1468-1331.2004.00971.x
   LONGO VG, 1956, J PHARMACOL EXP THER, V116, P198
   Mounayar S, 2007, BRAIN, V130, P2898, DOI 10.1093/brain/awm208
   Peppe A, 2012, SLEEP, V35, P1637, DOI 10.5665/sleep.2234
   Rye D, 2010, EXP NEUROL, V222, P179, DOI 10.1016/j.expneurol.2010.01.001
   Rye DB, 2006, CURR NEUROL NEUROSCI, V6, P169, DOI 10.1007/s11910-996-0041-8
   SHOUSE MN, 1992, BRAIN RES, V571, P50, DOI 10.1016/0006-8993(92)90508-7
   Verhave PS, 2011, SLEEP, V34, P1119, DOI 10.5665/SLEEP.1174
   Wailke S, 2011, EUR J NEUROL, V18, P590, DOI 10.1111/j.1468-1331.2010.03213.x
   WEBSTER HH, 1988, BRAIN RES, V458, P285, DOI 10.1016/0006-8993(88)90471-4
   Yong MH, 2011, PLOS ONE, V6, P0, DOI 10.1371/journal.pone.0022511
NR 40
TC 38
Z9 43
U1 0
U2 7
PU SOC NEUROSCIENCE
PI WASHINGTON
PA 11 DUPONT CIRCLE, NW, STE 500, WASHINGTON, DC 20036 USA
SN 0270-6474
EI 
J9 J NEUROSCI
JI J. Neurosci.
PD JUL 2
PY 2014
VL 34
IS 27
BP 9124
EP 9133
DI 10.1523/JNEUROSCI.0181-14.2014
PG 10
WC Neurosciences
SC Neurosciences & Neurology
GA AL5DJ
UT WOS:000339153400020
PM 24990932
DA 2024-02-02
ER

PT J
AU Pistacchi, M
   Gioulis, M
   Contin, F
   Sanson, F
   Marsala, SZ
AF Pistacchi, Michele
   Gioulis, Manuela
   Contin, Franco
   Sanson, Flavio
   Marsala, Sandro Zambito
TI Sleep disturbance and cognitive disorder: epidemiological analysis in a cohort of 263 patients
SO NEUROLOGICAL SCIENCES
LA English
DT Article
DE Sleep disorders; Cognitive disorder; Insomnia; Excessive daytime sleepiness; REM behavior disorder; Restless legs syndrome; Nightmares
ID restless legs syndrome; diagnostic-criteria; alzheimers-disease; daytime sleepiness; behavior disorder; parkinson disease; dementia; impairment; apnea; pathophysiology
AB The aim of this study was to investigate and describe frequency and characteristics of sleep disorders in a large cohort of community dwelling persons with several degrees and typologies of cognitive disorders. 236 patients (78 men and 158 women) were enrolled with different subtypes of dementia: Alzheimer's disease (AD), vascular dementia (VaD), mixed dementia, mild cognitive impairment (MCI), dementia with Lewy bodies (DLB), parkinson's disease dementia (PDD), and frontotemporal lobar degeneration (FTLD), respectively. The sleep disturbances evaluated were: insomnia, excessive daytime sleepiness (EDS), REM behavior disorder (RBD), restless legs syndrome (RLS), and nightmares. Every type of sleep disorder was present in each type of dementia but with significant differences. Insomnia is found to be more present and specific for AD; EDS was associated with the presence of dementia in the elderly with LBD or PDD; RLS and nightmares that were recognized mainly in FTD, LBD, and PDD patients scores; patients with MCI had a frequency of sleep disturbances of any type equal to that of patients with AD presenting mostly insomnia, nightmares or RLS more frequently; nightmares were more frequent among LBD and PDD patients. Frequency of RDB was more frequent in FTD, AD, and VaD. Our findings demonstrate that sleep disturbance was related to dementia. A careful clinical evaluation of sleep disorders should be performed routinely in the clinical setting of persons with cognitive decline.
C1 [Pistacchi, Michele; Sanson, Flavio] Santorso Hosp, Neurol Serv, I-36014 Santorso, Italy.
   [Gioulis, Manuela; Marsala, Sandro Zambito] San Martino Hosp, Neurol Serv, Belluno, Italy.
   [Contin, Franco] Santorso Hosp, Serv Radiol, I-36014 Santorso, Italy.
C3 ULSS 7 Pedemontana; Ospedale Alto Vicentino; ULSS 1 Dolomiti; Ospedale di Belluno; ULSS 7 Pedemontana; Ospedale Alto Vicentino
RP Pistacchi, M (corresponding author), Santorso Hosp, Neurol Serv, Garziere St 73, I-36014 Santorso, Italy.
EM michele.pistacchi@ulss4.veneto.it
CR Allen RP, 2003, SLEEP MED, V4, P101, DOI 10.1016/S1389-9457(03)00010-8
   Ancoli-Israel S, 2006, AM J GERIAT PSYCHIAT, V14, P95, DOI 10.1097/01.JGP.0000196627.12010.d1
   ANCOLIISRAEL S, 1991, SLEEP, V14, P486, DOI 10.1093/sleep/14.6.486
   [Anonymous], 2000, DSM 4 DIAGN STAT MAN, V0, P0
   Bliwise DL, 1996, J AM GERIATR SOC, V44, P1407
   Boeve BF, 2007, SLEEP MED, V8, P60, DOI 10.1016/j.sleep.2006.08.017
   Boeve B.F., 2010, ANN NY ACAD SCI, V0, PP15, DOI 10.1111/J.1749-6632.2009.05115.X.REM
   Boeve BF, 2001, MOVEMENT DISORD, V16, P622, DOI 10.1002/mds.1120
   Bracco L, 2005, DEMENT GERIATR COGN, V20, P358, DOI 10.1159/000088562
   Britton TC, 2009, NEUROLOGY, V72, P1294, DOI 10.1212/01.wnl.0000343502.98134.01
   Calzetti S, 2009, NEUROL SCI, V30, P119, DOI 10.1007/s10072-009-0037-7
   Chokroverty S, 2009, SEMIN NEUROL, V29, P446, DOI 10.1055/s-0029-1237124
   Décary A, 2000, SLEEP, V23, P369
   Deschenes CL, 2009, CURR PSYCHIAT REP, V11, P20, DOI 10.1007/s11920-009-0004-2
   Foley D, 2001, J AM GERIATR SOC, V49, P1628, DOI 10.1111/j.1532-5415.2001.49271.x
   Foley DJ, 1999, J AM GERIATR SOC, V47, P524, DOI 10.1111/j.1532-5415.1999.tb02564.x
   FOLEY DJ, 1995, SLEEP, V18, P425, DOI 10.1093/sleep/18.6.425
   FOLSTEIN MF, 1975, J PSYCHIAT RES, V12, P189, DOI 10.1016/0022-3956(75)90026-6
   Grace JB, 2000, INT J GERIATR PSYCH, V15, P1028, DOI 10.1002/1099-1166(200011)15:11<1028::AID-GPS227>3.0.CO;2-E
   Harper DG, 2001, ARCH GEN PSYCHIAT, V58, P353, DOI 10.1001/archpsyc.58.4.353
   KATZ S, 1963, JAMA-J AM MED ASSOC, V185, P914, DOI 10.1001/jama.1963.03060120024016
   Killgore WDS, 2010, PROG BRAIN RES, V185, P105, DOI 10.1016/B978-0-444-53702-7.00007-5
   LAWTON MP, 1969, GERONTOLOGIST, V9, P9, DOI 10.1093/geront/9.1.9
   Lee JE, 2009, MOVEMENT DISORD, V24, P579, DOI 10.1002/mds.22410
   McKeith IG, 2006, ALZHEIMERS DISEASE: A CENTURY OF SCIENTIFIC AND CLINICAL RESEARCH, V0, P417
   MCKHANN G, 1984, NEUROLOGY, V34, P939, DOI 10.1212/WNL.34.7.939
   Merlino G, 2010, SLEEP MED, V11, P372, DOI 10.1016/j.sleep.2009.07.018
   Nebes RD, 2009, J GERONTOL B-PSYCHOL, V64, P180, DOI 10.1093/geronb/gbn037
   Ohayon MM, 2004, SLEEP, V27, P1255, DOI 10.1093/sleep/27.7.1255
   Ohayon MM, 2002, ARCH INTERN MED, V162, P201, DOI 10.1001/archinte.162.2.201
   Peters F, 2006, DEMENT GERIATR COGN, V21, P373, DOI 10.1159/000091898
   Pollak C P, 1991, J GERIATR PSYCHIATRY NEUROL, V4, P204, DOI 10.1177/089198879100400405
   Redline S, 1997, SLEEP, V20, P160, DOI 10.1093/sleep/20.2.160
   Rinaldi R, 2001, NEUROEPIDEMIOLOGY, V20, P248, DOI 10.1159/000054798
   ROMAN GC, 1993, NEUROLOGY, V43, P250, DOI 10.1212/WNL.43.2.250
   Rothdach AJ, 2000, NEUROLOGY, V54, P1064, DOI 10.1212/WNL.54.5.1064
   Schmutte Timothy, 2007, BEHAV SLEEP MED, V5, P39
   Stepnowsky CJ, 2008, SLEEP MED CLIN, V3, P281, DOI 10.1016/j.jsmc.2008.01.011
   Terzano MG, 2004, SLEEP MED, V5, P67, DOI 10.1016/j.sleep.2003.09.006
   The International Classification of Sleep Disorders, 2005, DIAGN COD MAN, V0, P0
   Vignatelli L, 2003, NEUROL SCI, V23, P295, DOI 10.1007/s100720300004
   Vitiello MV, 1997, J GERONTOL A-BIOL, V52, PM189, DOI 10.1093/gerona/52A.4.M189
   Vitiello MV, 2001, CNS DRUGS, V15, P777, DOI 10.2165/00023210-200115100-00004
   Winblad B, 2004, J INTERN MED, V256, P240, DOI 10.1111/j.1365-2796.2004.01380.x
   Wolkove N, 2007, CAN MED ASSOC J, V176, P1299, DOI 10.1503/cmaj.060792
   YESAVAGE JA, 1983, J PSYCHIATR RES, V17, P37, DOI 10.1016/0022-3956(82)90033-4
NR 46
TC 33
Z9 38
U1 1
U2 33
PU SPRINGER-VERLAG ITALIA SRL
PI MILAN
PA VIA DECEMBRIO, 28, MILAN, 20137, ITALY
SN 1590-1874
EI 1590-3478
J9 NEUROL SCI
JI Neurol. Sci.
PD DEC 15
PY 2014
VL 35
IS 12
BP 1955
EP 1962
DI 10.1007/s10072-014-1870-x
PG 8
WC Clinical Neurology; Neurosciences
SC Neurosciences & Neurology
GA AU1MS
UT WOS:000345385400016
PM 25034185
DA 2024-02-02
ER

PT J
AU Wong, JC
   Li, YP
   Schwarzschild, MA
   Ascherio, A
   Gao, X
AF Wong, Janice C.
   Li, Yanping
   Schwarzschild, Michael A.
   Ascherio, Alberto
   Gao, Xiang
TI Restless Legs Syndrome: An Early Clinical Feature of Parkinson Disease in Men
SO SLEEP
LA English
DT Article
DE Restless legs syndrome; Parkinson disease; prospective study
ID movement-disorders; risk; sleep; rls
AB Study Objective: The association between restless legs syndrome (RLS) and Parkinson disease has been extensively studied, but the temporal relationship between the two remains unclear. We thus conduct the first prospective study to examine the risk of developing Parkinson disease in RLS. Design: Prospective study from 2002-2010. Setting: United States. Participants: There were 22,999 US male health professionals age 40-75 y enrolled in the Health Professionals Follow-up Study without Parkinson disease, arthritis, or diabetes mellitus at baseline. Measurement and Results: RLS was assessed in 2002 using a set of standardized questions recommended by the International RLS Study Group. Incident Parkinson disease was identified by biennial questionnaires and then confirmed by review of participants' medical records by a movement disorder specialist. We documented 200 incident Parkinson disease cases during 8 y of follow-up. Compared to men without RLS, men with RLS symptoms who had symptoms greater than 15 times/mo had higher risk of Parkinson disease development (adjusted relative risk = 1.47; 95% confidence interval: 0.59, 3.65; P = 0.41). This was statistically significant only for cases diagnosed within 4 y of follow-up (adjusted relative risk = 2.77; 95% confidence interval: 1.08, 7.11; P = 0.03). Conclusion: Severe restless legs syndrome may be an early feature of Parkinson disease.
C1 [Wong, Janice C.] Brigham & Womens Hosp, Dept Med, Boston, MA 02115 USA.
   [Wong, Janice C.; Schwarzschild, Michael A.; Ascherio, Alberto; Gao, Xiang] Harvard Univ, Sch Med, Boston, MA 02115 USA.
   [Li, Yanping; Ascherio, Alberto; Gao, Xiang] Harvard Univ, Sch Publ Hlth, Dept Nutr, Boston, MA 02115 USA.
   [Schwarzschild, Michael A.] Massachusetts Gen Hosp, Dept Neurol, Boston, MA 02114 USA.
   [Ascherio, Alberto; Gao, Xiang] Brigham & Womens Hosp, Dept Med, Channing Div Network Med, Boston, MA 02115 USA.
   [Gao, Xiang] Peking Union Med Coll, Sch Publ Hlth, Beijing 100021, Peoples R China.
C3 Harvard University; Brigham & Women's Hospital; Harvard University; Harvard Medical School; Harvard University; Harvard T.H. Chan School of Public Health; Harvard University; Massachusetts General Hospital; Harvard University; Brigham & Women's Hospital; Chinese Academy of Medical Sciences - Peking Union Medical College; Peking Union Medical College
RP Gao, X (corresponding author), Brigham & Womens Hosp, Dept Med, Channing Lab, 181 Longwood Ave, Boston, MA 02115 USA.
EM xiang.gao@channing.harvard.edu
FU National Institutes of Health [P01 CA055075, R01 NS048517, R01 NS061858]
CR Allen RP, 2003, SLEEP MED, V4, P101, DOI 10.1016/S1389-9457(03)00010-8
   Berger K, 2002, J NEUROL, V249, P1195, DOI 10.1007/s00415-002-0805-2
   Burke RE, 2008, ANN NEUROL, V64, P485, DOI 10.1002/ana.21541
   Gao X, 2012, NEUROLOGY, V78, P1138, DOI 10.1212/WNL.0b013e31824f7fc4
   Gao XA, 2011, NEUROLOGY, V76, P863, DOI 10.1212/WNL.0b013e31820f2d79
   Gao XA, 2010, MOVEMENT DISORD, V25, P2654, DOI 10.1002/mds.23256
   Garcia-Borreguero D, 2003, NEUROLOGY, V61, PS49, DOI 10.1212/WNL.61.6_suppl_3.S49
   Happe S, 2003, BIOMED TECH, V48, P62, DOI 10.1515/bmte.2003.48.3.62
   Iranzo A, 2007, MOVEMENT DISORD, V22, PS424, DOI 10.1002/mds.21600
   Krishnan PR, 2003, MOVEMENT DISORD, V18, P181, DOI 10.1002/mds.10307
   Kwon DY, 2010, MOVEMENT DISORD, V25, P1373, DOI 10.1002/mds.23066
   LANG AE, 1987, CLIN NEUROPHARMACOL, V10, P476, DOI 10.1097/00002826-198710000-00012
   Lee JE, 2009, MOVEMENT DISORD, V24, P579, DOI 10.1002/mds.22410
   Möller JC, 2010, J NEUROL SCI, V289, P135, DOI 10.1016/j.jns.2009.08.035
   Nomura T, 2006, J NEUROL SCI, V250, P39, DOI 10.1016/j.jns.2006.06.023
   Ondo WG, 2002, ARCH NEUROL-CHICAGO, V59, P421, DOI 10.1001/archneur.59.3.421
   OSULLIVAN RL, 1993, PSYCHOSOMATICS, V34, P530, DOI 10.1016/S0033-3182(93)71830-7
   Peralta CM, 2009, MOVEMENT DISORD, V24, P2076, DOI 10.1002/mds.22694
   Poewe W, 2004, NEUROLOGY, V63, PS12, DOI 10.1212/WNL.63.8_suppl_3.S12
   Rye DB, 2004, SLEEP MED, V5, P317, DOI 10.1016/j.sleep.2004.01.016
   Tan EK, 2006, J NEUROL, V253, P33, DOI 10.1007/s00415-006-7008-1
   Verbaan D, 2010, MOVEMENT DISORD, V25, P2142, DOI 10.1002/mds.23241
   Walters AS, 2003, J SLEEP RES, V12, P343, DOI 10.1046/j.0962-1105.2003.00368.x
   Yeh P, 2012, SLEEP BREATH, V16, P987, DOI 10.1007/s11325-011-0606-x
NR 24
TC 60
Z9 68
U1 0
U2 4
PU OXFORD UNIV PRESS INC
PI CARY
PA JOURNALS DEPT, 2001 EVANS RD, CARY, NC 27513 USA
SN 
EI 1550-9109
J9 SLEEP
JI Sleep
PD FEB 1
PY 2014
VL 37
IS 2
BP 369
EP 372
DI 10.5665/sleep.3416
PG 4
WC Clinical Neurology; Neurosciences
SC Neurosciences & Neurology
GA AC4VL
UT WOS:000332519100017
PM 24497665
DA 2024-02-02
ER

PT J
AU Carneiro, D
   Coriolano, MDWD
   Belo, LR
   Rabelo, ARD
   Asano, AG
   Lins, OG
AF Carneiro, Danielle
   Wanderley de Sales Coriolano, Maria das Gracas
   Belo, Luciana Rodrigues
   de Marcos Rabelo, Aneide Rocha
   Asano, Amdore Guescel
   Lins, Otavio Gomes
TI Quality of Life Related to Swallowing in Parkinson's Disease
SO DYSPHAGIA
LA English
DT Article
DE Parkinson's disease; Quality of life; Swallowing; Deglutition; Deglutition disorders; Scales
ID swal-qol; oropharyngeal dysphagia; outcomes tool; adults
AB Swallowing difficulties in Parkinson's disease can result in decreased quality of life. The swallowing quality of life questionnaire (SWAL-QOL) is an instrument for specifically assessing quality of life with respect to swallowing, which has been little explored in patients with Parkinson's disease (PD). The goal of this study was to evaluate the quality of life with respect to swallowing in persons with PD compared to controls and at several stages of the disease using the SWAL-QOL. The experimental group was composed of 62 persons with PD at stages 1-4. Forty-one age-matched healthy subjects constituted the control group. The SWAL-QOL scores were significantly lower for the patients with PD than for the controls in all SWAL-QOL domains. Eating duration had the largest difference in score between persons with PD and the controls and the lowest mean score, followed by communication, fatigue, fear, sleep, and food selection. The scores of most domains were lower at later stages of the disease. The scores for eating duration, symptom frequency, and sleep were significantly lower at stage 4 than stages 1 and 2. In conclusion, patients with PD have significantly lower scores in all domains of the SWAL-QOL than normal controls. This means swallowing difficulties occurring in patients with PD negatively affect their QOL. Progression of the disease worsens swallowing QOL, more specifically in the domains of eating duration, symptom frequency, and sleep. This occurs mostly at later stages of the disease.
C1 [Carneiro, Danielle; de Marcos Rabelo, Aneide Rocha] Univ Fed Pernambuco, Dept Occupat Therapy, BR-50680090 Recife, PE, Brazil.
   [Carneiro, Danielle; Belo, Luciana Rodrigues] Univ Fed Pernambuco, Program Neuropsychiat & Behav Sci, BR-50680090 Recife, PE, Brazil.
   [Wanderley de Sales Coriolano, Maria das Gracas] Univ Fed Pernambuco, Dept Anat, BR-50680090 Recife, PE, Brazil.
   [Asano, Amdore Guescel] Clin Hosp, Serv Parkinsons Patients, Recife, PE, Brazil.
   [Lins, Otavio Gomes] Univ Fed Pernambuco, BR-50680090 Recife, PE, Brazil.
C3 Universidade Federal de Pernambuco; Universidade Federal de Pernambuco; Universidade Federal de Pernambuco; Universidade Federal de Pernambuco
RP Carneiro, D (corresponding author), Univ Fed Pernambuco, Dept Occupat Therapy, St Jose Felipe Santiago 100,Bl M,Apt 201, BR-50680090 Recife, PE, Brazil.
EM carneiro_danielle@yahoo.com.br
FU National Council for Scientific and Technological Development (CNPq)-Brazil
CR BOWLING A, 1995, SOC SCI MED, V41, P1447, DOI 10.1016/0277-9536(95)00113-L
   Camargos AC, 2004, REV BRAS FISIOTER, V8, P267
   Coriolano MG, 2010, THESIS UFPE, V0, P0
   Damiano AM, 1999, QUAL LIFE RES, V8, P235, DOI 10.1023/A:1008823222574
   Ertekin C, 2003, CLIN NEUROPHYSIOL, V114, P2226, DOI 10.1016/S1388-2457(03)00237-2
   Findley LJ, 2007, PARKINSONISM RELAT D, V13, PS8, DOI 10.1016/j.parkreldis.2007.06.003
   Goulart F, 2005, FISIOTERAPIA E PESQUISA, V11, P49, DOI 10.1590/fpusp.v11i1.76385
   Guttman M, 2003, CAN MED ASSOC J, V168, P293
   HOEHN MM, 1967, NEUROLOGY, V17, P427, DOI 10.1212/WNL.17.5.427
   Horta W, 2003, DOENCA PARKINSON, V0, P153
   Lana RC, 2007, BRAZ J PHYS THER, V11, P397
   Leow LP, 2010, DYSPHAGIA, V25, P216, DOI 10.1007/s00455-009-9245-9
   Marinus J, 2002, J NEUROL NEUROSUR PS, V72, P241, DOI 10.1136/jnnp.72.2.241
   MARTINEZMARTIN P, 1998, J NEUROL S1, V245, P2
   McHorney CA, 2000, DYSPHAGIA, V15, P115, DOI 10.1007/s004550010012
   McHorney CA, 2002, DYSPHAGIA, V17, P97, DOI 10.1007/s00455-001-0109-1
   Montoni NP, 2006, MONOGRAFIA CONCLUSAO, V0, P0
   Morris J, 1998, QUAL LIFE RES, V7, P85
   Otsuka R, 2000, ANGLE ORTHOD, V70, P63
   Plowman-Prine EK, 2009, MOVEMENT DISORD, V24, P1352, DOI 10.1002/mds.22617
   Redstone Fran, 2004, PEDIATR NURS, V30, P97
   Santine CS, 2001, DISFAGIAS OROFARINGE, V0, P19
   Schindler JS, 2002, LARYNGOSCOPE, V112, P589, DOI 10.1097/00005537-200204000-00001
   Steenhagen Claudia Helena Vigné Alvarez de, 2006, REV. BRAS. GERIATR. GERONTOL., V9, P89, DOI 10.1590/1809-9823.2006.09037
   Thompson RF, 2005, CEREBRO INTRO NEUROC, V0, P119
NR 25
TC 40
Z9 51
U1 0
U2 20
PU SPRINGER
PI NEW YORK
PA 233 SPRING ST, NEW YORK, NY 10013 USA
SN 0179-051X
EI 1432-0460
J9 DYSPHAGIA
JI Dysphagia
PD OCT 15
PY 2014
VL 29
IS 5
BP 578
EP 582
DI 10.1007/s00455-014-9548-3
PG 5
WC Otorhinolaryngology
SC Otorhinolaryngology
GA AQ0TG
UT WOS:000342495000008
PM 24952632
DA 2024-02-02
ER

PT J
AU Bhidayasiri, R
   Mekawichai, P
   Jitkritsadakul, O
   Panyakaew, P
   Kaewwilai, L
   Boonrod, N
   Petchrutchatachart, S
   Jagota, P
   Boonpeng, K
   Singmaneesakulchai, S
   Setthawatcharawanich, S
AF Bhidayasiri, Roongroj
   Mekawichai, Pawut
   Jitkritsadakul, Onanong
   Panyakaew, Pattamon
   Kaewwilai, Lalita
   Boonrod, Nonglak
   Petchrutchatachart, Sitthi
   Jagota, Priya
   Boonpeng, Kamolwan
   Singmaneesakulchai, Surat
   Setthawatcharawanich, Suwanna
TI Nocturnal journey of body and mind in Parkinson's disease: the manifestations, risk factors and their relationship to daytime symptoms. Evidence from the NIGHT-PD study
SO JOURNAL OF NEURAL TRANSMISSION
LA English
DT Article
DE Parkinson's disease; Nocturnal manifestations; Nocturia; Wearing-off; Modified version of Parkinson's Disease Sleep Scale; Nocturnal Akinesia Dystonia and Cramp Score
ID restless legs syndrome; sleep disorders; nonmotor symptoms; wearing-off; scale; questionnaire; disturbances; disability; dopamine; dysfunction
AB Nocturnal manifestations of Parkinson's disease (PD) are myriad, have diverse etiologies and include motor, sleep, urinary, and neuropsychiatric symptoms which are often associated with daytime somnolence. While most patients perceive these symptoms as troublesome, the recognition of nocturnal problems related to PD is still low in clinical practice. We conducted a survey using semi-structured interviews and self-rated questionnaires of 215 consecutive patients with PD enrolled in three centers in Thailand to determine the prevalence and risk factors of nocturnal disabilities and their relationship to daytime symptoms. We found that 96.6 % of patients reported the presence of nocturnal symptoms as determined by the modified version of Parkinson's Disease Sleep Scale (MPDSS). Our survey indicated that the most frequent and distressing symptom was the interruption of sleep to pass urine (56.7 %, 4.4 +/- 3.9). The severity of symptoms revealed in the MPDSS increased along with the disease duration (p < 0.05) and Hoehn and Yahr stages (p = 0.01). There were similar to findings of the Nocturnal Akinesia Dystonia and Cramp Score (NADCS) where patients with advanced disease had significantly higher NADCS scores than early/moderate disease (p < 0.001). There was a significant correlation of total MPDSS scores with the total scores of the 9-item Wearing-Off Questionnaire (WOQ-9); (r = -0.43, p < 0.05) [motor (r = -0.35, p < 0.05) and nonmotor subscores (r = -0.43, p< 0.05)]; total nonmotor symptoms (NMS) scores (r = -0.55, p < 0.05); Parkinson's Disease Questionnaire-8 Summary Index (PDQ-8 SI) (r = -0.52, p < 0.05); and the total NADCS (r = -0.35, p < 0.05). Multiple regression analysis identified PDQ-8 SI (beta = -0.27, p = 0.005) as the most significant predictor of nocturnal manifestations of PD, followed by the nonmotor subscore of WOQ (beta = -0.24, p = 0.006), and the NMS item 20 (feeling light-headed, dizzy, or weak when standing from sitting or lying) (b = -0.22, p = 0.003). Our study found that nocturnal symptoms of PD are very common and we suggest that good clinical practice should include a comprehensive review of nighttime manifestations, particularly for those patients who already experience "wearing-off'' symptoms.
C1 [Bhidayasiri, Roongroj; Jitkritsadakul, Onanong; Panyakaew, Pattamon; Kaewwilai, Lalita; Boonrod, Nonglak; Petchrutchatachart, Sitthi; Jagota, Priya; Boonpeng, Kamolwan; Singmaneesakulchai, Surat] Chulalongkorn Univ, Fac Med, Chulalongkorn Ctr Excellence Parkinsons Dis & Rel, Dept Med, Bangkok 10330, Thailand.
   [Bhidayasiri, Roongroj; Jitkritsadakul, Onanong; Panyakaew, Pattamon; Kaewwilai, Lalita; Boonrod, Nonglak; Petchrutchatachart, Sitthi; Jagota, Priya; Boonpeng, Kamolwan; Singmaneesakulchai, Surat] King Chulalongkorn Mem Hosp, Thai Red Cross Soc, Bangkok 10330, Thailand.
   [Bhidayasiri, Roongroj] Univ Calif Los Angeles, David Geffen Sch Med, Dept Neurol, Los Angeles, CA 90095 USA.
   [Mekawichai, Pawut] Maharat Nakhon Ratchasima Hosp, Nakhon Ratchasima, Thailand.
   [Setthawatcharawanich, Suwanna] Prince Songkla Univ, Songklanagarind Hosp, Fac Med, Hat Yai, Thailand.
C3 Chulalongkorn University; Chulalongkorn University; Thai Red Cross Society; University of California System; University of California Los Angeles; University of California Los Angeles Medical Center; David Geffen School of Medicine at UCLA; Prince of Songkla University
RP Bhidayasiri, R (corresponding author), Chulalongkorn Univ, Fac Med, Chulalongkorn Ctr Excellence Parkinsons Dis & Rel, Dept Med, Bangkok 10330, Thailand.
EM rbh1@ucla.edu
FU Rachadaphiseksomphot Endowment Fund of the "Strengthen CU's Researcher's Project" and research unit (RU) of Chulalongkorn Center of Excellence on Parkinson's Disease and Related Disorders, Chulalongkorn University, Bangkok, Thailand [GRU 56-012-30-002]
CR Abe K, 2005, J NEUROL SCI, V234, P73, DOI 10.1016/j.jns.2005.03.036
   Arnulf I, 2002, NEUROLOGY, V58, P1019, DOI 10.1212/WNL.58.7.1019
   Barone P, 2004, NEUROLOGY, V63, PS35, DOI 10.1212/WNL.63.8_suppl_3.S35
   Bhidayasiri Roongroj, 2012, PARKINSONISM RELAT DISORD, V18 Suppl 1, PS110, DOI 10.1016/S1353-8020(11)70035-9
   Bhidayasiri R, 2011, J NEUROL SCI, V301, P31, DOI 10.1016/j.jns.2010.11.010
   BUYSSE DJ, 1989, PSYCHIAT RES, V28, P193, DOI 10.1016/0165-1781(89)90047-4
   Canesi M, 2010, FUNCT NEUROL, V25, P201
   Chahine LM, 2013, PARKINSONISM RELAT D, V19, P859, DOI 10.1016/j.parkreldis.2013.05.009
   Chaudhuri KR, 2012, EUR J NEUROL, V19, P105, DOI 10.1111/j.1468-1331.2011.03442.x
   Chaudhuri KR, 2006, MOVEMENT DISORD, V21, P916, DOI 10.1002/mds.20844
   Chaudhuri KR, 2002, J NEUROL NEUROSUR PS, V73, P629, DOI 10.1136/jnnp.73.6.629
   Chaudhuri KR, 2004, NEUROLOGY, V63, PS17, DOI 10.1212/WNL.63.8_suppl_3.S17
   Chaudhuri KR, 2001, EUR NEUROL, V46, P3, DOI 10.1159/000058047
   Comella CL, 2007, MOVEMENT DISORD, V22, PS367, DOI 10.1002/mds.21682
   Dhawan V, 2006, J NEUROL SCI, V248, P158, DOI 10.1016/j.jns.2006.05.004
   Evans JR, 2011, J NEUROL NEUROSUR PS, V82, P1112, DOI 10.1136/jnnp.2011.240366
   FACTOR SA, 1990, MOVEMENT DISORD, V5, P280, DOI 10.1002/mds.870050404
   Gallagher DA, 2010, MOVEMENT DISORD, V25, P2493, DOI 10.1002/mds.23394
   GIBB WRG, 1988, J NEUROL NEUROSUR PS, V51, P745, DOI 10.1136/jnnp.51.6.745
   Högl B, 2010, MOVEMENT DISORD, V25, P2704, DOI 10.1002/mds.23190
   HOEHN MM, 1967, NEUROLOGY, V17, P427, DOI 10.1212/WNL.17.5.427
   Jagota Priya, 2012, JOURNAL OF THE MEDICAL ASSOCIATION OF THAILAND, V95, P175
   Jenkinson C, 2012, THE PARKINSONS DISEASE QUESTIONNAIRES: USER MANUAL (PDQ-39, V0, P0
   Lang AE, 2011, MOVEMENT DISORD, V26, P775, DOI 10.1002/mds.23609
   LEES AJ, 1988, CLIN NEUROPHARMACOL, V11, P512, DOI 10.1097/00002826-198812000-00004
   Louter M, 2012, J AM GERIATR SOC, V60, P1104, DOI 10.1111/j.1532-5415.2012.03966.x
   Marinus J, 2003, SLEEP, V26, P1049, DOI 10.1093/sleep/26.8.1049
   Martinez-Martin P, 2011, MOVEMENT DISORD, V26, P399, DOI 10.1002/mds.23462
   Medcalf P, 2005, AGE AGEING, V34, P435, DOI 10.1093/ageing/afi157
   OBrien RM, 2007, QUAL QUANT, V41, P673, DOI 10.1007/s11135-006-9018-6
   Pal PK, 2004, PARKINSONISM RELAT D, V10, P157, DOI 10.1016/j.parkreldis.2003.11.002
   Politis M, 2010, MOVEMENT DISORD, V25, P1646, DOI 10.1002/mds.23135
   Reichmann H, 2011, PARKINSONS DIS-US, V2011, P0, DOI 10.4061/2011/354760
   Rye DB, 2002, NEUROLOGY, V58, P341, DOI 10.1212/WNL.58.3.341
   Shulman LM, 2002, PARKINSONISM RELAT D, V8, P193, DOI 10.1016/S1353-8020(01)00015-3
   SOWERS JR, 1984, J ENDOCRINOL INVEST, V7, P341, DOI 10.1007/BF03351014
   Stacy M, 2005, MOVEMENT DISORD, V20, P726, DOI 10.1002/mds.20383
   Stacy MA, 2008, PARKINSONISM RELAT D, V14, P205, DOI 10.1016/j.parkreldis.2007.07.013
   Stacy M, 2006, CLIN NEUROPHARMACOL, V29, P312, DOI 10.1097/01.WNF.0000232277.68501.08
   Stacy M, 2010, J NEURAL TRANSM, V117, P837, DOI 10.1007/s00702-010-0424-5
   Stocchi F, 1998, J NEUROL, V245, PS15, DOI 10.1007/PL00007731
   Stocchi Fabrizio, 2006, EXPERT OPIN PHARMACOTHER, V7, P1399, DOI 10.1517/14656566.7.10.1399
   Tan EK, 2001, MOVEMENT DISORD, V16, P577, DOI 10.1002/mds.1102
   Tanasanvimon Suebpong, 2007, JOURNAL OF THE MEDICAL ASSOCIATION OF THAILAND, V90, P2277
   Tandberg E, 1998, MOVEMENT DISORD, V13, P895, DOI 10.1002/mds.870130606
   Train The Brain Forum Committee, 1993, SIRIRAJ HOSP GAZ, V45, P359
   Trenkwalder C, 2011, MOVEMENT DISORD, V26, P90, DOI 10.1002/mds.23441
   Wienecke M, 2012, J SLEEP RES, V21, P710, DOI 10.1111/j.1365-2869.2012.01027.x
NR 48
TC 29
Z9 30
U1 0
U2 9
PU SPRINGER WIEN
PI WIEN
PA SACHSENPLATZ 4-6, PO BOX 89, A-1201 WIEN, AUSTRIA
SN 0300-9564
EI 1435-1463
J9 J NEURAL TRANSM
JI J. Neural Transm.
PD AUG 15
PY 2014
VL 121
IS 
BP S59
EP S68
DI 10.1007/s00702-014-1199-x
PG 10
WC Clinical Neurology; Neurosciences
SC Neurosciences & Neurology
GA AM4NO
UT WOS:000339831700008
PM 24682359
DA 2024-02-02
ER

PT J
AU Trotti, LM
   Bliwise, DL
AF Trotti, Lynn Marie
   Bliwise, Donald L.
TI Treatment of the Sleep Disorders Associated with Parkinson's Disease
SO NEUROTHERAPEUTICS
LA English
DT Review
DE REMsleep behavior disorder; Insomnia; Excessive daytime sleepiness; Fatigue; Restless legs syndrome; Obstructive sleep apnea
ID restless legs syndrome; quality-of-life; rem-sleep; behavior disorder; double-blind; exogenous melatonin; daytime sleepiness; nonmotor symptoms; practice parameters; prolonged release
AB Sleep disorders are common in patients with Parkinson's disease (PD), and preliminary work has suggested viable treatment options for many of these disorders. For rapid eye movement sleep behavior disorder, melatonin and clonazepam are most commonly used, while rivastigmine might be a useful option in patients whose behaviors are refractory to the former. Optimal treatments for insomnia in PD have yet to be determined, but preliminary evidence suggests that cognitive-behavioral therapy, light therapy, eszopiclone, donepezil, and melatonin might be beneficial. Use of the wake-promoting agent modafinil results in significant improvement in subjective measures of excessive daytime sleepiness, but not of fatigue. Optimal treatment of restless legs syndrome and obstructive sleep apnea in PD are not yet established, although a trial of continuous positive airway pressure for sleep apnea was recently completed in PD patients. In those patients with early morning motor dysfunction and disrupted sleep, the rotigotine patch provides significant benefit.
C1 [Trotti, Lynn Marie; Bliwise, Donald L.] Emory Univ, Sch Med, Dept Neurol, Atlanta, GA 30329 USA.
C3 Emory University
RP Trotti, LM (corresponding author), Emory Univ, Sch Med, Dept Neurol, 1841 Clifton Rd NE, Atlanta, GA 30329 USA.
EM Lbecke2@emory.edu
CR Adler CH, 2003, MOVEMENT DISORD, V18, P287, DOI 10.1002/mds.10390
   Anderson KN, 2009, J CLIN SLEEP MED, V5, P235
   Aurora RN, 2012, SLEEP, V35, P1039, DOI 10.5665/sleep.1988
   Aurora RN, 2010, J CLIN SLEEP MED, V6, P85
   BAMFORD CR, 1993, SLEEP, V16, P33
   Barone P, 2009, MOVEMENT DISORD, V24, P1641, DOI 10.1002/mds.22643
   Bliwise DL, 2011, MOVEMENT DISORD, V0, P935
   Bliwise DL, 2012, MOVEMENT DISORD, V27, P1118, DOI 10.1002/mds.25082
   Bliwise DL, 2010, ANN NEUROL, V68, P353, DOI 10.1002/ana.22076
   Boeve BF, 2003, SLEEP MED, V4, P281, DOI 10.1016/S1389-9457(03)00072-8
   Borbely A A, 1982, HUM NEUROBIOL, V1, P195
   Brzezinski A, 2005, SLEEP MED REV, V9, P41, DOI 10.1016/j.smrv.2004.06.004
   Buscemi N, 2005, J GEN INTERN MED, V20, P1151, DOI 10.1111/j.1525-1497.2005.0243.x
   Chahine LM, 2011, PARKINSONISM RELAT D, V17, P208, DOI 10.1016/j.parkreldis.2010.11.017
   Chaudhuri KR, 2012, EUR J NEUROL, V19, P105, DOI 10.1111/j.1468-1331.2011.03442.x
   Coupland C, 2011, BMJ-BRIT MED J, V343, P0, DOI 10.1136/bmj.d4551
   Daniele A, 1997, LANCET, V349, P1222, DOI 10.1016/S0140-6736(05)62416-6
   De Cock VC, 2007, BRAIN, V130, P450, DOI 10.1093/brain/awl363
   De Cock VC, 2010, SLEEP MED, V11, P247, DOI 10.1016/j.sleep.2009.05.008
   Di Giacopo R, 2012, MOVEMENT DISORD, V27, P559, DOI 10.1002/mds.24909
   Diederich NJ, 2005, MOVEMENT DISORD, V20, P1413, DOI 10.1002/mds.20624
   Dobkin RD, 2011, AM J GERIAT PSYCHIAT, V19, P222, DOI 10.1097/JGP.0b013e3181e448f7
   Werneck ALD, 2009, ARQ NEURO-PSIQUIAT, V67, P407
   Driver-Dunckley E, 2006, MOVEMENT DISORD, V21, P1287, DOI 10.1002/mds.20911
   FACTOR SA, 1990, MOVEMENT DISORD, V5, P280, DOI 10.1002/mds.870050404
   Fantini ML, 2003, NEUROLOGY, V61, P1418, DOI 10.1212/WNL.61.10.1418
   Ferreira JJ, 2002, NEUROLOGY, V58, P460, DOI 10.1212/WNL.58.3.460
   Forsaa EB, 2008, MOVEMENT DISORD, V23, P1420, DOI 10.1002/mds.22121
   Gagnon JF, 2002, NEUROLOGY, V59, P585, DOI 10.1212/WNL.59.4.585
   Garcia-Borreguero D, 2012, EUR J NEUROL, V19, P1385, DOI 10.1111/j.1468-1331.2012.03853.x
   Giles TL, 2006, COCHRANE DB SYST REV, V0, P0, DOI DOI 10.1002/14651858.CD001106.pub2
   Gjerstad MD, 2008, J NEUROL NEUROSUR PS, V79, P387, DOI 10.1136/jnnp.2007.116830
   Högl B, 2010, MOVEMENT DISORD, V25, P2704, DOI 10.1002/mds.23190
   Högl B, 2002, SLEEP, V25, P905
   Howell MJ, 2011, J CLIN SLEEP MED, V7, P639, DOI 10.5664/jcsm.1470
   Ip EJ, 2013, PHARMACOTHERAPY, V33, P369, DOI 10.1002/phar.1210
   Iranzo A, 2006, LANCET NEUROL, V5, P572, DOI 10.1016/S1474-4422(06)70476-8
   Iranzo A, 2009, SLEEP MED REV, V13, P385, DOI 10.1016/j.smrv.2008.11.003
   Juri C, 2005, CLIN NEUROPHARMACOL, V28, P185, DOI 10.1097/01.wnf.0000174932.82134.e2
   Karlsen KH, 1999, J NEUROL NEUROSUR PS, V66, P431, DOI 10.1136/jnnp.66.4.431
   Kedia S, 2004, NEUROLOGY, V63, P2410, DOI 10.1212/01.WNL.0000147288.26029.B8
   Kotagal V, 2012, ANN NEUROL, V71, P560, DOI 10.1002/ana.22691
   Kumru H, 2008, SLEEP, V31, P1418
   Kumru H, 2007, SLEEP MED, V8, P779, DOI 10.1016/j.sleep.2007.02.005
   Kunz D, 1999, MOVEMENT DISORD, V14, P507, DOI 10.1002/1531-8257(199905)14:3<507::AID-MDS1021>3.0.CO;2-8
   Kunz D, 2010, J SLEEP RES, V19, P591, DOI 10.1111/j.1365-2869.2010.00848.x
   Larsson V, 2010, INT J GERIATR PSYCH, V25, P1030, DOI 10.1002/gps.2506
   LEEMAN AL, 1987, BRIT J CLIN PHARMACO, V24, P637, DOI 10.1111/j.1365-2125.1987.tb03223.x
   LEES AJ, 1988, CLIN NEUROPHARMACOL, V11, P512, DOI 10.1097/00002826-198812000-00004
   Lou JS, 2009, CLIN NEUROPHARMACOL, V32, P305, DOI 10.1097/WNF.0b013e3181aa916a
   Massironi G, 2003, INT PSYCHOGERIATR, V15, P377, DOI 10.1017/S1041610203009621
   McCarter SJ, 2013, SLEEP MED, V14, P237, DOI 10.1016/j.sleep.2012.09.018
   Medeiros CAM, 2007, J NEUROL, V254, P459, DOI 10.1007/s00415-006-0390-x
   Mendonça DA, 2007, MOVEMENT DISORD, V22, P2070, DOI 10.1002/mds.21656
   Menza M, 2010, MOVEMENT DISORD, V25, P1708, DOI 10.1002/mds.23168
   Morgenthaler T, 2006, SLEEP, V29, P1415
   Nash JR, 2003, NEUROLOGY, V61, P1161, DOI 10.1212/WNL.61.8.1161
   Nausieda P, 1984, ADV NEUROL, V0, P271
   NAUSIEDA PA, 1990, HDB SLEEP DISORDERS, V0, P719
   Norlinah MI, 2009, PARKINSONISM RELAT D, V15, P670, DOI 10.1016/j.parkreldis.2009.02.012
   Oderda LH, 2012, ANN PHARMACOTHER, V46, P917, DOI 10.1345/aph.1Q589
   Olson EJ, 2000, BRAIN, V123, P331, DOI 10.1093/brain/123.2.331
   Ondo WG, 2005, J NEUROL NEUROSUR PS, V76, P1636, DOI 10.1136/jnnp.2005.065870
   Ondo WG, 2008, ARCH NEUROL-CHICAGO, V65, P1337, DOI 10.1001/archneur.65.10.1337
   Ondo WG, 2011, PARKINSONISM RELAT D, V17, P156, DOI 10.1016/j.parkreldis.2010.12.003
   Pahwa R, 2007, NEUROLOGY, V68, P1108, DOI 10.1212/01.wnl.0000258660.74391.c1
   Phillips CL, 2013, AM J RESP CRIT CARE, V187, P879, DOI 10.1164/rccm.201212-2223OC
   Postuma RB, 2008, J NEUROL NEUROSUR PS, V79, P1117, DOI 10.1136/jnnp.2008.149195
   Postuma RB, 2009, NEUROLOGY, V72, P1296, DOI 10.1212/01.wnl.0000340980.19702.6e
   Postuma RB, 2008, MOVEMENT DISORD, V23, P1665, DOI 10.1002/mds.22099
   Postuma RB, 2012, NEUROLOGY, V79, P651, DOI 10.1212/WNL.0b013e318263570d
   Razmy A, 2004, ARCH NEUROL-CHICAGO, V61, P97, DOI 10.1001/archneur.61.1.97
   Ringman JM, 2000, NEUROLOGY, V55, P870, DOI 10.1212/WNL.55.6.870
   Romenets SR, 2013, PARKINSONISM RELAT D, V19, P670, DOI 10.1016/j.parkreldis.2013.03.003
   Roth AJ, 2011, J SLEEP RES, V20, P552, DOI 10.1111/j.1365-2869.2011.00928.x
   Roth T, 2003, SLEEP MED, V4, P275, DOI 10.1016/S1389-9457(03)00058-3
   Rye DB, 2000, J SLEEP RES, V9, P63, DOI 10.1046/j.1365-2869.2000.00201.x
   Sasai T, 2013, PARKINSONISM RELAT D, V19, P153, DOI 10.1016/j.parkreldis.2012.08.010
   Sasai T, 2012, TOHOKU J EXP MED, V226, P177, DOI 10.1620/tjem.226.177
   SCHENCK CH, 1993, J SLEEP RES, V2, P224, DOI 10.1111/j.1365-2869.1993.tb00093.x
   Schenck CH, 1996, NEUROLOGY, V46, P388, DOI 10.1212/WNL.46.2.388
   Schenck CH, 1996, AM J MED, V100, P333, DOI 10.1016/S0002-9343(97)89493-4
   SCHENCK CH, 1986, SLEEP, V9, P293, DOI 10.1093/sleep/9.2.293
   Schmidt MH, 2006, SLEEP MED, V7, P418, DOI 10.1016/j.sleep.2006.03.018
   Seppi K, 2011, MOVEMENT DISORD, V26, PS42, DOI 10.1002/mds.23884
   Sforza E, 1997, SLEEP MED REV, V1, P57, DOI 10.1016/S1087-0792(97)90006-X
   SHARF B, 1978, J NEURAL TRANSM, V43, P143, DOI 10.1007/BF01579073
   Shneerson JM, 2009, CLIN NEUROPHARMACOL, V32, P158, DOI 10.1097/WNF.0b013e318193e394
   Sixel-Döring F, 2012, SLEEP MED, V13, P1178, DOI 10.1016/j.sleep.2012.06.009
   Stowe RL, 2008, COCHRANE DB SYST REV, V0, P0, DOI DOI 10.1002/14651858.CD006564.pub2
   Takeuchi N, 2001, PSYCHIAT CLIN NEUROS, V55, P267, DOI 10.1046/j.1440-1819.2001.00854.x
   Tan A, 1996, MOVEMENT DISORD, V11, P214, DOI 10.1002/mds.870110216
   Trenkwalder C, 2011, MOVEMENT DISORD, V26, P90, DOI 10.1002/mds.23441
   Trotti LM, 2010, MOVEMENT DISORD, V25, P2246, DOI 10.1002/mds.23231
   Trotti LM, 2010, DRUG AGING, V27, P457, DOI 10.2165/11536260-000000000-00000
   Tyne HL, 2010, J NEUROL, V257, P452, DOI 10.1007/s00415-009-5351-8
   VAN METER J R, 1950, CALIF MED, V73, P322
   VANHILTEN JJ, 1993, J NEURAL TRANSM-PARK, V5, P235
   Vaughan CP, 2013, NEUROUROL URODYNAM, V0, P0
   Wailke S, 2011, EUR J NEUROL, V18, P590, DOI 10.1111/j.1468-1331.2010.03213.x
   Wienecke M, 2012, J SLEEP RES, V21, P710, DOI 10.1111/j.1365-2869.2012.01027.x
   Wing YK, 2008, J NEUROL NEUROSUR PS, V79, P1415, DOI 10.1136/jnnp.2008.155374
   Wisor JP, 2001, J NEUROSCI, V21, P1787, DOI 10.1523/JNEUROSCI.21-05-01787.2001
   Wolters EC, 1996, J NEUROL, V243, P235, DOI 10.1007/BF00868520
   WOLTERS EC, 1992, CLIN NEUROL NEUROSUR, V94, P205, DOI 10.1016/0303-8467(92)90090-P
   Yamauchi K, 2003, GEN HOSP PSYCHIAT, V25, P140, DOI 10.1016/S0163-8343(03)00003-3
   Yong MH, 2011, PLOS ONE, V6, P0, DOI 10.1371/journal.pone.0022511
   Yoritaka A, 2009, EUR NEUROL, V61, P164, DOI 10.1159/000189269
   Young T, 2002, ARCH INTERN MED, V162, P893, DOI 10.1001/archinte.162.8.893
   Zesiewicz TA, 2010, NEUROLOGY, V74, P924, DOI 10.1212/WNL.0b013e3181d55f24
NR 110
TC 44
Z9 49
U1 1
U2 24
PU SPRINGER
PI NEW YORK
PA 233 SPRING ST, NEW YORK, NY 10013 USA
SN 1933-7213
EI 1878-7479
J9 NEUROTHERAPEUTICS
JI Neurotherapeutics
PD JAN 15
PY 2014
VL 11
IS 1
BP 68
EP 77
DI 10.1007/s13311-013-0236-z
PG 10
WC Clinical Neurology; Neurosciences; Pharmacology & Pharmacy
SC Neurosciences & Neurology; Pharmacology & Pharmacy
GA 302TC
UT WOS:000330626800009
PM 24272458
DA 2024-02-02
ER

PT J
AU Hyacinthe, C
   Barraud, Q
   Tison, F
   Bezard, E
   Ghorayeb, I
AF Hyacinthe, Carole
   Barraud, Quentin
   Tison, Francois
   Bezard, Erwan
   Ghorayeb, Imad
TI D1 receptor agonist improves sleep-wake parameters in experimental parkinsonism
SO NEUROBIOLOGY OF DISEASE
LA English
DT Article
DE Sleep disorders; Excessive daytime sleepiness; Rapid eye movement sleep; Parkinson's disease; Non-human primate
ID levodopa-induced dyskinesia; dopamine-d-2 receptor; daytime sleepiness; disease; model; wakefulness; symptoms; monkeys; mice; rat
AB Both excessive daytime sleepiness (EDS) and rapid eye movement (REM) sleep deregulation are part of Parkinson's disease (PD) non-motor symptoms and may complicate dopamine replacement therapy. We report here that dopamine agonists act differentially on sleep architecture in the 1-methyl-4-phenyl-1,2,3,6-tetrahydropyridine macaque monkey. Continuous sleep and wake electroencephalographic monitoring revealed no effect of the selective dopamine D2 receptor agonist quinpirole on EDS, whereas the selective dopamine D1 receptor agonist SKF38393 efficiently alleviated EDS and restored REM sleep to baseline values. The present results question the relevance of abandoning D1 receptor agonist treatment in PD as it might actually improve sleep-related disorders. (C) 2013 Elsevier Inc All rights reserved.
C1 [Hyacinthe, Carole; Barraud, Quentin; Tison, Francois; Bezard, Erwan; Ghorayeb, Imad] Univ Bordeaux, Inst Malad Neurodegenerat, UMR 5293, F-33076 Bordeaux, France.
   [Hyacinthe, Carole; Barraud, Quentin; Tison, Francois; Bezard, Erwan; Ghorayeb, Imad] CNRS, Inst Malad Neurocregenerat, UMR 5293, Bordeaux, France.
   [Tison, Francois] CHU Bordeaux Haut Leveque, Serv Neurol, Pessac, France.
   [Bezard, Erwan] China Acad Med Sci, Inst Lab Anim Sci, Beijing, Peoples R China.
   [Ghorayeb, Imad] CHU Bordeaux Pellegrin, Dept Clin Neurophysiol, Bordeaux, France.
C3 Centre National de la Recherche Scientifique (CNRS); CNRS - National Institute for Biology (INSB); Universite de Bordeaux; Universite de Bordeaux; Centre National de la Recherche Scientifique (CNRS); CNRS - National Institute for Biology (INSB); CHU Bordeaux; Chinese Academy of Medical Sciences - Peking Union Medical College; Institute of Laboratory Animal Science - CAMS; CHU Bordeaux
RP Ghorayeb, I (corresponding author), Univ Bordeaux, Inst Malad Neurodegenerat, UMR 5293, Batiment 3B Etage 1,146 Rue Leo Saignat, F-33076 Bordeaux, France.
EM carole.hyacinthe@u-bordeaux2.fr; quentin.barraud@epfl.ch; francois.tison@chu-bordeaux.fr; erwan.bezard@u-bordeaux2.fr; imad.ghorayeb@u-bordeaux2.fr
CR Aubert I, 2005, ANN NEUROL, V57, P17, DOI 10.1002/ana.20296
   Barraud Q, 2009, EXP NEUROL, V219, P574, DOI 10.1016/j.expneurol.2009.07.019
   Berthet A, 2009, J NEUROSCI, V29, P4829, DOI 10.1523/JNEUROSCI.5884-08.2009
   Bezard E, 1997, BRAIN RES, V766, P107, DOI 10.1016/S0006-8993(97)00531-3
   Bezard E, 2001, J NEUROSCI, V21, P6853, DOI 10.1523/JNEUROSCI.21-17-06853.2001
   Bezard E, 2013, MOVEMENT DISORD, V28, P1088, DOI 10.1002/mds.25366
   Burgess CR, 2010, SLEEP, V33, P1295, DOI 10.1093/sleep/33.10.1295
   Dzirasa K, 2006, J NEUROSCI, V26, P10577, DOI 10.1523/JNEUROSCI.1767-06.2006
   Fernagut PO, 2010, PLOS ONE, V5, P0, DOI 10.1371/journal.pone.0014053
   Ghorayeb I, 2007, MOVEMENT DISORD, V22, P1567, DOI 10.1002/mds.21541
   GOMEZMANCILLA B, 1993, MOVEMENT DISORD, V8, P144, DOI 10.1002/mds.870080205
   Grondin R, 1997, NEUROLOGY, V49, P421, DOI 10.1212/WNL.49.2.421
   Hill MP, 2004, J PHARMACOL EXP THER, V310, P386, DOI 10.1124/jpet.104.066191
   Homann CN, 2002, BMJ-BRIT MED J, V324, P1483, DOI 10.1136/bmj.324.7352.1483
   Imbert C, 2000, J NEUROSCI METH, V96, P71, DOI 10.1016/S0165-0270(99)00184-3
   Knie B, 2011, CNS DRUGS, V25, P203, DOI 10.2165/11539720-000000000-00000
   Laloux C, 2008, J SLEEP RES, V17, P101, DOI 10.1111/j.1365-2869.2008.00625.x
   Lima MMS, 2008, BEHAV BRAIN RES, V188, P406, DOI 10.1016/j.bbr.2007.11.025
   Manconi M, 2012, ANN NEUROL, V71, P834, DOI 10.1002/ana.23565
   Marti M, 2012, J NEUROSCI, V32, P16106, DOI 10.1523/JNEUROSCI.6408-11.2012
   MONTI JM, 1989, EUR J PHARMACOL, V169, P61, DOI 10.1016/0014-2999(89)90817-0
   Ondo WG, 2001, NEUROLOGY, V57, P1392, DOI 10.1212/WNL.57.8.1392
   ONGINI E, 1985, LIFE SCI, V37, P2327, DOI 10.1016/0024-3205(85)90025-6
   Pappert EJ, 1999, MOVEMENT DISORD, V14, P117, DOI 10.1002/1531-8257(199901)14:1<117::AID-MDS1019>3.0.CO;2-0
   Qu WM, 2010, J NEUROSCI, V30, P4382, DOI 10.1523/JNEUROSCI.4936-09.2010
   Rascol O, 2001, ARCH NEUROL-CHICAGO, V58, P249, DOI 10.1001/archneur.58.2.249
   Rechtschaffen A, 1968, MANUAL STANDARDIZED, V0, P0
   Tass PA, 2012, ANN NEUROL, V72, P816, DOI 10.1002/ana.23663
   Wisor JP, 2001, J NEUROSCI, V21, P1787, DOI 10.1523/JNEUROSCI.21-05-01787.2001
NR 29
TC 33
Z9 37
U1 0
U2 8
PU ACADEMIC PRESS INC ELSEVIER SCIENCE
PI SAN DIEGO
PA 525 B ST, STE 1900, SAN DIEGO, CA 92101-4495 USA
SN 0969-9961
EI 1095-953X
J9 NEUROBIOL DIS
JI Neurobiol. Dis.
PD MAR 15
PY 2014
VL 63
IS 
BP 20
EP 24
DI 10.1016/j.nbd.2013.10.029
PG 5
WC Neurosciences
SC Neurosciences & Neurology
GA 304LS
UT WOS:000330749000003
PM 24211719
DA 2024-02-02
ER

PT J
AU Moustafa, AA
   Krishna, R
   Frank, MJ
   Eissa, AM
   Hewedi, DH
AF Moustafa, Ahmed A.
   Krishna, Rakhee
   Frank, Michael J.
   Eissa, Abeer M.
   Hewedi, Doaa H.
TI Cognitive correlates of psychosis in patients with Parkinson's disease
SO COGNITIVE NEUROPSYCHIATRY
LA English
DT Article
DE cognition; psychosis; Parkinson's disease; working memory; learning; transitive inference
ID prefrontal cortex dysfunction; interactive memory-systems; mini-mental-state; visual hallucinations; working-memory; transitive inference; hippocampal-formation; delusional jealousy; positive symptoms; risk-factors
AB Introduction. Psychosis and hallucinations occur in 20-30% of patients with Parkinson's disease (PD). In the current study, we investigate cognitive functions in relation to the occurrence of psychosis in PD patients. Methods. We tested three groups of subjects - PD with psychosis, PD without psychosis and healthy controls - on working memory, learning and transitive inference tasks, which are known to assess prefrontal, basal ganglia and hippocampal functions. Results. In the working memory task, results show that patients with and without psychosis were more impaired than the healthy control group. In the transitive inference task, we did not find any difference among the groups in the learning phase performance. Importantly, PD patients with psychosis were more impaired than both PD patients without psychosis and controls at transitive inference. We also found that the severity of psychotic symptoms in PD patients [as measured by the Unified Parkinson Disease Rating Scale Thought Disorder (UPDRS TD) item] is directly associated with the severity of cognitive impairment [as measured by the mini-mental status exam (MMSE)], sleep disturbance [as measured by the Scales for Outcome in Parkinson Disease (SCOPA) sleep scale] and transitive inference (although the latter did not reach significance). Conclusions. Although hypothetical, our data may suggest that the hippocampus is a neural substrate underlying the occurrence of psychosis, sleep disturbance and cognitive impairment in PD patients.
C1 [Moustafa, Ahmed A.] New Jersey Hlth Care Syst, Dept Vet Affairs, E Orange, NJ 07018 USA.
   [Moustafa, Ahmed A.] Univ Western Sydney, Sch Social Sci & Psychol, Sydney, NSW, Australia.
   [Moustafa, Ahmed A.] Univ Western Sydney, Marcs Inst Brain & Behav, Sydney, NSW, Australia.
   [Krishna, Rakhee] Rutgers State Univ, Dept Psychol, New Brunswick, NJ 08903 USA.
   [Frank, Michael J.] Brown Univ, Brown Inst Brain Sci, Dept Cognit Linguist Sci & Psychol Sci, Providence, RI 02912 USA.
   [Eissa, Abeer M.; Hewedi, Doaa H.] Ain Shams Univ, Fac Med, Inst Psychiat, Psychogeriatr Res Ctr, Cairo, Egypt.
C3 New Jersey Department of Health & Senior Services; Western Sydney University; Western Sydney University; Rutgers University System; Rutgers University New Brunswick; Brown University; Egyptian Knowledge Bank (EKB); Ain Shams University
RP Moustafa, AA (corresponding author), New Jersey Hlth Care Syst, Dept Vet Affairs, E Orange, NJ 07018 USA.
EM a.moustafa@uws.edu.au
FU Internal UWS Research Grant Scheme award [P00021210]
CR Alexopoulos P, 2011, J ALZHEIMERS DIS, V26, P207, DOI 10.3233/JAD-2011-110356
   [Anonymous], 1992, NEUROPSY NEUROPSY BE, V0, P0
   Atallah HE, 2007, NAT NEUROSCI, V10, P126, DOI 10.1038/nn1817
   Autio H, 2011, NEUROPHARMACOLOGY, V61, P1291, DOI 10.1016/j.neuropharm.2011.07.033
   Bannier S, 2012, J NEUROL NEUROSUR PS, V83, P1019, DOI 10.1136/jnnp-2012-302414
   Barch DM, 1997, NEUROPSYCHOLOGIA, V35, P1373, DOI 10.1016/S0028-3932(97)00072-9
   Barnes J, 2003, NEUROPSYCHOLOGIA, V41, P565, DOI 10.1016/S0028-3932(02)00182-3
   Baydas G, 2005, BRAIN RES, V1046, P187, DOI 10.1016/j.brainres.2005.04.011
   Beeler JA, 2010, ANN NEUROL, V67, P639, DOI 10.1002/ana.21947
   BOGERTS B, 1985, ARCH GEN PSYCHIAT, V42, P784
   Botha H, 2012, PARKINSONISM RELAT D, V18, P742, DOI 10.1016/j.parkreldis.2012.03.004
   Brück A, 2004, J NEUROL NEUROSUR PS, V75, P1467, DOI 10.1136/jnnp.2003.031237
   Camicioli R, 2003, MOVEMENT DISORD, V18, P784, DOI 10.1002/mds.10444
   Castner SA, 2004, J NEUROSCI, V24, P1446, DOI 10.1523/JNEUROSCI.3987-03.2004
   CHEN EYH, 1995, CAN J PSYCHIAT, V40, P21, DOI 10.1177/070674379504000107
   Cohen JD, 1999, J ABNORM PSYCHOL, V108, P120, DOI 10.1037/0021-843X.108.1.120
   Corlett PR, 2007, J PSYCHOPHARMACOL, V21, P238, DOI 10.1177/0269881107077716
   DArdenne K, 2008, SCIENCE, V319, P1264, DOI 10.1126/science.1150605
   de la Fuente-Fernández R, 1999, CLIN NEUROPHARMACOL, V22, P226
   Debs R, 2010, J NEURAL TRANSM, V117, P1183, DOI 10.1007/s00702-010-0458-8
   DeRosse P, 2007, BIOL PSYCHIAT, V61, P1208, DOI 10.1016/j.biopsych.2006.07.023
   Diederich NJ, 2009, NAT REV NEUROL, V5, P331, DOI 10.1038/nrneurol.2009.62
   Dusek JA, 1997, P NATL ACAD SCI USA, V94, P7109, DOI 10.1073/pnas.94.13.7109
   Factor SA, 2003, NEUROLOGY, V60, P1756, DOI 10.1212/01.WNL.0000068010.82167.CF
   Feldman B, 2006, ACTA NEUROL SCAND, V113, P14, DOI 10.1111/j.1600-0404.2005.00535.x
   Fénelon G, 2006, NEUROLOGY, V66, P93, DOI 10.1212/01.wnl.0000191325.31068.c4
   Fénelon G, 2000, BRAIN, V123, P733, DOI 10.1093/brain/123.4.733
   Fénelon G, 2008, CNS SPECTRUMS, V13, P18, DOI 10.1017/S1092852900017284
   Fletcher PC, 2009, NAT REV NEUROSCI, V10, P48, DOI 10.1038/nrn2536
   FOLSTEIN MF, 1975, J PSYCHIAT RES, V12, P189, DOI 10.1016/0022-3956(75)90026-6
   Forsaa EB, 2010, ARCH NEUROL-CHICAGO, V67, P996, DOI 10.1001/archneurol.2010.166
   Frank MJ, 2008, SCHIZOPHRENIA BULL, V34, P1008, DOI 10.1093/schbul/sbn123
   Frank MJ, 2006, PSYCHOL SCI, V17, P700, DOI 10.1111/j.1467-9280.2006.01769.x
   Frank MJ, 2008, BEHAV BRAIN FUNCT, V4, P0, DOI 10.1186/1744-9081-4-5
   Frank MJ, 2005, MEM COGNITION, V33, P742, DOI 10.3758/BF03195340
   Frank MJ, 2003, HIPPOCAMPUS, V13, P341, DOI 10.1002/hipo.10084
   Frank MJ, 2004, SCIENCE, V306, P1940, DOI 10.1126/science.1102941
   Frankland PW, 2004, HIPPOCAMPUS, V14, P557, DOI 10.1002/hipo.10208
   Friedberg G, 1998, CLIN NEUROPHARMACOL, V21, P280
   Gallagher DA, 2012, NEUROBIOL DIS, V46, P581, DOI 10.1016/j.nbd.2011.12.041
   Gazzaley Adam, 2004, COGNITIVE AFFECTIVE & BEHAVIORAL NEUROSCIENCE, V4, P580, DOI 10.3758/CABN.4.4.580
   Gibson G, 2013, INT J GERIATR PSYCH, V28, P626, DOI 10.1002/gps.3869
   Goldman JG, 2004, ARCH NEUROL-CHICAGO, V61, P1280, DOI 10.1001/archneur.61.8.1280
   Goldman MB, 2004, SCHIZOPHRENIA BULL, V30, P367, DOI 10.1093/oxfordjournals.schbul.a007086
   Goldman-Rakic PS, 2000, BRAIN RES REV, V31, P295, DOI 10.1016/S0165-0173(99)00045-4
   GOLDMANRAKIC PS, 1995, NEURON, V14, P477, DOI 10.1016/0896-6273(95)90304-6
   Grace AA, 2010, NEUROTOX RES, V18, P367, DOI 10.1007/s12640-010-9154-6
   Greene AJ, 2001, MEM COGNITION, V29, P893, DOI 10.3758/BF03196418
   Greene AJ, 2006, J COGNITIVE NEUROSCI, V18, P1156, DOI 10.1162/jocn.2006.18.7.1156
   Grossi D, 2005, INT J GERIATR PSYCH, V20, P668, DOI 10.1002/gps.1339
   Harding AJ, 2002, BRAIN, V125, P391, DOI 10.1093/brain/awf033
   Heckers S, 2004, HIPPOCAMPUS, V14, P153, DOI 10.1002/hipo.10189
   Holroyd S, 2006, J NEUROPSYCH CLIN N, V18, P402, DOI 10.1176/appi.neuropsych.18.3.402
   Howe MW, 2011, P NATL ACAD SCI USA, V108, P16801, DOI 10.1073/pnas.1113158108
   Howes OD, 2012, ARCH GEN PSYCHIAT, V69, P776, DOI 10.1001/archgenpsychiatry.2012.169
   Kéri S, 2008, NEUROSCI BIOBEHAV R, V32, P206, DOI 10.1016/j.neubiorev.2007.07.003
   Kerr JND, 2001, J NEUROPHYSIOL, V85, P117, DOI 10.1152/jn.2001.85.1.117
   KRIECKHAUS EE, 1992, BIOL PSYCHIAT, V31, P560, DOI 10.1016/0006-3223(92)90242-R
   Lee AH, 2012, MOVEMENT DISORD, V27, P858, DOI 10.1002/mds.25003
   Leroi I, 2012, PARKINSONS DIS-US, V2012, P0, DOI 10.1155/2012/308097
   Libben M, 2008, BEHAV PROCESS, V77, P43, DOI 10.1016/j.beproc.2007.06.006
   Lisman JE, 2010, BIOL PSYCHIAT, V68, P17, DOI 10.1016/j.biopsych.2010.04.007
   Marinus J, 2003, SLEEP, V26, P1049, DOI 10.1093/sleep/26.8.1049
   Matsumoto N, 1999, J NEUROPHYSIOL, V82, P978, DOI 10.1152/jn.1999.82.2.978
   Meppelink AM, 2008, MOVEMENT DISORD, V23, P1906, DOI 10.1002/mds.22270
   Morgante L, 2012, J NEUROL NEUROSUR PS, V83, P76, DOI 10.1136/jnnp-2011-300043
   Moses SN, 2006, NEUROPSYCHOLOGIA, V44, P1370, DOI 10.1016/j.neuropsychologia.2006.01.004
   Moustafa AA, 2008, NEUROPSYCHOLOGIA, V46, P3144, DOI 10.1016/j.neuropsychologia.2008.07.011
   Moustafa AA, 2013, BRAIN COGNITION, V82, P137, DOI 10.1016/j.bandc.2013.04.001
   Moustafa AA, 2011, NEURAL NETWORKS, V24, P575, DOI 10.1016/j.neunet.2011.02.006
   Moustafa AA, 2008, J NEUROSCI, V28, P12294, DOI 10.1523/JNEUROSCI.3116-08.2008
   Oishi N, 2005, NEUROLOGY, V65, P1708, DOI 10.1212/01.wnl.0000187116.13370.e0
   Pankow A, 2012, NEUROPSYCHOBIOLOGY, V66, P33, DOI 10.1159/000337132
   Papapetropoulos S, 2006, PARKINSONISM RELAT D, V12, P253, DOI 10.1016/j.parkreldis.2005.10.005
   Papapetropoulos S, 2005, J NEUROL, V252, P1223, DOI 10.1007/s00415-005-0840-x
   Paxton JL, 2008, CEREB CORTEX, V18, P1010, DOI 10.1093/cercor/bhm135
   Perlstein WM, 2001, AM J PSYCHIAT, V158, P1105, DOI 10.1176/appi.ajp.158.7.1105
   Perlstein WM, 2003, BIOL PSYCHIAT, V53, P25, DOI 10.1016/S0006-3223(02)01675-X
   Perugi G, 2013, NEUROL SCI, V34, P1537, DOI 10.1007/s10072-012-1276-6
   Poewe W, 2003, MOVEMENT DISORD, V18, PS80, DOI 10.1002/mds.10566
   Poldrack RA, 2001, NATURE, V414, P546, DOI 10.1038/35107080
   Poletti M, 2012, MOVEMENT DISORD, V27, P1679, DOI 10.1002/mds.25129
   Rabey JM, 2009, PARKINSONISM RELAT D, V15, PS105, DOI 10.1016/S1353-8020(09)70846-6
   Ramírez-Ruiz B, 2007, EUR J NEUROL, V14, P750, DOI 10.1111/j.1468-1331.2007.01768.x
   Ramírez-Ruiz B, 2006, MOVEMENT DISORD, V21, P1483, DOI 10.1002/mds.20965
   Rodriguez PF, 2006, HUM BRAIN MAPP, V27, P306, DOI 10.1002/hbm.20186
   Sawaguchi T, 2001, NEUROSCI RES, V41, P115, DOI 10.1016/S0168-0102(01)00270-X
   Shine JM, 2012, MOVEMENT DISORD, V27, P500, DOI 10.1002/mds.24900
   Shine JM, 2011, MOVEMENT DISORD, V26, P2154, DOI 10.1002/mds.23896
   Siekmeier PJ, 2007, SCHIZOPHR RES, V89, P177, DOI 10.1016/j.schres.2006.08.007
   Slavin MJ, 2007, AM J ROENTGENOL, V188, P1404, DOI 10.2214/AJR.06.1052
   Stebbins GT, 2004, NEUROLOGY, V63, P1409
   Stefanis N, 2010, PARKINSONISM RELAT D, V16, P550, DOI 10.1016/j.parkreldis.2010.06.010
   Tamminga CA, 2010, AM J PSYCHIAT, V167, P1178, DOI 10.1176/appi.ajp.2010.09081187
   TANAKA K, 1995, NEUROCHEM RES, V20, P663, DOI 10.1007/BF01705533
   Titone D, 2004, SCHIZOPHR RES, V68, P235, DOI 10.1016/s0920-9964(03)00152-x
   Waelti P, 2001, NATURE, V412, P43, DOI 10.1038/35083500
   Weinberger DR, 1999, BIOL PSYCHIAT, V45, P395, DOI 10.1016/S0006-3223(98)00331-X
   Weintraub D, 2011, MOVEMENT DISORD, V26, P1022, DOI 10.1002/mds.23664
   Williams-Gray CH, 2006, CNS DRUGS, V20, P477, DOI 10.2165/00023210-200620060-00004
   Wood SJ, 2003, PSYCHOL MED, V33, P1239, DOI 10.1017/S0033291703008067
   Wu M, 2003, J PHARMACOL EXP THER, V307, P535, DOI 10.1124/jpet.103.052514
   Zahodne LB, 2008, DRUG AGING, V25, P665, DOI 10.2165/00002512-200825080-00004
   Zahodne LB, 2008, CNS SPECTRUMS, V13, P26, DOI 10.1017/S1092852900017296
   Zierhut K, 2010, PSYCHIAT RES-NEUROIM, V183, P187, DOI 10.1016/j.pscychresns.2010.03.007
NR 105
TC 11
Z9 11
U1 0
U2 15
PU ROUTLEDGE JOURNALS, TAYLOR & FRANCIS LTD
PI ABINGDON
PA 2-4 PARK SQUARE, MILTON PARK, ABINGDON OX14 4RN, OXON, ENGLAND
SN 1354-6805
EI 1464-0619
J9 COGN NEUROPSYCHIATRY
JI Cogn. Neuropsychiatry
PD JUN 15
PY 2014
VL 19
IS 5
BP 381
EP 398
DI 10.1080/13546805.2013.877385
PG 18
WC Psychiatry
SC Psychiatry
GA AJ3TT
UT WOS:000337591100001
PM 24446773
DA 2024-02-02
ER

PT J
AU Fetter, D
   Lefaucheur, R
   Borden, A
   Maltête, D
AF Fetter, D.
   Lefaucheur, R.
   Borden, A.
   Maltete, D.
TI Parkinson's patients cope with daylight saving time
SO REVUE NEUROLOGIQUE
LA English
DT Article
DE Daylight saving time; Excessive daytime sleepiness; Motor fluctuations; Parkinson's disease; Depressive mood
ID disease; sleep; hallucinations; symptoms
AB Disturbances of the circadian timing system following daylight saving time (DST) may influence the symptoms of Parkinson's disease (PD). To address this question, we compared the severity of motor fluctuations and non-motor symptoms both before and after the time change. Total daily "off-time" based on diaries, excessive daytime sleepiness (Epworth Sleepiness Scale), depressive symptoms (Beck Depression Inventory), and psychosis associated with PD were assessed both before and after the DST. Eighty-three PD patients (mean age, 67 +/- 7.7 years; mean disease duration, 10.4 +/- 6.4 years) were included. Thirty-six patients had motor fluctuations (mean daily "off-time", 4.8 +/- 2.4 h/day). There was no significant variation of the total daily "off-time" (2.5 +/- 2.6 h/day versus 2.5 +/- 2.7 h/day), ESS (8.3 +/- 4.8 versus 8.1 +/- 4.9), BDI (10.4 +/- 6.2 versus 10.0 +/- 6.9), or PAPD (1.4 +/- 1.6 versus 1.1 +/- 1.6) scores (P > 0.05) after DST. Our results suggest that PD patients cope relatively well with DST. (C) 2013 Elsevier Masson SAS. All rights reserved.
C1 [Fetter, D.; Lefaucheur, R.; Borden, A.; Maltete, D.] Rouen Univ Hosp, Dept Neurol, F-76031 Rouen, France.
   [Fetter, D.; Lefaucheur, R.; Borden, A.; Maltete, D.] Univ Rouen, F-76031 Rouen, France.
   [Maltete, D.] Rouen Fac Med, INSERM, U1079, F-76183 Rouen, France.
C3 Universite de Rouen Normandie; CHU de Rouen; Universite de Rouen Normandie; Institut National de la Sante et de la Recherche Medicale (Inserm); Universite de Rouen Normandie
RP Maltête, D (corresponding author), Rouen Univ Hosp, Dept Neurol, 1 Rue Germont, F-76031 Rouen, France.
EM david.maltete@chu-rouen.fr
CR ASKENASY JJM, 1993, ACTA NEUROL SCAND, V87, P167
   Bordet R, 2003, CLIN NEUROPHARMACOL, V26, P65, DOI 10.1097/00002826-200303000-00005
   Bruguerolle B, 2002, CLIN NEUROPHARMACOL, V25, P194, DOI 10.1097/00002826-200207000-00002
   Chaudhuri KR, 2002, EUR J NEUROL, V9, P40, DOI 10.1046/j.1468-1331.9.s3.5.x
   Fénelon G, 2000, BRAIN, V123, P733, DOI 10.1093/brain/123.4.733
   Fénelon G, 2010, MOVEMENT DISORD, V25, P763, DOI 10.1002/mds.22839
   Goetz CG, 2006, MOVEMENT DISORD, V21, P863, DOI 10.1002/mds.20840
   Högl BE, 1998, NEUROLOGY, V50, P1332
   Kuhn W, 1996, J NEURAL TRANSM, V103, P349, DOI 10.1007/BF01271246
   Lahti TA, 2006, NEUROSCI LETT, V406, P174, DOI 10.1016/j.neulet.2006.07.024
   LEES AJ, 1988, CLIN NEUROPHARMACOL, V11, P512, DOI 10.1097/00002826-198812000-00004
   McCarthy E, 2002, PSYCHOL MED, V32, P1425, DOI 10.1017/S0033291702006621
   MONK TH, 1980, ERGONOMICS, V23, P167, DOI 10.1080/00140138008924730
   Postuma RB, 2005, MOVEMENT DISORD, V20, P476, DOI 10.1002/mds.20358
   ROSENTHAL NE, 1984, ARCH GEN PSYCHIAT, V41, P72
   Rye DB, 2002, NEUROLOGY, V58, P341, DOI 10.1212/WNL.58.3.341
NR 16
TC 1
Z9 1
U1 0
U2 1
PU MASSON EDITEUR
PI MOULINEAUX CEDEX 9
PA 21 STREET CAMILLE DESMOULINS, ISSY, 92789 MOULINEAUX CEDEX 9, FRANCE
SN 0035-3787
EI 2213-0004
J9 REV NEUROL-FRANCE
JI Rev. Neurol.
PD FEB 15
PY 2014
VL 170
IS 2
BP 124
EP 127
DI 10.1016/j.neurol.2013.08.006
PG 4
WC Clinical Neurology
SC Neurosciences & Neurology
GA AD7XL
UT WOS:000333480700007
PM 24239344
DA 2024-02-02
ER

PT J
AU Kwon, KY
   Kang, SH
   Kim, M
   Lee, HM
   Jang, JW
   Kim, JY
   Lee, SM
   Koh, SB
AF Kwon, Kyum-Yil
   Kang, Sung Hoon
   Kim, Minjik
   Lee, Hye Mi
   Jang, Ji Wan
   Kim, Ju Yeon
   Lee, Seon-Min
   Koh, Seong-Beom
TI Nonmotor Symptoms and Cognitive Decline in <i>de novo</i> Parkinson's Disease
SO CANADIAN JOURNAL OF NEUROLOGICAL SCIENCES
LA English
DT Article
DE Nonmotor symptoms; hyposmia; depression; stereopsis; dementia; Parkinson's disease
ID sleep behavior disorder; dementia; dysfunction; cohort; recommendations; association; depression; stereopsis; mortality; scale
AB Background: Cognitive impairments are common in Parkinson's disease (PD). Despite its clinical importance, the development of dementia is still difficult to predict. In this study, we investigated the possible associations between non-motor symptoms and the risk of developing dementia within a 2-year observation period in PD. Methods: A total of 80 patients with PD participated in this study. Nonmotor symptoms (the Nonmotor Symptoms Questionnaire), PD status (Unified Parkinson's Disease Rating Scale), depression (Geriatric d Depression Scale or Montgomery-Asberg Depression Scale), stereopsis and severity of nonmotor symptoms (Non-motor symptoms scale) were assessed. Global cognitive function (Mini-Mental State Examination) were evaluated at baseline and 2 years later. Results: Presence of depression, vivid dreaming, REM sleep behavior disorders, hyposmia, abnormal stereopsis, non-smoking and postural instability/gait disturbance phenotype were associated with a significantly more rapid decline of Mini-Mental State Examination. Logistic regression analyses demonstrated that depression (odds ratio = 13.895), abnormal stereopsis (odds ratio = 10.729), vivid dreaming (odds ratio = 4.16), REM sleep behavior disorders (odds ratio = 5.353) and hyposmia (odds ratio = 4.911) were significant independent predictors of dementia risk within 2 years. Postural instability/gait disturbance phenotype and age >62 years were also independent predictors of dementia risk (odd ratio = 38.333, odds ratio = 10.625). Conclusions: We suggest that depression, vivid dreaming, REM sleep behavior disorders, hyposmia and abnormal stereopsis are closely associated with cognitive decline, and that presence of these nonmotor symptoms predict the subsequent development of Parkinson's disease dementia.
C1 [Kwon, Kyum-Yil; Kang, Sung Hoon; Kim, Minjik; Lee, Hye Mi; Jang, Ji Wan; Lee, Seon-Min; Koh, Seong-Beom] Korea Univ, Korea Univ Guro Hosp, Coll Med, Dept Neurol, Seoul 152703, South Korea.
   [Kwon, Kyum-Yil; Kang, Sung Hoon; Kim, Minjik; Lee, Hye Mi; Jang, Ji Wan; Lee, Seon-Min; Koh, Seong-Beom] Korea Univ, Korea Univ Guro Hosp, Coll Med, Parkinsons Dis Ctr, Seoul 152703, South Korea.
   [Kim, Ju Yeon] Univ Ulsan, Coll Med, Dept Neurol, Parkinson Alzheimer Ctr,Asan Med Ctr, Seoul, South Korea.
C3 Korea University; Korea University Medicine (KU Medicine); Korea University; Korea University Medicine (KU Medicine); University of Ulsan
RP Koh, SB (corresponding author), Korea Univ, Korea Univ Guro Hosp, Coll Med, Dept Neurol, 148 Gurodong Rd, Seoul 152703, South Korea.
EM parkinson@korea.ac.kr
CR Aarsland D, 2005, MOVEMENT DISORD, V20, P1255, DOI 10.1002/mds.20527
   Aarsland D, 2000, J AM GERIATR SOC, V48, P938, DOI 10.1111/j.1532-5415.2000.tb06891.x
   Aarsland D, 1999, INT J GERIATR PSYCH, V14, P866, DOI 10.1002/(SICI)1099-1166(199910)14:10<866::AID-GPS38>3.0.CO;2-Z
   Ahn HJ, 1900, V25, V0, P1071
   Ahn Y.M., 2005, J. KOREAN NEUROPSYCHIATR. ASSOC, V44, P466
   Apaydin H, 2002, ARCH NEUROL-CHICAGO, V59, P102, DOI 10.1001/archneur.59.1.102
   Baba T, 2012, BRAIN, V135, P161, DOI 10.1093/brain/awr321
   Bum DJ, 2006, J NEUROL NEUROSUR PS, V77, P585
   Dubois B, 2007, MOVEMENT DISORD, V22, P2314, DOI 10.1002/mds.21844
   Garnham L, 2006, BRIT J OPHTHALMOL, V90, P91, DOI 10.1136/bjo.2005.077719
   Hely MA, 2008, MOVEMENT DISORD, V23, P837, DOI 10.1002/mds.21956
   Herzog J, 2003, MOVEMENT DISORD, V18, P1332, DOI 10.1002/mds.10518
   Hobson P, 2004, MOVEMENT DISORD, V19, P1043, DOI 10.1002/mds.20216
   HOEHN MM, 1967, NEUROLOGY, V17, P427, DOI 10.1212/WNL.17.5.427
   HUGHES AJ, 1992, J NEUROL NEUROSUR PS, V55, P181, DOI 10.1136/jnnp.55.3.181
   JANKOVIC J, 1990, NEUROLOGY, V40, P1529, DOI 10.1212/WNL.40.10.1529
   Kang Y., 1997, J KOREAN NEUROL ASS, V15, P300, DOI 10.1371/JOURNAL.PONE.0099638
   Kim JS, 2012, NEUROLOGY, V79, P1323, DOI 10.1212/WNL.0b013e31826c1acd
   Kim SH, 2011, CAN J NEUROL SCI, V38, P299, DOI 10.1017/S0317167100011501
   Koh SB, 2013, NEUROREPORT, V24, P229, DOI 10.1097/WNR.0b013e32835edbc5
   Levy G, 2002, NEUROLOGY, V59, P1708, DOI 10.1212/01.WNL.0000036610.36834.E0
   Meppelink AM, 2009, BRAIN, V132, P2980, DOI 10.1093/brain/awp223
   Mosimann UP, 2004, NEUROLOGY, V63, P2091, DOI 10.1212/01.WNL.0000145764.70698.4E
   Playfer JR, 1999, AGE AGEING, V28, P333, DOI 10.1093/ageing/28.4.333
   Postuma RB, 2012, MOVEMENT DISORD, V27, P720, DOI 10.1002/mds.24939
   Stiasny-Kolster K, 2007, MOVEMENT DISORD, V22, P2386, DOI 10.1002/mds.21740
   Vendette M, 2007, NEUROLOGY, V69, P1843, DOI 10.1212/01.wnl.0000278114.14096.74
   Williams-Gray CH, 2007, BRAIN, V130, P1787, DOI 10.1093/brain/awm111
   YESAVAGE JA, 1983, J PSYCHIATR RES, V17, P37, DOI 10.1016/0022-3956(82)90033-4
NR 30
TC 25
Z9 25
U1 0
U2 5
PU CANADIAN JOURNAL NEUROLOGICAL SCIENCES INC
PI CALGARY
PA 709-7015 MACLEOD TRAIL SW, CALGARY, AB T2H 2K6, CANADA
SN 0317-1671
EI 
J9 CAN J NEUROL SCI
JI Can. J. Neurol. Sci.
PD SEP 15
PY 2014
VL 41
IS 5
BP 597
EP 602
DI 10.1017/cjn.2014.3
PG 6
WC Clinical Neurology
SC Neurosciences & Neurology
GA AY6CB
UT WOS:000347654100010
PM 25373810
DA 2024-02-02
ER

PT J
AU Breen, DP
   Vuono, R
   Nawarathna, U
   Fisher, K
   Shneerson, JM
   Reddy, AB
   Barker, RA
AF Breen, David P.
   Vuono, Romina
   Nawarathna, Upekshani
   Fisher, Kate
   Shneerson, John M.
   Reddy, Akhilesh B.
   Barker, Roger A.
TI Sleep and Circadian Rhythm Regulation in Early Parkinson Disease
SO JAMA NEUROLOGY
LA English
DT Article
ID blood mononuclear-cells; clock genes; secretion pattern; nonmotor symptoms; melatonin; brain; hypothalamus; dysfunction; expression; alzheimers
AB IMPORTANCE Sleep disturbances are recognized as a common nonmotor complaint in Parkinson disease but their etiology is poorly understood. OBJECTIVE To define the sleep and circadian phenotype of patients with early-stage Parkinson disease. DESIGN, SETTING, AND PARTICIPANTS Initial assessment of sleep characteristics in a large population-representative incident Parkinson disease cohort (N= 239) at the University of Cambridge, England, followed by further comprehensive case-control sleep assessments in a subgroup of these patients (n= 30) and matched controls (n= 15). MAIN OUTCOMES AND MEASURES Sleep diagnoses and sleep architecture based on polysomnography studies, actigraphy assessment, and 24-hour analyses of serum cortisol, melatonin, and peripheral clock gene expression (Bmal1, Per2, and Rev-Erb alpha). RESULTS Subjective sleep complaints were present in almost half of newly diagnosed patients and correlated significantly with poorer quality of life. Patients with Parkinson disease exhibited increased sleep latency (P=.04), reduced sleep efficiency (P =.008), and reduced rapid eyemovement sleep (P =.02). In addition, there was a sustained elevation of serum cortisol levels, reduced circulating melatonin levels, and altered Bmal1 expression in patients with Parkinson disease compared with controls. CONCLUSIONS AND RELEVANCE Sleep dysfunction seen in early Parkinson disease may reflect a more fundamental pathology in the molecular clock underlying circadian rhythms.
C1 [Breen, David P.; Vuono, Romina; Fisher, Kate; Barker, Roger A.] Univ Cambridge, John van Geest Ctr Brain Repair, Cambridge CB2 0PY, England.
   [Nawarathna, Upekshani; Shneerson, John M.] Papworth Hosp, Resp & Sleep Support Ctr, Cambridge CB3 8RE, England.
   [Reddy, Akhilesh B.] Univ Cambridge, Inst Metab Sci, Cambridge CB2 0PY, England.
C3 University of Cambridge; Papworth Hospital; University of Cambridge
RP Breen, DP (corresponding author), Univ Cambridge, John van Geest Ctr Brain Repair, ED Adrian Bldg,Forvie Site,RobinsonWay, Cambridge CB2 0PY, England.
EM dpbreen1@gmail.com
FU Big Lottery Fund via Parkinson's UK [C498A738]; National Institute of Health Research; Biomedical Research Award; Wellcome Trust [100333/Z/12/Z]; Wellcome Trust [100333/Z/12/Z] Funding Source: Wellcome Trust; Parkinson&apos;s UK [J-0801] Funding Source: researchfish
CR Aarsland D, 2009, J NEUROL NEUROSUR PS, V80, P928, DOI 10.1136/jnnp.2008.166959
   Barone P, 2009, MOVEMENT DISORD, V24, P1641, DOI 10.1002/mds.22643
   Boivin DB, 2003, BLOOD, V102, P4143, DOI 10.1182/blood-2003-03-0779
   Bordet R, 2003, CLIN NEUROPHARMACOL, V26, P65, DOI 10.1097/00002826-200303000-00005
   Breen DP, 2013, J NEUROL NEUROSUR PS, V84, P233, DOI 10.1136/jnnp-2012-304097
   Busková J, 2011, J NEUROL, V258, P2254, DOI 10.1007/s00415-011-6109-7
   Cai Y, 2010, EUR J NEUROL, V17, P550, DOI 10.1111/j.1468-1331.2009.02848.x
   Chaudhuri KR, 2009, LANCET NEUROL, V8, P464, DOI 10.1016/S1474-4422(09)70068-7
   Dibner C, 2010, ANNU REV PHYSIOL, V72, P517, DOI 10.1146/annurev-physiol-021909-135821
   Diederich NJ, 2005, SLEEP MED, V6, P313, DOI 10.1016/j.sleep.2005.03.011
   FERTL E, 1993, J NEURAL TRANSM-PARK, V5, P227, DOI 10.1007/BF02257677
   Hartmann A, 1997, NEUROBIOL AGING, V18, P285, DOI 10.1016/S0197-4580(97)80309-0
   Hastings MH, 2003, NAT REV NEUROSCI, V4, P649, DOI 10.1038/nrn1177
   Högl B, 2010, MOVEMENT DISORD, V25, P2704, DOI 10.1002/mds.23190
   Iber C., 2007, THE AASM MANUAL FOR THE SCORING OF SLEEP AND ASSOCIATED EVENTS: RULES, V0, P0
   Iranzo Alex, 2007, CURR TREAT OPTIONS NEUROL, V9, P347, DOI 10.1007/s11940-007-0020-7
   James FO, 2007, CHRONOBIOL INT, V24, P1009, DOI 10.1080/07420520701800736
   Kondratova AA, 2012, NAT REV NEUROSCI, V13, P325, DOI 10.1038/nrn3208
   Kudo T, 2011, EXP NEUROL, V232, P66, DOI 10.1016/j.expneurol.2011.08.003
   Kunz D, 2004, J CLIN ENDOCR METAB, V89, P128, DOI 10.1210/jc.2002-021057
   LANGSTON JW, 1978, ANN NEUROL, V3, P129, DOI 10.1002/ana.410030207
   Martinez-Martin P, 2012, J NEUROL, V259, P1639, DOI 10.1007/s00415-011-6392-3
   Nakamura TJ, 2011, J NEUROSCI, V31, P10201, DOI 10.1523/JNEUROSCI.0451-11.2011
   Peeraully T, 2012, MOVEMENT DISORD, V27, P1729, DOI 10.1002/mds.25197
   Politis M, 2008, EXP NEUROL, V214, P112, DOI 10.1016/j.expneurol.2008.07.021
   Schenck CH, 2013, SLEEP MED, V14, P744, DOI 10.1016/j.sleep.2012.10.009
   Schmutz I, 2010, GENE DEV, V24, P345, DOI 10.1101/gad.564110
   Srinivasan Venkatramanujam, 2011, THER ADV NEUROL DISORD, V4, P297, DOI 10.1177/1756285611406166
   Trotti LM, 2010, MOVEMENT DISORD, V25, P2246, DOI 10.1002/mds.23231
   Wu YH, 2005, J PINEAL RES, V38, P145, DOI 10.1111/j.1600-079X.2004.00196.x
   Xie LL, 2013, SCIENCE, V342, P373, DOI 10.1126/science.1241224
   Yong MH, 2011, PLOS ONE, V6, P0, DOI 10.1371/journal.pone.0022511
   Yujnovsky I, 2006, P NATL ACAD SCI USA, V103, P6386, DOI 10.1073/pnas.0510691103
NR 33
TC 268
Z9 306
U1 1
U2 39
PU AMER MEDICAL ASSOC
PI CHICAGO
PA 330 N WABASH AVE, STE 39300, CHICAGO, IL 60611-5885 USA
SN 2168-6149
EI 2168-6157
J9 JAMA NEUROL
JI JAMA Neurol.
PD MAY 15
PY 2014
VL 71
IS 5
BP 589
EP 595
DI 10.1001/jamaneurol.2014.65
PG 7
WC Clinical Neurology
SC Neurosciences & Neurology
GA AH2MX
UT WOS:000335956700011
PM 24687146
DA 2024-02-02
ER

PT J
AU Gaig, C
   Vilas, D
   Infante, J
   Sierra, M
   García-Gorostiaga, I
   Buongiorno, M
   Ezquerra, M
   Martí, MJ
   Valldeoriola, F
   Aguilar, M
   Calopa, M
   Hernandez-Vara, J
   Tolosa, E
AF Gaig, Carles
   Vilas, Dolores
   Infante, Jon
   Sierra, Maria
   Garcia-Gorostiaga, Ines
   Buongiorno, Mariateresa
   Ezquerra, Mario
   Jose Marti, Maria
   Valldeoriola, Francesc
   Aguilar, Miquel
   Calopa, Matilde
   Hernandez-Vara, Jorge
   Tolosa, Eduardo
TI Nonmotor Symptoms in <i>LRRK2</i> G2019S Associated Parkinson's Disease
SO PLOS ONE
LA English
DT Article
ID diagnostic-criteria; mutation; instrument; psychosis; phenotype; scale; sleep
AB Background: Idiopathic Parkinson's disease (IPD) and LRRK2-associated PD (LRRK2-PD) might be expected to differ clinically since the neuropathological substrate of LRRK2-PD is heterogeneous. The range and severity of extra-nigral nonmotor features associated with LRRK2 mutations is also not well-defined. Objective: To evaluate the prevalence and time of onset of nonmotor symptoms (NMS) in LRRK2-PD patients. Methods: The presence of hyposmia and of neuropsychiatric, dysautonomic and sleep disturbances was assessed in 33 LRRK2-G2019S-PD patients by standardized questionnaires and validated scales. Thirty-three IPD patients, matched for age, gender, duration of parkinsonism and disease severity and 33 healthy subjects were also evaluated. Results: University of Pennsylvania Smell Identification Test (UPSIT) scores in LRRK2-G2019S-PD were higher than those in IPD (23.5 +/- 6.8 vs 18.4 +/- 6.0; p = 0.002), and hyposmia was less frequent in G2019S carriers than in IPD (39.4% vs 75.8%; p = 0.01). UPSIT scores were significantly higher in females than in males in LRRK2-PD patients (26.9 +/- 4.7 vs 19.4 +/- 6.8; p < 0.01). The frequency of sleep and neuropsychiatric disturbances and of dysautonomic symptoms in LRRK2-G2019S-PD was not significantly different from that in IPD. Hyposmia, depression, constipation and excessive daytime sleepiness, were reported to occur before the onset of classical motor symptoms in more than 40% of LRRK2-PD patients in whom these symptoms were present at the time of examination. Conclusion: Neuropsychiatric, dysautonomic and sleep disturbances occur as frequently in patients with LRRK2-G2019S-PD as in IPD but smell loss was less frequent in LRRK2-PD. Like in IPD, disturbances such as hyposmia, depression, constipation and excessive daytime sleepiness may antedate the onset of classical motor symptoms in LRRK2-G2019S-PD.
C1 [Gaig, Carles; Vilas, Dolores; Buongiorno, Mariateresa; Ezquerra, Mario; Jose Marti, Maria; Valldeoriola, Francesc; Tolosa, Eduardo] Univ Barcelona, Inst Neurociencies Hosp Clin, Neurol Serv, Parkinsons Dis & Movement Disorders Unit, Barcelona, Spain.
   [Gaig, Carles; Buongiorno, Mariateresa; Ezquerra, Mario; Jose Marti, Maria; Valldeoriola, Francesc; Tolosa, Eduardo] Inst Invest Biomed August Pi Sunyer IDIBAPS, Barcelona, Spain.
   [Gaig, Carles; Infante, Jon; Sierra, Maria; Ezquerra, Mario; Jose Marti, Maria; Valldeoriola, Francesc; Tolosa, Eduardo] Ctr Invest Biomed Red Enfermedades Neurodegenerat, Madrid, Spain.
   [Infante, Jon; Sierra, Maria] Univ Cantabria, Hosp Univ Marques Valdecilla, Neurol Serv, E-39005 Santander, Spain.
   [Garcia-Gorostiaga, Ines] Hosp Galdakao, Neurol Serv, Usansolo, Vizcaya, Spain.
   [Aguilar, Miquel] Hosp Univ Mutua Terrasa, Neurol Serv, Barcelona, Spain.
   [Calopa, Matilde] Hosp Univ Bellvitge, Neurol Serv, Barcelona, Spain.
   [Hernandez-Vara, Jorge] Hosp Univ Vall DHebron, Neurol Serv, Barcelona, Spain.
C3 University of Barcelona; University of Barcelona; Hospital Clinic de Barcelona; IDIBAPS; CIBERNED; Universidad de Cantabria; Hospital Universitario Marques de Valdecilla (HUMV); Galdakao Hospital; Hospital Universitario Mutua Terrassa; Institut d'Investigacio Biomedica de Bellvitge (IDIBELL); Bellvitge University Hospital; University of Barcelona; Hospital Universitari Vall d'Hebron
RP Tolosa, E (corresponding author), Univ Barcelona, Inst Neurociencies Hosp Clin, Neurol Serv, Parkinsons Dis & Movement Disorders Unit, Barcelona, Spain.
EM etolosa@clinic.ub.es
FU Spaniard Network for Research on neurodegenerative Disorders (CIBERNED)- instituto Carlos III (ISCIII); Michael J. Fox Foundation for Parkinson's Research (MJFF); Fondo de Investigaciones Sanitarias de la Seguridad Social (FISS); Fondo de Investigacion Sanitaria-ISCIII [PI11/00228]; "Centro de Investigacion Biomedica en Red de Enfermedades Neurodegenerativas" (CIBERNED) [CB06/05/0037]; Institute for Formation and Research from the Marques de Valdecilla Foundation-IFIMAV [WLA 04/11]; "Centro de Investigacion Biomedicaen Red de Enfermedades Neurodegenerativas'' (CIBERNED) [CB06/05/0037]; Instituto de Salud Carlos III (ISCIII)
CR Braak H, 2003, NEUROBIOL AGING, V24, P197, DOI 10.1016/S0197-4580(02)00065-9
   Brockmann K, 2011, MOVEMENT DISORD, V26, P2335, DOI 10.1002/mds.23991
   Buysse D J, 1989, PSYCHIATRY RES, V28, P193
   Chaudhuri KR, 2002, J NEUROL NEUROSUR PS, V73, P629, DOI 10.1136/jnnp.73.6.629
   DOTY RL, 1984, SCIENCE, V226, P1441, DOI 10.1126/science.6505700
   DOTY RL, 1995, NEURODEGENERATION, V4, P93, DOI 10.1006/neur.1995.0011
   Emre M, 2007, MOVEMENT DISORD, V22, P1689, DOI 10.1002/mds.21507
   Friedberg G, 1998, CLIN NEUROPHARMACOL, V21, P280
   Gaig C, 2006, ARCH NEUROL-CHICAGO, V63, P377, DOI 10.1001/archneur.63.3.377
   Gilks WP, 2005, LANCET, V365, P415, DOI 10.1016/S0140-6736(05)17830-1
   Gjerstad MD, 2002, NEUROLOGY, V58, P1544, DOI 10.1212/WNL.58.10.1544
   Goldwurm S, 2006, PARKINSONISM RELAT D, V12, P410, DOI 10.1016/j.parkreldis.2006.04.001
   Hayashi S, 2000, MOVEMENT DISORD, V15, P884, DOI 10.1002/1531-8257(200009)15:5<884::AID-MDS1019>3.0.CO;2-8
   Healy DG, 2008, LANCET NEUROL, V7, P583, DOI 10.1016/S1474-4422(08)70117-0
   HUGHES AJ, 1992, J NEUROL NEUROSUR PS, V55, P181, DOI 10.1136/jnnp.55.3.181
   Iranzo A, 2009, SLEEP MED REV, V13, P385, DOI 10.1016/j.smrv.2008.11.003
   JOHNS MW, 1991, SLEEP, V14, P540, DOI 10.1093/sleep/14.6.540
   Kasten M, 2010, ARCH NEUROL-CHICAGO, V67, P670, DOI 10.1001/archneurol.67.6.670
   Khan NL, 2004, NEUROLOGY, V62, P1224, DOI 10.1212/01.WNL.0000118281.66802.81
   Longstreth GF, 2006, GASTROENTEROLOGY, V130, P1480, DOI 10.1053/j.gastro.2005.11.061
   Marras C, 2011, NEUROLOGY, V77, P325, DOI 10.1212/WNL.0b013e318227042d
   Medicine AASM, 2005, INT CLASS SLEEP DIS, V0, P0
   Mittal VA, 2011, PSYCHIAT RES, V189, P158, DOI 10.1016/j.psychres.2011.06.006
   Möller JC, 2005, J NEUROL, V252, P926, DOI 10.1007/s00415-005-0784-1
   Orr-Urtreger A, 2007, NEUROLOGY, V69, P1595, DOI 10.1212/01.wnl.0000277637.33328.d8
   Paisán-Ruíz C, 2004, NEURON, V44, P595, DOI 10.1016/j.neuron.2004.10.023
   Poulopoulos M, 2012, MOVEMENT DISORD, V27, P831, DOI 10.1002/mds.24962
   Ravina B, 2007, MOVEMENT DISORD, V22, P1061, DOI 10.1002/mds.21382
   Riegler G, 2001, TECH COLOPROCTOL, V5, P163, DOI 10.1007/s101510100019
   Ruiz-Martínez J, 2011, MOVEMENT DISORD, V26, P2026, DOI 10.1002/mds.23773
   Saunders-Pullman R, 2011, NEUROLOGY, V77, P319, DOI 10.1212/WNL.0b013e318227041c
   Silveira-Moriyama L, 2008, NEUROLOGY, V71, P1021, DOI 10.1212/01.wnl.0000326575.20829.45
   Simuni T, 2008, ANN NEUROL, V64, PS65, DOI 10.1002/ana.21472
   Visser M, 2004, MOVEMENT DISORD, V19, P1306, DOI 10.1002/mds.20153
   Wooten GF, 2004, J NEUROL NEUROSUR PS, V75, P637, DOI 10.1136/jnnp.2003.020982
   ZIGMOND AS, 1983, ACTA PSYCHIAT SCAND, V67, P361, DOI 10.1111/j.1600-0447.1983.tb09716.x
NR 36
TC 60
Z9 68
U1 0
U2 5
PU PUBLIC LIBRARY SCIENCE
PI SAN FRANCISCO
PA 1160 BATTERY STREET, STE 100, SAN FRANCISCO, CA 94111 USA
SN 1932-6203
EI 
J9 PLOS ONE
JI PLoS One
PD OCT 17
PY 2014
VL 9
IS 10
BP 
EP 
DI 10.1371/journal.pone.0108982
PG 9
WC Multidisciplinary Sciences
SC Science & Technology - Other Topics
GA AT8TF
UT WOS:000345204100006
PM 25330404
DA 2024-02-02
ER

PT J
AU Rolinski, M
   Szewczyk-Krolikowski, K
   Tomlinson, PR
   Nithi, K
   Talbot, K
   Ben-Shlomo, Y
   Hu, MTM
AF Rolinski, Michal
   Szewczyk-Krolikowski, Konrad
   Tomlinson, Paul R.
   Nithi, Kannan
   Talbot, Kevin
   Ben-Shlomo, Yoav
   Hu, Michele T. M.
TI REM sleep behaviour disorder is associated with worse quality of life and other non-motor features in early Parkinson's disease
SO JOURNAL OF NEUROLOGY NEUROSURGERY AND PSYCHIATRY
LA English
DT Article
ID cognitive impairment; neurodegenerative disease; screening questionnaire; delayed emergence; hallucinations; manifestations; diagnosis; dementia; risk
AB Background Concomitant REM sleep behaviour disorder (RBD) is commonly observed in patients with Parkinson's disease (PD). Although the brainstem structures responsible for the symptoms of RBD correspond to the premotor stages of PD, the association of RBD with motor and non-motor features in early PD remains unclear. Methods The study evaluated 475 patients with PD within 3.5 years of diagnosis for the presence of probable RBD (pRBD) using the REM Sleep Behaviour Disorder Screening Questionnaire (RBDSQ). A neurologist and a trained research nurse carried out evaluation of each participant blinded to the results of the RBDSQ. Standardised rating scales for motor and non-motor features of PD, as well as health-related quality of life measures, were assessed. Multiple linear and logistic regression analyses were used to determine the relationship between pRBD and a variety of outcomes, controlling for confounding factors. Results The overall frequency of pRBD was 47.2% (95% CI 42.7% to 51.9%). None of the patients had a previous diagnosis of RBD. Patients with PD and concomitant pRBD did not differ on motor phenotype and scored comparably on the objective motor scales, but reported problems with motor aspects of daily living more frequently. Adjusted for age, sex, disease duration and smoking history, pRBD was associated with greater sleepiness (p=0.001), depression (p=0.001) and cognitive impairment (p=0.006). Conclusions pRBD is common and under-recognised in early PD. It is associated with increased severity and frequency of non-motor features, poorer subjective motor performance and a greater impact on health-related quality of life.
C1 [Rolinski, Michal; Szewczyk-Krolikowski, Konrad; Tomlinson, Paul R.; Nithi, Kannan; Talbot, Kevin; Ben-Shlomo, Yoav; Hu, Michele T. M.] Oxford Parkinsons Dis Ctr, Dept Physiol Anat & Genet, Oxford, England.
   [Rolinski, Michal; Szewczyk-Krolikowski, Konrad; Tomlinson, Paul R.; Hu, Michele T. M.] Univ Oxford, Nuffield Dept Clin Neurosci, Div Neurol, Oxford, England.
   [Nithi, Kannan; Talbot, Kevin; Hu, Michele T. M.] John Radcliffe Hosp, Dept Clin Neurol, Oxford OX3 9DE, England.
   [Ben-Shlomo, Yoav] Univ Bristol, Sch Social & Community Med, Bristol, Avon, England.
C3 University of Oxford; University of Oxford; University of Bristol
RP Hu, MTM (corresponding author), John Radcliffe Hosp, Nuffield Dept Clin Neurosci, Level 3,West Wing,Headley Way, Oxford OX3 9DE, England.
EM michele.hu@ndcn.ox.ac.uk
FU Monument Trust Discovery Award from Parkinson's UK; National Institute for Health Research (NIHR) Oxford Biomedical Research Centre based at Oxford University Hospitals NHS Trust; University of Oxford; Dementias and Neurodegenerative Diseases Research Network (DeNDRoN); Parkinson&apos;s UK [J-0901] Funding Source: researchfish
CR Arnulf I, 2012, MOVEMENT DISORD, V27, P677, DOI 10.1002/mds.24957
   Beck AT, 1996, J PERS ASSESS, V67, P588, DOI 10.1207/s15327752jpa6703_13
   Boeve BF, 2007, BRAIN, V130, P2770, DOI 10.1093/brain/awm056
   Boeve BF, 2010, ANN NY ACAD SCI, V1184, P15, DOI 10.1111/j.1749-6632.2009.05115.x
   Braak H, 2003, NEUROBIOL AGING, V24, P197, DOI 10.1016/S0197-4580(02)00065-9
   Bugalho P, 2011, J NEUROL, V258, P50, DOI 10.1007/s00415-010-5679-0
   Chahine LM, 2013, MOVEMENT DISORD, V28, P1146, DOI 10.1002/mds.25438
   Dalrymple-Alford JC, 2010, NEUROLOGY, V75, P1717, DOI 10.1212/WNL.0b013e3181fc29c9
   De Cock VC, 2007, BRAIN, V130, P450, DOI 10.1093/brain/awl363
   Gagnon JF, 2009, ANN NEUROL, V66, P39, DOI 10.1002/ana.21680
   Gjerstad MD, 2008, J NEUROL NEUROSUR PS, V79, P387, DOI 10.1136/jnnp.2007.116830
   Goetz CG, 2008, MOVEMENT DISORD, V23, P2129, DOI 10.1002/mds.22340
   Goetz CG, 2010, NEUROLOGY, V75, P1773, DOI 10.1212/WNL.0b013e3181fd6158
   HUGHES AJ, 1992, J NEUROL NEUROSUR PS, V55, P181, DOI 10.1136/jnnp.55.3.181
   Iranzo AE, 1999, AM J MED, V107, P390, DOI 10.1016/S0002-9343(99)00245-4
   Iranzo A, 2006, LANCET NEUROL, V5, P572, DOI 10.1016/S1474-4422(06)70476-8
   Kumru H, 2007, SLEEP MED, V8, P779, DOI 10.1016/j.sleep.2007.02.005
   Lavault S, 2010, J NEUROL, V257, P1154, DOI 10.1007/s00415-010-5482-y
   Lee JE, 2010, PARKINSONISM RELAT D, V16, P105, DOI 10.1016/j.parkreldis.2009.08.005
   Nomura T, 2013, SLEEP MED, V14, P131, DOI 10.1016/j.sleep.2012.10.011
   Nomura T, 2011, SLEEP MED, V12, P711, DOI 10.1016/j.sleep.2011.01.015
   Pacchetti C, 2005, MOVEMENT DISORD, V20, P1439, DOI 10.1002/mds.20582
   Poryazova R, 2013, J CLIN SLEEP MED, V9, P55, DOI 10.5664/jcsm.2340
   Postuma RB, 2008, J NEUROL NEUROSUR PS, V79, P1117, DOI 10.1136/jnnp.2008.149195
   Postuma RB, 2009, BRAIN, V132, P3298, DOI 10.1093/brain/awp244
   Postuma RB, 2009, NEUROLOGY, V72, P1296, DOI 10.1212/01.wnl.0000340980.19702.6e
   Postuma RB, 2008, MOVEMENT DISORD, V23, P1665, DOI 10.1002/mds.22099
   Postuma RB, 2012, MOVEMENT DISORD, V27, P720, DOI 10.1002/mds.24939
   Scaglione C, 2005, NEUROL SCI, V25, P316, DOI 10.1007/s10072-004-0364-7
   Schenck CH, 2013, SLEEP MED, V14, P744, DOI 10.1016/j.sleep.2012.10.009
   Schenck CH, 1996, NEUROLOGY, V46, P388, DOI 10.1212/WNL.46.2.388
   SCHENCK CH, 1986, SLEEP, V9, P293, DOI 10.1093/sleep/9.2.293
   Sinforiani E, 2006, MOVEMENT DISORD, V21, P462, DOI 10.1002/mds.20719
   Sixel-Döring F, 2011, NEUROLOGY, V77, P1048, DOI 10.1212/WNL.0b013e31822e560e
   Sixel-Döring F, 2011, J CLIN SLEEP MED, V7, P75
   Stiasny-Kolster K, 2007, MOVEMENT DISORD, V22, P2386, DOI 10.1002/mds.21740
   Vibha D, 2011, CLIN NEUROL NEUROSUR, V113, P472, DOI 10.1016/j.clineuro.2011.02.007
   Weintraub D, 2009, MOVEMENT DISORD, V24, P1461, DOI 10.1002/mds.22571
   WILLIAMS A, 1990, HEALTH POLICY, V16, P199
   Yoritaka A, 2009, EUR NEUROL, V61, P164, DOI 10.1159/000189269
NR 40
TC 130
Z9 144
U1 2
U2 20
PU BMJ PUBLISHING GROUP
PI LONDON
PA BRITISH MED ASSOC HOUSE, TAVISTOCK SQUARE, LONDON WC1H 9JR, ENGLAND
SN 0022-3050
EI 1468-330X
J9 J NEUROL NEUROSUR PS
JI J. Neurol. Neurosurg. Psychiatry
PD MAY 15
PY 2014
VL 85
IS 5
BP 560
EP 566
DI 10.1136/jnnp-2013-306104
PG 7
WC Clinical Neurology; Psychiatry; Surgery
SC Neurosciences & Neurology; Psychiatry; Surgery
GA AF3NA
UT WOS:000334617800018
PM 24187013
DA 2024-02-02
ER

PT J
AU Neikrug, AB
   Liu, LQ
   Avanzino, JA
   Maglione, JE
   Natarajan, L
   Bradley, L
   Maugeri, A
   Corey-Bloom, J
   Palmer, BW
   Loredo, JS
   Ancoli-Israel, S
AF Neikrug, Ariel B.
   Liu, Lianqi
   Avanzino, Julie A.
   Maglione, Jeanne E.
   Natarajan, Loki
   Bradley, Lenette
   Maugeri, Alex
   Corey-Bloom, Jody
   Palmer, Barton W.
   Loredo, Jose S.
   Ancoli-Israel, Sonia
TI Continuous Positive Airway Pressure Improves Sleep and Daytime Sleepiness in Patients with Parkinson Disease and Sleep Apnea
SO SLEEP
LA English
DT Article
DE Continuous positive airway pressure; daytime sleepiness; obstructive sleep apnea; Parkinson disease; sleep disorders; sleep quality
ID slow-wave sleep; prospective parallel trial; quality-of-life; apnoea/hypopnoea syndrome; apnea/hypopnea syndrome; cpap treatment; nasal cpap; placebo; therapy; movement
AB Study Objectives: Obstructive sleep apnea ( OSA), common in Parkinson disease ( PD), contributes to sleep disturbances and daytime sleepiness. We assessed the effect of continuous positive airway pressure ( CPAP) on OSA, sleep, and daytime sleepiness in patients with PD. Design: This was a randomized placebo- controlled, crossover design. Patients with PD and OSA were randomized into 6 w of therapeutic treatment or 3 w of placebo followed by 3 w of therapeutic treatment. Patients were evaluated by polysomnography ( PSG) and multiple sleep latency test ( MSLT) pretreatment ( baseline), after 3 w, and after 6 w of CPAP treatment. Analyses included mixed models, paired analysis, and within- group analyses comparing 3 w to 6 w of treatment. Setting: Sleep laboratory. Participants: Thirty- eight patients with PD ( mean age = 67.2 +/- 9.2 y; 12 females). Intervention: Continuous positive airway pressure. Measurements: PSG outcome measures: sleep efficiency, % sleep stages ( N1, N2, N3, R), arousal index, apnea- hypopnea index ( AHI), and % time oxygen saturation < 90% (% time SaO(2) < 90%). MSLT outcome measures: mean sleep- onset latency ( MSL). Results: There were significant group- by- time interactions for AHI ( P < 0.001), % time SaO(2) < 90% ( P = 0.02), % N2 ( P = 0.015) and % N3 ( P = 0.014). Subjects receiving therapeutic CPAP showed significant decrease in AHI, % time SaO(2) < 90%, % N2, and significant increase in % N3 indicating effectiveness of CPAP in the treatment of OSA, improvement in nighttime oxygenation, and in deepening sleep. The paired sample analyses revealed that 3 w of therapeutic treatment resulted in significant decreases in arousal index ( t = 3.4, P = 0.002). All improvements after 3 w were maintained at 6 w. Finally, 3 w of therapeutic CPAP also resulted in overall decreases in daytime sleepiness ( P = 0.011). Conclusions: Therapeutic continuous positive airway pressure versus placebo was effective in reducing apnea events, improving oxygen saturation, and deepening sleep in patients with Parkinson disease and obstructive sleep apnea. Additionally, arousal index was reduced and effects were maintained at 6 weeks. Finally, 3 weeks of continuous positive airway pressure treatment resulted in reduced daytime sleepiness measured by multiple sleep latency test. These results emphasize the importance of identifying and treating obstructive sleep apnea in patients with Parkinson disease.
C1 [Neikrug, Ariel B.; Palmer, Barton W.; Ancoli-Israel, Sonia] San Diego State Univ, San Diego, CA 92182 USA.
   [Neikrug, Ariel B.; Palmer, Barton W.; Ancoli-Israel, Sonia] Univ Calif San Diego, Joint Doctoral Program Clin Psychol, San Diego, CA 92103 USA.
   [Liu, Lianqi; Avanzino, Julie A.; Maglione, Jeanne E.; Bradley, Lenette; Maugeri, Alex; Palmer, Barton W.; Ancoli-Israel, Sonia] Univ Calif San Diego, Dept Psychiat, San Diego, CA 92103 USA.
   [Natarajan, Loki] Univ Calif San Diego, Dept Family & Prevent Med, San Diego, CA 92103 USA.
   [Corey-Bloom, Jody] Univ Calif San Diego, Dept Neurosci, San Diego, CA 92103 USA.
   [Palmer, Barton W.] Vet Med Res Fdn, San Diego, CA USA.
   [Loredo, Jose S.; Ancoli-Israel, Sonia] Univ Calif San Diego, Dept Med, San Diego, CA 92103 USA.
   [Ancoli-Israel, Sonia] Vet Affairs Ctr Excellence Stress & Mental Hlth, San Diego, CA USA.
C3 California State University System; San Diego State University; University of California System; University of California San Diego; University of California System; University of California San Diego; University of California System; University of California San Diego; University of California System; University of California San Diego; Veterans Medical Research Foundation; University of California System; University of California San Diego; US Department of Veterans Affairs; Veterans Health Administration (VHA); VA San Diego Healthcare System
RP Ancoli-Israel, S (corresponding author), Univ Calif San Diego, Dept Psychiat, 9500 Gilman Dr 0733, La Jolla, CA 92093 USA.
EM sancoliisrael@ucsd.edu
FU NIA [AG08415]; NIH [UL1RR031980]
CR American Academy of Sleep Medicine, 2005, INT CLASS SLEEP DIS, V0, P0
   Ancoli-Israel S, 2008, J AM GERIATR SOC, V56, P2076, DOI 10.1111/j.1532-5415.2008.01934.x
   ANCOLIISRAEL S, 1994, SLEEP, V17, P77, DOI 10.1093/sleep/17.1.77
   ANCOLIISRAEL S, 1991, SLEEP, V14, P486, DOI 10.1093/sleep/14.6.486
   Arnulf I, 2002, NEUROLOGY, V58, P1019, DOI 10.1212/WNL.58.7.1019
   Ballester E, 1999, AM J RESP CRIT CARE, V159, P495, DOI 10.1164/ajrccm.159.2.9804061
   Bardwell WA, 2001, PSYCHOSOM MED, V63, P579, DOI 10.1097/00006842-200107000-00010
   Bergonzi P, 1975, ACTA NEUROL BELG, V75, P5
   BONSIGNORE G, 1987, ITAL J NEUROL SCI, V8, P129, DOI 10.1007/BF02337586
   Braga-Neto P, 2004, J NEUROL SCI, V217, P41, DOI 10.1016/j.jns.2003.08.010
   Brillante R, 2012, RESPIROLOGY, V17, P547, DOI 10.1111/j.1440-1843.2012.02147.x
   Chaudhuri KR, 2006, LANCET NEUROL, V5, P235, DOI 10.1016/S1474-4422(06)70373-8
   Collard P, 1996, AM J RESP CRIT CARE, V154, P454, DOI 10.1164/ajrccm.154.2.8756822
   Cooke JR, 2009, SLEEP MED, V10, P1101, DOI 10.1016/j.sleep.2008.12.016
   Covassin N, 2012, AUTON NEUROSCI-BASIC, V171, P85, DOI 10.1016/j.autneu.2012.10.003
   De Cock VC, 2010, SLEEP MED, V11, P247, DOI 10.1016/j.sleep.2009.05.008
   Diederich NJ, 2005, MOVEMENT DISORD, V20, P1413, DOI 10.1002/mds.20624
   Diggle P. J., 2002, ANAL LONGITUDINAL DA, V0, P0
   Engleman HM, 1997, THORAX, V52, P114, DOI 10.1136/thx.52.2.114
   ENGLEMAN HM, 1994, LANCET, V343, P572, DOI 10.1016/S0140-6736(94)91522-9
   Engleman HM, 1998, THORAX, V53, P341, DOI 10.1136/thx.53.5.341
   Engleman HM, 1996, SLEEP, V19, P378, DOI 10.1093/sleep/19.5.378
   Fahn S, 1987, RECENT DEV PARKINSON, V2, P153, DOI 10.1002/ANA.410220556
   Farré R, 1999, LANCET, V353, P1154, DOI 10.1016/S0140-6736(99)01056-9
   Fietze I, 1997, J SLEEP RES, V6, P128, DOI 10.1046/j.1365-2869.1997.00029.x
   Findley L, 2002, MOVEMENT DISORD, V17, P60
   Findley L, 2003, MOVEMENT DISORD, V18, P1139, DOI 10.1002/mds.10507
   FRIEDMAN A, 1980, ACTA MED POL, V21, P193
   Garcia-Borreguero D, 2003, SLEEP MED REV, V7, P115, DOI 10.1053/smrv.2002.0229
   Gjerstad MD, 2007, J NEUROL NEUROSUR PS, V78, P476, DOI 10.1136/jnnp.2006.100370
   Goetz CG, 2004, MOVEMENT DISORD, V19, P1020, DOI 10.1002/mds.20213
   Habukawa M, 2010, SLEEP MED, V11, P552, DOI 10.1016/j.sleep.2010.02.007
   Hack M, 2000, THORAX, V55, P224, DOI 10.1136/thorax.55.3.224
   Hoehn MM, 1998, NEUROLOGY, V50, P318, DOI 10.1212/WNL.50.2.318
   Iber C., 2007, THE AASM MANUAL FOR THE SCORING OF SLEEP AND ASSOCIATED EVENTS: RULES, V0, P0
   Jenkinson C, 1999, LANCET, V353, P2100, DOI 10.1016/S0140-6736(98)10532-9
   KRIBBS NB, 1993, AM REV RESPIR DIS, V147, P887, DOI 10.1164/ajrccm/147.4.887
   LAMPHERE J, 1989, CHEST, V96, P1364, DOI 10.1378/chest.96.6.1364
   LAVIE P, 1980, J NEURAL TRANSM, V47, P61, DOI 10.1007/BF01256640
   LEES AJ, 1988, CLIN NEUROPHARMACOL, V11, P512, DOI 10.1097/00002826-198812000-00004
   Littner MR, 2005, SLEEP, V28, P113, DOI 10.1093/sleep/28.1.113
   Loredo JS, 2006, SLEEP, V29, P564, DOI 10.1093/sleep/29.4.564
   Loredo JS, 1999, CHEST, V116, P1545, DOI 10.1378/chest.116.6.1545
   Maria B, 2003, RESP MED, V97, P1151, DOI 10.1016/S0954-6111(03)00188-4
   McArdle N, 2001, AM J RESP CRIT CARE, V164, P1459, DOI 10.1164/ajrccm.164.8.2008146
   MCGINTY D, 1990, TRENDS NEUROSCI, V13, P480, DOI 10.1016/0166-2236(90)90081-K
   Mehra R, 2007, J AM GERIATR SOC, V55, P1356, DOI 10.1111/j.1532-5415.2007.01290.x
   Montserrat JM, 2001, AM J RESP CRIT CARE, V164, P608, DOI 10.1164/ajrccm.164.4.2006034
   MOURET J, 1975, ELECTROEN CLIN NEURO, V38, P653, DOI 10.1016/0013-4694(75)90168-6
   Nasreddine ZS, 2005, J AM GERIATR SOC, V53, P695, DOI 10.1111/j.1532-5415.2005.53221.x
   Norlinah MI, 2009, PARKINSONISM RELAT D, V15, P670, DOI 10.1016/j.parkreldis.2009.02.012
   Profant J, 2003, HEART LUNG, V32, P52, DOI 10.1067/mhl.2003.8
   Redline S, 1998, AM J RESP CRIT CARE, V157, P858, DOI 10.1164/ajrccm.157.3.9709042
   Redline S, 1997, SLEEP, V20, P160, DOI 10.1093/sleep/20.2.160
   REEVESHOCHE MK, 1994, AM J RESP CRIT CARE, V149, P149, DOI 10.1164/ajrccm.149.1.8111574
   Rodway GW, 2010, SLEEP, V33, P260, DOI 10.1093/sleep/33.2.260
   SHEPARD JW, 1992, CLIN CHEST MED, V13, P437
   Shpirer I, 2006, MOVEMENT DISORD, V21, P1432, DOI 10.1002/mds.21002
   Simpson G, 1970, ACTA PSYCHIATR S212, V45, P11
   Sin DD, 2002, CHEST, V121, P430, DOI 10.1378/chest.121.2.430
   Tandberg E, 1999, MOVEMENT DISORD, V14, P922, DOI 10.1002/1531-8257(199911)14:6<922::AID-MDS1003>3.0.CO;2-7
   Tandberg E, 1998, MOVEMENT DISORD, V13, P895, DOI 10.1002/mds.870130606
   Tomlinson CL, 2010, MOVEMENT DISORD, V25, P2649, DOI 10.1002/mds.23429
   Trotti LM, 2010, MOVEMENT DISORD, V25, P2246, DOI 10.1002/mds.23231
   Van Der Werf YD, 2009, NAT NEUROSCI, V12, P122, DOI 10.1038/nn.2253
   Verma A, 2001, SLEEP MED, V2, P215, DOI 10.1016/S1389-9457(00)00069-1
   Weaver TE, 2007, SLEEP MED REV, V11, P99, DOI 10.1016/j.smrv.2006.08.001
   Zoccolella S, 2011, SLEEP MED REV, V15, P41, DOI 10.1016/j.smrv.2010.02.004
NR 68
TC 86
Z9 95
U1 0
U2 3
PU OXFORD UNIV PRESS INC
PI CARY
PA JOURNALS DEPT, 2001 EVANS RD, CARY, NC 27513 USA
SN 
EI 1550-9109
J9 SLEEP
JI Sleep
PD JAN 1
PY 2014
VL 37
IS 1
BP 177
EP 185
DI 10.5665/sleep.3332
PG 9
WC Clinical Neurology; Neurosciences
SC Neurosciences & Neurology
GA AC4DS
UT WOS:000332471500019
PM 24470706
DA 2024-02-02
ER

PT J
AU Magne, FO
   Arcari, C
   Canivet, C
   Sarrail, M
   Fabre, MH
   Mohara, C
   Courbon, CB
AF Magne, F. Ory
   Arcari, C.
   Canivet, C.
   Sarrail, M.
   Fabre, M. H.
   Mohara, C.
   Courbon, C. Brefel
TI A therapeutic educational program in Parkinson's disease: ETPARK
SO REVUE NEUROLOGIQUE
LA French
DT Article
DE Parkinson's disease; Therapeutic education; Education; Educational objective; Educational program
ID patient education
AB We developed a therapeutic educational program in Parkinson's disease (PD). The needs analysis for this program was performed through a survey involving 41 PD patients. This survey questionnaire was elaborated through the analysis of 395 patients' semi-directive interviews, performed in our specialized hospitalisation unit during explanation workshops between 2005 and 2007. We managed to design an educational program tailored to specificities of PD and according to the recommendations of the High Authority of Health in France (HAS). This program was based on individual sessions conducted by a nurse experienced in PD and trained in education. Collective workshops concerning specific themes such as physical therapy, communication, social supports, sleep disorders, stress management, therapies in PD could be proposed to volunteer patients and were performed by the nurse, a physiotherapist and a specialized practitioner. This program focused on skills structured in knowledge, expertise, and learning. It was intended for patients without any motor or cognitive severe impairment. We educated 231 patients between 2008 and 2012 individually and 113 in collective workshops. Patients had an interesting improvement in their self-esteem (6.2 +/- 1.4 before and 7.3 +/- 1.1 after one year of this educational program). This program has been validated by our regional medical agency and we performed a medico-economic study demonstrating a significant improvement in quality-of-life of educated patients without extra costs. (C) 2013 Elsevier Masson SAS. All rights reserved.
C1 [Magne, F. Ory; Arcari, C.; Canivet, C.; Sarrail, M.; Fabre, M. H.; Mohara, C.; Courbon, C. Brefel] CHU Purpan, Unite Mouvements Anormaux, F-31059 Toulouse, France.
   [Courbon, C. Brefel] Univ Toulouse 3, CHU Purpan, INSERM, UMR 825, F-31024 Toulouse 3, France.
   [Courbon, C. Brefel] Fac Med, Serv Pharmacol Clin, F-31000 Toulouse, France.
C3 CHU de Toulouse; Universite de Toulouse; Universite Toulouse III - Paul Sabatier; Universite de Toulouse; Universite Toulouse III - Paul Sabatier; Institut National de la Sante et de la Recherche Medicale (Inserm); Universite de Toulouse; Universite Toulouse III - Paul Sabatier
RP Magne, FO (corresponding author), CHU Purpan, Unite Mouvements Anormaux, Pl Dr Joseph Baylac, F-31059 Toulouse, France.
EM ory.f@chu-toulouse.fr
CR Grosset KA, 2007, BMC NEUROL, V7, P0, DOI 10.1186/1471-2377-7-20
   Macht M, 2007, PATIENT EDUC COUNS, V65, P245, DOI 10.1016/j.pec.2006.08.005
   Mercer BS, 1996, ARCH NEUROL-CHICAGO, V53, P881, DOI 10.1001/archneur.1996.00550090087014
   MONTGOMERY EB, 1994, AM J MED, V97, P429, DOI 10.1016/0002-9343(94)90322-0
   Shimbo T, 2004, QUAL LIFE RES, V13, P81, DOI 10.1023/B:QURE.0000015306.59840.95
   Simons G, 2006, PARKINSONISM RELAT D, V12, P478, DOI 10.1016/j.parkreldis.2006.05.003
   Twelves D, 2003, MOVEMENT DISORD, V18, P19, DOI 10.1002/mds.10305
NR 7
TC 10
Z9 10
U1 1
U2 11
PU MASSON EDITEUR
PI MOULINEAUX CEDEX 9
PA 21 STREET CAMILLE DESMOULINS, ISSY, 92789 MOULINEAUX CEDEX 9, FRANCE
SN 0035-3787
EI 2213-0004
J9 REV NEUROL-FRANCE
JI Rev. Neurol.
PD FEB 15
PY 2014
VL 170
IS 2
BP 128
EP 133
DI 10.1016/j.neurol.2013.08.007
PG 6
WC Clinical Neurology
SC Neurosciences & Neurology
GA AD7XL
UT WOS:000333480700008
PM 24267951
DA 2024-02-02
ER

PT J
AU Oh, YS
   Kim, JS
   Park, IS
   Song, IU
   Son, YM
   Park, JW
   Yang, DW
   Kim, HT
   Lee, KS
AF Oh, Yoon-Sang
   Kim, Joong-Seok
   Park, In-Seok
   Song, In-Uk
   Son, Young-Min
   Park, Jeong-Wook
   Yang, Dong-Won
   Kim, Hee-Tae
   Lee, Kwang-Soo
TI Association between nocturnal/supine hypertension and restless legs syndrome in patients with Parkinson's disease
SO JOURNAL OF THE NEUROLOGICAL SCIENCES
LA English
DT Article
DE Parkinson's disease; Restless legs syndrome; Supine hypertension; Nocturnal hypertension; Orthostatic hypotension; Blood pressure fluctuation
ID periodic limb movements; white-matter lesions; blood-pressure; dysfunction; mechanisms; diagnosis; sleep
AB Background and objective: Autonomic disturbances and sleep problems are common non-motor symptoms in patients with Parkinson's disease (PD). Orthostatic hypotension, supine hypertension (SH), and nocturnal hypertension (NH) are inter-related in patients with PD. These abnormalities might be associated with restless legs syndrome (RLS), which occurs predominantly at rest or during sleep. Few reports have suggested an association between circadian blood pressure disturbances and RLS in the general population. We evaluated the relationship between neurocardiovascular blood pressure alterations and RLS in patients with early PD. Methods: A total of 225 patients, newly diagnosed with PD, were included in the study. RLS was diagnosed by the International Restless Legs Syndrome Study Group's diagnostic criteria. Orthostatic vital signs and ambulatory 24-h blood pressure were monitored and recorded. Results: Thirty-six (16.0%) participating patients had RLS. SH and NH were more frequent in the PD + RLS group than in the group without RLS. Supine blood pressure, orthostatic decline in blood pressure, night-time blood pressure, and the standard deviation of systolic blood pressure were significantly higher in the PD + RLS group than in the group without RLS. Conclusion: RLS is related to nocturnal/supine hypertension and blood pressure fluctuations, suggesting a neuropathological association between autonomic and sleep dysfunctions in patients with PD. RLS may be a determinant of neurocirculatory abnormalities. Detecting and effectively treating RLS might slow the rate of pressure-related neurocardiovascular damage in dysautonomic patients with PD. (C) 2014 Elsevier B.V. All rights reserved.
C1 [Oh, Yoon-Sang; Kim, Joong-Seok; Park, In-Seok; Song, In-Uk; Son, Young-Min; Park, Jeong-Wook; Yang, Dong-Won; Lee, Kwang-Soo] Catholic Univ Korea, Coll Med, Dept Neurol, Seoul 137701, South Korea.
   [Kim, Hee-Tae] Hanyang Univ, Coll Med, Dept Neurol, Seoul 133791, South Korea.
C3 Catholic University of Korea; Hanyang University
RP Kim, JS (corresponding author), Catholic Univ Korea, Seoul St Marys Hosp, Dept Neurol, 505 Banpo Dong, Seoul 137701, South Korea.
EM neuronet@catholic.ac.kr
FU Seoul St. Mary's Hospital Clinical Medicine Research Program through the Catholic University of Korea
CR Allen RP, 2003, SLEEP MED, V4, P101, DOI 10.1016/S1389-9457(03)00010-8
   Baier PC, 2007, SLEEP MED, V8, P645, DOI 10.1016/j.sleep.2006.10.011
   Birkenhäger AM, 2007, NETH J MED, V65, P127
   Bogan RK, 2013, POSTGRAD MED, V125, P0, DOI 10.3810/pgm.2013.05.2636
   Chatzistamatiou EI, 2012, HELL J CARDIOL, V53, P263
   Earley CJ, 2010, SLEEP MED, V11, P807, DOI 10.1016/j.sleep.2010.07.007
   Ejaz A Ahsan, 2007, J CLIN HYPERTENS (GREENWICH), V9, P952, DOI 10.1111/j.1524-6175.2007.07298.x
   Erden EC, 2012, BLOOD PRESS MONIT, V17, P231, DOI 10.1097/MBP.0b013e32835b5a39
   Galluzzi S, 2009, J GERONTOL A-BIOL, V64, P1312, DOI 10.1093/gerona/glp105
   Garland EM, 2009, HYPERTENSION, V54, P1057, DOI 10.1161/HYPERTENSIONAHA.109.136853
   GIBB WRG, 1988, J NEUROL NEUROSUR PS, V51, P745, DOI 10.1136/jnnp.51.6.745
   Hening Wayne A, 2002, CURR NEUROL NEUROSCI REP, V2, P186, DOI 10.1007/s11910-002-0029-y
   Kanbay M, 2008, CLIN EXP HYPERTENS, V30, P585, DOI 10.1080/10641960802251974
   Kim JS, 2012, NEUROLOGY, V79, P1323, DOI 10.1212/WNL.0b013e31826c1acd
   Mancia G, 2007, J HYPERTENS, V25, P1105, DOI 10.1093/eurheartj/ehm236
   Michaud M, 2004, ANN NEUROL, V55, P372, DOI 10.1002/ana.10843
   Möller JC, 2010, J NEUROL SCI, V289, P135, DOI 10.1016/j.jns.2009.08.035
   Oh YS, 2014, BIOL RHYTHM RES, V45, P335, DOI 10.1080/09291016.2013.827887
   Oh YS, 2013, CHRONOBIOL INT, V30, P811, DOI 10.3109/07420528.2013.766618
   Parati G, 2000, J HYPERTENS, V18, P1725, DOI 10.1097/00004872-200018120-00004
   Pennestri MH, 2007, NEUROLOGY, V68, P1213, DOI 10.1212/01.wnl.0000259036.89411.52
   Schatz IJ, 1996, NEUROLOGY, V46, P1470, DOI 10.1212/wnl.46.5.1470
   Sharabi Y, 2011, J NEUROL SCI, V310, P123, DOI 10.1016/j.jns.2011.06.047
   Shneyder N, 2013, SLEEP MED, V14, P1413, DOI 10.1016/j.sleep.2013.08.781
   Siddiqui F, 2007, CLIN NEUROPHYSIOL, V118, P1923, DOI 10.1016/j.clinph.2007.05.006
   Sierra C, 2002, J HYPERTENS, V20, P519, DOI 10.1097/00004872-200203000-00028
   TOHGI H, 1991, STROKE, V22, P603, DOI 10.1161/01.STR.22.5.603
   Vagaonescu TD, 2000, LANCET, V355, P725, DOI 10.1016/S0140-6736(99)05320-9
   Walters AS, 2009, SLEEP, V32, P589, DOI 10.1093/sleep/32.5.589
   Westhoff TH, 2005, BLOOD PRESS MONIT, V10, P239, DOI 10.1097/01.mbp.0000172711.82287.7f
   Yano Y, 2012, HYPERTENS RES, V35, P695, DOI 10.1038/hr.2012.26
   Yano Y, 2012, CURR HYPERTENS REP, V14, P219, DOI 10.1007/s11906-012-0261-z
NR 32
TC 30
Z9 34
U1 0
U2 4
PU ELSEVIER
PI AMSTERDAM
PA RADARWEG 29, 1043 NX AMSTERDAM, NETHERLANDS
SN 0022-510X
EI 1878-5883
J9 J NEUROL SCI
JI J. Neurol. Sci.
PD SEP 15
PY 2014
VL 344
IS 1-2
BP 186
EP 189
DI 10.1016/j.jns.2014.06.056
PG 4
WC Clinical Neurology; Neurosciences
SC Neurosciences & Neurology
GA AP2JV
UT WOS:000341899400031
PM 25016570
DA 2024-02-02
ER

PT J
AU Eggert, K
   Öhlwein, C
   Kassubek, J
   Wolz, M
   Kupsch, A
   Ceballos-Baumann, A
   Ehret, R
   Polzer, U
   Klostermann, F
   Schwarz, J
   Fuchs, G
   Jost, W
   Albert, A
   Haag, A
   Hermsen, A
   Lohmüller, K
   Kuhn, K
   Wangemann, M
   Oertel, WH
AF Eggert, Karla
   Oehlwein, Christian
   Kassubek, Jan
   Wolz, Martin
   Kupsch, Andreas
   Ceballos-Baumann, Andres
   Ehret, Reinhard
   Polzer, Udo
   Klostermann, Fabian
   Schwarz, Johannes
   Fuchs, Gerd
   Jost, Wolfgang
   Albert, Anita
   Haag, Anja
   Hermsen, Anke
   Lohmueller, Karin
   Kuhn, Katrin
   Wangemann, Martina
   Oertel, Wolfgang H.
TI Influence of the Nonergot Dopamine Agonist Piribedil on Vigilance in Patients With Parkinson Disease and Excessive Daytime Sleepiness (PiViCog-PD): An 11-Week Randomized Comparison Trial Against Pramipexole and Ropinirole
SO CLINICAL NEUROPHARMACOLOGY
LA English
DT Review
DE Parkinson disease; piribedil; nonmotor symptoms; excessive daytime sleepiness; vigilance
ID choice-reaction-time; levodopa; receptor; attention; attacks
AB Objectives: The aim of this study was to investigate the effects of piribedil on vigilance and cognitive performance in patients with Parkinson disease experiencing excessive daytime sleepiness on pramipexole or ropinirole. Methods: In this 11-week randomized, active-controlled, rater-blinded phase III study, eligible patients were randomly assigned to either receive piribedil or to continue on pramipexole or ropinirole. The primary outcome was the median reaction times during the second 15 minutes of the subtest "vigilance" of the Test battery for Attention Performances (TAP). Secondary outcomes included the Epworth Sleepiness Scale, Unified Parkinson's Disease Rating Scale, neuropsychological testing, and items of the Clinical Global Impression. Results: Forty-four patients received piribedil; 36 continued on either pramipexole or ropinirole. There was no difference in the primary end point reaction time of the TAP subtest vigilance between piribedil and the comparator (996 vs 954 milliseconds, P = 0.68). Piribedil reduced daytime sleepiness with lower Epworth Sleepiness Scale scores at the end of treatment compared with the comparator (-4 vs -2 points; P = 0.01). The median Unified Parkinson's Disease Rating Scale III score at the end of treatment was comparable between the 2 groups. Neuropsychological tests revealed no significant between-treatment differences. A higher therapeutic effect and global improvement were shown by the Clinical Global Impression of piribedil-treated patients. Conclusions: This study shows that switching from pramipexole or ropinirole to piribedil has no effect on the reaction time of the TAP subtest vigilance but upholds the same therapeutic motor effect and reduces daytime sleepiness to a clinically relevant degree in patients with excessive daytime sleepiness.
C1 [Eggert, Karla; Albert, Anita; Haag, Anja; Hermsen, Anke; Oertel, Wolfgang H.] Univ Marburg, Dept Neurol, D-35043 Marburg, Germany.
   [Kassubek, Jan] Univ Ulm, Dept Neurol, D-89069 Ulm, Germany.
   [Wolz, Martin] Elblandklinikum, Dept Neurol, Meissen, Germany.
   [Kupsch, Andreas] Univ Magdeburg, Dept Neurol & Stereotact Neurosurg, D-39106 Magdeburg, Germany.
   [Ceballos-Baumann, Andres] Schon Klin Munchen Schwabing, Dept Neurol, Munich, Germany.
   [Ceballos-Baumann, Andres] Tech Univ Munich, D-80290 Munich, Germany.
   [Ehret, Reinhard] Neuro Zentrum Steglitz, Berlin, Germany.
   [Polzer, Udo] Asklepios Fachklinikum, Dept Neurol, Stadtroda, Germany.
   [Klostermann, Fabian] CBF Charite Univ Med, Dept Neurol, Berlin, Germany.
   [Schwarz, Johannes] Klin Haag, Dept Neurol, Haag, Germany.
   [Fuchs, Gerd; Jost, Wolfgang] Parkinson Klin, Wolfach, Germany.
   [Lohmueller, Karin; Kuhn, Katrin; Wangemann, Martina] Desitin Arzneimittel GmbH, Hamburg, Germany.
C3 Philipps University Marburg; Ulm University; Otto von Guericke University; Technical University of Munich
RP Eggert, K (corresponding author), Univ Marburg, Dept Neurol, Baldingerstr, D-35043 Marburg, Germany.
EM eggert@med.uni-marburg.de
FU Federal Ministry of Education and Research; German Competence Network on Parkinson's Disease [01G19901, 01GI0201, 01GI0401]; Desitin Arzneimittel GmbH (Germany)
CR Aarsland D, 2000, J AM GERIATR SOC, V48, P938, DOI 10.1111/j.1532-5415.2000.tb06891.x
   Allcock LM, 2009, PARKINSONISM RELAT D, V15, P110, DOI 10.1016/j.parkreldis.2008.03.010
   Aschenbrenner S., 2001, RWT REGENSBURGER WOR, V0, P0
   Barone P, 2009, MOVEMENT DISORD, V24, P1641, DOI 10.1002/mds.22643
   Baumler G., 1985, FARBE-WORT-INTERFERENZTEST (FWIT) NACH JR STROOP, V0, P0
   Beck A.T., 1996, BECK DEPRESSION INVE, V0, P0
   Borek LL, 2006, CNS SPECTRUMS, V11, P541, DOI 10.1017/S1092852900013560
   Castro-Caldas A, 2006, MOVEMENT DISORD, V21, P500, DOI 10.1002/mds.20750
   Chaudhuri KR, 2002, J NEUROL NEUROSUR PS, V73, P629, DOI 10.1136/jnnp.73.6.629
   Drouot X, 2003, NEUROLOGY, V61, P540, DOI 10.1212/01.WNL.0000078194.53210.48
   Fahn S, 1987, RECENT DEV PARKINSON, V0, P153
   FOLSTEIN MF, 1975, J PSYCHIAT RES, V12, P189, DOI 10.1016/0022-3956(75)90026-6
   Gerlach M, 2003, J NEURAL TRANSM, V110, P0
   Gierski F, 2007, PROG NEURO-PSYCHOPH, V31, P262, DOI 10.1016/j.pnpbp.2006.06.017
   HELMSTAEDTER C, 2001, VMLT VERBALER LERN M, V0, P0
   Högl B, 2010, MOVEMENT DISORD, V25, P2704, DOI 10.1002/mds.23190
   JENKINSON C, 1995, AGE AGEING, V24, P505, DOI 10.1093/ageing/24.6.505
   JOHNS MW, 1991, SLEEP, V14, P540, DOI 10.1093/sleep/14.6.540
   Jost W, 2010, NERVENHEILKUNDE, V29, P571
   Knie B, 2011, CNS DRUGS, V25, P203, DOI 10.2165/11539720-000000000-00000
   Lapiz MDS, 2006, NEUROSCIENCE, V137, P1039, DOI 10.1016/j.neuroscience.2005.09.031
   Meindorfner C, 2005, MOVEMENT DISORD, V20, P832, DOI 10.1002/mds.20412
   Millan MJ, 2010, PHARMACOL THERAPEUT, V128, P229, DOI 10.1016/j.pharmthera.2010.06.002
   Millan MJ, 2002, J PHARMACOL EXP THER, V303, P791, DOI 10.1124/jpet.102.039867
   Monaca C, 2006, SLEEP MED, V7, P448, DOI 10.1016/j.sleep.2005.12.002
   Müller T, 2004, ACTA NEUROL SCAND, V109, P348, DOI 10.1046/j.1600-0404.2003.00231.x
   Müller T, 2000, J NEUROL SCI, V181, P98, DOI 10.1016/S0022-510X(00)00436-6
   Müller T, 2001, CLIN NEUROPHYSIOL, V112, P2133, DOI 10.1016/S1388-2457(01)00653-8
   Newman-Tancredi A, 2002, J PHARMACOL EXP THER, V303, P815, DOI 10.1124/jpet.102.039883
   Paus S, 2003, MOVEMENT DISORD, V18, P659, DOI 10.1002/mds.10417
   Peretti CS, 2004, PSYCHOPHARMACOLOGY, V176, P175, DOI 10.1007/s00213-004-1869-8
   Peto V, 2001, AGE AGEING, V30, P299, DOI 10.1093/ageing/30.4.299
   Poryazova R, 2010, EUR NEUROL, V63, P129, DOI 10.1159/000276402
   PULLMAN SL, 1988, NEUROLOGY, V38, P249, DOI 10.1212/WNL.38.2.249
   Riekkinen M, 1998, EUR J NEUROSCI, V10, P1429, DOI 10.1046/j.1460-9568.1998.00145.x
   Schück S, 2002, FUND CLIN PHARMACOL, V16, P57, DOI 10.1046/j.1472-8206.2002.00070.x
   Thobois S, 2013, BRAIN, V136, P1568, DOI 10.1093/brain/awt067
   Verbaan D, 2008, MOVEMENT DISORD, V23, P35, DOI 10.1002/mds.21727
   Wood LD, 2010, DRUG AGING, V27, P295, DOI 10.2165/11318330-000000000-00000
   Zesiewicz TA, 2003, CNS DRUGS, V17, P593, DOI 10.2165/00023210-200317080-00004
   Zimmermann P., 2008, TESTBATTERIE AUFMERK, V0, P0
NR 42
TC 16
Z9 21
U1 0
U2 10
PU LIPPINCOTT WILLIAMS & WILKINS
PI PHILADELPHIA
PA TWO COMMERCE SQ, 2001 MARKET ST, PHILADELPHIA, PA 19103 USA
SN 0362-5664
EI 1537-162X
J9 CLIN NEUROPHARMACOL
JI Clin. Neuropharmacol.
PD JUL-AUG 15
PY 2014
VL 37
IS 4
BP 116
EP 122
DI 10.1097/WNF.0000000000000041
PG 7
WC Clinical Neurology; Pharmacology & Pharmacy
SC Neurosciences & Neurology; Pharmacology & Pharmacy
GA AL7RD
UT WOS:000339331500006
PM 24992083
DA 2024-02-02
ER

PT J
AU Louter, M
   Arends, JBAM
   Bloem, BR
   Overeem, S
AF Louter, Maartje
   Arends, Johan B. A. M.
   Bloem, Bastiaan R.
   Overeem, Sebastiaan
TI Actigraphy as a diagnostic aid for REM sleep behavior disorder in Parkinson's disease
SO BMC NEUROLOGY
LA English
DT Article
DE Parkinson's disease; Actigraphy; REM sleep behavior disorder; Polysomnography
ID phasic muscle-activity; questionnaire; validation; features; injury; atonia
AB Background: Rapid eye movement (REM) sleep behavior disorder (RBD) is a common parasomnia in Parkinson's disease (PD) patients. The current International Classification of Sleep Disorders (ICSD-II) requires a clinical interview combined with video polysomnography (video-PSG) to diagnose. The latter is time consuming and expensive and not always feasible in clinical practice. Here we studied the use of actigraphy as a diagnostic tool for RBD in PD patients. Methods: We studied 45 consecutive PD patients (66.7% men) with and without complaints of RBD. All patients underwent one night of video-PSG and eight consecutive nights of actigraphy. Based on previous studies, the main outcome measure was the total number of bouts classified as "wake", compared between patients with (PD + RBD) and without RBD (PD-RBD). Results: 23 (51.1%) patients had RBD according to the ICSD-II criteria. The total number of wake bouts was significantly higher in RBD patients (PD + RBD 73.2 +/- 40.2 vs. PD-RBD 48.4 +/- 23.3, p = .016). A cut off of 95 wake bouts per night resulted in a specificity of 95.5%, a sensitivity of 20.1% and a positive predictive value of 85.7%. Seven patients were suspected of RBD based on the interview alone, but not confirmed on PSG; six of whom scored below 95 wake bouts per night on actigraphy. Conclusion: PD patients with RBD showed a significantly higher number of bouts scored as "wake" using actigraphy, compared to patients without RBD. In clinical practice, actigraphy has a high specificity, but low sensitivity in the diagnosis of RBD. The combination of actigraphy and previously reported RBD questionnaires may be a promising method to diagnose RBD in patients with PD.
C1 [Louter, Maartje; Bloem, Bastiaan R.; Overeem, Sebastiaan] Radboud Univ Nijmegen, Med Ctr, Donders Inst Brain Cognit & Behav, Dept Neurol, NL-6500 HB Nijmegen, Netherlands.
   [Louter, Maartje; Overeem, Sebastiaan] Sleep Med Ctr Kempenhaeghe, Heeze, Netherlands.
   [Arends, Johan B. A. M.] Epilepsy Ctr Kempenhaeghe, Heeze, Netherlands.
   [Arends, Johan B. A. M.] Eindhoven Univ Technol, Dept Elect Engn, NL-5600 MB Eindhoven, Netherlands.
C3 Radboud University Nijmegen; Eindhoven University of Technology
RP Overeem, S (corresponding author), Radboud Univ Nijmegen, Med Ctr, Donders Inst Brain Cognit & Behav, Dept Neurol, POB 9101, NL-6500 HB Nijmegen, Netherlands.
EM overeems@kempenhaeghe.nl
FU VIDI research grant from the Netherlands Organization for Scientific Research [016.076.352, 016.116.371]
CR American Academy of Sleep Medicine, 2005, INT CLASS SLEEP DIS, V0, P0
   Arnulf I, 2005, SLEEP, V28, P349
   Bliwise DL, 2010, ANN NEUROL, V68, P353, DOI 10.1002/ana.22076
   Chahine LM, 2013, MOV DISORD OFFICIAL, V0, P0
   Chiu HFK, 2000, SLEEP, V23, P513
   Comella CL, 1998, NEUROLOGY, V51, P526, DOI 10.1212/WNL.51.2.526
   De Cock VC, 2007, BRAIN, V130, P450, DOI 10.1093/brain/awl363
   Eisensehr I, 2001, J NEUROL SCI, V186, P7, DOI 10.1016/S0022-510X(01)00480-4
   Ferri R, 2008, J SLEEP RES, V17, P89, DOI 10.1111/j.1365-2869.2008.00631.x
   Frauscher B, 2012, MOVEMENT DISORD, V27, P1673, DOI 10.1002/mds.25223
   Frauscher B, 2012, SLEEP, V35, P835, DOI 10.5665/sleep.1886
   Gagnon JF, 2002, NEUROLOGY, V59, P585, DOI 10.1212/WNL.59.4.585
   Gjerstad MD, 2008, J NEUROL NEUROSUR PS, V79, P387, DOI 10.1136/jnnp.2007.116830
   HOEHN MM, 1967, NEUROLOGY, V17, P427, DOI 10.1212/WNL.17.5.427
   Iranzo A, 2005, SLEEP, V28, P203, DOI 10.1093/sleep/28.2.203
   LAPIERRE O, 1992, NEUROLOGY, V42, P1371, DOI 10.1212/WNL.42.7.1371
   Li SX, 2010, SLEEP MED, V11, P43, DOI 10.1016/j.sleep.2009.06.008
   Maglione JE, 2013, SLEEP, V36, P1209, DOI 10.5665/sleep.2888
   Mayer G, 2008, J CLIN NEUROPHYSIOL, V25, P48, DOI 10.1097/WNP.0b013e318162acd7
   Montplaisir J, 2010, MOVEMENT DISORD, V25, P2044, DOI 10.1002/mds.23257
   Naismith SL, 2010, CLIN NEUROL NEUROSUR, V112, P420, DOI 10.1016/j.clineuro.2010.02.011
   Ohayon MM, 1997, J CLIN PSYCHIAT, V58, P369
   Sasai T, 2012, SLEEP MED, V13, P913, DOI 10.1016/j.sleep.2012.04.011
   Stavitsky K, 2010, PARKINSONISM RELAT D, V16, P280, DOI 10.1016/j.parkreldis.2010.02.001
   Stiasny-Kolster K, 2007, MOVEMENT DISORD, V22, P2386, DOI 10.1002/mds.21740
   Tomlinson CL, 2010, MOVEMENT DISORD, V25, P2649, DOI 10.1002/mds.23429
NR 26
TC 29
Z9 31
U1 0
U2 8
PU BIOMED CENTRAL LTD
PI LONDON
PA 236 GRAYS INN RD, FLOOR 6, LONDON WC1X 8HL, ENGLAND
SN 1471-2377
EI 
J9 BMC NEUROL
JI BMC Neurol.
PD APR 6
PY 2014
VL 14
IS 
BP 
EP 
DI 10.1186/1471-2377-14-76
PG 8
WC Clinical Neurology
SC Neurosciences & Neurology
GA AF3MT
UT WOS:000334617100001
PM 24708629
DA 2024-02-02
ER

PT J
AU Wakade, C
   Chong, R
   Bradley, E
   Thomas, B
   Morgan, J
AF Wakade, Chandramohan
   Chong, Raymond
   Bradley, Eric
   Thomas, Bobby
   Morgan, John
TI Upregulation of GPR109A in Parkinson's Disease
SO PLOS ONE
LA English
DT Article
ID sleep behavior disorder; nicotinic-acid; postural instability; rapid assessment; messenger-rna; scale; dysfunction; metabolism; expression; pathways
AB Background: Anecdotal animal and human studies have implicated the symptomatic and neuroprotective roles of niacin in Parkinson's disease (PD). Niacin has a high affinity for GPR109A, an anti-inflammatory receptor. Niacin is also thought to be involved in the regulation of circadian rhythm. Here we evaluated the relationships among the receptor, niacin levels and EEG night-sleep in individuals with PD. Methods and Findings: GPR109A expression (blood and brain), niacin index (NAD-NADP ratio) and cytokine markers (blood) were analyzed. Measures of night-sleep function (EEG) and perceived sleep quality (questionnaire) were assessed. We observed significant up-regulation of GPR109A expression in the blood as well as in the substantia nigra (SN) in the PD group compared to age-matched controls. Confocal microscopy demonstrated co-localization of GPR109A staining with microglia in PD SN. Pro and anti-inflammatory cytokines did not show significant differences between the groups; however IL1-beta, IL-4 and IL-7 showed an upward trend in PD. Time to sleep (sleep latency), EEG REM and sleep efficiency were different between PD and age-matched controls. Niacin levels were lower in PD and were associated with increased frequency of experiencing body pain and decreased duration of deep sleep. Conclusions: The findings of associations among the GPR109A receptor, niacin levels and night-sleep function in individuals with PD are novel. Further studies are needed to understand the pathophysiological mechanisms of action of niacin, GPR109A expression and their associations with night-sleep function. It would be also crucial to study GPR109A expression in neurons, astrocytes, and microglia in PD. A clinical trial to determine the symptomatic and/or neuroprotective effect of niacin supplementation is warranted.
C1 [Wakade, Chandramohan; Chong, Raymond; Bradley, Eric] Georgia Regents Univ, Dept Phys Therapy, Augusta, GA 30912 USA.
   [Thomas, Bobby] Georgia Regents Univ, Dept Pharmacol & Toxicol & Neurol, Augusta, GA USA.
   [Morgan, John] Georgia Regents Univ, Dept Neurol, Augusta, GA USA.
C3 University System of Georgia; Augusta University; University System of Georgia; Augusta University; University System of Georgia; Augusta University
RP Wakade, C (corresponding author), Georgia Regents Univ, Dept Phys Therapy, Augusta, GA 30912 USA.
EM cwakade@gru.edu; rchong@gru.edu
FU National Parkinson's Foundation, CSRA [20000-01080000-12100-64076-PSG00028]; NIH [NS060885]
CR Alisky JM, 2005, NUTR NEUROSCI, V8, P327, DOI 10.1080/10284150500484638
   Anderson DW, 2008, EUR J NEUROSCI, V28, P610, DOI 10.1111/j.1460-9568.2008.06356.x
   Arduíno DM, 2010, CNS NEUROL DISORD-DR, V9, P105, DOI 10.2174/187152710790966687
   Asher G, 2011, CELL METAB, V13, P125, DOI 10.1016/j.cmet.2011.01.006
   Ban N, 2013, EXP GERONTOL, V48, P1212, DOI 10.1016/j.exger.2013.04.010
   Banati RB, 1998, MOVEMENT DISORD, V13, P221, DOI 10.1002/mds.870130205
   Belenky P, 2007, CELL, V129, P473, DOI 10.1016/j.cell.2007.03.024
   Bellet MM, 2010, J CELL SCI, V123, P3837, DOI 10.1242/jcs.051649
   BENDER DA, 1979, CLIN SCI MOL MED, V56, P89, DOI 10.1042/cs0560089
   BIRKMAYER JGD, 1993, ACTA NEUROL SCAND, V87, P32
   Björklund A, 2010, PROG BRAIN RES, V184, P113, DOI 10.1016/S0079-6123(10)84006-3
   Boeve BF, 2013, LANCET NEUROL, V12, P469, DOI 10.1016/S1474-4422(13)70054-1
   Canani RB, 2011, WORLD J GASTROENTERO, V17, P1519, DOI 10.3748/wjg.v17.i12.1519
   Chahine LM, 2013, MOVEMENT DISORD, V28, P1146, DOI 10.1002/mds.25438
   Chai JT, 2013, CURR ATHEROSCLER REP, V15, P0, DOI 10.1007/s11883-013-0325-9
   Chang HC, 2013, CELL, V153, P1448, DOI 10.1016/j.cell.2013.05.027
   Chaudhuri KR, 2002, J NEUROL NEUROSUR PS, V73, P629, DOI 10.1136/jnnp.73.6.629
   Chen JL, 2007, ANN NEUROL, V62, P49, DOI 10.1002/ana.21160
   Chong RKY, 2012, INT J CLIN PRACT, V66, P718, DOI 10.1111/j.1742-1241.2012.02927.x
   Chong RKY, 2011, EUR J NEUROL, V18, P260, DOI 10.1111/j.1468-1331.2010.03115.x
   Cohen J, 1988, STAT POWER ANAL BEHA, V0, P0, DOI DOI 10.4324/9780203771587
   Crotty S, 2008, EUR J NEUROSCI, V27, P294, DOI 10.1111/j.1460-9568.2007.06018.x
   Digby JE, 2011, CIRCULATION, V124, P0
   Digby JE, 2012, ARTERIOSCL THROM VAS, V32, P669, DOI 10.1161/ATVBAHA.111.241836
   Digby JE, 2010, ATHEROSCLEROSIS, V209, P89, DOI 10.1016/j.atherosclerosis.2009.08.045
   Fall PA, 1999, MOVEMENT DISORD, V14, P28, DOI 10.1002/1531-8257(199901)14:1&lt;28::AID-MDS1007&gt;3.0.CO;2-O
   FOLSTEIN MF, 1975, J PSYCHIAT RES, V12, P189, DOI 10.1016/0022-3956(75)90026-6
   Gagne JJ, 2010, NEUROLOGY, V74, P995, DOI 10.1212/WNL.0b013e3181d5a4a3
   Ganji SH, 2009, ATHEROSCLEROSIS, V202, P68, DOI 10.1016/j.atherosclerosis.2008.04.044
   Ghosh S, 2010, BBA-GENE REGUL MECH, V1799, P681, DOI 10.1016/j.bbagrm.2010.08.002
   Gille A, 2008, ANNU REV PHARMACOL, V48, P79, DOI 10.1146/annurev.pharmtox.48.113006.094746
   Goetz CG, 2004, MOVEMENT DISORD, V19, P1020, DOI 10.1002/mds.20213
   Goetz CG, 2003, MOVEMENT DISORD, V18, P738, DOI 10.1002/mds.10473
   Han M, 2012, PLOS ONE, V7, P0, DOI 10.1371/journal.pone.0032383
   Hasan D, 2012, J NEUROINFLAMM, V9, P0, DOI 10.1186/1742-2094-9-222
   Hoane MR, 2006, J NEUROTRAUM, V23, P1535, DOI 10.1089/neu.2006.23.1535
   HUGHES AJ, 1992, J NEUROL NEUROSUR PS, V55, P181, DOI 10.1136/jnnp.55.3.181
   Imai SI, 2010, BBA-PROTEINS PROTEOM, V1804, P1584, DOI 10.1016/j.bbapap.2009.10.024
   Jenkinson C, 1997, AGE AGEING, V26, P353, DOI 10.1093/ageing/26.5.353
   Jenkinson C, 2007, PARKINSONISM RELAT D, V13, P22, DOI 10.1016/j.parkreldis.2006.06.006
   Jia HQ, 2008, J NEUROSCI RES, V86, P2083, DOI 10.1002/jnr.21650
   Jung-Hynes B, 2010, J PINEAL RES, V48, P9, DOI 10.1111/j.1600-079X.2009.00729.x
   Kashiwaya Y, 2000, P NATL ACAD SCI USA, V97, P5440, DOI 10.1073/pnas.97.10.5440
   Khan NA, 2014, EMBO MOL MED, V6, P721, DOI 10.1002/emmm.201403943
   Kigerl KA, 2009, J NEUROSCI, V29, P13435, DOI 10.1523/JNEUROSCI.3257-09.2009
   Lawrence T, 2011, NAT REV IMMUNOL, V11, P750, DOI 10.1038/nri3088
   Maciejewski-Lenoir D, 2006, J INVEST DERMATOL, V126, P2637, DOI 10.1038/sj.jid.5700586
   Martin PM, 2009, MOL VIS, V15, P362
   Mendelsohn AR, 2014, REJUV RES, V17, P62, DOI 10.1089/rej.2014.1546
   Offermanns S, 2006, TRENDS PHARMACOL SCI, V27, P384, DOI 10.1016/j.tips.2006.05.008
   Pearl SM, 2000, SYNAPSE, V36, P95, DOI 10.1002/(SICI)1098-2396(200005)36:2<95::AID-SYN2>3.0.CO;2-U
   Peek CB, 2013, SCIENCE, V342, P591, DOI 10.1126/science.1243417
   Peeraully T, 2012, MOVEMENT DISORD, V27, P1729, DOI 10.1002/mds.25197
   Piper PW, 2006, MECH AGEING DEV, V127, P733, DOI 10.1016/j.mad.2006.05.004
   Poewe W, 2006, J NEUROL, V253, P2, DOI 10.1007/s00415-006-7002-7
   Postuma RB, 2012, BRAIN, V135, P1860, DOI 10.1093/brain/aws093
   Ramsey KM, 2013, METHODS MOL BIOL, V1077, P285, DOI 10.1007/978-1-62703-637-5_19
   REIMUND E, 1991, MED HYPOTHESES, V34, P275, DOI 10.1016/0306-9877(91)90224-M
   Sancar G, 2014, CELLULAR MOL LIFE SC, V0, P0
   Sasaki Y, 2006, J NEUROSCI, V26, P8484, DOI 10.1523/JNEUROSCI.2320-06.2006
   Sassone-Corsi P, 2012, ENDOCRINOLOGY, V153, P1, DOI 10.1210/en.2011-1535
   Segain JP, 2000, GUT, V47, P397, DOI 10.1136/gut.47.3.397
   Shambroom JR, 2011, J SLEEP RES, V0, P0
   Sixel-Döring F, 2011, NEUROLOGY, V77, P1048, DOI 10.1212/WNL.0b013e31822e560e
   Stebbins GT, 1999, MOVEMENT DISORD, V14, P585, DOI 10.1002/1531-8257(199907)14:4<585::AID-MDS1006>3.0.CO;2-3
   Taggart AKP, 2005, J BIOL CHEM, V280, P26649, DOI 10.1074/jbc.C500213200
   Wakade C, 2014, NIACIN SUPPLEM UNPUB, V0, P0
   Wakade C, 2010, J NEUROSURG, V113, P1195, DOI 10.3171/2010.3.JNS091212
   Yoshino Jun, 2013, NIHON RINSHO, V71, P2187
NR 69
TC 61
Z9 66
U1 0
U2 9
PU PUBLIC LIBRARY SCIENCE
PI SAN FRANCISCO
PA 1160 BATTERY STREET, STE 100, SAN FRANCISCO, CA 94111 USA
SN 1932-6203
EI 
J9 PLOS ONE
JI PLoS One
PD OCT 17
PY 2014
VL 9
IS 10
BP 
EP 
DI 10.1371/journal.pone.0109818
PG 10
WC Multidisciplinary Sciences
SC Science & Technology - Other Topics
GA AT8TF
UT WOS:000345204100030
PM 25329911
DA 2024-02-02
ER

PT J
AU Slow, EJ
   Postuma, RB
   Lang, AE
AF Slow, Elizabeth J.
   Postuma, Ronald B.
   Lang, Anthony E.
TI Implications of nocturnal symptoms towards the early diagnosis of Parkinson's disease
SO JOURNAL OF NEURAL TRANSMISSION
LA English
DT Article
DE Parkinson disease; REM sleep behavior disorder; Pre-motor diagnosis; Restless legs syndrome; Excessive daytime sleepiness
ID sleep behavior disorder; restless legs syndrome; excessive daytime sleepiness; mild cognitive impairment; neurodegenerative disease; transcranial sonography; delayed emergence; risk; hypocretin; hyperechogenicity
AB Nocturnal symptoms are frequent in Parkinson disease (PD) and consist of nocturnal sleep disorders such as REM sleep behavior disorder (RBD) and restless legs syndrome. There is an increasing need for reliable, early, pre-motor diagnosis of PD, since motor symptoms occur when there is already significant neuronal loss. Recent prospective studies have shown that over 80 % of idiopathic RBD patients over time converted to PD and related synucleinopathies. RBD patients have autonomic, visual, and olfactory dysfunction as well as neuroimaging abnormalities similar to those seen in PD. Studies have shown that neuroimaging abnormalities and visual and olfactory dysfunction can help predict which RBD patients will likely convert to a neurodegenerative diagnosis within a short follow-up period. These factors make RBD an ideal population for prediction to PD conversion, allowing future testing and eventual use of neuroprotective strategies.
C1 [Slow, Elizabeth J.; Lang, Anthony E.] Univ Toronto, Toronto Western Hosp, Div Neurol, Movement Disorders Ctr, Toronto, ON M5T 2S8, Canada.
   [Postuma, Ronald B.] McGill Univ, Montreal Gen Hosp, Dept Neurol, Montreal, PQ H3G 1A4, Canada.
   [Postuma, Ronald B.] Hop Sacre Coeur, Ctr Etud Avancees Med Sommeil, Montreal, PQ H4J 1C5, Canada.
C3 University of Toronto; University Health Network Toronto; McGill University; Universite de Montreal
RP Lang, AE (corresponding author), Univ Toronto, Toronto Western Hosp, Div Neurol, Movement Disorders Ctr, 399 Bathurst St,7 McL, Toronto, ON M5T 2S8, Canada.
EM lang@uhnresearch.ca
CR Abbott RD, 2005, NEUROLOGY, V65, P1442, DOI 10.1212/01.wnl.0000183056.89590.0d
   Abbott RD, 2001, NEUROLOGY, V57, P456, DOI 10.1212/WNL.57.3.456
   Albin RL, 2000, NEUROLOGY, V55, P1410, DOI 10.1212/WNL.55.9.1410
   Allen RP, 2005, ARCH INTERN MED, V165, P1286, DOI 10.1001/archinte.165.11.1286
   Allen RP, 2001, NEUROLOGY, V56, P263, DOI 10.1212/WNL.56.2.263
   Berg D, 2008, LANCET NEUROL, V7, P1044, DOI 10.1016/S1474-4422(08)70239-4
   Berg D, 2013, LANCET NEUROL, V12, P514, DOI 10.1016/S1474-4422(13)70047-4
   Biousse V, 2004, NEUROLOGY, V62, P177, DOI 10.1212/01.WNL.0000103444.45882.D8
   Boeve BF, 2013, SLEEP MED, V14, P754, DOI 10.1016/j.sleep.2012.10.015
   Boeve BF, 2013, LANCET NEUROL, V12, P469, DOI 10.1016/S1474-4422(13)70054-1
   Boeve BF, 2011, SLEEP MED, V12, P445, DOI 10.1016/j.sleep.2010.12.009
   Booij J, 1997, J NEUROL NEUROSUR PS, V62, P133, DOI 10.1136/jnnp.62.2.133
   Boot BP, 2012, ANN NEUROL, V71, P49, DOI 10.1002/ana.22655
   Braak H, 2003, NEUROBIOL AGING, V24, P197, DOI 10.1016/S0197-4580(02)00065-9
   Calzetti S, 2009, NEUROL SCI, V30, P119, DOI 10.1007/s10072-009-0037-7
   Cervenka S, 2006, BRAIN, V129, P2017, DOI 10.1093/brain/awl163
   Claassen DO, 2010, NEUROLOGY, V75, P494, DOI 10.1212/WNL.0b013e3181ec7fac
   Compta Y, 2009, BRAIN, V132, P3308, DOI 10.1093/brain/awp263
   De Cock VC, 2008, NAT CLIN PRACT NEURO, V4, P254, DOI 10.1038/ncpneuro0775
   Drouot X, 2003, NEUROLOGY, V61, P540, DOI 10.1212/01.WNL.0000078194.53210.48
   Eisensehr I, 2001, NEUROLOGY, V57, P1307, DOI 10.1212/WNL.57.7.1307
   Fronczek R, 2007, BRAIN, V130, P1577, DOI 10.1093/brain/awm090
   Gagnon Jean-Francois, 2012, FRONT NEUROL, V3, P82, DOI 10.3389/fneur.2012.00082
   Gagnon JF, 2009, ANN NEUROL, V66, P39, DOI 10.1002/ana.21680
   Gao JJ, 2011, AM J EPIDEMIOL, V173, P1032, DOI 10.1093/aje/kwq478
   Gao XA, 2010, MOVEMENT DISORD, V25, P2654, DOI 10.1002/mds.23256
   Godau J, 2010, INT REV NEUROBIOL, V90, P199, DOI 10.1016/S0074-7742(10)90015-9
   Haehner A, 2009, PARKINSONISM RELAT D, V15, P490, DOI 10.1016/j.parkreldis.2008.12.005
   Hagell P, 2007, J SLEEP RES, V16, P102, DOI 10.1111/j.1365-2869.2007.00570.x
   Hobson DE, 2002, JAMA-J AM MED ASSOC, V287, P455, DOI 10.1001/jama.287.4.455
   Iranzo A, 2013, LANCET NEUROL, V12, P443, DOI 10.1016/S1474-4422(13)70056-5
   Iranzo A, 2011, LANCET NEUROL, V10, P797, DOI 10.1016/S1474-4422(11)70152-1
   Iranzo A, 2006, LANCET NEUROL, V5, P572, DOI 10.1016/S1474-4422(06)70476-8
   Iranzo A, 2010, LANCET NEUROL, V9, P1070, DOI 10.1016/S1474-4422(10)70216-7
   Iwanami M, 2010, SLEEP MED, V11, P361, DOI 10.1016/j.sleep.2009.12.006
   Leentjens AFG, 2003, MOVEMENT DISORD, V18, P414, DOI 10.1002/mds.10387
   Loo HV, 2008, J NEUROL SCI, V266, P145, DOI 10.1016/j.jns.2007.09.033
   Miyamoto T, 2006, NEUROLOGY, V67, P2236, DOI 10.1212/01.wnl.0000249313.25627.2e
   Miyamoto T, 2010, MOVEMENT DISORD, V25, P1524, DOI 10.1002/mds.23170
   Mollenhauer B, 2013, NEUROLOGY, V81, P1226, DOI 10.1212/WNL.0b013e3182a6cbd5
   Nomura T, 2006, MOVEMENT DISORD, V21, P380, DOI 10.1002/mds.20734
   Pacchetti C, 2005, MOVEMENT DISORD, V20, P1439, DOI 10.1002/mds.20582
   Parkinson J, 2002, J NEUROPSYCH CLIN N, V14, P223, DOI 10.1176/appi.neuropsych.14.2.223
   Pittock SJ, 2004, MOVEMENT DISORD, V19, P695, DOI 10.1002/mds.20042
   Postuma RB, 2008, J NEUROL NEUROSUR PS, V79, P1117, DOI 10.1136/jnnp.2008.149195
   Postuma RB, 2012, BRAIN, V135, P1860, DOI 10.1093/brain/aws093
   Postuma RB, 2010, NEUROLOGY, V74, P239, DOI 10.1212/WNL.0b013e3181ca0166
   Postuma RB, 2009, BRAIN, V132, P3298, DOI 10.1093/brain/awp244
   Postuma RB, 2009, NEUROLOGY, V72, P1296, DOI 10.1212/01.wnl.0000340980.19702.6e
   Postuma RB, 2006, NEUROLOGY, V66, P845, DOI 10.1212/01.wnl.0000203648.80727.5b
   Postuma RB, 2008, MOVEMENT DISORD, V23, P1665, DOI 10.1002/mds.22099
   Postuma RB, 2012, MOVEMENT DISORD, V27, P720, DOI 10.1002/mds.24939
   Postuma RB, 2011, ANN NEUROL, V69, P811, DOI 10.1002/ana.22282
   Postuma RB, 2010, MOVEMENT DISORD, V25, P2304, DOI 10.1002/mds.23347
   Romenets Silvia Rios, 2012, MOV DISORD, V27, P996, DOI 10.1002/mds.25086
   Schenck CH, 2013, SLEEP MED, V14, P744, DOI 10.1016/j.sleep.2012.10.009
   Schenck CH, 1996, NEUROLOGY, V46, P388, DOI 10.1212/WNL.46.2.388
   Shin HY, 2013, NEUROL SCI, V34, P935, DOI 10.1007/s10072-012-1164-0
   Siegel JM, 2006, NAT NEUROSCI, V9, P721, DOI 10.1038/nn0606-721
   Stiasny-Kolster K, 2007, MOVEMENT DISORD, V22, P2386, DOI 10.1002/mds.21740
   Stockner H, 2009, MOVEMENT DISORD, V24, P1906, DOI 10.1002/mds.22483
   Thannickal TC, 2007, BRAIN, V130, P1586, DOI 10.1093/brain/awm097
   Trenkwalder C, 1999, MOVEMENT DISORD, V14, P141, DOI 10.1002/1531-8257(199901)14:1<141::AID-MDS1024>3.0.CO;2-B
   Turjanski N, 1999, NEUROLOGY, V52, P932, DOI 10.1212/WNL.52.5.932
NR 64
TC 12
Z9 14
U1 0
U2 11
PU SPRINGER WIEN
PI WIEN
PA SACHSENPLATZ 4-6, PO BOX 89, A-1201 WIEN, AUSTRIA
SN 0300-9564
EI 1435-1463
J9 J NEURAL TRANSM
JI J. Neural Transm.
PD AUG 15
PY 2014
VL 121
IS 
BP S49
EP S57
DI 10.1007/s00702-014-1168-4
PG 9
WC Clinical Neurology; Neurosciences
SC Neurosciences & Neurology
GA AM4NO
UT WOS:000339831700007
PM 24500032
DA 2024-02-02
ER

PT J
AU Ylikoski, A
   Martikainen, K
   Partinen, M
AF Ylikoski, Ari
   Martikainen, Kirsti
   Partinen, Markku
TI Parasomnias and isolated sleep symptoms in Parkinson's disease: A questionnaire study on 661 patients
SO JOURNAL OF THE NEUROLOGICAL SCIENCES
LA English
DT Article
DE Parkinson's disease; Sleep; RBD; Other parasomnias; Isolated sleep symptoms
ID disorder screening questionnaire; restless legs syndrome; behavior disorder; nonmotor symptoms; prevalence; sleepwalking; bruxism
AB Background: Sleep disorders are among the most common non-motor symptoms in Parkinson's disease. Method: The prevalence of parasomnias and their association with other symptoms were studied in a questionnaire study among 1447 randomly selected Parkinson patients, aged 43 to 89 years. The response rate was 59.0% and of these 77% had answered to all questions that were used in the analyses (N = 661). Results: The prevalence of REM sleep behavior disorder (RED) evaluated by the RBDSQ >= 6 was 39.0%. The occurrences of other parasomnias (>= 1/week) in patients with PD were: nightmares 17.2%, night terrors 3.9%, s leepwalking 1.8%, enuresis 21.0%, and hallucinations 153%. Occurrences >= 1/week) of the isolated sleep symptoms were: nocturnal sweating 28.8%, bruxism4.7%, and sleep talking 21.7%. Association of RBD with sleepwalking (parasomnia overlap disorder) was found in 1.7% of all PD patients. Adjusted logistic regression analysis showed that weekly nightmares (OR 12.5; 95% CI 53 to 29.7), hallucinations (OR 5.1; 2.1 to 12.4), sleep talking (OR 11.6; 5.9 to 22.8), male gender (OR 1.9; 1.1 to 3.1), and restless legs syndrome (OR 4.7; 1.7 to 13.2) associated with the presence of RED. Conclusion: Parkinson patients with RED have often also other parasomnias and/or isolated sleep symptoms. (C) 2014 Elsevier B.V. All rights reserved.
C1 [Ylikoski, Ari; Partinen, Markku] Vitalmed Res Ctr, Helsinki Sleep Clin, Helsinki 00420, Finland.
   [Ylikoski, Ari] Hosp Laakso, Dept Neurol, Helsinki, Finland.
   [Martikainen, Kirsti] Finnish Parkinson Fdn, Finnish Parkinson Assoc, Turku, Finland.
   [Partinen, Markku] Univ Helsinki, Inst Clin Med, Dept Clin Neurosci, Helsinki, Finland.
C3 University of Helsinki
RP Ylikoski, A (corresponding author), Vitalmed Res Ctr, Helsinki Sleep Clin, Sitratori 3, Helsinki 00420, Finland.
EM ari.ylikoski@fimnet.fi
FU Finnish Parkinson Foundation
CR Ahlberg K, 2005, ACTA ODONTOL SCAND, V63, P94, DOI 10.1080/00016350510019757
   [Anonymous], 2014, INTERNATIONAL CLASSIFICATION OF SLEEP DISORDERS, Vthird, P0
   Avidan AY, 2009, SEMIN NEUROL, V29, P372, DOI 10.1055/s-0029-1237126
   Barone P, 2009, MOVEMENT DISORD, V24, P1641, DOI 10.1002/mds.22643
   Bjorvatn B, 2010, SLEEP MED, V11, P1031, DOI 10.1016/j.sleep.2010.07.011
   Boeve BF, 2011, SLEEP MED, V12, P445, DOI 10.1016/j.sleep.2010.12.009
   Butler RJ, 2008, SCAND J UROL NEPHROL, V42, P257, DOI 10.1080/00365590701748054
   de la Hoz-Aizpurua JL, 2011, MED ORAL PATOL ORAL, V16, PE231, DOI 10.4317/medoral.16.e231
   Forsaa EB, 2010, ARCH NEUROL-CHICAGO, V67, P996, DOI 10.1001/archneurol.2010.166
   Goetz CG, 2010, NEUROLOGY, V75, P1773, DOI 10.1212/WNL.0b013e3181fd6158
   Härmä M, 2008, CHRONOBIOL INT, V25, P413, DOI 10.1080/07420520802106769
   Jain S, 2011, PARKINSONISM RELAT D, V17, P77, DOI 10.1016/j.parkreldis.2010.08.022
   JOHNS MW, 1993, CHEST, V103, P30, DOI 10.1378/chest.103.1.30
   KELTIKANGASJARVINEN L, 1987, PSYCHOL REP, V60, P111, DOI 10.2466/pr0.1987.60.1.111
   LAVIGNE GJ, 1994, SLEEP, V17, P739
   Li SX, 2010, SLEEP MED, V11, P43, DOI 10.1016/j.sleep.2009.06.008
   Miyamoto T, 2009, SLEEP MED, V10, P1151, DOI 10.1016/j.sleep.2009.05.007
   Nomura T, 2011, SLEEP MED, V12, P711, DOI 10.1016/j.sleep.2011.01.015
   Ohinmaa A, 1996, EUROQOL PLEN M BARC, V0, P67
   Olson EJ, 2000, BRAIN, V123, P331, DOI 10.1093/brain/123.2.331
   PARTINEN M, 1995, J SLEEP RES, V4, P150, DOI 10.1111/j.1365-2869.1995.tb00205.x
   Poryazova R, 2007, ARCH NEUROL-CHICAGO, V64, P1524, DOI 10.1001/archneur.64.10.1524
   Postuma RB, 2012, MOVEMENT DISORD, V27, P720, DOI 10.1002/mds.24939
   Romenets SR, 2012, PARKINSONISM RELAT D, V18, P54, DOI 10.1016/j.parkreldis.2011.08.013
   Schenck CH, 1997, SLEEP, V20, P972, DOI 10.1093/sleep/20.11.972
   Stiasny-Kolster K, 2007, MOVEMENT DISORD, V22, P2386, DOI 10.1002/mds.21740
   WILLIAMS A, 1990, HEALTH POLICY, V16, P199
   Zadra Antonio, 2011, HANDB CLIN NEUROL, V99, P851, DOI 10.1016/B978-0-444-52007-4.00011-4
NR 28
TC 31
Z9 36
U1 0
U2 11
PU ELSEVIER
PI AMSTERDAM
PA RADARWEG 29, 1043 NX AMSTERDAM, NETHERLANDS
SN 0022-510X
EI 1878-5883
J9 J NEUROL SCI
JI J. Neurol. Sci.
PD NOV 15
PY 2014
VL 346
IS 1-2
BP 204
EP 208
DI 10.1016/j.jns.2014.08.025
PG 5
WC Clinical Neurology; Neurosciences
SC Neurosciences & Neurology
GA AU9YH
UT WOS:000345947400033
PM 25201715
DA 2024-02-02
ER

PT J
AU Aarsland, D
   Taylor, JP
   Weintraub, D
AF Aarsland, Dag
   Taylor, John-Paul
   Weintraub, Daniel
TI Psychiatric issues in cognitive impairment
SO MOVEMENT DISORDERS
LA English
DT Review
DE Neuropsychiatric symptoms, Parkinson's disease, cognitive impairment, depression, psychosis, anxiety, apathy
ID sleep behavior disorder; parkinsons-disease patients; progressive supranuclear palsy; excessive daytime sleepiness; impulse control disorders; placebo-controlled trial; double-blind; neuropsychiatric symptoms; rem-sleep; corticobasal degeneration
AB Neuropsychiatric symptoms (NPS) such as depression, hallucinations and apathy commonly occur in Parkinson's disease (PD) and have major clinical consequences including a negative impact on quality of life. This review discusses the epidemiology, clinical features, diagnostic procedures and treatment issues of NPS in PD and related disorders in the perspective of cognitive impairment, focusing on depression, anxiety, visual hallucinations, apathy, sleep disturbances, impulse control disorder and non-motor fluctuations. The majority of NPS are more common in PD patients with dementia, possibly related to shared underlying pathologies. Recent studies also suggest that NPS are associated with mild cognitive impairment in PD, in particular with the amnestic type. Accurate diagnosis of NPS is important but can be difficult, due to overlapping symptoms and similar appearance of symptoms of motor symptoms of parkinsonism, cognitive impairment, mood disorders and apathy. There are few systematic studies focusing on the management of NPS in PD with cognitive impairment. (c) 2014 International Parkinson and Movement Disorder Society
C1 [Aarsland, Dag] Karolinska Inst, Dept Neurobiol Care Sci & Soc, Alzheimers Dis Res Ctr, Stockholm, Sweden.
   [Aarsland, Dag] Stavanger Univ Hosp, Ctr Age Related Med, Stavanger, Norway.
   [Aarsland, Dag] Akershus Univ Hosp, Dept Geriatr Psychiat, Oslo, Norway.
   [Taylor, John-Paul] Inst Ageing & Hlth, Newcastle Upon Tyne, Tyne & Wear, England.
   [Taylor, John-Paul] Tyne & Wear NHS Trust, Newcastle Upon Tyne, Tyne & Wear, England.
   [Weintraub, Daniel] Univ Penn, Perelman Sch Med, Philadelphia, PA 19104 USA.
   [Weintraub, Daniel] Educ & Clin Ctr PADRECC, Parkinsons Dis Res, Philadelphia, PA USA.
   [Weintraub, Daniel] MIRECC, Philadelphia, PA USA.
   [Weintraub, Daniel] Philadelphia Vet Affairs Med Ctr, Philadelphia, PA USA.
C3 Karolinska Institutet; Stavanger University Hospital; University of Oslo; Newcastle University - UK; Newcastle Upon Tyne Hospitals NHS Foundation Trust; University of Pennsylvania; University of Pennsylvania; Pennsylvania Medicine; US Department of Veterans Affairs; Veterans Health Administration (VHA); Philadelphia Veterans Affairs Medical Center
RP Aarsland, D (corresponding author), Karolinska Inst, Dept Neurobiol Care Sci & Soc, Alzheimers Dis Res Ctr, Stockholm, Sweden.
EM daarsland@gmail.com
FU NINDS NIH HHS [P50 NS053488] Funding Source: Medline
CR Aarsland D, 2004, ARCH NEUROL-CHICAGO, V61, P1906, DOI 10.1001/archneur.61.12.1906
   Aarsland D, 1999, J NEUROL NEUROSUR PS, V67, P492, DOI 10.1136/jnnp.67.4.492
   Aarsland D, 2001, INT J GERIATR PSYCH, V16, P528, DOI 10.1002/gps.389
   Aarsland D, 2003, ARCH NEUROL-CHICAGO, V60, P387, DOI 10.1001/archneur.60.3.387
   Aarsland D, 1999, ARCH NEUROL-CHICAGO, V56, P595, DOI 10.1001/archneur.56.5.595
   Aarsland D, 2009, J NEUROL NEUROSUR PS, V80, P928, DOI 10.1136/jnnp.2008.166959
   Aarsland D, 2001, J NEUROPSYCH CLIN N, V13, P42, DOI 10.1176/appi.neuropsych.13.1.42
   Aarsland D, 2001, INT J GERIATR PSYCH, V16, P184, DOI 10.1002/1099-1166(200102)16:2<184::AID-GPS304>3.0.CO;2-K
   Aarsland D, 2007, J NEUROL NEUROSUR PS, V78, P36, DOI 10.1136/jnnp.2005.083113
   Aarsland D, 2012, NAT REV NEUROL, V8, P35, DOI 10.1038/nrneurol.2011.189
   Aarsland D, 2009, LANCET NEUROL, V8, P613, DOI 10.1016/S1474-4422(09)70146-2
   Abbott RD, 2005, NEUROLOGY, V65, P1442, DOI 10.1212/01.wnl.0000183056.89590.0d
   Adler CH, 2003, MOVEMENT DISORD, V18, P287, DOI 10.1002/mds.10390
   Bak TH, 2005, NEUROCASE, V11, P268, DOI 10.1080/13554790590962997
   Ballard C, 2005, BMJ-BRIT MED J, V330, P874, DOI 10.1136/bmj.38369.459988.8F
   Ballard CG, 2002, NEUROLOGY, V59, P1714, DOI 10.1212/01.WNL.0000036908.39696.FD
   Ballard C, 2009, LANCET NEUROL, V8, P151, DOI 10.1016/S1474-4422(08)70295-3
   Banerjee S, 2011, LANCET, V378, P403, DOI 10.1016/S0140-6736(11)60830-1
   Barnes J, 2008, J NEUROL NEUROSUR PS, V79, P190, DOI 10.1136/jnnp.2007.116202
   Birdi S, 2002, MOVEMENT DISORD, V17, P1255, DOI 10.1002/mds.10211
   Bliwise DL, 2014, MOVEMENT DISORD, V29, P83, DOI 10.1002/mds.25707
   Boeve BF, 2001, MOVEMENT DISORD, V16, P622, DOI 10.1002/mds.1120
   Boeve BF, 2013, LANCET NEUROL, V12, P469, DOI 10.1016/S1474-4422(13)70054-1
   Bolitho SJ, 2013, PLOS ONE, V8, P0, DOI 10.1371/journal.pone.0081233
   Bronnick K, 2005, ACTA PSYCHIAT SCAND, V112, P201, DOI 10.1111/j.1600-0447.2005.00562.x
   Bronnick K, 2011, MOVEMENT DISORD, V26, P824, DOI 10.1002/mds.23525
   Brown RG, 2011, J NEUROL NEUROSUR PS, V82, P803, DOI 10.1136/jnnp.2010.213652
   Brown RG, 2010, BRAIN, V133, P2382, DOI 10.1093/brain/awq158
   Bruns MB, 2013, INT REV PSYCHIATR, V25, P197, DOI 10.3109/09540261.2013.766154
   Burn D, 2006, MOVEMENT DISORD, V21, P1899, DOI 10.1002/mds.21077
   Chaudhuri KR, 2010, MOVEMENT DISORD, V25, P704, DOI 10.1002/mds.22868
   Claassen DO, 2010, NEUROLOGY, V75, P494, DOI 10.1212/WNL.0b013e3181ec7fac
   Claassen DO, 2011, BEHAV NEUROSCI, V125, P492, DOI 10.1037/a0023795
   Collerton Daniel, 2005, BEHAV BRAIN SCI, V28, P737
   Cummings J, 2014, LANCET, V383, P533, DOI 10.1016/S0140-6736(13)62106-6
   de Maindreville AD, 2005, MOVEMENT DISORD, V20, P212, DOI 10.1002/mds.20263
   Diederich NJ, 2009, NAT REV NEUROL, V5, P331, DOI 10.1038/nrneurol.2009.62
   Diederich NJ, 2005, MOVEMENT DISORD, V20, P130, DOI 10.1002/mds.20308
   Djamshidian A, 2011, NEUROPSYCHOLOGIA, V49, P2483, DOI 10.1016/j.neuropsychologia.2011.04.026
   Djamshidian A, 2010, MOVEMENT DISORD, V25, P2203, DOI 10.1002/mds.23247
   Dobkin RD, 2013, J GERIATR PSYCH NEUR, V26, P105, DOI 10.1177/0891988713481269
   Dobkin RD, 2012, J CONSULT CLIN PSYCH, V80, P694, DOI 10.1037/a0027695
   Dobkin RD, 2011, AM J PSYCHIAT, V168, P1066, DOI 10.1176/appi.ajp.2011.10111669
   Dobkin RD, 2011, AM J GERIAT PSYCHIAT, V19, P222, DOI 10.1097/JGP.0b013e3181e448f7
   Dobkin RD, 2010, J NEUROPSYCH CLIN N, V22, P188, DOI 10.1176/appi.neuropsych.22.2.188
   Dowling GA, 2005, SLEEP MED, V6, P459, DOI 10.1016/j.sleep.2005.04.004
   Duffy JD, 1997, PSYCHIAT ANN, V27, P39, DOI 10.3928/0048-5713-19970101-10
   Dujardin K, 2007, MOVEMENT DISORD, V22, P778, DOI 10.1002/mds.21316
   Ehrt U, 2010, J NEUROL NEUROSUR PS, V81, P160, DOI 10.1136/jnnp.2009.186239
   Eisensehr I, 2003, SLEEP, V26, P507, DOI 10.1093/sleep/26.5.507
   Emre M, 2004, NEW ENGL J MED, V351, P2509, DOI 10.1056/NEJMoa041470
   Emre M, 2007, MOVEMENT DISORD, V22, P1689, DOI 10.1002/mds.21507
   Emre M, 2010, LANCET NEUROL, V9, P969, DOI 10.1016/S1474-4422(10)70194-0
   Erro R, 2013, J NEUROL NEUROSUR PS, V84, P14, DOI 10.1136/jnnp-2012-303419
   FACTOR SA, 1990, MOVEMENT DISORD, V5, P280, DOI 10.1002/mds.870050404
   Factor SA, 2003, NEUROLOGY, V60, P1756, DOI 10.1212/01.WNL.0000068010.82167.CF
   Fénelon G, 2000, BRAIN, V123, P733, DOI 10.1093/brain/123.4.733
   Fénelon G, 2011, J NEUROL NEUROSUR PS, V82, P1219, DOI 10.1136/jnnp.2010.234799
   Fénelon G, 2010, MOVEMENT DISORD, V25, P763, DOI 10.1002/mds.22839
   Fénelon G, 2010, J NEUROL SCI, V289, P12, DOI 10.1016/j.jns.2009.08.014
   Ferman TJ, 2004, NEUROLOGY, V62, P181, DOI 10.1212/WNL.62.2.181
   Forsaa EB, 2010, ARCH NEUROL-CHICAGO, V67, P996, DOI 10.1001/archneurol.2010.166
   Frattali CM, 2000, NEUROLOGY, V54, P990, DOI 10.1212/WNL.54.4.990
   Friedman J, 1999, NEW ENGL J MED, V340, P757
   Frucht S, 1999, NEUROLOGY, V52, P1908, DOI 10.1212/WNL.52.9.1908
   Gagnon JF, 2009, ANN NEUROL, V66, P39, DOI 10.1002/ana.21680
   Gagnon JF, 2002, NEUROLOGY, V59, P585, DOI 10.1212/WNL.59.4.585
   GHIKA J, 1991, NEUROLOGY, V41, P986, DOI 10.1212/WNL.41.7.986
   Ghorayeb I, 2002, J NEUROL NEUROSUR PS, V72, P798, DOI 10.1136/jnnp.72.6.798
   Gjerstad MD, 2002, NEUROLOGY, V58, P1544, DOI 10.1212/WNL.58.10.1544
   Goetz CG, 2006, ARCH NEUROL-CHICAGO, V63, P713, DOI 10.1001/archneur.63.5.713
   Goetz CG, 1998, NEUROLOGY, V50, P515, DOI 10.1212/WNL.50.2.515
   Goldman JG, 2013, PARKINSONISM RELAT D, V19, P806, DOI 10.1016/j.parkreldis.2013.05.006
   Graham NL, 2003, MOVEMENT DISORD, V18, P1224, DOI 10.1002/mds.10536
   Harciarek M, 2008, ALZ DIS ASSOC DIS, V22, P163, DOI 10.1097/WAD.0b013e3181641341
   Hepp DH, 2013, PARKINSONISM RELAT D, V19, P795, DOI 10.1016/j.parkreldis.2013.04.026
   Hindle JV, 2013, J NEURAL TRANSM, V120, P649, DOI 10.1007/s00702-013-0994-0
   Hobson DE, 2002, JAMA-J AM MED ASSOC, V287, P455, DOI 10.1001/jama.287.4.455
   Hobson P, 2004, MOVEMENT DISORD, V19, P1043, DOI 10.1002/mds.20216
   Högl B, 2002, SLEEP, V25, P905
   Housden CR, 2010, NEUROPSYCHOPHARMACOL, V35, P2155, DOI 10.1038/npp.2010.84
   Hughes TA, 2000, NEUROLOGY, V54, P1596, DOI 10.1212/WNL.54.8.1596
   Isella V, 2002, MOVEMENT DISORD, V17, P366, DOI 10.1002/mds.10041
   Ishihara L, 2006, ACTA NEUROL SCAND, V113, P211, DOI 10.1111/j.1600-0404.2006.00579.x
   Kato S, 2012, J NEUROL, V259, P318
   Kertesz A, 2000, NEUROLOGY, V55, P1368, DOI 10.1212/WNL.55.9.1368
   Kleiner-Fisman G, 2011, PARKINSON DIS, V19, P1
   Kompoliti K, 1998, ARCH NEUROL-CHICAGO, V55, P957, DOI 10.1001/archneur.55.7.957
   Kulisevsky J, 2007, MOVEMENT DISORD, V22, P62, DOI 10.1002/mds.21205
   Kunz D, 2010, J SLEEP RES, V19, P591, DOI 10.1111/j.1365-2869.2010.00848.x
   Lang AE, 2005, MOVEMENT DISORD, V20, PS83, DOI 10.1002/mds.20545
   Lange KW, 2003, J NEURAL TRANSM, V110, P983, DOI 10.1007/s00702-003-0011-0
   Lee DR, 2012, INT J GERIATR PSYCH, V27, P989, DOI 10.1002/gps.2823
   Lee WJ, 2012, INT PSYCHOGERIATR, V24, P1980, DOI 10.1017/S1041610212001317
   Leentjens AFG, 2012, PARKINSONISM RELAT D, V18, P1084, DOI 10.1016/j.parkreldis.2012.06.007
   Leentjens AFG, 2013, NEUROLOGY, V81, P1036, DOI 10.1212/WNL.0b013e3182a4a503
   Leentjens AFG, 2011, MOVEMENT DISORD, V26, P407, DOI 10.1002/mds.23184
   Leentjens AFG, 2011, MOVEMENT DISORD, V26, P484, DOI 10.1002/mds.23528
   Leroi I, 2012, ADV BIOL PSYCH-KARG, V27, P27
   Llebaria G, 2010, MOVEMENT DISORD, V25, P2785, DOI 10.1002/mds.23411
   MACCARTHY B, 1989, BRIT J CLIN PSYCHOL, V28, P41, DOI 10.1111/j.2044-8260.1989.tb00810.x
   MARIN RS, 1995, J NEUROPSYCH CLIN N, V7, P23
   Marion MH, 2008, J NEUROL, V255, P192, DOI 10.1007/s00415-008-0629-9
   Marsh L, 2006, MOVEMENT DISORD, V21, P148, DOI 10.1002/mds.20723
   MAYEUX R, 1990, NEUROLOGY, V40, P1513, DOI 10.1212/WNL.40.10.1513
   McKeith Ian G, 2003, SEMIN CLIN NEUROPSYCHIATRY, V8, P46
   Meindorfner C, 2005, MOVEMENT DISORD, V20, P832, DOI 10.1002/mds.20412
   Medeiros CAM, 2007, J NEUROL, V254, P459, DOI 10.1007/s00415-006-0390-x
   Mendonça DA, 2007, MOVEMENT DISORD, V22, P2070, DOI 10.1002/mds.21656
   Menza M, 2009, NEUROLOGY, V72, P886, DOI 10.1212/01.wnl.0000336340.89821.b3
   Menza M, 2010, MOVEMENT DISORD, V25, P1708, DOI 10.1002/mds.23168
   Meppelink AM, 2008, MOVEMENT DISORD, V23, P1906, DOI 10.1002/mds.22270
   Mimura M, 1997, J NEUROPSYCH CLIN N, V9, P94
   Monastero R, 2013, J NEURAL TRANSM, V120, P607, DOI 10.1007/s00702-013-0988-y
   Morgante L, 2012, J NEUROL NEUROSUR PS, V83, P76, DOI 10.1136/jnnp-2011-300043
   Mosimann UP, 2004, NEUROLOGY, V63, P2091, DOI 10.1212/01.WNL.0000145764.70698.4E
   Mosimann UP, 2006, AM J GERIAT PSYCHIAT, V14, P153, DOI 10.1097/01.JGP.0000192480.89813.80
   Ondo WG, 2005, J NEUROL NEUROSUR PS, V76, P1636, DOI 10.1136/jnnp.2005.065870
   Oudman E, 2012, J ECT, V28, P34, DOI 10.1097/YCT.0b013e31823a0f5a
   Pacchetti C, 2005, MOVEMENT DISORD, V20, P1439, DOI 10.1002/mds.20582
   Pachana NA, 2013, MOVEMENT DISORD, V28, P1930, DOI 10.1002/mds.25689
   Pagonabarraga J, 2008, MOVEMENT DISORD, V23, P443, DOI 10.1002/mds.21864
   Pedersen KF, 2013, JAMA NEUROL, V70, P580, DOI 10.1001/jamaneurol.2013.2110
   Pluck GC, 2002, J NEUROL NEUROSUR PS, V73, P636, DOI 10.1136/jnnp.73.6.636
   Poletti M, 2013, J CLIN PSYCHOPHARM, V33, P691, DOI 10.1097/JCP.0b013e3182979830
   Poletti M, 2012, J NEUROPSYCH CLIN N, V24, PE22, DOI 10.1176/appi.neuropsych.11100243
   Popeo D, 2009, MED HYPOTHESES, V73, P468, DOI 10.1016/j.mehy.2009.06.053
   Postuma RB, 2009, NEUROLOGY, V72, P1296, DOI 10.1212/01.wnl.0000340980.19702.6e
   Ramírez-Ruiz B, 2006, MOVEMENT DISORD, V21, P1483, DOI 10.1002/mds.20965
   Ravina B, 2007, MOVEMENT DISORD, V22, P1061, DOI 10.1002/mds.21382
   Reijnders JSAM, 2010, MOVEMENT DISORD, V25, P2318, DOI 10.1002/mds.23268
   Richard IH, 2012, NEUROLOGY, V78, P1229, DOI 10.1212/WNL.0b013e3182516244
   Richard IH, 2001, J NEUROPSYCH CLIN N, V13, P35, DOI 10.1176/appi.neuropsych.13.1.35
   Riedel O, 2010, J NEUROL, V257, P1073, DOI 10.1007/s00415-010-5465-z
   Rossi M, 2010, EUR J NEUROL, V17, P97, DOI 10.1111/j.1468-1331.2009.02792.x
   Santangelo G, 2009, MOVEMENT DISORD, V24, P899, DOI 10.1002/mds.22472
   Schenck CH, 2013, SLEEP MED, V14, P795, DOI 10.1016/j.sleep.2013.02.016
   Schneider JA, 1997, NEUROLOGY, V48, P959, DOI 10.1212/WNL.48.4.959
   Schrag A, 2010, MOVEMENT DISORD, V25, P1077, DOI 10.1002/mds.22794
   Scullin MK, 2012, BRAIN, V135, P2789, DOI 10.1093/brain/aws192
   Seppi K, 2011, MOVEMENT DISORD, V26, PS42, DOI 10.1002/mds.23884
   Serrano C, 2004, NEUROLOGY, V63, PS31, DOI 10.1212/WNL.63.8_suppl_3.S31
   Sockeel P, 2006, J NEUROL NEUROSUR PS, V77, P579, DOI 10.1136/jnnp.2005.075929
   Stacy M, 2002, DRUG AGING, V19, P733, DOI 10.2165/00002512-200219100-00002
   STARKSTEIN SE, 1992, J NEUROPSYCH CLIN N, V4, P134
   STARKSTEIN SE, 1992, J NEUROL NEUROSUR PS, V55, P377, DOI 10.1136/jnnp.55.5.377
   Starkstein SE, 2014, AM J GERIAT PSYCHIAT, V22, P1410, DOI 10.1016/j.jagp.2013.09.006
   Starkstein SE, 2009, MOVEMENT DISORD, V24, P1211, DOI 10.1002/mds.22577
   Thobois S, 2013, BRAIN, V136, P1568, DOI 10.1093/brain/awt067
   Tremblay C, 2013, J NEUROL NEUROSUR PS, V84, P1265, DOI 10.1136/jnnp-2013-305021
   Ueda S, 2010, J ECT, V26, P111, DOI 10.1097/YCT.0b013e3181c18a3d
   Varanese S, 2013, INT J GERIATR PSYCH, V28, P1095, DOI 10.1002/gps.3952
   Vendette M, 2007, NEUROLOGY, V69, P1843, DOI 10.1212/01.wnl.0000278114.14096.74
   Videnovic A, 2013, EXP NEUROL, V243, P45, DOI 10.1016/j.expneurol.2012.08.018
   Vitale C, 2011, MOVEMENT DISORD, V26, P830, DOI 10.1002/mds.23567
   Voon V, 2010, NEURON, V65, P135, DOI 10.1016/j.neuron.2009.12.027
   Weintraub D, 2003, J GERIATR PSYCH NEUR, V16, P178, DOI 10.1177/0891988703256053
   Weintraub D, 2010, NEUROLOGY, V75, P448, DOI 10.1212/WNL.0b013e3181ebdd79
   Weintraub D, 2013, AM J GERIAT PSYCHIAT, V21, P497, DOI 10.1016/j.jagp.2013.02.020
   Weintraub D, 2010, ARCH NEUROL-CHICAGO, V67, P589, DOI 10.1001/archneurol.2010.65
   Whitehead DL, 2008, MOVEMENT DISORD, V23, P1137, DOI 10.1002/mds.22057
   Williams-Gray CH, 2007, BRAIN, V130, P1787, DOI 10.1093/brain/awm111
   Witjas T, 2002, NEUROLOGY, V59, P408, DOI 10.1212/WNL.59.3.408
   Witjas T, 2007, MOVEMENT DISORD, V22, P1729, DOI 10.1002/mds.21602
   Zahodne LB, 2008, DRUG AGING, V25, P665, DOI 10.2165/00002512-200825080-00004
   Zahodne LB, 2012, J GERIATR PSYCH NEUR, V25, P131, DOI 10.1177/0891988712455236
   Zahodne LB, 2012, J NEUROPSYCH CLIN N, V24, P326, DOI 10.1176/appi.neuropsych.11090210
NR 167
TC 41
Z9 45
U1 0
U2 12
PU WILEY
PI HOBOKEN
PA 111 RIVER ST, HOBOKEN 07030-5774, NJ USA
SN 0885-3185
EI 1531-8257
J9 MOVEMENT DISORD
JI Mov. Disord.
PD APR 15
PY 2014
VL 29
IS 5
BP 651
EP 662
DI 10.1002/mds.25873
PG 12
WC Clinical Neurology
SC Neurosciences & Neurology
GA AF5DA
UT WOS:000334733000007
PM 24757113
DA 2024-02-02
ER

PT J
AU Bolitho, SJ
   Naismith, SL
   Rajaratnam, SMW
   Grunstein, RR
   Hodges, JR
   Terpening, Z
   Rogers, N
   Lewis, SJG
AF Bolitho, S. J.
   Naismith, S. L.
   Rajaratnam, S. M. W.
   Grunstein, R. R.
   Hodges, J. R.
   Terpening, Z.
   Rogers, N.
   Lewis, S. J. G.
TI Disturbances in melatonin secretion and circadian sleep-wake regulation in Parkinson disease
SO SLEEP MEDICINE
LA English
DT Article
DE Parkinson disease; Sleep disorders; Melatonin; Circadian; Dopamine; Actigraphy
ID excessive daytime sleepiness; pattern; rhythm; disorders; dementia; insomnia; humans
AB Objective: Using salivary dim light melatonin onset (DLMO) and actigraphy, our study sought to determine if Parkinson disease (PD) patients demonstrate circadian disturbance compared to healthy controls. Additionally, our study investigated if circadian disturbances represent a disease-related process or may be attributed to dopaminergic therapy. Methods: Twenty-nine patients with PD were divided into unmedicated and medicated groups and were compared to 27 healthy controls. All participants underwent neurologic assessment and 14 days of actigraphy to establish habitual sleep-onset time (HSO). DLMO time and area under the melatonin curve (AUC) were calculated from salivary melatonin sampling. The phase angle of entrainment was calculated by subtracting DLMO from HSO. Overnight polysomnography (PSG) was performed to determine sleep architecture. Results: DLMO and HSO were not different across the groups. However, the phase angle of entrainment was more than twice as long in the medicated PD group compared to the unmedicated PD group (U = 35.5; P =.002) and was more than 50% longer than controls (U = 130.0; P =.021). The medicated PD group showed more than double the melatonin AUC compared to the unmedicated group (U = 31; P = 0.001) and controls (U = 87; P =.001). There was no difference in these measures comparing unmedicated PD and controls. Conclusions: In PD dopaminergic treatment profoundly increases the secretion of melatonin. Our study reported no difference in circadian phase and HSO between groups. However, PD patients treated with dopaminergic therapy unexpectedly showed a delayed sleep onset relative to DLMO, suggesting dopaminergic therapy in PD results in an uncoupling of circadian and sleep regulation. Crown Copyright (C) 2014 Published by Elsevier B.V. All rights reserved.
C1 [Bolitho, S. J.; Lewis, S. J. G.] Univ Sydney, Parkinsons Dis Clin, Brain & Mind Res Inst, Sydney, NSW 2006, Australia.
   [Naismith, S. L.; Terpening, Z.] Univ Sydney, Hlth Brain Ageing Clin, Ageing Brain Ctr, Brain & Mind Res Inst, Sydney, NSW 2006, Australia.
   [Rajaratnam, S. M. W.] Monash Univ, Sch Psychol & Psychiat, Clayton, Vic 3800, Australia.
   [Grunstein, R. R.] Univ Sydney, Woolcock Inst Med Res, Sydney, NSW 2006, Australia.
   [Hodges, J. R.] Neurosci Res Australia, Ageing & Neurodegenerat, Sydney, NSW, Australia.
   [Rogers, N.] Univ Cent Queensland, Inst Hlth & Social Sci Res, Rockhampton, Qld, Australia.
C3 University of Sydney; University of Sydney; Monash University; University of Sydney; Woolcock Institute of Medical Research; Neuroscience Research Australia; Central Queensland University
RP Lewis, SJG (corresponding author), Univ Sydney, Parkinsons Dis Clin, Brain & Mind Res Inst, Sydney, NSW 2006, Australia.
EM simonl@med.usyd.edu.au
FU NHMRC PhD Scholarship; CIRUS scholarship; NHMRC Career Development Award; NHMRC Practitioner Fellowship; ARC Federation Fellowship
CR Abbott RD, 2005, NEUROLOGY, V65, P1442, DOI 10.1212/01.wnl.0000183056.89590.0d
   Barone P, 2009, MOVEMENT DISORD, V24, P1641, DOI 10.1002/mds.22643
   Beck A.T., 1996, BECK DEPRESSION INVE, V0, P0
   Blackwell T, 2008, SLEEP, V31, P283, DOI 10.1093/sleep/31.2.283
   Bordet R, 2003, CLIN NEUROPHARMACOL, V26, P65, DOI 10.1097/00002826-200303000-00005
   Cajochen C, 1996, NEUROSCI LETT, V207, P209, DOI 10.1016/0304-3940(96)12517-9
   Cardinali DP, 2012, J PINEAL RES, V52, P365, DOI 10.1111/j.1600-079X.2011.00962.x
   Datta S, 2010, SLEEP MED, V11, P431, DOI 10.1016/j.sleep.2010.02.002
   De Cock VC, 2008, NAT CLIN PRACT NEURO, V4, P254, DOI 10.1038/ncpneuro0775
   Dowling GA, 2005, SLEEP MED, V6, P459, DOI 10.1016/j.sleep.2005.04.004
   Emre M, 2007, MOVEMENT DISORD, V22, P1689, DOI 10.1002/mds.21507
   Fahn S, 1987, UNIFIED PARKINSONS D, V0, P0
   FERTL E, 1993, J NEURAL TRANSM-PARK, V5, P227, DOI 10.1007/BF02257677
   FERTL E, 1991, J NEURAL TRANSM-PARK, V3, P41, DOI 10.1007/BF02251135
   FOLSTEIN MF, 1975, J PSYCHIAT RES, V12, P189, DOI 10.1016/0022-3956(75)90026-6
   Fuller PM, 2006, J BIOL RHYTHM, V21, P482, DOI 10.1177/0748730406294627
   GIBB WRG, 1988, J NEUROL NEUROSUR PS, V51, P745, DOI 10.1136/jnnp.51.6.745
   Gjerstad MD, 2006, NEUROLOGY, V67, P853, DOI 10.1212/01.wnl.0000233980.25978.9d
   Gjerstad MD, 2002, NEUROLOGY, V58, P1544, DOI 10.1212/WNL.58.10.1544
   González S, 2012, PLOS BIOL, V10, P0, DOI 10.1371/journal.pbio.1001347
   HOEHN MM, 1967, NEUROLOGY, V17, P427, DOI 10.1212/WNL.17.5.427
   Jan JE, 2011, J PINEAL RES, V50, P233, DOI 10.1111/j.1600-079X.2010.00844.x
   Kennaway DJ, 1998, J CLIN ENDOCR METAB, V83, P1013, DOI 10.1210/jc.83.3.1013
   Kim JS, 2010, MOL CELL ENDOCRINOL, V314, P128, DOI 10.1016/j.mce.2009.05.013
   LEWY AJ, 1980, SCIENCE, V210, P1267, DOI 10.1126/science.7434030
   Lewy AJ, 1999, J BIOL RHYTHM, V14, P227, DOI 10.1177/074873099129000641
   Mendelson WB, 1997, SLEEP, V20, P916, DOI 10.1093/sleep/20.10.916
   Medeiros CAM, 2007, J NEUROL, V254, P459, DOI 10.1007/s00415-006-0390-x
   Naismith SL, 2013, TRANSL PSYCHIAT, V3, P0, DOI 10.1038/tp.2012.127
   Naismith SL, 2011, MOVEMENT DISORD, V26, P1537, DOI 10.1002/mds.23640
   Naismith SL, 2011, PROG BRAIN RES, V190, P21, DOI 10.1016/B978-0-444-53817-8.00002-5
   Naismith SL, 2010, J GERIATR PSYCH NEUR, V23, P123, DOI 10.1177/0891988710363710
   Postuma RB, 2012, MOVEMENT DISORD, V27, P720, DOI 10.1002/mds.24939
   Rechtschaffen A, 1968, MANUAL STANDARDIZED, V0, P0
   Shekleton JA, 2010, NEUROLOGY, V74, P1732, DOI 10.1212/WNL.0b013e3181e0438b
   Tomlinson CL, 2010, MOVEMENT DISORD, V25, P2649, DOI 10.1002/mds.23429
   Waldhauser F, 1998, EXP GERONTOL, V33, P759, DOI 10.1016/S0531-5565(98)00054-0
   Wilson SJ, 2010, J PSYCHOPHARMACOL, V24, P1577, DOI 10.1177/0269881110379307
   Wu YH, 2007, SLEEP MED, V8, P623, DOI 10.1016/j.sleep.2006.11.010
NR 39
TC 75
Z9 89
U1 0
U2 13
PU ELSEVIER SCIENCE BV
PI AMSTERDAM
PA PO BOX 211, 1000 AE AMSTERDAM, NETHERLANDS
SN 1389-9457
EI 1878-5506
J9 SLEEP MED
JI Sleep Med.
PD MAR 15
PY 2014
VL 15
IS 3
BP 342
EP 347
DI 10.1016/j.sleep.2013.10.016
PG 6
WC Clinical Neurology
SC Neurosciences & Neurology
GA AC8FN
UT WOS:000332769000010
PM 24529544
DA 2024-02-02
ER

PT J
AU van der Heeden, JF
   Marinus, J
   Martinez-Martin, P
   van Hilten, JJ
AF van der Heeden, Jorine F.
   Marinus, Johan
   Martinez-Martin, Pablo
   van Hilten, Jacobus J.
TI Importance of nondopaminergic features in evaluating disease severity of Parkinson disease
SO NEUROLOGY
LA English
DT Article
ID nonmotor symptoms; lewy body; motor; progression; depression; impairment; disorders; scale; gait
AB Objective:The aim of this study was to explore the role of predominantly nondopaminergic (PND) features in evaluating disease severity and progression of Parkinson disease (PD).Methods:Principal component analysis was used on the baseline data of 396 patients to explore consistency of interrelations between important PND domains (cognitive impairment, depressive symptoms, excessive daytime sleepiness, psychotic symptoms, autonomic dysfunction, and postural instability and gait difficulty) across different ranges of disease duration. Hereafter, we evaluated the reliability and validity of a composite score of all PND domains and examined reproducibility of the findings in a large independent cohort.Results:Principal component analysis revealed a consistent 1-factor solution across groups with different disease durations. Cronbach of the total group was 0.75 for the PND composite score, and corrected item-total correlations were all above the criterion value of 0.3. Validity of the PND composite score was confirmed by significant positive correlations with Hoehn and Yahr stage, severity of motor symptoms, disease duration, and age. Findings were replicated in the independent cohort.Conclusions:Our findings show the robustness of a composite score of PND domains as a measure of disease severity across the disease course of PD. Composite measures of PND domains, which largely are insensitive to dopaminergic medication, may provide a more complete and accurate evaluation of disease severity and progression in PD.
C1 [van der Heeden, Jorine F.; Marinus, Johan; van Hilten, Jacobus J.] Leiden Univ, Dept Neurol, Med Ctr, Leiden, Netherlands.
   [Martinez-Martin, Pablo] Carlos III Inst Hlth, Alzheimer Ctr, Reina Sofia Fdn, Madrid, Spain.
   [Martinez-Martin, Pablo] Carlos III Inst Hlth, CIBERNED, Madrid, Spain.
C3 Leiden University; Leiden University Medical Center (LUMC); Leiden University - Excl LUMC; Instituto de Salud Carlos III; Instituto de Salud Carlos III; CIBERNED
RP van der Heeden, JF (corresponding author), Leiden Univ, Dept Neurol, Med Ctr, Leiden, Netherlands.
EM j.f.van_der_heeden@lumc.nl
FU Prinses Beatrix Fonds [WAR05-0120]; van Alkemade-Keuls Foundation; Netherlands Organization for Scientific Research [0940-33-021]; International Parkinson Foundation; Intramural Research Program, Carlos III Institute of Health [EPY1271/05]
CR Aaronson N, 2002, QUAL LIFE RES, V11, P193
   Beach TG, 2009, ACTA NEUROPATHOL, V117, P169, DOI 10.1007/s00401-008-0450-7
   BECK AT, 1961, ARCH GEN PSYCHIAT, V4, P561, DOI 10.1001/archpsyc.1961.01710120031004
   Burke RE, 2008, ANN NEUROL, V64, P485, DOI 10.1002/ana.21541
   Calabresi P, 2009, BRAIN, V132, P285, DOI 10.1093/brain/awn340
   Chaudhuri KR, 2006, LANCET NEUROL, V5, P235, DOI 10.1016/S1474-4422(06)70373-8
   Cheng HC, 2010, ANN NEUROL, V67, P715, DOI 10.1002/ana.21995
   Clark LA, 1995, PSYCHOL ASSESSMENT, V7, P309, DOI 10.1037/1040-3590.7.3.309
   de Lau LML, 2006, ARCH NEUROL-CHICAGO, V63, P362, DOI 10.1001/archneur.63.3.noc50312
   Erro R, 2013, J NEUROL NEUROSUR PS, V84, P14, DOI 10.1136/jnnp-2012-303419
   Factor SA, 2011, MOVEMENT DISORD, V26, P2190, DOI 10.1002/mds.23806
   Fayers PM, 1998, OX MED PUBL, V0, P191
   Fénelon G, 2000, BRAIN, V123, P733, DOI 10.1093/brain/123.4.733
   Field A., 2009, DISCOVERING STAT USI, V0, P0
   GIBB WRG, 1988, J NEUROL NEUROSUR PS, V51, P745, DOI 10.1136/jnnp.51.6.745
   HOEHN MM, 1967, NEUROLOGY, V17, P427, DOI 10.1212/WNL.17.5.427
   Jellinger KA, 2012, MOVEMENT DISORD, V27, P8, DOI 10.1002/mds.23795
   Khoo TK, 2013, NEUROLOGY, V80, P276, DOI 10.1212/WNL.0b013e31827deb74
   Levy G, 2007, ARCH NEUROL-CHICAGO, V64, P1242, DOI 10.1001/archneur.64.9.1242
   Lord S, 2013, MOVEMENT DISORD, V28, P634, DOI 10.1002/mds.25338
   Maetzler W, 2009, LANCET NEUROL, V8, P1158, DOI 10.1016/S1474-4422(09)70291-1
   Marinus J, 2004, J NEUROL NEUROSUR PS, V75, P388, DOI 10.1136/jnnp.2003.017509
   Marinus J, 2003, SLEEP, V26, P1049, DOI 10.1093/sleep/26.8.1049
   Marinus J, 2003, NEUROLOGY, V61, P1222, DOI 10.1212/01.WNL.0000091864.39702.1C
   Martínez-Martín P, 2006, REV NEUROLOGIA, V42, P360, DOI 10.33588/rn.4206.2006041
   Nunnally JC, 1994, PSYCHOMETRIC THEORY, V0, P0
   Obeso JA, 2010, NAT MED, V16, P653, DOI 10.1038/nm.2165
   Pallant J., 2010, SPSS SURVIVAL MANUAL, V0, P0, DOI DOI 10.4324/9781003117452
   Postuma RB, 2012, MOVEMENT DISORD, V27, P617, DOI 10.1002/mds.24996
   Rodriguez-Oroz MC, 2012, MOVEMENT DISORD, V27, P1718, DOI 10.1002/mds.25214
   Schulz-Schaeffer WJ, 2010, ACTA NEUROPATHOL, V120, P131, DOI 10.1007/s00401-010-0711-0
   Swinscow T.D.V., 2002, STAT SQUARE ONE, V0, P0
   Tandberg E, 1997, ARCH NEUROL-CHICAGO, V54, P625, DOI 10.1001/archneur.1997.00550170097020
   van Rooden SM, 2009, J NEUROL NEUROSUR PS, V80, P846, DOI 10.1136/jnnp.2008.166629
   van Rooden SM, 2011, MOVEMENT DISORD, V26, P51, DOI 10.1002/mds.23346
   Verbaan D, 2007, NEUROLOGY, V69, P333, DOI 10.1212/01.wnl.0000266593.50534.e8
   Visser M, 2004, MOVEMENT DISORD, V19, P1306, DOI 10.1002/mds.20153
   Visser M, 2007, MOVEMENT DISORD, V22, P2221, DOI 10.1002/mds.21696
   Yogev G, 2005, EUR J NEUROSCI, V22, P1248, DOI 10.1111/j.1460-9568.2005.04298.x
   ZIGMOND AS, 1983, ACTA PSYCHIAT SCAND, V67, P361, DOI 10.1111/j.1600-0447.1983.tb09716.x
NR 40
TC 29
Z9 30
U1 0
U2 4
PU LIPPINCOTT WILLIAMS & WILKINS
PI PHILADELPHIA
PA TWO COMMERCE SQ, 2001 MARKET ST, PHILADELPHIA, PA 19103 USA
SN 0028-3878
EI 1526-632X
J9 NEUROLOGY
JI Neurology
PD FEB 4
PY 2014
VL 82
IS 5
BP 412
EP 418
DI 10.1212/WNL.0000000000000087
PG 7
WC Clinical Neurology
SC Neurosciences & Neurology
GA AH9WA
UT WOS:000336494600011
PM 24391163
DA 2024-02-02
ER

PT J
AU Neikrug, AB
   Avanzino, JA
   Liu, LQ
   Maglione, JE
   Natarajan, L
   Corey-Bloom, J
   Palmer, BW
   Loredo, JS
   Ancoli-Israel, S
AF Neikrug, Ariel B.
   Avanzino, Julie A.
   Liu, Lianqi
   Maglione, Jeanne E.
   Natarajan, Loki
   Corey-Bloom, Jody
   Palmer, Barton W.
   Loredo, Jose S.
   Ancoli-Israel, Sonia
TI Parkinson's disease and REM sleep behavior disorder result in increased non-motor symptoms
SO SLEEP MEDICINE
LA English
DT Article
DE Parkinson's disease; REM sleep behavior disorder; Non-motor symptoms; Sleep disorders; Quality of life; Mood; Fatigue; Daytime sleepiness
ID quality-of-life; potential early markers; cognitive impairment; screening questionnaire; nocturnal disability; scale; synucleinopathy; hallucinations; association; dysfunction
AB Objective: Rapid eye movement (REM)-sleep behavior disorder (RBD) is often comorbid with Parkinson's disease (PD). The current study aimed to provide a detailed understanding of the impact of having RBD on multiple non-motor symptoms (NMS) in patients with PD. Methods: A total of 86 participants were evaluated for RBD and assessed for multiple NMS of PD. Principal component analysis was utilized to model multiple measures of NMS in PD, and a multivariate analysis of variance was used to assess the relationship between RBD and the multiple NMS measures. Seven NMS measures were assessed: cognition, quality of life, fatigue, sleepiness, overall sleep, mood, and overall NMS of PD. Results: Among the PD patients, 36 were classified as having RBD (objective polysomnography and subjective findings), 26 as not having RBD (neither objective nor subjective findings), and 24 as probably having RBD (either subjective or objective findings). RBD was a significant predictor of increased NMS in PD while controlling for dopaminergic therapy and age (p = 0.01). The RBD group reported more NMS of depression (p = 0.012), fatigue (p = 0.036), overall sleep (p = 0.018), and overall NMS (p = 0.002). Conclusion: In PD, RBD is associated with more NMS, particularly increased depressive symptoms, sleep disturbances, and fatigue. More research is needed to assess whether PD patients with RBD represent a subtype of PD with different disease progression and phenomenological presentation. (C) 2014 Elsevier B.V. All rights reserved.
C1 [Neikrug, Ariel B.; Palmer, Barton W.; Ancoli-Israel, Sonia] SDSU UCSD Joint Doctoral Program Clin Psychol, San Diego, CA USA.
   [Avanzino, Julie A.; Liu, Lianqi; Maglione, Jeanne E.; Palmer, Barton W.; Ancoli-Israel, Sonia] Univ Calif San Diego, Dept Psychiat, San Diego, CA 92103 USA.
   [Liu, Lianqi; Ancoli-Israel, Sonia] San Diego Ctr Excellence Stress & Mental Hlth CES, Dept Vet Affairs, San Diego, CA USA.
   [Natarajan, Loki] Univ Calif San Diego, Dept Family & Preventat Med, San Diego, CA 92103 USA.
   [Corey-Bloom, Jody] Univ Calif San Diego, Dept Neurosci, San Diego, CA 92103 USA.
   [Palmer, Barton W.; Ancoli-Israel, Sonia] Vet Med Res Fdn, San Diego, CA USA.
   [Loredo, Jose S.; Ancoli-Israel, Sonia] Univ Calif San Diego, Dept Med, San Diego, CA 92103 USA.
C3 University of California System; University of California San Diego; US Department of Veterans Affairs; Veterans Health Administration (VHA); VA San Diego Healthcare System; University of California System; University of California San Diego; University of California System; University of California San Diego; Veterans Medical Research Foundation; University of California System; University of California San Diego
RP Ancoli-Israel, S (corresponding author), Univ Calif San Diego, Dept Psychiat, 9500 Gilman Dr 0733, La Jolla, CA 92093 USA.
EM sancoliisrael@ucsd.edu
FU NIA [AG08415]; NIH [UL1 RR031980]; Department of Veterans Affairs San Diego Center of Excellence for Stress and Mental Health (CESAMH)
CR [Anonymous], 2005, INT CLASS SLEEP DIS, V0, P0
   Barone P, 2009, MOVEMENT DISORD, V24, P1641, DOI 10.1002/mds.22643
   Beck A.T., 1996, BECK DEPRESSION INVE, V0, P0
   Boeve BF, 2001, MOVEMENT DISORD, V16, P622, DOI 10.1002/mds.1120
   Braak H, 2004, CELL TISSUE RES, V318, P121, DOI 10.1007/s00441-004-0956-9
   Chaudhuri KR, 2006, MOVEMENT DISORD, V21, P916, DOI 10.1002/mds.20844
   Chaudhuri KR, 2002, J NEUROL NEUROSUR PS, V73, P629, DOI 10.1136/jnnp.73.6.629
   Chaudhuri KR, 2006, LANCET NEUROL, V5, P235, DOI 10.1016/S1474-4422(06)70373-8
   Chaudhuri KR, 2004, NEUROLOGY, V63, PS17, DOI 10.1212/WNL.63.8_suppl_3.S17
   Consens FB, 2005, SLEEP, V28, P993, DOI 10.1093/sleep/28.8.993
   De Cock VC, 2007, BRAIN, V130, P450, DOI 10.1093/brain/awl363
   Eisensehr I, 2001, J NEUROL SCI, V186, P7, DOI 10.1016/S0022-510X(01)00480-4
   Fahn S, 1987, RECENT DEV PARKINSON, V2, P153, DOI 10.1002/ANA.410220556
   Findley L, 2002, MOVEMENT DISORD, V17, P60
   Findley L, 2003, MOVEMENT DISORD, V18, P1139, DOI 10.1002/mds.10507
   Gagnon JF, 2006, LANCET NEUROL, V5, P424, DOI 10.1016/S1474-4422(06)70441-0
   Gjerstad MD, 2008, J NEUROL NEUROSUR PS, V79, P387, DOI 10.1136/jnnp.2007.116830
   Hoehn MM, 1998, NEUROLOGY, V50, P318, DOI 10.1212/WNL.50.2.318
   Iber C., 2007, THE AASM MANUAL FOR THE SCORING OF SLEEP AND ASSOCIATED EVENTS: RULES, V0, P0
   Iranzo A, 2009, SLEEP MED REV, V13, P385, DOI 10.1016/j.smrv.2008.11.003
   JOHNS MW, 1991, SLEEP, V14, P540, DOI 10.1093/sleep/14.6.540
   LAPIERRE O, 1992, NEUROLOGY, V42, P1371, DOI 10.1212/WNL.42.7.1371
   Marion MH, 2008, J NEUROL, V255, P192, DOI 10.1007/s00415-008-0629-9
   Meyers L., 2017, APPL MULTIVARIATE RE, V0, P0
   Miyamoto T, 2008, SLEEP, V31, P717, DOI 10.1093/sleep/31.5.717
   Miyamoto T, 2009, SLEEP MED, V10, P1151, DOI 10.1016/j.sleep.2009.05.007
   Miyamoto T, 2009, SLEEP MED, V10, P577, DOI 10.1016/j.sleep.2008.04.013
   Nasreddine ZS, 2005, J AM GERIATR SOC, V53, P695, DOI 10.1111/j.1532-5415.2005.53221.x
   Neikrug AB, 2013, J CLIN SLEEP MED, V9, P1119, DOI 10.5664/jcsm.3148
   Nomura T, 2010, PARKINSONISM RELAT D, V16, P683, DOI 10.1016/j.parkreldis.2010.08.011
   Peto V, 1998, J NEUROL, V245, PS10, DOI 10.1007/PL00007730
   Postuma RB, 2006, LANCET NEUROL, V5, P552, DOI 10.1016/S1474-4422(06)70478-1
   Postuma RB, 2006, NEUROLOGY, V66, P845, DOI 10.1212/01.wnl.0000203648.80727.5b
   Postuma RB, 2008, MOVEMENT DISORD, V23, P1665, DOI 10.1002/mds.22099
   Postuma RB, 2011, MOVEMENT DISORD, V26, P1529, DOI 10.1002/mds.23677
   Postuma RB, 2010, MOVEMENT DISORD, V25, P2304, DOI 10.1002/mds.23347
   Romenets Silvia Rios, 2012, MOV DISORD, V27, P996, DOI 10.1002/mds.25086
   Schenck CH, 1996, NEUROLOGY, V46, P388, DOI 10.1212/WNL.46.2.388
   SCHENCK CH, 1986, SLEEP, V9, P293, DOI 10.1093/sleep/9.2.293
   Sinforiani E, 2006, MOVEMENT DISORD, V21, P462, DOI 10.1002/mds.20719
   Sinforiani E, 2008, MOVEMENT DISORD, V23, P1441, DOI 10.1002/mds.22126
   Sixel-Döring F, 2011, NEUROLOGY, V77, P1048, DOI 10.1212/WNL.0b013e31822e560e
   Sixel-Döring F, 2011, J CLIN SLEEP MED, V7, P75
   Stein KD, 1998, CANCER PRACT, V6, P143, DOI 10.1046/j.1523-5394.1998.006003143.x
   Stiasny-Kolster K, 2005, BRAIN, V128, P126, DOI 10.1093/brain/awh322
   Stiasny-Kolster K, 2007, MOVEMENT DISORD, V22, P2386, DOI 10.1002/mds.21740
   Suzuki K, 2013, BMC NEUROL, V13, P0, DOI 10.1186/1471-2377-13-18
   Tandberg E, 1997, ARCH NEUROL-CHICAGO, V54, P625, DOI 10.1001/archneur.1997.00550170097020
   Tomlinson CL, 2010, MOVEMENT DISORD, V25, P2649, DOI 10.1002/mds.23429
   Vendette M, 2007, NEUROLOGY, V69, P1843, DOI 10.1212/01.wnl.0000278114.14096.74
NR 50
TC 45
Z9 49
U1 0
U2 18
PU ELSEVIER SCIENCE BV
PI AMSTERDAM
PA PO BOX 211, 1000 AE AMSTERDAM, NETHERLANDS
SN 1389-9457
EI 1878-5506
J9 SLEEP MED
JI Sleep Med.
PD AUG 15
PY 2014
VL 15
IS 8
BP 959
EP 966
DI 10.1016/j.sleep.2014.04.009
PG 8
WC Clinical Neurology
SC Neurosciences & Neurology
GA AO3HK
UT WOS:000341220100020
PM 24938585
DA 2024-02-02
ER

PT J
AU Ferri, R
   Cosentino, FII
   Pizza, F
   Aricò, D
   Plazzi, G
AF Ferri, Raffaele
   Cosentino, Filomena I. I.
   Pizza, Fabio
   Arico, Debora
   Plazzi, Giuseppe
TI The timing between REM sleep behavior disorder and Parkinson's disease
SO SLEEP AND BREATHING
LA English
DT Article
DE REM sleep behavior disorder; Parkinson's disease; Synucleinopathies; Neurodegenerative disorders; Sleep disorders; Parasomnia
ID pathology; features
AB In Parkinson's disease (PD) patients, REM sleep behavior disorder (RBD) might precede PD or develop with or after the onset of PD. No previous study has explored differences between these two groups. The aim of this study was therefore to compare clinical features and REM sleep chin electromyographic patterns between patients in whom RBD heralded PD and those in whom RBD occurrence coincided with or followed the clinical manifestations of PD. Twenty-seven consecutive PD patients (mean age 67.9 years) were enrolled. Detailed clinical, laboratory, and polysomnographic studies were obtained in all participants. Sixteen of the 27 patients were affected by RBD. These had a significantly higher stage of PD and took significantly higher doses of dopaminergic therapy; their disease duration tended to be longer, and their cognitive status tended to be lower. PD patients in whom RBD preceded PD (n = 6) did not differ from PD patients without RBD in disease parameters, while PD patients in whom RBD developed with or after PD (n = 10) showed a significantly higher disease stage, took significantly higher dopaminergic therapy, and had a longer disease duration. Our findings are compatible with the hypothesis that patients in whom RBD precedes, or does not precede, PD might constitute two possibly distinct clinical and physiopathological groups, based on different progressive neuropathological sequences of events.
C1 [Ferri, Raffaele; Cosentino, Filomena I. I.; Arico, Debora] Oasi Inst Res Mental Retardat & Brain Aging IRCCS, Dept Neurol IC, Sleep Res Ctr, I-94018 Troina, Italy.
   [Pizza, Fabio; Plazzi, Giuseppe] Univ Bologna, Dept Neurol Sci, Bologna, Italy.
C3 IRCCS Oasi Maria SS; University of Bologna
RP Ferri, R (corresponding author), Oasi Inst Res Mental Retardat & Brain Aging IRCCS, Dept Neurol IC, Sleep Res Ctr, Via C Ruggero 73, I-94018 Troina, Italy.
EM rferri@oasi.en.it
FU Italian Ministry of Health ("Ricerca Corrente")
CR American Academy of Sleep Medicine, 2005, INT CLASS SLEEP DIS, V0, P0
   Boeve BF, 2010, ANN NY ACAD SCI, V1184, P15, DOI 10.1111/j.1749-6632.2009.05115.x
   Braak H, 2004, CELL TISSUE RES, V318, P121, DOI 10.1007/s00441-004-0956-9
   Braak H, 2003, NEUROBIOL AGING, V24, P197, DOI 10.1016/S0197-4580(02)00065-9
   Ferri R, 2012, SLEEP MED, V13, P707, DOI 10.1016/j.sleep.2012.01.003
   Ferri R, 2010, SLEEP MED, V11, P947, DOI 10.1016/j.sleep.2010.06.003
   HUGHES AJ, 1992, J NEUROL NEUROSUR PS, V55, P181, DOI 10.1136/jnnp.55.3.181
   Iranzo A, 2009, SLEEP MED REV, V13, P385, DOI 10.1016/j.smrv.2008.11.003
   Postuma RB, 2008, J NEUROL NEUROSUR PS, V79, P1117, DOI 10.1136/jnnp.2008.149195
   Schenck CH, 2013, SLEEP MED, V14, P744, DOI 10.1016/j.sleep.2012.10.009
   Sixel-Döring F, 2011, NEUROLOGY, V77, P1048, DOI 10.1212/WNL.0b013e31822e560e
   Tomlinson CL, 2010, MOVEMENT DISORD, V25, P2649, DOI 10.1002/mds.23429
NR 12
TC 21
Z9 23
U1 0
U2 11
PU SPRINGER HEIDELBERG
PI HEIDELBERG
PA TIERGARTENSTRASSE 17, D-69121 HEIDELBERG, GERMANY
SN 1520-9512
EI 1522-1709
J9 SLEEP BREATH
JI Sleep Breath.
PD MAY 15
PY 2014
VL 18
IS 2
BP 319
EP 323
DI 10.1007/s11325-013-0887-3
PG 5
WC Clinical Neurology; Respiratory System
SC Neurosciences & Neurology; Respiratory System
GA AG7DJ
UT WOS:000335577900018
PM 23963783
DA 2024-02-02
ER

PT J
AU Sherif, E
   Valko, PO
   Overeem, S
   Baumann, CR
AF Sherif, Eskender
   Valko, Philipp O.
   Overeem, Sebastiaan
   Baumann, Christian R.
TI Sleep benefit in Parkinson's disease is associated with short sleep times
SO PARKINSONISM & RELATED DISORDERS
LA English
DT Article
DE Parkinson's disease; Sleep; Sleep efficiency; Polysomnography
ID excessive daytime sleepiness; dopamine
AB Sleep benefit in Parkinson's disease is characterized by restoration of mobility upon awakening from sleep and prior to drug intake. With this study, we aimed at assessing clinical and nocturnal sleep correlates of this phenomenon. We recorded motor and non-motor symptoms in 131 Parkinson patients with and without sleep benefit, as assessed by questionnaires. Polysomnography recordings were performed in 60 of these patients. Thirty-nine Parkinson patients (30%) reported sleep benefit. Motor symptoms, measures of sleepiness, fatigue, depression, anxiety, sleep-wake disorders, and dopaminergic treatment were not associated with sleep benefit, and most polysomnography measures were similar between both groups. However, Parkinson patients with sleep benefit had shorter total sleep times and longer sleep latencies at nocturnal polysomnography. The link between the occurrence of sleep benefit and shorter nocturnal sleep in Parkinson's disease remains unclear. (C) 2013 Elsevier Ltd. All rights reserved.
C1 [Sherif, Eskender; Valko, Philipp O.; Baumann, Christian R.] Univ Zurich Hosp, Dept Neurol, CH-8091 Zurich, Switzerland.
   [Overeem, Sebastiaan] Sleep Med Ctr Kempenhaeghe, Heeze, Netherlands.
   [Overeem, Sebastiaan] Radboud Univ Nijmegen, Med Ctr, Donders Inst Neurosci, NL-6525 ED Nijmegen, Netherlands.
C3 University of Zurich; University Zurich Hospital; Radboud University Nijmegen
RP Valko, PO (corresponding author), Univ Zurich Hosp, Dept Neurol, Frauenklin Str 26, CH-8091 Zurich, Switzerland.
EM philipp.valko@usz.ch
FU VIDI research grant from the Netherlands Organization for Scientific Research [016.116.371]
CR Bateman DE, 1999, J NEUROL NEUROSUR PS, V67, P384, DOI 10.1136/jnnp.67.3.384
   Baumann CR, 2007, BRAIN, V130, P1873, DOI 10.1093/brain/awm109
   Currie LJ, 1997, NEUROLOGY, V48, P1115, DOI 10.1212/WNL.48.4.1115
   Högl B, 2000, J NEUROL NEUROSUR PS, V68, P798
   Iber C., 2007, THE AASM MANUAL FOR THE SCORING OF SLEEP AND ASSOCIATED EVENTS: RULES, V0, P0
   Jenkinson N, 2011, TRENDS NEUROSCI, V34, P611, DOI 10.1016/j.tins.2011.09.003
   Merello M, 1997, MOVEMENT DISORD, V12, P506, DOI 10.1002/mds.870120405
   Montplaisir J, 2010, MOVEMENT DISORD, V25, P2044, DOI 10.1002/mds.23257
   Postuma Ronald B, 2012, MOV DISORD, V27, P913, DOI 10.1002/mds.25037
   Razmy A, 2004, ARCH NEUROL-CHICAGO, V61, P97, DOI 10.1001/archneur.61.1.97
   Tandberg E, 1999, MOVEMENT DISORD, V14, P922, DOI 10.1002/1531-8257(199911)14:6<922::AID-MDS1003>3.0.CO;2-7
   Valko PO, 2010, EUR J NEUROL, V17, P1428, DOI 10.1111/j.1468-1331.2010.03063.x
   van Gilst MM, 2012, J PARKINSON DIS, V2, P167, DOI 10.3233/JPD-2012-12087
NR 14
TC 12
Z9 13
U1 0
U2 8
PU ELSEVIER SCI LTD
PI OXFORD
PA THE BOULEVARD, LANGFORD LANE, KIDLINGTON, OXFORD OX5 1GB, OXON, ENGLAND
SN 1353-8020
EI 1873-5126
J9 PARKINSONISM RELAT D
JI Parkinsonism Relat. Disord.
PD JAN 15
PY 2014
VL 20
IS 1
BP 116
EP 118
DI 10.1016/j.parkreldis.2013.09.005
PG 3
WC Clinical Neurology
SC Neurosciences & Neurology
GA AB0VU
UT WOS:000331511000022
PM 24084381
DA 2024-02-02
ER

PT J
AU Stocchi, F
   Stirpe, P
AF Stocchi, Fabrizio
   Stirpe, Paola
TI The relevance of dopaminergic level in nocturnal disability in Parkinson's disease: implications of continuous dopaminergic stimulation at night to treat the symptoms
SO JOURNAL OF NEURAL TRANSMISSION
LA English
DT Article
DE Sleep; Parkinson's disease; CDS; Dopamine agonist; Apomorphine; Levodopa
ID quality-of-life; subcutaneous apomorphine infusion; excessive daytime sleepiness; restless legs syndrome; nonmotor symptoms; prolonged release; levodopa; cabergoline; ropinirole; rotigotine
AB Sleep problems are an under-emphasized cause of disability in Parkinson's disease (PD). Difficult sleep maintenance (light and fragmented sleep) and difficulties in initiating sleep are often the earliest and the most frequent symptoms observed in PD patients. In fluctuating patients, nocturnal akinesia, dystonia, painful cramps, and parasomnias may aggravate nocturnal problems. Treatment of sleep problems can be complex and challenging for the physicians. Dopaminergic treatment may improve some of the nocturnal symptoms in PD. In this paper, the effect of drugs and technique that ensure a more continuous delivery of dopaminergic drugs on sleep problems in PD is reviewed.
C1 [Stocchi, Fabrizio; Stirpe, Paola] Inst Res & Med Care IRCCS San Raffaele, I-00163 Rome, Italy.
C3 IRCCS San Raffaele Pisana
RP Stocchi, F (corresponding author), Inst Res & Med Care IRCCS San Raffaele, Via Pisana 235, I-00163 Rome, Italy.
EM fabrizio.stocchi@fastwebnet.it
CR Baas HKJ, 2001, EUR NEUROL, V46, P18, DOI 10.1159/000058049
   Barone P, 2004, NEUROLOGY, V63, PS35, DOI 10.1212/WNL.63.8_suppl_3.S35
   Barone P, 2009, MOVEMENT DISORD, V24, P1641, DOI 10.1002/mds.22643
   Chaudhuri KR, 2012, EUR J NEUROL, V19, P105, DOI 10.1111/j.1468-1331.2011.03442.x
   Chaudhuri KR, 2009, PARKINSONISM RELAT D, V15, PS101, DOI 10.1016/S1353-8020(09)70845-4
   Chaudhuri KR, 1998, BMJ-BRIT MED J, V316, P641, DOI 10.1136/bmj.316.7132.641
   CHRISTMAS TJ, 1988, LANCET, V2, P1451
   FACTOR SA, 1990, MOVEMENT DISORD, V5, P280, DOI 10.1002/mds.870050404
   Factor SA, 1998, NEUROLOGY, V50, P1514, DOI 10.1212/WNL.50.5.1514-b
   Fernandez HH, 2011, CURR MED RES OPIN, V27, P907, DOI 10.1185/03007995.2011.560146
   FRIEDMAN A, 1980, ACTA MED POL, V21, P193
   Frucht S, 1999, NEUROLOGY, V52, P1908, DOI 10.1212/WNL.52.9.1908
   Ruiz PJG, 2006, MOVEMENT DISORD, V21, P727, DOI 10.1002/mds.20852
   Ghys L, 2011, EXPERT OPIN PHARMACO, V12, P1985, DOI 10.1517/14656566.2011.604031
   Giladi N, 2010, J NEURAL TRANSM, V117, P1395, DOI 10.1007/s00702-010-0506-4
   Högl B, 2003, NEUROPSYCHOPHARMACOL, V28, P1866, DOI 10.1038/sj.npp.1300250
   Honig H, 2009, MOVEMENT DISORD, V24, P1468, DOI 10.1002/mds.22596
   JANSEN ENH, 1990, ADV NEUROL, V53, P527
   JELLINGER KA, 1991, MOL CHEM NEUROPATHOL, V14, P153, DOI 10.1007/BF03159935
   JOHNS MW, 1993, CHEST, V103, P30, DOI 10.1378/chest.103.1.30
   KALES AN, 1971, J CLIN ENDOCR METAB, V32, P83, DOI 10.1210/jcem-32-1-83
   KELLY DD, 1991, PRINCIPLES NEURAL SC, V0, P805
   LEEMAN AL, 1987, BRIT J CLIN PHARMACO, V24, P637, DOI 10.1111/j.1365-2125.1987.tb03223.x
   LEES AJ, 1988, CLIN NEUROPHARMACOL, V11, P512, DOI 10.1097/00002826-198812000-00004
   Martinez-Martin P, 2011, MOVEMENT DISORD, V26, P2371, DOI 10.1002/mds.23834
   Pahwa R, 2007, NEUROLOGY, V68, P1108, DOI 10.1212/01.wnl.0000258660.74391.c1
   PAHWA R, 1993, NEUROLOGY, V43, P677, DOI 10.1212/WNL.43.4.677
   Pastor P, 2003, NEUROLOGIA, V18, P202
   Poewe WH, 2007, LANCET NEUROL, V6, P513, DOI 10.1016/S1474-4422(07)70108-4
   Priano L, 2003, NEUROL SCI, V24, P207, DOI 10.1007/s10072-003-0133-z
   Reichmann H., 2011, PARKINSONS DIS, V2011, P0
   Reuter I, 1999, ACTA NEUROL SCAND, V100, P163
   Rinne UK, 1998, NEUROLOGY, V51, P1309, DOI 10.1212/WNL.51.5.1309
   Sanford M, 2011, CNS DRUGS, V25, P699, DOI 10.2165/11206750-000000000-00000
   Seppi K, 2011, MOVEMENT DISORD, V26, PS42, DOI 10.1002/mds.23884
   Stocchi F, 1998, PARKINSONISM RELAT DISORD, V4, P183, DOI 10.1016/S1353-8020(98)00041-8
   Stocchi F, 2001, ADV NEUROL, V86, P289
   Stocchi F, 2000, EUR J NEUROL, V7, P21
   STOCCHI F, 1987, CLINICA TERAPEUTICA, V122, P83
   Tandberg E, 1999, MOVEMENT DISORD, V14, P922, DOI 10.1002/1531-8257(199911)14:6<922::AID-MDS1003>3.0.CO;2-7
   Trenkwalder C, 2011, MOVEMENT DISORD, V26, P90, DOI 10.1002/mds.23441
   Tribl GG, 2005, J NEUROL NEUROSUR PS, V76, P181, DOI 10.1136/jnnp.2003.034843
   VANDENKERCHOVE M, 1993, ACTA NEUROL BELG, V93, P32
   Wailke S, 2011, EUR J NEUROL, V18, P590, DOI 10.1111/j.1468-1331.2010.03213.x
   Zanettini R, 2007, NEW ENGL J MED, V356, P39, DOI 10.1056/NEJMoa054830
NR 45
TC 12
Z9 12
U1 0
U2 3
PU SPRINGER WIEN
PI WIEN
PA SACHSENPLATZ 4-6, PO BOX 89, A-1201 WIEN, AUSTRIA
SN 0300-9564
EI 1435-1463
J9 J NEURAL TRANSM
JI J. Neural Transm.
PD AUG 15
PY 2014
VL 121
IS 
BP S79
EP S83
DI 10.1007/s00702-014-1259-2
PG 5
WC Clinical Neurology; Neurosciences
SC Neurosciences & Neurology
GA AM4NO
UT WOS:000339831700010
PM 24990308
DA 2024-02-02
ER

PT J
AU Stocchi, F
   Abbruzzese, G
   Ceravolo, R
   Cortelli, P
   D'Amelio, M
   De Pandis, MF
   Fabbrini, G
   Pacchetti, C
   Pezzoli, G
   Tessitore, A
   Canesi, M
   Iannacone, C
   Zappia, M
AF Stocchi, Fabrizio
   Abbruzzese, Giovanni
   Ceravolo, Roberto
   Cortelli, Pietro
   D'Amelio, Marco
   De Pandis, Maria F.
   Fabbrini, Giovanni
   Pacchetti, Claudio
   Pezzoli, Gianni
   Tessitore, Alessandro
   Canesi, Margherita
   Iannacone, Claudio
   Zappia, Mario
TI Prevalence of fatigue in Parkinson disease and its clinical correlates
SO NEUROLOGY
LA English
DT Article
ID quality-of-life; nonmotor symptoms; physical-activity; depression; impact; disorders
AB Objective: To assess in a noninterventional setting the prevalence and severity of fatigue in patients with Parkinson disease (PD). Methods: This was a cross-sectional study conducted in Italian patients with PD. Objectives included the evaluation of the current prevalence and severity of fatigue in patients with PD measured using the 16-item Parkinson Fatigue Scale (PFS-16), distressing fatigue (defined as a PFS-16 mean score >= 3.3), and assessment of its clinical correlates. Results: A total of 402 patients were enrolled and 394 patients completed the PFS-16 questionnaire with a PFS-16 mean (+/- SD) score of 2.87 +/- 0.99. Of these, 136 patients (33.8%) reported distressing fatigue (PFS-16 mean score >= 3.3). Patients with distressing fatigue were older (p = 0.044) and had a longer duration of PD (p < 0.0001) than those without distressing fatigue. The presence of distressing fatigue was associated with higher total Unified Parkinson's Disease Rating Scale (UPDRS) scores, poorer quality of life (39-item Parkinson's Disease Questionnaire [PDQ-39]), worse social and psychological behaviors, a higher severity of depressive symptoms, and a higher prevalence of sleep disorders (all p < 0.001). Logistic regression analyses revealed that higher total UPDRS scores, female sex, depression, sleep disorders, as well as higher UPDRS activities of daily living scores and PDQ-39 mobility scores increase the likelihood of distressing fatigue in patients with PD. Conclusions: Approximately one-third of patients with PD have distressing fatigue, which is significantly associated with depression and sleep disorders. The fact that the presence of fatigue worsens patient quality of life supports the need to better diagnose and treat this debilitating symptom.
C1 [Stocchi, Fabrizio] IRCCS San Raffaele Pisana, Inst Neurol, Rome, Italy.
   [Abbruzzese, Giovanni] Univ Genoa, DINOGMI, Neurol Sect, I-16126 Genoa, Italy.
   [Ceravolo, Roberto] Univ Pisa, Dept Neurosci, I-56100 Pisa, Italy.
   [Cortelli, Pietro] Univ Boulogne, Alma Mater Studiorum, Dept Biomed & Neuromotor Sci DIBINEM, IRCCS Inst Neurol Sci Boulogne, Bologna, Italy.
   [D'Amelio, Marco] Univ Palermo, Dept Expt Biomed & Clin Neurosci, I-90133 Palermo, Italy.
   [De Pandis, Maria F.] San Raffaele Inst, Parkinson Operat Unit, Cassino, FR, Italy.
   [Fabbrini, Giovanni] Univ Roma La Sapienza, Dept Neurol & Psychiat, Rome, Italy.
   [Fabbrini, Giovanni] Univ Roma La Sapienza, IRCSS Neuromed, Rome, Italy.
   [Pacchetti, Claudio] IRCCS, Neurol Natl Inst C Mondino, Parkinsons Dis & Movement Disorders Unit, Pavia, Italy.
   [Pezzoli, Gianni; Canesi, Margherita] ICP, Parkinson Inst, Milan, Italy.
   [Tessitore, Alessandro] Univ Naples 2, Dept Neurol, Naples, Italy.
   [Iannacone, Claudio] LB Res, Cantu, CO, Italy.
   [Zappia, Mario] Univ Catania, Dept GF Ingrassia, Neurosci Area, I-95124 Catania, Italy.
C3 IRCCS San Raffaele Pisana; University of Genoa; University of Pisa; IRCCS Istituto delle Scienze Neurologiche di Bologna (ISNB); University of Palermo; Sapienza University Rome; IRCCS Neuromed; Sapienza University Rome; University of Pavia; Universita della Campania Vanvitelli; University of Catania
RP Stocchi, F (corresponding author), IRCCS San Raffaele Pisana, Inst Neurol, Rome, Italy.
EM fabrizio.stocchi@sanraffaele.it
FU Lundbeck (Italy); Lundbeck Italia SpA
CR Abe K, 2000, BEHAV NEUROL, V12, P103, DOI 10.1155/2000/580683
   Ahlskog JE, 2001, MOVEMENT DISORD, V16, P448, DOI 10.1002/mds.1090
   Alves G, 2004, NEUROLOGY, V63, P1908, DOI 10.1212/01.WNL.0000144277.06917.CC
   [Anonymous], 1900, DOI 10.4061/2011/125271, V0, P0
   [Anonymous], 2010, INTERNATIONAL STATISTICAL CLASSIFICATION OF DISEASES AND RELATED HEALTH PROBLEMS, V0, P0
   Antonini A, 2012, J NEUROL, V259, P2621, DOI 10.1007/s00415-012-6557-8
   Barone P, 2009, MOVEMENT DISORD, V24, P1641, DOI 10.1002/mds.22643
   Beiske AG, 2010, MOVEMENT DISORD, V25, P2456, DOI 10.1002/mds.23372
   Brown RG, 2005, PARKINSONISM RELAT D, V11, P49, DOI 10.1016/j.parkreldis.2004.07.007
   Elbers R, 2009, MOVEMENT DISORD, V24, P1512, DOI 10.1002/mds.22664
   FRIEDMAN J, 1993, NEUROLOGY, V43, P2016, DOI 10.1212/WNL.43.10.2016
   Friedman JH, 2007, MOVEMENT DISORD, V22, P297, DOI 10.1002/mds.21240
   Friedman JH, 2010, MOVEMENT DISORD, V25, P805, DOI 10.1002/mds.22989
   Garber CE, 2003, NEUROLOGY, V60, P1119, DOI 10.1212/01.WNL.0000055868.06222.AB
   Havlikova E, 2008, EUR J NEUROL, V15, P475, DOI 10.1111/j.1468-1331.2008.02103.x
   Herlofson K, 2003, ACTA NEUROL SCAND, V107, P1, DOI 10.1034/j.1600-0404.2003.02033.x
   HUGHES AJ, 1992, J NEUROL NEUROSUR PS, V55, P181, DOI 10.1136/jnnp.55.3.181
   Karlsen K, 1999, MOVEMENT DISORD, V14, P237, DOI 10.1002/1531-8257(199903)14:2<237::AID-MDS1006>3.3.CO;2-O
   Lerdal A, 2003, MULT SCLER J, V9, P509, DOI 10.1191/1352458503ms943oa
   Lim TT, 2013, MOVEMENT DISORD, V28, P0
   Lou JS, 2003, MOVEMENT DISORD, V18, P1108, DOI 10.1002/mds.10505
   Mendonça DA, 2007, MOVEMENT DISORD, V22, P2070, DOI 10.1002/mds.21656
   Mohr DC, 2003, PSYCHOSOM MED, V65, P542, DOI 10.1097/01.PSY.0000074757.11682.96
   Newland PK, 2012, J NEUROSCI NURS, V44, P66, DOI 10.1097/JNN.0b013e3182478cba
   Oved D, 2006, MOVEMENT DISORD, V21, P1257, DOI 10.1002/mds.20929
   Qin ZH, 2009, PARKINSONISM RELAT D, V15, P767, DOI 10.1016/j.parkreldis.2009.05.011
   Rahman S, 2008, MOVEMENT DISORD, V23, P1428, DOI 10.1002/mds.21667
   Shulman LM, 2002, PARKINSONISM RELAT D, V8, P193, DOI 10.1016/S1353-8020(01)00015-3
   Shulman LM, 2001, MOVEMENT DISORD, V16, P507, DOI 10.1002/mds.1099
   Stocchi F, 2014, EUR J NEUROL, V21, P357, DOI 10.1111/ene.12205
   Watanabe N, 2008, J PSYCHOSOM RES, V64, P357, DOI 10.1016/j.jpsychores.2007.12.003
   Wood B, 2013, MULT SCLER J, V19, P217, DOI 10.1177/1352458512450351
NR 32
TC 83
Z9 94
U1 0
U2 16
PU LIPPINCOTT WILLIAMS & WILKINS
PI PHILADELPHIA
PA TWO COMMERCE SQ, 2001 MARKET ST, PHILADELPHIA, PA 19103 USA
SN 0028-3878
EI 1526-632X
J9 NEUROLOGY
JI Neurology
PD JUL 15
PY 2014
VL 83
IS 3
BP 215
EP 220
DI 10.1212/WNL.0000000000000587
PG 6
WC Clinical Neurology
SC Neurosciences & Neurology
GA AM9HD
UT WOS:000340190800005
PM 24928125
DA 2024-02-02
ER

PT J
AU Prudon, B
   Duncan, GW
   Khoo, TK
   Yarnall, AJ
   Burn, DJ
   Anderson, KN
AF Prudon, Benjamin
   Duncan, Gordon W.
   Khoo, Tien K.
   Yarnall, Alison J.
   Burn, David J.
   Anderson, Kirstie N.
TI Primary sleep disorder prevalence in patients with newly diagnosed Parkinson's disease
SO MOVEMENT DISORDERS
LA English
DT Article
DE dementia; obstructive sleep apnea; Parkinson's disease; REM sleep behavior disorder
ID validation; questionnaire; movements; age
AB Background Sleep disturbance occurs in up to 96% of patients with established Parkinson's disease (PD). We aimed to assess the prevalence of sleep disturbance in newly diagnosed PD. Methods Newly diagnosed PD patients and controls were recruited. Patients had motor, non-motor, and sleep assessments, including sleep questionnaires, respiratory home monitoring, actigraphy, and sleep diaries. Controls completed cognitive assessments, sleep questionnaires, and diaries. Results A total of 106 patients and 99 controls participated. Sleep questionnaire scores were no different between patients and controls. Daytime naps were increased in PD patients on sleep diaries (P > 0.003). Sleepiness was not associated with any motor or non-motor symptom. Periodic limb movements were increased but not associated with restless legs. Conclusions Newly diagnosed PD patients had minimal differences in subjective or objective sleep disturbance compared to controls apart from increased daytime naps and symptoms such as dream-enacting behaviors of punching or grabbing. This contrasts with the literature assessing sleep in those with established PD.(c) 2013 International Parkinson and Movement Disorder Society
C1 [Prudon, Benjamin; Anderson, Kirstie N.] Newcastle Upon Tyne Hosp Natl Hlth Serv NHS Fdn T, Newcastle Reg Sleep Serv, Newcastle Upon Tyne, Tyne & Wear, England.
   [Duncan, Gordon W.; Yarnall, Alison J.; Burn, David J.] Newcastle Univ, Inst Ageing & Hlth, Newcastle Upon Tyne NE1 7RU, Tyne & Wear, England.
   [Khoo, Tien K.] Griffith Univ, Sch Med, Gold Coast, Australia.
C3 Newcastle Upon Tyne Hospitals NHS Foundation Trust; Newcastle University - UK; Griffith University; Griffith University - Gold Coast Campus
RP Anderson, KN (corresponding author), Freeman Rd Hosp, Newcastle Reg Sleep Serv, Newcastle Upon Tyne NE7 7DN, Tyne & Wear, England.
EM kirstie.anderson@nuth.nhs.uk
FU Parkinson's UK; Comprehensive Local Research Network; Lockhart Parkinson's Disease Research Fund
CR American Psychiatric Association, 2000, DIAGN STAT MAN MENT, V0, P0
   Ancoli-Israel S, 2005, J CLIN PSYCHIAT, V66, P24
   Bixler EO, 1998, AM J RESP CRIT CARE, V157, P144, DOI 10.1164/ajrccm.157.1.9706079
   Boeve BF, 2002, NEUROLOGY, V58, P0
   BUYSSE DJ, 1989, PSYCHIAT RES, V28, P193, DOI 10.1016/0165-1781(89)90047-4
   Chaudhuri KR, 2006, MOVEMENT DISORD, V21, P916, DOI 10.1002/mds.20844
   Covassin N, 2012, J NEUROL SCI, V316, P131, DOI 10.1016/j.jns.2012.01.004
   Diederich NJ, 2012, J NEUROL SCI, V314, P12, DOI 10.1016/j.jns.2011.10.025
   FOLSTEIN MF, 1975, J PSYCHIAT RES, V12, P189, DOI 10.1016/0022-3956(75)90026-6
   Goetz CG, 2008, MOVEMENT DISORD, V23, P2129, DOI 10.1002/mds.22340
   Högl B, 2010, MOVEMENT DISORD, V25, P2704, DOI 10.1002/mds.23190
   HOEHN MM, 1967, NEUROLOGY, V17, P427, DOI 10.1212/WNL.17.5.427
   HUGHES AJ, 1992, J NEUROL NEUROSUR PS, V55, P181, DOI 10.1136/jnnp.55.3.181
   Iber C., 2007, THE AASM MANUAL FOR THE SCORING OF SLEEP AND ASSOCIATED EVENTS: RULES, V0, P0
   JANKOVIC J, 1990, NEUROLOGY, V40, P1529, DOI 10.1212/WNL.40.10.1529
   JOHNS MW, 1991, SLEEP, V14, P540, DOI 10.1093/sleep/14.6.540
   Khoo TK, 2013, NEUROLOGY, V80, P276, DOI 10.1212/WNL.0b013e31827deb74
   King MA, 2005, SLEEP MED, V6, P507, DOI 10.1016/j.sleep.2004.12.010
   Litvan I, 2003, MOVEMENT DISORD, V18, P467, DOI 10.1002/mds.10459
   Louter M, 2012, J NEUROL, V259, P2031, DOI 10.1007/s00415-012-6505-7
   Nasreddine ZS, 2005, J AM GERIATR SOC, V53, P695, DOI 10.1111/j.1532-5415.2005.53221.x
   Pennestri MH, 2006, SLEEP, V29, P1183, DOI 10.1093/sleep/29.9.1183
   Postuma RB, 2012, MOVEMENT DISORD, V27, P720, DOI 10.1002/mds.24939
   YESAVAGE JA, 1983, J PSYCHIATR RES, V17, P37, DOI 10.1016/0022-3956(82)90033-4
NR 25
TC 26
Z9 28
U1 0
U2 7
PU WILEY
PI HOBOKEN
PA 111 RIVER ST, HOBOKEN 07030-5774, NJ USA
SN 0885-3185
EI 1531-8257
J9 MOVEMENT DISORD
JI Mov. Disord.
PD FEB 15
PY 2014
VL 29
IS 2
BP 259
EP 262
DI 10.1002/mds.25730
PG 4
WC Clinical Neurology
SC Neurosciences & Neurology
GA AB0WD
UT WOS:000331511900023
PM 24464648
DA 2024-02-02
ER

PT J
AU de la Riva, P
   Smith, K
   Xie, SX
   Weintraub, D
AF de la Riva, Patricia
   Smith, Kara
   Xie, Sharon X.
   Weintraub, Daniel
TI Course of psychiatric symptoms and global cognition in early Parkinson disease
SO NEUROLOGY
LA English
DT Article
ID drug-naive patients; depressive symptoms; nonmotor symptoms; motor subtype; impairment; dementia; complications; questionnaire; dysfunction; disorders
AB Objective:To evaluate the course and predictors of neuropsychiatric symptoms (NPS) and cognition in patients with de novo Parkinson disease (PD).Methods:Cross-sectional study of the cohort of de novo, untreated (at enrollment) patients with PD and healthy controls (HCs) from the Parkinson's Progression Markers Initiative. Participants have serial assessments of global cognition and symptoms of depression, anxiety, psychosis, impulse control disorders (ICDs), sleep and wakefulness, apathy, and fatigue. Available data up to 24 months of follow-up were included.Results:The available sample size was as follows: baseline (PD = 423, HCs = 196), 12 months (PD = 261, HCs = 145), and 24 months (PD = 96, HCs = 83). Patients with PD experienced more depression, fatigue, apathy, and anxiety than HCs at all time points, and apathy (p = 0.001) and psychosis (p = 0.003) increased over time in patients with PD. Approximately two-thirds of patients with PD who screened positive for depression at any given visit were not taking an antidepressant. The Montreal Cognitive Assessment score decreased significantly over time in patients with PD (p < 0.001), but the change was comparable to that in HCs. At the 24-month visit, 44% of patients had been on dopamine replacement therapy (DRT) for at least 1 year, and this group reported more incident ICDs (p = 0.009) and excessive daytime sleepiness (p = 0.03).Conclusion:Multiple NPS are more common in de novo, untreated patients with PD compared with the general population, but they also remain relatively stable in early disease, while global cognition slightly deteriorates. In contrast, initiation of DRT is associated with increasing frequency of several other NPS.
C1 [de la Riva, Patricia] Univ Hosp Donostia, Dept Neurol, San Sebastian, Spain.
   [Xie, Sharon X.] Univ Penn, Perelman Sch Med, Dept Biostat & Epidemiol, Philadelphia, PA 19104 USA.
   [Weintraub, Daniel] Univ Penn, Perelman Sch Med, Dept Neurol, Philadelphia, PA 19104 USA.
   [Weintraub, Daniel] Univ Penn, Perelman Sch Med, Dept Psychiat, Philadelphia, PA 19104 USA.
   [Smith, Kara] Univ Penn, Perelman Sch Med, Philadelphia, PA 19104 USA.
   [Weintraub, Daniel] Philadelphia VA Med Ctr, Dept Vet Affairs, Philadelphia, PA USA.
C3 University Hospital Donostia; University of Pennsylvania; University of Pennsylvania; University of Pennsylvania; University of Pennsylvania; University of Pennsylvania; Pennsylvania Medicine; US Department of Veterans Affairs; Veterans Health Administration (VHA); Philadelphia Veterans Affairs Medical Center
RP de la Riva, P (corresponding author), Univ Hosp Donostia, Dept Neurol, San Sebastian, Spain.
EM patricia.delariva@gmail.com
FU Michael J. Fox Foundation for Parkinson's Research; Abbott; Avid Radiopharmaceuticals; Biogen Idec; Covance; Bristol-Myers Squibb; Meso Scale Discovery; Piramal; Eli Lilly and Co; F. Hoffman-La Roche Ltd; GE Healthcare; Genentech; GlaxoSmithKline; Merck and Co; Pfizer Inc; UCB Pharma SA
CR Aarsland D, 2003, ARCH NEUROL-CHICAGO, V60, P387, DOI 10.1001/archneur.60.3.387
   Aarsland D, 2010, NEUROLOGY, V75, P1062, DOI 10.1212/WNL.0b013e3181f39d0e
   Aarsland D, 2009, J NEUROL NEUROSUR PS, V80, P928, DOI 10.1136/jnnp.2008.166959
   Alves G, 2006, MOVEMENT DISORD, V21, P1123, DOI 10.1002/mds.20897
   Ardouin C, 2009, REV NEUROL-FRANCE, V165, P845, DOI 10.1016/j.neurol.2009.06.003
   Baba T, 2012, BRAIN, V135, P161, DOI 10.1093/brain/awr321
   Barone P, 2010, LANCET NEUROL, V9, P573, DOI 10.1016/S1474-4422(10)70106-X
   Boot BP, 2012, ANN NEUROL, V71, P49, DOI 10.1002/ana.22655
   Broeders M, 2013, NEUROLOGY, V81, P346, DOI 10.1212/WNL.0b013e31829c5c86
   Burn DJ, 2006, J NEUROL NEUROSUR PS, V77, P585, DOI 10.1136/jnnp.2005.081711
   Burn DJ, 2004, J GERIATR PSYCH NEUR, V17, P172, DOI 10.1177/0891988704267466
   Chaudhuri KR, 2006, LANCET NEUROL, V5, P235, DOI 10.1016/S1474-4422(06)70373-8
   Dalrymple-Alford JC, 2010, NEUROLOGY, V75, P1717, DOI 10.1212/WNL.0b013e3181fc29c9
   DOTY RL, 1984, PHYSIOL BEHAV, V32, P489, DOI 10.1016/0031-9384(84)90269-5
   Evans JR, 2011, J NEUROL NEUROSUR PS, V82, P1112, DOI 10.1136/jnnp.2011.240366
   Goetz CG, 2008, MOVEMENT DISORD, V23, P2129, DOI 10.1002/mds.22340
   JOHNS MW, 1991, SLEEP, V14, P540, DOI 10.1093/sleep/14.6.540
   Kang JH, 2013, JAMA NEUROL, V70, P1277, DOI 10.1001/jamaneurol.2013.3861
   Khoo TK, 2013, NEUROLOGY, V80, P276, DOI 10.1212/WNL.0b013e31827deb74
   LAIRD NM, 1982, BIOMETRICS, V38, P963, DOI 10.2307/2529876
   Marek K, 2011, PROG NEUROBIOL, V95, P629, DOI 10.1016/j.pneurobio.2011.09.005
   Nasreddine ZS, 2005, J AM GERIATR SOC, V53, P695, DOI 10.1111/j.1532-5415.2005.53221.x
   Poletti M, 2012, J NEUROL NEUROSUR PS, V83, P601, DOI 10.1136/jnnp-2011-301874
   Ravina B, 2007, NEUROLOGY, V69, P342, DOI 10.1212/01.wnl.0000268695.63392.10
   Remy P, 2005, BRAIN, V128, P1314, DOI 10.1093/brain/awh445
   Shulman LM, 2002, PARKINSONISM RELAT D, V8, P193, DOI 10.1016/S1353-8020(01)00015-3
   Spielberger C.D., 1979, MANUAL STATE TRAIT A, V0, P0
   Stiasny-Kolster K, 2007, MOVEMENT DISORD, V22, P2386, DOI 10.1002/mds.21740
   Vendette M, 2007, NEUROLOGY, V69, P1843, DOI 10.1212/01.wnl.0000278114.14096.74
   Weintraub D, 2006, AM J GERIAT PSYCHIAT, V14, P169, DOI 10.1097/01.JGP.0000192488.66049.4b
   Weintraub D, 2005, AM J GERIAT PSYCHIAT, V13, P844, DOI 10.1176/appi.ajgp.13.10.844
   Weintraub D, 2003, J GERIATR PSYCH NEUR, V16, P178, DOI 10.1177/0891988703256053
   Weintraub D, 2013, NEUROLOGY, V80, P176, DOI 10.1212/WNL.0b013e31827b915c
   Weintraub D, 2010, ARCH NEUROL-CHICAGO, V67, P589, DOI 10.1001/archneurol.2010.65
   Weintraub D, 2009, MOVEMENT DISORD, V24, P1461, DOI 10.1002/mds.22571
   Williams-Gray CH, 2007, BRAIN, V130, P1787, DOI 10.1093/brain/awm111
   ZEGER SL, 1988, BIOMETRICS, V44, P1049, DOI 10.2307/2531734
NR 38
TC 87
Z9 93
U1 0
U2 18
PU LIPPINCOTT WILLIAMS & WILKINS
PI PHILADELPHIA
PA TWO COMMERCE SQ, 2001 MARKET ST, PHILADELPHIA, PA 19103 USA
SN 0028-3878
EI 1526-632X
J9 NEUROLOGY
JI Neurology
PD SEP 16
PY 2014
VL 83
IS 12
BP 1096
EP 1103
DI 10.1212/WNL.0000000000000801
PG 8
WC Clinical Neurology
SC Neurosciences & Neurology
GA AP7AU
UT WOS:000342230700013
PM 25128183
DA 2024-02-02
ER

PT J
AU Horváth, K
   Aschermann, Z
   Acs, P
   Bosnyák, E
   Deli, G
   Pál, E
   Janszky, J
   Faludi, B
   Késmárki, I
   Komoly, S
   Bokor, M
   Rigó, E
   Lajtos, J
   Klivényi, P
   Dibó, G
   Vécsei, L
   Takáts, A
   Tóth, A
   Imre, P
   Nagy, F
   Herceg, M
   Kamondi, A
   Hidasi, E
   Kovács, N
AF Horvath, Krisztina
   Aschermann, Zsuzsanna
   Acs, Peter
   Bosnyak, Edit
   Deli, Gabriella
   Pal, Endre
   Janszky, Jozsef
   Faludi, Bela
   Kesmarki, Ildiko
   Komoly, Samuel
   Bokor, Magdolna
   Rigo, Eszter
   Lajtos, Julia
   Klivenyi, Peter
   Dibo, Gyorgy
   Vecsei, Laszlo
   Takats, Annamaria
   Toth, Adrian
   Imre, Piroska
   Nagy, Ferenc
   Herceg, Mihaly
   Kamondi, Anita
   Hidasi, Eszter
   Kovacs, Norbert
TI Is the MDS-UPDRS a Good Screening Tool for Detecting Sleep Problems and Daytime Sleepiness in Parkinson's Disease?
SO PARKINSONS DISEASE
LA English
DT Article
ID quality-of-life; nonmotor symptoms; impact; scale; validation
AB Movement Disorder Society-sponsored Unified Parkinson's Disease Rating Scale (MDS-UPDRS) has separate items for measuring sleep problems (item 1.7) and daytime sleepiness (1.8). The aim of our study was to evaluate the screening sensitivity and specificity of these items to the PD Sleep Scale 2nd version (PDSS-2) and Epworth Sleepiness Scale (ESS). In this nationwide, cross-sectional study 460 PD patients were enrolled. Spearman's rank correlation coefficients were calculated between the individual items, domains, and the total score of PDSS-2 and item 1.7 of MDS-UPDRS. Similarly, the items and the total score of ESS were contrasted to item 1.8 of MDS-UPDRS. After developing generalized ordinal logistic regression models, the transformed and observed scores were compared by Lin's Concordance Correlation Coefficient. Only item 3 difficulties staying asleep and the "disturbed sleep" domain of PDSS-2 showed high correlation with "sleep problems" item 1.7 of the MDS-UPDRS. Total score of PDSS-2 had moderate correlation with this MDS-UPRDS item. The total score of ESS showed the strongest, but still moderate, correlation with "daytime sleepiness" item 1.8 of MDS-UPDRS. As intended, the MDS-UPDRS serves as an effective screening tool for both sleep problems and daytime sleepiness and identifies subjects whose disabilities need further investigation.
C1 [Horvath, Krisztina] Univ Pecs, Doctoral Sch Clin Neurosci, H-7623 Pecs, Hungary.
   [Aschermann, Zsuzsanna; Acs, Peter; Bosnyak, Edit; Deli, Gabriella; Pal, Endre; Janszky, Jozsef; Faludi, Bela; Komoly, Samuel; Kovacs, Norbert] Univ Pecs, Dept Neurol, H-7633 Pecs, Hungary.
   [Janszky, Jozsef; Kovacs, Norbert] MTA PTE Clin Neuroimaging Res Grp, H-7623 Pecs, Hungary.
   [Kesmarki, Ildiko] Unified Hlth Ctr City Pecs, H-7633 Pecs, Hungary.
   [Bokor, Magdolna; Rigo, Eszter] Nyiro Gyula Hosp, Natl Inst Psychiat & Addictol, Dept Neurol, Budapest, Hungary.
   [Lajtos, Julia] Kenezy Gyula Hosp, Dept Neurol, Debrecen, Hungary.
   [Klivenyi, Peter; Dibo, Gyorgy; Vecsei, Laszlo] Univ Szeged, Dept Neurol, Szeged, Hungary.
   [Vecsei, Laszlo] MTA SZTE Neurosci Res Grp, Szeged, Hungary.
   [Takats, Annamaria; Toth, Adrian] Semmelweis Univ, Dept Neurol, H-1085 Budapest, Hungary.
   [Imre, Piroska] Csolnoky Ferenc Hosp, Dept Neurol, Veszprem, Hungary.
   [Nagy, Ferenc; Herceg, Mihaly] Kaposi Mor Hosp, Dept Neurol, H-7400 Kaposvar, Hungary.
   [Kamondi, Anita] Natl Inst Clin Neurosci, Budapest, Hungary.
   [Hidasi, Eszter] Univ Debrecen, Dept Neurol, Debrecen, Hungary.
C3 University of Pecs; University of Pecs; Szeged University; Neuroscience Research Group, HAS; Semmelweis University; University of Debrecen
RP Kovács, N (corresponding author), Univ Pecs, Dept Neurol, Reta Utca 2, H-7633 Pecs, Hungary.
EM kovacsnorbert06@gmail.com
FU Bolyai Scholarship of Hungarian Academy of Sciences [OTKA PD103964, AOK_OTKA_KA-2011, TAMOP-4.2.2.A-11/1/KONV-2012-0017, TAMOP-4.2.2.A-11/1/KONV-2012-0052]; Hungarian Brain Research Program [KTIA_13_NAP-A-II/10]
CR BLAND JM, 1986, LANCET, V1, P307, DOI 10.1016/s0140-6736(86)90837-8
   Gallagher DA, 2012, MOVEMENT DISORD, V27, P79, DOI 10.1002/mds.23939
   Ghorayeb I, 2007, MOVEMENT DISORD, V22, P1567, DOI 10.1002/mds.21541
   Goldman JG, 2013, PARKINSONISM RELAT D, V19, P806, DOI 10.1016/j.parkreldis.2013.05.006
   Hagell P, 2007, J SLEEP RES, V16, P102, DOI 10.1111/j.1365-2869.2007.00570.x
   Horvath K., 2014, J PARKINSONS DIS, V0, P0
   Horváth K, 2014, IDEGGYOGY SZEMLE, V67, P129
   Kaszás B, 2012, PARKINSONISM RELAT D, V18, P553, DOI 10.1016/j.parkreldis.2012.02.010
   Kovacs N., 2013, J NEUROL SCI, V333, Pe139, DOI 10.1016/j.jns.2013.07.462
   Kovacs N, 2014, IDEGGYOGY SZEMLE, V67, P245
   Kumar S, 2003, SLEEP MED, V4, P339, DOI 10.1016/S1389-9457(03)00105-9
   LIN LI, 1989, BIOMETRICS, V45, P255, DOI 10.2307/2532051
   Martinez-Martin P., 2013, EUROPEAN J NEUROLOGY, V0, P0
   Martinez-Martin P, 2011, MOVEMENT DISORD, V26, P399, DOI 10.1002/mds.23462
   Pal E, 2010, MOVEMENT DISORD, V25, P2311, DOI 10.1002/mds.23270
   Rankin G, 1998, CLIN REHABIL, V12, P187, DOI 10.1191/026921598672178340
   Santos-García D, 2013, J NEUROL SCI, V332, P136, DOI 10.1016/j.jns.2013.07.005
   Tedeschi LO, 2006, AGR SYST, V89, P225, DOI 10.1016/j.agsy.2005.11.004
   Tomlinson CL, 2010, MOVEMENT DISORD, V25, P2649, DOI 10.1002/mds.23429
   Trenkwalder C, 2011, MOVEMENT DISORD, V26, P644, DOI 10.1002/mds.23476
   Volosin Marta, 2013, PSYCHIATR HUNG, V28, P370
NR 21
TC 14
Z9 15
U1 0
U2 7
PU HINDAWI LTD
PI LONDON
PA ADAM HOUSE, 3RD FLR, 1 FITZROY SQ, LONDON, W1T 5HF, ENGLAND
SN 2090-8083
EI 2042-0080
J9 PARKINSONS DIS-US
JI Parkinsons Dis.
PD JUN 15
PY 2014
VL 2014
IS 
BP 
EP 
DI 10.1155/2014/806169
PG 8
WC Clinical Neurology
SC Neurosciences & Neurology
GA AU7BE
UT WOS:000345754700001
PM 25506041
DA 2024-02-02
ER

PT J
AU Nascimento, CMC
   Ayan, C
   Cancela, JM
   Gobbi, LTB
   Gobbi, S
   Stella, F
AF Crispim Nascimento, Carla Manuela
   Ayan, Carlos
   Cancela, Jose Maria
   Bucken Gobbi, Lilian Teresa
   Gobbi, Sebastiao
   Stella, Florindo
TI Effect of a multimodal exercise program on sleep disturbances and instrumental activities of daily living performance on Parkinson's and Alzheimer's disease patients
SO GERIATRICS & GERONTOLOGY INTERNATIONAL
LA English
DT Article
DE Alzheimer's disease; functionality; geriatric medicine; Parkinson's disease; physical exercises; rehabilitation medicine
ID self-rated quality; older-adults; physical-activity; aerobic fitness; cognitive impairment; diagnostic-criteria; behavior disorder; caregiver burden; dementia; management
AB AimTo assess the contribution of a multimodal exercise program on the sleep disturbances (SD) and on the performance of instrumental activities daily living (IADL) in patients with clinical diagnosis of Alzheimer's disease (AD) and Parkinson's disease patients (PD). MethodsA total of 42 consecutive patients (23 training group, 19 control group) with PD and 35 demented patients with AD (19 trained group, 16 control group) were recruited. Participants in both training groups carried out three 1-h sessions per week of a multimodal exercise program for 6 months. The Pfeffer Questionnaire for Instrumental Activities and the Mini-Sleep Questionnaire were used to assess the effects of the program on IADL and SD respectively. ResultsTwo-way ancova showed interactions in IADL and SD. Significant improvements were observed for these variables in both intervention groups, and maintenance or worsening was observed in control groups. The analysis of effect size showed these improvements. ConclusionThe present study results show that a mild to moderate intensity of multimodal physical exercises carried out on a regular basis over 6 months can contribute to reducing IADL deficits and attenuating SD. Geriatr Gerontol Int 2014; 14: 259-266.
C1 [Crispim Nascimento, Carla Manuela; Gobbi, Sebastiao; Stella, Florindo] Sao Paulo State Univ Rio Claro, UNESP, Lab Aging & Phys Act LAFE, Rio Claro, SP, Brazil.
   [Bucken Gobbi, Lilian Teresa] Sao Paulo State Univ Rio Claro, UNESP, Posture & Gait Studies Lab LEPLO, Rio Claro, SP, Brazil.
   [Crispim Nascimento, Carla Manuela; Ayan, Carlos; Cancela, Jose Maria] Univ Vigo, Fac Sports Sci, HealthyFyt Grp, Vigo 36310, Spain.
   [Stella, Florindo] Univ Sao Paulo, Fac Med, Dept & Inst Psychiat, Lab Neurosci LIM 27, Sao Paulo, Brazil.
   [Stella, Florindo] Univ Estadual Campinas, Fac Med Sci, Sao Paulo, Brazil.
C3 Universidade Estadual Paulista; Universidade Estadual Paulista; Universidade de Vigo; Universidade de Sao Paulo; Universidade Estadual de Campinas
RP Nascimento, CMC (corresponding author), Univ Estadual Paulista, UNESP, Lab Aging & Phys Act LAFE, Dept Phys Educ, Campus Rio Claro,Av 24-A 1515, BR-13506900 Rio Claro, SP, Brazil.
EM carla_unesp@yahoo.com.br
CR Aarsland D, 2003, ARCH NEUROL-CHICAGO, V60, P387, DOI 10.1001/archneur.60.3.387
   ACsm ACoSM, 2006, AM COLL SPORTS MED G, V0, P0
   Allen NE, 2012, PARKINSONS DIS-US, V2012, P0, DOI 10.1155/2012/854328
   American Psychiatric Association (APA), 2000, DIAGN STAT MAN MENT, V0, P0
   Boeve BF, 2001, MOVEMENT DISORD, V16, P622, DOI 10.1002/mds.1120
   Bucks RS, 1996, AGE AGEING, V25, P113, DOI 10.1093/ageing/25.2.113
   Christofoletti G, 2011, CLINICS, V66, P613
   Colcombe S, 2003, PSYCHOL SCI, V14, P125, DOI 10.1111/1467-9280.t01-1-01430
   Colcombe SJ, 2003, J GERONTOL A-BIOL, V58, P176
   Colcombe SJ, 2006, J GERONTOL A-BIOL, V61, P1166, DOI 10.1093/gerona/61.11.1166
   Crizzle AM, 2006, CLIN J SPORT MED, V16, P422, DOI 10.1097/01.jsm.0000244612.55550.7d
   Cummings JL, 1997, NEUROLOGY, V48, PS10, DOI 10.1212/WNL.48.5_Suppl_6.10S
   Dauvilliers Y, 2007, SLEEP MED, V8, PS27, DOI 10.1016/S1389-9457(08)70006-6
   de Lau LML, 2005, ARCH NEUROL-CHICAGO, V62, P1265, DOI 10.1001/archneur.62.8.1265
   de Paula FR, 2006, MOVEMENT DISORD, V21, P1073, DOI 10.1002/mds.20763
   DERIQUER AI, 2011, NEUROLOGIST, V17, PS38, DOI 10.1097/NRL.0B013E31823966F8.PUBMED:22045324
   Driver HS, 2000, SLEEP MED REV, V4, P387, DOI 10.1053/smrv.2000.0110
   EDINGER JD, 1993, SLEEP, V16, P351, DOI 10.1093/sleep/16.4.351
   Eggermont L, 2006, NEUROSCI BIOBEHAV R, V30, P562, DOI 10.1016/j.neubiorev.2005.10.004
   Fahn S, 1987, RECENT DEV PARKINSON, V2, P153, DOI 10.1016/S1779-0123(06)74622-8
   FOLSTEIN MF, 1975, J PSYCHIAT RES, V12, P189, DOI 10.1016/0022-3956(75)90026-6
   Gorenstein C, 1983, AMB REV ASSOC MED BRAS, V29, P155
   Gorenstein C, 2000, QUESTIONARIO AUTOAVA, V0, P423
   Gunn DG, 2010, J GERIATR PSYCH NEUR, V23, P131, DOI 10.1177/0891988709358591
   HOEHN MM, 1967, NEUROLOGY, V17, P427, DOI 10.1212/WNL.17.5.427
   HUGHES AJ, 1992, J NEUROL NEUROSUR PS, V55, P181, DOI 10.1136/jnnp.55.3.181
   HUGHES CP, 1982, BRIT J PSYCHIAT, V140, P566, DOI 10.1192/bjp.140.6.566
   King AC, 1997, JAMA-J AM MED ASSOC, V277, P32, DOI 10.1001/jama.277.1.32
   Korczyn AD, 2006, J NEUROL SCI, V248, P163, DOI 10.1016/j.jns.2006.05.041
   Li FZ, 2004, J AM GERIATR SOC, V52, P892, DOI 10.1111/j.1532-5415.2004.52255.x
   Ma Qiang, 2008, NEUROSCI BULL, V24, P265, DOI 10.1007/s12264-008-0402-1
   McCurry SM, 2011, J AM GERIATR SOC, V59, P1393, DOI 10.1111/j.1532-5415.2011.03519.x
   Muslimovic D, 2005, NEUROLOGY, V65, P1239, DOI 10.1212/01.wnl.0000180516.69442.95
   Nascimento CMC, 2012, BRAZ J PHYS THER, V16, P197, DOI 10.1590/S1413-35552012005000017
   Netz Y, 2011, INT PSYCHOGERIATR, V23, P114, DOI 10.1017/S1041610210000797
   Neubauer DN, 1999, AM FAM PHYSICIAN, V59, P2551
   Nitrini R, 2005, ARQ NEURO-PSIQUIAT, V63, P720, DOI 10.1590/S0004-282X2005000400034
   Nitrini R, 2004, ALZ DIS ASSOC DIS, V18, P241
   Okonkwo OC, 2008, AM J GERIAT PSYCHIAT, V16, P650, DOI 10.1097/JGP.0b013e31817e8a9d
   Pereira FS, 2008, INT PSYCHOGERIATR, V20, P1104, DOI 10.1017/S1041610208007631
   PFEFFER RI, 1982, J GERONTOL, V37, P323, DOI 10.1093/geronj/37.3.323
   Playford ED, 2011, J NEUROL NEUROSUR PS, V82, P1185, DOI 10.1136/jnnp-2011-300987
   ROMAN GC, 1993, NEUROLOGY, V43, P250, DOI 10.1212/WNL.43.2.250
   ROTH M, 1999, CAMDEX R CAMBRIDGE E, V0, P0
   Rothman SM, 2012, NEUROMOL MED, V14, P194, DOI 10.1007/s12017-012-8181-2
   Schwab RS., 1969, 3 S PARK DIS, V0, P152
   Sinforiani E, 2006, MOVEMENT DISORD, V21, P462, DOI 10.1002/mds.20719
   Song Y, 2010, J NEUROSCI NURS, V42, P9
   Song YS, 2010, J NEUROSCI NURS, V42, P190, DOI 10.1097/JNN.0b013e3181e26b1d
   Stavitsky K, 2011, COGN BEHAV NEUROL, V24, P43, DOI 10.1097/WNN.0b013e31821a4a95
   Stella F, 2011, CLINICS, V66, P1353, DOI 10.1590/S1807-59322011000800008
   Tanaka H, 2001, J AM COLL CARDIOL, V37, P153, DOI 10.1016/S0735-1097(00)01054-8
   Tanaka K, 2009, BRAIN COGNITION, V69, P435, DOI 10.1016/j.bandc.2008.09.008
   Teri L, 2003, JAMA-J AM MED ASSOC, V290, P2015, DOI 10.1001/jama.290.15.2015
   van Nimwegen M, 2010, BMC NEUROL, V10, P0, DOI 10.1186/1471-2377-10-70
   van Uffelen JGZ, 2008, CLIN J SPORT MED, V18, P486, DOI 10.1097/JSM.0b013e3181845f0b
   van Uffelen JGZ, 2009, J AGING PHYS ACTIV, V17, P398, DOI 10.1123/japa.17.4.398
   Vital TM, 2012, GERIATR GERONTOL INT, V12, P637, DOI 10.1111/j.1447-0594.2011.00830.x
NR 58
TC 52
Z9 66
U1 0
U2 55
PU WILEY
PI HOBOKEN
PA 111 RIVER ST, HOBOKEN 07030-5774, NJ USA
SN 1444-1586
EI 1447-0594
J9 GERIATR GERONTOL INT
JI Geriatr. Gerontol. Int.
PD APR 15
PY 2014
VL 14
IS 2
BP 259
EP 266
DI 10.1111/ggi.12082
PG 8
WC Geriatrics & Gerontology; Gerontology
SC Geriatrics & Gerontology
GA AE1TS
UT WOS:000333753700004
PM 23647635
DA 2024-02-02
ER

PT J
AU Yang, HJ
   Kim, YE
   Yun, JY
   Ehm, G
   Kim, HJ
   Jeon, BS
AF Yang, Hui-Jun
   Kim, Young Eun
   Yun, Ji Young
   Ehm, Gwanhee
   Kim, Han-Joon
   Jeon, Beom Seok
TI Comparison of sleep and other non-motor symptoms between SWEDDs patients and <i>de novo</i> Parkinson's disease patients
SO PARKINSONISM & RELATED DISORDERS
LA English
DT Article
DE Parkinson's disease; SWEDDs; Non-motor symptoms; Sleep; Dopamine transporter imaging
ID dopaminergic deficit swedds; quality-of-life; recommendations; critique; tremor; scales; scans
AB Background: SWEDDs (Scans Without Evidence of Dopaminergic Deficits) was defined from a series of pharmaceutical trials on Parkinson's disease (PD). Non-motor features including sleep-related problems are common even in early-stage PD patients; however, little is known about the burden of the non-motor symptoms in SWEDDs patients. Methods: The Non-motor Symptoms Assessment Scale (NMSS), revised version of the Parkinson's Disease Sleep Scale (PDSS-2), Epworth Sleepiness Scale (ESS), and EuroQol 5-Dimension (EQ-5D) were applied to evaluate 17 SWEDDs patients and 28 de novo PD patients. The presence of clinically probable rapid eye movement sleep behavior disorder (cpRBD) was assessed using the International Classification of Sleep Disorders-Revised (ICSD-R) criteria. Results: The total NMSS score for the SWEDDs group was significantly lower than for the de novo PD group (p = 0.032). The most distinct difference was in taste or smell change (p < 0.000). Prevalence of cpRBD was higher in de novo PD patients than in SWEDDs patients (p = 0.030), though no significant differences in the PDSS-2 total score (p = 0.496) or the ESS score (p = 0.517) were found. The SWEDDs patients did not significantly differ from the de novo PD patients with regard to quality of life, as measured by the EQ-5D index score (p = 0.177). Conclusions: The patients with SWEDDs have less non-motor problems than newly diagnosed untreated PD patients. Given the difficulty distinguishing between SWEDDs and early PD, identifying some of non-motor symptoms, such as RBD or olfactory impairment, could aid clinicians in their work. (C) 2014 Elsevier Ltd. All rights reserved.
C1 [Yang, Hui-Jun] Ulsan Univ Hosp, Dept Neurol, Ulsan, South Korea.
   [Kim, Young Eun] Hallym Univ, Sacred Heart Hosp, Dept Neurol, Anyang, South Korea.
   [Yun, Ji Young] Ewha Womans Univ, Mokdong Hosp, Dept Neurol, Seoul, South Korea.
   [Ehm, Gwanhee; Kim, Han-Joon; Jeon, Beom Seok] Seoul Natl Univ Hosp, Dept Neurol, Seoul 110744, South Korea.
   [Ehm, Gwanhee; Kim, Han-Joon; Jeon, Beom Seok] Seoul Natl Univ Hosp, Movement Disorder Ctr, Parkinsons Dis Study Grp, Seoul 110744, South Korea.
   [Ehm, Gwanhee; Kim, Han-Joon; Jeon, Beom Seok] Seoul Natl Univ Hosp, Neurosci Res Inst, Seoul 110744, South Korea.
C3 University of Ulsan; Ulsan University Hospital; Hallym University; Ewha Womans University; Seoul National University (SNU); Seoul National University Hospital; Seoul National University (SNU); Seoul National University Hospital; Seoul National University (SNU); Seoul National University Hospital
RP Jeon, BS (corresponding author), Seoul Natl Univ Hosp, Dept Neurol, 101 Daehak Ro, Seoul 110744, South Korea.
EM brain@snu.ac.kr
FU Korean Health Technology R&D Project, Ministry of Health and Welfare, Republic of Korea [A101273, A110875]
CR Bajaj NPS, 2011, MOVEMENT DISORD, V26, P699, DOI 10.1002/mds.23507
   Duncan GW, 2014, MOVEMENT DISORD, V29, P195, DOI 10.1002/mds.25664
   Högl B, 2010, MOVEMENT DISORD, V25, P2704, DOI 10.1002/mds.23190
   Jang W, 2013, NEUROL SCI, V34, P1375, DOI 10.1007/s10072-012-1244-1
   Kang Eunjeong, 2006, THE KOREAN JOURNAL OF HEALTH ECONOMICS AND POLICY 보건경제와 정책연구, V12, P19
   Martinez-Martin P, 2011, MOVEMENT DISORD, V26, P2371, DOI 10.1002/mds.23834
   Park A, 2011, PARKINSONS DIS-US, V2011, P0, DOI 10.4061/2011/485063
   Postuma RB, 2012, MOVEMENT DISORD, V27, P617, DOI 10.1002/mds.24996
   Schneider SA, 2007, MOVEMENT DISORD, V22, P2210, DOI 10.1002/mds.21685
   Schwingenschuh P, 2010, MOVEMENT DISORD, V25, P560, DOI 10.1002/mds.23019
   Silveira-Moriyama L, 2009, J NEUROL NEUROSUR PS, V80, P744, DOI 10.1136/jnnp.2009.172825
   Vignatelli L, 2003, J SLEEP RES, V12, P255
NR 12
TC 13
Z9 17
U1 0
U2 3
PU ELSEVIER SCI LTD
PI OXFORD
PA THE BOULEVARD, LANGFORD LANE, KIDLINGTON, OXFORD OX5 1GB, OXON, ENGLAND
SN 1353-8020
EI 1873-5126
J9 PARKINSONISM RELAT D
JI Parkinsonism Relat. Disord.
PD DEC 15
PY 2014
VL 20
IS 12
BP 1419
EP 1422
DI 10.1016/j.parkreldis.2014.09.024
PG 4
WC Clinical Neurology
SC Neurosciences & Neurology
GA AY6FF
UT WOS:000347662000018
PM 25446342
DA 2024-02-02
ER

PT J
AU Song, W
   Guo, XY
   Chen, K
   Chen, XP
   Cao, B
   Wei, QQ
   Huang, R
   Zhao, B
   Wu, Y
   Shang, HF
AF Song, Wei
   Guo, Xiaoyan
   Chen, Ke
   Chen, Xueping
   Cao, Bei
   Wei, Qianqian
   Huang, Rui
   Zhao, Bi
   Wu, Ying
   Shang, Hui-Fang
TI The impact of non-motor symptoms on the Health-Related Quality of Life of Parkinson's disease patients from Southwest China
SO PARKINSONISM & RELATED DISORDERS
LA English
DT Article
DE Parkinson's disease; Non-motor symptoms; HRQoL; NMSS; PDQ-39
ID sleep disorders; motor; validation; diagnosis; shanghai; scale
AB Background: The impact of non-motor symptoms (NMS) on the Health-Related Quality of Life (HRQoL) of patients with Parkinson's disease (PD) in the Chinese population are largely unknown. Objectives: To study the impact of NMS on the HRQoL in Chinese PD patients. Methods: A total of 693 PD patients from Southwest China were included in the study. NMS of patients were evaluated by non-motor symptoms scale (NMSS) and Parkinson's disease questionnaire-39 item version (PDQ-39) was used to evaluate the HRQoL of PD. Results: The mean total score of NMSS was 37.2 +/- 33.0 and the most prevalent NMS domain was sleep/fatigue (79.8%). There was a significant strong positive correlation between total NMSS score (r(s) = 0.71, P < 0.01), sleep/fatigue domain (r(s) = 0.60, P < 0.01) and PDQ-39 SI. Mood/apathy (r(s) = 0.55, P < 0.01), attention/memory (r(s) = 0.42, P < 0.01), gastrointestinal (r(s) = 0.44, P < 0.01) and Miscellany domains (r(s) = 0.46, P < 0.01) moderately correlated with PDQ-39 SI. A strong correlation was found between PDQ-39 SI (r(s) = 0.71, P < 0.01), emotional well-being (r(s) = 0.62, P < 0.01), cognitions (r(s) = 0.62, P < 0.01), and the total score of NMSS. Moderate correlation was found between mobility (r(s) = 0.45, P < 0.01), activities of daily living (r(s) = 0.43, P < 0.01), stigma (r(s) = 0.42, P < 0.01), communication (r(s) = 0.47, P < 0.01), bodily discomfort (r(s) = 0.46, P < 0.01) and the total score of NMSS. Female, H-Y stage, UPDRS-III and NMSS total score were the potential determinants of worse HRQoL of PD patients. Conclusions: NMS have close association with various aspects of the HRQoL. Severe NMS may be related to dramatic decline of the HRQoL of PD patients. (C) 2013 Elsevier Ltd. All rights reserved.
C1 [Song, Wei; Guo, Xiaoyan; Chen, Ke; Chen, Xueping; Cao, Bei; Wei, Qianqian; Huang, Rui; Zhao, Bi; Wu, Ying; Shang, Hui-Fang] Sichuan Univ, West China Hosp, Dept Neurol, Chengdu 610041, Sichuan, Peoples R China.
C3 Sichuan University
RP Shang, HF (corresponding author), Sichuan Univ, West China Hosp, Dept Neurol, Chengdu 610041, Sichuan, Peoples R China.
EM hfshang2002@163.com
CR Antonini A, 2012, J NEUROL, V259, P2621, DOI 10.1007/s00415-012-6557-8
   Barone P, 2009, MOVEMENT DISORD, V24, P1641, DOI 10.1002/mds.22643
   Calne S, 1996, PARKINSONISM RELAT DISORD, V2, P55, DOI 10.1016/1353-8020(95)00026-7
   Gómez-Esteban JC, 2011, J NEUROL, V258, P494, DOI 10.1007/s00415-010-5786-y
   Celikel E, 2008, EUR J NEUROL, V15, P1168, DOI 10.1111/j.1468-1331.2008.02278.x
   Chapuis S, 2005, MOVEMENT DISORD, V20, P224, DOI 10.1002/mds.20279
   Chaudhuri KR, 2009, LANCET NEUROL, V8, P464, DOI 10.1016/S1474-4422(09)70068-7
   Chaudhuri KR, 2006, LANCET NEUROL, V5, P235, DOI 10.1016/S1474-4422(06)70373-8
   Grinberg LT, 2010, J NEUROL SCI, V289, P81, DOI 10.1016/j.jns.2009.08.021
   Grosset KA, 2005, MOVEMENT DISORD, V20, P616, DOI 10.1002/mds.20393
   Hammarlund CS, 2012, PARKINSONISM RELAT D, V18, P299, DOI 10.1016/j.parkreldis.2011.10.015
   HUGHES AJ, 1993, ARCH NEUROL-CHICAGO, V50, P140, DOI 10.1001/archneur.1993.00540020018011
   Karlsen KH, 1999, J NEUROL NEUROSUR PS, V66, P431, DOI 10.1136/jnnp.66.4.431
   Li HJ, 2010, MOVEMENT DISORD, V25, P2740, DOI 10.1002/mds.23368
   Marinus J, 2002, J NEUROL NEUROSUR PS, V72, P241, DOI 10.1136/jnnp.72.2.241
   Martinez-Martin P, 2009, NEUROLOGY, V73, P1584, DOI 10.1212/WNL.0b013e3181c0d416
   Martinez-Martin P, 1998, J NEUROL, V245, PS2, DOI 10.1007/PL00007733
   Martinez-Martin P, 2012, J NEUROL, V259, P1639, DOI 10.1007/s00415-011-6392-3
   Martinez-Martin P, 2011, MOVEMENT DISORD, V26, P399, DOI 10.1002/mds.23462
   Qin ZH, 2009, PARKINSONISM RELAT D, V15, P767, DOI 10.1016/j.parkreldis.2009.05.011
   Rahman S, 2008, MOVEMENT DISORD, V23, P1428, DOI 10.1002/mds.21667
   Scaravilli T, 2003, NEUROL SCI, V24, P209, DOI 10.1007/s10072-003-0134-y
   Swinscow T.D.V., 1997, STAT SQUARE ONE, V0, P0
   Tolosa E, 2009, NEUROLOGY, V72, PS12, DOI 10.1212/WNL.0b013e318198db11
   Tsang KL, 2002, MOVEMENT DISORD, V17, P1036, DOI 10.1002/mds.10249
   Wang G, 2006, MOVEMENT DISORD, V21, P1439, DOI 10.1002/mds.20999
   Wang G, 2009, CLIN NEUROL NEUROSUR, V111, P523, DOI 10.1016/j.clineuro.2009.02.005
   Winter Y, 2011, PARKINSONISM RELAT D, V17, P265, DOI 10.1016/j.parkreldis.2011.01.003
   Zhang ZX, 2005, LANCET, V365, P595, DOI 10.1016/S0140-6736(05)70801-1
   Zhao YJ, 2008, EUR J NEUROL, V15, P737, DOI 10.1111/j.1468-1331.2008.02178.x
NR 31
TC 54
Z9 61
U1 0
U2 13
PU ELSEVIER SCI LTD
PI OXFORD
PA THE BOULEVARD, LANGFORD LANE, KIDLINGTON, OXFORD OX5 1GB, OXON, ENGLAND
SN 1353-8020
EI 1873-5126
J9 PARKINSONISM RELAT D
JI Parkinsonism Relat. Disord.
PD FEB 15
PY 2014
VL 20
IS 2
BP 149
EP 152
DI 10.1016/j.parkreldis.2013.10.005
PG 4
WC Clinical Neurology
SC Neurosciences & Neurology
GA AB3IW
UT WOS:000331685500003
PM 24161377
DA 2024-02-02
ER

PT J
AU Shen, SS
   Shen, Y
   Xiong, KP
   Chen, J
   Mao, CJ
   Huang, JY
   Li, J
   Han, F
   Liu, CF
AF Shen, Si-Si
   Shen, Yun
   Xiong, Kang-Ping
   Chen, Jing
   Mao, Cheng-Jie
   Huang, Jun-Ying
   Li, Jie
   Han, Fei
   Liu, Chun-Feng
TI Validation study of REM Sleep Behavior Disorder Questionnaire - Hong Kong (RBDQ-HK) in East China
SO SLEEP MEDICINE
LA English
DT Article
DE REM sleep behavior disorder; Parkinson disease; Obstructive sleep apnea syndrome; REM Sleep Behavior Disorder Questionnaire - Hong Kong (RBDQ-HK); Reliability; Validity
ID parkinsons-disease; neurodegenerative disease; screening questionnaire; cognitive impairment; quality
AB Objective: To validate the REM Sleep Behavior Disorder (RBD) Questionnaire - Hong Kong (RBDQ-HK) in polysomnography (PSG)-confirmed RBD and non-RBD subjects, and to evaluate its usefulness in different clinical populations. Methods: In total, 325 subjects (115 RBD and 210 controls) from East China were enrolled. After patients had finished the structured interview, and completed the RBDQ-HK and video-PSG test, we evaluated the reliability of RBDQ-HK (areas under the curves (AUC), the best cut-off values, factor 2 of RBDQ-HK, and overall scale) and validated the usefulness of RBDQ-HK between the Parkinson disease (PD) and obstructive sleep apnea (OSA) groups. Results: The best cut-off values for factor 2 of RBDQ-HK were located at 7/8 with a sensitivity of 90% and specificity of 82% (AUC = 0.911), and for RBDQ-HK overall scale were located at 17 with a sensitivity of 85% and specificity of 81% (AUC = 0.892) in all subjects. Both factor 2 and overall scale of RBDQ-HK are valid in all subjects (PD and OSA patients), with a higher accuracy given by factor 2 of RBDQ-HK. Conclusions: RBDQ-HK and its factor 2 are useful and validated RBD screening instruments, and could be used as a tool for screening RBD in patients with PD and OSA. (C) 2014 Elsevier B.V. All rights reserved.
C1 [Shen, Si-Si; Shen, Yun; Xiong, Kang-Ping; Chen, Jing; Mao, Cheng-Jie; Li, Jie; Liu, Chun-Feng] Soochow Univ, Affiliated Hosp 2, Dept Neurol, Suzhou 215004, Jiangsu, Peoples R China.
   [Shen, Si-Si; Shen, Yun; Huang, Jun-Ying; Li, Jie; Han, Fei; Liu, Chun-Feng] Soochow Univ, Affiliated Hosp 2, Sleep Ctr, Suzhou 215004, Jiangsu, Peoples R China.
   [Liu, Chun-Feng] Soochow Univ, Inst Neurosci, Suzhou 215004, Jiangsu, Peoples R China.
C3 Soochow University - China; Soochow University - China; Soochow University - China
RP Liu, CF (corresponding author), Soochow Univ, Affiliated Hosp 2, Dept Neurol, Suzhou 215004, Jiangsu, Peoples R China.
EM liucf@suda.edu.cn
FU medical leading talent and innovation team foundation of Jiangsu province; Suzhou Science and Technology Development Program [SZS201205]; key medical subjects foundation of Suzhou; Suzhou youth technology project foundation [SWKQ0810, 201013]
CR American Academy of Sleep Medicine, 2005, INT CLASS SLEEP DIS, V0, P0
   Boeve BF, 2007, BRAIN, V130, P2770, DOI 10.1093/brain/awm056
   Boeve BF, 2011, SLEEP MED, V12, P445, DOI 10.1016/j.sleep.2010.12.009
   Boeve BF, 2010, ANN NY ACAD SCI, V1184, P15, DOI 10.1111/j.1749-6632.2009.05115.x
   Dauvilliers Y, 2007, SLEEP, V30, P844, DOI 10.1093/sleep/30.7.844
   Diederich NJ, 2005, MOVEMENT DISORD, V20, P1413, DOI 10.1002/mds.20624
   Eisensehr I, 2000, BRAIN, V123, P1155, DOI 10.1093/brain/123.6.1155
   Frauscher B, 2012, MOVEMENT DISORD, V27, P1673, DOI 10.1002/mds.25223
   Iranzo A, 2005, SLEEP, V28, P203, DOI 10.1093/sleep/28.2.203
   Iranzo A, 2006, LANCET NEUROL, V5, P572, DOI 10.1016/S1474-4422(06)70476-8
   Iwanami M, 2010, SLEEP MED, V11, P361, DOI 10.1016/j.sleep.2009.12.006
   Li SX, 2010, SLEEP MED, V11, P43, DOI 10.1016/j.sleep.2009.06.008
   Maria B, 2003, RESP MED, V97, P1151, DOI 10.1016/S0954-6111(03)00188-4
   Miyamoto T, 2009, SLEEP MED, V10, P1151, DOI 10.1016/j.sleep.2009.05.007
   Mokkink LB, 2010, QUAL LIFE RES, V19, P539, DOI 10.1007/s11136-010-9606-8
   Mokkink LB, 2010, BMC MED RES METHODOL, V10, P0, DOI 10.1186/1471-2288-10-22
   Montplaisir J, 2010, MOVEMENT DISORD, V25, P2044, DOI 10.1002/mds.23257
   Neikrug AB, 2012, SLEEP MED REV, V16, P415, DOI 10.1016/j.smrv.2011.08.004
   Nomura T, 2011, SLEEP MED, V12, P711, DOI 10.1016/j.sleep.2011.01.015
   Postuma RB, 2009, NEUROLOGY, V72, P1296, DOI 10.1212/01.wnl.0000340980.19702.6e
   Postuma RB, 2006, NEUROLOGY, V66, P845, DOI 10.1212/01.wnl.0000203648.80727.5b
   Postuma Ronald B, 2012, MOV DISORD, V27, P913, DOI 10.1002/mds.25037
   Sasai T, 2012, SLEEP MED, V13, P913, DOI 10.1016/j.sleep.2012.04.011
   Schenck CH, 1996, NEUROLOGY, V46, P388, DOI 10.1212/WNL.46.2.388
   Scholtes VA, 2011, INJURY, V42, P236, DOI 10.1016/j.injury.2010.11.042
   Sinforiani E, 2008, MOVEMENT DISORD, V23, P1441, DOI 10.1002/mds.22126
   Stiasny-Kolster K, 2007, MOVEMENT DISORD, V22, P2386, DOI 10.1002/mds.21740
   Suzuki K, 2011, PARKINSONS DIS-US, V2011, P0, DOI 10.4061/2011/219056
   Terwee CB, 2007, J CLIN EPIDEMIOL, V60, P34, DOI 10.1016/j.jclinepi.2006.03.012
   Vendette M, 2007, NEUROLOGY, V69, P1843, DOI 10.1212/01.wnl.0000278114.14096.74
   Winkelman JW, 2004, SLEEP, V27, P317, DOI 10.1093/sleep/27.2.317
NR 31
TC 60
Z9 67
U1 1
U2 3
PU ELSEVIER
PI AMSTERDAM
PA RADARWEG 29, 1043 NX AMSTERDAM, NETHERLANDS
SN 1389-9457
EI 1878-5506
J9 SLEEP MED
JI Sleep Med.
PD AUG 15
PY 2014
VL 15
IS 8
BP 952
EP 958
DI 10.1016/j.sleep.2014.03.020
PG 7
WC Clinical Neurology
SC Neurosciences & Neurology
GA AO3HK
UT WOS:000341220100019
PM 24938584
DA 2024-02-02
ER

PT J
AU Duncan, GW
   Khoo, TK
   Yarnall, AJ
   O'Brien, JT
   Coleman, SY
   Brooks, DJ
   Barker, RA
   Burn, DJ
AF Duncan, Gordon W.
   Khoo, Tien K.
   Yarnall, Alison J.
   O'Brien, John T.
   Coleman, Shirley Y.
   Brooks, David J.
   Barker, Roger A.
   Burn, David J.
TI Health-related quality of life in early Parkinson's disease: The impact of nonmotor symptoms
SO MOVEMENT DISORDERS
LA English
DT Article
DE anxiety; Parkinson's disease; quality of life; depression; non-motor symptoms
ID depressive symptoms; disability; risk; questionnaire; validation; disorders; dementia; people; index; onset
AB Nonmotor symptoms (NMS) are common in patients with established Parkinson's disease (PD) and have a major impact upon quality of life. We investigated the significance of NMS in relation to health-related quality of life (HRQoL) in patients with newly diagnosed PD. Patients and healthy controls were recruited as part of the Incidence of Cognitive Impairment in Cohorts with Longitudinal Evaluation in Parkinson's Disease Study. Prevalence of NMS was determined with the Non-Motor Symptom Questionnaire. HRQoL was recorded with the 39-item Parkinson's Disease Quality of Life Questionnaire (PDQ-39). Further assessments included measures of motor disability, depression, sleep, and cognition. One hundred and fifty-eight patients with newly diagnosed PD and 99 controls participated in this cross-sectional study. Patients reported greater numbers of NMS than controls (mean 8.3 +/- 4.3 versus 2.8 +/- 2.5 symptoms; P < 0.001). Patients reported lowest HRQoL in the domains assessing bodily discomfort, mobility, and activities of daily living. Motor and nonmotor symptoms impacted negatively upon HRQoL scores. Patients with the postural instability and gait difficulty motor subtype reported worse HRQoL, compared with those with tremor-dominant disease. Depression (P < 0.001), incomplete bowel emptying (P < 0.001), anxiety (P < 0.001), impaired concentration (P < 0.001), memory complaints (P < 0.001), and insomnia (P = 0.001) had the greatest negative impact upon HRQoL. NMS are common in patients with early PD and represent a significant cause of poorer health-related quality of life. Cognitive, neuropsychiatric, and sleep disturbances are particularly associated with reduced well-being. Screening and management of these symptoms should be prioritized at the time of diagnosis. (c) 2013 International Parkinson and Movement Disorder Society
C1 [Duncan, Gordon W.; Yarnall, Alison J.; Burn, David J.] Newcastle Univ, Inst Ageing & Hlth, Newcastle Upon Tyne NE4 5PL, Tyne & Wear, England.
   [Khoo, Tien K.] Griffith Univ, Sch Med, Nathan, Qld 4111, Australia.
   [O'Brien, John T.] Univ Cambridge, Dept Psychiat, Cambridge, England.
   [Coleman, Shirley Y.] Newcastle Univ, Ind Stat Res Unit, Newcastle Upon Tyne NE4 5PL, Tyne & Wear, England.
   [Brooks, David J.] Univ London Imperial Coll Sci Technol & Med, Dept Med, London, England.
   [Barker, Roger A.] Univ Cambridge, Cambridge Ctr Brain Repair, Cambridge, England.
C3 Newcastle University - UK; Griffith University; University of Cambridge; Newcastle University - UK; Imperial College London; University of Cambridge
RP Duncan, GW (corresponding author), Newcastle Univ, Inst Ageing & Hlth, Campus Ageing & Vital, Newcastle Upon Tyne NE4 5PL, Tyne & Wear, England.
EM gordon.duncan@newcastle.ac.uk
FU Parkinson's UK Program [J-0802]; Lockhart Parkinson's Disease Research Fund, Newcastle University; Parkinson's UK; UK NIHR Biomedical Research Centre for Ageing and Age-related disease; UK NIHR Biomedical Research Unit in Lewy Body Dementia; Lockhart Parkinson's Disease Research Fund; Medical Research Council [G1100810, MC_U120036861] Funding Source: researchfish; MRC [G1100810, MC_U120036861] Funding Source: UKRI
CR Aarsland D, 2000, J AM GERIATR SOC, V48, P938, DOI 10.1111/j.1532-5415.2000.tb06891.x
   Abbott RD, 2001, NEUROLOGY, V57, P456, DOI 10.1212/WNL.57.3.456
   [Anonymous], 2000, DSM 4 DIAGN STAT MAN, V0, P0
   Asimakopoulos P, 2008, J NEUROL NEUROSUR PS, V79, P716, DOI 10.1136/jnnp.2007.137190
   Barone P, 2010, LANCET NEUROL, V9, P573, DOI 10.1016/S1474-4422(10)70106-X
   Barone P, 2009, MOVEMENT DISORD, V24, P1641, DOI 10.1002/mds.22643
   Bohnen NI, 2007, J NEUROL NEUROSUR PS, V78, P641, DOI 10.1136/jnnp.2006.100073
   Bohnen NI, 2003, ARCH NEUROL-CHICAGO, V60, P1745, DOI 10.1001/archneur.60.12.1745
   Braak H, 2004, CELL TISSUE RES, V318, P121, DOI 10.1007/s00441-004-0956-9
   Burn DJ, 2012, MOVEMENT DISORD, V27, P379, DOI 10.1002/mds.24041
   Burn DJ, 2006, J NEUROL NEUROSUR PS, V77, P585, DOI 10.1136/jnnp.2005.081711
   BUYSSE DJ, 1989, PSYCHIAT RES, V28, P193, DOI 10.1016/0165-1781(89)90047-4
   Chaudhuri KR, 2010, MOVEMENT DISORD, V25, P704, DOI 10.1002/mds.22868
   Chaudhuri KR, 2009, LANCET NEUROL, V8, P464, DOI 10.1016/S1474-4422(09)70068-7
   Chaudhuri KR, 2006, MOVEMENT DISORD, V21, P916, DOI 10.1002/mds.20844
   Chaudhuri KR, 2013, PLOS ONE, V8, P0, DOI 10.1371/journal.pone.0057221
   Crosiers David, 2012, AM J NEURODEGENER DIS, V1, P160
   Ehrt U, 2010, J NEUROL NEUROSUR PS, V81, P160, DOI 10.1136/jnnp.2009.186239
   Erro R, 2013, J NEUROL NEUROSUR PS, V84, P14, DOI 10.1136/jnnp-2012-303419
   FOLSTEIN MF, 1975, J PSYCHIAT RES, V12, P189, DOI 10.1016/0022-3956(75)90026-6
   Goetz CG, 2008, MOVEMENT DISORD, V23, P2129, DOI 10.1002/mds.22340
   Grosset D, 2007, J NEUROL NEUROSUR PS, V78, P465, DOI 10.1136/jnnp.2006.098327
   HOEHN MM, 1967, NEUROLOGY, V17, P427, DOI 10.1212/WNL.17.5.427
   HUGHES AJ, 1992, J NEUROL NEUROSUR PS, V55, P181, DOI 10.1136/jnnp.55.3.181
   Iranzo A, 2006, LANCET NEUROL, V5, P572, DOI 10.1016/S1474-4422(06)70476-8
   JANKOVIC J, 1990, NEUROLOGY, V40, P1529, DOI 10.1212/WNL.40.10.1529
   Jenkinson C, 1997, AGE AGEING, V26, P353, DOI 10.1093/ageing/26.5.353
   JOHNS MW, 1991, SLEEP, V14, P540, DOI 10.1093/sleep/14.6.540
   Khoo TK, 2013, NEUROLOGY, V80, P276, DOI 10.1212/WNL.0b013e31827deb74
   Kotagal V, 2012, ANN NEUROL, V71, P560, DOI 10.1002/ana.22691
   Leentjens AFG, 2003, MOVEMENT DISORD, V18, P414, DOI 10.1002/mds.10387
   Leroi I, 2011, AGE AGEING, V40, P614, DOI 10.1093/ageing/afr078
   Li HJ, 2010, MOVEMENT DISORD, V25, P2740, DOI 10.1002/mds.23368
   Litvan I, 2003, MOVEMENT DISORD, V18, P467, DOI 10.1002/mds.10459
   Martinez-Martin P, 2011, MOVEMENT DISORD, V26, P2371, DOI 10.1002/mds.23834
   Martinez-Martin P, 2011, MOVEMENT DISORD, V26, P399, DOI 10.1002/mds.23462
   Müller B, 2011, MOVEMENT DISORD, V26, P65, DOI 10.1002/mds.23387
   Nasreddine ZS, 2005, J AM GERIATR SOC, V53, P695, DOI 10.1111/j.1532-5415.2005.53221.x
   OSullivan SS, 2008, MOVEMENT DISORD, V23, P101, DOI 10.1002/mds.21813
   Olanow CW, 2009, NEW ENGL J MED, V361, P1268, DOI 10.1056/NEJMoa0809335
   Ross GW, 2008, ANN NEUROL, V63, P167, DOI 10.1002/ana.21291
   Schrag A, 2007, MOVEMENT DISORD, V22, P1077, DOI 10.1002/mds.21333
   Seppi K, 2011, MOVEMENT DISORD, V26, PS42, DOI 10.1002/mds.23884
   Shiba M, 2000, MOVEMENT DISORD, V15, P669, DOI 10.1002/1531-8257(200007)15:4<669::AID-MDS1011>3.0.CO;2-5
   Stebbins GT, 2011, MOVEMENT DISORD, V26, P0
   Stern MB, 2010, MOVEMENT DISORD, V25, PS89, DOI 10.1002/mds.22719
   Storch A, 2013, NEUROLOGY, V80, P800, DOI 10.1212/WNL.0b013e318285c0ed
   Velseboer DC, 2013, NEUROLOGY, V80, P627, DOI 10.1212/WNL.0b013e318281cc99
   Weintraub D, 2004, J AM GERIATR SOC, V52, P784, DOI 10.1111/j.1532-5415.2004.52219.x
   YESAVAGE JA, 1983, J PSYCHIATR RES, V17, P37, DOI 10.1016/0022-3956(82)90033-4
NR 50
TC 250
Z9 284
U1 2
U2 45
PU WILEY
PI HOBOKEN
PA 111 RIVER ST, HOBOKEN 07030-5774, NJ USA
SN 0885-3185
EI 1531-8257
J9 MOVEMENT DISORD
JI Mov. Disord.
PD FEB 15
PY 2014
VL 29
IS 2
BP 195
EP 202
DI 10.1002/mds.25664
PG 8
WC Clinical Neurology
SC Neurosciences & Neurology
GA AB0WD
UT WOS:000331511900013
PM 24123307
DA 2024-02-02
ER

PT J
AU Merlino, G
   Lettieri, C
   Mondani, M
   Belgrado, E
   Devigili, G
   Mucchiut, M
   Rinaldo, S
   Craighero, C
   D'Auria, S
   Skrap, M
   Eleopra, R
AF Merlino, Giovanni
   Lettieri, Christian
   Mondani, Massimo
   Belgrado, Enrico
   Devigili, Gfazia
   Mucchiut, Marco
   Rinaldo, Sara
   Craighero, Chiara
   D'Auria, Stanislao
   Skrap, Miran
   Eleopra, Roberto
TI Microsubthalamotomy improves sleep in patients affected by advanced Parkinson's disease
SO SLEEP MEDICINE
LA English
DT Article
DE Parkinson's disease; Sleep; Deep brain stimulation; Microsubthalamotomy; Polysomnography; Restless legs syndrome
ID deep brain-stimulation; restless legs syndrome; subthalamic nucleus; architecture; quality; disorders; diagnosis; symptoms; scale
AB Background: Deep brain stimulation of the subthalamic nucleus (STN-DBS) improves sleep in patients affected by Parkinson's disease (PD). Since microsubthalamotomy (mSTN) shows positive effects on motor symptoms, it could improve sleep in PD patients. Our goals were: to assess the effects of mSTN on sleep in patients affected by advanced PD; and to look for a correlation between sleep and motor features after the neurosurgical procedure. Methods: Fifteen patients who underwent bilateral STN-DBS were enrolled. Subjective sleep evaluation was assessed using the Parkinson's Disease Sleep Scale (PDSS). Data on sleep schedule and presence of restless legs syndrome (RLS) were obtained. Objective sleep,features were investigated by polysomnography (PSG). To evaluate the mSTN effect, we compared motor state and sleep features before and after the neurosurgical procedure, before the programmable pulse generator was switched on. Results: mSTN had beneficial effects on motor state and sleep features. After the surgery, the mean total PDSS score increased from 84.0 +/- 25.2 to 115.2 +/- 16.6 (P < 0.001). PD patients reported longer total sleep time duration, decreased daytime sleepiness, and improvement in RLS symptoms. PSG data showed an increase in total sleep time and sleep efficiency with a decrease in wakefulness after sleep onset and arousal index. No correlation between motor improvements and sleep features modifications was observed after mSTN. Conclusions: mSTN improves sleep quality and ameliorates several sleep complaints, as well as motor symptoms, in advanced PD patients who have undergone STN-DBS. (C) 2014 Elsevier B.V. All rights reserved.
C1 [Merlino, Giovanni; Lettieri, Christian; Belgrado, Enrico; Devigili, Gfazia; Mucchiut, Marco; Rinaldo, Sara; Craighero, Chiara; Eleopra, Roberto] Santa Maria Misericordia Univ Hosp, Dept Neurosci, Neurol Unit, I-33100 Udine, Italy.
   [Mondani, Massimo; D'Auria, Stanislao; Skrap, Miran] Santa Maria Misericordia Univ Hosp, Dept Neurosci, Neurosurg Unit, I-33100 Udine, Italy.
C3 Hospital Santa Maria della Misericordia; Hospital Santa Maria della Misericordia
RP Merlino, G (corresponding author), Santa Maria Misericordia Univ Hosp, Dept Neurosci, Neurol Unit, I-33100 Udine, Italy.
EM merlinogiovanni.work@libero.it
CR Allen RP, 2003, SLEEP MED, V4, P101, DOI 10.1016/S1389-9457(03)00010-8
   Amara AW, 2012, PARKINSONISM RELAT D, V18, P63, DOI 10.1016/j.parkreldis.2011.09.001
   American Academy of Sleep Medicine, 2005, INT CLASS SLEEP DIS, V0, P0
   Arnulf I, 2000, NEUROLOGY, V55, P1732, DOI 10.1212/WNL.55.11.1732
   Barone P, 2009, MOVEMENT DISORD, V24, P1641, DOI 10.1002/mds.22643
   BEVAN MD, 1995, J NEUROSCI, V15, P7105
   Chahine LM, 2011, PARKINSONISM RELAT D, V17, P208, DOI 10.1016/j.parkreldis.2010.11.017
   Chaudhuri KR, 2002, J NEUROL NEUROSUR PS, V73, P629, DOI 10.1136/jnnp.73.6.629
   Cicolin A, 2004, SLEEP MED, V5, P207, DOI 10.1016/j.sleep.2003.10.010
   Comella CL, 2007, MOVEMENT DISORD, V22, PS367, DOI 10.1002/mds.21682
   Covassin N, 2012, J NEUROL SCI, V316, P131, DOI 10.1016/j.jns.2012.01.004
   Defer GL, 1999, MOVEMENT DISORD, V14, P572, DOI 10.1002/1531-8257(199907)14:4<572::AID-MDS1005>3.0.CO;2-C
   Deuschl G, 2006, MOVEMENT DISORD, V21, PS219, DOI 10.1002/mds.20957
   Driver-Dunckley E, 2006, MOVEMENT DISORD, V21, P1287, DOI 10.1002/mds.20911
   Frucht S, 1999, NEUROLOGY, V52, P1908, DOI 10.1212/WNL.52.9.1908
   Gagnon JF, 2002, NEUROLOGY, V59, P585, DOI 10.1212/WNL.59.4.585
   Hjort N, 2004, MOVEMENT DISORD, V19, P196, DOI 10.1002/mds.10639
   HODDES E, 1973, PSYCHOPHYSIOLOGY, V10, P431, DOI 10.1111/j.1469-8986.1973.tb00801.x
   HUGHES AJ, 1992, J NEUROL NEUROSUR PS, V55, P181, DOI 10.1136/jnnp.55.3.181
   Iber C., 2007, THE AASM MANUAL FOR THE SCORING OF SLEEP AND ASSOCIATED EVENTS: RULES, V0, P0
   Iranzo A, 2002, J NEUROL NEUROSUR PS, V72, P661, DOI 10.1136/jnnp.72.5.661
   Kedia S, 2004, NEUROLOGY, V63, P2410, DOI 10.1212/01.WNL.0000147288.26029.B8
   Lettieri C, 2012, CLIN NEUROPHYSIOL, V123, P2406, DOI 10.1016/j.clinph.2012.04.027
   Maltête D, 2008, MOVEMENT DISORD, V23, P1047, DOI 10.1002/mds.22054
   Maltête D, 2009, MOVEMENT DISORD, V24, P286, DOI 10.1002/mds.22380
   Monaca C, 2004, J NEUROL, V251, P214, DOI 10.1007/s00415-004-0305-7
   Nishida N, 2011, MOVEMENT DISORD, V26, P2418, DOI 10.1002/mds.23862
   Obeso JA, 2001, NEW ENGL J MED, V345, P956, DOI 10.1056/nejmoa000827
   PARENT A, 1995, BRAIN RES REV, V20, P128, DOI 10.1016/0165-0173(94)00008-D
   Poryazova R, 2010, EUR NEUROL, V63, P129, DOI 10.1159/000276402
   Tandberg E, 1998, MOVEMENT DISORD, V13, P895, DOI 10.1002/mds.870130606
   Walters AS, 2003, SLEEP MED, V4, P121, DOI 10.1016/S1389-9457(02)00258-7
   Weintraub D, 2011, MOVEMENT DISORD, V26, P1022, DOI 10.1002/mds.23664
   Wetter TC, 2000, SLEEP, V23, P361
   Zoccolella S, 2011, SLEEP MED REV, V15, P41, DOI 10.1016/j.smrv.2010.02.004
NR 35
TC 19
Z9 20
U1 0
U2 5
PU ELSEVIER
PI AMSTERDAM
PA RADARWEG 29, 1043 NX AMSTERDAM, NETHERLANDS
SN 1389-9457
EI 1878-5506
J9 SLEEP MED
JI Sleep Med.
PD JUN 15
PY 2014
VL 15
IS 6
BP 637
EP 641
DI 10.1016/j.sleep.2013.12.016
PG 5
WC Clinical Neurology
SC Neurosciences & Neurology
GA AK7PW
UT WOS:000338621200008
PM 24784787
DA 2024-02-02
ER

PT J
AU Kim, YE
   Jeon, BS
AF Kim, Young Eun
   Jeon, Beom S.
TI Clinical Implication of REM Sleep Behavior Disorder in Parkinson's Disease
SO JOURNAL OF PARKINSONS DISEASE
LA English
DT Review
DE REM sleep behavior disorder; Parkinson's disease
ID mild cognitive impairment; neurodegenerative disease; visual hallucinations; delayed emergence; motor features; follow-up; risk; dementia; rbd; pd
AB REM sleep behavior disorder (RBD) appears to have a predilection for some neurodegenerative disorders, especially synucleinopathies such as Parkinson's disease (PD), dementia with Lewy bodies and multiple system atrophy. The frequency of RBD in PD has been reported to variably range from 20 to 72%. RBD may precede or follow onset of parkinsonism. Idiopathic RBD may foreshadow neurodegenerative diseases, and RBD in patients with PD has several associated clinical factors although their causal or temporal relationships are not known. RBD may be associated with the development of hallucinations and dementia in PD. It has been reported that the male gender, old age, a non-tremor motor subtype, a more severe parkinsonism, fall, longer disease duration, autonomic dysfunction, and higher levodopa doses are factors associated with RBD in PD. This review will address the clinical implications of RBD as a preclinical marker of neurodegenerative diseases and PD phenotypes associated with RBD.
C1 [Kim, Young Eun] Hallym Univ, Coll Med, Sacred Heart Hosp, Dept Neurol, Anyang, South Korea.
   [Jeon, Beom S.] Seoul Natl Univ Hosp, Seoul Natl Univ Coll, Dept Neurol, Seoul 110744, South Korea.
C3 Hallym University; Seoul National University (SNU); Seoul National University Hospital
RP Jeon, BS (corresponding author), Seoul Natl Univ Hosp, Dept Neurol, 101 Daehak Ro, Seoul 110744, South Korea.
EM brain@snu.ac.kr
FU Korea Health technology R&D Project, Ministry of Health & Welfare, Republic of Korea [A101273]
CR Abbott RD, 2001, NEUROLOGY, V57, P456, DOI 10.1212/WNL.57.3.456
   Arnulf I, 2012, MOVEMENT DISORD, V27, P677, DOI 10.1002/mds.24957
   Benbir G, 2006, ACTA NEUROL SCAND, V114, P239, DOI 10.1111/j.1600-0404.2006.00644.x
   Benninger DH, 2010, MOVEMENT DISORD, V25, P1597, DOI 10.1002/mds.23121
   Bjornarå KA, 2013, PARKINSONISM RELAT D, V19, P120, DOI 10.1016/j.parkreldis.2012.05.027
   Boeve BF, 2007, BRAIN, V130, P2770, DOI 10.1093/brain/awm056
   Boot BP, 2012, ANN NEUROL, V71, P49, DOI 10.1002/ana.22655
   Braak H, 2003, NEUROBIOL AGING, V24, P197, DOI 10.1016/S0197-4580(02)00065-9
   Bugalho P, 2011, J NEUROL, V258, P50, DOI 10.1007/s00415-010-5679-0
   Burn DJ, 2012, MOVEMENT DISORD, V27, P671, DOI 10.1002/mds.24967
   COMELLA CL, 1993, ANN NEUROL, V34, P710, DOI 10.1002/ana.410340514
   De Cock VC, 2007, BRAIN, V130, P450, DOI 10.1093/brain/awl363
   Fantini ML, 2006, BRAIN RES BULL, V70, P386, DOI 10.1016/j.brainresbull.2006.07.008
   Fantini ML, 2003, ANN NEUROL, V53, P774, DOI 10.1002/ana.10547
   Forsaa EB, 2010, ARCH NEUROL-CHICAGO, V67, P996, DOI 10.1001/archneurol.2010.166
   Gagnon JF, 2009, ANN NEUROL, V66, P39, DOI 10.1002/ana.21680
   Gallagher DA, 2011, BRAIN, V134, P3299, DOI 10.1093/brain/awr225
   Gjerstad MD, 2008, J NEUROL NEUROSUR PS, V79, P387, DOI 10.1136/jnnp.2007.116830
   Goetz CG, 2010, NEUROLOGY, V75, P1773, DOI 10.1212/WNL.0b013e3181fd6158
   Iranzo A, 2005, NEUROLOGY, V65, P247, DOI 10.1212/01.wnl.0000168864.97813.e0
   Iranzo A, 2013, LANCET NEUROL, V12, P443, DOI 10.1016/S1474-4422(13)70056-5
   Iranzo A, 2006, LANCET NEUROL, V5, P572, DOI 10.1016/S1474-4422(06)70476-8
   Iranzo A, 2010, LANCET NEUROL, V9, P1070, DOI 10.1016/S1474-4422(10)70216-7
   Kotagal V, 2012, ANN NEUROL, V71, P560, DOI 10.1002/ana.22691
   Kumru H, 2007, SLEEP MED, V8, P779, DOI 10.1016/j.sleep.2007.02.005
   Lavault S, 2010, J NEUROL, V257, P1154, DOI 10.1007/s00415-010-5482-y
   Lebouvier Thibaud, 2010, FRONT PSYCHIATRY, V1, P128, DOI 10.3389/fpsyt.2010.00128
   Lee AH, 2012, MOVEMENT DISORD, V27, P858, DOI 10.1002/mds.25003
   Lee JE, 2010, PARKINSONISM RELAT D, V16, P105, DOI 10.1016/j.parkreldis.2009.08.005
   Manni R, 2002, NEUROLOGY, V59, P1979, DOI 10.1212/01.WNL.0000038351.32678.4A
   Marion MH, 2008, J NEUROL, V255, P192, DOI 10.1007/s00415-008-0629-9
   Marras C, 2002, ARCH NEUROL-CHICAGO, V59, P1724, DOI 10.1001/archneur.59.11.1724
   Meral H, 2007, CLIN NEUROL NEUROSUR, V109, P862, DOI 10.1016/j.clineuro.2007.08.010
   Munhoz RP, 2013, J NEUROL NEUROSUR PS, V84, P883, DOI 10.1136/jnnp-2012-304440
   Nardone R, 2013, J NEURAL TRANSM, V120, P413, DOI 10.1007/s00702-012-0888-6
   Nihei Y, 2012, J NEUROL, V259, P1606, DOI 10.1007/s00415-011-6386-1
   Nomura T, 2003, MOVEMENT DISORD, V18, P812, DOI 10.1002/mds.10439
   Nomura T, 2013, SLEEP MED, V14, P131, DOI 10.1016/j.sleep.2012.10.011
   Ohayon MM, 1997, J CLIN PSYCHIAT, V58, P369
   Olson EJ, 2000, BRAIN, V123, P331, DOI 10.1093/brain/123.2.331
   Onofrj M, 2002, NEUROL SCI, V23, PS91, DOI 10.1007/s100720200085
   Özekmekçi S, 2005, CLIN NEUROL NEUROSUR, V107, P306, DOI 10.1016/j.clineuro.2004.09.021
   Pacchetti C, 2005, MOVEMENT DISORD, V20, P1439, DOI 10.1002/mds.20582
   Poryazova R, 2013, J CLIN SLEEP MED, V9, P55, DOI 10.5664/jcsm.2340
   Postuma RB, 2008, J NEUROL NEUROSUR PS, V79, P1117, DOI 10.1136/jnnp.2008.149195
   Postuma RB, 2009, BRAIN, V132, P3298, DOI 10.1093/brain/awp244
   Postuma RB, 2009, NEUROLOGY, V72, P1296, DOI 10.1212/01.wnl.0000340980.19702.6e
   Postuma RB, 2008, MOVEMENT DISORD, V23, P1665, DOI 10.1002/mds.22099
   Postuma RB, 2012, MOVEMENT DISORD, V27, P720, DOI 10.1002/mds.24939
   Postuma RB, 2012, NEUROBIOL DIS, V46, P553, DOI 10.1016/j.nbd.2011.10.003
   Postuma RB, 2009, MOVEMENT DISORD, V24, P2225, DOI 10.1002/mds.22757
   Romenets Silvia Rios, 2012, MOV DISORD, V27, P996, DOI 10.1002/mds.25086
   Ross GW, 2008, ANN NEUROL, V63, P167, DOI 10.1002/ana.21291
   Scaglione C, 2005, NEUROL SCI, V25, P316, DOI 10.1007/s10072-004-0364-7
   Schenck CH, 2013, SLEEP MED, V14, P744, DOI 10.1016/j.sleep.2012.10.009
   Schenck CH, 1996, NEUROLOGY, V46, P388, DOI 10.1212/WNL.46.2.388
   Schuurman AG, 2002, NEUROLOGY, V58, P1501, DOI 10.1212/WNL.58.10.1501
   Sinforiani E, 2006, MOVEMENT DISORD, V21, P462, DOI 10.1002/mds.20719
   Sinforiani E, 2008, MOVEMENT DISORD, V23, P1441, DOI 10.1002/mds.22126
   Sixel-Döring F, 2011, NEUROLOGY, V77, P1048, DOI 10.1212/WNL.0b013e31822e560e
   Vendette M, 2007, NEUROLOGY, V69, P1843, DOI 10.1212/01.wnl.0000278114.14096.74
   Vibha D, 2011, CLIN NEUROL NEUROSUR, V113, P472, DOI 10.1016/j.clineuro.2011.02.007
   Wang G, 2010, PARKINSONISM RELAT D, V16, P695, DOI 10.1016/j.parkreldis.2010.08.013
   Yoritaka A, 2009, EUR NEUROL, V61, P164, DOI 10.1159/000189269
NR 64
TC 35
Z9 40
U1 0
U2 24
PU IOS PRESS
PI AMSTERDAM
PA NIEUWE HEMWEG 6B, 1013 BG AMSTERDAM, NETHERLANDS
SN 1877-7171
EI 1877-718X
J9 J PARKINSON DIS
JI J. Parkinsons Dis.
PD JUN 15
PY 2014
VL 4
IS 2
BP 237
EP 244
DI 10.3233/JPD-130293
PG 8
WC Neurosciences
SC Neurosciences & Neurology
GA AH8SW
UT WOS:000336409500014
PM 24613864
DA 2024-02-02
ER

PT J
AU Song, Y
   Gu, ZQ
   An, J
   Chan, P
AF Song, Yang
   Gu, Zhuqin
   An, Jing
   Chan, Piu
TI Gender differences on motor and non-motor symptoms of de novo patients with early Parkinson's disease
SO NEUROLOGICAL SCIENCES
LA English
DT Article
DE Gender; Motor; Non-motor; Untreated; Parkinson's disease
ID depression; dementia
AB The affect of gender differences on clinical presentation of Parkinson's disease (PD) remains controversial. De novo PD subjects were recruited from a trial-based multicenter cohort in clinical sites of Chinese Parkinson Study Group. Demographic information, motor and non-motor symptom measurements were performed by face-to-face interview using specific scales. Scores and frequencies of symptoms were compared between male and female patients, and regression models were used to control the effects of age and disease duration. Totally 428 PD patients were enrolled in this study, and 60.3 % of them were male. Total UPDRS scores were not significantly different between male and female (25.02 +/- A 12.84 vs. 25.24 +/- A 13.22, adjusted p = 0.984). No significant gender differences were found on scores for four cardinal motor signs, neither on motor subtypes (PIGD 19.0 vs. 15.9 %, adjusted p = 0.303). Female patients more likely had depressive symptoms (38.8 vs. 27.5 %, adjusted p = 0.023; CES-D score 13.78 +/- A 10.91 vs. 11.23 +/- A 9.42, adjusted p = 0.015). Male patients had significantly higher scores for MMSE (28.26 +/- A 2.21 vs. 27.00 +/- A 3.38, adjusted p = 0.0001), and lower scores for identification (1.39 +/- A 1.63 vs. 2.01 +/- A 2.63, adjusted p = 0.002) in ADAS-cog. No significant differences were found for other non-motor symptoms including motivation problems (male 29.8 % vs. female 30.6 %, adjusted p = 0.760), fatigue (62.6 vs. 70.5 %, adjusted p = 0.140), constipation (37.2 vs. 30.1 %, adjusted p = 0.243), and sleep quality (57.6 vs. 61.3 %, adjusted p = 0.357; PSQI score: 5.62 +/- A 3.31 vs. 6.10 +/- A 3.53, adjusted p = 0.133). Female might be more depressed and have worse performance on cognition in early untreated PD patients, but gender differences are not apparent on motor and other non-motor symptoms.
C1 [Song, Yang; An, Jing; Chan, Piu] Capital Med Univ, Xuanwu Hosp, Beijing Inst Geriatr, Dept Neurol & Neurobiol, Beijing 10053, Peoples R China.
   [Gu, Zhuqin; Chan, Piu] Chinese Natl Human Genome Ctr, Beijing, Peoples R China.
   [An, Jing; Chan, Piu] Beijing Inst Brain Disorders, Parkinson Dis Ctr, Beijing, Peoples R China.
   [An, Jing; Chan, Piu] Minist Educ, Key Lab Neurodegenerat Disorders, Beijing, Peoples R China.
   [An, Jing; Chan, Piu] Key Lab Parkinson Dis Beijing, Beijing, Peoples R China.
C3 Capital Medical University
RP Chan, P (corresponding author), Capital Med Univ, Xuanwu Hosp, Beijing Inst Geriatr, Dept Neurol & Neurobiol, Beijing 10053, Peoples R China.
EM pbchan90@gmail.com
FU Ministry of Science and Technology of China [2012AA02A514]; National Basic Research Development Program of China [2011CB504101]; Ministry of Health [201002011]; Beijing High Standard Health Human Resource Cultural Program in Health System [2009e1e12]
CR Accolla E, 2007, MOVEMENT DISORD, V22, P1150, DOI 10.1002/mds.21520
   Baba Y, 2005, J NEUROL, V252, P1201, DOI 10.1007/s00415-005-0835-7
   Baldereschi M, 2000, NEUROLOGY, V55, P1358, DOI 10.1212/WNL.55.9.1358
   Bower JH, 1999, NEUROLOGY, V52, P1214, DOI 10.1212/WNL.52.6.1214
   Chaudhuri KR, 2006, LANCET NEUROL, V5, P235, DOI 10.1016/S1474-4422(06)70373-8
   Ehrt U, 2007, INT J GERIATR PSYCH, V22, P980, DOI 10.1002/gps.1774
   Fernandez Hubert H, 2002, MED SCI MONIT, V8, P0
   Galvin JE, 2006, NEUROLOGY, V67, P1605, DOI 10.1212/01.wnl.0000242630.52203.8f
   Haaxma CA, 2007, J NEUROL NEUROSUR PS, V78, P819, DOI 10.1136/jnnp.2006.103788
   Hariz GM, 2003, ACTA NEUROL SCAND, V108, P28, DOI 10.1034/j.1600-0404.2003.00092.x
   JANKOVIC J, 1990, NEUROLOGY, V40, P1529, DOI 10.1212/WNL.40.10.1529
   Lyons KE, 1998, CLIN NEUROPHARMACOL, V21, P118
   Martinez-Martin P, 2012, J NEUROL, V259, P1639, DOI 10.1007/s00415-011-6392-3
   Miller IN, 2010, MOVEMENT DISORD, V25, P2695, DOI 10.1002/mds.23388
   Picillo M, 2014, PARKINSONISM RELAT D, V20, P850, DOI 10.1016/j.parkreldis.2014.04.023
   Picillo M, 2013, J NEUROL, V260, P1724, DOI 10.1007/s00415-013-6851-0
   RADLOFF L S, 1977, APPLIED PSYCHOLOGICAL MEASUREMENT, V1, P385, DOI 10.1177/014662167700100306
   Riedel O, 2008, J NEUROL, V255, P255, DOI 10.1007/s00415-008-0720-2
   Rojo A, 2003, PARKINSONISM RELAT D, V10, P23, DOI 10.1016/S1353-8020(03)00067-1
   Scaglione C, 2005, NEUROL SCI, V25, P316, DOI 10.1007/s10072-004-0364-7
   Schrag A, 2000, BRIT MED J, V321, P21, DOI 10.1136/bmj.321.7252.21
   Solla P, 2012, J NEUROL SCI, V323, P33, DOI 10.1016/j.jns.2012.07.026
   van Rooden SM, 2011, MOVEMENT DISORD, V26, P51, DOI 10.1002/mds.23346
NR 23
TC 39
Z9 44
U1 1
U2 14
PU SPRINGER-VERLAG ITALIA SRL
PI MILAN
PA VIA DECEMBRIO, 28, MILAN, 20137, ITALY
SN 1590-1874
EI 1590-3478
J9 NEUROL SCI
JI Neurol. Sci.
PD DEC 15
PY 2014
VL 35
IS 12
BP 1991
EP 1996
DI 10.1007/s10072-014-1879-1
PG 6
WC Clinical Neurology; Neurosciences
SC Neurosciences & Neurology
GA AU1MS
UT WOS:000345385400021
PM 25012756
DA 2024-02-02
ER

PT J
AU Giorelli, M
   Bagnoli, J
   Consiglio, L
   Lopane, M
   Zimatore, GB
   Zizza, D
   Difazio, P
AF Giorelli, Maurizio
   Bagnoli, Junia
   Consiglio, Luigi
   Lopane, Marialuisa
   Zimatore, Giovanni Bosco
   Zizza, Daniela
   Difazio, Pasquale
TI Do non-motor symptoms in Parkinson's disease differ from essential tremor before initial diagnosis? A clinical and scintigraphic study
SO PARKINSONISM & RELATED DISORDERS
LA English
DT Article
DE Non-motor symptoms; NMSquest; [I-123]beta-CIT SPECT; Parkinson's disease; Essential tremor
ID dat-spect; disorder; questionnaire; dysfunction; anxiety
AB Background: Non-motor symptoms (NMS) in Parkinson's disease (PD) are common, increase the patients' disability and have a significantly negative impact on their quality of life. Essential tremor (ET) is also affected by non-motor symptoms and often enters into the differential diagnosis with PD. Brain scintigraphy with [I-123]beta-CIT SPECT is a technique used to facilitate differential diagnosis between PD and ET. Methods: We evaluated both motor impairment (MDS-UPDRS-III) and non-motor symptoms (NMSQuest) in patients who underwent a [123I]beta-CIT SPECT examination for diagnostic purposes. Both the clinical and the scintigraphic data obtained from the selected PD (n = 31) and ET (n = 22) patients were compared. Results: We did not detect a significant difference in the total number of NMS reported by either PD (10.4 +/- 4.9) or ET patients (8.41 +/- 3.3). PD patients reported more drooling (29%), hyposmia (32.2%), hallucinations (19.3%), difficulty in concentrating (51.6%), orthostatic dizziness (67.7%), falling (19.3%), vivid dreams (32.2%), REM sleep behavior disorder (58%), and diplopia (22.5%) compared with ET patients. PD patients who complained of drooling, orthostatic dizziness, and diplopia had greater denervation of the caudata than did the PD patients who did not report the same symptoms. The differences observed were not associated with differences in age, sex, UPDRS-III score, and the presence/absence of tremor. Conclusions: The declaration of non-motor symptoms is influenced by subjective factors that are widely suggestible. When analyzed early and before receiving a definitive diagnosis, PD patients complain of specific symptoms that seem to depend on different pathogenetic mechanisms. (C) 2013 Elsevier Ltd. All rights reserved.
C1 [Giorelli, Maurizio; Zimatore, Giovanni Bosco] Dimiccoli Gen Hosp, Operat Unit Neurol, I-76121 Barletta, Italy.
   [Bagnoli, Junia; Consiglio, Luigi; Lopane, Marialuisa; Zizza, Daniela; Difazio, Pasquale] Dimiccoli Gen Hosp, Operat Unit Nucl Med, I-76121 Barletta, Italy.
RP Giorelli, M (corresponding author), Dimiccoli Gen Hosp, Operat Unit Neurol, Viale Ippocrate 15, I-76121 Barletta, Italy.
EM mauriziogiorelli@alice.it
CR Abbott RD, 2001, NEUROLOGY, V57, P456, DOI 10.1212/WNL.57.3.456
   Archibald NK, 2009, BRAIN, V132, P1128, DOI 10.1093/brain/awp068
   Bares Martin, 2012, TREMOR OTHER HYPERKINET MOV (N Y), V2, P0
   Barone P, 2009, MOVEMENT DISORD, V24, P1641, DOI 10.1002/mds.22643
   Benito-León J, 2006, NEUROLOGY, V66, P69, DOI 10.1212/01.wnl.0000192393.05850.ec
   Berendse HW, 2009, PARKINSONISM RELAT D, V15, PS26, DOI 10.1016/S1353-8020(09)70774-6
   Braak H, 2003, NEUROBIOL AGING, V24, P197, DOI 10.1016/S0197-4580(02)00065-9
   Chandran V, 2012, PARKINSONISM RELAT D, V18, P407, DOI 10.1016/j.parkreldis.2011.12.003
   Chaudhuri KR, 2010, MOVEMENT DISORD, V25, P704, DOI 10.1002/mds.22868
   Chaudhuri KR, 2006, MOVEMENT DISORD, V21, P916, DOI 10.1002/mds.20844
   Del Tredici K, 2010, ACTA NEUROPATHOL, V119, P703, DOI 10.1007/s00401-010-0665-2
   Deuschl G, 1998, MOVEMENT DISORD, V13, P2, DOI 10.1002/mds.870131303
   Erro R, 2013, J NEUROL NEUROSUR PS, V84, P14, DOI 10.1136/jnnp-2012-303419
   Erro R, 2012, PARKINSONISM RELAT D, V18, P1034, DOI 10.1016/j.parkreldis.2012.05.022
   Gaenslen A, 2011, MOVEMENT DISORD, V26, P653, DOI 10.1002/mds.23499
   Gasparini M, 2001, J NEUROL, V248, P399, DOI 10.1007/s004150170181
   Goldstein DS, 2006, CLIN AUTON RES, V16, P46, DOI 10.1007/s10286-006-0317-8
   HUGHES AJ, 1992, J NEUROL NEUROSUR PS, V55, P181, DOI 10.1136/jnnp.55.3.181
   Ishihara L, 2006, ACTA NEUROL SCAND, V113, P211, DOI 10.1111/j.1600-0404.2006.00579.x
   Kägi G, 2010, J NEUROL NEUROSUR PS, V81, P5, DOI 10.1136/jnnp.2008.157370
   Khoo TK, 2013, NEUROLOGY, V80, P276, DOI 10.1212/WNL.0b013e31827deb74
   Krishnan S, 2011, MOVEMENT DISORD, V26, P2110, DOI 10.1002/mds.23826
   Martinez-Martin P, 2007, MOVEMENT DISORD, V22, P1623, DOI 10.1002/mds.21586
   Novellino F, 2009, MOVEMENT DISORD, V24, P2242, DOI 10.1002/mds.22771
   Ponsen MM, 2004, ANN NEUROL, V56, P173, DOI 10.1002/ana.20160
   Quagliato LB, 2009, ARQ NEURO-PSIQUIAT, V67, P21, DOI 10.1590/S0004-282X2009000100006
   Schenck CH, 1996, NEUROLOGY, V46, P388, DOI 10.1212/WNL.46.2.388
   Shiba M, 2000, MOVEMENT DISORD, V15, P669, DOI 10.1002/1531-8257(200007)15:4<669::AID-MDS1011>3.0.CO;2-5
   Stiasny-Kolster K, 2005, BRAIN, V128, P126, DOI 10.1093/brain/awh322
   Yong MH, 2013, PLOS ONE, V8, P0, DOI 10.1371/journal.pone.0049596
NR 30
TC 20
Z9 21
U1 0
U2 6
PU ELSEVIER SCI LTD
PI OXFORD
PA THE BOULEVARD, LANGFORD LANE, KIDLINGTON, OXFORD OX5 1GB, OXON, ENGLAND
SN 1353-8020
EI 1873-5126
J9 PARKINSONISM RELAT D
JI Parkinsonism Relat. Disord.
PD JAN 15
PY 2014
VL 20
IS 1
BP 17
EP 21
DI 10.1016/j.parkreldis.2013.09.004
PG 5
WC Clinical Neurology
SC Neurosciences & Neurology
GA AB0VU
UT WOS:000331511000004
PM 24080307
DA 2024-02-02
ER

PT J
AU Ou, RW
   Guo, XY
   Song, W
   Cao, B
   Wei, QQ
   Shao, N
   Zhao, B
   Shang, HF
AF Ou, Ruwei
   Guo, Xiaoyan
   Song, Wei
   Cao, Bei
   Wei, Qianqian
   Shao, Na
   Zhao, Bi
   Shang, Huifang
TI Characteristics of non-motor symptoms in patients with Parkinson's disease exhibiting camptocormia
SO GAIT & POSTURE
LA English
DT Article
DE Parkinson's disease; Camptocormia; Non-motor symptoms (NMS); Non-motor symptoms scale (NMSS)
ID diagnosis; myopathy
AB Objective: This study aims to investigate the differences in the prevalence and severity of NMS between patients with Parkinson's disease (PD) who manifest camptocormia and those who do not manifest camptocormia. Methods: A total of 50 PD patients with camptocormia and 50 gender and disease duration 1:1 matched patients with PD but without camptocormia were included in this case-control study. The severity of motor symptoms was assessed with the Unified PD Rating Scale (UPDRS) part III and Hoehn and Yahr (H&Y) staging. The prevalence and severity of NMS were assessed with non-motor symptom scale (NMSS). Results: Patients with PD exhibiting camptocormia showed significantly higher scores in UPDRS part III and H&Y staging than those who do not exhibit camptocormia (P < 0.05). The frequency of the cardiovascular domain with the item of "light-headedness/dizziness", the gastrointestinal domain with the item of "dribbling saliva", and the miscellaneous domain with the items of "taste or smell change", "weight change", and "excessive sweating" was significantly higher in PD patients with camptocormia compared with those without camptocormia (P < 0.05). The mean scores of sleep/fatigue and perceptual problems/hallucinations domains, the mood/apathy domain with the item of "feelings of nervousness" in PD patients with camptocormia were higher than in those without camptocormia (P < 0.05). Conclusions: PD patients manifesting camptocormia are likely subjected to NMS than patients without camptocormia, especially autonomic and miscellaneous symptoms. These patients also suffered from more severe neuropsychiatric symptoms and sleep disorders. (C) 2014 Elsevier B.V. All rights reserved.
C1 [Ou, Ruwei; Guo, Xiaoyan; Song, Wei; Cao, Bei; Wei, Qianqian; Shao, Na; Zhao, Bi; Shang, Huifang] Sichuan Univ, West China Hosp, Dept Neurol, Chengdu 610041, Sichuan, Peoples R China.
C3 Sichuan University
RP Shang, HF (corresponding author), Sichuan Univ, West China Hosp, Dept Neurol, Chengdu 610041, Sichuan, Peoples R China.
EM hfshang2002@126.com
CR Abe K, 2010, PARKINSONS DIS-US, V2010, P0, DOI 10.4061/2010/267640
   Barone P, 2009, MOVEMENT DISORD, V24, P1641, DOI 10.1002/mds.22643
   Bernal-Pacheco O, 2012, NEUROLOGIST, V18, P1, DOI 10.1097/NRL.0b013e31823d7abb
   Bloch F, 2006, J NEUROL NEUROSUR PS, V77, P1223, DOI 10.1136/jnnp.2006.087908
   Bonneville F, 2008, EUR RADIOL, V18, P1710, DOI 10.1007/s00330-008-0927-8
   Cubo E, 2014, J NEUROL SCI, V336, P122, DOI 10.1016/j.jns.2013.10.021
   Dickson DW, 2009, PARKINSONISM RELAT D, V15, PS1, DOI 10.1016/S1353-8020(09)70769-2
   Doherty KM, 2011, LANCET NEUROL, V10, P538, DOI 10.1016/S1474-4422(11)70067-9
   Finsterer J, 2010, EUR NEUROL, V64, P1, DOI 10.1159/000314897
   Gdynia HJ, 2009, PARKINSONISM RELAT D, V15, P633, DOI 10.1016/j.parkreldis.2009.06.003
   Goetz CG, 2008, MOVEMENT DISORD, V23, P2129, DOI 10.1002/mds.22340
   Guo XY, 2013, J NEUROL SCI, V330, P32, DOI 10.1016/j.jns.2013.03.022
   Ho B, 2007, NAT CLIN PRACT NEURO, V3, P526, DOI 10.1038/ncpneuro0584
   HOEHN MM, 1967, NEUROLOGY, V17, P427, DOI 10.1212/WNL.17.5.427
   HUGHES AJ, 1992, J NEUROL NEUROSUR PS, V55, P181, DOI 10.1136/jnnp.55.3.181
   Kim HS, 2013, J NEUROL SCI, V324, P70, DOI 10.1016/j.jns.2012.10.004
   Lim SY, 2010, MOVEMENT DISORD, V25, PS123, DOI 10.1002/mds.22786
   Margraf NG, 2010, MOVEMENT DISORD, V25, P542, DOI 10.1002/mds.22780
   Martinez-Martin P, 2011, MOVEMENT DISORD, V26, P399, DOI 10.1002/mds.23462
   Seki M, 2011, MOVEMENT DISORD, V26, P2567, DOI 10.1002/mds.23955
   Spuler S, 2010, MOVEMENT DISORD, V25, P552, DOI 10.1002/mds.22913
   Tiple D, 2009, J NEUROL NEUROSUR PS, V80, P145, DOI 10.1136/jnnp.2008.150011
   Wang G, 2009, CLIN NEUROL NEUROSUR, V111, P523, DOI 10.1016/j.clineuro.2009.02.005
NR 25
TC 12
Z9 12
U1 0
U2 12
PU ELSEVIER IRELAND LTD
PI CLARE
PA ELSEVIER HOUSE, BROOKVALE PLAZA, EAST PARK SHANNON, CO, CLARE, 00000, IRELAND
SN 0966-6362
EI 1879-2219
J9 GAIT POSTURE
JI Gait Posture
PD JUL 15
PY 2014
VL 40
IS 3
BP 447
EP 450
DI 10.1016/j.gaitpost.2014.05.011
PG 4
WC Neurosciences; Orthopedics; Sport Sciences
SC Neurosciences & Neurology; Orthopedics; Sport Sciences
GA AM7AT
UT WOS:000340017800020
PM 24954149
DA 2024-02-02
ER

PT J
AU Connolly, BS
   Lang, AE
AF Connolly, Barbara S.
   Lang, Anthony E.
TI Pharmacological Treatment of Parkinson Disease A Review
SO JAMA-JOURNAL OF THE AMERICAN MEDICAL ASSOCIATION
LA English
DT Review
ID impulse-control disorders; placebo-controlled trial; neurogenic orthostatic hypotension; quality standards subcommittee; deep-brain-stimulation; botulinum-toxin-a; double-blind; motor fluctuations; randomized-trial; follow-up
AB IMPORTANCE Parkinson disease is the second most common neurodegenerative disease worldwide. Although no available therapies alter the underlying neurodegenerative process, symptomatic therapies can improve patient quality of life. OBJECTIVE To provide an evidence-based review of the initial pharmacological management of the classic motor symptoms of Parkinson disease; describe management of medication-related motor complications (such as motor fluctuations and dyskinesia), and other medication adverse effects (nausea, psychosis, and impulse control disorders and related behaviors); and discuss the management of selected nonmotor symptoms of Parkinson disease, including rapid eye movement sleep behavior disorder, cognitive impairment, depression, orthostatic hypotension, and sialorrhea. EVIDENCE REVIEW References were identified using searches of PubMed between January 1985 and February 2014 for English-language human studies and the full database of the Cochrane Library. The classification of studies by quality (classes I-IV) was assessed using the levels of evidence guidelines from the American Academy of Neurology and the highest-quality data for each topic. RESULTS Although levodopa is the most effective medication available for treating the motor symptoms of Parkinson disease, in certain instances (eg, mild symptoms, tremor as the only or most prominent symptom, aged < 60 years) other medications (eg, monoamine oxidase type B inhibitors [MAOBIs], amantadine, anticholinergics, beta-blockers, or dopamine agonists) may be initiated first to avoid levodopa-related motor complications. Motor fluctuations may be managed by modifying the levodopa dosing regimen or by adding several other medications, such as MAOBIs, catechol-O-methyltransferase inhibitors, or dopamine agonists. Impulse control disorders are typically managed by reducing or withdrawing dopaminergic medication, particularly dopamine agonists. Evidence-based management of some nonmotor symptoms is limited by a paucity of high-quality positive studies. CONCLUSIONS AND RELEVANCE Strong evidence supports using levodopa and dopamine agonists for motor symptoms at all stages of Parkinson disease. Dopamine agonists and drugs that block dopamine metabolism are effective for motor fluctuations and clozapine is effective for hallucinations. Cholinesterase inhibitors may improve symptoms of dementia and antidepressants and pramipexole may improve depression. Evidence supporting other therapies for motor and nonmotor features is less well established.
C1 [Connolly, Barbara S.] McMaster Univ, Hamilton Hlth Sci, Hamilton, ON, Canada.
   [Lang, Anthony E.] Toronto Western Hosp, Morton & Gloria Shulman Movement Disorders Ctr, Toronto, ON M5T 2S8, Canada.
   [Lang, Anthony E.] Toronto Western Hosp, Edmond J Safra Program Parkinsons Dis, Toronto, ON M5T 2S8, Canada.
   [Lang, Anthony E.] Univ Toronto, Div Neurol, Dept Med, Toronto, ON M5S 1A1, Canada.
C3 McMaster University; University of Toronto; University Health Network Toronto; University of Toronto; University Health Network Toronto; University of Toronto
RP Lang, AE (corresponding author), Toronto Western Hosp, Morton & Gloria Movement Disorders Ctr, 399 Bathurst St,McL7-403, Toronto, ON M5T 2S8, Canada.
EM lang@uhnresearch.ca
FU Abbott; Abbvie; Allon Therapeutics; Avanir Pharmaceuticals; Biogen-Idec; Boehringer-Ingelheim; Ceregene; Medtronic; Merck; NeuroPhage Pharmaceuticals; Novartis; Teva; Brain Canada; Canadian Institutes of Health Research; Edmond J. Safra Philanthropic Foundation; Michael J. Fox Foundation; National Parkinson Foundation; Parkinson Society Canada; Tourette Syndrome Association; W. Garfield Weston Foundation
CR ABATE G, 1979, BMJ-BRIT MED J, V2, P1466, DOI 10.1136/bmj.2.6203.1466
   Ahlskog JE, 2001, MOVEMENT DISORD, V16, P448, DOI 10.1002/mds.1090
   AlDakheel A, 2014, NEUROTHERAPEUTICS, V11, P6, DOI 10.1007/s13311-013-0218-1
   [Anonymous], 2002, MOV DISORD, V17 Suppl 4, P0
   [Anonymous], 2003, COCHRANE DB SYST REV, V0, P0
   [Anonymous], 2003, COCHRANE DATABASE SY, V0, P0
   Arbouw MEL, 2010, NEUROLOGY, V74, P1203, DOI 10.1212/WNL.0b013e3181d8c1b7
   Aurora RN, 2010, J CLIN SLEEP MED, V6, P85
   Avila A, 2011, J NEUROL SCI, V310, P197, DOI 10.1016/j.jns.2011.05.044
   Barone P, 2006, J NEUROL, V253, P601, DOI 10.1007/s00415-006-0067-5
   Barone P, 2010, LANCET NEUROL, V9, P573, DOI 10.1016/S1474-4422(10)70106-X
   Barone P, 2009, MOVEMENT DISORD, V24, P1641, DOI 10.1002/mds.22643
   Biglan KM, 2009, ARCH NEUROL-CHICAGO, V66, P563, DOI 10.1001/archneur.66.1.nct90001
   Boyd JT, 2013, MOVEMENT DISORD, V28, P0
   Braun M, 2009, BRIT J CLIN PHARMACO, V67, P209, DOI 10.1111/j.1365-2125.2008.03334.x
   Broeders M, 2013, NEUROLOGY, V81, P346, DOI 10.1212/WNL.0b013e31829c5c86
   Burn D, 2006, MOVEMENT DISORD, V21, P1899, DOI 10.1002/mds.21077
   Carmona-Torre F, 2013, NEW ENGL J MED, V368, P2037, DOI 10.1056/NEJMc1303485
   Chinnapongse R, 2012, MOVEMENT DISORD, V27, P219, DOI 10.1002/mds.23929
   Contin M, 2010, J NEUROL, V257, PS253, DOI 10.1007/s00415-010-5728-8
   Cummings J, 2014, LANCET, V383, P533, DOI 10.1016/S0140-6736(13)62106-6
   de Lau LML, 2004, NEUROLOGY, V63, P1240, DOI 10.1212/01.WNL.0000140706.52798.BE
   de Rijk MC, 2000, NEUROLOGY, V54, P0
   Destee A, 2009, EUR NEUROL, V61, P69, DOI 10.1159/000177938
   Deuschl G, 2006, NEW ENGL J MED, V355, P896, DOI 10.1056/NEJMoa060281
   Devos D, 2008, MOVEMENT DISORD, V23, P850, DOI 10.1002/mds.21966
   Di Giacopo R, 2012, MOVEMENT DISORD, V27, P559, DOI 10.1002/mds.24909
   Diederich NJ, 2009, NAT REV NEUROL, V5, P331, DOI 10.1038/nrneurol.2009.62
   Dubois B, 2012, MOVEMENT DISORD, V27, P1230, DOI 10.1002/mds.25098
   Bermejo PE, 2008, PARKINSONISM RELAT D, V14, P448, DOI 10.1016/j.parkreldis.2007.11.008
   Bermejo PE, 2010, J NEUROL, V257, P1682, DOI 10.1007/s00415-010-5603-7
   Eng ML, 2010, AM J GERIATR PHARMAC, V8, P316, DOI 10.1016/j.amjopharm.2010.08.004
   Evans AH, 2004, MOVEMENT DISORD, V19, P397, DOI 10.1002/mds.20045
   Evans AH, 2009, MOVEMENT DISORD, V24, P1561, DOI 10.1002/mds.22505
   Fabbrini G, 2002, NEUROL SCI, V23, P41, DOI 10.1007/s100720200022
   Factor SA, 2001, CLIN NEUROPHARMACOL, V24, P295, DOI 10.1097/00002826-200109000-00007
   Fasano A, 2011, J NEUROL, V258, P656, DOI 10.1007/s00415-010-5817-8
   Fernandez HH, 2011, CURR MED RES OPIN, V27, P907, DOI 10.1185/03007995.2011.560146
   Ferreira JJ, 2013, EUR J NEUROL, V20, P5, DOI 10.1111/j.1468-1331.2012.03866.x
   FOSTER NL, 1984, ANN NEUROL, V16, P505, DOI 10.1002/ana.410160412
   Fox SH, 2011, MOVEMENT DISORD, V26, PS2, DOI 10.1002/mds.23829
   French J, 2008, NEUROLOGY, V71, P1634, DOI 10.1212/01.wnl.0000336533.19610.1b
   Friedman JH, 1997, NEUROLOGY, V48, P1077, DOI 10.1212/WNL.48.4.1077
   Ruiz PJG, 2008, MOVEMENT DISORD, V23, P1130, DOI 10.1002/mds.22063
   Goetz CG, 2000, NEUROLOGY, V55, P789, DOI 10.1212/WNL.55.6.789
   Goldman JG, 2011, EXPERT OPIN PHARMACO, V12, P2009, DOI 10.1517/14656566.2011.587122
   Gómez-Esteban JC, 2005, CLIN NEUROPHARMACOL, V28, P111
   Gronseth G, 2008, NEUROLOGY, V71, P1639, DOI 10.1212/01.wnl.0000336535.27773.c0
   Gross RA, 2009, NEUROLOGY, V72, P8, DOI 10.1212/01.wnl.0000342200.58823.6a
   Guidubaldi A, 2011, MOVEMENT DISORD, V26, P313, DOI 10.1002/mds.23473
   Gunzler SA, 2009, EXPERT OPIN PHARMACO, V10, P1027, DOI 10.1517/14656560902828344
   Haehner A, 2009, PARKINSONISM RELAT D, V15, P490, DOI 10.1016/j.parkreldis.2008.12.005
   Hanagasi HA, 2011, MOVEMENT DISORD, V26, P1851, DOI 10.1002/mds.23738
   Hauser RA, 2007, MOVEMENT DISORD, V22, P2409, DOI 10.1002/mds.21743
   Hauser RA, 2013, LANCET NEUROL, V12, P346, DOI 10.1016/S1474-4422(13)70025-5
   Hely MA, 2008, MOVEMENT DISORD, V23, P837, DOI 10.1002/mds.21956
   HERRING AB, 1964, LANCET, V2, P892
   Hicks CW, 2011, PARKINSONISM RELAT D, V17, P379, DOI 10.1016/j.parkreldis.2011.03.003
   Holloway RG, 2004, ARCH NEUROL-CHICAGO, V61, P1044
   Hristova AH, 2000, DRUG AGING, V17, P165, DOI 10.2165/00002512-200017030-00002
   HUGHES AJ, 1993, ADV NEUROL, V60, P595
   Hyson HC, 2002, MOVEMENT DISORD, V17, P1318, DOI 10.1002/mds.10276
   Ishihara LS, 2007, J NEUROL NEUROSUR PS, V78, P1304, DOI 10.1136/jnnp.2006.100107
   Ives NJ, 2004, BMJ-BRIT MED J, V329, P593, DOI 10.1136/bmj.38184.606169.AE
   JANKOVIC J, 1993, AM J MED, V95, P38, DOI 10.1016/0002-9343(93)90230-M
   Katzenschlager R, 2008, NEUROLOGY, V71, P474, DOI 10.1212/01.wnl.0000310812.43352.66
   Katzenschlager R, 2003, COCHRANE DATABASE SYST REV, V0, PCD003735
   Khan Tarannum S, 2012, CLEVE CLIN J MED, V79 Suppl 2, PS8, DOI 10.3949/ccjm.79.s2a.02
   Kinnunen E, 2007, MOVEMENT DISORD, V22, P14, DOI 10.1002/mds.21131
   KOLLER WC, 1987, ARCH NEUROL-CHICAGO, V44, P921, DOI 10.1001/archneur.1987.00520210023013
   KOLLER WC, 1990, NEUROLOGY, V40, P40
   Kunz D, 2010, J SLEEP RES, V19, P591, DOI 10.1111/j.1365-2869.2010.00848.x
   Lagalla G, 2006, MOVEMENT DISORD, V21, P704, DOI 10.1002/mds.20793
   Lagalla G, 2009, J NEUROL, V256, P563, DOI 10.1007/s00415-009-0085-1
   Lew MF, 2007, CLIN NEUROPHARMACOL, V30, P281, DOI 10.1097/WNF.0B013E318149F290
   Lipp A, 2003, NEUROLOGY, V61, P1279, DOI 10.1212/WNL.61.9.1279
   Liu JL, 2013, PLOS ONE, V8, P0, DOI 10.1371/journal.pone.0076651
   Low PA, 1997, JAMA-J AM MED ASSOC, V277, P1046, DOI 10.1001/jama.277.13.1046
   Mamikonyan E, 2008, MOVEMENT DISORD, V23, P75, DOI 10.1002/mds.21770
   Mancini F, 2003, MOVEMENT DISORD, V18, P685, DOI 10.1002/mds.10420
   Marsh L, 2009, MOVEMENT DISORD, V24, P277, DOI 10.1002/mds.22307
   Mathias CJ, 2007, CLIN AUTON RES, V17, P272
   Menza M, 2009, NEUROLOGY, V72, P886, DOI 10.1212/01.wnl.0000336340.89821.b3
   Mestre TA, 2013, THER ADV NEUROL DISO, V6, P175, DOI 10.1177/1756285613476127
   Miyasaki JM, 2006, NEUROLOGY, V66, P996, DOI 10.1212/01.wnl.0000215428.46057.3d
   Mizuno Y, 2007, MOVEMENT DISORD, V22, P75, DOI 10.1002/mds.21218
   Noyce AJ, 2012, ANN NEUROL, V72, P893, DOI 10.1002/ana.23687
   Nussbaum RL, 2003, NEW ENGL J MED, V348, P1356, DOI 10.1056/NEJM2003ra020003
   OSullivan SS, 2009, CNS DRUGS, V23, P157, DOI 10.2165/00023210-200923020-00005
   Olanow CW, 2009, NEW ENGL J MED, V361, P1268, DOI 10.1056/NEJMoa0809335
   Ondo WG, 2004, NEUROLOGY, V62, P37, DOI 10.1212/01.WNL.0000101713.81253.4C
   Ondo WG, 2007, CLIN NEUROPHARMACOL, V30, P295, DOI 10.1097/WNF.0B013E3180616570
   Onofrj M, 2001, EUR NEUROL, V46, P11, DOI 10.1159/000050749
   Ory-Magne F, 2014, NEUROLOGY, V82, P300, DOI 10.1212/WNL.0000000000000050
   OWEN DAL, 1965, LANCET, V2, P1259
   Pahwa R, 2006, NEUROLOGY, V66, P983, DOI 10.1212/01.wnl.0000215250.82576.87
   PARKES JD, 1986, CLIN NEUROPHARMACOL, V9, P517, DOI 10.1097/00002826-198612000-00003
   Lloret SP, 2011, J NEUROL SCI, V310, P248, DOI 10.1016/j.jns.2011.05.021
   PERRY EK, 1991, ANN NY ACAD SCI, V640, P197
   Pintor L, 2012, CLIN NEUROPHARMACOL, V35, P61, DOI 10.1097/WNF.0b013e31824d5115
   Poewe WH, 2007, LANCET NEUROL, V6, P513, DOI 10.1016/S1474-4422(07)70108-4
   Pondal M, 2013, J NEUROL NEUROSUR PS, V84, P130, DOI 10.1136/jnnp-2012-302684
   Rajput AH, 2009, NEUROLOGY, V73, P206, DOI 10.1212/WNL.0b013e3181ae7af1
   Rascol O, 2005, LANCET, V365, P947, DOI 10.1016/S0140-6736(05)71083-7
   Rascol O, 2000, NEW ENGL J MED, V342, P1484, DOI 10.1056/NEJM200005183422004
   Reichmann H, 2005, ACTA NEUROL SCAND, V111, P21, DOI 10.1111/j.1600-0404.2004.00363.x
   Rektorová I, 2003, EUR J NEUROL, V10, P399, DOI 10.1046/j.1468-1331.2003.00612.x
   Rocha FL, 2013, J PSYCHOPHARMACOL, V27, P417, DOI 10.1177/0269881113478282
   Rolinski M, 2012, COCHRANE DB SYST REV, V0, P0, DOI DOI 10.1002/14651858.CD006504.pub2
   Sawada H, 2010, PLOS ONE, V31, P5
   SCHENCK CH, 1986, SLEEP, V9, P293, DOI 10.1093/sleep/9.2.293
   Schoffer KL, 2007, MOVEMENT DISORD, V22, P1543, DOI 10.1002/mds.21428
   Schwid SR, 2005, ARCH NEUROL-CHICAGO, V62, P241
   SENARD JM, 1993, FUNDAM CLIN PHARM, V7, P465
   Seppi K, 2011, MOVEMENT DISORD, V26, PS42, DOI 10.1002/mds.23884
   Shibao C, 2010, HYPERTENSION, V56, P847, DOI 10.1161/HYPERTENSIONAHA.110.154898
   Shotbolt Paul, 2010, THER ADV NEUROL DISORD, V3, P339, DOI 10.1177/1756285610389656
   Singer W, 2003, J NEUROL NEUROSUR PS, V74, P1294, DOI 10.1136/jnnp.74.9.1294
   Spatola Marianna, 2014, PARKINSONISM RELAT DISORD, V20 Suppl 1, PS35, DOI 10.1016/S1353-8020(13)70011-7
   Sriram A, 2013, J NEUROL, V260, P521, DOI 10.1007/s00415-012-6669-1
   Stocchi F, 2011, EUR J NEUROL, V18, P1373, DOI 10.1111/j.1468-1331.2011.03512.x
   Stocchi F, 2011, MOVEMENT DISORD, V26, P1259, DOI 10.1002/mds.23498
   Tarsy D, 2012, JAMA-J AM MED ASSOC, V307, P2305, DOI 10.1001/jama.2012.4829
   Thomas A, 2010, ANN NEUROL, V68, P400, DOI 10.1002/ana.22029
   Thomsen TR, 2008, J NEUROL NEUROSUR PS, V79, P1413, DOI 10.1136/jnnp.2008.153163
   Thomsen TR, 2007, MOVEMENT DISORD, V22, P2268, DOI 10.1002/mds.21730
   Troeung L, 2013, PLOS ONE, V8, P0, DOI 10.1371/journal.pone.0079510
   Van Gerpen JA, 2006, ARCH NEUROL-CHICAGO, V63, P205, DOI 10.1001/archneur.63.2.205
   Waters CH, 2004, MOVEMENT DISORD, V19, P426, DOI 10.1002/mds.20036
   Weaver FM, 2012, NEUROLOGY, V79, P55, DOI 10.1212/WNL.0b013e31825dcdc1
   Weintraub D, 2010, NEUROLOGY, V75, P448, DOI 10.1212/WNL.0b013e3181ebdd79
   Weintraub D, 2006, ARCH NEUROL-CHICAGO, V63, P969, DOI 10.1001/archneur.63.7.969
   Weintraub D, 2010, ARCH NEUROL-CHICAGO, V67, P589, DOI 10.1001/archneurol.2010.65
   Weiss Howard D, 2012, NEUROL CLIN PRACT, V2, P267
   Wickremaratchi MM, 2009, EUR J NEUROL, V16, P450, DOI 10.1111/j.1468-1331.2008.02514.x
   Wolf E, 2010, MOVEMENT DISORD, V25, P1357, DOI 10.1002/mds.23034
   Wright RA, 1998, NEUROLOGY, V51, P120, DOI 10.1212/WNL.51.1.120
NR 138
TC 924
Z9 1049
U1 41
U2 300
PU AMER MEDICAL ASSOC
PI CHICAGO
PA 330 N WABASH AVE, STE 39300, CHICAGO, IL 60611-5885 USA
SN 0098-7484
EI 1538-3598
J9 JAMA-J AM MED ASSOC
JI JAMA-J. Am. Med. Assoc.
PD APR 23
PY 2014
VL 311
IS 16
BP 1670
EP 1683
DI 10.1001/jama.2014.3654
PG 14
WC Medicine, General & Internal
SC General & Internal Medicine
GA AF4OU
UT WOS:000334693900027
PM 24756517
DA 2024-02-02
ER

PT J
AU Swick, TJ
   Friedman, JH
   Chaudhuri, KR
   Surmann, E
   Boroojerdi, B
   Moran, K
   Ghys, L
   Trenkwalder, C
AF Swick, Todd J.
   Friedman, Joseph H.
   Chaudhuri, K. Ray
   Surmann, Erwin
   Boroojerdi, Babak
   Moran, Kimberly
   Ghys, Liesbet
   Trenkwalder, Claudia
TI Associations between Severity of Motor Function and Nonmotor Symptoms in Parkinson's Disease: A Post Hoc Analysis of the RECOVER Study
SO EUROPEAN NEUROLOGY
LA English
DT Article
DE Motor function; Nonmotor symptoms; Sleep; Unified Parkinson's Disease Rating Scale; Parkinson's Disease Sleep Scale 2; Non-Motor Symptom Scale
ID quality-of-life; transdermal rotigotine; double-blind; controlled-trial; sleep; scale; fluctuations; features; placebo; fatigue
AB Background: RECOVER (NCT00474058), a double-blind, placebo-controlled trial in patients with Parkinson's disease (PD) and unsatisfactory early-morning motor symptom control, demonstrated significant improvements with rotigotine in early-morning motor function (Unified Parkinson's Disease Rating Scale [UPDRS] III), and nocturnal sleep disturbances (modified Parkinson's Disease Sleep Scale [PDSS-2]), and improvements in nonmotor symptoms (NMS; Non-Motor Symptom Scale [NMSS]). Methods: Post hoc analyses investigated the correlation between motor symptom and NMS severity in PD by evaluating associations between UPDRS Ill and both NMSS and PDSS-2 scores. Categories were defined for UPDRS Ill, NMSS, and PDSS-2 total scores; analyses were conducted for the full analysis set (n = 267). Results: There was a trend toward increasing PDSS-2 and NMSS total and domain scores with increasing UPDRS Ill category at baseline and end of maintenance (EoM). Pearson correlation coefficients between UPDRS III and both NMSS and PDSS-2 total and domain scores were r=0.12-0.44 (r(2)=0.01-0.19) at baseline, r = 0.05-0.38 (r(2) = 0.00-0.14) at EoM, and r = -0.02-0.36 (r(2) = 0.00-0.13) for change from baseline to EoM. Conclusion: There was only a small correlation between severity of early-morning motor symptoms and overall burden of NMS and nocturnal sleep disturbances in RECOVER, suggesting that motor symptoms and NMS originate, at least partly, from distinct pathophysiological pathways. (C) 2014 S. Karger AG, Basel
C1 [Swick, Todd J.] Univ Texas Houston, Houston, TX USA.
   [Friedman, Joseph H.] Brown Univ, Alpert Med Sch, Butler Hosp, Providence, RI 02912 USA.
   [Chaudhuri, K. Ray] Kings Coll Hosp London, NPF Ctr Excellence, London, England.
   [Surmann, Erwin] UCB Pharma, Monheim, Germany.
   [Boroojerdi, Babak] UCB Pharma, Raleigh, NC USA.
   [Moran, Kimberly] UCB Pharma, Smyrna, GA USA.
   [Ghys, Liesbet] UCB Pharma, Brussels, Belgium.
   [Trenkwalder, Claudia] Univ Gottingen, Dept Neurosurg, Kassel, Germany.
   [Trenkwalder, Claudia] Paracelsus Elena Klin, Kassel, Germany.
C3 University of Texas System; University of Texas Health Science Center Houston; Brown University; Butler Hospital Rhode Island; King's College Hospital NHS Foundation Trust; King's College Hospital; UCB Pharma SA; UCB Pharma SA; UCB Pharma SA; UCB Pharma SA; University of Gottingen
RP Swick, TJ (corresponding author), Neurol & Sleep Med Consultants, 7500 San Felipe,Suite 525, Houston, TX 77063 USA.
EM tswick@houstonsleepcenter.com
FU UCB Pharma, Smyrna, Ga., USA
CR Aarsland D, 2000, J AM GERIATR SOC, V48, P938, DOI 10.1111/j.1532-5415.2000.tb06891.x
   Ahlskog JE, 2005, MOVEMENT DISORD, V20, P271, DOI 10.1002/mds.20362
   Antonini A, 2013, NEUROLOGY, V80, P784, DOI 10.1212/WNL.0b013e318285c16d
   Antonini A, 2012, J NEUROL, V259, P2621, DOI 10.1007/s00415-012-6557-8
   Arnulf I, 2010, ANN NEUROL, V67, P546, DOI 10.1002/ana.21912
   Barone P, 2009, MOVEMENT DISORD, V24, P1641, DOI 10.1002/mds.22643
   BENARROCH EE, 1999, AUTONOMIC FAILURE TX, V0, P37
   Chaudhuri KR, 2009, LANCET NEUROL, V8, P464, DOI 10.1016/S1474-4422(09)70068-7
   Chaudhuri KR, 2009, EXP NEUROL, V216, P247, DOI 10.1016/j.expneurol.2008.12.005
   Chaudhuri KR, 2007, MOVEMENT DISORD, V22, P1901, DOI 10.1002/mds.21596
   Chaudhuri KR, 2006, LANCET NEUROL, V5, P235, DOI 10.1016/S1474-4422(06)70373-8
   Elshoff JP, 2012, CLIN THER, V34, P966, DOI 10.1016/j.clinthera.2012.02.008
   Findley L, 2002, MOVEMENT DISORD, V17, P60
   Findley L, 2003, MOVEMENT DISORD, V18, P1139, DOI 10.1002/mds.10507
   Friedman JH, 2004, PARKINSONISM RELAT D, V10, PS27, DOI 10.1016/j.parkreldis.2003.11.006
   Giladi N, 2007, MOVEMENT DISORD, V22, P2398, DOI 10.1002/mds.21741
   Jankovic J, 2007, ARCH NEUROL-CHICAGO, V64, P676, DOI 10.1001/archneur.64.5.676
   LEES AJ, 1988, CLIN NEUROPHARMACOL, V11, P512, DOI 10.1097/00002826-198812000-00004
   LeWitt PA, 2007, NEUROLOGY, V68, P1262, DOI 10.1212/01.wnl.0000259516.61938.bb
   Martinez-Martin P, 2009, NEUROLOGY, V73, P1584, DOI 10.1212/WNL.0b013e3181c0d416
   Martinez-Martin P, 2007, MOVEMENT DISORD, V22, P1623, DOI 10.1002/mds.21586
   Martinez-Martin P, 2011, MOVEMENT DISORD, V26, P399, DOI 10.1002/mds.23462
   MARTINEZMARTIN P, 1994, MOVEMENT DISORD, V9, P76, DOI 10.1002/mds.870090112
   NAUSIEDA PA, 1982, CLIN NEUROPHARMACOL, V5, P183, DOI 10.1097/00002826-198205020-00003
   Partinen R, 1997, J NEUROL, V244, PS3, DOI 10.1007/BF03160564
   Poewe WH, 2007, LANCET NEUROL, V6, P513, DOI 10.1016/S1474-4422(07)70108-4
   Schrag A, 2000, J NEUROL NEUROSUR PS, V69, P308, DOI 10.1136/jnnp.69.3.308
   Shulman LM, 2002, PARKINSONISM RELAT D, V8, P193, DOI 10.1016/S1353-8020(01)00015-3
   Shulman LM, 2001, MOVEMENT DISORD, V16, P507, DOI 10.1002/mds.1099
   Storch A, 2013, NEUROLOGY, V80, P800, DOI 10.1212/WNL.0b013e318285c0ed
   Swick TJ, 2012, PARKINSONS DIS-US, V2012, P0, DOI 10.1155/2012/205471
   Tandberg E, 1998, MOVEMENT DISORD, V13, P895, DOI 10.1002/mds.870130606
   Trenkwalder C, 2011, MOVEMENT DISORD, V26, P644, DOI 10.1002/mds.23476
   Trenkwalder C, 2011, MOVEMENT DISORD, V26, P90, DOI 10.1002/mds.23441
   van Rooden SM, 2009, J NEUROL NEUROSUR PS, V80, P846, DOI 10.1136/jnnp.2008.166629
   VANHILTEN JJ, 1993, J NEURAL TRANSM-PARK, V5, P235
   Watts RL, 2007, NEUROLOGY, V68, P272, DOI 10.1212/01.wnl.0000252355.79284.22
   Witjas T, 2002, NEUROLOGY, V59, P408, DOI 10.1212/WNL.59.3.408
   Zesiewicz TA, 2010, NEUROLOGY, V74, P924, DOI 10.1212/WNL.0b013e3181d55f24
NR 39
TC 14
Z9 16
U1 0
U2 7
PU KARGER
PI BASEL
PA ALLSCHWILERSTRASSE 10, CH-4009 BASEL, SWITZERLAND
SN 0014-3022
EI 1421-9913
J9 EUR NEUROL
JI Eur. Neurol.
PD JUN 15
PY 2014
VL 71
IS 3-4
BP 140
EP 147
DI 10.1159/000355019
PG 8
WC Clinical Neurology; Neurosciences
SC Neurosciences & Neurology
GA AE3HA
UT WOS:000333866400007
PM 24457253
DA 2024-02-02
ER

PT J
AU Plouvier, AOA
   Hameleers, RJMG
   van den Heuvel, EAJ
   Bor, HH
   Hartman, TCO
   Bloem, BR
   van Weel, C
   Lagro-Janssen, ALM
AF Plouvier, Annette O. A.
   Hameleers, Renier J. M. G.
   van den Heuvel, Eva A. J.
   Bor, Hans H.
   Hartman, Tim C. Olde
   Bloem, Bastiaan R.
   van Weel, Chris
   Lagro-Janssen, Antoine L. M.
TI Prodromal symptoms and early detection of Parkinson's disease in general practice: a nested case-control study
SO FAMILY PRACTICE
LA English
DT Article
DE Early diagnosis; general practice; Parkinson disease; prodromal symptoms; somatoform disorders
ID early-diagnosis; disability; disorders
AB Background. Timely diagnosis of Parkinson's disease (PD), facilitating early intervention, depends largely on the GP's awareness of early symptomatology. For general practice, it is unknown which prodromal symptoms (symptoms preceding the typical motor symptoms of PD) demand the GP's alertness. Objective. To assess prodromal symptoms that should alert the GP to the possibility of PD in primary care patients. Methods. A nested case-control study was carried out in a population of approximately 12 000 patients registered in the Continuous Morbidity Registration database affiliated with the University of Nijmegen in the Netherlands. The database pools subject data from four primary care practices. The subjects comprised all 86 patients diagnosed with PD between 1972 and 2007, and 78 controls, matched by sex, age, socioeconomic status and primary care practice. The primary measures of outcome were the prodromal symptoms presenting in the two years prior to the diagnosis of PD. The number (and type) of referrals and diagnostic tests were also assessed. Results. In the two-year period prior to diagnosis, PD patients more often presented with functional somatic symptoms, constipation, hyperhidrosis and sleep disorders than controls. Patients also more frequently experienced more than one prodromal symptom and were more often referred within the primary care team or to a medical specialist. Conclusions. Prodromal symptoms of PD are encountered in general practice. GPs should be alert when patients present with multiple prodromal symptoms in a two-year period, especially considering the benefits of early intervention, and the future possibilities for disease-modifying therapy.
C1 [Plouvier, Annette O. A.; Hameleers, Renier J. M. G.; van den Heuvel, Eva A. J.; Bor, Hans H.; Hartman, Tim C. Olde; van Weel, Chris; Lagro-Janssen, Antoine L. M.] Radboud Univ Nijmegen, Dept Primary & Community Care, Med Ctr, NL-6500 HB Nijmegen, Netherlands.
   [Bloem, Bastiaan R.] Radboud Univ Nijmegen, Dept Neurol, Med Ctr, Donders Inst Brain Cognit & Behav, NL-6500 HB Nijmegen, Netherlands.
   [Bloem, Bastiaan R.] Radboud Univ Nijmegen, Parkinson Ctr Nijmegen, Med Ctr, Donders Inst Brain Cognit & Behav, NL-6500 HB Nijmegen, Netherlands.
   [van Weel, Chris] Australian Natl Univ, Australian Primary Hlth Care Res Inst, Canberra, ACT, Australia.
C3 Radboud University Nijmegen; Radboud University Nijmegen; Radboud University Nijmegen; Australian National University
RP Plouvier, AOA (corresponding author), Radboud Univ Nijmegen, Dept Primary & Community Care, Med Ctr, POB 9101, NL-6500 HB Nijmegen, Netherlands.
EM Annette.Plouvier@radboudumc.nl
CR Abbott LM, 2011, J CLIN NEUROSCI, V18, P1044, DOI 10.1016/j.jocn.2010.12.041
   Bloem BR, 2012, EUR J NEUROL, V19, P402, DOI 10.1111/j.1468-1331.2011.03532.x
   Clarke CE, 2011, MOVEMENT DISORD, V26, P1187, DOI 10.1002/mds.23519
   Diederich NJ, 2010, MOVEMENT DISORD, V25, P882, DOI 10.1002/mds.22963
   Eimerl T S, 1960, J COLL GEN PRACT, V3, P246
   Gaenslen A, 2011, MOVEMENT DISORD, V26, P653, DOI 10.1002/mds.23499
   Gonera EG, 1997, MOVEMENT DISORD, V12, P871, DOI 10.1002/mds.870120607
   Hartman TCO, 2004, BRIT J GEN PRACT, V54, P922
   Korczyn AD, 2010, J NEUROL SCI, V289, P2, DOI 10.1016/j.jns.2009.08.032
   Lang AE, 2011, MOVEMENT DISORD, V26, P775, DOI 10.1002/mds.23609
   Olanow CW, 2009, NEUROLOGY, V72, PS1, DOI 10.1212/WNL.0b013e3181a1d44c
   Pahwa R, 2010, AM J MANAG CARE, V16, P0
   Pareés I, 2013, MOVEMENT DISORD, V28, P1622, DOI 10.1002/mds.25544
   Postuma RB, 2012, MOVEMENT DISORD, V27, P617, DOI 10.1002/mds.24996
   Schrag A, 2000, MOVEMENT DISORD, V15, P1112, DOI 10.1002/1531-8257(200011)15:6<1112::AID-MDS1008>3.0.CO;2-A
   Tysnes OB, 2010, ACTA NEUROL SCAND, V122, P72, DOI 10.1111/j.1600-0404.2010.01380.x
   van Tongerloo MAMM, 2012, J AUTISM DEV DISORD, V42, P1531, DOI 10.1007/s10803-011-1384-9
   Van Weel C, 1995, J EPIDEMIOL COMMU S1, V49, P29
   Van Weel Chris, 2008, EUR J GEN PRACT, V14 Suppl 1, P5, DOI 10.1080/13814780802436028
   Vargas AP, 2008, DISABIL REHABIL, V30, P1055, DOI 10.1080/17483100701456079
   Wolters EC, 2008, J NEUROL SCI, V266, P197, DOI 10.1016/j.jns.2007.08.016
NR 21
TC 30
Z9 30
U1 0
U2 11
PU OXFORD UNIV PRESS
PI OXFORD
PA GREAT CLARENDON ST, OXFORD OX2 6DP, ENGLAND
SN 0263-2136
EI 1460-2229
J9 FAM PRACT
JI Fam. Pr.
PD AUG 15
PY 2014
VL 31
IS 4
BP 373
EP 378
DI 10.1093/fampra/cmu025
PG 6
WC Primary Health Care; Medicine, General & Internal
SC General & Internal Medicine
GA AM7TB
UT WOS:000340070500002
PM 24869632
DA 2024-02-02
ER

PT J
AU Gunn, DG
   Naismith, SL
   Bolitho, SJ
   Lewis, SJG
AF Gunn, David G.
   Naismith, Sharon L.
   Bolitho, Samuel J.
   Lewis, Simon J. G.
TI Actigraphically-defined sleep disturbance in Parkinson's disease is associated with differential aspects of cognitive functioning
SO JOURNAL OF CLINICAL NEUROSCIENCE
LA English
DT Article
DE Actigraphy; Cognition; Neuropsychological; Parkinson's disease; Sleep
ID disorder screening questionnaire; behavior disorder; quality
[truncated: 222,841 more chars]
