# Supplementary material for: A bibliometric and visual analysis of Parkinson’s disease sleep disorders: articles from 2008 to 2023
Source: Front Psychiatry. 2024 Oct 17;15:1468568. doi: 10.3389/fpsyt.2024.1468568 (PMC11551719; doi:10.3389/fpsyt.2024.1468568)
Supplement: Supplementary file 1 [file DataSheet1.zip › download2015u88.txt]

PT J
AU Li, HJ
   Zhang, MF
   Chen, MX
   Hu, AL
   Li, JB
   Zhang, B
   Liu, W
AF Li, Hui-juan
   Zhang, Mei-fen
   Chen, Miao-xia
   Hu, Ai-ling
   Li, Ji-bin
   Zhang, Bo
   Liu, Wei
TI Validation of the nonmotor symptoms questionnaire for Parkinson's disease: results from a Chinese pilot study
SO INTERNATIONAL JOURNAL OF NEUROSCIENCE
LA English
DT Article
DE Parkinson's disease; nonmotor symptoms; nonmotor symptoms questionnaire; validation
ID quality-of-life; diagnosis; scale; dysfunction; sleep
AB We performed a cross-sectional study of 82 Chinese patients with Parkinson's disease (PD) enrolled during an 18-month period. We used a clinical interview to evaluate a Chinese version of the nonmotor symptoms questionnaire (NMSQuest) as an instrument for measuring the nonmotor symptoms (NMS) in Chinese patients with PD. The patients' cognitive deficit, depression/sleep, disease severity and motor status were assessed based on the mini-mental state examination (MMSE), the Hamilton depression scale (HAMD)/Parkinson's disease sleep scale (PDSS), the modified Hoehn and Yahr staging scale (H&Y) and the unified Parkinson's disease rating scale part III (UPDRS III), respectively. Thirty items distributed in nine different domains of the NMSQuest were evaluated, and the association between the NMSQuest and MMSE, H&Y, UPDRS, HAMD and PDSS was identified. Significant correlations were observed between the NMSQuest and disease duration (r(s) = 0.272, p = 0.013), UPDRS total score (r(s) = 0.444, p < 0.001), UPDRS II (r(s) = 0.415, p < 0.001) and UPDRS III (r(s) = 0.228, p = 0.039). Furthermore, the sleep disorder and mood (depression/anxiety) domain of the NMSQuest were significantly correlated with the PDSS (r(s) = -0.471, p < 0.001) and HAMD (r(s) = 0.687, p < 0.001), respectively. Our results indicate that the Chinese version of the NMSQuest, a useful screening tool, can be considered as a comprehensive, practical measure for NMS evaluation in Chinese PD patients. The NMSQuest highlights the prevalence of the wide range of NMS and indicated good responsiveness and interpretability. We strongly recommend routine use of the simplified Chinese version of NMSQuest in this country.
C1 [Li, Hui-juan; Chen, Miao-xia; Hu, Ai-ling] Sun Yat Sen Univ, Affiliated Hosp 3, Dept Nursing, Guangzhou 510080, Guangdong, Peoples R China.
   [Zhang, Mei-fen] Sun Yat Sen Univ, Sch Nursing, 74 Zhongshan Rd 2, Guangzhou 510080, Guangdong, Peoples R China.
   [Li, Ji-bin; Zhang, Bo] Chinese Univ Hong Kong, Fac Med, Jockey Club Sch Publ Hlth & Primary Care, Hong Kong, Hong Kong, Peoples R China.
   [Zhang, Bo] Sun Yat Sen Univ, Sch Publ Hlth, Guangzhou 510080, Guangdong, Peoples R China.
   [Liu, Wei] Sun Yat Sen Univ, Guangdong Prov Key Lab Liver Dis Res, Guangzhou 510080, Guangdong, Peoples R China.
C3 Sun Yat Sen University; Sun Yat Sen University; Chinese University of Hong Kong; Sun Yat Sen University; Sun Yat Sen University
RP Zhang, MF (corresponding author), Sun Yat Sen Univ, Sch Nursing, 74 Zhongshan Rd 2, Guangzhou 510080, Guangdong, Peoples R China.
EM zhmfen@mail.sysu.edu.cn; lwei6@mail.sysu.edu.cn
FU Bureau of Science and Technology of Guangdong Province [2008B080703034]
CR Abbott RD, 2005, NEUROLOGY, V65, P1442, DOI 10.1212/01.wnl.0000183056.89590.0d
   Braak H, 2003, NEUROBIOL AGING, V24, P197, DOI 10.1016/S0197-4580(02)00065-9
   Cai G, 1988, J NERV MENT DIS, V14, P298
   Chaudhuri K Ray, 2005, CURR NEUROL NEUROSCI REP, V5, P275, DOI 10.1007/s11910-005-0072-6
   Chaudhuri KR, 2010, MOVEMENT DISORD, V25, P704, DOI 10.1002/mds.22868
   Chaudhuri KR, 2006, MOVEMENT DISORD, V21, P916, DOI 10.1002/mds.20844
   Chaudhuri KR, 2002, J NEUROL NEUROSUR PS, V73, P629, DOI 10.1136/jnnp.73.6.629
   Chaudhuri KR, 2006, LANCET NEUROL, V5, P235, DOI 10.1016/S1474-4422(06)70373-8
   CLARK DB, 1994, J AM ACAD CHILD PSY, V33, P354, DOI 10.1097/00004583-199403000-00009
   Doorn KJ, 2012, PROG NEUROBIOL, V98, P222, DOI 10.1016/j.pneurobio.2012.06.005
   Fahn S, 1987, RECENT DEV PARKINSON, V2, P293, DOI 10.2490/JJRMC.47.791
   FOLSTEIN MF, 1975, J PSYCHIAT RES, V12, P189, DOI 10.1016/0022-3956(75)90026-6
   Gan J, 2014, J CLIN NEUROSCI, V21, P751, DOI 10.1016/j.jocn.2013.07.015
   HOEHN MM, 1967, NEUROLOGY, V17, P427, DOI 10.1212/WNL.17.5.427
   HUGHES AJ, 1992, J NEUROL NEUROSUR PS, V55, P181, DOI 10.1136/jnnp.55.3.181
   Klepac N, 2010, PARKINSONISM RELAT D, V16, P21, DOI 10.1016/j.parkreldis.2009.07.003
   Li HJ, 2010, MOVEMENT DISORD, V25, P2740, DOI 10.1002/mds.23368
   Lloret SP, 2007, MOVEMENT DISORD, V22, P107, DOI 10.1002/mds.21152
   Lloret SP, 2008, PARKINSONISM RELAT D, V14, P641, DOI 10.1016/j.parkreldis.2008.01.004
   Martinez-Martin P, 2007, MOVEMENT DISORD, V22, P1623, DOI 10.1002/mds.21586
   Lloret SP, 2011, PARKINSONS DIS-US, V2011, P0, DOI 10.4061/2011/473579
   Ross GW, 2008, ANN NEUROL, V63, P167, DOI 10.1002/ana.21291
   Samii A, 2004, LANCET, V363, P1783, DOI 10.1016/S0140-6736(04)16305-8
   Slawek J, 2005, PARKINSONISM RELAT D, V11, P465, DOI 10.1016/j.parkreldis.2005.04.006
   Swinscow D., 1997, STAT SQUARE ONE, V0, P0
   Tolosa E, 2009, NEUROLOGY, V72, PS12, DOI 10.1212/WNL.0b013e318198db11
   Xu YQ, 2012, PROG NEUROBIOL, V97, P1, DOI 10.1016/j.pneurobio.2012.02.002
   Yu B, 2010, CHINESE MED J-PEKING, V123, P1436, DOI 10.3760/cma.j.issn.0366-6999.2010.11.016
   Zesiewicz Theresa A, 2006, EXPERT REV NEUROTHER, V6, P1811, DOI 10.1586/14737175.6.12.1811
   Zhang LJ, 2011, PLOS ONE, V6, P0, DOI 10.1371/journal.pone.0020963
NR 30
TC 10
Z9 12
U1 0
U2 9
PU TAYLOR & FRANCIS LTD
PI ABINGDON
PA 2-4 PARK SQUARE, MILTON PARK, ABINGDON OR14 4RN, OXON, ENGLAND
SN 0020-7454
EI 1563-5279
J9 INT J NEUROSCI
JI Int. J. Neurosci.
PD JUN 15
PY 2015
VL 125
IS 12
BP 929
EP 935
DI 10.3109/00207454.2014.986573
PG 7
WC Neurosciences
SC Neurosciences & Neurology
GA DK2VA
UT WOS:000374771300008
PM 25387070
DA 2024-02-02
ER

PT J
AU Neutel, D
   Peralta, R
   Pires, J
   Bentes, C
   Ferreira, JJ
AF Neutel, Dulce
   Peralta, Rita
   Pires, Joana
   Bentes, Carla
   Ferreira, Joaquim J.
TI End of OSLER test sessions in Parkinson's disease do not correspond to true sleep onset: results from an exploratory study
SO FRONTIERS IN NEUROLOGY
LA English
DT Article
DE sleepiness; sleep onset; OSLER test; Parkinson's disease
ID excessive daytime sleepiness; wakefulness test; clinical-diagnosis; behavioral-test; maintenance; performance; instrument; disorders; fatigue; apathy
AB The aim of the present study was to evaluate the correlation between the end of an Oxford sleep resistance (OSLER) test session and a neurophysiological marker of sleep onset in Parkinson's disease (PD) patients. Single center study was conducted in PD patients with excessive daytime sleepiness [Epworth sleepiness scale (ESS) >9]. The OSLER test was conducted with a concomitant electroencephalography (EEG), electromyography (mentalis), right and left electroculogram, and video monitoring. Neurophysiological (NP) sleep onset was defined according to AASM criteria (2005). Five PD patients with mean ESS of 14 (10-16) were included. OSLER test duration was shorter than 40 min in all patients (mean duration 20 min and 39 s). No patient fulfilled neurophysiological criteria to sleep onset at the time of OSLER test termination. In 13 OSLER sessions that ended before 40 min, eight had microsleeps in the last 30s before the end of the test. NP monitoring showed signs of sleepiness in all patients. In PD patients, the early termination of an OSLER test session may not correspond to NP criteria of sleep onset. However, in all PD patients with abnormal OSLER results, there were EEG signs of sleepiness, which do not exclude the potential utility of OSLER test to evaluate the risk of falling asleep.
C1 [Neutel, Dulce; Peralta, Rita; Bentes, Carla; Ferreira, Joaquim J.] Hosp Santa Maria, Ctrt Hosp Lisboa Norte, Dept Neurosci, Lisbon, Portugal.
   [Neutel, Dulce; Ferreira, Joaquim J.] Univ Lisbon, Fac Med, Inst Med Mol, Clin Pharmacol Unit, Lisbon, Portugal.
   [Peralta, Rita; Pires, Joana; Bentes, Carla] Hosp Santa Maria, Ctr Hosp Lisboa Norte, Dept Neurosci, EEG Sleep Lab, Lisbon, Portugal.
   [Ferreira, Joaquim J.] Univ Lisbon, Fac Med, Lab Clin Pharmacol, P-1699 Lisbon, Portugal.
C3 Universidade de Lisboa; Hospital Santa Maria; Universidade de Lisboa; Universidade de Lisboa; Hospital Santa Maria; Universidade de Lisboa
RP Ferreira, JJ (corresponding author), Fac Med Lisbon, Lab Farmacol Clin & Terapeut, Ave Prof Egas Moniz, P-1649028 Lisbon, Portugal.
EM joaquimjferreira@gmail.com
CR [Anonymous], 2005, INT CLASSLEEP DIS, V0, P0
   Bennett LS, 1997, J SLEEP RES, V6, P142, DOI 10.1046/j.1365-2869.1997.00039.x
   Blood ML, 1997, SLEEP, V20, P388
   Boyle LN, 2008, TRANSPORT RES F-TRAF, V11, P126, DOI 10.1016/j.trf.2007.08.001
   BUYSSE DJ, 1989, PSYCHIAT RES, V28, P193, DOI 10.1016/0165-1781(89)90047-4
   CARSKADON MA, 1986, SLEEP, V9, P519, DOI 10.1093/sleep/9.4.519
   Chaudhuri KR, 2002, J NEUROL NEUROSUR PS, V73, P629, DOI 10.1136/jnnp.73.6.629
   Comella CL, 2007, MOVEMENT DISORD, V22, PS367, DOI 10.1002/mds.21682
   DANIEL RS, 1967, PERCEPT MOTOR SKILL, V25, P697, DOI 10.2466/pms.1967.25.3.697
   Fahn S, 1987, RECENT DEV PARKINSON, V2, P153, DOI 10.1002/ANA.410220556
   Ferreira JJ, 2013, SLEEP MED, V14, P297, DOI 10.1016/j.sleep.2012.09.005
   FOLSTEIN MF, 1983, ARCH GEN PSYCHIAT, V40, P812
   Friedman JH, 2010, MOVEMENT DISORD, V25, P805, DOI 10.1002/mds.22989
   Glenville M, 1978, ADV BIOSCI, V21, P235
   Goetz CG, 2007, MOVEMENT DISORD, V22, P41, DOI 10.1002/mds.21198
   Hobson DE, 2002, JAMA-J AM MED ASSOC, V287, P455, DOI 10.1001/jama.287.4.455
   HODDES E, 1973, PSYCHOPHYSIOLOGY, V10, P431, DOI 10.1111/j.1469-8986.1973.tb00801.x
   Högl B, 2010, MOVEMENT DISORD, V25, P2704, DOI 10.1002/mds.23190
   HOEHN MM, 1967, NEUROLOGY, V17, P427, DOI 10.1212/WNL.17.5.427
   HUGHES AJ, 1992, J NEUROL NEUROSUR PS, V55, P181, DOI 10.1136/jnnp.55.3.181
   JOHNS MW, 1991, SLEEP, V14, P540, DOI 10.1093/sleep/14.6.540
   Krieger AC, 2004, J SLEEP RES, V13, P407, DOI 10.1111/j.1365-2869.2004.00417.x
   KRUPP LB, 1989, ARCH NEUROL-CHICAGO, V46, P1121, DOI 10.1001/archneur.1989.00520460115022
   Martinez-Martin P, 2013, J NEUROL, V260, P228, DOI 10.1007/s00415-012-6624-1
   Mazza S, 2002, AM J RESP CRIT CARE, V166, P474, DOI 10.1164/rccm.2107065
   MITLER MM, 1982, ELECTROEN CLIN NEURO, V53, P658, DOI 10.1016/0013-4694(82)90142-0
   Parkes JD, 1998, J SLEEP RES, V7, P41, DOI 10.1046/j.1365-2869.1998.00093.x
   Powell NB, 1999, LARYNGOSCOPE, V109, P1648, DOI 10.1097/00005537-199910000-00019
   Priest B, 2001, AM J RESP CRIT CARE, V163, P1619, DOI 10.1164/ajrccm.163.7.2007028
   RICHARDSON GS, 1978, ELECTROEN CLIN NEURO, V45, P621, DOI 10.1016/0013-4694(78)90162-1
   Sangal RB, 1999, CLIN ELECTROENCEPHAL, V30, P73, DOI 10.1177/155005949903000208
   Schleicher R, 2008, ERGONOMICS, V51, P982, DOI 10.1080/00140130701817062
   Shin D, 2011, J SLEEP RES, V20, P416, DOI 10.1111/j.1365-2869.2010.00891.x
   Starkstein SE, 2008, J NEUROL NEUROSUR PS, V79, P1088, DOI 10.1136/jnnp.2007.136895
   STARKSTEIN SE, 1992, J NEUROPSYCH CLIN N, V4, P134
NR 38
TC 1
Z9 1
U1 0
U2 3
PU FRONTIERS MEDIA SA
PI LAUSANNE
PA AVENUE DU TRIBUNAL FEDERAL 34, LAUSANNE, CH-1015, SWITZERLAND
SN 1664-2295
EI 
J9 FRONT NEUROL
JI Front. Neurol.
PD SEP 24
PY 2015
VL 6
IS 
BP 
EP 
DI 10.3389/fneur.2015.00200
PG 5
WC Clinical Neurology; Neurosciences
SC Neurosciences & Neurology
GA CV0HS
UT WOS:000363931800001
PM 26441820
DA 2024-02-02
ER

PT J
AU Ylikoski, A
   Martikainen, K
   Sieminski, M
   Partinen, M
AF Ylikoski, Ari
   Martikainen, Kirsti
   Sieminski, Mariusz
   Partinen, Markku
TI Parkinson's disease and insomnia
SO NEUROLOGICAL SCIENCES
LA English
DT Article
DE Chronic insomnia; Parkinson's disease; Sleep disorders; Quality of life; Restless legs syndrome
ID disorder screening questionnaire; nonmotor symptoms; sleep; scale; men; prevalence; instrument; depression; frequency; validity
AB There is a broad spectrum of sleep disturbances observed in Parkinson's disease (PD). The prevalence of symptoms of insomnia and chronic inability to sleep and their association with other sleep disorders were studied. Altogether 1447 randomly selected Parkinson patients, aged 43-89 years, participated in a questionnaire study. A structured questionnaire with 207 items was based on the Basic Nordic Sleep questionnaire. Questions on demographics, PD, REM Sleep Behavior Disorder, and other issues were included. The response rate was 59 % (N = 854), and of these 81 % returned fully answered questionnaire (N = 689). Prevalence of chronic inability to sleep was 36.9 % (95 % CI 33.3-40.5). Difficulty of initiating sleep was 18.0 % (95 % CI 15.1-20.9), disrupted sleep 81.54 % (78.5-84.4), awakenings during night 31.3 % (27.8-34.8), early morning awakenings 40.4 % (36.8-44.1) and non-restorative sleep 38.5 % (34.8-42.1). In the logistic regression models, poor quality of life and restless legs syndrome correlated significantly with chronic insomnia disorder. Disrupted sleep and early morning awakenings were the most common insomnia symptoms. PD patients do not seem to have difficulties in sleep initiation. Insomnia symptoms including disruptive sleep and non-restorative sleep are common in patients with Parkinson's disease. Inability to sleep is more common as comorbidity than a single sleep problem.
C1 [Ylikoski, Ari; Partinen, Markku] Vitalmed Res Ctr, Helsinki Sleep Clin, Helsinki 00420, Finland.
   [Ylikoski, Ari] Hosp Laakso, Dept Neurol, Helsinki, Finland.
   [Martikainen, Kirsti] Finnish Parkinson Assoc, Turku, Finland.
   [Sieminski, Mariusz] Med Univ Gdansk, Dept Adult Neurol, Gdansk, Poland.
   [Partinen, Markku] Univ Helsinki, Inst Clin Med, Dept Clin Neurosci, Helsinki, Finland.
C3 Fahrenheit Universities; Medical University Gdansk; University of Helsinki
RP Ylikoski, A (corresponding author), Vitalmed Res Ctr, Helsinki Sleep Clin, Sitratori 3, Helsinki 00420, Finland.
EM ari.ylikoski@fimnet.fi
FU Finnish Parkinson Foundation
CR Allen RP, 2003, SLEEP MED, V4, P101, DOI 10.1016/S1389-9457(03)00010-8
   American Academy of Sleep Medicine, 2014, INT CLASS SLEEP DIS, V281, P0, DOI 10.1007/978-1-4939-6578-6_27
   American Psychiatric Association, 2013, DIAGN STAT MAN MENT, V0, P0, DOI DOI 10.1176/APPI.BOOKS.9780890425596
   Barone P, 2009, MOVEMENT DISORD, V24, P1641, DOI 10.1002/mds.22643
   Budhiraja R, 2011, SLEEP, V34, P859, DOI 10.5665/SLEEP.1114
   Buysse D J, 1989, PSYCHIATRY RES, V28, P193
   Chung S, 2013, J CLIN SLEEP MED, V9, P1131, DOI 10.5664/jcsm.3150
   Cosentino C, 2013, ARQ NEURO-PSIQUIAT, V71, P216, DOI 10.1590/0004-282X20130005
   Furlanetto LM, 2005, J AFFECT DISORDERS, V86, P87, DOI 10.1016/j.jad.2004.12.011
   Gjerstad MD, 2007, J NEUROL NEUROSUR PS, V78, P476, DOI 10.1136/jnnp.2006.100370
   Grandner MA, 2012, SLEEP, V35, P395, DOI 10.5665/sleep.1704
   Heun R, 1999, ACTA PSYCHIAT SCAND, V99, P171, DOI 10.1111/j.1600-0447.1999.tb00973.x
   Högl B, 2010, MOVEMENT DISORD, V25, P2704, DOI 10.1002/mds.23190
   HUBLIN C, 1994, J SLEEP RES, V3, P52, DOI 10.1111/j.1365-2869.1994.tb00104.x
   JOHNS MW, 1993, CHEST, V103, P30, DOI 10.1378/chest.103.1.30
   KELTIKANGASJARVINEN L, 1987, PSYCHOL REP, V60, P111, DOI 10.2466/pr0.1987.60.1.111
   Kluger BM, 2013, NEUROLOGY, V80, P409, DOI 10.1212/WNL.0b013e31827f07be
   Mallon Lena, 2014, SLEEP DISORD, V2014, P843126, DOI 10.1155/2014/843126
   Marinus J, 2003, SLEEP, V26, P1049, DOI 10.1093/sleep/26.8.1049
   Nomura T, 2011, SLEEP MED, V12, P711, DOI 10.1016/j.sleep.2011.01.015
   Ohayon MM, 2002, J SLEEP RES, V11, P339, DOI 10.1046/j.1365-2869.2002.00317.x
   Pallesen S, 2001, SLEEP, V24, P771
   PARTINEN M, 1995, J SLEEP RES, V4, P150, DOI 10.1111/j.1365-2869.1995.tb00205.x
   Puolakka K, 2008, EUR SPINE J, V17, P386, DOI 10.1007/s00586-007-0552-2
   Schneider CB, 2010, MOVEMENT DISORD, V25, P777, DOI 10.1002/mds.22985
   Stenholm S, 2010, J GERONTOL A-BIOL, V65, P649, DOI 10.1093/gerona/glq017
   Stiasny-Kolster K, 2007, MOVEMENT DISORD, V22, P2386, DOI 10.1002/mds.21740
   Suzuki K, 2015, ACTA NEUROL SCAND, V131, P426, DOI 10.1111/ane.12347
   Svensson E, 2012, BMC NEUROL, V12, P0, DOI 10.1186/1471-2377-12-71
   Tandberg E, 1998, MOVEMENT DISORD, V13, P895, DOI 10.1002/mds.870130606
   Tikkinen KAO, 2009, AM J EPIDEMIOL, V170, P361, DOI 10.1093/aje/kwp133
   Tomlinson CL, 2010, MOVEMENT DISORD, V25, P2649, DOI 10.1002/mds.23429
   Trenkwalder C, 2011, MOVEMENT DISORD, V26, P644, DOI 10.1002/mds.23476
   Wennman H, 2014, BMC PUBLIC HEALTH, V14, P0, DOI 10.1186/1471-2458-14-82
   Ylikoski A, 2014, J NEUROL SCI, V346, P204, DOI 10.1016/j.jns.2014.08.025
   Zhang B, 2006, SLEEP, V29, P85, DOI 10.1093/sleep/29.1.85
NR 37
TC 28
Z9 32
U1 1
U2 21
PU SPRINGER-VERLAG ITALIA SRL
PI MILAN
PA VIA DECEMBRIO, 28, MILAN, 20137, ITALY
SN 1590-1874
EI 1590-3478
J9 NEUROL SCI
JI Neurol. Sci.
PD NOV 15
PY 2015
VL 36
IS 11
BP 2003
EP 2010
DI 10.1007/s10072-015-2288-9
PG 8
WC Clinical Neurology; Neurosciences
SC Neurosciences & Neurology
GA CV1MJ
UT WOS:000364022100003
PM 26099862
DA 2024-02-02
ER

PT J
AU dos Santos, AB
   Kohlmeier, KA
   Barreto, GE
AF dos Santos, Altair B.
   Kohlmeier, Kristi A.
   Barreto, George E.
TI Are Sleep Disturbances Preclinical Markers of Parkinson's Disease?
SO NEUROCHEMICAL RESEARCH
LA English
DT Article
DE Parkinson's disease; Sleep disturbances; Non-motor signs; Preclinical markers
ID rem-sleep; behavior disorder; pedunculopontine nucleus; cognitive function; delayed emergence; nonmotor symptoms; dysfunction; wakefulness; dementia; neurons
AB Parkinson's disease (PD) is a neurobehavioral disorder characterized by motor symptoms and signs, and non-motor abnormalities such as olfactory dysfunction, pain, sleep disorders and cognitive impairment. Amongst these alterations, sleep disturbances play an important role in the pathology, but presence of disturbed sleep is not currently considered in diagnosis. However, sleeping problems may precede by many years the classic motor abnormalities of PD and should be clinically evaluated as a potential marker before disease onset. The first disturbance reported with this potential was the disorder REM sleep behaviour and currently several other disturbances have gained importance as potential markers, such as excessive daytime sleepiness, restless legs syndrome and new evidence also points to changes in circadian rhythms. Here we present a brief review of the major evidence indicating that sleep disturbances precede the motor symptoms in PD and neurodegeneration occurs in regions that could underlie these phenomena in order to provide support for the conclusion that disturbances of sleep should be considered as valuable preclinical markers for PD.
C1 [dos Santos, Altair B.] Univ Estadual Sudoeste Bahia, Dept Biol Sci, Vitoria Da Conquista, Brazil.
   [Kohlmeier, Kristi A.] Univ Copenhagen, Fac Hlth & Med Sci, Dept Drug Design & Pharmacol, Copenhagen, Denmark.
   [Barreto, George E.] Pontificia Univ Javeriana, Fac Ciencias, Dept Nutr & Bioquim, Bogota, Colombia.
C3 Universidade Estadual do Sudoeste da Bahia; University of Copenhagen; Pontificia Universidad Javeriana
RP Barreto, GE (corresponding author), Pontificia Univ Javeriana, Fac Ciencias, Dept Nutr & Bioquim, Bogota, Colombia.
EM gsampaio@javeriana.edu.co
CR Aarsland D, 2005, MOVEMENT DISORD, V20, P1255, DOI 10.1002/mds.20527
   Abbott RD, 2005, NEUROLOGY, V65, P1442, DOI 10.1212/01.wnl.0000183056.89590.0d
   Adamantidis A, 2008, CELL MOL LIFE SCI, V65, P1475, DOI 10.1007/s00018-008-7521-8
   Almirall H, 1999, J NEURAL TRANSM, V106, P1125, DOI 10.1007/s007020050228
   Arnulf I, 2000, NEUROLOGY, V55, P281, DOI 10.1212/WNL.55.2.281
   Arnulf I, 2008, CURR OPIN NEUROL, V21, P472, DOI 10.1097/WCO.0b013e328305044d
   Boeve BF, 2007, BRAIN, V130, P2770, DOI 10.1093/brain/awm056
   Boeve BF, 2013, LANCET NEUROL, V12, P469, DOI 10.1016/S1474-4422(13)70054-1
   Boissard R, 2002, EUR J NEUROSCI, V16, P1959, DOI 10.1046/j.1460-9568.2002.02257.x
   Boucetta S, 2014, J NEUROSCI, V34, P4708, DOI 10.1523/JNEUROSCI.2617-13.2014
   Braak H, 2003, NEUROBIOL AGING, V24, P197, DOI 10.1016/S0197-4580(02)00065-9
   Bray MS, 2008, AM J PHYSIOL-HEART C, V294, PH1036, DOI 10.1152/ajpheart.01291.2007
   Breen DP, 2014, JAMA NEUROL, V71, P589, DOI 10.1001/jamaneurol.2014.65
   Burke RE, 2008, ANN NEUROL, V64, P485, DOI 10.1002/ana.21541
   Burlet S, 2002, J NEUROSCI, V22, P2862, DOI 10.1523/JNEUROSCI.22-07-02862.2002
   Chase MH, 2013, SLEEP MED REV, V17, P299, DOI 10.1016/j.smrv.2012.09.003
   Chaudhuri KR, 2006, LANCET NEUROL, V5, P235, DOI 10.1016/S1474-4422(06)70373-8
   Chemelli RM, 1999, CELL, V98, P437, DOI 10.1016/S0092-8674(00)81973-X
   Datta S, 2007, NEUROSCI BIOBEHAV R, V31, P775, DOI 10.1016/j.neubiorev.2007.02.004
   de la Riva P, 2014, NEUROLOGY, V83, P1096, DOI 10.1212/WNL.0000000000000801
   de Lau LML, 2004, NEUROLOGY, V63, P1240, DOI 10.1212/01.WNL.0000140706.52798.BE
   de Lecea L, 1999, CELL MOL LIFE SCI, V56, P473, DOI 10.1007/s000180050446
   dos Santos Altair Brito, 2013, UNIV. SCI., V18, P269
   Driver JA, 2009, NEUROLOGY, V72, P432, DOI 10.1212/01.wnl.0000341769.50075.bb
   Drouot X, 2003, NEUROLOGY, V61, P540, DOI 10.1212/01.WNL.0000078194.53210.48
   Ellmore TM, 2013, SLEEP, V36, P1885, DOI 10.5665/sleep.3222
   Fantini ML, 2011, SLEEP, V34, P619
   Friedman JH, 2008, CNS SPECTRUMS, V13, P12, DOI 10.1017/S1092852900017272
   Fronczek R, 2007, BRAIN, V130, P1577, DOI 10.1093/brain/awm090
   Gao JJ, 2011, AM J EPIDEMIOL, V173, P1032, DOI 10.1093/aje/kwq478
   García-Lorenzo D, 2013, BRAIN, V136, P2120, DOI 10.1093/brain/awt152
   Gerstner JR, 2010, NAT REV NEUROSCI, V11, P577, DOI 10.1038/nrn2881
   HIRSCH EC, 1987, P NATL ACAD SCI USA, V84, P5976, DOI 10.1073/pnas.84.16.5976
   Iranzo A, 2009, SLEEP MED, V10, P9, DOI 10.1016/j.sleep.2008.03.005
   JELLINGER K, 1988, J NEUROL NEUROSUR PS, V51, P540, DOI 10.1136/jnnp.51.4.540
   Kallio M, 2000, EUR J NEUROL, V7, P667, DOI 10.1046/j.1468-1331.2000.00127.x
   Lu J, 2006, NATURE, V441, P589, DOI 10.1038/nature04767
   MENZA MA, 1995, PSYCHOSOMATICS, V36, P262, DOI 10.1016/S0033-3182(95)71665-6
   Müller MLTM, 2013, CURR NEUROL NEUROSCI, V13, P0, DOI 10.1007/s11910-013-0377-9
   Pace-Schott EF, 2015, CURR TOP BEHAV NEURO, V25, P307, DOI 10.1007/7854_2014_300
   Pal PK, 1999, PARKINSONISM RELAT D, V5, P1, DOI 10.1016/S1353-8020(99)00011-5
   Postuma RB, 2012, NEUROBIOL DIS, V46, P553, DOI 10.1016/j.nbd.2011.10.003
   Postuma RB, 2012, MOVEMENT DISORD, V27, P617, DOI 10.1002/mds.24996
   Postuma RB, 2009, MOVEMENT DISORD, V24, P2225, DOI 10.1002/mds.22757
   Schenck CH, 1996, NEUROLOGY, V46, P388, DOI 10.1212/WNL.46.2.388
   Schenck CH, 2003, SLEEP, V26, P0
   Schenck CH, 2002, SLEEP, V25, P120, DOI 10.1093/sleep/25.2.120
   Sixel-Döring F, 2014, SLEEP, V37, P431, DOI 10.5665/sleep.3468
   Thannickal TC, 2007, BRAIN, V130, P1586, DOI 10.1093/brain/awm097
   Tippmann-Peikert M, 2006, SLEEP, V29, P0
   Trenkwalder C, 1998, CLIN NEUROSCI, V5, P107
   Verhave PS, 2011, SLEEP, V34, P1119, DOI 10.5665/SLEEP.1174
   Videnovic A, 2014, NAT REV NEUROL, V10, P683, DOI 10.1038/nrneurol.2014.206
   Videnovic A, 2013, EXP NEUROL, V243, P45, DOI 10.1016/j.expneurol.2012.08.018
   Willison LD, 2013, EXP NEUROL, V243, P57, DOI 10.1016/j.expneurol.2013.01.014
   Wong JC, 2014, SLEEP, V37, P369, DOI 10.5665/sleep.3416
   Zoccolella S, 2011, SLEEP MED REV, V15, P41, DOI 10.1016/j.smrv.2010.02.004
   ZWEIG RM, 1989, ANN NEUROL, V26, P41, DOI 10.1002/ana.410260106
NR 58
TC 22
Z9 23
U1 0
U2 9
PU SPRINGER/PLENUM PUBLISHERS
PI NEW YORK
PA 233 SPRING ST, NEW YORK, NY 10013 USA
SN 0364-3190
EI 1573-6903
J9 NEUROCHEM RES
JI Neurochem. Res.
PD MAR 15
PY 2015
VL 40
IS 3
BP 421
EP 427
DI 10.1007/s11064-014-1488-7
PG 7
WC Biochemistry & Molecular Biology; Neurosciences
SC Biochemistry & Molecular Biology; Neurosciences & Neurology
GA CC9MD
UT WOS:000350693700001
PM 25433714
DA 2024-02-02
ER

PT J
AU Akbar, U
   Friedman, JH
AF Akbar, Umer
   Friedman, Joseph H.
TI Recognition and treatment of neuropsychiatric disturbances in Parkinson's disease
SO EXPERT REVIEW OF NEUROTHERAPEUTICS
LA English
DT Review
DE akathisia; anxiety; apathy; cognition; dementia; depression; fatigue; neuropsychiatric symptoms; non-motor symptoms; Parkinson's disease; personality; sleep
ID cognitive-behavioral therapy; placebo-controlled trial; randomized controlled-trial; drug-induced psychosis; quality-of-life; double-blind; electroconvulsive-therapy; nonmotor symptoms; diagnostic-criteria; lewy body
AB The non-motor symptoms of Parkinson's disease (PD) have been attracting increasing attention due to their ubiquitous nature and their often devastating effects on the quality of life. Behavioral problems in PD include dementia, depression, apathy, fatigue, anxiety, psychosis, akathisia, personality change, sleep disorders and impulse control disorders. Some of these are intrinsic to the neuropathology while others occur as an interplay between pathology, psychology and pharmacology. While few data exist for guiding therapy, enough is known to guide therapy in a rational manner.
C1 [Akbar, Umer; Friedman, Joseph H.] Brown Univ, Dept Neurol, Providence, RI 02912 USA.
C3 Brown University
RP Akbar, U (corresponding author), Brown Univ, Dept Neurol, Providence, RI 02912 USA.
EM umer_akbar@brown.edu
CR Aarsland D, 2005, MOVEMENT DISORD, V20, P1255, DOI 10.1002/mds.20527
   Aarsland D, 2001, NEUROLOGY, V56, P730, DOI 10.1212/WNL.56.6.730
   Aarsland D, 2002, J NEUROL NEUROSUR PS, V72, P708, DOI 10.1136/jnnp.72.6.708
   Aarsland D, 2010, J NEUROL SCI, V289, P18, DOI 10.1016/j.jns.2009.08.034
   Aarsland D, 2009, LANCET NEUROL, V8, P613, DOI 10.1016/S1474-4422(09)70146-2
   Ahlskog JE, 2007, NEUROLOGY, V69, P1701, DOI 10.1212/01.wnl.0000296942.14309.4a
   Alves G, 2004, NEUROLOGY, V63, P1908, DOI 10.1212/01.WNL.0000144277.06917.CC
   Anang JBM, 2014, NEUROLOGY, V83, P1253, DOI 10.1212/WNL.0000000000000842
   Armento MEA, 2012, J PARKINSON DIS, V2, P135, DOI 10.3233/JPD-2012-12080
   Association AP, 2003, DIAGN STAT MAN MENT, V0, P0
   Barone P, 2010, LANCET NEUROL, V9, P573, DOI 10.1016/S1474-4422(10)70106-X
   Bohnen NI, 2003, ARCH NEUROL-CHICAGO, V60, P1745, DOI 10.1001/archneur.60.12.1745
   Bomasang-Layno E, 2015, PARKINSONISM RELAT D, V21, P833, DOI 10.1016/j.parkreldis.2015.04.018
   BOOTH G, 1948, PSYCHOSOM MED, V10, P1
   Borek Leora L, 2007, EXPERT REV NEUROTHER, V7, P711, DOI 10.1586/14737175.7.6.711
   Brown RG, 2005, PARKINSONISM RELAT D, V11, P49, DOI 10.1016/j.parkreldis.2004.07.007
   Camp CD, 1913, PARALYSIS AGITANS MU, V0, P0
   Chatterjee A, 2002, J NEUROPSYCH CLIN N, V14, P461, DOI 10.1176/appi.neuropsych.14.4.461
   Chaudhuri KR, 2015, PARKINSONISM RELAT D, V21, P287, DOI 10.1016/j.parkreldis.2014.12.031
   Chou KL, 2005, CLIN NEUROPHARMACOL, V28, P215, DOI 10.1097/01.wnf.0000180228.77802.32
   Cochrane GD, 2015, PARKINSONISM RELAT D, V0, P0
   Cummings J, 2014, LANCET, V383, P533, DOI 10.1016/S0140-6736(13)62106-6
   Devos D, 2014, J NEUROL NEUROSUR PS, V85, P668, DOI 10.1136/jnnp-2013-306439
   Di Fabio N, 2013, EUR NEUROL, V70, P297, DOI 10.1159/000353378
   Diederich NJ, 2012, J NEUROL SCI, V314, P12, DOI 10.1016/j.jns.2011.10.025
   Djamshidian A, 2014, CURR TREAT OPTION NE, V16, P0, DOI 10.1007/s11940-014-0285-6
   Dobkin RD, 2011, J GERIATR PSYCH NEUR, V24, P206, DOI 10.1177/0891988711422529
   Dobkin RD, 2011, AM J PSYCHIAT, V168, P1066, DOI 10.1176/appi.ajp.2011.10111669
   DRAKE RE, 1985, AM J PSYCHIAT, V142, P499
   Dubois B, 2012, MOVEMENT DISORD, V27, P1230, DOI 10.1002/mds.25098
   Ducharme S, 2011, J NEUROPSYCH CLIN N, V23, P194, DOI 10.1176/appi.neuropsych.23.2.194
   Edison P, 2008, J NEUROL NEUROSUR PS, V79, P1331, DOI 10.1136/jnnp.2007.127878
   Emre M, 2004, NEW ENGL J MED, V351, P2509, DOI 10.1056/NEJMoa041470
   Emre M, 2007, MOVEMENT DISORD, V22, P1689, DOI 10.1002/mds.21507
   Emre M, 2010, LANCET NEUROL, V9, P969, DOI 10.1016/S1474-4422(10)70194-0
   FABER R, 1991, MOVEMENT DISORD, V6, P293, DOI 10.1002/mds.870060405
   Fernandez HH, 2009, INT J NEUROSCI, V119, P2196, DOI 10.3109/00207450903222758
   Fernie BA, 2015, J PSYCHOSOM RES, V78, P411, DOI 10.1016/j.jpsychores.2015.02.012
   Friedman J, 1999, NEW ENGL J MED, V340, P757
   Friedman JH, 2001, MOVEMENT DISORD, V16, P1120, DOI 10.1002/mds.1201
   Friedman JH, 2007, MOVEMENT DISORD, V22, P297, DOI 10.1002/mds.21240
   Friedman JH, 2013, EXPERT OPIN PHARMACO, V14, P1969, DOI 10.1517/14656566.2013.819345
   Friedman JH, 2012, MOVEMENT DISORD, V27, P803, DOI 10.1002/mds.24942
   Friedman JH, 2012, NEUROLOGY, V78, P1198, DOI 10.1212/WNL.0b013e318250d88c
   Friedman JH, 2011, INT J NEUROSCI, V121, P472, DOI 10.3109/00207454.2011.578779
   Garber CE, 2003, NEUROLOGY, V60, P1119, DOI 10.1212/01.WNL.0000055868.06222.AB
   GOTHAM AM, 1986, J NEUROL NEUROSUR PS, V49, P381, DOI 10.1136/jnnp.49.4.381
   Grace J, 2009, J NEUROL NEUROSUR PS, V80, P18, DOI 10.1136/jnnp.2008.144048
   Hack N, 2014, PLOS ONE, V9, P0, DOI 10.1371/journal.pone.0091545
   Hely MA, 2008, MOVEMENT DISORD, V23, P837, DOI 10.1002/mds.21956
   HENDERSON R, 1992, J NEUROPSYCH CLIN N, V4, P257
   Irwin DJ, 2013, NAT REV NEUROSCI, V14, P626, DOI 10.1038/nrn3549
   Kehagia AA, 2010, LANCET NEUROL, V9, P1200, DOI 10.1016/S1474-4422(10)70212-X
   Kim SR, 2014, J NEUROL SCI, V347, P310, DOI 10.1016/j.jns.2014.10.032
   Kramer ML, 2007, J NEUROSCI, V27, P1405, DOI 10.1523/JNEUROSCI.4564-06.2007
   LANG AE, 1987, NEUROLOGY, V37, P477, DOI 10.1212/WNL.37.3.477
   Lavretsky H, 2015, AM J PSYCHIAT, V172, P561, DOI 10.1176/appi.ajp.2014.14070889
   Leentjens AFG, 2012, PARKINSONISM RELAT D, V18, P1084, DOI 10.1016/j.parkreldis.2012.06.007
   Leroi I, 2004, INT J GERIATR PSYCH, V19, P1, DOI 10.1002/gps.993
   Leroi I, 2009, MOVEMENT DISORD, V24, P1217, DOI 10.1002/mds.22495
   Lin CH, 2015, PARKINSONISM RELAT D, V21, P431, DOI 10.1016/j.parkreldis.2015.02.010
   LINAZASORO G, 1993, MOVEMENT DISORD, V8, P171, DOI 10.1002/mds.870080209
   Lindqvist D, 2013, BRAIN BEHAV IMMUN, V33, P183, DOI 10.1016/j.bbi.2013.07.007
   Lyons KE, 2010, CLIN NEUROPHARMACOL, V33, P5, DOI 10.1097/WNF.0b013e3181b7926f
   Mak E, 2015, PARKINSONISM RELAT D, V21, P862, DOI 10.1016/j.parkreldis.2015.05.013
   Marino L, 2013, INT J NEUROSCI, V123, P70, DOI 10.3109/00207454.2012.726300
   Marsh L, 2006, MOVEMENT DISORD, V21, P148, DOI 10.1002/mds.20723
   Marsh L, 2013, CURR NEUROL NEUROSCI, V13, P0, DOI 10.1007/s11910-013-0409-5
   Mendonça DA, 2007, MOVEMENT DISORD, V22, P2070, DOI 10.1002/mds.21656
   Menza M, 2009, NEUROLOGY, V72, P886, DOI 10.1212/01.wnl.0000336340.89821.b3
   Menza M, 2009, MOVEMENT DISORD, V24, P1325, DOI 10.1002/mds.22586
   Mosimann UP, 2004, NEUROLOGY, V63, P2091, DOI 10.1212/01.WNL.0000145764.70698.4E
   Ondo WG, 2005, MOVEMENT DISORD, V20, P958, DOI 10.1002/mds.20474
   Pae CU, 2013, EXPERT OPIN PHARMACO, V14, P255, DOI 10.1517/14656566.2013.759213
   Pagonabarraga J, 2015, LANCET NEUROL, V14, P518, DOI 10.1016/S1474-4422(15)00019-8
   Pollak P, 2004, J NEUROL NEUROSUR PS, V75, P689, DOI 10.1136/jnnp.2003.029868
   Prick J., 1966, ABS WORLD C PSYCH MA, V0, P0
   Rabey JM, 2007, MOVEMENT DISORD, V22, P313, DOI 10.1002/mds.21116
   Ravina B, 2007, MOVEMENT DISORD, V22, P1061, DOI 10.1002/mds.21382
   Richard IH, 2012, NEUROLOGY, V78, P1229, DOI 10.1212/WNL.0b013e3182516244
   Riedel O, 2008, J NEUROL, V255, P255, DOI 10.1007/s00415-008-0720-2
   Schapira AH, 2004, NEUROLOGY, V63, PS24, DOI 10.1212/WNL.63.8_suppl_3.S24
   Schifitto G, 2008, NEUROLOGY, V71, P481, DOI 10.1212/01.wnl.0000324862.29733.69
   Seppi K, 2011, MOVEMENT DISORD, V26, PS42, DOI 10.1002/mds.23884
   Sheng P, 2013, PLOS ONE, V8, P0, DOI 10.1371/journal.pone.0081802
   Shotbolt P, 2009, NEUROPSYCH DIS TREAT, V5, P327
   Skapinakis P, 2010, BMC NEUROL, V10, P0, DOI 10.1186/1471-2377-10-49
   Smith KM, 2015, JAMA NEUROL, V72, P88, DOI 10.1001/jamaneurol.2014.2472
   Sproesser E, 2010, PARKINSONISM RELAT D, V16, P298, DOI 10.1016/j.parkreldis.2009.08.008
   Stay AL, 2015, PARKINSONISM RELAT D, V21, P758, DOI 10.1016/j.parkreldis.2015.04.027
   Tiraboschi P, 2000, NEUROLOGY, V54, P407, DOI 10.1212/WNL.54.2.407
   Torbey E, 2015, J AFFECT DISORDERS, V184, P216, DOI 10.1016/j.jad.2015.05.059
   Troeung L, 2014, BMC PSYCHIATRY, V14, P0, DOI 10.1186/1471-244X-14-19
   Trotti LM, 2014, NEUROTHERAPEUTICS, V11, P68, DOI 10.1007/s13311-013-0236-z
   Usui C, 2011, PROG NEURO-PSYCHOPH, V35, P1704, DOI 10.1016/j.pnpbp.2011.05.003
   Verbaan D, 2010, MOVEMENT DISORD, V25, P2142, DOI 10.1002/mds.23241
   VonLoh M, 2013, PARKINSONISM RELAT D, V19, P573, DOI 10.1016/j.parkreldis.2013.01.007
   Wang HF, 2015, J NEUROL NEUROSUR PS, V86, P135, DOI 10.1136/jnnp-2014-307659
   Weintraub D, 2005, MOVEMENT DISORD, V20, P1161, DOI 10.1002/mds.20555
   Weintraub D, 2005, J NUCL MED, V46, P227
   Weintraub D, 2011, MOVEMENT DISORD, V26, P1022, DOI 10.1002/mds.23664
   WOLTERS EC, 1990, NEUROLOGY, V40, P832, DOI 10.1212/WNL.40.5.832
   Wu Y, 2014, J NEUROL SCI, V340, P144, DOI 10.1016/j.jns.2014.03.014
   Ylikoski A, 2014, J NEUROL SCI, V346, P204, DOI 10.1016/j.jns.2014.08.025
   Zahodne LB, 2010, CURR TREAT OPTION NE, V12, P200, DOI 10.1007/s11940-010-0072-y
   Zeng J, 2013, PLOS ONE, V8, P0, DOI 10.1371/journal.pone.0082091
   Zhu KD, 2013, MOVEMENT DISORD, V28, P755, DOI 10.1002/mds.25389
   Zis P, 2014, J PARKINSON DIS, V4, P541, DOI 10.3233/JPD-140372
NR 108
TC 11
Z9 12
U1 1
U2 23
PU TAYLOR & FRANCIS LTD
PI ABINGDON
PA 2-4 PARK SQUARE, MILTON PARK, ABINGDON OR14 4RN, OXON, ENGLAND
SN 1473-7175
EI 1744-8360
J9 EXPERT REV NEUROTHER
JI Expert Rev. Neurother.
PD JUN 15
PY 2015
VL 15
IS 9
BP 1053
EP 1065
DI 10.1586/14737175.2015.1077703
PG 13
WC Clinical Neurology; Pharmacology & Pharmacy
SC Neurosciences & Neurology; Pharmacology & Pharmacy
GA CQ5LC
UT WOS:000360644500010
PM 26289491
DA 2024-02-02
ER

PT J
AU Fantini, ML
   Macedo, L
   Zibetti, M
   Sarchioto, M
   Vidal, T
   Pereira, B
   Marques, A
   Debilly, B
   Derost, P
   Ulla, M
   Vitello, N
   Cicolin, A
   Lopiano, L
   Durif, F
AF Fantini, M. L.
   Macedo, L.
   Zibetti, M.
   Sarchioto, M.
   Vidal, T.
   Pereira, B.
   Marques, A.
   Debilly, B.
   Derost, P.
   Ulla, M.
   Vitello, N.
   Cicolin, A.
   Lopiano, L.
   Durif, F.
TI Increased risk of impulse control symptoms in Parkinson's disease with REM sleep behaviour disorder
SO JOURNAL OF NEUROLOGY NEUROSURGERY AND PSYCHIATRY
LA English
DT Article
ID eye-movement sleep; striatal dopamine release; screening questionnaire; compulsive behaviors; dementia; pedunculopontine; pathophysiology; diagnosis
AB Objective To assess the frequency of symptoms of impulse control disorders (ICD, namely pathological gambling, compulsive sexual behaviour, compulsive eating and compulsive shopping) and related behaviours (hobbyism, punding, walkabout and dopamine dysregulation syndrome) in patients with Parkinson's disease (PD) with and without probable rapid eye movement, sleep behaviour disorder (pRBD). Methods Two hundred and sixteen consecutive PD patients, attending two university-based movement disorders clinics, were screened for p-RBD using the RBD Single Question and the RBD Screening Questionnaire (RBDSQ). Current ICDs and related behaviours symptoms were assessed with the Questionnaire for Impulsive-Compulsive Disorders in PD (QUIP)-short form. Results PD-pRBD patients (n=106/216; 49%) had a longer PD duration, a higher Hoehn & Yahr score, a greater levodopa-equivalent daily dose (LEDD), but no difference in dopamine agonist use, compared to PD-without pRBD. A higher proportion of one or more current ICDs and related behaviours symptoms was reported in PD-pRBD compared to PD-without RBD (53% vs28%; p=0.0002). In a multivariate regression analysis accounting for gender, age of onset, PD duration, PD severity, depression score and total and dopaminergic agonist-LEDD, RBD was associated to a relative risk of 1.84 for any ICD or related behaviours symptoms (p=0.01), and to a risk of 2.59 for any ICD symptoms only (p=0.001). Furthermore, PD-pRBD had a more than fourfold risk for symptoms of pathological gambling (relative risk (RR): 4.87; p=0.049) compared to PD-without pRBD. Conclusions The present study indicates that RBD is associated with an increased risk of developing symptoms of ICDs in PD. Identifying RBD in PD may help clinicians to choose the best therapeutic strategy.
C1 [Fantini, M. L.; Marques, A.; Debilly, B.; Derost, P.; Ulla, M.; Durif, F.] Univ Clermont 1, Fac Med, EA 7280, Clermont Ferrand, France.
   [Fantini, M. L.; Zibetti, M.; Sarchioto, M.; Ulla, M.; Cicolin, A.; Lopiano, L.] Univ Turin, Dept Neurosci, Turin, Italy.
   [Fantini, M. L.; Marques, A.; Debilly, B.; Derost, P.; Ulla, M.; Vitello, N.; Durif, F.] CHU Clermont Ferrand, Dept Neurol, Clermont Ferrand, France.
   [Macedo, L.; Vidal, T.] CHU Clermont Ferrand, CMRR, Clermont Ferrand, France.
   [Pereira, B.] CHU Clermont Ferrand, Biostat Unit DRCI, Clermont Ferrand, France.
C3 Universite Clermont Auvergne (UCA); University of Turin; CHU Clermont Ferrand; CHU Clermont Ferrand; CHU Clermont Ferrand
RP Fantini, ML (corresponding author), Univ Clermont, Fac Med, EA 7280, 58 Rue Montalembert, F-63003 Clermont Ferrand, France.
EM fantini.marialivia@libero.it
CR American Psychiatric Association, 1994, DSM 4, V0, P0
   Antonini A, 2011, MOVEMENT DISORD, V26, P464, DOI 10.1002/mds.23501
   Arnulf I, 2012, MOVEMENT DISORD, V27, P677, DOI 10.1002/mds.24957
   Boeve BF, 2007, BRAIN, V130, P2770, DOI 10.1093/brain/awm056
   Chahine LM, 2013, MOVEMENT DISORD, V28, P1146, DOI 10.1002/mds.25438
   Eisensehr I, 2001, J NEUROL SCI, V186, P7, DOI 10.1016/S0022-510X(01)00480-4
   FOLSTEIN MF, 1975, J PSYCHIAT RES, V12, P189, DOI 10.1016/0022-3956(75)90026-6
   Gagnon JF, 2004, NEUROLOGY, V62, P401, DOI 10.1212/01.WNL.0000106460.34682.E9
   Gagnon JF, 2002, NEUROLOGY, V59, P585, DOI 10.1212/WNL.59.4.585
   HUGHES AJ, 1992, J NEUROL NEUROSUR PS, V55, P181, DOI 10.1136/jnnp.55.3.181
   Iranzo A, 2006, ANN NEUROL, V59, P178, DOI 10.1002/ana.20693
   Kumru H, 2007, SLEEP MED, V8, P779, DOI 10.1016/j.sleep.2007.02.005
   Lima MMS, 2013, SLEEP MED REV, V17, P367, DOI 10.1016/j.smrv.2012.10.006
   Maquet P, 1996, NATURE, V383, P163, DOI 10.1038/383163a0
   Marques A, 2010, J NEUROL, V257, P383, DOI 10.1007/s00415-009-5328-7
   Nomura T, 2011, SLEEP MED, V12, P711, DOI 10.1016/j.sleep.2011.01.015
   OSullivan SS, 2011, J NEUROL NEUROSUR PS, V82, P620, DOI 10.1136/jnnp.2009.186874
   OSullivan SS, 2011, BRAIN, V134, P969, DOI 10.1093/brain/awr003
   Perogamvros L, 2012, NEUROSCI BIOBEHAV R, V36, P1934, DOI 10.1016/j.neubiorev.2012.05.010
   Postuma RB, 2009, BRAIN, V132, P3298, DOI 10.1093/brain/awp244
   Postuma Ronald B, 2012, MOV DISORD, V27, P913, DOI 10.1002/mds.25037
   Postuma RB, 2012, MOVEMENT DISORD, V27, P720, DOI 10.1002/mds.24939
   Rye DB, 1997, SLEEP, V20, P757, DOI 10.1093/sleep/20.9.757
   Schenck CH, 2002, SLEEP, V25, P120, DOI 10.1093/sleep/25.2.120
   Sixel-Döring F, 2011, NEUROLOGY, V77, P1048, DOI 10.1212/WNL.0b013e31822e560e
   STARKSTEIN SE, 1992, J NEUROPSYCH CLIN N, V4, P134
   Steeves TDL, 2009, BRAIN, V132, P1376, DOI 10.1093/brain/awp054
   Stiasny-Kolster K, 2007, MOVEMENT DISORD, V22, P2386, DOI 10.1002/mds.21740
   Tomlinson CL, 2010, MOVEMENT DISORD, V25, P2649, DOI 10.1002/mds.23429
   Vendette M, 2007, NEUROLOGY, V69, P1843, DOI 10.1212/01.wnl.0000278114.14096.74
   Vitale C, 2011, MOVEMENT DISORD, V26, P830, DOI 10.1002/mds.23567
   Voon V, 2011, CURR OPIN NEUROL, V24, P324, DOI 10.1097/WCO.0b013e3283489687
   Voon V, 2011, ANN NEUROL, V69, P986, DOI 10.1002/ana.22356
   Weintraub D, 2013, NEUROLOGY, V80, P176, DOI 10.1212/WNL.0b013e31827b915c
   Weintraub D, 2009, PARKINSONISM RELAT D, V15, PS110, DOI 10.1016/S1353-8020(09)70794-1
   Weintraub D, 2010, ARCH NEUROL-CHICAGO, V67, P589, DOI 10.1001/archneurol.2010.65
   Weintraub D, 2009, MOVEMENT DISORD, V24, P1461, DOI 10.1002/mds.22571
   Wilson DIG, 2009, EUR J NEUROSCI, V30, P504, DOI 10.1111/j.1460-9568.2009.06836.x
   Zibetti M, 2010, PARKINSONISM RELAT D, V16, P265, DOI 10.1016/j.parkreldis.2010.01.001
   ZIGMOND AS, 1983, ACTA PSYCHIAT SCAND, V67, P361, DOI 10.1111/j.1600-0447.1983.tb09716.x
   Zou GY, 2004, AM J EPIDEMIOL, V159, P702, DOI 10.1093/aje/kwh090
NR 41
TC 53
Z9 54
U1 0
U2 15
PU BMJ PUBLISHING GROUP
PI LONDON
PA BRITISH MED ASSOC HOUSE, TAVISTOCK SQUARE, LONDON WC1H 9JR, ENGLAND
SN 0022-3050
EI 1468-330X
J9 J NEUROL NEUROSUR PS
JI J. Neurol. Neurosurg. Psychiatry
PD FEB 15
PY 2015
VL 86
IS 2
BP 174
EP 179
DI 10.1136/jnnp-2014-307904
PG 6
WC Clinical Neurology; Psychiatry; Surgery
SC Neurosciences & Neurology; Psychiatry; Surgery
GA CB6EW
UT WOS:000349720700011
PM 25006210
DA 2024-02-02
ER

PT J
AU Yu, RL
   Tan, CH
   Wu, RM
AF Yu, Rwei-Ling
   Tan, Chun-Hsiang
   Wu, Ruey-Meei
TI The impact of nocturnal disturbances on daily quality of life in patients with Parkinson's disease
SO NEUROPSYCHIATRIC DISEASE AND TREATMENT
LA English
DT Article
DE sleep; non-motor symptoms; Parkinson's disease; quality of life
ID excessive daytime sleepiness; nonmotor symptoms; early-stage; version; questionnaire; reliability; scale; somnolence; disorders; validity
AB Objectives: The aims of this study were to explore nocturnal disturbances in patients with Parkinson's disease (PD) and to assess their impact on quality of life (QoL). Methods: A total of 211 patients with PD were recruited for this study, and each participant was evaluated using the mini-mental state examination, PD sleep scale -second version (PDSS-2), pittsburgh sleep quality index (PSQI), PD QoL questionnaire (PDQ), Epworth sleepiness scale, Hoehn and Yahr (H&Y) staging, and unified Parkinson's disease rating scale (UPDRS). Multiple regression analyses were performed to determine the contribution of the predictive variables on QoL. Results: There were 56.4% males (mean age: 64.08 years; disease duration: 6.02 years; H&Y stage: 2.25; and UPDRS: 33.01) in this study. Our patients' actual sleep time was 5.96 +/- 1.16 hours and the average sleep efficiency was 82.93%+/- 12.79%. Up to 64.4% of patients were classified as "poor" sleepers and 23.8% suffered from daytime sleepiness. The final stepwise regression model revealed that UPDRS parts I and II, the sleep disturbance and daytime dysfunction components of the PSQI, the PD symptoms at night subscale of the PDSS-2, and the levodopa equivalent dose were significant predictors of the PDQ score (R-2= 53, F7,165= 28.746; P<0.001). Conclusion: Most of the PD patients have sleep problems, and nearly one-quarter of them have abnormal daytime somnolence. The nocturnal disturbances were found to result in worse QoL in PD patients. Ethnicity-specific effects of susceptibility to sleep disturbances were discussed, and these results also highlighted the direction for further studies to explore when examining effective management programs toward these disturbances.
C1 [Yu, Rwei-Ling] Natl Cheng Kung Univ, Coll Med, Inst Behav Med, Tainan 70101, Taiwan.
   [Tan, Chun-Hsiang] Kings Coll London, Wolfson Ctr Age Related Dis, London WC2R 2LS, England.
   [Wu, Ruey-Meei] Natl Taiwan Univ, Coll Med, Natl Taiwan Univ Hosp, Dept Neurol, Taipei 10764, Taiwan.
C3 National Cheng Kung University; University of London; King's College London; National Taiwan University; National Taiwan University Hospital
RP Wu, RM (corresponding author), Natl Taiwan Univ Hosp, Dept Neurol, 7 Chung Shan South Rd, Taipei 10002, Taiwan.
EM robinwu@ntu.edu.tw
FU National Science Council, Taipei, Taiwan [MOST 103-2410-H-006-120-MY2, MOST 103-2633-H-006-001]
CR Adler CH, 2005, NEUROLOGY, V64, PS12, DOI 10.1212/WNL.64.12_suppl_3.S12
   Bhidayasiri R, 2014, J NEURAL TRANSM, V121, PS59, DOI 10.1007/s00702-014-1199-x
   Borek LL, 2006, J CLIN PSYCHIAT, V67, P958, DOI 10.4088/JCP.v67n0613
   Brodsky MA, 2003, MOVEMENT DISORD, V18, P668, DOI 10.1002/mds.10429
   BUYSSE DJ, 1989, PSYCHIAT RES, V28, P193, DOI 10.1016/0165-1781(89)90047-4
   Chen NH, 2002, QUAL LIFE RES, V11, P817, DOI 10.1023/A:1020818417949
   Chung S, 2013, J CLIN SLEEP MED, V9, P1131, DOI 10.5664/jcsm.3150
   Ferreira JJ, 2006, EUR J NEUROL, V13, P209, DOI 10.1111/j.1468-1331.2006.01262.x
   Ghorayeb I, 2007, MOVEMENT DISORD, V22, P1567, DOI 10.1002/mds.21541
   Gunn DG, 2010, J GERIATR PSYCH NEUR, V23, P131, DOI 10.1177/0891988709358591
   Havlikova E, 2011, J NEUROL, V258, P2222, DOI 10.1007/s00415-011-6098-6
   Hughes A, 1992, J NEUROL NEUROSUR PS, V66, P181, DOI 10.1136/JNNP.55.3.181
   JOHNS MW, 1992, SLEEP, V15, P376, DOI 10.1093/sleep/15.4.376
   Louter M, 2012, J AM GERIATR SOC, V60, P1104, DOI 10.1111/j.1532-5415.2012.03966.x
   Ma HI, 2005, QUAL LIFE RES, V14, P565, DOI 10.1007/s11136-004-0687-0
   Martínez-Martín P, 2014, EUR J NEUROL, V21, P519, DOI 10.1111/ene.12349
   Martinez-Martin P, 2007, MOVEMENT DISORD, V22, P1623, DOI 10.1002/mds.21586
   Martinez-Martin P, 2011, MOVEMENT DISORD, V26, P399, DOI 10.1002/mds.23462
   MARTINEZMARTIN P, 1994, MOVEMENT DISORD, V9, P76, DOI 10.1002/mds.870090112
   Neikrug AB, 2013, J CLIN SLEEP MED, V9, P1119, DOI 10.5664/jcsm.3148
   Suzuki K, 2008, J NEUROL SCI, V271, P47, DOI 10.1016/j.jns.2008.03.008
   Suzuki K, 2013, BMC NEUROL, V13, P0, DOI 10.1186/1471-2377-13-18
   Suzuki K, 2012, J NEUROL SCI, V318, P76, DOI 10.1016/j.jns.2012.03.022
   Svensson E, 2012, BMC NEUROL, V12, P0, DOI 10.1186/1471-2377-12-71
   Tan EK, 2001, MOVEMENT DISORD, V16, P577, DOI 10.1002/mds.1102
   Tan EK, 2002, NEUROLOGY, V58, P465, DOI 10.1212/WNL.58.3.465
   Tandberg E, 1998, MOVEMENT DISORD, V13, P895, DOI 10.1002/mds.870130606
   Trenkwalder C, 2011, MOVEMENT DISORD, V26, P644, DOI 10.1002/mds.23476
   Tzeng JI, 2012, INT J NURS STUD, V49, P102, DOI 10.1016/j.ijnurstu.2011.08.004
   Yu RL, 2013, TRANSL NEURODEGENER, V2, P0, DOI 10.1186/2047-9158-2-7
   Yu RL, 2012, PARKINSONISM RELAT D, V18, P1067, DOI 10.1016/j.parkreldis.2012.06.002
   Yu RL, 2012, PARKINSONISM RELAT D, V18, P21, DOI 10.1016/j.parkreldis.2011.08.003
   Yu RL, 2010, MOVEMENT DISORD, V25, P1034, DOI 10.1002/mds.23017
NR 33
TC 15
Z9 17
U1 0
U2 5
PU DOVE MEDICAL PRESS LTD
PI ALBANY
PA PO BOX 300-008, ALBANY, AUCKLAND 0752, NEW ZEALAND
SN 1178-2021
EI 
J9 NEUROPSYCH DIS TREAT
JI Neuropsychiatr. Dis. Treat.
PD JUN 15
PY 2015
VL 11
IS 
BP 
EP 
DI 10.2147/NDT.S85483
PG 8
WC Clinical Neurology; Psychiatry
SC Neurosciences & Neurology; Psychiatry
GA CO7BS
UT WOS:000359313100001
PM 26273203
DA 2024-02-02
ER

PT J
AU Suzuki, K
   Miyamoto, M
   Miyamoto, T
   Hirata, K
AF Suzuki, Keisuke
   Miyamoto, Masayuki
   Miyamoto, Tomoyuki
   Hirata, Koichi
TI Parkinson's Disease and Sleep/Wake Disturbances
SO CURRENT NEUROLOGY AND NEUROSCIENCE REPORTS
LA English
DT Review
DE Parkinson's disease; Insomnia; Excessive daytime sleepiness; Restless legs syndrome; Rapid eye movement sleep behavior disorder; Sleep apnea syndrome
ID eye-movement sleep; restless legs syndrome; excessive daytime sleepiness; quality-of-life; behavior disorder; rem-sleep; neurodegenerative disease; japanese patients; nocturnal disturbances; nonmotor symptoms
AB Sleep disturbances are a common non-motor feature in patients with Parkinson's disease (PD). Early diagnosis and appropriate management are imperative for enhancing patient quality of life. Sleep disturbances can be caused by multiple factors in addition to age-related changes in sleep, such as nocturnal motor symptoms (rigidity, resting tremor, akinesia, tardive dyskinesia, and the "wearing off" phenomenon), non-motor symptoms (pain, hallucination, and psychosis), nocturia, and medication. Disease-related pathology involving the brainstem and changes in the neurotransmitter systems (norepinephrine, serotonin, and acetylcholine) responsible for regulating sleep structure and the sleep/wake cycle play a role in emerging excessive daytime sleepiness and sleep disturbances. Additionally, screening for sleep apnea syndrome, rapid eye movement sleep behavior disorder, and restless legs syndrome is clinically important. Questionnaire-based assessment utilizing the PD Sleep Scale-2 is useful for screening PD-related nocturnal symptoms. In this review, we focus on the current understanding and management of sleep disturbances in PD.
C1 [Suzuki, Keisuke; Miyamoto, Masayuki; Hirata, Koichi] Dokkyo Med Univ, Dept Neurol, Shimotsuga, Tochigi 3210293, Japan.
   [Miyamoto, Masayuki] Dokkyo Med Univ, Sch Nursing, Shimotsuga, Tochigi 3210293, Japan.
   [Miyamoto, Tomoyuki] Dokkyo Med Univ, Koshigaya Hosp, Dept Neurol, Saitama, Japan.
C3 Dokkyo Medical University; Dokkyo Medical University; Dokkyo Medical University
RP Suzuki, K (corresponding author), Dokkyo Med Univ, Dept Neurol, 880 Kitakobayashi, Shimotsuga, Tochigi 3210293, Japan.
EM keisuke@dokkyomed.ac.jp
CR Allen RP, 2003, SLEEP MED, V4, P101, DOI 10.1016/S1389-9457(03)00010-8
   American Academy of Sleep Medicine, 2014, INTERNATIONAL CLASSIFICATION OF SLEEP DISORDERS, V3, P0
   Angelini M, 2011, J NEUROL SCI, V310, P286, DOI 10.1016/j.jns.2011.08.012
   [Anonymous], 2010, PRINCIPLES PRACTICE, V0, P0
   [Anonymous], 2014, AASM MAN SCOR SLEEP, V0, P0
   Arnulf I, 2002, NEUROLOGY, V58, P1019, DOI 10.1212/WNL.58.7.1019
   Arnulf I, 2012, MOVEMENT DISORD, V27, P677, DOI 10.1002/mds.24957
   Arnulf I, 2009, PARKINSONISM RELAT D, V15, PS101, DOI 10.1016/S1353-8020(09)70792-8
   Avidan A, 2013, J NEUROPSYCH CLIN N, V25, P319, DOI 10.1176/appi.neuropsych.12070175
   Bliwise DL, 2012, MOVEMENT DISORD, V27, P1118, DOI 10.1002/mds.25082
   Boeve BF, 2013, SLEEP MED, V14, P754, DOI 10.1016/j.sleep.2012.10.015
   Boeve BF, 2011, SLEEP MED, V12, P445, DOI 10.1016/j.sleep.2010.12.009
   Boeve BF, 2010, ANN NY ACAD SCI, V1184, P15, DOI 10.1111/j.1749-6632.2009.05115.x
   Bolitho SJ, 2014, MOVEMENT DISORD, V29, P736, DOI 10.1002/mds.25832
   Braga-Neto P, 2004, J NEUROL SCI, V217, P41, DOI 10.1016/j.jns.2003.08.010
   Bugalho P, 2013, PARKINSONISM RELAT D, V19, P1084, DOI 10.1016/j.parkreldis.2013.07.017
   Busková J, 2011, J NEUROL, V258, P2254, DOI 10.1007/s00415-011-6109-7
   Chaudhuri KR, 2009, PARKINSONISM RELAT D, V15, PS101, DOI 10.1016/S1353-8020(09)70845-4
   Chaudhuri KR, 2010, MOVEMENT DISORD, V25, P704, DOI 10.1002/mds.22868
   Chaudhuri KR, 2002, J NEUROL NEUROSUR PS, V73, P629, DOI 10.1136/jnnp.73.6.629
   Compta Y, 2009, BRAIN, V132, P3308, DOI 10.1093/brain/awp263
   da Silva FP, 2014, SLEEP MED REV, V18, P173, DOI 10.1016/j.smrv.2013.04.005
   Dauvilliers Y, 2013, NEUROLOGY, V80, P2233, DOI 10.1212/WNL.0b013e318296e967
   De Cock VC, 2014, PLOS ONE, V9, P0, DOI 10.1371/journal.pone.0107278
   De Cock VC, 2010, SLEEP MED, V11, P247, DOI 10.1016/j.sleep.2009.05.008
   Dhawan V, 2006, J NEUROL SCI, V248, P158, DOI 10.1016/j.jns.2006.05.004
   Diederich N.J., 2003, SLEEP MOVEMENT DISOR, V0, P478
   Diederich NJ, 2012, J NEUROL SCI, V314, P12, DOI 10.1016/j.jns.2011.10.025
   Diederich NJ, 2005, MOVEMENT DISORD, V20, P1413, DOI 10.1002/mds.20624
   Duncan GW, 2014, MOVEMENT DISORD, V29, P195, DOI 10.1002/mds.25664
   Erro R, 2012, J NEUROL, V259, P1808, DOI 10.1007/s00415-011-6407-0
   Frauscher B, 2014, NEUROLOGY, V82, P1076, DOI 10.1212/WNL.0000000000000247
   Frauscher B, 2012, MOVEMENT DISORD, V27, P1673, DOI 10.1002/mds.25223
   Fronczek R, 2007, BRAIN, V130, P1577, DOI 10.1093/brain/awm090
   Gagnon Jean-Francois, 2012, FRONT NEUROL, V3, P82, DOI 10.3389/fneur.2012.00082
   Gagnon JF, 2009, ANN NEUROL, V66, P39, DOI 10.1002/ana.21680
   García-Lorenzo D, 2013, BRAIN, V136, P2120, DOI 10.1093/brain/awt152
   Gjerstad MD, 2006, NEUROLOGY, V67, P853, DOI 10.1212/01.wnl.0000233980.25978.9d
   Gjerstad MD, 2011, NEUROLOGY, V77, P1941, DOI 10.1212/WNL.0b013e31823a0cc8
   Gong Y, 2014, SLEEP MED, V15, P647, DOI 10.1016/j.sleep.2013.12.021
   Hobson DE, 2002, JAMA-J AM MED ASSOC, V287, P455, DOI 10.1001/jama.287.4.455
   Iranzo A, 2005, SLEEP, V28, P203, DOI 10.1093/sleep/28.2.203
   Iranzo A, 2007, MOVEMENT DISORD, V22, PS424, DOI 10.1002/mds.21600
   Iranzo A, 2014, PLOS ONE, V9, P0, DOI 10.1371/journal.pone.0089741
   Iranzo A, 2013, LANCET NEUROL, V12, P443, DOI 10.1016/S1474-4422(13)70056-5
   Iranzo A, 2010, LANCET NEUROL, V9, P1070, DOI 10.1016/S1474-4422(10)70216-7
   Iwanami M, 2010, SLEEP MED, V11, P361, DOI 10.1016/j.sleep.2009.12.006
   Kaynak D, 2005, EUR J NEUROL, V12, P199, DOI 10.1111/j.1468-1331.2004.00971.x
   Kim YE, 2014, J PARKINSON DIS, V4, P237, DOI 10.3233/JPD-130293
   Krishnan PR, 2003, MOVEMENT DISORD, V18, P181, DOI 10.1002/mds.10307
   Kumar S, 2002, MOVEMENT DISORD, V17, P775, DOI 10.1002/mds.10167
   Lee JE, 2009, MOVEMENT DISORD, V24, P579, DOI 10.1002/mds.22410
   LEES AJ, 1988, CLIN NEUROPHARMACOL, V11, P512, DOI 10.1097/00002826-198812000-00004
   Li SX, 2010, SLEEP MED, V11, P43, DOI 10.1016/j.sleep.2009.06.008
   Mahale R, 2014, SLEEP MED, V15, P642, DOI 10.1016/j.sleep.2014.01.022
   Maria B, 2003, RESP MED, V97, P1151, DOI 10.1016/S0954-6111(03)00188-4
   McDade EM, 2013, MOVEMENT DISORD, V28, P1847, DOI 10.1002/mds.25653
   Miyamoto T, 2006, NEUROLOGY, V67, P2236, DOI 10.1212/01.wnl.0000249313.25627.2e
   Miyamoto T, 2011, PARKINSONISM RELAT D, V17, P219, DOI 10.1016/j.parkreldis.2010.11.020
   Miyamoto T, 2010, SLEEP MED, V11, P100, DOI 10.1016/j.sleep.2009.05.006
   Miyamoto T, 2009, SLEEP MED, V10, P1151, DOI 10.1016/j.sleep.2009.05.007
   Möller JC, 2010, J NEUROL SCI, V289, P135, DOI 10.1016/j.jns.2009.08.035
   Murray ME, 2013, NEUROLOGY, V81, P1681, DOI 10.1212/01.wnl.0000435299.57153.f0
   Neikrug AB, 2014, SLEEP MED, V15, P959, DOI 10.1016/j.sleep.2014.04.009
   Neikrug AB, 2014, SLEEP, V37, P177, DOI 10.5665/sleep.3332
   Neikrug AB, 2013, J CLIN SLEEP MED, V9, P1119, DOI 10.5664/jcsm.3148
   Nihei Y, 2012, J NEUROL, V259, P1606, DOI 10.1007/s00415-011-6386-1
   Nomura T, 2006, MOVEMENT DISORD, V21, P380, DOI 10.1002/mds.20734
   Nomura T, 2013, J NEUROL SCI, V327, P22, DOI 10.1016/j.jns.2013.01.036
   Nomura T, 2010, PARKINSONISM RELAT D, V16, P683, DOI 10.1016/j.parkreldis.2010.08.011
   Ohayon MM, 1997, J CLIN PSYCHIAT, V58, P369
   Ondo WG, 2002, ARCH NEUROL-CHICAGO, V59, P421, DOI 10.1001/archneur.59.3.421
   Ondo WG, 2001, NEUROLOGY, V57, P1392, DOI 10.1212/WNL.57.8.1392
   Ondo WG, 2014, J NEURAL TRANSM, V121, PS3, DOI 10.1007/s00702-014-1239-6
   Overeem S, 2002, CURR OPIN NEUROL, V15, P739, DOI 10.1097/00019052-200212000-00013
   Peeraully T, 2012, MOVEMENT DISORD, V27, P1729, DOI 10.1002/mds.25197
   Peralta CM, 2009, MOVEMENT DISORD, V24, P2076, DOI 10.1002/mds.22694
   Plomhause L, 2013, SLEEP MED, V14, P1035, DOI 10.1016/j.sleep.2013.04.018
   Postuma RB, 2008, J NEUROL NEUROSUR PS, V79, P1117, DOI 10.1136/jnnp.2008.149195
   Postuma RB, 2012, NEUROLOGY, V79, P428, DOI 10.1212/WNL.0b013e31825dd383
   Postuma RB, 2012, BRAIN, V135, P1860, DOI 10.1093/brain/aws093
   Postuma RB, 2010, NEUROLOGY, V74, P239, DOI 10.1212/WNL.0b013e3181ca0166
   Postuma RB, 2009, BRAIN, V132, P3298, DOI 10.1093/brain/awp244
   Postuma RB, 2009, NEUROLOGY, V72, P1296, DOI 10.1212/01.wnl.0000340980.19702.6e
   Postuma RB, 2008, MOVEMENT DISORD, V23, P1665, DOI 10.1002/mds.22099
   Postuma RB, 2012, MOVEMENT DISORD, V27, P720, DOI 10.1002/mds.24939
   Postuma RB, 2010, MOVEMENT DISORD, V25, P2304, DOI 10.1002/mds.23347
   Rissling I, 2006, SLEEP, V29, P108
   Rolinski M, 2014, J NEUROL NEUROSUR PS, V85, P560, DOI 10.1136/jnnp-2013-306104
   Schenck CH, 2013, SLEEP MED, V14, P744, DOI 10.1016/j.sleep.2012.10.009
   Schenck CH, 1996, NEUROLOGY, V46, P388, DOI 10.1212/WNL.46.2.388
   SCHENCK CH, 1986, SLEEP, V9, P293, DOI 10.1093/sleep/9.2.293
   Schmidauer C, 2005, ANN NEUROL, V58, P630, DOI 10.1002/ana.20572
   Shin HY, 2013, PARKINSONISM RELAT D, V19, P355, DOI 10.1016/j.parkreldis.2012.09.009
   Sixel-Döring F, 2011, NEUROLOGY, V77, P1048, DOI 10.1212/WNL.0b013e31822e560e
   Sixel-Döring F, 2011, J CLIN SLEEP MED, V7, P75
   Stiasny-Kolster K, 2007, MOVEMENT DISORD, V22, P2386, DOI 10.1002/mds.21740
   Suzuki K, 2008, J NEUROL SCI, V271, P47, DOI 10.1016/j.jns.2008.03.008
   Suzuki K, 2007, MOVEMENT DISORD, V22, P1245, DOI 10.1002/mds.21257
   Suzuki K, 2013, INTERNAL MED, V52, P863, DOI 10.2169/internalmedicine.52.9083
   Suzuki K, 2013, BMC NEUROL, V13, P0, DOI 10.1186/1471-2377-13-18
   Suzuki K, 2012, J NEUROL SCI, V318, P76, DOI 10.1016/j.jns.2012.03.022
   Tan EK, 2002, NEUROLOGY, V58, P465, DOI 10.1212/WNL.58.3.465
   Tandberg E, 1999, MOVEMENT DISORD, V14, P922, DOI 10.1002/1531-8257(199911)14:6<922::AID-MDS1003>3.0.CO;2-7
   Tandberg E, 1998, MOVEMENT DISORD, V13, P895, DOI 10.1002/mds.870130606
   Thannickal TC, 2007, BRAIN, V130, P1586, DOI 10.1093/brain/awm097
   Trenkwalder C, 2011, MOVEMENT DISORD, V26, P644, DOI 10.1002/mds.23476
   Trenkwalder C, 2011, MOVEMENT DISORD, V26, P90, DOI 10.1002/mds.23441
   Trotti LM, 2014, NEUROTHERAPEUTICS, V11, P68, DOI 10.1007/s13311-013-0236-z
   Trotti LM, 2010, MOVEMENT DISORD, V25, P2246, DOI 10.1002/mds.23231
   Valko PO, 2012, PARKINSONISM RELAT D, V18, P525, DOI 10.1016/j.parkreldis.2012.01.023
   van Guist MM, 2013, PARKINSONISM RELAT D, V19, P654, DOI 10.1016/j.parkreldis.2013.03.014
   Wong JC, 2014, SLEEP, V37, P369, DOI 10.5665/sleep.3416
   Yasui K, 2006, J NEUROL SCI, V250, P120, DOI 10.1016/j.jns.2006.08.004
   Yong MH, 2011, PLOS ONE, V6, P0, DOI 10.1371/journal.pone.0022511
   YOUNG T, 1993, NEW ENGL J MED, V328, P1230, DOI 10.1056/NEJM199304293281704
NR 119
TC 35
Z9 40
U1 1
U2 27
PU SPRINGER
PI NEW YORK
PA ONE NEW YORK PLAZA, SUITE 4600, NEW YORK, NY, UNITED STATES
SN 1528-4042
EI 1534-6293
J9 CURR NEUROL NEUROSCI
JI Curr. Neurol. Neurosci. Rep.
PD MAR 15
PY 2015
VL 15
IS 3
BP 
EP 
DI 10.1007/s11910-015-0525-5
PG 11
WC Clinical Neurology; Neurosciences
SC Neurosciences & Neurology
GA CC3GL
UT WOS:000350234600007
PM 25687697
DA 2024-02-02
ER

PT J
AU Horváth, K
   Aschermann, Z
   Acs, P
   Deli, G
   Janszky, J
   Komoly, S
   Karádi, K
   Kovács, M
   Makkos, A
   Faludi, B
   Kovács, N
AF Horvath, Krisztina
   Aschermann, Zsuzsanna
   Acs, Peter
   Deli, Gabriella
   Janszky, Jozsef
   Komoly, Samuel
   Karadi, Kazmer
   Kovacs, Marton
   Makkos, Attila
   Faludi, Bela
   Kovacs, Norbert
TI Minimal Clinically Important Difference on Parkinson's Disease Sleep Scale 2nd Version
SO PARKINSONS DISEASE
LA English
DT Article
ID quality-of-life; post-hoc analysis; nonmotor symptoms; intestinal gel; impact; index
AB Background and Aims. The aim of the present study was to determine the estimates of minimal clinically important difference for Parkinson's Disease Sleep Scale 2nd version (PDSS-2) total score and dimensions. Methods. The subject population consisted of 413 PD patients. At baseline, MDS-UPDRS, Hoehn-Yahr Scale, Mattis Dementia Rating Scale, and PDSS-2 were assessed. Nine months later the PDSS-2 was reevaluated with the Patient-Reported Global Impression Improvement Scale. Both anchor-based techniques (within patients' score change method and sensitivity-and specificity-basedmethod by receiver operating characteristic analysis) and distribution-based approaches (effect size calculations) were utilized to determine the magnitude of minimal clinically important difference. Results. According to our results, any improvements larger than -3.44 points or worsening larger than 2.07 points can represent clinically important changes for the patients. These thresholds have the effect size of 0.21 and -0.21, respectively. Conclusions. Minimal clinically important differences are the smallest change of scores that are subjectively meaningful to patients. Studies using the PDSS-2 as outcome measure should utilize the threshold of -3.44 points for detecting improvement or the threshold of 2.07 points for observing worsening.
C1 [Horvath, Krisztina; Kovacs, Marton; Makkos, Attila] Univ Pecs, Doctoral Sch Clin Neurosci, H-7623 Pecs, Hungary.
   [Aschermann, Zsuzsanna; Acs, Peter; Deli, Gabriella; Janszky, Jozsef; Komoly, Samuel; Karadi, Kazmer; Faludi, Bela; Kovacs, Norbert] Univ Pecs, Dept Neurol, H-7623 Pecs, Hungary.
   [Janszky, Jozsef; Kovacs, Norbert] MTA PTE Clin Neurosci MR Res Grp, H-7623 Pecs, Hungary.
C3 University of Pecs; University of Pecs; University of Pecs
RP Kovács, N (corresponding author), Univ Pecs, Dept Neurol, Ret Utca 2, H-7623 Pecs, Hungary.
EM kovacsnorbert06@gmail.com
FU Bolyai Scholarship of Hungarian Academy of Sciences [OTKA PD103964, TAMOP-4.2.2.A-11/1/KONV-2012-0017]; Hungarian Brain Research Program [KTIA_13_NAP-A-II/10, KTIA_13_NAP-A-II/11]
CR Deli G, 2015, J PARKINSON DIS, V5, P361, DOI 10.3233/JPD-150540
   Ghys L, 2011, EXPERT OPIN PHARMACO, V12, P1985, DOI 10.1517/14656566.2011.604031
   Goetz CG, 2004, MOVEMENT DISORD, V19, P1020, DOI 10.1002/mds.20213
   Goetz CG, 2008, MOVEMENT DISORD, V23, P2129, DOI 10.1002/mds.22340
   Hauser RA, 2014, PARKINSONS DIS-US, V2014, P0, DOI 10.1155/2014/467131
   Hauser RA, 2011, MOVEMENT DISORD, V26, P813, DOI 10.1002/mds.23638
   HOEHN MM, 1967, NEUROLOGY, V17, P427, DOI 10.1212/WNL.17.5.427
   Horváth K, 2014, IDEGGYOGY SZEMLE, V67, P129
   Horváth K, 2014, PARKINSONS DIS-US, V2014, P0, DOI 10.1155/2014/806169
   Horváth K, 2014, J PARKINSON DIS, V4, P687, DOI 10.3233/JPD-140459
   JAESCHKE R, 1989, CONTROL CLIN TRIALS, V10, P407, DOI 10.1016/0197-2456(89)90005-6
   JAESCHKE R, 1994, THORAX, V49, P479, DOI 10.1136/thx.49.5.479
   Kaszás B, 2012, PARKINSONISM RELAT D, V18, P553, DOI 10.1016/j.parkreldis.2012.02.010
   Kovacs N., 2013, J NEUROL SCI, V333, Pe139, DOI 10.1016/j.jns.2013.07.462
   Kovacs N, 2014, IDEGGYOGY SZEMLE, V67, P245
   Litvan I, 2003, MOVEMENT DISORD, V18, P467, DOI 10.1002/mds.10459
   Lucza T, 2015, BEHAV NEUROL, V2015, P0, DOI 10.1155/2015/983606
   Lucza Tivadar, 2015, ORV HETIL, V156, P915, DOI 10.1556/650.2015.30159
   Mannion AF, 2009, EUR SPINE J, V18, PS374, DOI 10.1007/s00586-009-0931-y
   Martinez-Martin P, 2011, MOVEMENT DISORD, V26, P399, DOI 10.1002/mds.23462
   Perez-Lloret S, 2009, J NEUROL, V256, P1480, DOI 10.1007/s00415-009-5141-3
   Revicki D, 2008, J CLIN EPIDEMIOL, V61, P102, DOI 10.1016/j.jclinepi.2007.03.012
   Samsa G, 1999, PHARMACOECONOMICS, V15, P141, DOI 10.2165/00019053-199915020-00003
   Santos-García D, 2013, J NEUROL SCI, V332, P136, DOI 10.1016/j.jns.2013.07.005
   Schwab RS., 1969, 3 S PARK DIS, V0, P152
   Shulman LM, 2010, ARCH NEUROL-CHICAGO, V67, P64, DOI 10.1001/archneurol.2009.295
   Suzuki K, 2012, J NEUROL SCI, V318, P76, DOI 10.1016/j.jns.2012.03.022
   Swick TJ, 2014, EUR NEUROL, V71, P140, DOI 10.1159/000355019
   Takanashi M, 2013, DRUG RES (STUTTG), V63, P639, DOI 10.1055/s-0033-1351257
   Trenkwalder C, 2011, MOVEMENT DISORD, V26, P644, DOI 10.1002/mds.23476
   Trenkwalder C, 2011, MOVEMENT DISORD, V26, P90, DOI 10.1002/mds.23441
   Uemura Y, 2009, J NEUROL SCI, V287, P36, DOI 10.1016/j.jns.2009.09.015
   Zibetti M, 2013, ACTA NEUROL SCAND, V127, Pe28, DOI 10.1111/ane.12075
NR 33
TC 20
Z9 25
U1 0
U2 4
PU HINDAWI LTD
PI LONDON
PA ADAM HOUSE, 3RD FLR, 1 FITZROY SQ, LONDON, W1T 5HF, ENGLAND
SN 2090-8083
EI 2042-0080
J9 PARKINSONS DIS-US
JI Parkinsons Dis.
PD JUN 15
PY 2015
VL 2015
IS 
BP 
EP 
DI 10.1155/2015/970534
PG 8
WC Clinical Neurology
SC Neurosciences & Neurology
GA CU6IB
UT WOS:000363634400001
PM 26539303
DA 2024-02-02
ER

PT J
AU Waters, CH
   Nausieda, P
   Dzyak, L
   Spiegel, J
   Rudzinska, M
   Silver, DE
   Tsurkalenko, ES
   Kell, S
   Hsu, A
   Khanna, S
   Gupta, S
AF Waters, Cheryl H.
   Nausieda, Paul
   Dzyak, Lyudmila
   Spiegel, Joerg
   Rudzinska, Monika
   Silver, Dee E.
   Tsurkalenko, Elena S.
   Kell, Sherron
   Hsu, Ann
   Khanna, Sarita
   Gupta, Suneel
TI Long-Term Treatment with Extended-Release Carbidopa-Levodopa (IPX066) in Early and Advanced Parkinson's Disease: A 9-Month Open-Label Extension Trial
SO CNS DRUGS
LA English
DT Article
ID double-blind crossover; motor fluctuations; standard sinemet; intestinal gel; infusion; cr4; formulation; progression; dyskinesia; ropinirole
AB IPX066 is a multiparticulate extended-release formulation of carbidopa-levodopa, designed to produce prolonged therapeutic levodopa plasma concentrations. This 9-month open-label extension study assessed its long-term safety and clinical utility in early and advanced Parkinson's disease (PD). Participants were enrolled from two phase III IPX066 studies and one open-label phase II study. Early PD patients were titrated to an appropriate dosing regimen while advanced patients started with regimens established in the antecedent studies. Adjustment was allowed throughout the extension. Clinical utility measures included the Unified Parkinson's Disease Rating Scale (UPDRS) and Patient Global Impression (PGI) ratings. Among 268 early PD patients, 53.4 % reported adverse events (AEs) and 1.1 % (three patients) discontinued due to AEs; the most frequent AEs were nausea (5.6 %) and insomnia (5.6 %). Among 349 advanced patients, 60.2 % reported AEs and 3.7 % (13 patients) discontinued due to AEs; the most frequent AEs were dyskinesia (6.9 %) and fall (6.6 %). At month 9 (or early termination), 78.3 % of early patients were taking IPX066 three times daily (median: 720 mg/day) and 87.7 % of advanced patients were taking IPX066 three or four times daily (median: 1450 mg/day). Adjusting for 70 % bioavailability relative to immediate-release (IR) carbidopa-levodopa, the median dosages correspond to similar to 500 and similar to 1015 mg/day of IR levodopa in early and advanced PD, respectively. Based on the plasma profiles previously observed in PD patients, the IPX066 regimens in the extension can be estimated to provide a levodopa C (max) (maximum plasma drug concentration) similar to or lower than that provided by IR regimens during the antecedent trials. UPDRS and PGI findings showed sustained treatment effects throughout the extension. During 9 months of extended use, IPX066 exhibited a safety/tolerability profile consistent with dopaminergic PD therapy.
C1 [Waters, Cheryl H.] Columbia Univ, Med Ctr, New York, NY 10027 USA.
   [Nausieda, Paul] Wisconsin Inst Neurol & Sleep Disorders, Milwaukee, WI USA.
   [Dzyak, Lyudmila; Tsurkalenko, Elena S.] Dnipropetrovsk State Med Acad, Dnepropetrovsk, Ukraine.
   [Spiegel, Joerg] Univ Saarland, Homburg, Germany.
   [Rudzinska, Monika] Med Univ Silesia, Katowice, Poland.
   [Silver, Dee E.] Coastal Neurol Med Grp, La Jolla, CA USA.
   [Kell, Sherron; Hsu, Ann; Khanna, Sarita; Gupta, Suneel] Impax Labs Inc, Hayward, CA USA.
   [Waters, Cheryl H.] Columbia Univ, New York, NY 10032 USA.
C3 Columbia University; Dnipro State Medical University; Saarland University; Medical University Silesia; Columbia University
RP Waters, CH (corresponding author), Columbia Univ, Med Ctr, New York, NY 10027 USA.
EM cw345@columbia.edu
FU Impax Laboratories, Inc.; Impax; Adamas Pharmaceuticals; Aurora Health Care Foundation; Biotie Therapies; Greater Milwaukee Foundation; Helen Bader Foundation; Icon Clinical Research; Milwaukee County Department of Family Care; Pharmanet LLC; PRA International; Quintiles Inc.; Schwarz Biosciences/UCB; Wisconsin Parkinson Association; XenoPort
CR AHLSKOG JE, 1988, MAYO CLIN PROC, V63, P876, DOI 10.1016/S0025-6196(12)62690-1
   [Anonymous], 2009, SIN CR CARB LEV SUST, V0, P0
   CEDARBAUM JM, 1989, J NEUROL NEUROSUR PS, V52, P207, DOI 10.1136/jnnp.52.2.207
   Connolly BS, 2014, JAMA-J AM MED ASSOC, V311, P1670, DOI 10.1001/jama.2014.3654
   DELEU D, 1989, NEUROLOGY, V39, P88
   deSouza RM, 2013, ANN NEUROL, V73, P565, DOI 10.1002/ana.23890
   Dodel RC, 2001, PHARMACOECONOMICS, V19, P1013, DOI 10.2165/00019053-200119100-00004
   Fahn S, 2004, NEW ENGL J MED, V351, P2498
   Fernandez HH, 2013, PARKINSONISM RELAT D, V19, P339, DOI 10.1016/j.parkreldis.2012.11.020
   Hauser RA, 2007, MOVEMENT DISORD, V22, P2409, DOI 10.1002/mds.21743
   Hauser RA, 2013, LANCET NEUROL, V12, P346, DOI 10.1016/S1474-4422(13)70025-5
   Hauser RA, 2012, EXPERT REV NEUROTHER, V12, P133, DOI 10.1586/ern.11.195
   Hauser RA, 2011, MOVEMENT DISORD, V26, P2246, DOI 10.1002/mds.23861
   HUTTON JT, 1988, ARCH NEUROL-CHICAGO, V45, P861, DOI 10.1001/archneur.1988.00520320047014
   JANKOVIC J, 1989, MOVEMENT DISORD, V4, P303, DOI 10.1002/mds.870040403
   Jankovic J, 2007, CNS DRUGS, V21, P677, DOI 10.2165/00023210-200721080-00005
   Katzenschlager R, 2008, NEUROLOGY, V71, P474, DOI 10.1212/01.wnl.0000310812.43352.66
   Kieburtz K, 1997, ANN NEUROL, V42, P747
   LIEBERMAN A, 1990, EUR NEUROL, V30, P75, DOI 10.1159/000117314
   Nilsson D, 1998, ACTA NEUROL SCAND, V97, P175
   Olanow CW, 2006, LANCET NEUROL, V5, P677, DOI 10.1016/S1474-4422(06)70521-X
   Olanow CW, 2014, LANCET NEUROL, V13, P141, DOI 10.1016/S1474-4422(13)70293-X
   Olanow CW, 2013, MOVEMENT DISORD, V28, P1064, DOI 10.1002/mds.25364
   Olanow CW, 2009, NEUROLOGY, V72, PS1, DOI 10.1212/WNL.0b013e3181a1d44c
   Pahwa R, 2006, NEUROLOGY, V66, P983, DOI 10.1212/01.wnl.0000215250.82576.87
   Pahwa R, 2014, PARKINSONISM RELAT D, V20, P142, DOI 10.1016/j.parkreldis.2013.08.017
   Politis M, 2010, MOVEMENT DISORD, V25, P1646, DOI 10.1002/mds.23135
   SAGE JI, 1988, CLIN NEUROPHARMACOL, V11, P174, DOI 10.1097/00002826-198804000-00009
   SAGE JI, 1988, ANN NEUROL, V24, P87, DOI 10.1002/ana.410240116
   Stocchi F, 2005, ARCH NEUROL-CHICAGO, V62, P905, DOI 10.1001/archneur.62.6.905
   STOCCHI F, 1994, CLIN NEUROPHARMACOL, V17, P38, DOI 10.1097/00002826-199402000-00004
   Whone AL, 2003, ANN NEUROL, V54, P93, DOI 10.1002/ana.10609
NR 32
TC 25
Z9 25
U1 0
U2 9
PU ADIS INT LTD
PI NORTHCOTE
PA 5 THE WAREHOUSE WAY, NORTHCOTE 0627, AUCKLAND, NEW ZEALAND
SN 1172-7047
EI 1179-1934
J9 CNS DRUGS
JI CNS Drugs
PD APR 15
PY 2015
VL 29
IS 4
BP 341
EP 350
DI 10.1007/s40263-015-0242-2
PG 10
WC Clinical Neurology; Pharmacology & Pharmacy; Psychiatry
SC Neurosciences & Neurology; Pharmacology & Pharmacy; Psychiatry
GA CH7HR
UT WOS:000354207100006
PM 25895021
DA 2024-02-02
ER

PT J
AU Marinus, J
   van Hilten, JJ
AF Marinus, Johan
   van Hilten, Jacobus J.
TI The Significance of Motor (A)Symmetry in Parkinson's Disease
SO MOVEMENT DISORDERS
LA English
DT Article
DE Parkinson's disease; cohort study; symmetry; motor distribution pattern
ID progression; complications; dysfunction; asymmetry; dementia; onset; sleep
AB This study was undertaken to evaluate whether the predominant motor distribution pattern (ie, symmetric or asymmetric) observed in patients with Parkinson's disease (PD) contributes independently to disease severity and progression. We further examine whether this pattern is stable over time, and whether a potential change in pattern affects the course of the disease. We used data from the longitudinal PROPARK study (N>400) to examine the association of the predominant motor distribution pattern with motor, cognitive, depressive, psychotic, and autonomic symptoms, and with excessive daytime sleepiness. We found that a symmetrical distribution of motor features was associated with poorer performance on nearly all domains, but that this was entirely explained by confounding, in particular by higher age and longer disease duration. We also found that greater asymmetry was associated with younger age, younger age at onset, and shorter disease duration. We further observed a clear tendency to develop a more symmetric distribution pattern as the disease advanced. Conversion to a symmetric pattern was associated with more severe disease, but this conversion did not contribute independently to the less favorable disease course. With increasing age and disease duration comes a clear tendency to develop a more symmetric distribution of motor features in PD. Although this change in distribution pattern is associated with more severe disease as compared with nonconvertors, this pattern change did not contribute independently to the less favorable course. We discuss these findings in light of the evidence from the literature. (c) 2014 International Parkinson and Movement Disorder Society
C1 [Marinus, Johan; van Hilten, Jacobus J.] Leiden Univ, Med Ctr, Dept Neurol, Leiden, Netherlands.
C3 Leiden University - Excl LUMC; Leiden University; Leiden University Medical Center (LUMC)
RP Marinus, J (corresponding author), Leiden Univ, Med Ctr, Dept Neurol, Leiden, Netherlands.
EM j.marinus@lumc.nl
FU van Alkemade-Keuls Foundation; International Parkinson Foundation
CR Aarsland D, 2003, ARCH NEUROL-CHICAGO, V60, P387, DOI 10.1001/archneur.60.3.387
   Aarsland D, 1996, ARCH NEUROL-CHICAGO, V53, P538, DOI 10.1001/archneur.1996.00550060082020
   BECK AT, 1961, ARCH GEN PSYCHIAT, V4, P561, DOI 10.1001/archpsyc.1961.01710120031004
   Gómez-Esteban JC, 2010, CLIN NEUROL NEUROSUR, V112, P302, DOI 10.1016/j.clineuro.2009.12.017
   Djaldetti R, 2006, LANCET NEUROL, V5, P796, DOI 10.1016/S1474-4422(06)70549-X
   Esselink RAJ, 2004, NEUROLOGY, V62, P201, DOI 10.1212/01.WNL.0000103235.12621.C3
   Gasparoli E, 2002, NEUROL SCI, V23, PS77, DOI 10.1007/s100720200078
   GIBB WRG, 1988, J NEUROL NEUROSUR PS, V51, P745, DOI 10.1136/jnnp.51.6.745
   Hely MA, 1995, ACTA NEUROL SCAND, V92, P455
   HOEHN MM, 1967, NEUROLOGY, V17, P427, DOI 10.1212/WNL.17.5.427
   JANKOVIC J, 1990, NEUROLOGY, V40, P1529, DOI 10.1212/WNL.40.10.1529
   LEE CS, 1995, NEUROLOGY, V45, P435, DOI 10.1212/WNL.45.3.435
   Marinus J, 2004, J NEUROL NEUROSUR PS, V75, P388, DOI 10.1136/jnnp.2003.017509
   Marinus J, 2003, SLEEP, V26, P1049, DOI 10.1093/sleep/26.8.1049
   Marinus J, 2003, NEUROLOGY, V61, P1222, DOI 10.1212/01.WNL.0000091864.39702.1C
   Munhoz RP, 2013, J NEUROL NEUROSUR PS, V84, P883, DOI 10.1136/jnnp-2012-304440
   Nandhagopal R, 2009, BRAIN, V132, P2970, DOI 10.1093/brain/awp209
   Reid WGJ, 1996, J CLIN NEUROSCI, V3, P327, DOI 10.1016/S0967-5868(96)90028-4
   Uc EY, 2009, NEUROLOGY, V73, P1469, DOI 10.1212/WNL.0b013e3181bf992f
   Uitti RJ, 2005, NEUROLOGY, V64, P1925, DOI 10.1212/01.WNL.0000163993.82388.C8
   van Dyck CH, 2002, AM J GERIAT PSYCHIAT, V10, P36, DOI 10.1176/appi.ajgp.10.1.36
   Verbaan D, 2007, NEUROLOGY, V69, P333, DOI 10.1212/01.wnl.0000266593.50534.e8
   Visser M, 2004, MOVEMENT DISORD, V19, P1306, DOI 10.1002/mds.20153
   Visser M, 2007, MOVEMENT DISORD, V22, P2221, DOI 10.1002/mds.21696
   Yagi S, 2010, J NUCL MED, V51, P1250, DOI 10.2967/jnumed.110.076802
NR 25
TC 36
Z9 42
U1 0
U2 9
PU WILEY
PI HOBOKEN
PA 111 RIVER ST, HOBOKEN 07030-5774, NJ USA
SN 0885-3185
EI 1531-8257
J9 MOVEMENT DISORD
JI Mov. Disord.
PD MAR 15
PY 2015
VL 30
IS 3
BP 379
EP 385
DI 10.1002/mds.26107
PG 7
WC Clinical Neurology
SC Neurosciences & Neurology
GA CD6BP
UT WOS:000351173900015
PM 25546239
DA 2024-02-02
ER

PT J
AU Djamshidian, A
   Poewe, W
   Högl, B
AF Djamshidian, Atbin
   Poewe, Werner
   Hoegl, Birgit
TI Impact of Impulse Control Disorders on Sleep-Wake Regulation in Parkinson's Disease
SO PARKINSONS DISEASE
LA English
DT Article
ID agonist withdrawal syndrome; striatal dopamine release; restless legs syndrome; behavior disorder; rem-sleep; compulsive behaviors; clinical-features; decision-making; circadian genes; increased risk
AB Sleep disturbances are common in patients with Parkinson's disease (PD) and are even more prevalent in patients with behavioural addictions, such as pathological gambling, compulsive sexual behaviour, compulsive buying, binge eating, punding, and the compulsive use of dopamine replacement therapy. An overview of the relationship between these impulse control disorders and sleep disturbances is given and potential underlying mechanisms and treatment strategies are covered.
C1 [Djamshidian, Atbin; Poewe, Werner; Hoegl, Birgit] Med Univ Innsbruck, Dept Neurol, A-6020 Innsbruck, Austria.
C3 Medical University of Innsbruck
RP Högl, B (corresponding author), Med Univ Innsbruck, Dept Neurol, A-6020 Innsbruck, Austria.
EM birgit.ho@i-med.ac.at
CR Abarca C, 2002, P NATL ACAD SCI USA, V99, P9026, DOI 10.1073/pnas.142039099
   American Psychiatric Association, 2013, DIAGN STAT MAN MENT, V0, P0, DOI DOI 10.1176/APPI.BOOKS.9780890425596
   Archer SN, 2015, J SLEEP RES, V24, P476, DOI 10.1111/jsr.12307
   Averbeck BB, 2014, ANNU REV CLIN PSYCHO, V10, P553, DOI 10.1146/annurev-clinpsy-032813-153705
   Avila A, 2011, NEUROLOGIA, V26, P166, DOI 10.1016/j.nrl.2010.09.007
   Baumann-Vogel H, 2015, EUR J NEUROL, V22, P603, DOI 10.1111/ene.12646
   Bayard S, 2014, PARKINSONISM RELAT D, V20, P1411, DOI 10.1016/j.parkreldis.2014.09.020
   Berke JD, 2000, NEURON, V25, P515, DOI 10.1016/S0896-6273(00)81056-9
   Bienfait KL, 2010, J CLIN NEUROSCI, V17, P539, DOI 10.1016/j.jocn.2009.09.001
   Biundo R, 2015, MOVEMENT DISORD, V30, P688, DOI 10.1002/mds.26154
   Comings DE, 1996, PHARMACOGENETICS, V6, P73, DOI 10.1097/00008571-199602000-00006
   Cormier F, 2013, J NEURAL TRANSM, V120, P665, DOI 10.1007/s00702-012-0934-4
   Dagher A, 2009, NEURON, V61, P502, DOI 10.1016/j.neuron.2009.01.031
   Djamshidian A, 2014, CURR TREAT OPTION NE, V16, P0, DOI 10.1007/s11940-014-0285-6
   Djamshidian A, 2012, MOVEMENT DISORD, V27, P1137, DOI 10.1002/mds.25105
   Djamshidian A, 2011, MOVEMENT DISORD, V26, P1976, DOI 10.1002/mds.23821
   Djamshidian A, 2010, MOVEMENT DISORD, V25, P2203, DOI 10.1002/mds.23247
   Evans AH, 2004, MOVEMENT DISORD, V19, P397, DOI 10.1002/mds.20045
   Evans AH, 2005, NEUROLOGY, V65, P1570, DOI 10.1212/01.wnl.0000184487.72289.f0
   Evenden JL, 1999, PSYCHOPHARMACOLOGY, V146, P348, DOI 10.1007/PL00005481
   Falcón E, 2009, NEUROPHARMACOLOGY, V56, P91, DOI 10.1016/j.neuropharm.2008.06.054
   Fantini ML, 2015, J NEUROL NEUROSUR PS, V86, P174, DOI 10.1136/jnnp-2014-307904
   Foltynie T, 2005, J NEUROL, V252, P833, DOI 10.1007/s00415-005-0756-5
   FRIEDMAN JH, 1994, BIOL PSYCHIAT, V36, P350, DOI 10.1016/0006-3223(94)90636-X
   Friedman JH, 2008, CNS SPECTRUMS, V13, P12, DOI 10.1017/S1092852900017272
   Friedman JH, 2013, NEUROLOGY, V80, P2269, DOI 10.1212/WNL.0b013e318296e9d5
   Gagnon JF, 2002, NEUROLOGY, V59, P585, DOI 10.1212/WNL.59.4.585
   Gallagher DA, 2007, MOVEMENT DISORD, V22, P1757, DOI 10.1002/mds.21611
   García-Borreguero D, 2007, MOVEMENT DISORD, V22, PS476, DOI 10.1002/mds.21610
   Garcia-Ruiz PJ, 2014, J NEUROL NEUROSUR PS, V85, P841, DOI 10.1136/jnnp-2013-306787
   Giovannoni G, 2000, J NEUROL NEUROSUR PS, V68, P423, DOI 10.1136/jnnp.68.4.423
   Gjerstad MD, 2011, NEUROLOGY, V77, P1941, DOI 10.1212/WNL.0b013e31823a0cc8
   Gujar N, 2011, J NEUROSCI, V31, P4466, DOI 10.1523/JNEUROSCI.3220-10.2011
   Hardwick A, 2013, NEUROCASE, V19, P587, DOI 10.1080/13554794.2012.713490
   HinzeSelch D, 1997, BIOL PSYCHIAT, V42, P260, DOI 10.1016/S0006-3223(96)00347-2
   Högl B, 2010, J NEUROL, V257, P230, DOI 10.1007/s00415-009-5299-8
   Ireland JL, 2006, J ADOLESCENT HEALTH, V38, P649, DOI 10.1016/j.jadohealth.2005.05.027
   Juri C, 2005, CLIN NEUROPHARMACOL, V28, P185, DOI 10.1097/01.wnf.0000174932.82134.e2
   Kamphuis J, 2014, PHYSIOL BEHAV, V123, P168, DOI 10.1016/j.physbeh.2013.10.015
   Killgore WDS, 2006, J SLEEP RES, V15, P7, DOI 10.1111/j.1365-2869.2006.00487.x
   Killgore WDS, 2008, SLEEP MED, V9, P517, DOI 10.1016/j.sleep.2007.07.003
   Kim YE, 2014, PARKINSONISM RELAT D, V20, P1081, DOI 10.1016/j.parkreldis.2014.03.022
   Lee JY, 2009, MOVEMENT DISORD, V24, P1803, DOI 10.1002/mds.22678
   Lobo DSS, 2010, BIOL PSYCHOL, V85, P33, DOI 10.1016/j.biopsycho.2010.04.008
   Mahlknecht P, 2015, NEUROLOGY, V84, P654, DOI 10.1212/WNL.0000000000001265
   Manev H, 2006, TRENDS PHARMACOL SCI, V27, P186, DOI 10.1016/j.tips.2006.02.003
   Medeiros CAM, 2007, J NEUROL, V254, P459, DOI 10.1007/s00415-006-0390-x
   Menza M, 2010, MOVEMENT DISORD, V25, PS117, DOI 10.1002/mds.22788
   Mestre TA, 2013, THER ADV NEUROL DISO, V6, P175, DOI 10.1177/1756285613476127
   Morgenthaler T, 2006, SLEEP, V29, P1415
   Muntean ML, 2015, MOV DISORD CLIN PRAC, V2, P249, DOI 10.1002/mdc3.12165
   Muresanu DF, 2012, J NEUROL SCI, V316, P15, DOI 10.1016/j.jns.2012.01.016
   Napier TC, 2015, MOVEMENT DISORD, V30, P141, DOI 10.1002/mds.26068
   OSullivan SS, 2011, J NEUROL NEUROSUR PS, V82, P620, DOI 10.1136/jnnp.2009.186874
   OSullivan SS, 2011, BRAIN, V134, P969, DOI 10.1093/brain/awr003
   OSullivan SS, 2010, MOVEMENT DISORD, V25, P1026, DOI 10.1002/mds.23016
   OSullivan SS, 2010, MOVEMENT DISORD, V25, P221, DOI 10.1002/mds.22687
   Parekh PK, 2015, ALCOHOL, V49, P341, DOI 10.1016/j.alcohol.2014.09.034
   Parhami I, 2012, J ADDICT DIS, V31, P67, DOI 10.1080/10550887.2011.642754
   Peralta CM, 2009, MOVEMENT DISORD, V24, P2076, DOI 10.1002/mds.22694
   Poewe W, 2004, NEUROLOGY, V63, PS12, DOI 10.1212/WNL.63.8_suppl_3.S12
   Pondal M, 2013, J NEUROL NEUROSUR PS, V84, P130, DOI 10.1136/jnnp-2012-302684
   Pontone G, 2006, NEUROLOGY, V67, P1258, DOI 10.1212/01.wnl.0000238401.76928.45
   Postuma RB, 2012, NEUROBIOL DIS, V46, P553, DOI 10.1016/j.nbd.2011.10.003
   Rabinak CA, 2010, ARCH NEUROL-CHICAGO, V67, P58, DOI 10.1001/archneurol.2009.294
   Raina G, 2012, J NEUROL, V259, P969, DOI 10.1007/s00415-011-6270-z
   Ray NJ, 2012, NEUROBIOL DIS, V48, P519, DOI 10.1016/j.nbd.2012.06.021
   Rodriguez-Oroz MC, 2011, BRAIN, V134, P36, DOI 10.1093/brain/awq301
   Romenets SR, 2013, PARKINSONISM RELAT D, V19, P670, DOI 10.1016/j.parkreldis.2013.03.003
   Rotondo A, 2010, MOVEMENT DISORD, V25, P1994, DOI 10.1002/mds.23177
   RYLANDER G, 1972, PSYCHIAT NEUROL NEUR, V75, P203
   Scullin MK, 2013, PARKINSONISM RELAT D, V19, P991, DOI 10.1016/j.parkreldis.2013.06.018
   Sixel-Döring F, 2011, NEUROLOGY, V77, P1048, DOI 10.1212/WNL.0b013e31822e560e
   Solla P, 2012, J NEUROL, V259, P2752, DOI 10.1007/s00415-012-6691-3
   Steeves TDL, 2009, BRAIN, V132, P1376, DOI 10.1093/brain/awp054
   Trotti LM, 2014, NEUROTHERAPEUTICS, V11, P68, DOI 10.1007/s13311-013-0236-z
   Videnovic A, 2013, EXP NEUROL, V243, P45, DOI 10.1016/j.expneurol.2012.08.018
   Voon V, 2011, BMC NEUROL, V11, P0, DOI 10.1186/1471-2377-11-117
   Voon V, 2011, BRAIN, V134, P1438, DOI 10.1093/brain/awr080
   Voon V, 2011, ANN NEUROL, V69, P986, DOI 10.1002/ana.22356
   Voon V, 2009, LANCET NEUROL, V8, P1140, DOI 10.1016/S1474-4422(09)70287-X
   Weintraub D, 2010, ARCH NEUROL-CHICAGO, V67, P589, DOI 10.1001/archneurol.2010.65
   Weintraub D, 2009, MOVEMENT DISORD, V24, P1461, DOI 10.1002/mds.22571
   Ye Z, 2011, HUM BRAIN MAPP, V32, P800, DOI 10.1002/hbm.21067
   Yoo SS, 2007, CURR BIOL, V17, PR877, DOI 10.1016/j.cub.2007.08.007
NR 85
TC 6
Z9 6
U1 0
U2 7
PU HINDAWI LTD
PI LONDON
PA ADAM HOUSE, 3RD FLR, 1 FITZROY SQ, LONDON, W1T 5HF, ENGLAND
SN 2090-8083
EI 2042-0080
J9 PARKINSONS DIS-US
JI Parkinsons Dis.
PD JUN 15
PY 2015
VL 2015
IS 
BP 
EP 
DI 10.1155/2015/970862
PG 7
WC Clinical Neurology
SC Neurosciences & Neurology
GA CX3FW
UT WOS:000365582800001
PM 26664825
DA 2024-02-02
ER

PT J
AU Walton, CC
   Shine, JM
   Hall, JM
   O'Callaghan, C
   Mowszowski, L
   Gilat, M
   Szeto, JYY
   Naismith, SL
   Lewis, SJG
AF Walton, Courtney C.
   Shine, James M.
   Hall, Julie M.
   O'Callaghan, Claire
   Mowszowski, Loren
   Gilat, Moran
   Szeto, Jennifer Y. Y.
   Naismith, Sharon L.
   Lewis, Simon J. G.
TI The major impact of freezing of gait on quality of life in Parkinson's disease
SO JOURNAL OF NEUROLOGY
LA English
DT Article
DE Parkinson's disease; Freezing of gait; Quality of life; Depression; Anxiety; Sleep
ID nonmotor symptoms; sleep; disturbance; depression; diagnosis; falls; motor; risk
AB Freezing of gait (FOG) is a disabling motor symptom experienced by a large proportion of patients with Parkinson's disease (PD). While it is known that FOG contributes to lower health-related quality of life (HRQoL), previous studies have not accounted for other important factors when measuring the specific impact of this symptom. The aim of this study was to examine FOG and HRQoL while controlling for other factors that are known to impact patient well-being, including cognition, motor severity, sleep disturbance and mood. Two hundred and three patients with idiopathic PD (86 with FOG) were included in the study. All patients were between Hoehn and Yahr stages I-III. A forced entry multiple regression model evaluating the relative contribution of all symptoms was conducted, controlling for time since diagnosis and current dopaminergic treatment. Entering all significantly correlated variables into the regression model accounted for the majority of variance exploring HRQoL. Self-reported sleep-wake disturbances, depressive and anxious symptoms and FOG were individually significant predictors. FOG accounted for the highest amount of unique variance. While sleep-wake disturbance and mood have a significant negative impact on HRQoL in PD, the emergence of FOG represents the most substantial predictor among patients in the earlier clinical stages of disease. This finding presumably reflects the disabling loss of independence and fear of injury associated with FOG and underlines the importance of efforts to reduce this common symptom.
C1 [Walton, Courtney C.; Shine, James M.; Hall, Julie M.; Mowszowski, Loren; Gilat, Moran; Szeto, Jennifer Y. Y.; Naismith, Sharon L.; Lewis, Simon J. G.] Univ Sydney, Parkinsons Dis Res Clin, Brain & Mind Res Inst, Sydney, NSW 2006, Australia.
   [Walton, Courtney C.; Mowszowski, Loren; Naismith, Sharon L.] Univ Sydney, Hlth Brain Ageing Program, Brain & Mind Res Inst, Sydney, NSW 2006, Australia.
   [O'Callaghan, Claire] Univ New S Wales, Neurosci Res Australia, Sydney, NSW, Australia.
   [O'Callaghan, Claire] Univ New S Wales, Sch Med Sci, Sydney, NSW, Australia.
C3 University of Sydney; University of Sydney; University of New South Wales Sydney; Neuroscience Research Australia; University of New South Wales Sydney
RP Lewis, SJG (corresponding author), Univ Sydney, Parkinsons Dis Res Clin, Brain & Mind Res Inst, Sydney, NSW 2006, Australia.
EM simonl@med.usyd.edu.au
FU Australian Postgraduate Award at the University of Sydney; Alzheimer's Australia PhD Scholarship at the University of New South Wales; International Postgraduate Research Scholarship at the University of Sydney; NHMRC Career Development Award [1008117]; NHMRC Practitioner Fellowship [1003007]
CR Beck A.T., 1996, BECK DEPRESSION INVE, V0, P0
   Chapuis S, 2005, MOVEMENT DISORD, V20, P224, DOI 10.1002/mds.20279
   Chaudhuri KR, 2006, LANCET NEUROL, V5, P235, DOI 10.1016/S1474-4422(06)70373-8
   Emre M, 2007, MOVEMENT DISORD, V22, P1689, DOI 10.1002/mds.21507
   Giladi N, 2000, PARKINSONISM RELAT D, V6, P165, DOI 10.1016/S1353-8020(99)00062-0
   Goetz CG, 2007, MOVEMENT DISORD, V22, P41, DOI 10.1002/mds.21198
   Goetz CG, 2008, MOVEMENT DISORD, V23, P2129, DOI 10.1002/mds.22340
   Hall JM, 2014, PARKINSONISM RELAT D, V20, P604, DOI 10.1016/j.parkreldis.2014.02.028
   Heremans E, 2013, CURR NEUROL NEUROSCI, V13, P0, DOI 10.1007/s11910-013-0350-7
   HOEHN MM, 1967, NEUROLOGY, V17, P427, DOI 10.1212/WNL.17.5.427
   HUGHES AJ, 1992, J NEUROL NEUROSUR PS, V55, P181, DOI 10.1136/jnnp.55.3.181
   Jankovic J, 2008, J NEUROL NEUROSUR PS, V79, P368, DOI 10.1136/jnnp.2007.131045
   Kerr GK, 2010, NEUROLOGY, V75, P116, DOI 10.1212/WNL.0b013e3181e7b688
   Lewis SJG, 2005, J NEUROL NEUROSUR PS, V76, P343, DOI 10.1136/jnnp.2003.033530
   Lieberman A, 2006, J NEUROL SCI, V248, P219, DOI 10.1016/j.jns.2006.05.023
   Marinus J, 2003, SLEEP, V26, P1049, DOI 10.1093/sleep/26.8.1049
   Martinez-Martin P, 1998, J NEUROL, V245, PS2, DOI 10.1007/PL00007733
   Martinez-Martin P, 2011, MOVEMENT DISORD, V26, P399, DOI 10.1002/mds.23462
   Mirelman A, 2013, BMC NEUROL, V13, P0, DOI 10.1186/1471-2377-13-15
   Moore O, 2007, MOVEMENT DISORD, V22, P2192, DOI 10.1002/mds.21659
   Muslimovic D, 2008, NEUROLOGY, V70, P2241, DOI 10.1212/01.wnl.0000313835.33830.80
   Naismith SL, 2013, MOVEMENT DISORD, V28, P1097, DOI 10.1002/mds.25457
   Naismith SL, 2010, J NEUROPSYCH CLIN N, V22, P384, DOI 10.1176/appi.neuropsych.22.4.384
   Naismith SL, 2010, MOVEMENT DISORD, V25, P1000, DOI 10.1002/mds.23005
   Nonnekes J, 2014, J NEUROL, V261, P1763, DOI 10.1007/s00415-014-7422-8
   Nutt JG, 2011, LANCET NEUROL, V10, P734, DOI 10.1016/S1474-4422(11)70143-0
   Perez-Lloret S, 2014, JAMA NEUROL, V71, P884, DOI 10.1001/jamaneurol.2014.753
   PETO V, 1995, QUAL LIFE RES, V4, P241, DOI 10.1007/BF02260863
   Rahman S, 2008, BEHAV NEUROL, V19, P127, DOI 10.1155/2008/456298
   Rahman S, 2008, MOVEMENT DISORD, V23, P1428, DOI 10.1002/mds.21667
   Santos-García D, 2013, J NEUROL SCI, V332, P136, DOI 10.1016/j.jns.2013.07.005
   Schrag A, 2006, PARKINSONISM RELAT D, V12, P35, DOI 10.1016/j.parkreldis.2005.06.011
   Shine JM, 2013, CLIN NEUROL NEUROSUR, V115, P542, DOI 10.1016/j.clineuro.2012.06.027
   Slawek J, 2005, PARKINSONISM RELAT D, V11, P465, DOI 10.1016/j.parkreldis.2005.04.006
   Tibshirani, 1993, INTRO BOOTSTRAP, V0, P0, DOI DOI 10.1007/978-1-4899-4541-9
   Tomlinson CL, 2010, MOVEMENT DISORD, V25, P2649, DOI 10.1002/mds.23429
   Vercruysse S, 2014, J NEUROL NEUROSUR PS, V85, P872, DOI 10.1136/jnnp-2013-306336
   Videnovic A, 2013, NEUROLOGY, V81, P1030, DOI 10.1212/WNL.0b013e3182a4a408
   Walton CC, 2015, J NEURAL TRANSM, V122, P653, DOI 10.1007/s00702-014-1271-6
   Walton CC, 2014, RESTOR NEUROL NEUROS, V32, P411, DOI 10.3233/RNN-130370
   Walton CC, 2014, FRONT AGING NEUROSCI, V6, P0, DOI 10.3389/fnagi.2014.00043
   Wooten GF, 2004, J NEUROL NEUROSUR PS, V75, P637, DOI 10.1136/jnnp.2003.020982
   ZIGMOND AS, 1983, ACTA PSYCHIAT SCAND, V67, P361, DOI 10.1111/j.1600-0447.1983.tb09716.x
NR 43
TC 92
Z9 96
U1 0
U2 20
PU SPRINGER HEIDELBERG
PI HEIDELBERG
PA TIERGARTENSTRASSE 17, D-69121 HEIDELBERG, GERMANY
SN 0340-5354
EI 1432-1459
J9 J NEUROL
JI J. Neurol.
PD JAN 15
PY 2015
VL 262
IS 1
BP 108
EP 115
DI 10.1007/s00415-014-7524-3
PG 8
WC Clinical Neurology
SC Neurosciences & Neurology
GA AZ4TM
UT WOS:000348216000013
PM 25319020
DA 2024-02-02
ER

PT J
AU Belaid, H
   Adrien, J
   Karachi, C
   Hirsch, EC
   François, C
AF Belaid, Hayat
   Adrien, Joelle
   Karachi, Carine
   Hirsch, Etienne C.
   Francois, Chantal
TI Effect of melatonin on sleep disorders in a monkey model of Parkinson's disease
SO SLEEP MEDICINE
LA English
DT Review
DE Melatonin; Parkinson's disease; Sleep disorders; MPTP (1-methyl-4-phenyl-1,2,3,6-tetrahydropyridine); Macaques; Monkeys
ID double-blind; test score; complex-i; neurotoxicity; promotes; rhythm
AB Objectives: To evaluate and compare the effects of melatonin and levodopa (L-dopa) on sleep disorders in a monkey model of Parkinson's disease. Materials and methods: The daytime and nighttime sleep patterns of four macaques that were rendered parkinsonian by administration of 1-methyl-4-phenyl-1,2,3,6-tetrahydropyridine (MPTP) were recorded using polysomnography in four conditions: at baseline, during the parkinsonian condition; after administration of L-dopa, and after administration of a combination of melatonin with L-dopa. Results: It was confirmed that MPTP intoxication induces sleep disorders, with sleep episodes during daytime and sleep fragmentation at nighttime. L-dopa treatment significantly reduced the awake time during the night and tended to improve all other sleep parameters, albeit not significantly. In comparison to the parkinsonian condition, combined treatment with melatonin and L-dopa significantly increased total sleep time and sleep efficiency, and reduced the time spent awake during the night in all animals. A significant decrease in sleep latencies was also observed in three out of four animals. Compared with L-dopa alone, combined treatment with melatonin and L-dopa significantly improved all these sleep parameters in two animals. On the other hand, combined treatment had no effect on sleep architecture and daytime sleep. Conclusion: These data demonstrated, for the first time, objective improvement on sleep parameters of melatonin treatment in MPTP-intoxicated monkeys, showing that melatonin treatment has a real therapeutic potential to treat sleep disturbances in people with Parkinson's disease. (C) 2015 Elsevier B.V. All rights reserved.
C1 [Belaid, Hayat; Adrien, Joelle; Karachi, Carine; Hirsch, Etienne C.; Francois, Chantal] Univ Paris 06, INSERM, Sorbonne Univ, CNRS,UM75,U1127,UMR 7225,ICM, F-75013 Paris, France.
C3 Sorbonne Universite; Centre National de la Recherche Scientifique (CNRS); CNRS - National Institute for Biology (INSB); Institut National de la Sante et de la Recherche Medicale (Inserm)
RP François, C (corresponding author), Univ Paris 06, INSERM, Sorbonne Univ, CNRS,UM75,U1127,UMR 7225,ICM, F-75013 Paris, France.
EM chantal.francois@upmc.fr
FU program "Investissements d'avenir" [ANR-10-IAIHU-06]
CR Absi E, 2000, J PINEAL RES, V29, P40, DOI 10.1034/j.1600-079X.2000.290106.x
   Adi N, 2010, MED SCI MONITOR, V16, P0
   Antolín I, 2002, BRAIN RES, V943, P163, DOI 10.1016/S0006-8993(02)02551-9
   Arendt J, 2005, SLEEP MED REV, V9, P25, DOI 10.1016/j.smrv.2004.05.002
   Barcia C, 2003, NEUROENDOCRINOLOGY, V78, P118, DOI 10.1159/000071967
   Barraud Q, 2009, EXP NEUROL, V219, P574, DOI 10.1016/j.expneurol.2009.07.019
   Belaid H, 2014, J NEUROSCI, V34, P9124, DOI 10.1523/JNEUROSCI.0181-14.2014
   Breen DP, 2014, JAMA NEUROL, V71, P589, DOI 10.1001/jamaneurol.2014.65
   Campos FL, 2004, AM J RESP CRIT CARE, V170, P947, DOI 10.1164/rccm.200404-488oc
   Crawford JR, 2002, NEUROPSYCHOLOGIA, V40, P1196, DOI 10.1016/S0028-3932(01)00224-X
   Crawford JR, 1998, CLIN NEUROPSYCHOL, V12, P482, DOI 10.1076/clin.12.4.482.7241
   Dabbeni-Sala F, 2001, FASEB J, V15, P164, DOI 10.1096/fj.00-0129com
   Dowling GA, 2005, SLEEP MED, V6, P459, DOI 10.1016/j.sleep.2005.04.004
   FERTL E, 1991, J NEURAL TRANSM-PARK, V3, P41, DOI 10.1007/BF02251135
   HERRERO MT, 1993, NEUROSCIENCE, V56, P965, DOI 10.1016/0306-4522(93)90142-3
   Itzhak Y, 1998, NEUROPHARMACOLOGY, V37, P781, DOI 10.1016/S0028-3908(98)00067-7
   Kunz D, 1997, NEUROPSYCHOBIOLOGY, V36, P211, DOI 10.1159/000119383
   Medeiros CAM, 2007, J NEUROL, V254, P459, DOI 10.1007/s00415-006-0390-x
   Morgan WW, 2001, BRAIN RES, V921, P115, DOI 10.1016/S0006-8993(01)03106-7
   Pandi-Perumal SR, 2005, EXP GERONTOL, V40, P911, DOI 10.1016/j.exger.2005.08.009
   Schrempf W, 2014, J PARKINSON DIS, V4, P211, DOI 10.3233/JPD-130301
   Stone BM, 2000, SLEEP, V23, P663
   Takeuchi N, 2001, PSYCHIAT CLIN NEUROS, V55, P267, DOI 10.1046/j.1440-1819.2001.00854.x
   van der Schyf CJ, 1999, NEUROTOX RES, V1, P261, DOI 10.1007/BF03033256
   Videnovic A, 2014, JAMA NEUROL, V71, P463, DOI 10.1001/jamaneurol.2013.6239
   Wailke S, 2011, EUR J NEUROL, V18, P590, DOI 10.1111/j.1468-1331.2010.03213.x
   Willis GL, 1999, PHYSIOL BEHAV, V66, P785, DOI 10.1016/S0031-9384(99)00023-2
   Zhdanova IV, 2002, PHYSIOL BEHAV, V75, P523, DOI 10.1016/S0031-9384(02)00654-6
   Zhdanova IV, 1997, SLEEP, V20, P899
NR 29
TC 22
Z9 25
U1 0
U2 18
PU ELSEVIER
PI AMSTERDAM
PA RADARWEG 29, 1043 NX AMSTERDAM, NETHERLANDS
SN 1389-9457
EI 1878-5506
J9 SLEEP MED
JI Sleep Med.
PD OCT 15
PY 2015
VL 16
IS 10
BP 1245
EP 1251
DI 10.1016/j.sleep.2015.06.018
PG 7
WC Clinical Neurology
SC Neurosciences & Neurology
GA CS5BQ
UT WOS:000362091100012
PM 26429753
DA 2024-02-02
ER

PT J
AU Pont-Sunyer, C
   Hotter, A
   Gaig, C
   Seppi, K
   Compta, Y
   Katzenschlager, R
   Mas, N
   Hofeneder, D
   Brücke, T
   Bayés, A
   Wenzel, K
   Infante, J
   Zach, H
   Pirker, W
   Posada, IJ
   Alvarez, R
   Ispierto, L
   De Fàbregues, O
   Callén, A
   Palasí, A
   Aguilar, M
   Martí, MJ
   Valldeoriola, F
   Salamero, M
   Poewe, W
   Tolosa, E
AF Pont-Sunyer, Claustre
   Hotter, Anna
   Gaig, Carles
   Seppi, Klaus
   Compta, Yaroslau
   Katzenschlager, Regina
   Mas, Natalia
   Hofeneder, Dominik
   Bruecke, Thomas
   Bayes, Angels
   Wenzel, Karoline
   Infante, Jon
   Zach, Heidemarie
   Pirker, Walter
   Posada, Ignacio J.
   Alvarez, Ramiro
   Ispierto, Lourdes
   De Fabregues, Oriol
   Callen, Antoni
   Palasi, Antoni
   Aguilar, Miquel
   Jose Marti, Maria
   Valldeoriola, Francesc
   Salamero, Manel
   Poewe, Werner
   Tolosa, Eduardo
TI The Onset of Nonmotor Symptoms in Parkinson's Disease (The ONSET PD Study)
SO MOVEMENT DISORDERS
LA English
DT Article
DE Parkinson's disease; premotor phase; nonmotor symptoms
ID olfactory dysfunction; risk; subtypes; identification; association; dementia; phase
AB Nonmotor symptoms (NMS) in Parkinson's disease (PD) can precede onset of motor symptoms. Relationship between premotor symptoms onset and motor features is limited. Our aim is to describe the presence and perceived onset of NMS in PD as well as their possible association with motor phenotype. Presence and onset of NMS were assessed by a custom-made questionnaire in 109 newly diagnosed untreated PD patients and 107 controls from 11 Spanish and Austrian centers. Seventeen of thirty-one NMS were more common in patients than controls (P<0.05). They were usually mild and frequently reported to occur at different time-spans before motor symptoms. Anhedonia, apathy, memory complaints, and inattention occurred more frequently during the 2-year premotor period. Those reported more frequently in the 2- to 10-year premotor period were smell loss, mood disturbances, taste loss, excessive sweating, fatigue, and pain. Constipation, dream-enacting behavior, excessive daytime sleepiness, and postprandial fullness were frequently perceived more than 10 years before motor symptoms. No correlation between NMS burden and motor severity, age, or gender was observed. NMS associated in four clusters: rapid eye movement sleep behavior disorder symptoms-constipation, cognition-related, mood-related, and sensory clusters. No cluster was associated with a specific motor phenotype or severity. NMS are common in early unmedicated PD and frequently reported to occur in the premotor period. They are generally mild, but a patient subgroup showed high NMS burden mainly resulting from cognition-related symptoms. Certain NMS when present at the time of assessment or in the premotor stage, either alone or in combination, allowed discriminating PD from controls. (c) 2014 International Parkinson and Movement Disorder Society
C1 [Pont-Sunyer, Claustre; Gaig, Carles; Compta, Yaroslau; Mas, Natalia; Jose Marti, Maria; Valldeoriola, Francesc; Salamero, Manel; Tolosa, Eduardo] Univ Barcelona, Hosp Clin Barcelona, Ctr Invest Biomed Red Enfermedades Neurodegenerat, Neurol Serv,IDIBAPS, Catalonia, Spain.
   [Hotter, Anna; Seppi, Klaus; Poewe, Werner] Med Univ Innsbruck, Dept Neurol, A-6020 Innsbruck, Austria.
   [Hotter, Anna; Seppi, Klaus; Katzenschlager, Regina; Hofeneder, Dominik; Bruecke, Thomas; Wenzel, Karoline; Zach, Heidemarie; Pirker, Walter; Poewe, Werner] Austrian PD Study Grp, Vienna, Austria.
   [Katzenschlager, Regina] Sozialmed Zentrum Ost, Dept Neurol, Vienna, Austria.
   [Katzenschlager, Regina] Sozialmed Zentrum Ost, Karl Landsteiner Inst Neuroimmunol & Neurodegener, Vienna, Austria.
   [Hofeneder, Dominik; Bruecke, Thomas] Wilhelminenspital Stadt Wien, Dept Neurol, Vienna, Austria.
   [Bayes, Angels] Unidad Parkinson Teknon, Barcelona, Spain.
   [Wenzel, Karoline] Med Univ Graz, Dept Neurol, Graz, Austria.
   [Infante, Jon] Univ Cantabria, Neurol Serv, Hosp Univ Marques de Valdecilla, E-39005 Santander, Spain.
   [Zach, Heidemarie; Pirker, Walter] Allgemeines Krankenhaus Stadt Wien, Dept Neurol, Vienna, Austria.
   [Posada, Ignacio J.] Univ Complutense, Hosp Univ 12 Octubre, Neurol Serv, E-28040 Madrid, Spain.
   [Alvarez, Ramiro; Ispierto, Lourdes] Hosp Badalona Germans Trias & Pujol, Neurol Serv, Dept Neurosci, Badalona, Spain.
   [De Fabregues, Oriol; Callen, Antoni; Palasi, Antoni] Autonomous Univ Barcelona, Dept Neurol, Hosp Univ Vall dHebron, Movement Disorders Unit,Inst Recerca Vall dHebron, Barcelona, Spain.
   [Aguilar, Miquel] Hosp Mutua Terrassa, Neurol Serv, Terrassa, Spain.
C3 CIBERNED; University of Barcelona; Hospital Clinic de Barcelona; IDIBAPS; Medical University of Innsbruck; Donauspital; Donauspital; Wilhelminenspital; Medical University of Graz; Universidad de Cantabria; Hospital Universitario Marques de Valdecilla (HUMV); Complutense University of Madrid; Hospital Universitario 12 de Octubre; Hospital Germans Trias i Pujol; Autonomous University of Barcelona; Hospital Universitari Vall d'Hebron; Vall d'Hebron Institut de Recerca (VHIR); Hospital Universitario Mutua Terrassa
RP Tolosa, E (corresponding author), Hosp Clin Barcelona, Neurol Serv, C Villarroel 170, E-08036 Barcelona, Spain.
EM etolosa@clinic.ub.es
FU CIBERNED POST-MIR [CM08/013]
CR Aarsland D, 2003, ARCH NEUROL-CHICAGO, V60, P387, DOI 10.1001/archneur.60.3.387
   Abbott RD, 2005, NEUROLOGY, V65, P1442, DOI 10.1212/01.wnl.0000183056.89590.0d
   Abbott RD, 2001, NEUROLOGY, V57, P456, DOI 10.1212/WNL.57.3.456
   Baba T, 2012, BRAIN, V135, P161, DOI 10.1093/brain/awr321
   Becker G., 2002, J NEUROL S3, V249, P0, DOI 10.1007/S00415-002-1309-9
   Berg D, 2013, EUR J NEUROL, V20, P102, DOI 10.1111/j.1468-1331.2012.03798.x
   Braak H, 2003, NEUROBIOL AGING, V24, P197, DOI 10.1016/S0197-4580(02)00065-9
   Busková J, 2011, J NEUROL, V258, P2254, DOI 10.1007/s00415-011-6109-7
   Chaudhuri KR, 2007, MOVEMENT DISORD, V22, P1901, DOI 10.1002/mds.21596
   Chaudhuri KR, 2006, MOVEMENT DISORD, V21, P916, DOI 10.1002/mds.20844
   Domellöf ME, 2011, MOVEMENT DISORD, V26, P2183, DOI 10.1002/mds.23814
   DOTY RL, 1984, PHYSIOL BEHAV, V32, P489, DOI 10.1016/0031-9384(84)90269-5
   Doty RL., 1995, THE SMELL IDENTIFICATION TEST ADMINISTRATION MANUAL, V0, P0
   Duncan GW, 2014, MOVEMENT DISORD, V29, P195, DOI 10.1002/mds.25664
   Erro R, 2013, PLOS ONE, V8, P0, DOI 10.1371/journal.pone.0070244
   Erro R, 2013, J NEUROL NEUROSUR PS, V84, P14, DOI 10.1136/jnnp-2012-303419
   Factor SA, 2011, J NEUROL NEUROSUR PS, V82, P564, DOI 10.1136/jnnp.2010.222042
   Gaenslen A, 2011, MOVEMENT DISORD, V26, P653, DOI 10.1002/mds.23499
   Gao X, 2007, AM J EPIDEMIOL, V166, P1446, DOI 10.1093/aje/kwm246
   Goetz CG, 2003, MOVEMENT DISORD, V18, P738, DOI 10.1002/mds.10473
   Goetz CG, 2008, MOVEMENT DISORD, V23, P2129, DOI 10.1002/mds.22340
   Gonera EG, 1997, MOVEMENT DISORD, V12, P871, DOI 10.1002/mds.870120607
   HOEHN MM, 1967, NEUROLOGY, V17, P427, DOI 10.1212/WNL.17.5.427
   HUGHES AJ, 1992, J NEUROL NEUROSUR PS, V55, P181, DOI 10.1136/jnnp.55.3.181
   Hummel T, 1997, CHEM SENSES, V22, P39, DOI 10.1093/chemse/22.1.39
   Iranzo A, 2006, LANCET NEUROL, V5, P572, DOI 10.1016/S1474-4422(06)70476-8
   Khoo TK, 2013, NEUROLOGY, V80, P276, DOI 10.1212/WNL.0b013e31827deb74
   Kim HJ, 2009, J NEUROL SCI, V287, P200, DOI 10.1016/j.jns.2009.07.026
   Kumru H, 2007, SLEEP MED, V8, P779, DOI 10.1016/j.sleep.2007.02.005
   MacQueen J., 1967, P 5 BERK S MATH STAT, V5.1, P281, DOI 10.1234/12345678
   Martinez-Martin P, 2015, EUR J NEUROL, V22, P37, DOI 10.1111/ene.12165
   Mollenhauer B, 2013, NEUROLOGY, V81, P1226, DOI 10.1212/WNL.0b013e3182a6cbd5
   Müller B, 2011, MOVEMENT DISORD, V26, P65, DOI 10.1002/mds.23387
   OSullivan SS, 2008, MOVEMENT DISORD, V23, P101, DOI 10.1002/mds.21813
   Postuma RB, 2006, NEUROLOGY, V66, P845, DOI 10.1212/01.wnl.0000203648.80727.5b
   Rajput AH, 2009, NEUROLOGY, V73, P206, DOI 10.1212/WNL.0b013e3181ae7af1
   Reijnders JSAM, 2009, PARKINSONISM RELAT D, V15, P379, DOI 10.1016/j.parkreldis.2008.09.003
   Romenets Silvia Rios, 2012, MOV DISORD, V27, P996, DOI 10.1002/mds.25086
   Ross GW, 2008, ANN NEUROL, V63, P167, DOI 10.1002/ana.21291
   Schwab RS., 1969, 3 S PARK DIS, V0, P152
   Shiba M, 2000, MOVEMENT DISORD, V15, P669, DOI 10.1002/1531-8257(200007)15:4<669::AID-MDS1011>3.0.CO;2-5
   Siderowf A, 2012, MOVEMENT DISORD, V27, P406, DOI 10.1002/mds.24892
   Stern MB, 2010, MOVEMENT DISORD, V25, PS89, DOI 10.1002/mds.22719
   STERN MB, 1994, NEUROLOGY, V44, P266, DOI 10.1212/WNL.44.2.266
   Tolosa E, 2007, PARKINSONISM RELAT D, V13, PS2, DOI 10.1016/j.parkreldis.2007.06.007
   Tolosa E, 2009, NEUROLOGY, V72, PS1, DOI 10.1212/WNL.0b013e318198dace
   van Rooden SM, 2011, MOVEMENT DISORD, V26, P51, DOI 10.1002/mds.23346
   van Rooden SM, 2010, MOVEMENT DISORD, V25, P969, DOI 10.1002/mds.23116
   Visser M, 2004, MOVEMENT DISORD, V19, P1306, DOI 10.1002/mds.20153
   WARD JH, 1963, J AM STAT ASSOC, V58, P236, DOI 10.2307/2282967
NR 50
TC 342
Z9 385
U1 3
U2 77
PU WILEY
PI HOBOKEN
PA 111 RIVER ST, HOBOKEN 07030-5774, NJ USA
SN 0885-3185
EI 1531-8257
J9 MOVEMENT DISORD
JI Mov. Disord.
PD FEB 15
PY 2015
VL 30
IS 2
BP 229
EP 237
DI 10.1002/mds.26077
PG 9
WC Clinical Neurology
SC Neurosciences & Neurology
GA CB0IZ
UT WOS:000349310600017
PM 25449044
DA 2024-02-02
ER

PT J
AU Dragon, EM
   Chen, ZX
   Ondo, WG
AF Dragon, Elizabeth M.
   Chen, Zhongxue
   Ondo, William G.
TI Does idiopathic restless legs syndrome delay onset and reduce severity of Parkinson's disease: a pilot study
SO INTERNATIONAL JOURNAL OF NEUROSCIENCE
LA English
DT Article
DE restless legs syndrome; Parkinson's disease; iron; neurodegeneration; prognosis; Willis Ekbom disease
ID dopaminergic-neurons; iron deprivation; spinal-cord; brain; expression; mice
AB Parkinson's disease (PD) populations show that about 20% of patients meet criteria for restless legs syndrome (RLS). Nevertheless, pathological differences suggest RLS may actually prevent PD. Over 15 years, we collected patients with idiopathic RLS preceding onset of PD, as defined by onset of RLS greater than 5 years before motor symptoms of PD, or a family history of RLS and onset of RLS at least 1 year before PD. We then compared these to a control group of PD without RLS for demographics, age of onset, motor progression, dyskinesia, L-dopa equivalent dose, and PD phenotype at onset. The RLS/PD group (N = 36) had 13 females with 18 having a positive family history of RLS and six with a family history of PD. The PD control group (N = 36) had 10 females with 1 having a family history of RLS and nine with family history of PD. Age at motor onset of PD in the RLS/PD was older (64.15 +/- 6.44 years vs. 56.81 +/- 10.68) than for controls with PD (p < 0.001). After correcting for other risk factors and duration of follow-up, patients with idiopathic PD (21/36) developed dyskinesia more than RLS/PD (4/32) at final visit (p = 0.01). Our data suggest that idiopathic RLS may delay the onset of PD, reduce dyskinesia occurrence, and possibly reduce progression of PD.
C1 [Dragon, Elizabeth M.] Baylor Coll Med, Dept Neurol, Houston, TX 77030 USA.
   [Chen, Zhongxue] Indiana Univ, Dept Epidemiol & Biostat, Biostat, Sch Publ Hlth, Bloomington, IN USA.
   [Ondo, William G.] Univ Texas Hlth Sci Ctr Houston, Dept Neurol, Houston, TX 77030 USA.
C3 Baylor College of Medicine; Indiana University System; Indiana University Bloomington; University of Texas System; University of Texas Health Science Center Houston
RP Ondo, WG (corresponding author), Univ Texas Hlth Sci Ctr Houston, Dept Neurol, 6410 Fannin,Suite 1014, Houston, TX 77030 USA.
EM William.Ondo@uth.tmc.edu
FU Ipsen; USWorldMeds; Xenoport; PSG; HSG
CR Angelini M, 2011, J NEUROL SCI, V310, P286, DOI 10.1016/j.jns.2011.08.012
   BENSHACHAR D, 1985, J NEUROCHEM, V45, P999, DOI 10.1111/j.1471-4159.1985.tb05514.x
   Connor JR, 2009, BRAIN, V132, P2403, DOI 10.1093/brain/awp125
   Connor JR, 2003, NEUROLOGY, V61, P304, DOI 10.1212/01.WNL.0000078887.16593.12
   De Rosa A, 2013, INT J NEUROSCI, V123, P283, DOI 10.3109/00207454.2012.756485
   Earley CJ, 2006, SLEEP MED, V7, P458, DOI 10.1016/j.sleep.2005.11.009
   Friedman A, 2009, PARKINSONISM RELAT D, V15, PS212, DOI 10.1016/S1353-8020(09)70817-X
   Gao XA, 2010, MOVEMENT DISORD, V25, P2654, DOI 10.1002/mds.23256
   Gjerstad MD, 2011, NEUROLOGY, V77, P1941, DOI 10.1212/WNL.0b013e31823a0cc8
   Gómez-Esteban JC, 2007, MOVEMENT DISORD, V22, P1912, DOI 10.1002/mds.21624
   Kumar S, 2002, MOVEMENT DISORD, V17, P775, DOI 10.1002/mds.10167
   Kwon DY, 2010, MOVEMENT DISORD, V25, P1373, DOI 10.1002/mds.23066
   Martin WRW, 2008, NEUROLOGY, V70, P1411, DOI 10.1212/01.wnl.0000286384.31050.b5
   Oakley AE, 2007, NEUROLOGY, V68, P1820, DOI 10.1212/01.wnl.0000262033.01945.9a
   Ondo WG, 2002, ARCH NEUROL-CHICAGO, V59, P421, DOI 10.1001/archneur.59.3.421
   Peralta CM, 2009, MOVEMENT DISORD, V24, P2076, DOI 10.1002/mds.22694
   Qu S, 2007, J NEUROPATH EXP NEUR, V66, P383, DOI 10.1097/nen.0b013e3180517b5f
   Ryu JH, 2011, PARKINSONISM RELAT D, V17, P201, DOI 10.1016/j.parkreldis.2010.11.014
   SCATTON B, 1986, BRAIN RES, V380, P181, DOI 10.1016/0006-8993(86)91446-0
   Shin HY, 2013, PARKINSONISM RELAT D, V19, P355, DOI 10.1016/j.parkreldis.2012.09.009
   Tan EK, 2002, J NEUROL SCI, V196, P33, DOI 10.1016/S0022-510X(02)00020-5
   Walters AS, 2003, J SLEEP RES, V12, P343, DOI 10.1046/j.0962-1105.2003.00368.x
   Wang XS, 2004, J NEUROL SCI, V220, P59, DOI 10.1016/j.jns.2004.02.004
   Zhao HR, 2007, J NEUROSCI RES, V85, P1065, DOI 10.1002/jnr.21207
NR 24
TC 9
Z9 9
U1 0
U2 1
PU TAYLOR & FRANCIS LTD
PI ABINGDON
PA 4 PARK SQUARE, MILTON PARK, ABINGDON OX14 4RN, OXON, ENGLAND
SN 0020-7454
EI 1563-5279
J9 INT J NEUROSCI
JI Int. J. Neurosci.
PD JUL 15
PY 2015
VL 125
IS 7
BP 526
EP 530
DI 10.3109/00207454.2014.987771
PG 5
WC Neurosciences
SC Neurosciences & Neurology
GA CP4WV
UT WOS:000359884200008
PM 25405536
DA 2024-02-02
ER

PT J
AU Kadastik-Eerme, L
   Rosenthal, M
   Paju, T
   Muldmaa, M
   Taba, P
AF Kadastik-Eerme, Liis
   Rosenthal, Marika
   Paju, Tiiu
   Muldmaa, Mari
   Taba, Pille
TI Health-related quality of life in Parkinson's disease: a cross-sectional study focusing on non-motor symptoms
SO HEALTH AND QUALITY OF LIFE OUTCOMES
LA English
DT Article
DE Depression; Health-related quality of life; Impulse control disorders; MDS-UPDRS; Non-motor symptoms; Multiple regression analysis; Parkinson's disease; PDQ-39
ID depression; determinants; prevalence; validation; disability; inventory; motor
AB Background: The objective of this study was to investigate factors affecting health-related quality of life (HRQoL) among Estonian persons with Parkinson's disease (PD). Methods: 268 persons with PD were evaluated using: the Movement Disorder Society Unified Parkinson's Disease Rating Scale (MDS-UPDRS); the Hoehn and Yahr scale (HY); the Schwab and England Activities of Daily Living scale (SE-ADL); the Beck Depression Inventory (BDI); the Mini Mental State Examination (MMSE); the Parkinson's Disease Questionnaire (PDQ-39). Additional questions on clinical and socio-demographic variables were asked during a semi-structured interview. Predictors of HRQoL were tested using multiple regression analysis. Results: The main predictors of low HRQoL were depression and motor and non-motor aspects of daily living. 59.9 % of the variation in the PDQ-39 summary index (SI) score was explained by the predictive variables identified in this study. None of the socio-demographic variables (age, gender, urban/rural living, marital status, living alone/with others, education level) were significant predictors of HRQoL. Prevalence of non-motor Parkinson's symptoms were high (99.6 %); cognitive impairment, sleep and urinary problems were the most common. All non-motor symptoms correlated significantly with low HRQoL, except the features of impulse control disorders (ICDs). Conclusions: Depression and motor and non-motor daily living experiences were found to be significant and independent factors of low HRQoL in persons with PD. Depression was the strongest determinant of low HRQoL. Our results highlight the importance of recognition and management of non-motor symptoms, as these features had more impact on patients' HRQoL than clinically assessed motor symptoms.
C1 [Kadastik-Eerme, Liis; Rosenthal, Marika; Paju, Tiiu; Muldmaa, Mari; Taba, Pille] Tartu Univ Hosp, Dept Neurosurg & Neurol, EE-51014 Tartu, Estonia.
RP Taba, P (corresponding author), Tartu Univ Hosp, Dept Neurosurg & Neurol, L Puusepa 8, EE-51014 Tartu, Estonia.
EM Pille.Taba@kliinikum.ee
FU EU European Regional Development Fund [3.2.1001.11-0017]; Estonian Research Council [IUT2-4]
CR BECK AT, 1961, ARCH GEN PSYCHIAT, V4, P561, DOI 10.1001/archpsyc.1961.01710120031004
   Carod-Artal FJ, 2007, MOVEMENT DISORD, V22, P1408, DOI 10.1002/mds.21408
   Chaudhuri KR, 2011, PARKINSONISM RELAT D, V17, P717, DOI 10.1016/j.parkreldis.2011.02.018
   Djamshidian A, 2011, J NEUROL SCI, V310, P183, DOI 10.1016/j.jns.2011.07.031
   FOLSTEIN MF, 1975, J PSYCHIAT RES, V12, P189, DOI 10.1016/0022-3956(75)90026-6
   Gallagher DA, 2010, MOVEMENT DISORD, V25, P2493, DOI 10.1002/mds.23394
   GIBB WRG, 1988, J NEUROL NEUROSUR PS, V51, P745, DOI 10.1136/jnnp.51.6.745
   Giovannoni G, 2000, J NEUROL NEUROSUR PS, V68, P423, DOI 10.1136/jnnp.68.4.423
   Goetz CG, 2008, MOVEMENT DISORD, V23, P2129, DOI 10.1002/mds.22340
   HOEHN MM, 1967, NEUROLOGY, V17, P427, DOI 10.1212/WNL.17.5.427
   Jenkinson C, 1997, AGE AGEING, V26, P353, DOI 10.1093/ageing/26.5.353
   Klepac N, 2007, EUR J NEUROL, V14, P194, DOI 10.1111/j.1468-1331.2006.01604.x
   Krikmann Ü, 2008, HEALTH QUAL LIFE OUT, V6, P0, DOI 10.1186/1477-7525-6-23
   Leentjens AFG, 2000, MOVEMENT DISORD, V15, P1221, DOI 10.1002/1531-8257(200011)15:6<1221::AID-MDS1024>3.0.CO;2-H
   Leentjens AFG, 2002, ACTA PSYCHIAT SCAND, V106, P196, DOI 10.1034/j.1600-0447.2002.02045.x
   Lees AJ, 2009, LANCET, V373, P2055, DOI 10.1016/S0140-6736(09)60492-X
   Martinez-Martin P, 2011, MOVEMENT DISORD, V26, P399, DOI 10.1002/mds.23462
   Muslimovic D, 2008, NEUROLOGY, V70, P2241, DOI 10.1212/01.wnl.0000313835.33830.80
   Oguh O, 2014, PARKINSONISM RELAT D, V20, P1221, DOI 10.1016/j.parkreldis.2014.09.008
   Ondo WG, 2008, PARKINSONISM RELAT D, V14, P28, DOI 10.1016/j.parkreldis.2007.05.006
   PETO V, 1995, QUAL LIFE RES, V4, P241, DOI 10.1007/BF02260863
   Phu AL, 2014, J CLIN NEUROSCI, V21, P63, DOI 10.1016/j.jocn.2013.02.032
   Poewe Werner, 2009, PARKINSONISM RELAT DISORD, V15 Suppl 4, PS28, DOI 10.1016/S1353-8020(09)70831-4
   Rodriguez-Blazquez C, 2013, PARKINSONISM RELAT D, V19, P889, DOI 10.1016/j.parkreldis.2013.05.017
   Schwab RS, 1969, 3 S PARK DIS, V0, P152
   Slaughter JR, 2001, J NEUROPSYCH CLIN N, V13, P187, DOI 10.1176/appi.neuropsych.13.2.187
   Solla P, 2012, J NEUROL SCI, V323, P33, DOI 10.1016/j.jns.2012.07.026
   Sonnenberg CM, 2000, ACTA PSYCHIAT SCAND, V101, P286, DOI 10.1034/j.1600-0447.2000.101004286.x
   van der Hoek TC, 2011, J NEUROL SCI, V310, P220, DOI 10.1016/j.jns.2011.07.007
   Voon V, 2011, ANN NEUROL, V69, P986, DOI 10.1002/ana.22356
   Winter Y, 2010, PARKINSONISM RELAT D, V16, P243, DOI 10.1016/j.parkreldis.2009.11.012
NR 33
TC 79
Z9 89
U1 0
U2 28
PU BMC
PI LONDON
PA CAMPUS, 4 CRINAN ST, LONDON N1 9XW, ENGLAND
SN 
EI 1477-7525
J9 HEALTH QUAL LIFE OUT
JI Health Qual. Life Outcomes
PD JUN 20
PY 2015
VL 13
IS 
BP 
EP 
DI 10.1186/s12955-015-0281-x
PG 8
WC Health Care Sciences & Services; Health Policy & Services
SC Health Care Sciences & Services
GA CK8HR
UT WOS:000356479600001
PM 26088201
DA 2024-02-02
ER

PT J
AU Deli, G
   Aschermann, Z
   Acs, P
   Bosnyák, E
   Janszky, J
   Faludi, B
   Makkos, A
   Kovács, M
   Komoly, S
   Balás, I
   Dóczi, T
   Kovács, N
AF Deli, Gabriella
   Aschermann, Zsuzsanna
   Acs, Peter
   Bosnyak, Edit
   Janszky, Jozsef
   Faludi, Bela
   Makkos, Attila
   Kovacs, Marton
   Komoly, Samuel
   Balas, Istvan
   Doczi, Tamas
   Kovacs, Norbert
TI Bilateral Subthalamic Stimulation can Improve Sleep Quality in Parkinson's Disease
SO JOURNAL OF PARKINSONS DISEASE
LA English
DT Article
DE Sleep; non-motor symptoms; subthalamic deep brain stimulation; restless legs syndrome
ID deep-brain-stimulation; mds-updrs; scale; impact
AB Background: Sleep problems are among the most common non-motor symptoms of Parkinson's disease (PD). The PD Sleep Scale 2nd version (PDSS-2) improved the original PDSS by adding more items on different aspects of sleep problems, making it a more robust tool to evaluate the severity of sleep disturbances. However, previous studies on deep brain stimulation (DBS) have not used the PDSS-2. Objective: To determine if the PDSS-2 could detect improvement reliably in sleep problems after bilateral subthalamic nucleus DBS for PD. Methods: In this prospective study, 25 consecutive patients undergoing DBS implantation were enrolled. Patients were examined twice: 1 week prior to the DBS implantation (baseline) and 12 months postoperatively. Severity of PD symptoms were assessed by the Movement Disorders Society Unified PD Rating Scale (MDS-UPDRS) and the Non-Motor Symptoms Scale (NMSS). Presence and severity of sleep disturbances were specifically measured by PDSS-2. Results: Total score of MDS-UPDRS improved from 81 (median, interquartile-range: 63-103) to 55 points (median, IQR: 46-75, p < 0.001). Health-related quality of life, measured by PDQ-39, also improved from 29 (IQR: 18-40) to 15 (IQR: 9-28) points (p = 0.002). Most domains of NMSS also improved. At baseline 13 patients reported sleep problems, but 1 year after DBS implantation only 3 did (p = 0.012). Although only 6 out of 15 items showed a significant decrease after DBS implantation, the total score of PDSS-2 decreased from 24 (IQR: 17-32) to 10 (IQR: 7-18) points (P < 0.001). Conclusions: Based on our results, PDSS-2 can detect improvements in sleep quality reliably after DBS implantation.
C1 [Deli, Gabriella; Makkos, Attila; Kovacs, Marton] Univ Pecs, Doctoral Sch Clin Neurosci, H-7633 Pecs, Hungary.
   [Deli, Gabriella; Aschermann, Zsuzsanna; Acs, Peter; Bosnyak, Edit; Janszky, Jozsef; Faludi, Bela; Komoly, Samuel; Kovacs, Norbert] Univ Pecs, Dept Neurol, H-7633 Pecs, Hungary.
   [Janszky, Jozsef; Doczi, Tamas; Kovacs, Norbert] MTA PTE Clin Neurosci MR Res Grp, Pecs, Hungary.
   [Balas, Istvan; Doczi, Tamas] Univ Pecs, Dept Neurosurg, H-7633 Pecs, Hungary.
C3 University of Pecs; University of Pecs; University of Pecs; University of Pecs
RP Kovács, N (corresponding author), Univ Pecs, Dept Neurol, Ret Utca 2, H-7633 Pecs, Hungary.
EM kovacsnorbert06@gmail.com
FU GlaxoSmithKline; UCB; Teva Pharmaceutical Industries Ltd.; Valenat; Biogen; TEVA; Astellas; Pfizer; Novartis; Medtronic; Boehringer Ingelheim; Krka; Abbvie; Eisai
CR Antonini A, 2004, SLEEP MED, V5, P211, DOI 10.1016/j.sleep.2003.10.011
   Zea-Sevilla MA, 2014, J NEURAL TRANSM, V121, PS33, DOI 10.1007/s00702-014-1217-z
   Chahine LM, 2011, PARKINSONISM RELAT D, V17, P208, DOI 10.1016/j.parkreldis.2010.11.017
   Chaudhuri KR, 2002, J NEUROL NEUROSUR PS, V73, P629, DOI 10.1136/jnnp.73.6.629
   Chen Jie, 2011, ZHONGHUA YI XUE ZA ZHI, V91, P291
   Chou KL, 2013, PARKINSONISM RELAT D, V19, P966, DOI 10.1016/j.parkreldis.2013.06.010
   Deuschl G, 2006, NEW ENGL J MED, V355, P896, DOI 10.1056/NEJMoa060281
   Follett KA, 2010, NEW ENGL J MED, V362, P2077, DOI 10.1056/NEJMoa0907083
   Goetz CG, 2007, MOVEMENT DISORD, V22, P41, DOI 10.1002/mds.21198
   Hagell P, 2007, J SLEEP RES, V16, P102, DOI 10.1111/j.1365-2869.2007.00570.x
   Högl B, 2010, MOVEMENT DISORD, V25, P2704, DOI 10.1002/mds.23190
   Horváth K, 2014, IDEGGYOGY SZEMLE, V67, P129
   Horváth K, 2014, PARKINSONS DIS-US, V2014, P0, DOI 10.1155/2014/806169
   Horváth K, 2014, J PARKINSON DIS, V4, P687, DOI 10.3233/JPD-140459
   Kaszás B, 2012, PARKINSONISM RELAT D, V18, P553, DOI 10.1016/j.parkreldis.2012.02.010
   Kovacs N., 2013, J NEUROL SCI, V333, Pe139, DOI 10.1016/j.jns.2013.07.462
   Kovács N, 2008, IDEGGYOGY SZEMLE, V61, P4
   Litvan I, 2003, MOVEMENT DISORD, V18, P467, DOI 10.1002/mds.10459
   Lyons KE, 2006, J NEUROSURG, V104, P502, DOI 10.3171/jns.2006.104.4.502
   Martinez-Martin P, 2011, MOVEMENT DISORD, V26, P399, DOI 10.1002/mds.23462
   Monaca C, 2004, J NEUROL, V251, P214, DOI 10.1007/s00415-004-0305-7
   Pal E, 2010, MOVEMENT DISORD, V25, P2311, DOI 10.1002/mds.23270
   Santos-García D, 2013, J NEUROL SCI, V332, P136, DOI 10.1016/j.jns.2013.07.005
   Tomlinson CL, 2010, MOVEMENT DISORD, V25, P2649, DOI 10.1002/mds.23429
   Trenkwalder C, 2011, MOVEMENT DISORD, V26, P644, DOI 10.1002/mds.23476
   Volosin Marta, 2013, PSYCHIATR HUNG, V28, P370
NR 27
TC 28
Z9 32
U1 0
U2 5
PU IOS PRESS
PI AMSTERDAM
PA NIEUWE HEMWEG 6B, 1013 BG AMSTERDAM, NETHERLANDS
SN 1877-7171
EI 1877-718X
J9 J PARKINSON DIS
JI J. Parkinsons Dis.
PD JUN 15
PY 2015
VL 5
IS 2
BP 361
EP 368
DI 10.3233/JPD-150540
PG 8
WC Neurosciences
SC Neurosciences & Neurology
GA CJ8GL
UT WOS:000355738100016
PM 25757828
DA 2024-02-02
ER

PT J
AU Bataveljic, D
   Petrovic, J
   Lazic, K
   Saponjic, J
   Andjus, P
AF Bataveljic, Danijela
   Petrovic, Jelena
   Lazic, Katarina
   Saponjic, Jasna
   Andjus, Pavle
TI Glial Response in the Rat Models of Functionally Distinct Cholinergic Neuronal Denervations
SO JOURNAL OF NEUROSCIENCE RESEARCH
LA English
DT Article
DE astroglia; microglia; excitotoxic lesion; pedunculopontine tegmental nucleus; nucleus basalis
ID pedunculopontine tegmental nucleus; pontine reticular-formation; respiratory pattern; basal forebrain; brain-stem; rem-sleep; acetylcholine-release; transitions structure; alzheimers-disease; parkinson disease
AB Alzheimer's disease (AD) involves selective loss of basal forebrain cholinergic neurons, particularly in the nucleus basalis (NB). Similarly, Parkinson's disease (PD) might involve the selective loss of pedunculopontine tegmental nucleus (PPT) cholinergic neurons. Therefore, lesions of these functionally distinct cholinergic centers in rats might serve as models of AD and PD cholinergic neuropathologies. Our previous articles described dissimilar sleep/wake-state disorders in rat models of AD and PD cholinergic neuropathologies. This study further examines astroglial and microglial responses as underlying pathologies in these distinct sleep disorders. Unilateral lesions of the NB or the PPT were induced with rats under ketamine/diazepam anesthesia (50 mg/kg i.p.) by using stereotaxically guided microinfusion of the excitotoxin ibotenic acid (IBO). Twenty-one days after the lesion, loss of cholinergic neurons was quantified by nicotinamide adenine dinucleotide phosphate-diaphorase histochemistry, and the astroglial and microglial responses were quantified by glia fibrillary acidic protein/OX42 immunohistochemistry. This study demonstrates, for the first time, the anatomofunctionally related astroglial response following unilateral excitotoxic PPT cholinergic neuronal lesion. Whereas IBO NB and PPT lesions similarly enhanced local astroglial and microglial responses, astrogliosis in the PPT was followed by a remote astrogliosis within the ipslilateral NB. Conversely, there was no microglial response within the NB after PPT lesions. Our results reveal the rostrorostral PPT-NB astrogliosis after denervation of cholinergic neurons in the PPT. This hierarchically and anatomofunctionally guided PPT-NB astrogliosis emerged following cholinergic neuronal loss greater than 17% throughout the overall rostrocaudal PPT dimension. (c) 2014 Wiley Periodicals, Inc.
C1 [Bataveljic, Danijela; Andjus, Pavle] Univ Belgrade, Fac Biol, Ctr Laser Microscopy, Belgrade 11001, Serbia.
   [Petrovic, Jelena; Lazic, Katarina; Saponjic, Jasna] Univ Belgrade, Dept Neurobiol, Inst Biol Res Sinisa Stankovic, Belgrade 11001, Serbia.
C3 University of Belgrade; University of Belgrade
RP Andjus, P (corresponding author), Univ Belgrade, Fac Biol, Dept Physiol & Biochem, Ctr Laser Microscopy, POB 52, Belgrade 11001, Serbia.
EM pandjus@bio.bg.ac.rs
FU Ministry of Education, Science, and Technological Development, Republic of Serbia [OI 173022, III 41005]
CR ANEZAKI T, 1992, BRAIN RES, V574, P63, DOI 10.1016/0006-8993(92)90800-O
   ARENDASH GW, 1987, SCIENCE, V238, P952, DOI 10.1126/science.2890210
   Bjelobaba I, 2013, ARCH ITAL BIOL, V151, P24, DOI 10.4449/aib.v151i1.1465
   Bohnen NI, 2009, NEUROLOGY, V73, P1670, DOI 10.1212/WNL.0b013e3181c1ded6
   Bohnen NI, 2011, BEHAV BRAIN RES, V221, P564, DOI 10.1016/j.bbr.2009.12.048
   Chung WS, 2013, NATURE, V504, P394, DOI 10.1038/nature12776
   Datta S, 2007, NEUROSCI BIOBEHAV R, V31, P775, DOI 10.1016/j.neubiorev.2007.02.004
   Dringenberg HC, 2000, BEHAV BRAIN RES, V115, P235, DOI 10.1016/S0166-4328(00)00261-8
   Dringenberg HC, 2003, NEUROSCIENCE, V119, P839, DOI 10.1016/S0306-4522(03)00197-0
   FUTAMI T, 1995, NEUROSCI RES, V21, P331, DOI 10.1016/0168-0102(94)00869-H
   Hur EE, 2005, J COMP NEUROL, V483, P351, DOI 10.1002/cne.20444
   Inglis WL, 1997, BRAIN RES, V755, P17, DOI 10.1016/S0006-8993(97)00101-7
   Jones BE, 2003, FRONT BIOSCI-LANDMRK, V8, PS438, DOI 10.2741/1074
   Kasymov V, 2013, J NEUROSCI, V33, P435, DOI 10.1523/JNEUROSCI.2813-12.2013
   Kaur S, 2008, J NEUROSCI, V28, P491, DOI 10.1523/JNEUROSCI.1585-07.2008
   Kotagal V, 2012, ANN NEUROL, V71, P560, DOI 10.1002/ana.22691
   Kotagal V, 2012, NEUROSCI LETT, V514, P169, DOI 10.1016/j.neulet.2012.02.083
   LAVOIE B, 1994, J COMP NEUROL, V344, P190, DOI 10.1002/cne.903440203
   LOSIER BJ, 1993, BRAIN RES, V604, P41, DOI 10.1016/0006-8993(93)90350-V
   Lu J, 2006, NATURE, V441, P589, DOI 10.1038/nature04767
   LYDIC R, 1993, AM J PHYSIOL, V264, PR544, DOI 10.1152/ajpregu.1993.264.3.R544
   Monzón-Mayor M, 2000, BRAIN RES, V865, P245, DOI 10.1016/S0006-8993(00)02231-9
   Paxinos G, 2005, RAT BRAIN STEREOTAXI, Vxliii, P0, DOI 10.1016/c2009-0-63235-9
   Paxinos George, 2009, CHEMOARCHITECTONIC ATLAS OF THE RAT BRAIN, V0, P0
   Petrovic J, 2013, BEHAV BRAIN RES, V256, P108, DOI 10.1016/j.bbr.2013.07.047
   Petrovic J, 2013, EXP NEUROL, V247, P562, DOI 10.1016/j.expneurol.2013.02.007
   Pocock JM, 2007, TRENDS NEUROSCI, V30, P527, DOI 10.1016/j.tins.2007.07.007
   RUGG EL, 1992, BRAIN RES, V589, P181, DOI 10.1016/0006-8993(92)91277-L
   Rye DB, 1997, SLEEP, V20, P757, DOI 10.1093/sleep/20.9.757
   Saponjic J, 2005, SLEEP, V28, P560, DOI 10.1093/sleep/28.5.560
   Saponjic J, 2003, RESP PHYSIOL NEUROBI, V138, P223, DOI 10.1016/j.resp.2003.08.002
   Saponjic Jasna, 2005, SLEEP BREATH, V9, P82, DOI 10.1007/s11325-005-0010-5
   Saponjic J, 2006, SLEEP BREATH, V10, P195, DOI 10.1007/s11325-006-0075-9
   Saponjic J, 2013, SLEEP BIOL RHYTHMS, V11, P105, DOI 10.1111/sbr.12011
   Sarter M, 2000, NEUROSCIENCE, V95, P933
   Sarter M, 2009, NAT REV NEUROSCI, V10, P383, DOI 10.1038/nrn2635
   Schliebs R, 2006, J NEURAL TRANSM, V113, P1625, DOI 10.1007/s00702-006-0579-2
   SEMBA K, 1993, J COMP NEUROL, V330, P543, DOI 10.1002/cne.903300410
   SEMBA K, 1989, PROG BRAIN RES, V79, P37
   Swarowskya A, 2008, BEHAV BRAIN RES, V190, P206, DOI 10.1016/j.bbr.2008.02.039
   Takakusaki K, 2004, NEUROSCIENCE, V124, P467, DOI 10.1016/j.neuroscience.2003.12.016
   Toledana A, 2010, ANIMAL MODELS DEMENT, V0, P295
   Toledano A., 2004, CURRENT ALZHEIMER RESEARCH, V1, P189, DOI 10.2174/1567205043332117
   Yang YJ, 2009, NEURON, V61, P880, DOI 10.1016/j.neuron.2009.02.010
   Zmarowski A, 2009, EUR J NEUROSCI, V29, P529, DOI 10.1111/j.1460-9568.2008.06594.x
NR 45
TC 1
Z9 3
U1 0
U2 14
PU WILEY
PI HOBOKEN
PA 111 RIVER ST, HOBOKEN 07030-5774, NJ USA
SN 0360-4012
EI 1097-4547
J9 J NEUROSCI RES
JI J. Neurosci. Res.
PD FEB 15
PY 2015
VL 93
IS 2
BP 244
EP 252
DI 10.1002/jnr.23483
PG 9
WC Neurosciences
SC Neurosciences & Neurology
GA AW7XS
UT WOS:000346475600005
PM 25250774
DA 2024-02-02
ER

PT J
AU Martinez-Ramirez, D
   De Jesus, S
   Walz, R
   Cervantes-Arriaga, A
   Peng-Chen, ZX
   Okun, MS
   Alatriste-Booth, V
   Rodríguez-Violante, M
AF Martinez-Ramirez, Daniel
   De Jesus, Sol
   Walz, Roger
   Cervantes-Arriaga, Amin
   Peng-Chen, Zhongxing
   Okun, Michael S.
   Alatriste-Booth, Vanessa
   Rodriguez-Violante, Mayela
TI A Polysomnographic Study of Parkinson's Disease Sleep Architecture
SO PARKINSONS DISEASE
LA English
DT Article
ID movements; insomnia; disorder; apnea
AB Sleep disturbance is a common nonmotor phenomenon in Parkinson's disease (PD) affecting patient's quality of life. In this study, we examined the association between clinical characteristics with sleep disorders and sleep architecture patterns in a PD cohort. Patients underwent a standardized polysomnography study (PSG) in their "on medication" state. We observed that male gender and disease duration were independently associated with obstructive sleep apnea (OSA). Only lower levodopa equivalent dose (LED) was associated with periodic limb movement disorders (PLMD). REM sleep behavior disorder (RBD) was more common among older patients, with higher MDS-UPDRS III scores, and LED. None of the investigated variables were associated with the awakenings/arousals (A/A). Sleep efficiency was predicted by amantadine usage and age, while sleep stage 1 was predicted by dopamine agonists and Hoehn & Yahr severity. The use of MAO-B inhibitors and MDS-UPDRS part III were predictors of sleep stages 2 and 3. Age was the only predictor of REM sleep stage and gender for total sleep time. We conclude that sleep disorders and architecture are poorly predictable by clinical PD characteristics and other disease related factors must also be contributing to these sleep disturbances.
C1 [Martinez-Ramirez, Daniel; De Jesus, Sol; Walz, Roger; Peng-Chen, Zhongxing; Okun, Michael S.] Univ Florida, Ctr Movement Disorders & Neurorestorat, Dept Neurol, Gainesville, FL 32607 USA.
   [Walz, Roger] Univ Fed Santa Catarina, Dept Clin Med, Ctr Neurociencias Aplicadas, HU, BR-88040970 Florianopolis, SC, Brazil.
   [Cervantes-Arriaga, Amin; Rodriguez-Violante, Mayela] Inst Nacl Neurol & Neurocirug, Lab Clin Enfermedades Neurodegenerat, Clin Trastornos Movimiento, Mexico City 14269, DF, Mexico.
   [Okun, Michael S.] Univ Florida, Ctr Movement Disorders & Neurorestorat, Dept Neurosurg, Gainesville, FL 32610 USA.
   [Alatriste-Booth, Vanessa] Inst Nacl Neurol & Neurocirug, Unidad Med Sueno, Mexico City 14269, DF, Mexico.
C3 State University System of Florida; University of Florida; Universidade Federal de Santa Catarina (UFSC); State University System of Florida; University of Florida
RP Martinez-Ramirez, D (corresponding author), Univ Florida, Ctr Movement Disorders & Neurorestorat, Dept Neurol, Gainesville, FL 32607 USA.
EM daniel.martinez-ramirez@neurology.ufl.edu
FU National Parkinson Foundation; Tyler's Hope; Bachmann-Strauss Foundation
CR Ataide M, 2014, SLEEP DISORD, V2014, P939713, DOI 10.1155/2014/939713
   Bjornarå KA, 2014, CLIN NEUROL NEUROSUR, V124, P37, DOI 10.1016/j.clineuro.2014.06.027
   Chahine LM, 2013, PARKINSONISM RELAT D, V19, P859, DOI 10.1016/j.parkreldis.2013.05.009
   Covassin N, 2012, J NEUROL SCI, V316, P131, DOI 10.1016/j.jns.2012.01.004
   De Cock VC, 2014, PLOS ONE, V9, P0, DOI 10.1371/journal.pone.0107278
   Diederich NJ, 2013, MOVEMENT DISORD, V28, P1443, DOI 10.1002/mds.25520
   Diederich NJ, 2005, SLEEP MED, V6, P313, DOI 10.1016/j.sleep.2005.03.011
   dos Santos AB, 2015, NEUROCHEM RES, V40, P421, DOI 10.1007/s11064-014-1488-7
   Gjerstad MD, 2007, J NEUROL NEUROSUR PS, V78, P476, DOI 10.1136/jnnp.2006.100370
   Goetz CG, 2008, MOVEMENT DISORD, V23, P2129, DOI 10.1002/mds.22340
   Happe S, 2003, J NEUROL, V250, P83, DOI 10.1007/s00415-003-0957-8
   Hughes A, 1992, J NEUROL NEUROSUR PS, V66, P181, DOI 10.1136/JNNP.55.3.181
   Iber C., 2007, THE AASM MANUAL FOR THE SCORING OF SLEEP AND ASSOCIATED EVENTS: RULES, V0, P0
   Kalaitzakis ME, 2013, NEUROPATH APPL NEURO, V39, P644, DOI 10.1111/nan.12024
   Kier A, 2005, ENDOCRINOLOGY, V146, P1338, DOI 10.1210/en.2004-0650
   Kryger MH, 2021, PRINCIPLES AND PRACTICE OF SLEEP MEDICINE, V0, P0
   Kumar S, 2002, MOVEMENT DISORD, V17, P775, DOI 10.1002/mds.10167
   Martínez-Martín P, 2015, PARKINSONISM RELAT D, V21, P50, DOI 10.1016/j.parkreldis.2014.10.026
   Nadorff MR, 2013, J GERONTOL B-PSYCHOL, V68, P145, DOI 10.1093/geronb/gbs061
   Nomura T, 2013, J NEUROL SCI, V327, P22, DOI 10.1016/j.jns.2013.01.036
   Ondo WG, 2014, J NEURAL TRANSM, V121, PS3, DOI 10.1007/s00702-014-1239-6
   Peeraully T, 2012, MOVEMENT DISORD, V27, P1729, DOI 10.1002/mds.25197
   Pistacchi M, 2014, NEUROL SCI, V35, P1955, DOI 10.1007/s10072-014-1870-x
   Porter B, 2008, EUR J NEUROL, V15, P50
   Saper Clifford B, 2013, CONTINUUM (MINNEAP MINN), V19, P19, DOI 10.1212/01.CON.0000427215.07715.73
   Schenck CH, 2013, SLEEP MED, V14, P744, DOI 10.1016/j.sleep.2012.10.009
   Thenganatt MA, 2014, JAMA NEUROL, V71, P499, DOI 10.1001/jamaneurol.2013.6233
   Tomlinson CL, 2010, MOVEMENT DISORD, V25, P2649, DOI 10.1002/mds.23429
   Trotti LM, 2010, MOVEMENT DISORD, V25, P2246, DOI 10.1002/mds.23231
   Videnovic A, 2014, NAT REV NEUROL, V10, P683, DOI 10.1038/nrneurol.2014.206
   Yong MH, 2011, PLOS ONE, V6, P0, DOI 10.1371/journal.pone.0022511
NR 32
TC 24
Z9 26
U1 1
U2 9
PU HINDAWI LTD
PI LONDON
PA ADAM HOUSE, 3RD FLR, 1 FITZROY SQ, LONDON, W1T 5HF, ENGLAND
SN 2090-8083
EI 2042-0080
J9 PARKINSONS DIS-US
JI Parkinsons Dis.
PD JUN 15
PY 2015
VL 2015
IS 
BP 
EP 
DI 10.1155/2015/570375
PG 7
WC Clinical Neurology
SC Neurosciences & Neurology
GA CT9UW
UT WOS:000363163100001
PM 26504612
DA 2024-02-02
ER

PT J
AU Lee, HM
   Lee, SS
   Kim, M
   Kang, SH
   Seo, WK
   Kim, JH
   Koh, SB
AF Lee, Hye Mi
   Lee, Seung-Soo
   Kim, Minjik
   Kang, Sung Hoon
   Seo, Woo-Keun
   Kim, Ji Hyun
   Koh, Seong-Beom
TI Clinical phenotype of drug-naive Parkinson's disease based on nonmotor symptoms
SO ARCHIVES OF GERONTOLOGY AND GERIATRICS
LA English
DT Article
DE Parkinson's disease; Nonmotor symptoms; Exploratory factor analysis; Sleep; Attention; Mood
ID quality-of-life; orthostatic hypotension; risk-factors; task-force; dementia; recommendations; questionnaire; validation; depression; disorders
AB Background: Nonmotor symptoms in Parkinson's disease (PD) are heterogeneous and can result in a variety of symptoms at various disease stages. The objective of the present study was to identify clinically meaningful nonmotor symptoms and to assess the relationship between changes in nonmotor symptoms and cognition and motor symptoms. Methods: A total of 159 patients who had drug-naive PD participated in this study. Nonmotor symptoms (Nonmotor Symptoms Scale), PD status (Unified Parkinson's Disease Rating Scale), depression (Geriatric Depression Scale or Montgomery-Asberg Depression Scale) and health-related quality of life (39-item Parkinson's Disease Questionnaire) were assessed. An exploratory factor analysis was performed to establish a nonmotor symptom factor, which was analyzed to evaluate whether the results were associated with the clinical severity measures. Results: Exploratory factor analysis revealed one factor comprised of sleep/fatigue, attention/memory and mood/cognition. The modified Hoehn and Yahr Stage, Unified Parkinson's Disease Rating Scale Part III, Montgomery-Asberg Depression Scale and the 39-item Parkinson's Disease Questionnaire Summary Index were independently associated with the sleep/fatigue, attention/memory and mood/cognition domains. The presence of these domains was associated with advanced Parkinson's disease or depressed mood. Conclusions: This study shows that motor impairment and depressed mood in PD are related to sleep/ fatigue, attention/memory and mood/cognition. Sleep/fatigue, attention/memory and mood/cognition also had a major impact on health-related quality of life. It is appropriate to identify patients with severe motor symptoms and depressed mood in order to signify the need to consider more detailed care and further assessment. (C) 2015 Elsevier Ireland Ltd. All rights reserved.
C1 [Lee, Hye Mi; Kim, Minjik; Kang, Sung Hoon; Seo, Woo-Keun; Kim, Ji Hyun; Koh, Seong-Beom] Korea Univ, Coll Med, Guro Hosp, Dept Neurol, Seoul 152703, South Korea.
   [Lee, Hye Mi; Kim, Minjik; Kang, Sung Hoon; Seo, Woo-Keun; Kim, Ji Hyun; Koh, Seong-Beom] Korea Univ, Coll Med, Guro Hosp, Parkinsons Dis Ctr, Seoul 152703, South Korea.
   [Lee, Seung-Soo] Kangwon Natl Univ, Coll Nat Sci, Dept Informat Stat, Chuncheon Si 200701, Gangwon Do, South Korea.
C3 Korea University; Korea University Medicine (KU Medicine); Korea University; Korea University Medicine (KU Medicine); Kangwon National University
RP Koh, SB (corresponding author), Korea Univ, Coll Med, Guro Hosp, Dept Neurol, 148 Gurodong Rd, Seoul 152703, South Korea.
EM parkinson@korea.ac.kr
CR Aarsland D, 2001, NEUROLOGY, V56, P730, DOI 10.1212/WNL.56.6.730
   Abbott RD, 2007, MOVEMENT DISORD, V22, P1581, DOI 10.1002/mds.21560
   Akaogi Y, 2009, NEUROLOGY, V73, P59, DOI 10.1212/WNL.0b013e3181aae83c
   Alves G, 2006, MOVEMENT DISORD, V21, P1123, DOI 10.1002/mds.20897
   Barone P, 2009, MOVEMENT DISORD, V24, P1641, DOI 10.1002/mds.22643
   Biglan KM, 2007, NEUROLOGY, V69, P187, DOI 10.1212/01.wnl.0000265593.34438.00
   Braak H, 2004, CELL TISSUE RES, V318, P121, DOI 10.1007/s00441-004-0956-9
   Braak H, 2005, NEUROLOGY, V64, P1404, DOI 10.1212/01.WNL.0000158422.41380.82
   Chaudhuri KR, 2006, MOVEMENT DISORD, V21, P916, DOI 10.1002/mds.20844
   Chaudhuri KR, 2006, LANCET NEUROL, V5, P235, DOI 10.1016/S1474-4422(06)70373-8
   Dubois B, 2007, MOVEMENT DISORD, V22, P2314, DOI 10.1002/mds.21844
   Ertan FS, 2005, J NEUROL NEUROSUR PS, V76, P1445, DOI 10.1136/jnnp.2004.057984
   FOLSTEIN MF, 1975, J PSYCHIAT RES, V12, P189, DOI 10.1016/0022-3956(75)90026-6
   Goldstein DS, 2006, CLIN AUTON RES, V16, P46, DOI 10.1007/s10286-006-0317-8
   Haehner A, 2007, MOVEMENT DISORD, V22, P839, DOI 10.1002/mds.21413
   Janvin CC, 2005, J GERIATR PSYCH NEUR, V18, P149, DOI 10.1177/0891988705277540
   Khoo TK, 2013, NEUROLOGY, V80, P276, DOI 10.1212/WNL.0b013e31827deb74
   Koh SB, 2012, J CLIN NEUROL, V8, P276, DOI 10.3988/jcn.2012.8.4.276
   Lang AE, 2004, LANCET NEUROL, V3, P309, DOI 10.1016/S1474-4422(04)00740-9
   Lewis SJG, 2005, J NEUROL NEUROSUR PS, V76, P343, DOI 10.1136/jnnp.2003.033530
   Li HJ, 2010, MOVEMENT DISORD, V25, P2740, DOI 10.1002/mds.23368
   Lim SY, 2010, MOVEMENT DISORD, V25, PS123, DOI 10.1002/mds.22786
   Litvan I, 2003, MOVEMENT DISORD, V18, P467, DOI 10.1002/mds.10459
   Mahieux F, 1998, J NEUROL NEUROSUR PS, V64, P178, DOI 10.1136/jnnp.64.2.178
   Naismith SL, 2011, J CLIN NEUROSCI, V18, P352, DOI 10.1016/j.jocn.2010.07.106
   Noyce AJ, 2012, ANN NEUROL, V72, P893, DOI 10.1002/ana.23687
   Papapetropoulos S, 2005, J NEUROL, V252, P753, DOI 10.1007/s00415-005-0918-5
   Peto V, 1998, J NEUROL, V245, PS10, DOI 10.1007/PL00007730
   Pfeiffer RF, 2011, PARKINSONISM RELAT D, V17, P10, DOI 10.1016/j.parkreldis.2010.08.003
   Ponsen MM, 2004, ANN NEUROL, V56, P173, DOI 10.1002/ana.20160
   Postuma RB, 2012, MOVEMENT DISORD, V27, P617, DOI 10.1002/mds.24996
   Schrag A, 2007, MOVEMENT DISORD, V22, P1077, DOI 10.1002/mds.21333
   Senard JM, 1997, J NEUROL NEUROSUR PS, V63, P584, DOI 10.1136/jnnp.63.5.584
   Shulman LM, 2001, MOVEMENT DISORD, V16, P507, DOI 10.1002/mds.1099
   Williams-Gray CH, 2007, BRAIN, V130, P1787, DOI 10.1093/brain/awm111
NR 35
TC 3
Z9 3
U1 0
U2 7
PU ELSEVIER IRELAND LTD
PI CLARE
PA ELSEVIER HOUSE, BROOKVALE PLAZA, EAST PARK SHANNON, CO, CLARE, 00000, IRELAND
SN 0167-4943
EI 1872-6976
J9 ARCH GERONTOL GERIAT
JI Arch. Gerontol. Geriatr.
PD NOV-DEC 15
PY 2015
VL 61
IS 3
BP 517
EP 522
DI 10.1016/j.archger.2015.07.001
PG 6
WC Geriatrics & Gerontology
SC Geriatrics & Gerontology
GA DA7VM
UT WOS:000368012900029
PM 26183203
DA 2024-02-02
ER

PT J
AU Simuni, T
   Caspell-Garcia, C
   Coffey, C
   Chahine, LM
   Lasch, S
   Oertel, WH
   Mayer, G
   Högl, B
   Postuma, R
   Videnovic, A
   Amara, AW
   Marek, K
AF Simuni, Tanya
   Caspell-Garcia, Chelsea
   Coffey, Christopher
   Chahine, Lama M.
   Lasch, Shirley
   Oertel, Wolfgang H.
   Mayer, Geert
   Hoegl, Birgit
   Postuma, Ron
   Videnovic, Aleksandar
   Amara, Amy Willis
   Marek, Ken
TI Correlates of Excessive Daytime Sleepiness in De Novo Parkinson's Disease: A Case Control Study
SO MOVEMENT DISORDERS
LA English
DT Article
DE Parkinson's disease; daytime somnolence; biomarkers
ID postural sway; brain-stimulation; gait; levodopa; progression; validation; initiation; people; motor; risk
AB Objective: This study was undertaken to determine the frequency and correlates of excessive daytime sleepiness in de novo, untreated Parkinson's disease (PD) patients compared with the matched healthy controls. Methods: Data were obtained from the Parkinson's Progression Markers Initiative, an international study of de novo, untreated PD patients and healthy controls. At baseline, participants were assessed with a wide range of motor and nonmotor scales, including the Movement Disorder Society Unified Parkinson's Disease Rating Scale (MDS-UPDRS). Excessive daytime sleepiness was assessed based on the Epworth Sleepiness scale (ESS), with a cutoff of 10. Results: Four hundred twenty-three PD subjects and 196 healthy controls were recruited into the study. Mean ESS (min, max) score was 5.8 (0, 20) for the PD subjects and 5.6 (0, 19) for healthy controls (P=0.54). Sixty-six (15.6%) PD subjects and 24 (12%) healthy controls had ESS of at least 10 (P=0.28). No difference was seen in demographic characteristics, age of onset, disease duration, PD subtype, cognitive status, or utilization of sedatives between the PD sleepiness-positive versus the negative group. The sleepiness-positive group had higher MDS-UPDRS Part I and II but not III scores, and higher depression and autonomic dysfunction scores. Sleepiness was associated with a marginal reduction of A-beta (P=0.05) but not alpha-synuclein spinal fluid levels in PD. Conclusions: This largest case control study demonstrates no difference in prevalence of excessive sleepiness in subjects with de novo untreated PD compared with healthy controls. The only clinical correlates of sleepiness were mood and autonomic dysfunction. Ongoing longitudinal analyses will be essential to further examine clinical and biological correlates of sleepiness in PD and specifically the role of dopaminergic therapy. (c) 2015 International Parkinson and Movement Disorder Society
C1 [Simuni, Tanya] Northwestern Univ, Feinberg Sch Med, Chicago, IL 60611 USA.
   [Caspell-Garcia, Chelsea; Coffey, Christopher] Univ Iowa, Iowa City, IA USA.
   [Chahine, Lama M.] Univ Penn, Perelman Sch Med, Philadelphia, PA 19104 USA.
   [Lasch, Shirley; Marek, Ken] Inst Neurodegenerat Disorders, New Haven, CT USA.
   [Oertel, Wolfgang H.] Charitable Hertie Fdn, Frankfurt, Germany.
   [Mayer, Geert] Hephata Hess Diakoniezentrum eV, Hephata Klin, Geisenheim, Germany.
   [Hoegl, Birgit] Med Univ Innsbruck, A-6020 Innsbruck, Austria.
   [Postuma, Ron] McGill Univ, Montreal, PQ, Canada.
   [Videnovic, Aleksandar] Massachusetts Gen Hosp, Boston, MA 02114 USA.
   [Amara, Amy Willis] UAB Sch Med, Birmingham, AL USA.
C3 Northwestern University; Feinberg School of Medicine; University of Iowa; University of Pennsylvania; Medical University of Innsbruck; McGill University; Harvard University; Massachusetts General Hospital; University of Alabama System; University of Alabama Birmingham
RP Simuni, T (corresponding author), Northwestern Univ, Feinberg Sch Med, Dept Neurol, 710 North Lake Shore Dr,1126, Chicago, IL 60611 USA.
EM tsimuni@nmff.org
FU Michael J. Fox Foundation for Parkinson's Research (MJFF); MJFF; Abbvie; Avid Radiopharmaceuticals; Biogen Idec; Bristol-Myers Squibb; Covance; Eli Lilly Co.; F. Hoffman-La Roche, Ltd.; GE Healthcare; Genentech; GlaxoSmithKline; Lundbeck; Merck; MesoScale; Piramal; Pfizer; UCB
CR Ashburn A, 2001, AGE AGEING, V30, P47, DOI 10.1093/ageing/30.1.47
   Beuter A, 2008, CAN J NEUROL SCI, V35, P65, DOI 10.1017/S0317167100007575
   BLIN O, 1991, J NEUROL SCI, V103, P51, DOI 10.1016/0022-510X(91)90283-D
   Bohnen NI, 2011, BEHAV BRAIN RES, V221, P564, DOI 10.1016/j.bbr.2009.12.048
   Chung KA, 2010, MOVEMENT DISORD, V25, P602, DOI 10.1002/mds.22856
   Delval A, 2014, NEUROPHYSIOL CLIN, V44, P69, DOI 10.1016/j.neucli.2013.10.127
   Fling BW, 2013, BRAIN, V136, P2405, DOI 10.1093/brain/awt172
   Follett KA, 2010, NEW ENGL J MED, V362, P2077, DOI 10.1056/NEJMoa0907083
   Frenklach A, 2009, MOVEMENT DISORD, V24, P377, DOI 10.1002/mds.22358
   Gelb DJ, 1999, ARCH NEUROL-CHICAGO, V56, P33, DOI 10.1001/archneur.56.1.33
   Guy W, 1976, ECDEU ASSESSMENT MAN, V0, P533
   HOEHN MM, 1967, NEUROLOGY, V17, P427, DOI 10.1212/WNL.17.5.427
   Hof A. L., 1996, GAIT POSTURE, V4, P222, DOI 10.1016/0966-6362(95)01057-2
   Hong MN, 2010, J NEUROL PHYS THER, V34, P11, DOI 10.1097/NPT.0b013e3181d070fe
   HORAK FB, 1992, J NEUROL SCI, V111, P46, DOI 10.1016/0022-510X(92)90111-W
   Jahn K, 2008, NEUROIMAGE, V39, P786, DOI 10.1016/j.neuroimage.2007.09.047
   Jenkinson C, 1997, AGE AGEING, V26, P353, DOI 10.1093/ageing/26.5.353
   Lord S, 2013, MOVEMENT DISORD, V28, P1534, DOI 10.1002/mds.25545
   Lord S, 2013, J GERONTOL A-BIOL, V68, P820, DOI 10.1093/gerona/gls255
   Maetzler W, 2013, MOVEMENT DISORD, V28, P1628, DOI 10.1002/mds.25628
   Mancini M, 2009, EUR J NEUROL, V16, P1028, DOI 10.1111/j.1468-1331.2009.02641.x
   Mancini M., 2011, J BIOENGINEERING BIO, V007, P0, DOI 10.4172/2155-9538.S1-007
   Mancini M, 2012, J NEUROENG REHABIL, V9, P0, DOI 10.1186/1743-0003-9-59
   Mancini M, 2012, GAIT POSTURE, V36, P471, DOI 10.1016/j.gaitpost.2012.04.010
   MASSION J, 1992, PROG NEUROBIOL, V38, P35, DOI 10.1016/0301-0082(92)90034-C
   Paul SS, 2014, NEUROREHAB NEURAL RE, V28, P282, DOI 10.1177/1545968313508470
   Pavese N, 2006, NEUROLOGY, V67, P1612, DOI 10.1212/01.wnl.0000242888.30755.5d
   POWELL LE, 1995, J GERONTOL A-BIOL, V50, PM28, DOI 10.1093/gerona/50A.1.M28
   Rocchi L, 2006, NEUROSCI LETT, V394, P140, DOI 10.1016/j.neulet.2005.10.020
   Rocchi L, 2002, J NEUROL NEUROSUR PS, V73, P267, DOI 10.1136/jnnp.73.3.267
   Rochester L, 2011, MOVEMENT DISORD, V26, P430, DOI 10.1002/mds.23450
   Salarian A, 2004, IEEE T BIO-MED ENG, V51, P1434, DOI 10.1109/TBME.2004.827933
   Salarian A, 2009, IEEE ENG MED BIO, V0, PP224, DOI 10.1109/IEMBS.2009.5333970
   Schrag A, 2000, BRAIN, V123, P2297, DOI 10.1093/brain/123.11.2297
   St George RJ, 2012, J NEUROSURG, V116, P1347, DOI 10.3171/2012.2.JNS11847
   Tomlinson CL, 2010, MOVEMENT DISORD, V25, P2649, DOI 10.1002/mds.23429
   Zampieri C, 2010, J NEUROL NEUROSUR PS, V81, P171, DOI 10.1136/jnnp.2009.173740
NR 37
TC 60
Z9 67
U1 0
U2 8
PU WILEY-BLACKWELL
PI HOBOKEN
PA 111 RIVER ST, HOBOKEN 07030-5774, NJ USA
SN 0885-3185
EI 1531-8257
J9 MOVEMENT DISORD
JI Mov. Disord.
PD SEP 15
PY 2015
VL 30
IS 10
BP 1371
EP 1381
DI 10.1002/mds.26248
PG 11
WC Clinical Neurology
SC Neurosciences & Neurology
GA CQ7CD
UT WOS:000360759500042
PM 26095202
DA 2024-02-02
ER

PT J
AU Gros, P
   Mery, VP
   Lafontaine, AL
   Robinson, A
   Benedetti, A
   Kimoff, RJ
   Kaminska, M
AF Gros, Priti
   Mery, Victoria P.
   Lafontaine, Anne-Louise
   Robinson, Ann
   Benedetti, Andrea
   Kimoff, R. John
   Kaminska, Marta
TI Diagnosis of Obstructive Sleep Apnea in Parkinson's Disease Patients: Is Unattended Portable Monitoring a Suitable Tool?
SO PARKINSONS DISEASE
LA English
DT Article
ID clinical-diagnosis; nonmotor symptoms; impact
AB Purpose. Obstructive sleep apnea (OSA) is frequent in Parkinson's disease (PD) and may contribute to nonmotor symptoms. Polysomnography (PSG) is the gold standard for OSA diagnosis. Unattended portable monitoring (PM) may improve access to diagnosis but has not been studied in PD. We assessed feasibility and diagnostic accuracy in PD. Methods. Selected PD patients without known OSA underwent home PM and laboratory PSG. The quality of PM signals (n = 28) was compared with matched controls. PM accuracy was calculated compared with PSG for standard apnea hypopnea index (AHI) thresholds. Results. Technical failure rate was 27.0% and airflow signal quality was lower than in controls. Sensitivity of PM was 84.0%, 36.4%, and 50.0% for AHI cut-offs of 5/h, 15/h, and 30/h, respectively, using the same cut-offs on PM. Specificity was 66.7%, 83.3%, and 100%, respectively. PM underestimated the AHI with a mean bias of 12.4/h. Discrepancy between PM and PSG was greater in those with more motor dysfunction. Conclusion. PM was adequate to "rule in" moderate or severe OSA in PD patients, but the failure rate was relatively high and signal quality poorer than in controls. PM overall underestimated the severity of OSA in PD patients, especially those with greater motor dysfunction.
C1 [Gros, Priti; Robinson, Ann; Kimoff, R. John; Kaminska, Marta] McGill Univ, Ctr Hlth, Div Resp, Montreal, PQ H4A 3J1, Canada.
   [Gros, Priti; Robinson, Ann; Kimoff, R. John; Kaminska, Marta] McGill Univ, Ctr Hlth, Sleep Lab, Montreal, PQ H4A 3J1, Canada.
   [Mery, Victoria P.] Univ Desarrollo, Fac Med Clin Alemana, Clin Alemana Santiago, Santiago, Chile.
   [Lafontaine, Anne-Louise] Montreal Neurol Hosp, McGill Univ Ctr, Montreal, PQ H3A 2B4, Canada.
   [Benedetti, Andrea] McGill Univ, Ctr Hlth, Dept Med, Montreal, PQ H4A 3J1, Canada.
   [Benedetti, Andrea] McGill Univ, Ctr Hlth, Dept Epidemiol Biostat & Occupat Hlth, Montreal, PQ H4A 3J1, Canada.
   [Benedetti, Andrea; Kaminska, Marta] McGill Univ, Ctr Hlth, Resp & Epidemiol & Clin Res Unit, Montreal, PQ H4A 3J1, Canada.
C3 McGill University; McGill University; Universidad del Desarrollo; Clinica Alemana; McGill University; McGill University; McGill University; McGill University
RP Gros, P (corresponding author), McGill Univ, Ctr Hlth, Div Resp, Montreal, PQ H4A 3J1, Canada.
EM priti.gros@mail.mcgill.ca
FU Research Institute of the McGill University Health Centre; VitalAire Inc.; Philips Respironics; American Academy of Neurology; American Thoracic Society Foundation
CR Ahmadi N, 2009, SLEEP BREATH, V13, P221, DOI 10.1007/s11325-008-0234-2
   Barone P, 2009, MOVEMENT DISORD, V24, P1641, DOI 10.1002/mds.22643
   Blackman A, 2010, CAN RESPIR J, V17, P229, DOI 10.1155/2010/923718
   Chotinaiwattarakul W, 2011, SLEEP BREATH, V15, P471, DOI 10.1007/s11325-010-0362-3
   Collop NA, 2007, J CLIN SLEEP MED, V3, P737
   De Cock VC, 2010, SLEEP MED, V11, P247, DOI 10.1016/j.sleep.2009.05.008
   El Shayeb M, 2014, CAN MED ASSOC J, V186, PE25, DOI 10.1503/cmaj.130952
   Flemons WW, 2004, AM J RESP CRIT CARE, V169, P668, DOI 10.1164/rccm.200308-1124PP
   Flemons WW, 1999, SLEEP, V22, P667, DOI 10.1093/sleep/22.5.667
   Gill DJ, 2008, MOVEMENT DISORD, V23, P1043, DOI 10.1002/mds.22017
   Goetz CG, 2007, MOVEMENT DISORD, V22, P41, DOI 10.1002/mds.21198
   HUGHES AJ, 1992, J NEUROL NEUROSUR PS, V55, P181, DOI 10.1136/jnnp.55.3.181
   Iber C., 2007, THE AASM MANUAL FOR THE SCORING OF SLEEP AND ASSOCIATED EVENTS: RULES, V0, P0
   Kendzerska T, 2014, SLEEP MED REV, V18, P49, DOI 10.1016/j.smrv.2013.01.003
   Ling IT, 2012, SLEEP, V35, P89, DOI 10.5665/sleep.1592
   Maria B, 2003, RESP MED, V97, P1151, DOI 10.1016/S0954-6111(03)00188-4
   Masa JF, 2011, THORAX, V66, P567, DOI 10.1136/thx.2010.152272
   Mery VP, 2013, AM J RESP CRIT CARE, V187, P0
   Miller MR, 2005, EUR RESPIR J, V26, P319, DOI 10.1183/09031936.05.00034805
   Neikrug AB, 2014, SLEEP, V37, P177, DOI 10.5665/sleep.3332
   Povitz M, 2014, CAN RESPIR J, V21, P96, DOI 10.1155/2014/214943
   Reichmann H, 2010, NEURODEGENER DIS, V7, P284, DOI 10.1159/000314478
   Smith LA, 2007, J SLEEP RES, V16, P428, DOI 10.1111/j.1365-2869.2007.00612.x
   Trotti LM, 2010, MOVEMENT DISORD, V25, P2246, DOI 10.1002/mds.23231
   Valko PO, 2014, PLOS ONE, V9, P0, DOI 10.1371/journal.pone.0100828
NR 28
TC 9
Z9 9
U1 0
U2 0
PU HINDAWI LTD
PI LONDON
PA ADAM HOUSE, 3RD FLR, 1 FITZROY SQ, LONDON, W1T 5HF, ENGLAND
SN 2090-8083
EI 2042-0080
J9 PARKINSONS DIS-US
JI Parkinsons Dis.
PD JUN 15
PY 2015
VL 2015
IS 
BP 
EP 
DI 10.1155/2015/258418
PG 11
WC Clinical Neurology
SC Neurosciences & Neurology
GA CU6HZ
UT WOS:000363634200001
PM 26550519
DA 2024-02-02
ER

PT J
AU Visanji, N
   Marras, C
AF Visanji, Naomi
   Marras, Connie
TI The relevance of pre-motor symptoms in Parkinson's disease
SO EXPERT REVIEW OF NEUROTHERAPEUTICS
LA English
DT Review
DE alpha synuclein; autonomic dysfunction; constipation; depression; excessive daytime sleepiness; olfactory dysfunction; Parkinson's disease; pre-motor; rem behaviour disorder
ID sleep behavior disorder; cardiac sympathetic denervation; excessive daytime sleepiness; bulb alpha-synucleinopathy; mild cognitive impairment; bowel movement frequency; quality-of-life; olfactory dysfunction; nonmotor symptoms; myocardial scintigraphy
AB Parkinson's disease (PD) has a wide range of non-motor symptoms including; constipation, sleep disturbance, deficits in vision and olfaction, mood disorders and cardiac autonomic dysfunction. Several of these non-motor symptoms can manifest prior to the onset of motor symptoms. Recognizing these pre-motor symptoms may enable early diagnosis of PD. Currently, no single pre-motor symptom is able to predict the development of PD with 100% sensitivity or specificity. Ongoing studies in several independent at-risk cohorts should reveal the potential of combinations of pre-motor symptoms and multi-stage screening strategies to identify individuals at increased risk of PD. PD progression may be governed by a prion-like spread of a-syn throughout the nervous system. Identifying individuals at the earliest stage will likely be critical to preventing the pathological progression of PD, highlighting the relevance of pre-motor symptoms in the future treatment of the disease.
C1 [Visanji, Naomi; Marras, Connie] Toronto Western Hosp, Morton & Gloria Shulman Movement Disorders Ctr, 399 Bathurst St, Toronto, ON M5T 2S8, Canada.
C3 University of Toronto; University Health Network Toronto
RP Marras, C (corresponding author), Toronto Western Hosp, Morton & Gloria Shulman Movement Disorders Ctr, 399 Bathurst St, Toronto, ON M5T 2S8, Canada.
EM cmarras@uhnresearch.ca
CR Aaker GD, 2010, CLIN OPHTHALMOL, V4, P1427, DOI 10.2147/OPTH.S15136
   Abbott RD, 2007, MOVEMENT DISORD, V22, P1581, DOI 10.1002/mds.21560
   Adler CH, 2014, NEUROLOGY, V82, P858, DOI 10.1212/WNL.0000000000000204
   Archibald NK, 2009, BRAIN, V132, P1128, DOI 10.1093/brain/awp068
   Barone P, 2009, MOVEMENT DISORD, V24, P1641, DOI 10.1002/mds.22643
   Beach TG, 2013, J NEUROPATH EXP NEUR, V72, P130, DOI 10.1097/NEN.0b013e3182805c72
   Beach TG, 2010, ACTA NEUROPATHOL, V119, P689, DOI 10.1007/s00401-010-0664-3
   Beach TG, 2009, ACTA NEUROPATHOL, V117, P169, DOI 10.1007/s00401-008-0450-7
   Berg D, 2013, EUR J NEUROL, V20, P102, DOI 10.1111/j.1468-1331.2012.03798.x
   Berg D, 2014, MOVEMENT DISORD, V29, P454, DOI 10.1002/mds.25844
   Berg D, 2011, ARCH NEUROL-CHICAGO, V68, P932, DOI 10.1001/archneurol.2011.141
   Blekher T, 2009, PARKINSONISM RELAT D, V15, P506, DOI 10.1016/j.parkreldis.2009.01.002
   Bodis-Wollner I, 2014, ANN NEUROL, V75, P964, DOI 10.1002/ana.24182
   Bodis-Wollner I, 2009, J NEURAL TRANSM, V116, P1493, DOI 10.1007/s00702-009-0292-z
   Böttner M, 2012, NEUROBIOL DIS, V48, P474, DOI 10.1016/j.nbd.2012.07.018
   Boeve BF, 2013, SLEEP MED, V14, P754, DOI 10.1016/j.sleep.2012.10.015
   Boot BP, 2012, ANN NEUROL, V71, P49, DOI 10.1002/ana.22655
   Bower JH, 2010, MOVEMENT DISORD, V25, P2105, DOI 10.1002/mds.23230
   Braak H, 2004, CELL TISSUE RES, V318, P121, DOI 10.1007/s00441-004-0956-9
   Braak H, 2005, NEUROLOGY, V64, P1404, DOI 10.1212/01.WNL.0000158422.41380.82
   Braak H, 2003, J NEURAL TRANSM, V110, P517, DOI 10.1007/s00702-002-0808-2
   Braak H, 2007, ACTA NEUROPATHOL, V113, P421, DOI 10.1007/s00401-007-0193-x
   Chaudhuri KR, 2006, LANCET NEUROL, V5, P235, DOI 10.1016/S1474-4422(06)70373-8
   Chiaravalloti A, 2013, PARKINSONISM RELAT D, V19, P772, DOI 10.1016/j.parkreldis.2013.04.015
   Chiaravalloti A, 2013, ANN NUCL MED, V27, P444, DOI 10.1007/s12149-013-0702-z
   Courbon F, 2003, MOVEMENT DISORD, V18, P890, DOI 10.1002/mds.10461
   Del Tredici K, 2012, MOVEMENT DISORD, V27, P597, DOI 10.1002/mds.24921
   Dorsey ER, 2007, NEUROLOGY, V68, P384, DOI 10.1212/01.wnl.0000247740.47667.03
   DOTY RL, 1992, J NEUROL NEUROSUR PS, V55, P138, DOI 10.1136/jnnp.55.2.138
   Duncan GW, 2014, MOVEMENT DISORD, V29, P195, DOI 10.1002/mds.25664
   Erro R, 2015, MOVEMENT DISORD, V30, P373, DOI 10.1002/mds.26076
   Fabbrini G, 2003, NEUROL SCI, V24, P178, DOI 10.1007/s10072-003-0118-y
   Fabbrini G, 2002, MOVEMENT DISORD, V17, P1026, DOI 10.1002/mds.10193
   FACTOR SA, 1990, MOVEMENT DISORD, V5, P280, DOI 10.1002/mds.870050404
   Fang F, 2010, MOVEMENT DISORD, V25, P1157, DOI 10.1002/mds.23092
   Fasano A, 2015, LANCET NEUROL, V14, P625, DOI 10.1016/S1474-4422(15)00007-1
   Fumimura Y, 2007, J NEUROPATH EXP NEUR, V66, P354, DOI 10.1097/nen.0b013e3180517454
   Gaenslen A, 2014, EUR J NEUROL, V21, P766, DOI 10.1111/ene.12382
   Gagnon JF, 2009, ANN NEUROL, V66, P39, DOI 10.1002/ana.21680
   Gao X, 2011, AM J EPIDEMIOL, V174, P546, DOI 10.1093/aje/kwr119
   Gold A, 2013, MOVEMENT DISORD, V28, P237, DOI 10.1002/mds.25298
   Goldman JG, 2014, CURR OPIN NEUROL, V27, P434, DOI 10.1097/WCO.0000000000000112
   Goldstein DS, 2006, CLIN AUTON RES, V16, P46, DOI 10.1007/s10286-006-0317-8
   Hajee ME, 2009, ARCH OPHTHALMOL-CHIC, V127, P737, DOI 10.1001/archophthalmol.2009.106
   Hawkes CH, 2007, NEUROPATH APPL NEURO, V33, P599, DOI 10.1111/j.1365-2990.2007.00874.x
   Hawkes CH, 1997, J NEUROL NEUROSUR PS, V62, P436, DOI 10.1136/jnnp.62.5.436
   Healy DG, 2008, LANCET NEUROL, V7, P583, DOI 10.1016/S1474-4422(08)70117-0
   Hoglund A, 2015, ACTA NEUROLOGICA SCA, V0, P0
   Iranzo A, 2006, LANCET NEUROL, V5, P572, DOI 10.1016/S1474-4422(06)70476-8
   Jain S, 2012, NEUROBIOL DIS, V46, P572, DOI 10.1016/j.nbd.2011.10.025
   Jellinger KA, 2008, ACTA NEUROPATHOL, V116, P1, DOI 10.1007/s00401-008-0406-y
   Jennings D, 2014, NEUROLOGY, V83, P1739, DOI 10.1212/WNL.0000000000000960
   Kalia LV, 2015, JAMA NEUROL, V72, P100, DOI 10.1001/jamaneurol.2014.2704
   Kallio M, 2000, EUR J NEUROL, V7, P667, DOI 10.1046/j.1468-1331.2000.00127.x
   KIM KY, 1988, INT J PSYCHIAT MED, V18, P211
   Kumru H, 2007, SLEEP MED, V8, P779, DOI 10.1016/j.sleep.2007.02.005
   Kurata T, 2011, INTERNAL MED, V50, P2775, DOI 10.2169/internalmedicine.50.5954
   Lebouvier T, 2010, PLOS ONE, V5, P0, DOI 10.1371/journal.pone.0012728
   Leentjens AFG, 2003, MOVEMENT DISORD, V18, P414, DOI 10.1002/mds.10387
   LEES AJ, 1988, CLIN NEUROPHARMACOL, V11, P512, DOI 10.1097/00002826-198812000-00004
   Lin TP, 2015, J PARKINSON DIS, V5, P125, DOI 10.3233/JPD-140470
   Lloyd K G, 1977, ADV EXP MED BIOL, V90, P255
   Low PA, 2008, CLIN AUTON RES, V18, P8, DOI 10.1007/s10286-007-1001-3
   Marras C, 2011, NEUROLOGY, V77, P325, DOI 10.1212/WNL.0b013e318227042d
   Marsh L, 2006, MOVEMENT DISORD, V21, P148, DOI 10.1002/mds.20723
   Miki Y, 2009, MOVEMENT DISORD, V24, P2299, DOI 10.1002/mds.22775
   Miri S, 2015, ANN CLIN TRANSL NEUR, V2, P196, DOI 10.1002/acn3.146
   Morris J, 2015, SOC NEUROSCIENCE, V0, P0
   OSullivan SS, 2008, MOVEMENT DISORD, V23, P101, DOI 10.1002/mds.21813
   Oka H, 2011, J NEURAL TRANSM, V118, P1323, DOI 10.1007/s00702-011-0598-5
   Olanow CW, 2012, MOVEMENT DISORD, V27, P674, DOI 10.1002/mds.25067
   Orimo S, 1900, V131, V0, P642
   Orimo S, 2012, PARKINSONISM RELAT D, V18, P494, DOI 10.1016/j.parkreldis.2012.01.009
   Parkkinen L, 2009, ACTA NEUROPATHOL, V117, P213, DOI 10.1007/s00401-008-0462-3
   Peever J, 2014, TRENDS NEUROSCI, V37, P279, DOI 10.1016/j.tins.2014.02.009
   Ponsen MM, 2010, J NEUROL NEUROSUR PS, V81, P396, DOI 10.1136/jnnp.2009.183715
   Pont-Sunyer C, 2015, MOVEMENT DISORD, V30, P229, DOI 10.1002/mds.26077
   Postuma RB, 2008, J NEUROL NEUROSUR PS, V79, P1117, DOI 10.1136/jnnp.2008.149195
   Postuma RB, 2012, BRAIN, V135, P1860, DOI 10.1093/brain/aws093
   Postuma RB, 2009, NEUROLOGY, V72, P1296, DOI 10.1212/01.wnl.0000340980.19702.6e
   Postuma RB, 2008, MOVEMENT DISORD, V23, P1665, DOI 10.1002/mds.22099
   Postuma RB, 2013, TREMOR OTHER HYPERK, V3, P0, DOI 10.7916/D8N879HS
   Postuma RB, 2015, NEUROLOGY, V84, P1104, DOI 10.1212/WNL.0000000000001364
   Postuma RB, 2013, SLEEP, V36, P1579, DOI 10.5665/sleep.3102
   Postuma RB, 2013, SLEEP MED, V14, P763, DOI 10.1016/j.sleep.2012.09.001
   Postuma RB, 2013, MOVEMENT DISORD, V28, P597, DOI 10.1002/mds.25445
   Postuma RB, 2011, ANN NEUROL, V69, P811, DOI 10.1002/ana.22282
   Postuma RB, 2010, MOVEMENT DISORD, V25, P2304, DOI 10.1002/mds.23347
   PRICE MJ, 1992, NEUROLOGY, V42, P887, DOI 10.1212/WNL.42.4.887
   Reijnders JSAM, 2009, PARKINSONISM RELAT D, V15, P379, DOI 10.1016/j.parkreldis.2008.09.003
   Reijnders JSAM, 2008, MOVEMENT DISORD, V23, P183, DOI 10.1002/mds.21803
   Ross GW, 2008, ANN NEUROL, V63, P167, DOI 10.1002/ana.21291
   Ross GW, 2006, MOVEMENT DISORD, V21, P2062, DOI 10.1002/mds.21076
   Sakakibara R, 2014, PARKINSONISM RELAT D, V20, P267, DOI 10.1016/j.parkreldis.2013.11.001
   Savica R, 2009, NEUROLOGY, V73, P1752, DOI 10.1212/WNL.0b013e3181c34af5
   Sawada H, 2009, EUR J NEUROL, V16, P174, DOI 10.1111/j.1468-1331.2008.02372.x
   Schenck CH, 2013, SLEEP MED, V14, P795, DOI 10.1016/j.sleep.2013.02.016
   Schenck CH, 2013, SLEEP MED, V14, P744, DOI 10.1016/j.sleep.2012.10.009
   Schenck CH, 1996, NEUROLOGY, V46, P388, DOI 10.1212/WNL.46.2.388
   Shannon KM, 2012, MOVEMENT DISORD, V27, P716, DOI 10.1002/mds.25020
   Shannon KM, 2012, MOVEMENT DISORD, V27, P709, DOI 10.1002/mds.23838
   Shiba M, 2000, MOVEMENT DISORD, V15, P669, DOI 10.1002/1531-8257(200007)15:4<669::AID-MDS1011>3.0.CO;2-5
   Spiegel Jorg, 2007, OPEN NEUROL J, V1, P1, DOI 10.2174/1874205X00701010001
   Spillantini MG, 1998, P NATL ACAD SCI USA, V95, P6469, DOI 10.1073/pnas.95.11.6469
   STERN MB, 1994, NEUROLOGY, V44, P266, DOI 10.1212/WNL.44.2.266
   Tateno F, 2012, J AM GERIATR SOC, V60, P185, DOI 10.1111/j.1532-5415.2011.03737.x
   Tijero B, 2010, CLIN AUTON RES, V20, P267, DOI 10.1007/s10286-010-0068-4
   Tijero B, 2013, PARKINSONISM RELAT D, V19, P95, DOI 10.1016/j.parkreldis.2012.08.001
   Treglia G, 2012, CLIN AUTON RES, V22, P43, DOI 10.1007/s10286-011-0135-5
   Uchiyama Y, 2011, ANN NUCL MED, V25, P478, DOI 10.1007/s12149-011-0490-2
   Valappil RA, 2010, MOVEMENT DISORD, V25, P2296, DOI 10.1002/mds.23348
   VANHILTEN JJ, 1993, J NEURAL TRANSM-PARK, V5, P235
   Visanji NP, 2015, NEUROLOGY, V84, P609, DOI 10.1212/WNL.0000000000001240
   Visanji Naomi P, 2013, ACTA NEUROPATHOL COMMUN, V1, P2, DOI 10.1186/2051-5960-1-2
   Visanji NP, 2013, MOV DISORD, V0, P0
   Wali GM, 2003, MOVEMENT DISORD, V18, P340, DOI 10.1002/mds.10340
   Weisskopf MG, 2003, MOVEMENT DISORD, V18, P646, DOI 10.1002/mds.10425
NR 117
TC 22
Z9 24
U1 1
U2 13
PU TAYLOR & FRANCIS LTD
PI ABINGDON
PA 2-4 PARK SQUARE, MILTON PARK, ABINGDON OR14 4RN, OXON, ENGLAND
SN 1473-7175
EI 1744-8360
J9 EXPERT REV NEUROTHER
JI Expert Rev. Neurother.
PD OCT 3
PY 2015
VL 15
IS 10
BP 1205
EP 1217
DI 10.1586/14737175.2015.1083423
PG 13
WC Clinical Neurology; Pharmacology & Pharmacy
SC Neurosciences & Neurology; Pharmacology & Pharmacy
GA DC7MR
UT WOS:000369404900001
PM 26416397
DA 2024-02-02
ER

PT J
AU Alatriste-Booth, V
   Rodríguez-Violante, M
   Camacho-Ordoñez, A
   Cervantes-Arriaga, A
AF Alatriste-Booth, Vanessa
   Rodriguez-Violante, Mayela
   Camacho-Ordonez, Azyadeh
   Cervantes-Arriaga, Amin
TI Prevalence and correlates of sleep disorders in Parkinson's disease: a polysomnographic study
SO ARQUIVOS DE NEURO-PSIQUIATRIA
LA English
DT Article
DE Parkinson's disease; sleep disorders; polysomnography
ID rem-sleep; behavior disorder; quality index; instrument; symptoms; features; scales; apnea
AB Objective: Sleep disorders in Parkinson's disease are very common. Polysomnography (PSG) is considered the gold standard for diagnosis. The aim of the present study is to assess the prevalence of nocturnal sleep disorders diagnosed by polysomnography and to determine the associated clinical factors. Method: A total of 120 patients with Parkinson's disease were included. All patients underwent a standardized overnight, single night polysomnography. Results: Ninety-four (78.3%) patients had an abnormal PSG. Half of the patients fulfilled criteria for sleep apnea-hypopnea syndrome (SAHS); rapid eye movement behavior disorder (RBD) was present in 37.5%. Characteristics associated with SAHS were age (p = 0.049) and body mass index (p = 0.016). Regarding RBD, age (p, 0.001), left motor onset (p = 0.047) and levodopa equivalent dose (p = 0.002) were the main predictors. Conclusion: SAHS and RBD were the most frequent sleep disorders. Higher levodopa equivalent dose and body mass index appear to be risk factors for RBD and SAHS, respectively.
C1 [Alatriste-Booth, Vanessa] Inst Nacl Neurol & Neurocirug, Unidad Med Sueno, Mexico City 14269, DF, Mexico.
   [Rodriguez-Violante, Mayela] Inst Nacl Neurol & Neurocirug, Clin Trastornos Movimiento, Mexico City 14269, DF, Mexico.
   [Rodriguez-Violante, Mayela; Camacho-Ordonez, Azyadeh; Cervantes-Arriaga, Amin] Inst Nacl Neurol & Neurocirug, Clin Enfermedades Neurodegenerat, Mexico City 14269, DF, Mexico.
RP Rodríguez-Violante, M (corresponding author), Inst Nacl Neurol & Neurocirug, Clin Trastornos Movimiento, Insurgentes Sur 3877, Mexico City 14269, DF, Mexico.
EM mrodriguez@innn.edu.mx
FU National Council of Science and Technology (CONACyT) [87675]
CR American Academy of Sleep Medicine, 2005, INT CLASS SLEEP DIS, V0, P0
   Baumann CR, 2014, MOVEMENT DISORD, V29, P207, DOI 10.1002/mds.25650
   BUYSSE DJ, 1989, PSYCHIAT RES, V28, P193, DOI 10.1016/0165-1781(89)90047-4
   Chaudhuri KR, 2008, J NEUROL, V255, P33, DOI 10.1007/s00415-008-5006-1
   Chaudhuri KR, 2002, J NEUROL NEUROSUR PS, V73, P629, DOI 10.1136/jnnp.73.6.629
   Chaudhuri KR, 2006, LANCET NEUROL, V5, P235, DOI 10.1016/S1474-4422(06)70373-8
   Chotinaiwattarakul W, 2011, SLEEP BREATH, V15, P471, DOI 10.1007/s11325-010-0362-3
   Covassin N, 2012, J NEUROL SCI, V316, P131, DOI 10.1016/j.jns.2012.01.004
   De Cock VC, 2010, SLEEP MED, V11, P247, DOI 10.1016/j.sleep.2009.05.008
   Epstein LJ, 2009, J CLIN SLEEP MED, V5, P263
   Fahn S, 1987, RECENT DEV PARKINSON, V0, P153
   Gagnon JF, 2002, NEUROLOGY, V59, P585, DOI 10.1212/WNL.59.4.585
   Grandas F, 2004, NEUROLOGY, V63, PS8, DOI 10.1212/WNL.63.8_suppl_3.S8
   Högl B, 2010, MOVEMENT DISORD, V25, P2704, DOI 10.1002/mds.23190
   Iranzo A, 2005, NEUROLOGY, V65, P247, DOI 10.1212/01.wnl.0000168864.97813.e0
   Iranzo A, 2002, J NEUROL NEUROSUR PS, V72, P661, DOI 10.1136/jnnp.72.5.661
   JOHNS MW, 1991, SLEEP, V14, P540, DOI 10.1093/sleep/14.6.540
   LAPIERRE O, 1992, NEUROLOGY, V42, P1371, DOI 10.1212/WNL.42.7.1371
   Maria B, 2003, RESP MED, V97, P1151, DOI 10.1016/S0954-6111(03)00188-4
   Martinez-Martin P, 2008, MOVEMENT DISORD, V23, P1681, DOI 10.1002/mds.22110
   Norlinah MI, 2009, PARKINSONISM RELAT D, V15, P670, DOI 10.1016/j.parkreldis.2009.02.012
   Sixel-Döring F, 2011, NEUROLOGY, V77, P1048, DOI 10.1212/WNL.0b013e31822e560e
   Stavitsky K, 2008, COGN BEHAV NEUROL, V21, P143, DOI 10.1097/WNN.0b013e318185e698
   Suzuki K, 2011, PARKINSONS DIS-US, V2011, P0, DOI 10.4061/2011/219056
   Tomlinson CL, 2010, MOVEMENT DISORD, V25, P2649, DOI 10.1002/mds.23429
   Trenkwalder C, 2001, MOVEMENT DISORD, V26, P644
   Uemura Y, 2009, J NEUROL SCI, V287, P36, DOI 10.1016/j.jns.2009.09.015
   Wetter TC, 2001, WIEN KLIN WOCHENSCHR, V113, P249
   Yong MH, 2011, PLOS ONE, V6, P0, DOI 10.1371/journal.pone.0022511
NR 29
TC 32
Z9 33
U1 0
U2 11
PU ASSOC ARQUIVOS NEURO- PSIQUIATRIA
PI SAO PAULO SP
PA PR AMADEU AMARAL 47/33, 01327-010 SAO PAULO SP, BRAZIL
SN 0004-282X
EI 1678-4227
J9 ARQ NEURO-PSIQUIAT
JI Arq. Neuro-Psiquiatr.
PD MAR 15
PY 2015
VL 73
IS 3
BP 241
EP 245
DI 10.1590/0004-282X20140228
PG 5
WC Neurosciences; Psychiatry
SC Neurosciences & Neurology; Psychiatry
GA CE3TM
UT WOS:000351751800012
PM 25807131
DA 2024-02-02
ER

PT J
AU Fialová, M
   Dvorák, P
   Dusek, P
   Kovalská, P
   Sonka, K
AF Fialova, Magdalena
   Dvorak, Premysl
   Dusek, Petr
   Kovalska, Petra
   Sonka, Karel
TI Narcolepsy with cataplexy and Parkinson's disease
SO NEUROENDOCRINOLOGY LETTERS
LA English
DT Article
DE narcolepsy with cataplexy; Parkinson's disease; periodic limb movements in sleep; restless legs syndrome; REM sleep behavior disorder
ID sleep behavior disorder; restless legs syndrome; rem-sleep; latency test; diagnosis; orexin; pramipexole; dopamine
AB We present the case of an 86 year old female, in whom narcolepsy with cataplexy (NC) manifested at 52 years of age. She was treated by an amphetamine-like drug phenmetrazine and tricyclic antidepressants for more than 10 years. Hypokineticrigid syndrome manifested at 83 years of age and Parkinson's disease (PD) was diagnosed. Detailed examination at the age of 86 confirmed the previous diagnosis of NC and the diagnosis of PD. Severe periodic limb movements in sleep, severe sleep apnea, REM sleep behavior disorder and restless legs syndrome, which are frequently comorbid in NC and PD, were revealed. The patient's somnolence worsened, apparently accentuated by pramipexole treatment, as changing therapy to levodopa led to a reduction of sleepiness.
C1 [Fialova, Magdalena; Dusek, Petr; Kovalska, Petra; Sonka, Karel] Charles Univ Prague, Fac Med 1, Dept Neurol, Prague 12000 2, Czech Republic.
   [Fialova, Magdalena; Dusek, Petr; Kovalska, Petra; Sonka, Karel] Charles Univ Prague, Fac Med 1, Ctr Clin Neurosci, Prague 12000 2, Czech Republic.
   [Fialova, Magdalena; Dusek, Petr; Kovalska, Petra; Sonka, Karel] Gen Univ Hosp, Prague, Czech Republic.
   [Dvorak, Premysl] GP Private Practice, Bakov Nad Jizerou, Czech Republic.
   [Dusek, Petr] Univ Med Goettingen, Inst Neuroradiol, Gottingen, Germany.
C3 Charles University Prague; Charles University Prague; General University Hospital Prague
RP Sonka, K (corresponding author), Charles Univ Prague, Fac Med 1, Dept Neurol, Katerinska 30, Prague 12000 2, Czech Republic.
EM ksonka@lf1.cuni.cz
FU Czech Ministry of Health [NT 13238-4/2012]
CR Anang JBM, 2014, NEUROLOGY, V83, P1253, DOI 10.1212/WNL.0000000000000842
   [Anonymous], 2005, INT CLASSLEEP DIS, V0, P0
   Arnulf I, 2002, NEUROLOGY, V58, P1019, DOI 10.1212/WNL.58.7.1019
   Baumann C, 2005, J NEUROL, V252, P139, DOI 10.1007/s00415-005-0614-5
   Bliwise DL, 2013, PARKINSONISM RELAT D, V19, P101, DOI 10.1016/j.parkreldis.2012.08.003
   Braak H, 2006, MOVEMENT DISORD, V21, P2042, DOI 10.1002/mds.21065
   Busková J, 2011, J NEUROL, V258, P2254, DOI 10.1007/s00415-011-6109-7
   Carter LP, 2014, POSTGRAD MED, V126, P216, DOI 10.3810/pgm.2014.05.2769
   Christine CW, 2012, J NEURAL TRANSM, V119, P697, DOI 10.1007/s00702-011-0761-z
   Dauvilliers Y, 2001, NEUROLOGY, V57, P2029, DOI 10.1212/WNL.57.11.2029
   Dauvilliers Y, 2007, LANCET, V369, P499, DOI 10.1016/S0140-6736(07)60237-2
   de Lau LML, 2006, LANCET NEUROL, V5, P525, DOI 10.1016/S1474-4422(06)70471-9
   Drouot X, 2003, NEUROLOGY, V61, P540, DOI 10.1212/01.WNL.0000078194.53210.48
   Economou NT, 2012, EUR NEUROL, V67, P48, DOI 10.1159/000334733
   Fronczek R, 2008, BRAIN, V131, P0, DOI 10.1093/brain/awm222
   Frucht S, 1999, NEUROLOGY, V52, P1908, DOI 10.1212/WNL.52.9.1908
   Gaig C, 2010, J NEUROL, V257, P0
   Garwood ER, 2006, NEUROTOXICOLOGY, V27, P1003, DOI 10.1016/j.neuro.2006.03.015
   Maeda T, 2006, SLEEP MED, V7, P662, DOI 10.1016/j.sleep.2006.05.017
   Mignot E, 1997, SLEEP, V20, P1012
   Mignot E, 2002, ARCH NEUROL-CHICAGO, V59, P1553, DOI 10.1001/archneur.59.10.1553
   Monaca C, 2006, SLEEP MED, V7, P448, DOI 10.1016/j.sleep.2005.12.002
   Neikrug AB, 2014, SLEEP MED, V15, P959, DOI 10.1016/j.sleep.2014.04.009
   Nevsimalova S, 2013, J NEUROL, V260, P767, DOI 10.1007/s00415-012-6702-4
   Ohayon MM, 2002, NEUROLOGY, V58, P1826, DOI 10.1212/WNL.58.12.1826
   Partinen M, 2014, LANCET NEUROL, V13, P600, DOI 10.1016/S1474-4422(14)70075-4
   Plazzi G, 2010, SLEEP, V33, P689, DOI 10.1093/sleep/33.5.689
   Postuma RB, 2009, BRAIN, V132, P3298, DOI 10.1093/brain/awp244
   ROTH B, 1986, SLEEP, V9, P243, DOI 10.1093/sleep/9.1.243
   Roth T, 2003, SLEEP MED, V4, P275, DOI 10.1016/S1389-9457(03)00058-3
   Rye DB, 1999, NEUROLOGY, V53, P1868, DOI 10.1212/WNL.53.8.1868
   Schenck CH, 1996, NEUROLOGY, V46, P388, DOI 10.1212/WNL.46.2.388
   Schmidt MH, 2006, SLEEP MED, V7, P418, DOI 10.1016/j.sleep.2006.03.018
   Sixel-Döring F, 2011, NEUROLOGY, V77, P1048, DOI 10.1212/WNL.0b013e31822e560e
   Sonka K, 2014, CESK SLOV NEUROL N, V77, P444
   Sonka K, 2014, NEUROENDOCRINOL LETT, V35, P186
   Thannickal TC, 2007, BRAIN, V130, P1586, DOI 10.1093/brain/awm097
   Thannickal TC, 2009, SLEEP, V32, P993, DOI 10.1093/sleep/32.8.993
   Wakai M, 2011, SLEEP BIOL RHYTHMS, V9, P127, DOI 10.1111/j.1479-8425.2011.00489.x
   Wienecke M, 2012, J SLEEP RES, V21, P710, DOI 10.1111/j.1365-2869.2012.01027.x
   Wong JC, 2014, SLEEP, V37, P369, DOI 10.5665/sleep.3416
   Ylikoski A, 2015, SLEEP MED, V16, P540, DOI 10.1016/j.sleep.2014.12.010
NR 43
TC 3
Z9 4
U1 1
U2 7
PU MAGHIRA & MAAS PUBLICATIONS
PI MUNSBACH
PA MAGHIRA & MAAS S A R L, 6C, RUE GABRIEL LIPPMANN, L-5365 MUNSBACH, LUXEMBOURG
SN 0172-780X
EI 2354-4716
J9 NEUROENDOCRINOL LETT
JI Neuroendocrinol. Lett.
PD JUN 15
PY 2015
VL 36
IS 3
BP 226
EP 230
DI 
PG 5
WC Endocrinology & Metabolism; Neurosciences
SC Endocrinology & Metabolism; Neurosciences & Neurology
GA CS0IA
UT WOS:000361740800008
PM 26313387
DA 2024-02-02
ER

PT J
AU Pagonabarraga, J
   Piñol, G
   Cardozo, A
   Sanz, P
   Puente, V
   Otermín, P
   Legarda, I
   Delgado, T
   Serrano, C
   Balaguer, E
   Aguirregomozcorta, M
   Alvarez, R
   Kulisevsky, JJ
AF Pagonabarraga, Javier
   Pinol, Gerard
   Cardozo, Adriana
   Sanz, Pilar
   Puente, Victor
   Otermin, Pilar
   Legarda, Ines
   Delgado, Tania
   Serrano, Carmen
   Balaguer, Ernest
   Aguirregomozcorta, Maria
   Alvarez, Ramiro
   Kulisevsky, Jaime J.
TI Transdermal Rotigotine Improves Sleep Fragmentation in Parkinson's Disease: Results of the Multicenter, Prospective SLEEP-FRAM Study
SO PARKINSONS DISEASE
LA English
DT Article
ID quality-of-life; geriatric depression scale; nonmotor symptoms; disorders; impact; dysfunction; instrument; insomnia; infusion
AB Sleep disturbances occur frequently in patients with Parkinson's disease (PD). The aim of this study was to investigate the effects of rotigotine on sleep fluctuations in a sample of PD patients with self-reported complaints of nocturnal awakenings. This prospective, open-label, observational, and multicenter study enrolled consecutive outpatients with PD and administered rotigotine (mean dose 8.9 mg/day) for 3 months. The primary endpoint was the change from baseline in sleep fragmentation, assessed using the sleep maintenance subscale score of the Parkinson's Disease Sleep Scale (PDSS). The newly designed Parkinson's Disease Sleep Fragmentation Questionnaire (PD-SFQ) was used to measure other sleep parameters. A total of 62 patients were enrolled (mean age 70.2 years; 66% male). At 3 months, rotigotine significantly improved sleep fragmentation from baseline on the PDSS-2 sleep maintenance subscale (from 3.4 +/- 0.9 to 1.9 +/- 1.4; P < 0.0001). Rotigotine also significantly improved nocturnal motor symptoms (P < 0.0001), restless legs-like symptoms (P < 0.005), and nocturia (P = 0.004). Rotigotine significantly improved self-reported complaints of sleep fragmentation in PD patients and could be a useful treatment to improve this specific sleep problem in PD. However, these results are based on a small and clinically heterogeneous sample so they must be taken cautiously.
C1 [Pagonabarraga, Javier; Kulisevsky, Jaime J.] Hosp Santa Creu & Sant Pau, Barcelona 08041, Spain.
   [Pinol, Gerard; Cardozo, Adriana] Hosp Santa Maria Lleida, Lleida 25007, Spain.
   [Sanz, Pilar] Hosp Mataro, Barcelona 08302, Spain.
   [Puente, Victor] Hosp del Mar, Barcelona 08003, Spain.
   [Otermin, Pilar] Hosp Granollers, Barcelona 08401, Spain.
   [Legarda, Ines] Hosp Son Espases, Barcelona 07120, Spain.
   [Delgado, Tania] Corp Sanitaria Parc Tauli, Barcelona 08208, Spain.
   [Serrano, Carmen] Hosp Martorell, Martorell 08760, Spain.
   [Balaguer, Ernest] Hosp Gen Cataluna, Barcelona 08915, Spain.
   [Aguirregomozcorta, Maria] Hosp Figueres, Girona 17600, Spain.
   [Alvarez, Ramiro] Hosp Badalona Germans Trias & Pujol, Barcelona 07014, Spain.
C3 Hospital of Santa Creu i Sant Pau; Hospital del Mar Research Institute; Hospital del Mar; Hospital Universitari Son Espases; Autonomous University of Barcelona; Parc Tauli Hospital Universitari; Hospital Germans Trias i Pujol
RP Pagonabarraga, J (corresponding author), Hosp Santa Creu & Sant Pau, Barcelona 08041, Spain.
EM jpagonabarraga@santpau.cat
FU UCB Pharma, Spain; UCB
CR Barone P, 2009, MOVEMENT DISORD, V24, P1641, DOI 10.1002/mds.22643
   Caap-Ahlgren M, 2001, ARCH GERONTOL GERIAT, V32, P23, DOI 10.1016/S0167-4943(00)00087-X
   Gómez-Esteban JC, 2011, J NEUROL, V258, P494, DOI 10.1007/s00415-010-5786-y
   Chaudhuri KR, 2009, PARKINSONISM RELAT D, V15, PS101, DOI 10.1016/S1353-8020(09)70845-4
   Chaudhuri KR, 2002, J NEUROL NEUROSUR PS, V73, P629, DOI 10.1136/jnnp.73.6.629
   Cicolin A, 2004, SLEEP MED, V5, P207, DOI 10.1016/j.sleep.2003.10.010
   Clemens S, 2006, NEUROLOGY, V67, P125, DOI 10.1212/01.wnl.0000223316.53428.c9
   Comella CL, 2007, MOVEMENT DISORD, V22, PS367, DOI 10.1002/mds.21682
   Duncan GW, 2014, MOVEMENT DISORD, V29, P195, DOI 10.1002/mds.25664
   Ertan FS, 2005, J NEUROL NEUROSUR PS, V76, P1445, DOI 10.1136/jnnp.2004.057984
   Fowler CJ, 2008, NAT REV NEUROSCI, V9, P453, DOI 10.1038/nrn2401
   Gjerstad MD, 2007, J NEUROL NEUROSUR PS, V78, P476, DOI 10.1136/jnnp.2006.100370
   Gunn DG, 2010, J GERIATR PSYCH NEUR, V23, P131, DOI 10.1177/0891988709358591
   Han P, 2007, J NEUROSCI, V27, P13192, DOI 10.1523/JNEUROSCI.1279-07.2007
   HUGHES AJ, 1992, J NEUROL NEUROSUR PS, V55, P181, DOI 10.1136/jnnp.55.3.181
   Karlsen KH, 1999, J NEUROL NEUROSUR PS, V66, P431, DOI 10.1136/jnnp.66.4.431
   LeWitt PA, 2007, CLIN NEUROPHARMACOL, V30, P256, DOI 10.1097/wnf.0b013e318154c7c4
   Meara J, 1999, AGE AGEING, V28, P35, DOI 10.1093/ageing/28.1.35
   Naismith SL, 2010, J NEUROPSYCH CLIN N, V22, P384, DOI 10.1176/appi.neuropsych.22.4.384
   Neikrug AB, 2013, J CLIN SLEEP MED, V9, P1119, DOI 10.5664/jcsm.3148
   Norlinah MI, 2009, PARKINSONISM RELAT D, V15, P670, DOI 10.1016/j.parkreldis.2009.02.012
   Poewe WH, 2007, LANCET NEUROL, V6, P513, DOI 10.1016/S1474-4422(07)70108-4
   Porter B, 2008, EUR J NEUROL, V15, P50
   Priano L, 2003, NEUROL SCI, V24, P207, DOI 10.1007/s10072-003-0133-z
   Reuter I, 1999, ACTA NEUROL SCAND, V100, P163
   Reynolds NA, 2005, CNS DRUGS, V19, P973, DOI 10.2165/00023210-200519110-00006
   Romigi A, 2006, J NEURAL TRANSM, V113, P1909, DOI 10.1007/s00702-006-0490-x
   Sakakibara R, 2012, NEUROBIOL DIS, V46, P565, DOI 10.1016/j.nbd.2011.10.002
   Sakakibara R, 2010, MOVEMENT DISORD, V25, P2, DOI 10.1002/mds.22519
   Scheller D, 2009, N-S ARCH PHARMACOL, V379, P73, DOI 10.1007/s00210-008-0341-4
   Stebbins GT, 1998, MOVEMENT DISORD, V13, P633, DOI 10.1002/mds.870130404
   Tandberg E, 1998, MOVEMENT DISORD, V13, P895, DOI 10.1002/mds.870130606
   Tomlinson CL, 2010, MOVEMENT DISORD, V25, P2649, DOI 10.1002/mds.23429
   Trenkwalder C, 2011, MOVEMENT DISORD, V26, P644, DOI 10.1002/mds.23476
   Trenkwalder C, 2011, MOVEMENT DISORD, V26, P90, DOI 10.1002/mds.23441
   Zibetti M, 2013, ACTA NEUROL SCAND, V127, Pe28, DOI 10.1111/ane.12075
NR 37
TC 19
Z9 21
U1 0
U2 3
PU HINDAWI LTD
PI LONDON
PA ADAM HOUSE, 3RD FLR, 1 FITZROY SQ, LONDON, W1T 5HF, ENGLAND
SN 2090-8083
EI 2042-0080
J9 PARKINSONS DIS-US
JI Parkinsons Dis.
PD JUN 15
PY 2015
VL 2015
IS 
BP 
EP 
DI 10.1155/2015/131508
PG 7
WC Clinical Neurology
SC Neurosciences & Neurology
GA CD4UV
UT WOS:000351081200001
PM 25793143
DA 2024-02-02
ER

PT J
AU Scullin, MK
   Fairley, JA
   Trotti, LM
   Goldstein, FC
   Factor, SA
   Bliwise, DL
AF Scullin, Michael K.
   Fairley, Jacqueline A.
   Trotti, Lynn Marie
   Goldstein, Felicia C.
   Factor, Stewart A.
   Bliwise, Donald L.
TI Sleep Correlates of Trait Executive Function and Memory in Parkinson's Disease
SO JOURNAL OF PARKINSONS DISEASE
LA English
DT Article
DE Sleep related periodic leg movements; sleep fragmentation; sleep disorders; neurodegenerative diseases; cognition; aging
ID periodic leg movements; alzheimers-disease; daytime sleepiness; disorders
AB Background: Sleep disturbance and cognitive impairment are correlated in non-diseased populations, but their association in Parkinson's disease (PD) is uncertain. Prior studies examining measures of cognition in relation to sleep have used either self-report or actigraphically measured sleep and have produced conflicting findings. Objective: In this descriptive study, we correlated measurements of sleep in PD patients derived from the gold-standard measurement, in-lab polysomnography, with an extensive battery of cognitive measures. We hypothesized that poorer sleep would be related to relatively more impaired cognition. Methods: Idiopathic PD patients (n = 34) completed a cognitive battery encompassing three broad domains (executive function, immediate memory and delayed memory), and underwent PSG for two nights. Scores for each domain from individual cognitive measures were converted to z-scores and then averaged to produce a composite score. We used second night PSG data and quantified measures of sleep architecture, sleep continuity, sleep apnea and nocturnal movement (periodic leg movements, PLMS). Results: Lower executive function was associated with higher PLMS after controlling for chronological age, mini-mental state examination scores, and UPDRS motor subscale scores. These results were independent from psychomotor speed. There was a marginally significant positive correlation between the proportion of time spent in REM and immediate recall ability. Measures of sleep continuity and sleep apnea were unrelated to cognition in these patients. Conclusions: PLMS, known to be a frequent feature of PSG-measured sleep in PD, may be an important correlate of impaired executive function in PD. Whether treating this disorder of sleep results in improvement in cognition remains to be determined.
C1 [Scullin, Michael K.; Fairley, Jacqueline A.; Trotti, Lynn Marie; Goldstein, Felicia C.; Factor, Stewart A.; Bliwise, Donald L.] Emory Univ, Sch Med, Dept Neurol, Atlanta, GA 30329 USA.
   [Scullin, Michael K.] Baylor Univ, Dept Psychol & Neurosci, Waco, TX 76798 USA.
C3 Emory University; Baylor University
RP Bliwise, DL (corresponding author), Emory Univ, Sch Med, Dept Neurol, 1841 Clifton Rd,Room 509, Atlanta, GA 30329 USA.
EM dbliwis@emory.edu
FU National Institutes of Health [1P50NS071669, R01 NS-050595, F32 AG-041543, F32 NS-070572, KL2 RR-025009, UL1 RR-025008]; Emory University Cottrell Fellowship; Consolidated Anti-Aging Foundation; Sartain Lanier Family Foundation
CR Bliwise DL, 2012, EUR J NEUROL, V19, P918, DOI 10.1111/j.1468-1331.2012.03673.x
   Bliwise DL, 2002, J PSYCHOSOM RES, V53, P539, DOI 10.1016/S0022-3999(02)00436-1
   BLIWISE DL, 1988, ARCH GERONTOL GERIAT, V7, P273, DOI 10.1016/0167-4943(88)90010-6
   Bliwise DL, 2012, MOVEMENT DISORD, V27, P1118, DOI 10.1002/mds.25082
   BONNET M, 1993, SLEEP, V16, P748
   Comella CL, 2007, MOVEMENT DISORD, V22, PS367, DOI 10.1002/mds.21682
   FACTOR SA, 1990, MOVEMENT DISORD, V5, P280, DOI 10.1002/mds.870050404
   Goldman JG, 2013, PARKINSONISM RELAT D, V19, P806, DOI 10.1016/j.parkreldis.2013.05.006
   Hanna-Pladdy B, 2013, DEMENT GER COGN D EX, V3, P168, DOI 10.1159/000351421
   Happe S, 2003, J NEUROL, V250, P83, DOI 10.1007/s00415-003-0957-8
   Hobson DE, 2002, JAMA-J AM MED ASSOC, V287, P455, DOI 10.1001/jama.287.4.455
   Högl B, 2003, NEUROPSYCHOPHARMACOL, V28, P1866, DOI 10.1038/sj.npp.1300250
   Hornung OP, 2007, BIOL PSYCHIAT, V61, P750, DOI 10.1016/j.biopsych.2006.08.034
   HUGHES AJ, 1992, J NEUROL NEUROSUR PS, V55, P181, DOI 10.1136/jnnp.55.3.181
   Kay DM, 2006, MOVEMENT DISORD, V21, P519, DOI 10.1002/mds.20751
   Maglione JE, 2013, SLEEP, V36, P1209, DOI 10.5665/sleep.2888
   Marié RM, 1999, NEUROSCI LETT, V260, P77, DOI 10.1016/S0304-3940(98)00928-8
   Müller MLTM, 2015, MOVEMENT DISORD, V30, P269, DOI 10.1002/mds.26061
   Naismith SL, 2011, MOVEMENT DISORD, V26, P1537, DOI 10.1002/mds.23640
   Parkinson J., 1817, ESSAY SHAKING PALSY, V0, P0
   Rasch B, 2013, PHYSIOL REV, V93, P681, DOI 10.1152/physrev.00032.2012
   Rechtschaffen A, 1968, MANUAL STANDARDIZED, V0, P0
   Rye DB, 2004, NEUROLOGY, V63, PS2, DOI 10.1212/WNL.63.8_suppl_3.S2
   Sawamoto N, 2008, BRAIN, V131, P1294, DOI 10.1093/brain/awn054
   Scullin MK, 2015, PERSPECT PSYCHOL SCI, V10, P97, DOI 10.1177/1745691614556680
   Scullin MK, 2013, PARKINSONISM RELAT D, V19, P991, DOI 10.1016/j.parkreldis.2013.06.018
   Scullin MK, 2012, BRAIN, V135, P2789, DOI 10.1093/brain/aws192
   Scullin MK, 2015, DISORDERS SLEEP WAKE, V0, P0
   Stavitsky K, 2012, J INT NEUROPSYCH SOC, V18, P108, DOI 10.1017/S1355617711001482
   Wetter TC, 2000, SLEEP, V23, P361
NR 30
TC 5
Z9 8
U1 0
U2 11
PU IOS PRESS
PI AMSTERDAM
PA NIEUWE HEMWEG 6B, 1013 BG AMSTERDAM, NETHERLANDS
SN 1877-7171
EI 1877-718X
J9 J PARKINSON DIS
JI J. Parkinsons Dis.
PD JUN 15
PY 2015
VL 5
IS 1
BP 49
EP 54
DI 10.3233/JPD-140475
PG 6
WC Neurosciences
SC Neurosciences & Neurology
GA CB7US
UT WOS:000349834300004
PM 25588355
DA 2024-02-02
ER

PT J
AU Joy, SP
   Sinha, S
   Pal, PK
   Panda, S
   Philip, M
   Taly, AB
AF Joy, Sanju P.
   Sinha, Sanjib
   Pal, Pramod Kumar
   Panda, Samhita
   Philip, M.
   Taly, Arun B.
TI Serial macro-architectural alterations with levodopa in Parkinson's disease: Polysomnography (PSG)-based analysis
SO ANNALS OF INDIAN ACADEMY OF NEUROLOGY
LA English
DT Article
DE Levodopa; Parkinson's disease; polysomnography; sleep
ID excessive daytime sleepiness; sudden-onset; rem-sleep; de-novo; disorders; disturbances; dopamine; dysfunction; scale
AB Purpose: We studied the sleep macroarchitecture with polysomnography (PSG) in drug naive patients with Parkinson's disease (PD) and reassessed them following treatment with levodopa. Materials and Methods: This prospective hospital-based study included 15 patients with PD (age: 59 +/- 11.2 years, duration of PD: 11.8 +/- 12.3 months; and male: female (M:F) = 11: 4). They were assessed for demography, phenotype, modified Hoehn and Yahr staging (H & Y); Schwab and England and Activities of Daily Living (S and E ADL) Scale; and Unified PDRating Scale (UPDRS). Sleep was assessed using Epworth Sleepiness Scale (ESS), Pittsburgh Sleep Quality Index (PSQI), and National Institute of Mental Health and Neurosciences (NIMHANS) comprehensive sleep disorder questionnaire. They underwent overnight PSG at baseline and after 13.3 +/- 5.7 months of levodopa (440 mg/day). Results: Patients with PD had responded to levodopa as indicated by the significant improvement in UPDRS motor score in ON state compared to OFF state. Nocturnal sleep quality indices did not vary significantly, but the excessive daytime somnolence improved (P = 0.04) with levodopa. Sleep efficiency (P = 0.65), latency to sleep onset (P = 0.19), latency to stage 1 (P = 0.12), and duration of stage 1 (P = 0.55) had increased. Duration of 'awake in bed' (P = 0.24), slow wave sleep (P = 0.29), and rapid eye movement (REM) sleep (P = 0.24) decreased with treatment. Periodic leg movements (PLMs) had reduced (P = 0.68) and mean oxygen saturation during sleep improved (P = 0.002). Surprisingly, snore index (P < 0.03) during sleep had increased with levodopa. Conclusions: Sleep alterations in PD occur even in early stages due to the disease process. There was improvement in most of the parameters of sleep macroarchitecture with levodopa.
C1 [Joy, Sanju P.; Sinha, Sanjib; Pal, Pramod Kumar; Panda, Samhita; Taly, Arun B.] Natl Inst Mental Hlth & Neurosci, Dept Neurol, Bangalore 560029, Karnataka, India.
   [Philip, M.] Natl Inst Mental Hlth & Neurosci, Dept Biostat, Bangalore 560029, Karnataka, India.
C3 National Institute of Mental Health & Neurosciences - India; National Institute of Mental Health & Neurosciences - India
RP Sinha, S (corresponding author), Natl Inst Mental Hlth & Neurosci, Dept Neurol, Hosur Rd, Bangalore 560029, Karnataka, India.
EM sanjib_sinha2004@yahoo.co.in
CR Avidan AY, 2007, ATLAS SLEEP MED, V0, P95
   Bergonzi P, 1975, ACTA NEUROL BELG, V75, P5
   BUYSSE DJ, 1989, PSYCHIAT RES, V28, P193, DOI 10.1016/0165-1781(89)90047-4
   Claassen DO, 2011, NAT SCI SLEEP, V3, P125, DOI 10.2147/NSS.S18897
   Dhawan V, 2006, J NEUROL SCI, V248, P158, DOI 10.1016/j.jns.2006.05.004
   Diederich NJ, 2005, MOVEMENT DISORD, V20, P1413, DOI 10.1002/mds.20624
   Fabbrini G, 2002, MOVEMENT DISORD, V17, P1026, DOI 10.1002/mds.10193
   FACTOR SA, 1990, MOVEMENT DISORD, V5, P280, DOI 10.1002/mds.870050404
   Happe S, 2005, J NEUROL, V252, P936, DOI 10.1007/s00415-005-0785-0
   Hobson DE, 2002, JAMA-J AM MED ASSOC, V287, P455, DOI 10.1001/jama.287.4.455
   Hughes AJ, 2002, BRAIN, V125, P861, DOI 10.1093/brain/awf080
   JOHNS MW, 1991, SLEEP, V14, P540, DOI 10.1093/sleep/14.6.540
   Joy SP, 2014, ANN INDIAN ACAD NEUR, V17, P287, DOI 10.4103/0972-2327.138501
   Kaynak D, 2005, EUR J NEUROL, V12, P199, DOI 10.1111/j.1468-1331.2004.00971.x
   Kumar S, 2003, SLEEP MED, V4, P339, DOI 10.1016/S1389-9457(03)00105-9
   Kumar S, 2002, MOVEMENT DISORD, V17, P775, DOI 10.1002/mds.10167
   Lavault S, 2009, MOVEMENT DISORD, V24, P2419, DOI 10.1002/mds.22854
   Litvan I, 2003, MOVEMENT DISORD, V18, P467, DOI 10.1002/mds.10459
   Maria B, 2003, RESP MED, V97, P1151, DOI 10.1016/S0954-6111(03)00188-4
   Menza M, 2010, MOVEMENT DISORD, V25, PS117, DOI 10.1002/mds.22788
   Möller JC, 2006, SLEEP MED, V7, P333, DOI 10.1016/j.sleep.2005.08.009
   Nomura T, 2006, J NEUROL SCI, V250, P39, DOI 10.1016/j.jns.2006.06.023
   Noradina AT, 2010, SINGAP MED J, V51, P60
   Ondo WG, 2002, ARCH NEUROL-CHICAGO, V59, P421, DOI 10.1001/archneur.59.3.421
   Pal PK, 2004, PARKINSONISM RELAT D, V10, P157, DOI 10.1016/j.parkreldis.2003.11.002
   Panda S, 2012, NEUROL INDIA, V60, P68, DOI 10.4103/0028-3886.93601
   Paus S, 2003, MOVEMENT DISORD, V18, P659, DOI 10.1002/mds.10417
   Roth T, 2003, SLEEP MED, V4, P275, DOI 10.1016/S1389-9457(03)00058-3
   Rye DB, 2002, NEUROLOGY, V58, P341, DOI 10.1212/WNL.58.3.341
   Stocchi F, 1998, J NEUROL, V245, PS15, DOI 10.1007/PL00007731
   Tandberg E, 1998, MOVEMENT DISORD, V13, P895, DOI 10.1002/mds.870130606
   Verbaan D, 2008, MOVEMENT DISORD, V23, P35, DOI 10.1002/mds.21727
   Wetter TC, 2001, MOVEMENT DISORD, V16, P928, DOI 10.1002/mds.1163
   Wetter TC, 2000, SLEEP, V23, P361
   Young A, 2002, SLEEP, V25, P573
   Zoccolella S, 2011, SLEEP MED REV, V15, P41, DOI 10.1016/j.smrv.2010.02.004
NR 36
TC 3
Z9 3
U1 0
U2 5
PU WOLTERS KLUWER MEDKNOW PUBLICATIONS
PI MUMBAI
PA WOLTERS KLUWER INDIA PVT LTD , A-202, 2ND FLR, QUBE, C T S  NO 1498A-2 VILLAGE MAROL, ANDHERI EAST, MUMBAI, 400059, INDIA
SN 0972-2327
EI 1998-3549
J9 ANN INDIAN ACAD NEUR
JI Ann. Indian Acad. Neurol.
PD JUL-SEP 15
PY 2015
VL 18
IS 3
BP 309
EP 313
DI 10.4103/0972-2327.160102
PG 5
WC Clinical Neurology
SC Neurosciences & Neurology
GA CO7WS
UT WOS:000359374700009
PM 26425009
DA 2024-02-02
ER

PT J
AU Zhu, XY
   Liu, Y
   Zhang, XJ
   Yang, WH
   Feng, Y
   Undo, WG
   Tan, EK
   Wu, YC
AF Zhu, Xiao-Ying
   Liu, Ye
   Zhang, Xiao-Jin
   Yang, Wen-Hao
   Feng, Ya
   Undo, William G.
   Tan, Eng-King
   Wu, Yun-Cheng
TI Clinical characteristics of leg restlessness in Parkinson's disease compared with idiopathic Restless Legs Syndrome
SO JOURNAL OF THE NEUROLOGICAL SCIENCES
LA English
DT Article
DE Parkinson's disease; Restless Legs Syndrome; Leg Motor Restlessness; Dopaminergic; Clinical characteristics; Chinese
ID diagnostic-criteria; motor restlessness; prevalence; quality; profile; sleep; rls
AB Objective: There is limited data on motor restlessness in Parkinson's disease (PD). Here we evaluate for clinical differences between cohorts of idiopathic Restless Legs Syndrome (iRLS), PD patients with leg restlessness, and PD with RLS. Methods: We examined 276 consecutive PD patients for leg restlessness symptoms, we compared clinical features of PD patients with RLS, PD patients with leg restlessness but not meeting RLS criteria, PD patient without RLS and iRLS. Results: A total of 262 PD patients who satisfied the inclusion criteria were analyzed. After excluding 23 possible secondary RLS or mimics, 28 were diagnosed with RLS and 18 with leg motor restlessness (LMR). Compared with iRLS patients, PD patients with RLS or LMR had older age of RLS/LMR onset, shorter duration of leg restlessness, less positive family history, different seasonal trends and more unilaterality of leg restlessness symptom (P < 0.01) which were often in accordance with dominant Parkinsonism side and related with Parkinsonism severity. PD patients with RLS/LMR had lower daily dosage (P < 0.01) and shorter duration (P < 0.05) of dopaminergic medication when RLS/LMR symptom onset than PD without leg restlessness. PD with LMR had less severe Parkinsonism (P < 0.05) and leg restlessness (P < 0.01) symptoms than PD with RLS. Conclusion: Clinical characteristics of PD patients with RLS and LMR were different from iRLS, differentiating these various subtypes can facilitate optimal treatment. (C) 2015 Elsevier B.V. All rights reserved.
C1 [Zhu, Xiao-Ying; Liu, Ye; Zhang, Xiao-Jin; Yang, Wen-Hao; Feng, Ya; Wu, Yun-Cheng] Shanghai Jiao Tong Univ, Sch Med, Dept Neurol, Shanghai Gen Hosp, Shanghai 200080, Peoples R China.
   [Undo, William G.] Univ Texas Hlth Sci Ctr Houston, Dept Neurol, Houston, TX 77030 USA.
   [Tan, Eng-King] Singapore Gen Hosp, Dept Neurol, Natl Neurosci Inst, Singapore, Singapore.
C3 Shanghai Jiao Tong University; University of Texas System; University of Texas Health Science Center Houston; National Neuroscience Institute (NNI); Singapore General Hospital
RP Wu, YC (corresponding author), Shanghai Jiao Tong Univ, Sch Med, Dept Neurol, Shanghai Gen Hosp, Shanghai 200080, Peoples R China.
EM yunchw@medmail.com.cn
FU National Basic Research Program of China (973 Program) [2011CB707506]; National Natural Science Foundation of China [81171205, 81371410]; West China Psychiatry Association Foundation (WCPAfund); Biomedical Multidisciplinary Program of Shanghai Jiao Tong University [YG2014MS31]
CR Allen RP, 2014, SLEEP MED, V15, P860, DOI 10.1016/j.sleep.2014.03.025
   Allen RP, 2003, SLEEP MED, V4, P101, DOI 10.1016/S1389-9457(03)00010-8
   Angelini M, 2011, J NEUROL SCI, V310, P286, DOI 10.1016/j.jns.2011.08.012
   Arnulf I, 2011, NEUROLOGY, V77, P1936, DOI 10.1212/WNL.0b013e31823a0f0f
   Azmin S, 2013, PARKINSONS DIS-US, V2013, P0, DOI 10.1155/2013/535613
   Bhalsing K, 2013, PARKINSONISM RELAT D, V19, P426, DOI 10.1016/j.parkreldis.2012.12.005
   Fereshtehnejad SM, 2015, ACTA NEUROL SCAND, V131, P211, DOI 10.1111/ane.12307
   Gelb DJ, 1999, ARCH NEUROL-CHICAGO, V56, P33, DOI 10.1001/archneur.56.1.33
   Gjerstad MD, 2011, NEUROLOGY, V77, P1941, DOI 10.1212/WNL.0b013e31823a0cc8
   Gómez-Esteban JC, 2007, MOVEMENT DISORD, V22, P1912, DOI 10.1002/mds.21624
   Ingram DG, 2013, SLEEP MED, V14, P1364, DOI 10.1016/j.sleep.2013.06.016
   Karroum EG, 2012, SLEEP MED, V13, P402, DOI 10.1016/j.sleep.2011.01.021
   Katzenschlager R, 2008, NEUROLOGY, V71, P474, DOI 10.1212/01.wnl.0000310812.43352.66
   Krishnan PR, 2003, MOVEMENT DISORD, V18, P181, DOI 10.1002/mds.10307
   Lee JE, 2009, MOVEMENT DISORD, V24, P579, DOI 10.1002/mds.22410
   Loo HV, 2008, J NEUROL SCI, V266, P145, DOI 10.1016/j.jns.2007.09.033
   Nomura T, 2006, MOVEMENT DISORD, V21, P380, DOI 10.1002/mds.20734
   Nomura T, 2006, J NEUROL SCI, V250, P39, DOI 10.1016/j.jns.2006.06.023
   Ondo WG, 2002, ARCH NEUROL-CHICAGO, V59, P421, DOI 10.1001/archneur.59.3.421
   Peralta CM, 2009, MOVEMENT DISORD, V24, P2076, DOI 10.1002/mds.22694
   Rana AQ, 2013, J NEUROL SCI, V327, P32, DOI 10.1016/j.jns.2013.01.039
   Rijsman Roselyne M, 2014, PARKINSONISM RELAT DISORD, V20 Suppl 1, PS5, DOI 10.1016/S1353-8020(13)70004-X
   RILEY DE, 1993, NEUROLOGY, V43, P1459, DOI 10.1212/WNL.43.8.1459
   Shin HY, 2013, PARKINSONISM RELAT D, V19, P355, DOI 10.1016/j.parkreldis.2012.09.009
   Shukla G, 2014, SLEEP MED, V15, P714, DOI 10.1016/j.sleep.2014.01.025
   Svensson E, 2012, BMC NEUROL, V12, P0, DOI 10.1186/1471-2377-12-71
   Tan EK, 2002, J NEUROL SCI, V196, P33, DOI 10.1016/S0022-510X(02)00020-5
   Verbaan D, 2010, MOVEMENT DISORD, V25, P2142, DOI 10.1002/mds.23241
   Walters AS, 2003, SLEEP MED, V4, P121, DOI 10.1016/S1389-9457(02)00258-7
NR 29
TC 19
Z9 21
U1 0
U2 16
PU ELSEVIER SCIENCE BV
PI AMSTERDAM
PA PO BOX 211, 1000 AE AMSTERDAM, NETHERLANDS
SN 0022-510X
EI 1878-5883
J9 J NEUROL SCI
JI J. Neurol. Sci.
PD OCT 15
PY 2015
VL 357
IS 1-2
BP 109
EP 114
DI 10.1016/j.jns.2015.07.008
PG 6
WC Clinical Neurology; Neurosciences
SC Neurosciences & Neurology
GA CS5SQ
UT WOS:000362138800018
PM 26189051
DA 2024-02-02
ER

PT J
AU Moccia, M
   Mollenhauer, B
   Erro, R
   Picillo, M
   Palladino, R
   Barone, P
AF Moccia, Marcello
   Mollenhauer, Brit
   Erro, Roberto
   Picillo, Marina
   Palladino, Raffaele
   Barone, Paolo
TI Non-Motor Correlates of Smoking Habits in de Novo Parkinson's Disease
SO JOURNAL OF PARKINSONS DISEASE
LA English
DT Article
DE Parkinson; de novo; non-motor; smoking; nicotine; cigarette; motor
ID sleep behavior disorder; symptoms questionnaire; tremor dominant; diagnosis; nicotine; recommendations; epidemiology; medication; depression; accuracy
AB Background: Parkinson's disease (PD) subjects are less likely to ever smoke and are more prone to quit smoking, as compared to controls. Therefore, smoking habits can be considered part of the non-motor phenotype, preceding the onset of motor PD by several years. Objective: To explore non-motor symptom (NMS) correlates of smoking habits in de novo PD. Methods: This cross-sectional study included 281 newly diagnosed, drug-naive PD subjects, recruited in Naples (Italy) and in Kassel (Germany). All subjects completed the NMS Questionnaire (NMSQ), and were investigated for smoking status (never, current and former smokers) and intensity (pack-years). Results: 140 PD subjects never smoked, 20 currently smoked, and 121 had quit smoking before PD diagnosis. NMSQ total score did not associate with smoking status, but with smoking intensity (p = 0.028; coefficient = 0.088). A multinomial logistic regression stepwise model presenting never smoking as reference, selected as NMSQ correlates of current smoking: sex difficulties (p = 0.002; OR = 5.254), daytime sleepiness (p = 0.046; OR= 0.085), insomnia (p = 0.025; OR= 0.135), and vivid dreams (p = 0.040; OR= 3.110); and of former smoking: swallowing (p = 0.013; OR= 0.311), nausea (p = 0.027; OR= 7.157), unexplained pains (p = 0.002; OR= 3.409), forgetfulness (p = 0.005; OR= 2.592), sex interest (p = 0.007; OR= 0.221), sex difficulties (p = 0.038; OR= 4.215), and daytime sleepiness (p = 0.05; OR= 0.372). An ordinal logistic regression stepwise model selected as NMSQ correlates of smoking intensity: nocturnal restlessness (p = 0.027; coefficient = 0.974), and leg swelling (p = 0.004; coefficient = 1.305). Conclusions: Certain NMSs are associated with different smoking status and intensity, suggesting a variety of adaptive mechanisms to cigarette smoking.
C1 [Moccia, Marcello] Univ Naples Federico II, Dept Neurosci Reprod Sci & Odontostomatol, Naples, Italy.
   [Mollenhauer, Brit] Paracelsus Elena Klin, Kassel, Germany.
   [Mollenhauer, Brit] Univ Med Ctr Goettingen, Dept Neurosurg, Gottingen, Germany.
   [Mollenhauer, Brit] Univ Med Ctr Goettingen, Dept Neuropathol, Gottingen, Germany.
   [Erro, Roberto] UCL, Inst Neurol, Sobell Dept Motor Neurosci & Movement Disorders, London, England.
   [Erro, Roberto] Univ Verona, Dept Neurol & Movement Sci, I-37100 Verona, Italy.
   [Picillo, Marina; Barone, Paolo] Univ Salerno, Dept Med, Neurosci Sect, Ctr Neurodegenerat Dis CEMAND, I-84131 Salerno, Italy.
   [Palladino, Raffaele] Univ London Imperial Coll Sci Technol & Med, Dept Primary Care & Publ Hlth, London, England.
   [Palladino, Raffaele] Univ Naples Federico II, Dept Publ Hlth, Naples, Italy.
C3 University of Naples Federico II; University of Gottingen; University of Gottingen; University of London; University College London; University of Verona; University of Salerno; Imperial College London; University of Naples Federico II
RP Barone, P (corresponding author), Univ Salerno, Dept Med, Neurosci Sect, Ctr Neurodegenerat Dis CEMAND, Via San Leonardo 1, I-84131 Salerno, Italy.
EM pbarone@unisa.it
FU Federico II University, (Naples, Italy); TEVA-Pharma; Desitin; Boehringer Ingelheim; GE Healthcare; BMBF; EU; Deutsche Parkinson Vereinigung; Michael J. Fox Foundation for Parkinson's Research; Stifterverband fur die deutsche Wissenschaft; Univesity of Verona (Verona, Italy); University of Salerno (Salerno, Italy); Division of Neurology, Toronto Western Hospital (Toronto, Ontario, Canada); Michael j Fox Foundation for Parkinson's research; Imperial College (London, United Kingdom)
CR Adler CH, 2014, NEUROLOGY, V83, P406, DOI 10.1212/WNL.0000000000000641
   Allen RP, 2003, SLEEP MED, V4, P101, DOI 10.1016/S1389-9457(03)00010-8
   Armstrong MJ, 2013, NEUROLOGY, V80, P496, DOI 10.1212/WNL.0b013e31827f0fd1
   Berardelli A, 2013, EUR J NEUROL, V20, P16, DOI 10.1111/ene.12022
   Braak H, 2003, J NEURAL TRANSM, V110, P517, DOI 10.1007/s00702-002-0808-2
   Callejas JM, 2004, INT ANGIOL, V23, P154
   Cao SY, 2013, PLOS ONE, V8, P0, DOI 10.1371/journal.pone.0060443
   Castagnoli K, 2004, NEUROTOXICOLOGY, V25, P279, DOI 10.1016/S0161-813X(03)00107-4
   Chaiton M, 2015, ADDICT BEHAV, V42, P154, DOI 10.1016/j.addbeh.2014.11.026
   Chambers RP, 2013, BEHAV BRAIN RES, V253, P95, DOI 10.1016/j.bbr.2013.07.020
   Chaudhuri KR, 2008, EUR J NEUROL, V15, P2, DOI 10.1111/j.1468-1331.2008.02212.x
   Chaudhuri KR, 2006, MOVEMENT DISORD, V21, P916, DOI 10.1002/mds.20844
   Chen H, 2010, NEUROLOGY, V74, P878, DOI 10.1212/WNL.0b013e3181d55f38
   Dubois B, 2007, MOVEMENT DISORD, V22, P2314, DOI 10.1002/mds.21844
   Erro R, 2014, J GERIATR PSYCH NEUR, V27, P276, DOI 10.1177/0891988714532015
   Evans AH, 2006, J NEUROL NEUROSUR PS, V77, P317, DOI 10.1136/jnnp.2005.065417
   Evans DE, 2009, ADDICT BIOL, V14, P32, DOI 10.1111/j.1369-1600.2008.00130.x
   Frauscher B, 2014, NEUROLOGY, V82, P1076, DOI 10.1212/WNL.0000000000000247
   Gilman S, 2008, NEUROLOGY, V71, P670, DOI 10.1212/01.wnl.0000324625.00404.15
   Gorell JM, 1999, NEUROLOGY, V52, P115, DOI 10.1212/WNL.52.1.115
   Hawkes CH, 2010, PARKINSONISM RELAT D, V16, P79, DOI 10.1016/j.parkreldis.2009.08.007
   Herman AI, 2010, ADDICT BIOL, V15, P250, DOI 10.1111/j.1369-1600.2010.00213.x
   HUGHES AJ, 1992, J NEUROL NEUROSUR PS, V55, P181, DOI 10.1136/jnnp.55.3.181
   Iwahashi K, 2009, DRUG CHEM TOXICOL, V32, P301, DOI 10.1080/01480540903203976
   Kortmann GL, 2010, AM J MED GENET B, V153B, P17, DOI 10.1002/ajmg.b.30978
   Leventhal AM, 2015, PSYCHOL BULL, V141, P176, DOI 10.1037/bul0000003
   Lloret SP, 2008, PARKINSONISM RELAT D, V14, P641, DOI 10.1016/j.parkreldis.2008.01.004
   Marek K, 2011, PROG NEUROBIOL, V95, P629, DOI 10.1016/j.pneurobio.2011.09.005
   Mariotti P, 2015, SLEEP, V38, P287, DOI 10.5665/sleep.4416
   McKeith IG, 1996, NEUROLOGY, V47, P1113, DOI 10.1212/WNL.47.5.1113
   McNamara JPH, 2014, PSYCHOL HEALTH MED, V19, P410, DOI 10.1080/13548506.2013.832782
   Moccia M, 2015, EUR J NEUROL, V22, P93, DOI 10.1111/ene.12533
   Moccia M, 2015, PARKINSONISM RELAT D, V21, P216, DOI 10.1016/j.parkreldis.2014.12.008
   Moccia M, 2014, J NEUROL SCI, V340, P215, DOI 10.1016/j.jns.2014.02.018
   Mollenhauer B, 2013, NEUROLOGY, V81, P1226, DOI 10.1212/WNL.0b013e3182a6cbd5
   Nielsen SS, 2012, J PARKINSON DIS, V2, P303, DOI 10.3233/JPD-012129
   Provini F, 2010, SLEEP MED, V11, P218, DOI 10.1016/j.sleep.2009.05.016
   Quik M, 2002, NEUROTOXICOLOGY, V23, P581, DOI 10.1016/S0161-813X(02)00036-0
   Quik M, 2012, MOVEMENT DISORD, V27, P947, DOI 10.1002/mds.25028
   Ritz B, 2014, NEUROLOGY, V83, P1396, DOI 10.1212/WNL.0000000000000879
   Rolinski M, 2014, J NEUROL NEUROSUR PS, V85, P560, DOI 10.1136/jnnp-2013-306104
   Romenets SR, 2012, PARKINSONISM RELAT D, V18, P54, DOI 10.1016/j.parkreldis.2011.08.013
   Scheperjans F, 2015, J PARKINSONS DIS, V0, P0
   Skeie GO, 2010, MOVEMENT DISORD, V25, P1847, DOI 10.1002/mds.23178
   Stebbins GT, 2013, MOVEMENT DISORD, V28, P668, DOI 10.1002/mds.25383
   Taylor AE, 2014, BMJ OPEN, V4, P0, DOI 10.1136/bmjopen-2014-006141
   Valenca GT, 2013, PARKINSONISM RELAT D, V19, P698, DOI 10.1016/j.parkreldis.2013.03.004
   Vieregge A, 2001, NEUROLOGY, V57, P1032, DOI 10.1212/WNL.57.6.1032
   Weisskopf MG, 2007, MOVEMENT DISORD, V22, P660, DOI 10.1002/mds.21373
NR 49
TC 7
Z9 7
U1 0
U2 3
PU IOS PRESS
PI AMSTERDAM
PA NIEUWE HEMWEG 6B, 1013 BG AMSTERDAM, NETHERLANDS
SN 1877-7171
EI 1877-718X
J9 J PARKINSON DIS
JI J. Parkinsons Dis.
PD JUN 15
PY 2015
VL 5
IS 4
BP 913
EP 924
DI 10.3233/JPD-150639
PG 12
WC Neurosciences
SC Neurosciences & Neurology
GA CZ7VL
UT WOS:000367308200023
PM 26485426
DA 2024-02-02
ER

PT J
AU Jankovic, M
   Svetel, M
   Kostic, V
AF Jankovic, Marko
   Svetel, Marina
   Kostic, Vladimir
TI Frequency of REM sleep behavior disorders in patients with Parkinson's disease
SO VOJNOSANITETSKI PREGLED
LA English
DT Article
DE parkinson disease; sleep, rem; sleep disorders; prevalence; risk factors
ID manifestations; association
AB Background/Aim. Sleep is prompted by natural cycles of activity in the brain and consists of two basic states: rapid eye movement (REM) sleep and non-rapid eye movement (NREM) sleep. REM sleep behavior disorder (RED) is characterized by violent motor and vocal behavior during REM sleep which represents dream enactment. The normal loss of muscle tone, with the exception of respiratory, sphincter, extra ocular and middle ear muscles, is absent in patients with RED. The origin of RBD is frequently unknown, but can be associated with degenerative neurological disorders, such as Parkinson's disease (PD). PD patients do not necessarily express features of RED, which is identified in approximately third to a half of them. The aim of this study was to estimate the prevalence of RED in a cohort of PD patients, as well as to identify risk-factors for its development. Methods. In the period from December 2010 to September 2011 we recruited 97 consecutive PD outpatients, treated in the Institute of Neurology, Clinical Center of Serbia, Belgrade. After establishing the diagnosis, all the patients filled out a specially constructed questionnaire with the following items: actual age, sex, age at disease onset, disease duration, form of the disease, type of treatment, duration of treatment, the presence of constipation, lessening of smell sense, and family history of PD. At entring the study, patients disability was scored using the Unified Parkinson's Disease Rating Scale (motor part - UPDRS). Cognitive abilities were assessed by the Mini Mental Status Examination (MMSE) scale, and depression symptoms by the 21-item Hamilton Depression Rating Scale (HDRS). The patients with PD were dichotomized to those with and without RED using the RED Questionnaire Hong Kong (RBDQ-HK) in the manner of an interview. Forms of PD, mode of treatment, sex, constipation and family history were investigated using the Fishers chi(2) test. Symptoms and treatment duration, the presence of smell disturbances, MMSE score, UPDRS motor score and HDRS score were analyzed by implementation of the Z-test. Actual age and age at disease onset were evaluated by the unpaired t-test Results. The RED-positive group contained 15 (15.5%) patients, while in the rest of them (82/97), RED was not identified (non-RED group). There was no difference between the two groups considering gender distribution (p = 0.847), age (p = 0.577), age at disease onset (p = 0141), duration of PD (p = 0.069), family history (p = 0.591), type of initial symptoms (p = 0.899), constipation (p = 0.353), olfaction (p = 0.32) and MUSE scores (p = 0.217). The duration of treatment in the RED group was longer than in the non-RED -group (9.4 +/- 5.3 and 6.3 +/- 3.9 years, respectively; p = 0.029), and the UPDRS motor score in the RED group was higher (19.1 +/- 9.4 and 12.7 +/- 8.2, respectively; p = 0.01 Also, HDRS scores were higher in patients expressing RED (10.1 +/- 6.0 and 6.4 +/- 4.5, respectively; p = 0.019). Conclusion. We found that 15.5% of the consecutive PD patients had RED, and that the patients with RBD differed from the non-RED ones regarding duration of treatment, disease and depressive symptoms severity.
C1 [Jankovic, Marko; Svetel, Marina; Kostic, Vladimir] Univ Belgrade, Fac Med, Belgrade, Serbia.
   [Svetel, Marina; Kostic, Vladimir] Clin Ctr Serbia, Inst Neurol, Belgrade, Serbia.
C3 University of Belgrade; Clinical Centre of Serbia
RP Jankovic, M (corresponding author), Bul Kralja Aleksandra 38, Belgrade 11000, Serbia.
EM jankovic.marko1987@gmail.com
CR American Academy of Sleep Medicine, 2005, INT CLASS SLEEP DIS, V0, P0
   Arnulf I, 2012, MOVEMENT DISORD, V27, P677, DOI 10.1002/mds.24957
   Boeve BF, 2010, ANN NY ACAD SCI, V1184, P15, DOI 10.1111/j.1749-6632.2009.05115.x
   Braak H, 2003, NEUROBIOL AGING, V24, P197, DOI 10.1016/S0197-4580(02)00065-9
   Burn DJ, 2012, MOVEMENT DISORD, V27, P671, DOI 10.1002/mds.24967
   Chokroverty S., 2009, SLEEP DISORDERS MED, V0, PP5, DOI 10.1016/B978-0-7506-7584-0.00002-1
   Comella CL, 1998, NEUROLOGY, V51, P526, DOI 10.1212/WNL.51.2.526
   DOTY RL, 1989, SMELL IDENTIFICATION, V0, P0
   Fahn S, 1987, RECENT DEV PARKINSON, V2, P153, DOI 10.1016/S1779-0123(06)74622-8
   FOLSTEIN MF, 1975, J PSYCHIAT RES, V12, P189, DOI 10.1016/0022-3956(75)90026-6
   Forsaa EB, 2010, ARCH NEUROL-CHICAGO, V67, P996, DOI 10.1001/archneurol.2010.166
   GIBB WRG, 1988, J NEUROL NEUROSUR PS, V51, P745, DOI 10.1136/jnnp.51.6.745
   Gjerstad MD, 2008, J NEUROL NEUROSUR PS, V79, P387, DOI 10.1136/jnnp.2007.116830
   HAMILTON M, 1960, J NEUROL NEUROSUR PS, V23, P56, DOI 10.1136/jnnp.23.1.56
   Iber C., 2007, THE AASM MANUAL FOR THE SCORING OF SLEEP AND ASSOCIATED EVENTS: RULES, V0, P0
   Kandiah N, 2009, MOVEMENT DISORD, V24, P605, DOI 10.1002/mds.22384
   Lavault S, 2010, J NEUROL, V257, P1154, DOI 10.1007/s00415-010-5482-y
   Li SX, 2010, SLEEP MED, V11, P43, DOI 10.1016/j.sleep.2009.06.008
   Magerkurth C, 2005, CLIN AUTON RES, V15, P76, DOI 10.1007/s10286-005-0253-z
   Olson EJ, 2000, BRAIN, V123, P331, DOI 10.1093/brain/123.2.331
   Postuma RB, 2008, MOVEMENT DISORD, V23, P1665, DOI 10.1002/mds.22099
   Postuma RB, 2012, MOVEMENT DISORD, V27, P720, DOI 10.1002/mds.24939
   Romenets Silvia Rios, 2012, MOV DISORD, V27, P996, DOI 10.1002/mds.25086
   SCHENCK CH, 1993, J SLEEP RES, V2, P224, DOI 10.1111/j.1365-2869.1993.tb00093.x
   SCHENCK CH, 1987, JAMA-J AM MED ASSOC, V257, P1786, DOI 10.1001/jama.257.13.1786
   Shenck CH, 1993, J SLEEP RES, V2, P224
   Simuni T, 2008, ANN NEUROL, V64, PS65, DOI 10.1002/ana.21472
   Sixel-Döring F, 2011, NEUROLOGY, V77, P1048, DOI 10.1212/WNL.0b013e31822e560e
   Unger MM, 2010, SLEEP, V33, P767, DOI 10.1093/sleep/33.6.767
   Vibha D, 2011, CLIN NEUROL NEUROSUR, V113, P472, DOI 10.1016/j.clineuro.2011.02.007
   Yoritaka A, 2009, EUR NEUROL, V61, P164, DOI 10.1159/000189269
   ZETUSKY WJ, 1985, NEUROLOGY, V35, P522, DOI 10.1212/WNL.35.4.522
NR 32
TC 8
Z9 8
U1 0
U2 10
PU MILITARY MEDICAL ACAD-INI
PI BELGRADE
PA CRNOTRAVSKA 17, PO BOX 33-35, BELGRADE, 11040, SERBIA
SN 0042-8450
EI 2406-0720
J9 VOJNOSANIT PREGL
JI Vojnosanit. Pregl.
PD MAY 15
PY 2015
VL 72
IS 5
BP 442
EP 446
DI 10.2298/VSP130501006J
PG 5
WC Medicine, General & Internal
SC General & Internal Medicine
GA CJ6XK
UT WOS:000355638300009
PM 26165053
DA 2024-02-02
ER

PT J
AU Tholfsen, LK
   Larsen, JP
   Schulz, J
   Tysnes, OB
   Gjerstad, MD
AF Tholfsen, Lena K.
   Larsen, Jan P.
   Schulz, Joern
   Tysnes, Ole-Bjorn
   Gjerstad, Michaela D.
TI Development of excessive daytime sleepiness in early Parkinson disease
SO NEUROLOGY
LA English
DT Article
ID scale; disorders
AB Objective: To examine the frequency, development, and risk factors of excessive daytime sleepiness (EDS) in a cohort of originally drug-naive patients with incident Parkinson disease (PD) during the first 5 years after diagnosis. Methods: One hundred fifty-three drug-naive patients with early PD derived from a population-based incident cohort and 169 control participants were assessed for EDS and reevaluated after 1, 3, and 5 years on medication. EDS was diagnosed according to the Epworth Sleepiness Scale. Cutoff score above 10 was applied. Generalized estimating equation models for correlated data were used to examine associated and risk factors for EDS. Results: Patients reported EDS more often than control participants at the time of diagnosis and during follow-up. The frequency of EDS in PD increased from 11.8% at baseline to 23.4% after 5 years. Associated factors were male sex, the use of dopamine agonists, and higher Montgomery-angstrom sberg Depression Rating Scale and Unified Parkinson's Disease Rating Scale-activities of daily living scores. Main risk factor for developing EDS was an increased Epworth Sleepiness Scale score at baseline. Conclusion: EDS is more frequent in PD even before treatment initiation compared with control participants and increases in occurrence with disease progression. The main risk factor for developing EDS with time is an early predisposition for sleepiness. In addition, the use of dopamine agonists was associated with the development of EDS. These findings necessitate caution in patients with PD and early increased sleep propensity and when using dopamine agonists.
C1 [Tholfsen, Lena K.; Larsen, Jan P.; Schulz, Joern; Gjerstad, Michaela D.] Norwegian Ctr Movement Disorders, Stavanger, Norway.
   [Tholfsen, Lena K.; Gjerstad, Michaela D.] Stavanger Univ Hosp, Dept Neurol, Stavanger, Norway.
   [Tysnes, Ole-Bjorn] Haukeland Hosp, Dept Neurol, N-5021 Bergen, Norway.
C3 Stavanger University Hospital; University of Bergen; Haukeland University Hospital
RP Gjerstad, MD (corresponding author), Norwegian Ctr Movement Disorders, Stavanger, Norway.
EM gjmi@sus.no
FU Western Norway Health Authority [911218, 911792]; Research Council of Norway [177966]; Norwegian Parkinson Disease Association
CR Abbott RD, 2005, NEUROLOGY, V65, P1442, DOI 10.1212/01.wnl.0000183056.89590.0d
   Alves G, 2009, J NEUROL NEUROSUR PS, V80, P851, DOI 10.1136/jnnp.2008.168211
   Arnulf I, 2005, SLEEP MED REV, V9, P185, DOI 10.1016/j.smrv.2005.01.001
   Baumann CR, 2012, NEUROMOL MED, V14, P205, DOI 10.1007/s12017-012-8178-x
   Braak H, 2004, CELL TISSUE RES, V318, P121, DOI 10.1007/s00441-004-0956-9
   Breen DP, 2013, J NEUROL NEUROSUR PS, V84, P233, DOI 10.1136/jnnp-2012-304097
   Emre M, 2007, MOVEMENT DISORD, V22, P1689, DOI 10.1002/mds.21507
   Fabbrini G, 2002, MOVEMENT DISORD, V17, P1026, DOI 10.1002/mds.10193
   Fahn S, 1987, RECENT DEV PARKINSON, V2, P153, DOI 10.1002/ANA.410220556
   FOLSTEIN MF, 1975, J PSYCHIAT RES, V12, P189, DOI 10.1016/0022-3956(75)90026-6
   Frucht S, 1999, NEUROLOGY, V52, P1908, DOI 10.1212/WNL.52.9.1908
   Gjerstad MD, 2006, NEUROLOGY, V67, P853, DOI 10.1212/01.wnl.0000233980.25978.9d
   Gjerstad MD, 2002, NEUROLOGY, V58, P1544, DOI 10.1212/WNL.58.10.1544
   Hagell P, 2007, J SLEEP RES, V16, P102, DOI 10.1111/j.1365-2869.2007.00570.x
   Happe S, 2007, J NEUROL, V254, P1037, DOI 10.1007/s00415-006-0483-6
   JANKOVIC J, 1990, NEUROLOGY, V40, P1529, DOI 10.1212/WNL.40.10.1529
   JOHNS MW, 1991, SLEEP, V14, P540, DOI 10.1093/sleep/14.6.540
   Kaynak D, 2005, EUR J NEUROL, V12, P199, DOI 10.1111/j.1468-1331.2004.00971.x
   Martinez-Martin P, 2012, J NEUROL, V259, P1639, DOI 10.1007/s00415-011-6392-3
   MONTGOMERY SA, 1979, BRIT J PSYCHIAT, V134, P382, DOI 10.1192/bjp.134.4.382
   Ondo WG, 2001, NEUROLOGY, V57, P1392, DOI 10.1212/WNL.57.8.1392
   Schrempf W, 2014, J PARKINSON DIS, V4, P211, DOI 10.3233/JPD-130301
NR 22
TC 86
Z9 96
U1 1
U2 10
PU LIPPINCOTT WILLIAMS & WILKINS
PI PHILADELPHIA
PA TWO COMMERCE SQ, 2001 MARKET ST, PHILADELPHIA, PA 19103 USA
SN 0028-3878
EI 1526-632X
J9 NEUROLOGY
JI Neurology
PD JUL 14
PY 2015
VL 85
IS 2
BP 162
EP 168
DI 10.1212/WNL.0000000000001737
PG 7
WC Clinical Neurology
SC Neurosciences & Neurology
GA CM6NG
UT WOS:000357804900009
PM 26085603
DA 2024-02-02
ER

PT J
AU Takahashi, Y
   Kanbayashi, T
   Hoshikawa, M
   Imanishi, A
   Sagawa, Y
   Tsutsui, K
   Takeda, Y
   Kusanagi, H
   Nishino, S
   Shimizu, T
AF Takahashi, Yuya
   Kanbayashi, Takashi
   Hoshikawa, Masamitsu
   Imanishi, Aya
   Sagawa, Yohei
   Tsutsui, Kou
   Takeda, Yasuhiro
   Kusanagi, Hiroaki
   Nishino, Seiji
   Shimizu, Tetsuo
TI Relationship of orexin (hypocretin) system and astrocyte activation in Parkinson's disease with hypersomnolence
SO SLEEP AND BIOLOGICAL RHYTHMS
LA English
DT Article
DE glial fibrillary acidic protein; hypersomnolence; orexin; Parkinson's disease; S100B
ID fibrillary acidic protein; excessive daytime sleepiness; cerebrospinal-fluid; narcolepsy; damage; serum; neurofilament; mechanisms; pathology; neurons
AB We studied the relationship of orexin (hypocretin) system and astrocyte activation in hypersomnolence symptom (HS) in Parkinson's disease (PD). In a total of 30 subjects, including five PD patients with HS, eight PD patients without HS, eight patients with narcolepsy, and nine control subjects, orexin and glial fibrillary acidic protein (GFAP) as well as S100B levels in cerebrospinal fluid (CSF), which are markers of astrocyte activation, were measured and compared. In the comparison of orexin levels among the four groups of subjects, only the narcolepsy group showed significantly lower levels. The levels of CSF orexin in the PD patients with HS tended to be lower compared with those in the control group, although the difference was not statistically significant. The majority of reports have indicated that CSF orexin levels are in the normal range in most PD patients, some PD patients with severe HS showed low orexin levels. Compared with those of the control group, GFAP levels were significantly higher in the group of PD with HS and narcolepsy, but not PD without HS. No groups showed a significant difference in S100B levels. In the whole subjects with PD, narcolepsy, and controls, orexin levels were inversely correlated with GFAP. Therefore, increased GFAP may indicate orexin deficiency both in narcolepsy and PD with HS.
C1 [Takahashi, Yuya; Kanbayashi, Takashi; Imanishi, Aya; Sagawa, Yohei; Tsutsui, Kou; Kusanagi, Hiroaki; Shimizu, Tetsuo] Akita Univ, Grad Sch Med, Dept Neuropsychiat, Akita 0108543, Japan.
   [Kanbayashi, Takashi; Shimizu, Tetsuo] Univ Tsukuba, Int Inst Integrat Sleep Med WPI IIIS, Tsukuba, Ibaraki, Japan.
   [Hoshikawa, Masamitsu; Takeda, Yasuhiro] Ono Pharmaceut Co Ltd, Dept Biol & Pharmacol, Discovery Res Labs, Osaka, Japan.
   [Nishino, Seiji] Stanford Univ, Sleep & Circadian Neurobiol Lab, Palo Alto, CA 94304 USA.
C3 Akita University; University of Tsukuba; Ono Pharmaceutical Co Ltd; Stanford University
RP Takahashi, Y (corresponding author), Akita Univ, Grad Sch Med, Dept Neuropsychiat, 1-1-1 Hondo, Akita 0108543, Japan.
EM yuya@med.akita-u.ac.jp
CR Asai H, 2009, CLIN NEUROL NEUROSUR, V111, P341, DOI 10.1016/j.clineuro.2008.11.007
   Baumann C, 2005, J NEUROL, V252, P139, DOI 10.1007/s00415-005-0614-5
   Braak H, 2004, CELL TISSUE RES, V318, P121, DOI 10.1007/s00441-004-0956-9
   Braak H, 2003, NEUROBIOL AGING, V24, P197, DOI 10.1016/S0197-4580(02)00065-9
   Brouns R, 2010, CLIN CHEM, V56, P451, DOI 10.1373/clinchem.2009.134122
   Buriticá E, 2009, J NEUROTRAUM, V26, P2145, DOI 10.1089/neu.2009.0894
   Constantinescu R, 2010, PARKINSONISM RELAT D, V16, P142, DOI 10.1016/j.parkreldis.2009.07.007
   Drouot X, 2003, NEUROLOGY, V61, P540, DOI 10.1212/01.WNL.0000078194.53210.48
   Feneberg E, 2013, SLEEP MED, V14, P692, DOI 10.1016/j.sleep.2013.04.013
   Fronczek R, 2008, BRAIN, V131, P0, DOI 10.1093/brain/awm222
   Fujii C, 2011, NEUROSCI LETT, V494, P86, DOI 10.1016/j.neulet.2011.02.063
   Glass CK, 2010, CELL, V140, P918, DOI 10.1016/j.cell.2010.02.016
   Halliday GM, 2011, MOVEMENT DISORD, V26, P6, DOI 10.1002/mds.23455
   Hobson DE, 2002, JAMA-J AM MED ASSOC, V287, P455, DOI 10.1001/jama.287.4.455
   Honda M, 2009, NEUROLOGY, V73, P511, DOI 10.1212/WNL.0b013e3181b2a6af
   Ikeda K, 1998, NEUROBIOL AGING, V19, PS85, DOI 10.1016/S0197-4580(98)00034-7
   Jung CS, 2007, BRAIN, V130, P3336, DOI 10.1093/brain/awm263
   Kleindienst A, 2010, ACTA NEUROCHIR SUPPL, V106, P247, DOI 10.1007/978-3-211-98811-4_46
   Kochanek PM, 2008, CURR OPIN CRIT CARE, V14, P135, DOI 10.1097/MCC.0b013e3282f57564
   Maeda T, 2006, SLEEP MED, V7, P662, DOI 10.1016/j.sleep.2006.05.017
   McGeer PL, 2003, ANN NEUROL, V54, P599, DOI 10.1002/ana.10728
   Michetti F, 2012, J NEUROCHEM, V120, P644, DOI 10.1111/j.1471-4159.2011.07612.x
   Middeldorp J, 2011, PROG NEUROBIOL, V93, P421, DOI 10.1016/j.pneurobio.2011.01.005
   Morozov SG, 1997, VOP MED KHIM, V43, P34
   Muramatsu Y, 2003, GLIA, V42, P307, DOI 10.1002/glia.10225
   Nishino S, 2005, SLEEP MED REV, V9, P269, DOI 10.1016/j.smrv.2005.03.004
   Overeem S, 2002, NEUROLOGY, V58, P498, DOI 10.1212/WNL.58.3.498
   Paus S, 2003, MOVEMENT DISORD, V18, P659, DOI 10.1002/mds.10417
   Pekny M, 2014, NEUROSCI LETT, V565, P30, DOI 10.1016/j.neulet.2013.12.071
   Petzold A, 2003, NEUROSCI LETT, V336, P167, DOI 10.1016/S0304-3940(02)01257-0
   Peyron C, 2000, NAT MED, V6, P991, DOI 10.1038/79690
   Su W, 2012, CLIN NEUROL NEUROSUR, V114, P372, DOI 10.1016/j.clineuro.2011.11.002
   Takano R, 2010, NEUROLOGY, V75, P208, DOI 10.1212/WNL.0b013e3181e2414b
   Thannickal TC, 2000, NEURON, V27, P469, DOI 10.1016/S0896-6273(00)00058-1
   Thannickal TC, 2007, BRAIN, V130, P1586, DOI 10.1093/brain/awm097
   Thannickal TC, 2009, SLEEP, V32, P993, DOI 10.1093/sleep/32.8.993
   Tullberg M, 1998, NEUROLOGY, V50, P1122, DOI 10.1212/WNL.50.4.1122
   Yasui K, 2006, J NEUROL SCI, V250, P120, DOI 10.1016/j.jns.2006.08.004
NR 39
TC 5
Z9 7
U1 1
U2 6
PU SPRINGER JAPAN KK
PI TOKYO
PA SHIROYAMA TRUST TOWER 5F, 4-3-1 TORANOMON, MINATO-KU, TOKYO, 105-6005, JAPAN
SN 1446-9235
EI 1479-8425
J9 SLEEP BIOL RHYTHMS
JI Sleep Biol. Rhythms
PD JUL 15
PY 2015
VL 13
IS 3
BP 252
EP 260
DI 10.1111/sbr.12112
PG 9
WC Clinical Neurology; Neurosciences
SC Neurosciences & Neurology
GA CL9VA
UT WOS:000357325000008
DA 2024-02-02
ER

PT J
AU Suzuki, K
   Miyamoto, M
   Miyamoto, T
   Hirata, K
AF Suzuki, Keisuke
   Miyamoto, Masayuki
   Miyamoto, Tomoyuki
   Hirata, Koichi
TI Restless Legs Syndrome and Leg Motor Restlessness in Parkinson's Disease
SO PARKINSONS DISEASE
LA English
DT Review
ID clinical characteristics; diagnostic-criteria; substantia-nigra; drug-naive; prevalence; sleep; brain; association; disorders; akathisia
AB Sleep disturbances are important nonmotor symptoms in Parkinson's disease (PD) that are associated with a negative impact on quality of life. Restless legs syndrome (RLS), which is characterized by an urge to move the legs accompanied by abnormal leg sensations, can coexist with PD, although the pathophysiology of these disorders appears to be different. RLS and PD both respond favorably to dopaminergic treatment, and several investigators have reported a significant relationship between RLS and PD. Sensory symptoms, pain, motor restlessness, akathisia, and the wearing-off phenomenon observed in PD should be differentiated from RLS. RLS in PD may be confounded by chronic dopaminergic treatment; thus, more studies are needed to investigate RLS in drug-naive patients with PD. Recently, leg motor restlessness (LMR), which is characterized by an urge to move the legs that does not fulfill the diagnostic criteria for RLS, has been reported to be observed more frequently in de novo patients with PD than in age-matched healthy controls, suggesting that LMR may be a part of sensorimotor symptoms intrinsic to PD. In this paper, we provide an overview of RLS, LMR, and PD and of the relationships among these disorders.
C1 [Suzuki, Keisuke; Hirata, Koichi] Dokkyo Med Univ, Dept Neurol, Shimotsuga, Tochigi 3210293, Japan.
   [Miyamoto, Masayuki] Dokkyo Med Univ, Sch Nursing, Shimotsuga, Tochigi 3210293, Japan.
   [Miyamoto, Tomoyuki] Dokkyo Med Univ, Koshigaya Hosp, Dept Neurol, Saitama, Japan.
C3 Dokkyo Medical University; Dokkyo Medical University; Dokkyo Medical University
RP Suzuki, K (corresponding author), Dokkyo Med Univ, Dept Neurol, 880 Kitakobayashi, Shimotsuga, Tochigi 3210293, Japan.
EM keisuke@dokkyomed.ac.jp
CR Allen R., 2009, RESTLESS LEGS SYNDRO, V0, P99
   Allen RP, 2014, SLEEP MED, V15, P860, DOI 10.1016/j.sleep.2014.03.025
   Allen RP, 2013, NEUROLOGY, V80, P2028, DOI 10.1212/WNL.0b013e318294b3f6
   Allen RP, 2003, SLEEP MED, V4, P101, DOI 10.1016/S1389-9457(03)00010-8
   Allen RP, 2001, NEUROLOGY, V56, P263, DOI 10.1212/WNL.56.2.263
   Angelini M, 2011, J NEUROL SCI, V310, P286, DOI 10.1016/j.jns.2011.08.012
   Antelmi E, 2013, EUR J NEUROL, V20, PE128, DOI 10.1111/ene.12242
   Aquino CC, 2014, JAMA NEUROL, V71, P1559, DOI 10.1001/jamaneurol.2014.1326
   Arnulf I, 2011, NEUROLOGY, V77, P1936, DOI 10.1212/WNL.0b013e31823a0f0f
   Azmin S, 2013, PARKINSONS DIS-US, V2013, P0, DOI 10.1155/2013/535613
   Bhalsing K, 2013, PARKINSONISM RELAT D, V19, P426, DOI 10.1016/j.parkreldis.2012.12.005
   Braga-Neto P, 2004, J NEUROL SCI, V217, P41, DOI 10.1016/j.jns.2003.08.010
   Calzetti S, 2009, NEUROL SCI, V30, P119, DOI 10.1007/s10072-009-0037-7
   Chahine LM, 2011, PARKINSONISM RELAT D, V17, P208, DOI 10.1016/j.parkreldis.2010.11.017
   Clemens S, 2006, NEUROLOGY, V67, P125, DOI 10.1212/01.wnl.0000223316.53428.c9
   COMELLA CL, 1994, MOVEMENT DISORD, V9, P545, DOI 10.1002/mds.870090507
   Connor JR, 2009, BRAIN, V132, P2403, DOI 10.1093/brain/awp125
   Darien IL., 2014, THE AMERICAN ACADEMY OF SLEEP MEDICINE, V2nd ed, P0
   De Cock VC, 2012, MOVEMENT DISORD, V27, P743, DOI 10.1002/mds.24969
   Driver-Dunckley E, 2006, MOVEMENT DISORD, V21, P1287, DOI 10.1002/mds.20911
   Earley CJ, 2011, SLEEP, V34, P341, DOI 10.1093/sleep/34.3.341
   Earley CJ, 2009, SLEEP MED, V10, P1155, DOI 10.1016/j.sleep.2009.01.006
   Earley CJ, 2000, NEUROLOGY, V54, P1698, DOI 10.1212/WNL.54.8.1698
   Eisensehr I, 2001, NEUROLOGY, V57, P1307, DOI 10.1212/WNL.57.7.1307
   Fereshtehnejad SM, 2015, ACTA NEUROL SCAND, V131, P211, DOI 10.1111/ane.12307
   García-Borreguero D, 2007, MOVEMENT DISORD, V22, PS476, DOI 10.1002/mds.21610
   Gjerstad MD, 2011, NEUROLOGY, V77, P1941, DOI 10.1212/WNL.0b013e31823a0cc8
   Godau J, 2007, MOVEMENT DISORD, V22, P187, DOI 10.1002/mds.21230
   Gómez-Esteban JC, 2007, MOVEMENT DISORD, V22, P1912, DOI 10.1002/mds.21624
   Horvath J, 2008, LANCET, V371, P530, DOI 10.1016/S0140-6736(08)60240-8
   Iranzo A, 2007, MOVEMENT DISORD, V22, PS424, DOI 10.1002/mds.21600
   Kedia S, 2004, NEUROLOGY, V63, P2410, DOI 10.1212/01.WNL.0000147288.26029.B8
   Krishnan PR, 2003, MOVEMENT DISORD, V18, P181, DOI 10.1002/mds.10307
   Kwon DY, 2010, MOVEMENT DISORD, V25, P1373, DOI 10.1002/mds.23066
   LANG AE, 1987, NEUROLOGY, V37, P477, DOI 10.1212/WNL.37.3.477
   Lee JE, 2009, MOVEMENT DISORD, V24, P579, DOI 10.1002/mds.22410
   Loo HV, 2008, J NEUROL SCI, V266, P145, DOI 10.1016/j.jns.2007.09.033
   Michaud M, 2002, J NEUROL, V249, P164, DOI 10.1007/PL00007859
   Mizuno S, 2005, PSYCHIAT CLIN NEUROS, V59, P461, DOI 10.1111/j.1440-1819.2005.01399.x
   Mizuno S, 2005, J SLEEP RES, V14, P43, DOI 10.1111/j.1365-2869.2004.00403.x
   Möller JC, 2010, J NEUROL SCI, V289, P135, DOI 10.1016/j.jns.2009.08.035
   Moon HJ, 2014, J CLIN NEUROL, V10, P197, DOI 10.3988/jcn.2014.10.3.197
   Mrowka M, 2005, J NEURAL TRANSM, V112, P693, DOI 10.1007/s00702-004-0217-9
   Nomura T, 2006, MOVEMENT DISORD, V21, P380, DOI 10.1002/mds.20734
   Nomura T, 2008, MOVEMENT DISORD, V23, P2363, DOI 10.1002/mds.22274
   Oh YS, 2014, J NEUROL SCI, V344, P186, DOI 10.1016/j.jns.2014.06.056
   Ondo WG, 2002, ARCH NEUROL-CHICAGO, V59, P421, DOI 10.1001/archneur.59.3.421
   Ondo WG, 2000, MOVEMENT DISORD, V15, P154, DOI 10.1002/1531-8257(200001)15:1<154::AID-MDS1025>3.0.CO;2-Q
   Peeraully T, 2012, TRANSL NEURODEGENER, V1, P0, DOI 10.1186/2047-9158-1-6
   Peralta CM, 2009, MOVEMENT DISORD, V24, P2076, DOI 10.1002/mds.22694
   Pérez-Díaz H, 2011, NEUROLOGY, V77, P1283, DOI 10.1212/WNL.0b013e318230207a
   Pittock SJ, 2004, MOVEMENT DISORD, V19, P695, DOI 10.1002/mds.20042
   Poewe W, 2004, NEUROLOGY, V63, PS12, DOI 10.1212/WNL.63.8_suppl_3.S12
   Rajabally YA, 2013, ACTA NEUROL SCAND, V127, P216, DOI 10.1111/ane.12011
   Rana AQ, 2013, J NEUROL SCI, V327, P32, DOI 10.1016/j.jns.2013.01.039
   Rijsman Roselyne M, 2014, PARKINSONISM RELAT DISORD, V20 Suppl 1, PS5, DOI 10.1016/S1353-8020(13)70004-X
   Romenets SR, 2013, PARKINSONISM RELAT D, V19, P92, DOI 10.1016/j.parkreldis.2012.07.019
   Ruottinen HM, 2000, NEUROLOGY, V54, P502, DOI 10.1212/WNL.54.2.502
   Ryu JH, 2011, PARKINSONISM RELAT D, V17, P201, DOI 10.1016/j.parkreldis.2010.11.014
   Salminen AV, 2014, NEUROLOGY, V82, P1856, DOI 10.1212/WNL.0000000000000454
   Schmidauer C, 2005, ANN NEUROL, V58, P630, DOI 10.1002/ana.20572
   Shimohata T, 2013, PARKINSONISM RELAT D, V19, P571, DOI 10.1016/j.parkreldis.2013.02.002
   Shin HY, 2013, PARKINSONISM RELAT D, V19, P355, DOI 10.1016/j.parkreldis.2012.09.009
   St Louis EK, 2014, NEUROLOGY, V82, P1850, DOI 10.1212/WNL.0000000000000462
   Suzuki K, 2015, CURR NEUROL NEUROSCI, V15, P0, DOI 10.1007/s11910-015-0525-5
   Suzuki K, 2012, J NEUROL SCI, V318, P76, DOI 10.1016/j.jns.2012.03.022
   Suzuki K, 2011, PARKINSONS DIS-US, V2011, P0, DOI 10.4061/2011/219056
   Tan EK, 2001, MOVEMENT DISORD, V16, P577, DOI 10.1002/mds.1102
   Tan EK, 2002, J NEUROL SCI, V196, P33, DOI 10.1016/S0022-510X(02)00020-5
   Trenkwalder C, 2005, LANCET NEUROL, V4, P465, DOI 10.1016/S1474-4422(05)70139-3
   Trenkwalder C, 1999, MOVEMENT DISORD, V14, P141, DOI 10.1002/1531-8257(199901)14:1<141::AID-MDS1024>3.0.CO;2-B
   Turjanski N, 1999, NEUROLOGY, V52, P932, DOI 10.1212/WNL.52.5.932
   Umehara H, 2010, PSYCHIAT CLIN NEUROS, V64, P211, DOI 10.1111/j.1440-1819.2009.02053.x
   Verbaan D, 2010, MOVEMENT DISORD, V25, P2142, DOI 10.1002/mds.23241
   Walters AS, 2001, MOVEMENT DISORD, V16, P1105, DOI 10.1002/mds.1214
   Wong JC, 2014, SLEEP, V37, P369, DOI 10.5665/sleep.3416
   Ylikoski A, 2014, J NEUROL SCI, V346, P204, DOI 10.1016/j.jns.2014.08.025
NR 78
TC 14
Z9 14
U1 0
U2 1
PU HINDAWI LTD
PI LONDON
PA ADAM HOUSE, 3RD FLR, 1 FITZROY SQ, LONDON, W1T 5HF, ENGLAND
SN 2090-8083
EI 2042-0080
J9 PARKINSONS DIS-US
JI Parkinsons Dis.
PD JUN 15
PY 2015
VL 2015
IS 
BP 
EP 
DI 10.1155/2015/490938
PG 9
WC Clinical Neurology
SC Neurosciences & Neurology
GA CT9US
UT WOS:000363162700001
PM 26504610
DA 2024-02-02
ER

PT J
AU Telarovic, S
   Mijatovic, D
   Telarovic, I
AF Telarovic, Srdjana
   Mijatovic, Dragana
   Telarovic, Irma
TI Effects of various factors on sleep disorders and quality of life in Parkinson's disease
SO ACTA NEUROLOGICA BELGICA
LA English
DT Article
DE Sleep quality; Levodopa; Dopamine agonists; Sleep disorders
ID restless legs syndrome; nonmotor symptoms; nocturnal disturbances; behavior disorder; scale
AB In Parkinson's disease (PD), sleep disorders (SD) occur as a result of the neurochemical changes in sleep centres, neurodegenerative changes in dopaminergic neurons, and other factors. The most common SD include excessive daytime sleepiness, insomnia, restless legs syndrome and nocturia. The aim of the study was to compare quality of sleep, as a factor that greatly impacts quality of life (QoL), between PD patients and a control group and to further examine SD in the PD group with focus on incidence and SD types as well as on effects various factors (age, sex, PD characteristics, medication usage) have on these disorders. The study included 110 patients who met the criteria for the diagnosis of PD and 110 age-matched healthy controls. We used the Pittsburgh Sleep Quality Index, PD Sleep Scale, Epworth Sleepiness Scale, PD QoL Questionnaire-8 and PD Questionnaire-39 (items 30 and 33). In the group with PD, we considered the duration of the disease, the stage of disease according to the Hoehn and Yahr scale, medications and their impact on the SD. The average duration of the disease was 6 years and the mean stage was 2.44. The result showed significant differences in the sleep quality between groups. In the PD group, SD differences were also found according to gender, duration of the disease and medication usage. The most common SD were fragmented sleep, insomnia and nocturia. To improve the QoL of PD patients, it is necessary to pay more attention to detecting and solving SD.
C1 [Telarovic, Srdjana; Telarovic, Irma] Univ Zagreb, Sch Med, Zagreb 10000, Croatia.
   [Telarovic, Srdjana] Univ Hosp Ctr Zagreb, Dept Neurol, Zagreb 10000, Croatia.
   [Mijatovic, Dragana] Community Hlth Ctr Umag, Neurol Unit, Umag 52470, Croatia.
C3 University of Zagreb; University of Zagreb
RP Telarovic, S (corresponding author), Univ Zagreb, Sch Med, Salata 3, Zagreb 10000, Croatia.
EM srdjana.telarovic@gmail.com
CR Barone P, 2009, MOVEMENT DISORD, V24, P1641, DOI 10.1002/mds.22643
   Bassetti CL, 2011, NEURODEGENER DIS, V8, P95, DOI 10.1159/000316613
   Buck PO, 2010, INT J NEUROSCI, V120, P523, DOI 10.3109/00207454.2010.489725
   Chaudhuri KR, 2009, LANCET NEUROL, V8, P464, DOI 10.1016/S1474-4422(09)70068-7
   Chaudhuri KR, 2002, J NEUROL NEUROSUR PS, V73, P629, DOI 10.1136/jnnp.73.6.629
   Covassin N, 2012, J NEUROL SCI, V316, P131, DOI 10.1016/j.jns.2012.01.004
   da Silva FP, 2014, SLEEP MED REV, V18, P173, DOI 10.1016/j.smrv.2013.04.005
   Friedman JH, 2008, CNS SPECTRUMS, V13, P12, DOI 10.1017/S1092852900017272
   Gallagher DA, 2010, MOVEMENT DISORD, V25, P2493, DOI 10.1002/mds.23394
   Gelb DJ, 2009, ARCH NEUROL-CHICAGO, V56, P33
   Goetz CG, 2004, MOVEMENT DISORD, V19, P1020, DOI 10.1002/mds.20213
   Havlikova E, 2011, J NEUROL, V258, P2222, DOI 10.1007/s00415-011-6098-6
   HOEHN MM, 1967, NEUROLOGY, V17, P427, DOI 10.1212/WNL.17.5.427
   Klingelhoefer L, 2014, J NEURAL TRANSM, V3, P1435
   Loo HV, 2008, J NEUROL SCI, V266, P145, DOI 10.1016/j.jns.2007.09.033
   Lou JS, 2009, CLIN NEUROPHARMACOL, V32, P305, DOI 10.1097/WNF.0b013e3181aa916a
   Louter M, 2013, EUR J NEUROL, V20, P259, DOI 10.1111/j.1468-1331.2012.03836.x
   Louter M, 2012, J NEUROL, V259, P2031, DOI 10.1007/s00415-012-6505-7
   Louter M, 2012, J AM GERIATR SOC, V60, P1104, DOI 10.1111/j.1532-5415.2012.03966.x
   Martinez-Martin P, 2011, J NEUROL SCI, V310, P12, DOI 10.1016/j.jns.2011.05.006
   Monderer R, 2009, CURR NEUROL NEUROSCI, V9, P173, DOI 10.1007/s11910-009-0026-5
   Opara J A, 2012, J MED LIFE, V5, P375
   Postuma RB, 2014, MOVEMENT DISORD, V29, P713, DOI 10.1002/mds.25856
   Salawu F K, 2010, NIGER J MED, V19, P126
   Bruin VMS, 2012, EUR NEUROL, V67, P257, DOI 10.1159/000335078
   Suzuki K, 2013, BMC NEUROL, V13, P0, DOI 10.1186/1471-2377-13-18
   Suzuki K, 2012, J NEUROL SCI, V318, P76, DOI 10.1016/j.jns.2012.03.022
   Taylor CA, 1999, AM J MED GENET, V88, P742, DOI 10.1002/(SICI)1096-8628(19991215)88:6<742::AID-AJMG29>3.3.CO;2-R
   Wong JC, 2014, SLEEP, V37, P369, DOI 10.5665/sleep.3416
   Zhao YJ, 2010, MOVEMENT DISORD, V25, P710, DOI 10.1002/mds.22875
NR 30
TC 5
Z9 5
U1 1
U2 7
PU SPRINGER HEIDELBERG
PI HEIDELBERG
PA TIERGARTENSTRASSE 17, D-69121 HEIDELBERG, GERMANY
SN 0300-9009
EI 2240-2993
J9 ACTA NEUROL BELG
JI Acta Neurol. Belg.
PD DEC 15
PY 2015
VL 115
IS 4
BP 615
EP 621
DI 10.1007/s13760-015-0478-0
PG 7
WC Clinical Neurology; Neurosciences
SC Neurosciences & Neurology
GA CW8RB
UT WOS:000365265800014
PM 25944510
DA 2024-02-02
ER

PT J
AU Wassom, DJ
   Lyons, KE
   Pahwa, R
   Liu, W
AF Wassom, Derek J.
   Lyons, Kelly E.
   Pahwa, Rajesh
   Liu, Wen
TI Qigong exercise may improve sleep quality and gait performance in Parkinson's disease: a pilot study
SO INTERNATIONAL JOURNAL OF NEUROSCIENCE
LA English
DT Article
DE Parkinson's disease; Qigong; gait; sleep
ID tai-chi; movement-disorders; motor control; older-adults; efficacy; features; fatigue; falls; trial; state
AB Purpose: Parkinson's disease (PD) involves a variety of motor and non-motor symptoms, several of which, including gait abnormalities and sleep disorders, are generally not adequately managed with standard therapy. This study aimed to determine the impact of Qigong as a potential complementary therapy in the management of gait and sleep-related symptoms in PD. Methods: Seven subjects (aged 66.9 +/- 8.1 years) with PD participated in a six-week Qigong exercise intervention. Pre- and post-intervention testing was performed to assess sleep quality, cognitive function, fatigue, quality of life, gait performance (stride time, stride length, double support time, and velocity), and gait variability (stride time and length variability). Results: Following Qigong, subjects showed improvement in some aspects of sleep quality. Fatigue remained unchanged. Gait function was improved by a significant reduction of stride time and a slight increase in stride length. Together these changes resulted in significant improvements to gait velocity. In addition, time spent in double limb support was reduced following the intervention. Overall gait variability improved significantly, particularly in the reduction of stride time variability. Conclusions: These results suggest that Qigong may provide benefit for gait performance and sleep quality in PD patients. However, larger, controlled studies are required to determine the immediate and long-term benefits of Qigong for PD sleep and gait problems as well as the impact on other aspects of the disease.
C1 [Wassom, Derek J.; Liu, Wen] Univ Kansas, Med Ctr, Dept Phys Therapy & Rehabil Sci, Kansas City, KS 66160 USA.
   [Lyons, Kelly E.; Pahwa, Rajesh] Univ Kansas, Med Ctr, Dept Neurol, Kansas City, KS 66160 USA.
C3 University of Kansas; University of Kansas Medical Center; University of Kansas; University of Kansas Medical Center
RP Wassom, DJ (corresponding author), Univ Kansas, Med Ctr, Dept Phys Therapy & Rehabil Sci, 3901 Rainbow Blvd, Kansas City, KS 66160 USA.
EM djwassom@gmail.com
CR Brown RG, 2005, PARKINSONISM RELAT D, V11, P49, DOI 10.1016/j.parkreldis.2004.07.007
   De Cock VC, 2007, BRAIN, V130, P450, DOI 10.1093/brain/awl363
   Ebersbach G, 1999, MOVEMENT DISORD, V14, P619, DOI 10.1002/1531-8257(199907)14:4<619::AID-MDS1011>3.0.CO;2-X
   Eng ML, 2006, J ALTERN COMPLEM MED, V12, P395, DOI 10.1089/acm.2006.12.395
   Fahn S, 1987, RECENT DEV PARKINSON, V2, P153, DOI 10.1002/ANA.410220556
   FOLSTEIN MF, 1975, J PSYCHIAT RES, V12, P189, DOI 10.1016/0022-3956(75)90026-6
   Hackney ME, 2008, GAIT POSTURE, V28, P456, DOI 10.1016/j.gaitpost.2008.02.005
   Hagell P, 2009, J NEUROL NEUROSUR PS, V80, P489, DOI 10.1136/jnnp.2008.159772
   Hausdorff JM, 2003, EXP BRAIN RES, V149, P187, DOI 10.1007/s00221-002-1354-8
   Jahnke Roger, 2010, AM J HEALTH PROMOT, V24, Pe1, DOI 10.4278/ajhp.081013-LIT-248
   Jankovic J, 2008, J NEUROL NEUROSUR PS, V79, P368, DOI 10.1136/jnnp.2007.131045
   Lee MS, 2000, YONSEI MED J, V41, P167, DOI 10.3349/ymj.2000.41.2.167
   Lee MS, 2009, MOVEMENT DISORD, V24, P301, DOI 10.1002/mds.22275
   Lee MS, 2008, PARKINSONISM RELAT D, V14, P589, DOI 10.1016/j.parkreldis.2008.02.003
   Li FZ, 2007, J AGING PHYS ACTIV, V15, P139, DOI 10.1123/japa.15.2.139
   Li FZ, 2004, J AM GERIATR SOC, V52, P892, DOI 10.1111/j.1532-5415.2004.52255.x
   Lima C, 2008, J NEUROL, V255, P1756, DOI 10.1007/s00415-008-0024-6
   Liu W, 2013, EVID-BASED COMPL ALT, V18, P80
   Liu W, 2012, INT J NEUROSCI, V122, P657, DOI 10.3109/00207454.2012.707713
   Maetzler W, 2009, LANCET NEUROL, V8, P1158, DOI 10.1016/S1474-4422(09)70291-1
   Morris ME, 2001, CLIN BIOMECH, V16, P459, DOI 10.1016/S0268-0033(01)00035-3
   OConnor CM, 2007, GAIT POSTURE, V25, P469, DOI 10.1016/j.gaitpost.2006.05.016
   Olanow CW, 2009, NEUROLOGY, V72, PS1, DOI 10.1212/WNL.0b013e3181a1d44c
   Peppe A, 2007, GAIT POSTURE, V26, P452, DOI 10.1016/j.gaitpost.2006.11.207
   Protas EJ, 2005, NEUROREHABILITATION, V20, P183
   Roiz RD, 2010, ARQ NEURO-PSIQUIAT, V68, P81, DOI 10.1590/S0004-282X2010000100018
   Sánchez-Cubillo I, 2009, J INT NEUROPSYCH SOC, V15, P438, DOI 10.1017/S1355617709090626
   Schaafsma JD, 2003, J NEUROL SCI, V212, P47, DOI 10.1016/S0022-510X(03)00104-7
   Strickland D, 2004, MOVEMENT DISORD, V19, P318, DOI 10.1002/mds.10619
   Svehlík M, 2009, ARCH PHYS MED REHAB, V90, P1880, DOI 10.1016/j.apmr.2009.06.017
   Trenkwalder C, 2010, MOVEMENT DISORD, V26, P644
NR 31
TC 28
Z9 35
U1 0
U2 27
PU TAYLOR & FRANCIS LTD
PI ABINGDON
PA 2-4 PARK SQUARE, MILTON PARK, ABINGDON OR14 4RN, OXON, ENGLAND
SN 0020-7454
EI 1563-5279
J9 INT J NEUROSCI
JI Int. J. Neurosci.
PD JUN 15
PY 2015
VL 125
IS 8
BP 578
EP 584
DI 10.3109/00207454.2014.966820
PG 7
WC Neurosciences
SC Neurosciences & Neurology
GA CQ9BM
UT WOS:000360905900003
PM 25233147
DA 2024-02-02
ER

PT J
AU Marques, A
   Fantini, ML
   Morand, D
   Pereira, B
   Derost, P
   Ulla, M
   Debilly, B
   Lemaire, JJ
   Durif, F
AF Marques, Ana
   Fantini, Maria Livia
   Morand, Dominique
   Pereira, Bruno
   Derost, Philippe
   Ulla, Miguel
   Debilly, Berengere
   Lemaire, Jean-Jacques
   Durif, Franck
TI Emergence of restless legs syndrome after subthalamic stimulation in Parkinson's disease: a dopaminergic overstimulation?
SO SLEEP MEDICINE
LA English
DT Article
DE Restless legs syndrome; Parkinson's disease; Deep brain stimulation; Subthalamic nucleus
ID clinical characteristics; receptor agonists; spinal-cord; follow-up; augmentation; prevalence; nucleus; binding; rls; pathophysiology
AB Objective: Studies investigating the effects of subthalamic deep-brain stimulation (DBS-STN) on restless legs syndrome (RLS) in Parkinson's disease (PD) are limited and report conflicting results, with some describing the emergence of RLS after DBS-STN, while others report postoperative improvement of this disorder. Severe decrease in postoperative dopaminergic medications dose, which may unmask RLS symptoms, has been proposed to explain the emergence of RLS after surgery. We aimed to specifically identify factors associated with the risk of developing RLS after DBS-STN in order to enhance our comprehension of the underlying mechanisms contributing to the development of RLS in PD. Patients: In this observational prospective study, we evaluated the occurrence of RLS in 31 patients with PD originally free from RLS symptoms, six months after bilateral chronic DBS-STN, and compared clinical and treatment parameters of patients who developed postoperative RLS with those of patients without postoperative RLS. Results: Six patients out of 31 reported post-operative emergence of RLS. There was no between-group difference in demographic data, pre-operative treatment parameters or clinical improvement measures after DBS-STN. However, PD patients with emergence of RLS after DBS-STN had a higher dose of dopamine agonists at postoperative evaluation compared to PD patients without emergence of RLS (p = 0.040) and a lower percentage of decrease in dopamine agonists (p = 0.043). Conclusion: Overstimulation resulting from cumulative effects of dopamine agonists and STN-DBS may induce changes in excitability of the dopaminergic system, leading to an emergence of RLS. Clinicians should take into account this phenomenon while adjusting pharmacological treatment after surgery. (C) 2014 Elsevier B.V. All rights reserved.
C1 [Marques, Ana; Derost, Philippe; Ulla, Miguel; Debilly, Berengere; Durif, Franck] CHU Clermont Ferrand, Dept Neurol, F-63001 Clermont Ferrand, France.
   [Marques, Ana; Fantini, Maria Livia; Derost, Philippe; Ulla, Miguel; Debilly, Berengere; Durif, Franck] Univ Clermont 1, UFR Med, F-63001 Clermont Ferrand, France.
   [Morand, Dominique; Pereira, Bruno] CHU Clermont Ferrand, Delegat Rech Clin & Innovat, F-63001 Clermont Ferrand, France.
   [Lemaire, Jean-Jacques] CHU Clermont Ferrand, Dept Neurosurg, F-63001 Clermont Ferrand, France.
C3 CHU Clermont Ferrand; Universite Clermont Auvergne (UCA); CHU Clermont Ferrand; CHU Clermont Ferrand
RP Marques, A (corresponding author), CHRU Gabriel Montpied, Serv Neurol, 58 Rue Montalembert, F-63003 Clermont Ferrand, France.
EM ar_marques@chu-clermontferrand.fr
FU Novartis; Teva-Lundbeck; Merz
CR Allen RP, 2011, SLEEP MED, V12, P431, DOI 10.1016/j.sleep.2011.03.003
   Allen RP, 2003, SLEEP MED, V4, P101, DOI 10.1016/S1389-9457(03)00010-8
   Allen RP, 1996, SLEEP, V19, P205, DOI 10.1093/sleep/19.3.205
   Angelini M, 2011, J NEUROL SCI, V310, P286, DOI 10.1016/j.jns.2011.08.012
   Bhalsing K, 2013, PARKINSONISM RELAT D, V19, P426, DOI 10.1016/j.parkreldis.2012.12.005
   Calzetti S, 2014, J NEURAL TRANSM, V121, P499, DOI 10.1007/s00702-013-1132-8
   Calzetti S, 2009, NEUROL SCI, V30, P119, DOI 10.1007/s10072-009-0037-7
   Cervenka S, 2006, BRAIN, V129, P2017, DOI 10.1093/brain/awl163
   Chahine LM, 2011, PARKINSONISM RELAT D, V17, P208, DOI 10.1016/j.parkreldis.2010.11.017
   Clemens S, 2004, J NEUROSCI, V24, P11337, DOI 10.1523/JNEUROSCI.3698-04.2004
   Driver-Dunckley E, 2006, MOVEMENT DISORD, V21, P1287, DOI 10.1002/mds.20911
   Fahn S, 1987, RECENT DEV PARKINSON, V2, P153, DOI 10.1002/ANA.410220556
   Feise Ronald J, 2002, BMC MED RES METHODOL, V2, P8, DOI 10.1186/1471-2288-2-8
   FOLSTEIN MF, 1975, J PSYCHIAT RES, V12, P189, DOI 10.1016/0022-3956(75)90026-6
   García-Borreguero D, 2007, SLEEP MED, V8, P520, DOI 10.1016/j.sleep.2007.03.022
   Garcia-Borreguero D, 2013, SLEEP MED, V14, P675, DOI 10.1016/j.sleep.2013.05.016
   García-Borreguero D, 2010, SLEEP MED REV, V14, P339, DOI 10.1016/j.smrv.2009.11.006
   Gerlach M, 2003, J NEURAL TRANSM, V110, P1119, DOI 10.1007/s00702-003-0027-5
   HOEHN MM, 1967, NEUROLOGY, V17, P427, DOI 10.1212/WNL.17.5.427
   Hugues AJ, 1992, J NEUROL NEUROSUR PS, V155, P181
   Jang JY, 2011, J NEUROCHEM, V116, P966, DOI 10.1111/j.1471-4159.2010.07107.x
   Kedia S, 2004, NEUROLOGY, V63, P2410, DOI 10.1212/01.WNL.0000147288.26029.B8
   Krack P, 2003, NEW ENGL J MED, V349, P1925, DOI 10.1056/NEJMoa035275
   Krishnan PR, 2003, MOVEMENT DISORD, V18, P181, DOI 10.1002/mds.10307
   Lee JE, 2009, MOVEMENT DISORD, V24, P579, DOI 10.1002/mds.22410
   Lemaire JJ, 2007, NEUROIMAGE, V37, PS109, DOI 10.1016/j.neuroimage.2007.05.055
   Loo HV, 2008, J NEUROL SCI, V266, P145, DOI 10.1016/j.jns.2007.09.033
   Nicola SM, 2000, ANNU REV NEUROSCI, V23, P185, DOI 10.1146/annurev.neuro.23.1.185
   Nomura T, 2006, MOVEMENT DISORD, V21, P380, DOI 10.1002/mds.20734
   Nomura T, 2006, J NEUROL SCI, V250, P39, DOI 10.1016/j.jns.2006.06.023
   Oboshi Y, 2012, J CEREBR BLOOD F MET, V32, P654, DOI 10.1038/jcbfm.2011.201
   Ondo WG, 2002, ARCH NEUROL-CHICAGO, V59, P421, DOI 10.1001/archneur.59.3.421
   Ondo WG, 2000, MOVEMENT DISORD, V15, P154, DOI 10.1002/1531-8257(200001)15:1<154::AID-MDS1025>3.0.CO;2-Q
   Paulus W, 2006, LANCET NEUROL, V5, P878, DOI 10.1016/S1474-4422(06)70576-2
   Rothman K J, 1990, EPIDEMIOLOGY, V1, P43, DOI 10.1097/00001648-199001000-00010
   Rye DB, 2004, SLEEP MED, V5, P317, DOI 10.1016/j.sleep.2004.01.016
   SCATTON B, 1986, BRAIN RES, V380, P181, DOI 10.1016/0006-8993(86)91446-0
   Tan EK, 2002, J NEUROL SCI, V196, P33, DOI 10.1016/S0022-510X(02)00020-5
   Thobois S, 2006, CLIN THER, V28, P1, DOI 10.1016/j.clinthera.2005.12.003
   Trenkwalder C, 2010, NAT REV NEUROL, V6, P337, DOI 10.1038/nrneurol.2010.55
   Verbaan D, 2010, MOVEMENT DISORD, V25, P2142, DOI 10.1002/mds.23241
   Walters AS, 2003, SLEEP MED, V4, P121, DOI 10.1016/S1389-9457(02)00258-7
   Zhao HR, 2007, J NEUROSCI RES, V85, P1065, DOI 10.1002/jnr.21207
NR 43
TC 27
Z9 32
U1 0
U2 4
PU ELSEVIER
PI AMSTERDAM
PA RADARWEG 29, 1043 NX AMSTERDAM, NETHERLANDS
SN 1389-9457
EI 1878-5506
J9 SLEEP MED
JI Sleep Med.
PD MAY 15
PY 2015
VL 16
IS 5
BP 583
EP 588
DI 10.1016/j.sleep.2014.11.020
PG 6
WC Clinical Neurology
SC Neurosciences & Neurology
GA CH2YV
UT WOS:000353892800008
PM 25881920
DA 2024-02-02
ER

PT J
AU Kaminska, M
   Lafontaine, AL
   Kimoff, RJ
AF Kaminska, Marta
   Lafontaine, Anne-Louise
   Kimoff, R. John
TI The Interaction between Obstructive Sleep Apnea and Parkinson's Disease: Possible Mechanisms and Implications for Cognitive Function
SO PARKINSONS DISEASE
LA English
DT Review
ID positive airway pressure; wake-active neurons; c-reactive protein; factor-kappa-b; intermittent hypoxia; alzheimers-disease; locus-coeruleus; neurocognitive function; executive dysfunction; increased prevalence
AB Parkinson's disease (PD) is a relentlessly progressive neurodegenerative disorder associated with hallmark motor and nonmotor symptoms (NMS) such as sleep disturbances and cognitive dysfunction. While dopaminergic treatments have improved the motor aspects of PD, progression remains inevitable. Research has recently increasingly focused on strategies to modify disease progression and on nonmotor manifestations of PD, given their impact on patients' quality of life. Obstructive sleep apnea (OSA) is a treatable sleep disorder, common in the general population, associated with excessive daytime sleepiness and neurocognitive deficits. Neuroimaging has demonstrated structural and functional changes in OSA patients; in animal models, OSA causes brain inflammation and oxidative injury, including in key areas involved in PD pathophysiology such as locus coeruleus. The prevalence of OSA in PD has been variable in studies to date, and potential consequences and interrelationship between the two disorders have not been well studied. There is however emerging evidence that OSA is associated with increased NMS in PD, particularly cognitive dysfunction. This review focuses on the possible interrelationship between OSA and PD. Mechanisms promoting OSA in PD will be reviewed, as well as mechanisms whereby OSA can affect the neurodegenerative process in PD.
C1 [Kaminska, Marta; Kimoff, R. John] McGill Univ, Ctr Hlth, Div Resp, Montreal, PQ H4A 3J1, Canada.
   [Kaminska, Marta; Kimoff, R. John] McGill Univ, Ctr Hlth, Sleep Lab, Montreal, PQ H4A 3J1, Canada.
   [Kaminska, Marta] McGill Univ, Ctr Hlth, Resp Epidemiol & Clin Res Unit, Montreal, PQ H4A 3J1, Canada.
   [Lafontaine, Anne-Louise] McGill Univ, Ctr Hlth, Montreal Neurol Hosp, Montreal, PQ H3A 2B4, Canada.
C3 McGill University; McGill University; McGill University; McGill University
RP Kaminska, M (corresponding author), McGill Univ, Ctr Hlth, Div Resp, Montreal, PQ H4A 3J1, Canada.
EM marta.kaminska@mcgill.ca
FU McGill University Health Centre (MUHC) Department of Medicine; Research Institute of the MUHC; American Thoracic Society Foundation
CR Alberti A, 2003, J SLEEP RES, V12, P305, DOI 10.1111/j.1365-2869.2003.00361.x
   Aloia MS, 2004, J INT NEUROPSYCH SOC, V10, P772, DOI 10.1017/S1355617704105134
   Ancoli-Israel S, 2008, J AM GERIATR SOC, V56, P2076, DOI 10.1111/j.1532-5415.2008.01934.x
   [Anonymous], 2011, ADV CARDIOL, V46, P171, DOI 10.1159/000325109
   Arnulf I, 2002, NEUROLOGY, V58, P1019, DOI 10.1212/WNL.58.7.1019
   Ayalon L, 2007, CURR OPIN PULM MED, V13, P479, DOI 10.1097/MCP.0b013e3282f0e9fb
   Ayalon L, 2006, NEUROIMAGE, V31, P1817, DOI 10.1016/j.neuroimage.2006.02.042
   Beauchamp MH, 2008, BRAIN COGNITION, V68, P134, DOI 10.1016/j.bandc.2008.03.008
   Beebe DW, 2003, SLEEP, V26, P298, DOI 10.1093/sleep/26.3.298
   Blackwell T, 2006, J GERONTOL A-BIOL, V61, P405, DOI 10.1093/gerona/61.4.405
   Bliwise DL, 2002, J PSYCHOSOM RES, V53, P539, DOI 10.1016/S0022-3999(02)00436-1
   Braak H, 2003, NEUROBIOL AGING, V24, P197, DOI 10.1016/S0197-4580(02)00065-9
   Bravata DM, 2011, SLEEP, V34, P1271, DOI 10.5665/SLEEP.1254
   Brück A, 2004, J NEUROL NEUROSUR PS, V75, P1467, DOI 10.1136/jnnp.2003.031237
   Canessa N, 2011, AM J RESP CRIT CARE, V183, P1419, DOI 10.1164/rccm.201005-0693OC
   Castronovo V, 2009, SLEEP, V32, P1161, DOI 10.1093/sleep/32.9.1161
   Chang WP, 2013, PLOS ONE, V8, P0, DOI 10.1371/journal.pone.0078655
   Chen HL, 2003, ARCH NEUROL-CHICAGO, V60, P1059, DOI 10.1001/archneur.60.8.1059
   Chen JC, 2015, J SLEEP RES, V24, P432, DOI 10.1111/jsr.12289
   CHESTER CS, 1988, CHEST, V94, P212, DOI 10.1378/chest.94.1.212
   Ciftci TU, 2004, CYTOKINE, V28, P87, DOI 10.1016/j.cyto.2004.07.003
   COCCAGNA G, 1985, J NEUROL, V232, P310, DOI 10.1007/BF00313872
   Cohen-Zion M, 2004, J PSYCHOSOM RES, V56, P549, DOI 10.1016/j.jpsychores.2004.02.002
   Cooke JR, 2009, J CLIN SLEEP MED, V5, P305
   Côté I, 2013, MULT SCLER J, V19, P480, DOI 10.1177/1352458512455958
   Daurat A, 2008, J CLIN EXP NEUROPSYC, V30, P91, DOI 10.1080/13803390701236116
   De Cock VC, 2010, SLEEP MED, V11, P247, DOI 10.1016/j.sleep.2009.05.008
   Del Tredici K, 2013, J NEUROL NEUROSUR PS, V84, P774, DOI 10.1136/jnnp-2011-301817
   Diederich NJ, 2005, MOVEMENT DISORD, V20, P1413, DOI 10.1002/mds.20624
   Diekelmann S, 2010, NAT REV NEUROSCI, V11, P114, DOI 10.1038/nrn2762
   Dorsey ER, 2007, NEUROLOGY, V68, P384, DOI 10.1212/01.wnl.0000247740.47667.03
   Durán J, 2001, AM J RESP CRIT CARE, V163, P685, DOI 10.1164/ajrccm.163.3.2005065
   Dziewas R, 2008, J NEUROL NEUROSUR PS, V79, P829, DOI 10.1136/jnnp.2007.137679
   Dziewas R, 2007, J NEUROL NEUROSUR PS, V78, P295, DOI 10.1136/jnnp.2006.102806
   Eckert DJ, 2014, J APPL PHYSIOL, V116, P302, DOI 10.1152/japplphysiol.00649.2013
   ENGLEMAN HM, 1993, THORAX, V48, P911, DOI 10.1136/thx.48.9.911
   Engleman HM, 2000, SLEEP, V23, P0
   Ferini-Strambi L, 2003, BRAIN RES BULL, V61, P87, DOI 10.1016/S0361-9230(03)00068-6
   FERINISTRAMBI L, 1992, GERONTOLOGY, V38, P92
   Fogel Stuart, 2012, FRONT NEUROL, V3, P176, DOI 10.3389/fneur.2012.00176
   Gaudette E., 2011, EUROPEAN RESP MONOGR, V0, P0
   Gesi M, 2000, NEUROSCI BIOBEHAV R, V24, P655, DOI 10.1016/S0149-7634(00)00028-2
   Goldman JG, 2014, PARKINSONISM RELAT D, V20, P1135, DOI 10.1016/j.parkreldis.2014.08.001
   Good DC, 1996, STROKE, V27, P252, DOI 10.1161/01.STR.27.2.252
   Gozal D, 2001, J NEUROSCI, V21, P2442, DOI 10.1523/JNEUROSCI.21-07-02442.2001
   Gros P., 2015, SLEEP BREATH, V0, P0
   Gunn DG, 2014, J CLIN NEUROSCI, V21, P1112, DOI 10.1016/j.jocn.2013.09.017
   Hattiangady B, 2005, EXP NEUROL, V195, P353, DOI 10.1016/j.expneurol.2005.05.014
   Hely MA, 2008, MOVEMENT DISORD, V23, P837, DOI 10.1002/mds.21956
   Heuer H, 1998, J EXP PSYCHOL-APPL, V4, P139, DOI 10.1037/1076-898X.4.2.139
   Hirsch EC, 2009, LANCET NEUROL, V8, P382, DOI 10.1016/S1474-4422(09)70062-6
   HOCH CC, 1989, J AM GERIATR SOC, V37, P138, DOI 10.1111/j.1532-5415.1989.tb05872.x
   Hoth KF, 2013, SLEEP BREATH, V17, P811, DOI 10.1007/s11325-012-0769-0
   Htoo AK, 2006, SLEEP BREATH, V10, P43, DOI 10.1007/s11325-005-0046-6
   Huang CR, 2007, NEUROIMAGE, V34, P714, DOI 10.1016/j.neuroimage.2006.09.003
   Iber C., 2007, THE AASM MANUAL FOR THE SCORING OF SLEEP AND ASSOCIATED EVENTS: RULES, V0, P0
   Ionov ID, 2008, INT J NEUROSCI, V118, P1763, DOI 10.1080/00207450802330561
   Jacobs HIL, 2015, NEUROBIOL AGING, V36, P618, DOI 10.1016/j.neurobiolaging.2014.10.041
   Jellinger KA, 2012, EXPERT REV NEUROTHER, V12, P1451, DOI 10.1586/ERN.12.131
   Jessen N. A., 2015, NEUROCHEMICAL RES, V0, P0
   Johnson KG, 2010, J CLIN SLEEP MED, V6, P131
   Kaminska M, 2012, MULT SCLER J, V18, P1159, DOI 10.1177/1352458511432328
   Kovacs GG, 2008, DEMENT GERIATR COGN, V26, P343, DOI 10.1159/000161560
   KRIEGER AJ, 1974, J NEUROSURG, V40, P168, DOI 10.3171/jns.1974.40.2.0168
   Kushida CA, 2012, SLEEP, V35, P1593, DOI 10.5665/sleep.2226
   Lal C, 2012, CHEST, V141, P1601, DOI 10.1378/chest.11-2214
   Lang AE, 1998, NEW ENGL J MED, V339, P1044, DOI 10.1056/NEJM199810083391506
   Larsen JP, 2001, CNS DRUGS, V15, P267, DOI 10.2165/00023210-200115040-00002
   Latreille V, 2015, NEUROBIOL AGING, V36, P1083, DOI 10.1016/j.neurobiolaging.2014.09.009
   Lau EYY, 2010, J INT NEUROPSYCH SOC, V16, P1077, DOI 10.1017/S1355617710000901
   Lee JE, 2010, NEUROLOGY, V75, P2009, DOI 10.1212/WNL.0b013e3181ff96bf
   Li YP, 2014, SLEEP, V37, P51, DOI 10.5665/sleep.3306
   Li YP, 2012, NEUROMOL MED, V14, P168, DOI 10.1007/s12017-011-8165-7
   Lim DC, 2014, SLEEP MED REV, V18, P35, DOI 10.1016/j.smrv.2012.12.003
   Lim DC, 2010, CURR NEUROL NEUROSCI, V10, P47, DOI 10.1007/s11910-009-0078-6
   Malow BA, 2000, NEUROLOGY, V55, P1002, DOI 10.1212/WNL.55.7.1002
   Maria B, 2003, RESP MED, V97, P1151, DOI 10.1016/S0954-6111(03)00188-4
   Marinelli L, 2009, PARKINSONISM RELAT D, V15, P6, DOI 10.1016/j.parkreldis.2008.02.012
   Marras C, 2008, NEUROLOGY, V70, P1996, DOI 10.1212/01.wnl.0000312515.52545.51
   Mateika JH, 1999, AM J RESP CRIT CARE, V160, P1976, DOI 10.1164/ajrccm.160.6.9903001
   Mayer P, 1999, AM J RESP CRIT CARE, V159, P213, DOI 10.1164/ajrccm.159.1.9709051
   Mery VP, 2013, AM J RESP CRIT CARE, V187, P0
   Minnerup J, 2012, STROKE, V43, P1137, DOI 10.1161/STROKEAHA.111.637611
   Mitra T, 2009, PARKINSONISM RELAT D, V15, PS93, DOI 10.1016/S1353-8020(09)70790-4
   Moody TD, 2004, BEHAV NEUROSCI, V118, P438, DOI 10.1037/0735-7044.118.2.438
   Morrell MJ, 2010, THORAX, V65, P908, DOI 10.1136/thx.2009.126730
   Morrell MJ, 2003, SLEEP MED, V4, P451, DOI 10.1016/S1389-9457(03)00159-X
   MORRIS RG, 1988, J NEUROL NEUROSUR PS, V51, P757, DOI 10.1136/jnnp.51.6.757
   NAEGELE B, 1995, SLEEP, V18, P43
   Nair D, 2011, AM J RESP CRIT CARE, V184, P1305, DOI 10.1164/rccm.201107-1173OC
   Naismith SL, 2011, MOVEMENT DISORD, V26, P1537, DOI 10.1002/mds.23640
   Nebes RD, 2009, J GERONTOL B-PSYCHOL, V64, P180, DOI 10.1093/geronb/gbn037
   Neikrug AB, 2014, SLEEP, V37, P177, DOI 10.5665/sleep.3332
   NISSEN MJ, 1987, COGNITIVE PSYCHOL, V19, P1, DOI 10.1016/0010-0285(87)90002-8
   Obeso JA, 2010, NAT MED, V16, P653, DOI 10.1038/nm.2165
   Olaithe M, 2013, SLEEP, V36, P1297, DOI 10.5665/sleep.2950
   Onodera H, 2000, LANCET, V356, P739, DOI 10.1016/S0140-6736(00)02638-6
   OWEN AM, 1992, BRAIN, V115, P1727, DOI 10.1093/brain/115.6.1727
   Panaree B, 2011, SLEEP BREATH, V15, P649, DOI 10.1007/s11325-010-0415-7
   Park JG, 2011, MAYO CLIN PROC, V86, P549, DOI 10.4065/mcp.2010.0810
   Pellicano C, 2012, EUR J NEUROL, V19, P172, DOI 10.1111/j.1468-1331.2011.03465.x
   Peppard PE, 2013, AM J EPIDEMIOL, V177, P1006, DOI 10.1093/aje/kws342
   Perry JC, 2008, BEHAV BRAIN RES, V189, P373, DOI 10.1016/j.bbr.2008.01.014
   Pornsriniyom D, 2014, EPILEPSY BEHAV, V37, P270, DOI 10.1016/j.yebeh.2014.07.005
   Przedborski S, 2010, MOVEMENT DISORD, V25, PS55, DOI 10.1002/mds.22638
   Punjabi NM, 2008, AM J RESP CRIT CARE, V177, P1150, DOI 10.1164/rccm.200712-1884OC
   Pushpanathan M. E., 2015, SLEEP MED REV, V0, P0
   Ramesh V, 2012, J NEUROINFLAMM, V9, P0, DOI 10.1186/1742-2094-9-91
   Ramirez JM, 2013, RESP PHYSIOL NEUROBI, V189, P344, DOI 10.1016/j.resp.2013.06.004
   Redline S, 2000, AM J RESP CRIT CARE, V161, P369, DOI 10.1164/ajrccm.161.2.9904031
   Redline S, 2010, AM J RESP CRIT CARE, V182, P269, DOI 10.1164/rccm.200911-1746OC
   REYNOLDS CF, 1985, J CLIN PSYCHIAT, V46, P257
   Rice JE, 2002, MOVEMENT DISORD, V17, P524, DOI 10.1002/mds.10072
   Rosenzweig I, 2014, CURR OPIN PULM MED, V20, P565, DOI 10.1097/MCP.0000000000000099
   Ruehland WR, 2009, SLEEP, V32, P150, DOI 10.1093/sleep/32.2.150
   Ryan S, 2005, CIRCULATION, V112, P2660, DOI 10.1161/CIRCULATIONAHA.105.556746
   Ryan S, 2006, AM J RESP CRIT CARE, V174, P824, DOI 10.1164/rccm.200601-066OC
   Saunamäki T, 2010, EUR NEUROL, V63, P215, DOI 10.1159/000278301
   Schwalen S, 1996, WIEN MED WOCHENSCHR, V146, P294
   SCHWARTZ AR, 1993, J APPL PHYSIOL, V74, P1597, DOI 10.1152/jappl.1993.74.4.1597
   Scullin MK, 2012, BRAIN, V135, P2789, DOI 10.1093/brain/aws192
   Seccombe LM, 2011, RESP PHYSIOL NEUROBI, V179, P300, DOI 10.1016/j.resp.2011.09.012
   SERIES F, 1994, AM J RESP CRIT CARE, V150, P481, DOI 10.1164/ajrccm.150.2.8049833
   Shamsuzzaman ASM, 2002, CIRCULATION, V105, P2462, DOI 10.1161/01.CIR.0000018948.95175.03
   Sheu J. J., 2005, J CLIN SLEE IN PRESS, V0, P0
   Shpirer I, 2012, SLEEP BREATH, V16, P821, DOI 10.1007/s11325-011-0582-1
   Siengsukon CF, 2009, PHYS THER, V89, P370, DOI 10.2522/ptj.20080310
   Sollinger AB, 2010, PARKINSONISM RELAT D, V16, P177, DOI 10.1016/j.parkreldis.2009.11.002
   Spira AP, 2008, J AM GERIATR SOC, V56, P45, DOI 10.1111/j.1532-5415.2007.01506.x
   Stavitsky K, 2012, J INT NEUROPSYCH SOC, V18, P108, DOI 10.1017/S1355617711001482
   Stern Y, 2009, NEUROPSYCHOLOGIA, V47, P2015, DOI 10.1016/j.neuropsychologia.2009.03.004
   Stranahan AM, 2008, HIPPOCAMPUS, V18, P1085, DOI 10.1002/hipo.20470
   Tambasco N, 2011, J NEUROL, V258, P2296, DOI 10.1007/s00415-011-6119-5
   Terpening Z, 2013, J SLEEP RES, V22, P398, DOI 10.1111/jsr.12028
   Trojan DA, 2008, MULT SCLER, V14, P0
   Trotti LM, 2010, MOVEMENT DISORD, V25, P2246, DOI 10.1002/mds.23231
   van Dijk G, 2015, FRONT NEUROSCI-SWITZ, V9, P0, DOI 10.3389/fnins.2015.00173
   Veasey SC, 2004, SLEEP, V27, P194, DOI 10.1093/sleep/27.2.194
   Vendette M, 2007, NEUROLOGY, V69, P1843, DOI 10.1212/01.wnl.0000278114.14096.74
   Verstraeten E, 2007, CURR NEUROL NEUROSCI, V7, P161, DOI 10.1007/s11910-007-0012-8
   VINCKEN W, 1985, CHEST, V88, P480, DOI 10.1378/chest.88.3.480-a
   VINCKEN WG, 1989, CHEST, V96, P210, DOI 10.1378/chest.96.1.210
   Weintraub D, 2011, ARCH NEUROL-CHICAGO, V68, P1562, DOI 10.1001/archneurol.2011.725
   Wilson RS, 2013, NEUROLOGY, V80, P1202, DOI 10.1212/WNL.0b013e3182897103
   Xie H, 2010, NEUROBIOL DIS, V40, P155, DOI 10.1016/j.nbd.2010.05.020
   Yaffe K, 2011, JAMA-J AM MED ASSOC, V306, P613, DOI 10.1001/jama.2011.1115
   Yaggi HK, 2005, NEW ENGL J MED, V353, P2034, DOI 10.1056/NEJMoa043104
   Yokoe T, 2003, CIRCULATION, V107, P1129, DOI 10.1161/01.CIR.0000052627.99976.18
   Zakharov V V, 2001, NEUROSCI BEHAV PHYSIOL, V31, P157, DOI 10.1023/A:1005256122649
   Zeng J, 2013, PLOS ONE, V8, P0, DOI 10.1371/journal.pone.0082091
   Zhan GX, 2005, AM J RESP CRIT CARE, V172, P921, DOI 10.1164/rccm.200504-581OC
   Zhan GX, 2005, AM J RESP CRIT CARE, V171, P1414, DOI 10.1164/rccm.200411-1564OC
   Zhang X, 2011, SLEEP MED, V12, P335, DOI 10.1016/j.sleep.2010.08.015
   Zhou C, 2008, ANN NY ACAD SCI, V1147, P93, DOI 10.1196/annals.1427.023
   Zhu Y, 2007, J NEUROSCI, V27, P10060, DOI 10.1523/JNEUROSCI.0857-07.2007
   Zimmerman ME, 2006, CHEST, V130, P1772, DOI 10.1378/chest.130.6.1772
NR 157
TC 35
Z9 40
U1 1
U2 12
PU HINDAWI LTD
PI LONDON
PA ADAM HOUSE, 3RD FLR, 1 FITZROY SQ, LONDON, W1T 5HF, ENGLAND
SN 2090-8083
EI 2042-0080
J9 PARKINSONS DIS-US
JI Parkinsons Dis.
PD JUN 15
PY 2015
VL 2015
IS 
BP 
EP 
DI 10.1155/2015/849472
PG 11
WC Clinical Neurology
SC Neurosciences & Neurology
GA CT9UZ
UT WOS:000363163400001
PM 26509097
DA 2024-02-02
ER

PT J
AU Jiang, LL
   Liu, JL
   Fu, XL
   Xian, WB
   Gu, J
   Liu, YM
   Ye, J
   Chen, J
   Qian, H
   Xu, SH
   Pei, Z
   Chen, L
AF Jiang, Lu-Lu
   Liu, Jin-Long
   Fu, Xiao-Li
   Xian, Wen-Biao
   Gu, Jing
   Liu, Yan-Mei
   Ye, Jing
   Chen, Jie
   Qian, Hao
   Xu, Shao-Hua
   Pei, Zhong
   Chen, Ling
TI Long-term Efficacy of Subthalamic Nucleus Deep Brain Stimulation in Parkinson's Disease: A 5-year Follow-up Study in China
SO CHINESE MEDICAL JOURNAL
LA English
DT Article
DE Deep Brain Stimulation; Follow-Up Studies; Parkinson Disease; Subthalamic Nucleus; Treatment Outcome
ID motor; trial; pd
AB Background: Subthalamic nucleus deep brain stimulation (STN DBS) is effective against advanced Parkinson's disease (PD), allowing dramatic improvement of Parkinsonism, in addition to a significant reduction in medication. Here we aimed to investigate the long-term effect of STN DBS in Chinese PD patients, which has not been thoroughly studied in China. Methods: Ten PD patients were assessed before DBS and followed up 1, 3, and 5 years later using Unified Parkinson's Disease Rating Scale Part III (UPDRS III), Parkinson's Disease Questionnatire-39, Parkinson's Disease Sleep Scale-Chinese Version, Mini-mental State Examination, Montreal Cognitive Assessment, Hamilton Anxiety Scale and Hamilton Depression Scale. Stimulation parameters and drug dosages were recorded at each follow-up. Data were analyzed using the ANOVA for repeated measures. Results: In the "off" state (off medication), DBS improved UPDRS III scores by 35.87% in 5 years, compared with preoperative baseline (P < 0.001). In the "on" state (on medication), motor scores at 5 years were similar to the results of preoperative levodopa challenge test. The quality of life is improved by 58.18% (P < 0.001) from baseline to 3 years and gradually declined afterward. Sleep, cognition, and emotion were mostly unchanged. Levodopa equivalent daily dose was reduced from 660.4 +/- 210.1 mg at baseline to 310.6 +/- 158.4 mg at 5 years (by 52.96%, P < 0.001). The average pulse width, frequency and amplitude at 5 years were 75.0 +/- 18.21 mu s, 138.5 +/- 19.34 Hz, and 2.68 +/- 0.43 V, respectively. Conclusions: STN DBS is an effective intervention for PD, although associated with a slightly diminished efficacy after 5 years. Compared with other studies, patients in our study required lower voltage and medication for satisfactory symptom control.
C1 [Jiang, Lu-Lu; Fu, Xiao-Li; Xian, Wen-Biao; Liu, Yan-Mei; Ye, Jing; Chen, Jie; Qian, Hao; Xu, Shao-Hua; Pei, Zhong; Chen, Ling] Sun Yat Sen Univ, Guangdong Key Lab Diag & Treatment Major Neurol D, Affiliated Hosp 1, Dept Neurol,Natl Key Clin Dept,Natl Key Disciplin, Guangzhou 510080, Guangdong, Peoples R China.
   [Liu, Jin-Long] Sun Yat Sen Univ, Affiliated Hosp 1, Dept Neurosurg, Guangzhou 510080, Guangdong, Peoples R China.
   [Fu, Xiao-Li] Dongguan Peoples Hosp, Dept Neurol, Dongguan 523059, Guangdong, Peoples R China.
   [Gu, Jing] Sun Yat Sen Univ, Sch Publ Hlth, Dept Med Stat & Epidemiol, Guangzhou 510080, Guangdong, Peoples R China.
   [Chen, Jie] Guangzhou Nansha Cent Hosp, Dept Gen Internal Med, Guangzhou 511457, Guangdong, Peoples R China.
   [Qian, Hao] Guangdong Pharmaceut Univ, Affiliated Hosp 2, Dept Neurol, Guangzhou 510300, Guangdong, Peoples R China.
C3 Sun Yat Sen University; Sun Yat Sen University; Sun Yat Sen University; Guangdong Pharmaceutical University
RP Chen, L (corresponding author), Sun Yat Sen Univ, Affiliated Hosp 1, Dept Neurol, 58 Zhongshan Rd 2, Guangzhou 510080, Guangdong, Peoples R China.
EM chenl2@mail.sysu.edu.cn
FU Guangdong Science and Technology Foundation [2010B080701107]
CR Carmona-Torre F, 2013, NEW ENGL J MED, V368, P2037, DOI 10.1056/NEJMc1303485
   Castrioto A, 2014, LANCET NEUROL, V13, P287, DOI 10.1016/S1474-4422(13)70294-1
   Castrioto A, 2011, ARCH NEUROL-CHICAGO, V68, P1550, DOI 10.1001/archneurol.2011.182
   Defer GL, 1999, MOVEMENT DISORD, V14, P572, DOI 10.1002/1531-8257(199907)14:4<572::AID-MDS1005>3.0.CO;2-C
   Deuschl Gunther, 2013, HANDB CLIN NEUROL, V116, P107, DOI 10.1016/B978-0-444-53497-2.00010-3
   Devos D, 2010, FUND CLIN PHARMACOL, V24, P407, DOI 10.1111/j.1472-8206.2009.00798.x
   Dorsey ER, 2007, NEUROLOGY, V68, P384, DOI 10.1212/01.wnl.0000247740.47667.03
   Fasano A, 2010, BRAIN, V133, P2664, DOI 10.1093/brain/awq221
   Gervais-Bernard H, 2009, J NEUROL, V256, P225, DOI 10.1007/s00415-009-0076-2
   Halliday G, 2011, MOVEMENT DISORD, V26, P1015, DOI 10.1002/mds.23669
   Jenner P, 2015, TRANSL NEURODEGENER, V4, P0, DOI 10.1186/2047-9158-4-3
   Krack P, 2003, NEW ENGL J MED, V349, P1925, DOI 10.1056/NEJMoa035275
   Lilleeng B, 2015, ACTA NEUROL SCAND, V131, P298, DOI 10.1111/ane.12342
   Romito LM, 2009, MOVEMENT DISORD, V24, P557, DOI 10.1002/mds.22390
   Schüpbach WMM, 2005, J NEUROL NEUROSUR PS, V76, P1640, DOI 10.1136/jnnp.2005.063206
   Tian YY, 2011, NEUROL SCI, V32, P23, DOI 10.1007/s10072-010-0461-8
   Tomlinson CL, 2010, MOVEMENT DISORD, V25, P2649, DOI 10.1002/mds.23429
   Volkmann J, 2006, MOVEMENT DISORD, V21, PS284, DOI 10.1002/mds.20961
   Weaver FM, 2012, NEUROLOGY, V79, P55, DOI 10.1212/WNL.0b013e31825dcdc1
   Wider C, 2008, PARKINSONISM RELAT D, V14, P114, DOI 10.1016/j.parkreldis.2007.06.012
   Williams A, 2010, LANCET NEUROL, V9, P581, DOI 10.1016/S1474-4422(10)70093-4
   Zhang Zhen-Xin, 2014, BMC RES NOTES, V7, P65, DOI 10.1186/1756-0500-7-65
   Zibetti M, 2011, MOVEMENT DISORD, V26, P2327, DOI 10.1002/mds.23903
NR 23
TC 41
Z9 45
U1 0
U2 15
PU MEDKNOW PUBLICATIONS & MEDIA PVT LTD
PI MUMBAI
PA B-9, KANARA BUSINESS CENTRE, OFF LINK RD, GHAKTOPAR-E, MUMBAI, 400075, INDIA
SN 0366-6999
EI 
J9 CHINESE MED J-PEKING
JI Chin. Med. J.
PD SEP 20
PY 2015
VL 128
IS 18
BP 2433
EP 2438
DI 10.4103/0366-6999.164925
PG 6
WC Medicine, General & Internal
SC General & Internal Medicine
GA CS0KG
UT WOS:000361747300004
PM 26365958
DA 2024-02-02
ER

PT J
AU Ferreira, JJ
   Santos, AT
   Domingos, J
   Matthews, H
   Isaacs, T
   Duffen, J
   Al-Jawad, A
   Larsen, F
   Serrano, JA
   Weber, P
   Thoms, A
   Sollinger, S
   Graessner, H
   Maetzler, W
AF Ferreira, Joaquim J.
   Santos, Ana T.
   Domingos, Josefa
   Matthews, Helen
   Isaacs, Tom
   Duffen, Joy
   Al-Jawad, Ahmed
   Larsen, Frank
   Serrano, J. Artur
   Weber, Peter
   Thoms, Andrea
   Sollinger, Stefan
   Graessner, Holm
   Maetzler, Walter
TI Clinical Parameters and Tools for Home-Based Assessment of Parkinson's Disease: Results from a Delphi study
SO JOURNAL OF PARKINSONS DISEASE
LA English
DT Article
DE Outcomes assessment; delphi technique; patient-centered outcomes research; Parkinson's disease
ID core set; domains
AB Background: Parkinson's disease (PD) is a neurodegenerative disorder with fluctuating symptoms. To aid the development of a system to evaluate people with PD (PwP) at home (SENSE-PARK system) there was a need to define parameters and tools to be applied in the assessment of 6 domains: gait, bradykinesia/hypokinesia, tremor, sleep, balance and cognition. Objective: To identify relevant parameters and assessment tools of the 6 domains, from the perspective of PwP, caregivers and movement disorders specialists. Methods: A 2-round Delphi study was conducted to select a core of parameters and assessment tools to be applied. This process included PwP, caregivers and movement disorders specialists. Results: Two hundred and thirty-three PwP, caregivers and physicians completed the first round questionnaire, and 50 the second. Results allowed the identification of parameters and assessment tools to be added to the SENSE-PARK system. The most consensual parameters were: Falls and Near Falls; Capability to Perform Activities of Daily Living; Interference with Activities of Daily Living; Capability to Process Tasks; and Capability to Recall and Retrieve Information. The most cited assessment strategies included Walkers; the Evaluation of Performance Doing Fine Motor Movements; Capability to Eat; Assessment of Sleep Quality; Identification of Circumstances and Triggers for Loose of Balance and Memory Assessment. Conclusions: An agreed set of measuring parameters, tests, tools and devices was achieved to be part of a system to evaluate PwP at home. A pattern of different perspectives was identified for each stakeholder.
C1 [Ferreira, Joaquim J.; Santos, Ana T.; Domingos, Josefa] Inst Mol Med, Clin Pharmacol Unit, Lisbon, Portugal.
   [Ferreira, Joaquim J.] Univ Lisbon, Fac Med, Lab Clin Pharmacol & Therapeut, P-1649028 Lisbon, Portugal.
   [Matthews, Helen; Isaacs, Tom; Duffen, Joy] Cure Parkinsons Trust, London, England.
   [Al-Jawad, Ahmed] HSG IMIT, Villingen Schwenningen, Germany.
   [Larsen, Frank; Serrano, J. Artur] Univ Hosp North Norway, NST Norwegian Ctr Integrated Care & Telemed, Tromso, Norway.
   [Serrano, J. Artur] Arctic Univ Norway, Fac Hlth Sci, Dept Clin Med, Tromso, Norway.
   [Weber, Peter; Thoms, Andrea] Hasomed GmbH, Magdeburg, Germany.
   [Sollinger, Stefan] AbilityNet, London, England.
   [Graessner, Holm] Univ Tubingen, Inst Med Genet & Appl Genom, Tubingen, Germany.
   [Maetzler, Walter] Univ Tubingen, Ctr Neurol, Hertie Inst Clin Brain Res, Dept Neurodegenerat, Tubingen, Germany.
C3 Universidade de Lisboa; Universidade de Lisboa; UiT The Arctic University of Tromso; University Hospital of North Norway; UiT The Arctic University of Tromso; Eberhard Karls University of Tubingen; Eberhard Karls University of Tubingen; Eberhard Karls University Hospital
RP Ferreira, JJ (corresponding author), Univ Lisbon, Fac Med, Lab Clin Pharmacol & Therapeut, Av Prof Egas Moniz, P-1649028 Lisbon, Portugal.
EM joaquimjferreira@gmail.com
FU EU project SENSE-PARK under the Seventh Framework Programme, Cooperation - ICT [288557]
CR Devane D, 2007, BIRTH-ISS PERINAT C, V34, P164, DOI 10.1111/j.1523-536X.2006.00145.x
   Gephart SM, 2013, JOGNN-J OBST GYN NEO, V42, P332, DOI 10.1111/1552-6909.12032
   Keeney S, 2006, J ADV NURS, V53, P205, DOI 10.1111/j.1365-2648.2006.03716.x
   Keeney S, 2001, INT J NURS STUD, V38, P195, DOI 10.1016/S0020-7489(00)00044-4
   Kleiner-Fisman G, 2013, PARKINSONS DI, V2013, P6
   Louter M, 2012, J AM GERIATR SOC, V60, P1104, DOI 10.1111/j.1532-5415.2012.03966.x
   Maetzler W, 2013, MOVEMENT DISORD, V28, P1628, DOI 10.1002/mds.25628
   Maetzler W, 2009, LANCET NEUROL, V8, P1158, DOI 10.1016/S1474-4422(09)70291-1
   MCKENNA HP, 1994, J ADV NURS, V19, P1221, DOI 10.1111/j.1365-2648.1994.tb01207.x
   Mease PJ, 2008, ARTHRIT RHEUM-ARTHR, V59, P952, DOI 10.1002/art.23826
   Patel S, 2009, IEEE T INF TECHNOL B, V13, P864, DOI 10.1109/TITB.2009.2033471
   Snijders AH, 2012, PARKINSONISM RELAT D, V18, P149, DOI 10.1016/j.parkreldis.2011.09.006
   Zochling J, 2008, J RHEUMATOL, V35, P1079
NR 13
TC 12
Z9 13
U1 0
U2 2
PU IOS PRESS
PI AMSTERDAM
PA NIEUWE HEMWEG 6B, 1013 BG AMSTERDAM, NETHERLANDS
SN 1877-7171
EI 1877-718X
J9 J PARKINSON DIS
JI J. Parkinsons Dis.
PD JUN 15
PY 2015
VL 5
IS 2
BP 281
EP 290
DI 10.3233/JPD-140493
PG 10
WC Neurosciences
SC Neurosciences & Neurology
GA CJ8GL
UT WOS:000355738100008
PM 25663101
DA 2024-02-02
ER

PT J
AU Qamhawi, Z
   Towey, D
   Shah, B
   Pagano, G
   Seibyl, J
   Marek, K
   Borghammer, P
   Brooks, DJ
   Pavese, N
AF Qamhawi, Zahi
   Towey, David
   Shah, Bina
   Pagano, Gennaro
   Seibyl, John
   Marek, Kenneth
   Borghammer, Per
   Brooks, David James
   Pavese, Nicola
TI Clinical correlates of raphe serotonergic dysfunction in early Parkinson's disease
SO BRAIN
LA English
DT Article
DE Parkinson; serotonin; SPECT; tremor; non-motor
ID sleep behavior disorder; in-vivo; transporter binding; dopamine; symptoms; midbrain; tremor; neurons; systems; spect
AB Post-mortem and neuroimaging studies suggest that the serotonergic system, which originates from the brainstem raphe nuclei, is disrupted in Parkinson's disease. This could contribute to the occurrence of non-motor symptoms and tremor, which are only partially explained by dopamine loss. However, the level of involvement of the serotonergic raphe nuclei in early Parkinson's disease is still debated. I-123-FP-CIT single photon emission computed tomography is a marker of dopamine and serotonin transporter availability. While I-123-FP-CIT binds primarily to dopamine transporters in the striatum, its binding in the brainstem raphe nuclei reflects serotonin transporter availability. We interrogated baseline single photon emission computed tomography scans of subjects recruited by the Parkinson's Progression Markers Initiative to determine: (i) the integrity of the brainstem raphe nuclei in early Parkinson's disease; and (ii) whether raphe serotonin transporter levels correlate with severity of tremor and symptoms of fatigue, depression, and sleep disturbance. Three hundred and forty-five patients with early drug-naive Parkinson's disease, 185 healthy controls, and 56 subjects with possible Parkinson's disease without evidence of dopaminergic deficit were included. In the Parkinson's disease cohort, 37 patients had a tremulous, 106 patients had a pure akinetic-rigid, and 202 had a mixed phenotype. Patients with Parkinson's disease had significantly lower serotonin transporter availability in the brainstem raphe nuclei compared to controls (P < 0.01) and subjects without evidence of dopaminergic deficit (P < 0.05). However, only 13% of patients with Parkinson's disease individually had reduced signals. Raphe serotonin transporter availability over the entire Parkinson's disease cohort were associated with rest tremor amplitude (beta = -0.106, P < 0.05), rest tremor constancy (beta = -0.109, P < 0.05), and index of rest tremor severity (beta = -0.104, P < 0.05). The tremulous Parkinson's disease subgroup had significantly lower raphe serotonin transporter availability but less severe striatal dopaminergic deficits compared to akinetic-rigid patients with no resting tremor (P < 0.05). In tremulous patients, raphe serotonin transporter availability was also associated with rest tremor constancy (beta = -0.380, P < 0.05) and index of rest tremor severity (beta = -0.322, P < 0.05). There was no association between raphe serotonin transporter availability and fatigue, depression, excessive daytime sleepiness, or rapid eye movement sleep behaviour disorder in early Parkinson's disease. We conclude that the raphe nuclei are affected in a subgroup of early drug-naive Parkinson's disease patients and that reduced raphe serotonin transporter availability is associated with the severity of resting tremor but not non-motor symptoms.
C1 [Qamhawi, Zahi; Towey, David; Shah, Bina; Pagano, Gennaro; Brooks, David James; Pavese, Nicola] Univ London Imperial Coll Sci Technol & Med, Div Brain Sci, London SW7 2AZ, England.
   [Seibyl, John; Marek, Kenneth] Inst Neurodegenerat Disorders, New Haven, CT 06510 USA.
   [Borghammer, Per; Brooks, David James; Pavese, Nicola] Aarhus Univ Hosp, Dept Nucl Med, DK-8000 Aarhus, Denmark.
   [Borghammer, Per; Brooks, David James; Pavese, Nicola] Aarhus Univ Hosp, PET Ctr, DK-8000 Aarhus, Denmark.
C3 Imperial College London; Aarhus University; Aarhus University
RP Pavese, N (corresponding author), Univ London Imperial Coll Sci Technol & Med, Neurol Imaging Unit, Neurol, 1st Floor,B Block,Hammersmith Campus,Du Cane Rd, London W12 0NN, England.
EM nicola.pavese@imperial.ac.uk
FU Michael J. Fox Foundation for Parkinson's Research; AbbVie; Avid; Biogen; Bristol-Myers Squibb; Covance; General Electric Healthcare; Genentech; GlaxoSmithKline; Lilly; Lundbeck; Merck; Meso Sale Discovery; Pfizer; Piramal; Roche; Servier; Union Chimique Belge; United Kingdom Medical Research Council; MRC [G1100810, MC_U120036861] Funding Source: UKRI; Medical Research Council [MC_U120036861, G1100810] Funding Source: researchfish
CR Albin RL, 2008, J CEREBR BLOOD F MET, V28, P441, DOI 10.1038/sj.jcbfm.9600599
   [Anonymous], 2012, PARKINSONISM RELAT D, V0, P0, DOI DOI 10.1016/S1353-8020(11)70174-2
   Barone P, 2010, EUR J NEUROL, V17, P364, DOI 10.1111/j.1468-1331.2009.02900.x
   Berding G, 2003, NUKLEARMED-NUCL MED, V42, P31
   Boileau I, 2008, MOVEMENT DISORD, V23, P1776, DOI 10.1002/mds.22212
   Braak H, 2003, NEUROBIOL AGING, V24, P197, DOI 10.1016/S0197-4580(02)00065-9
   Caretti V, 2008, J NEURAL TRANSM, V115, P721, DOI 10.1007/s00702-007-0015-2
   CHINAGLIA G, 1993, NEUROSCIENCE, V54, P691, DOI 10.1016/0306-4522(93)90240-G
   Dauer W, 2003, NEURON, V39, P889, DOI 10.1016/S0896-6273(03)00568-3
   de Win MML, 2005, NEUROPSYCHOPHARMACOL, V30, P996, DOI 10.1038/sj.npp.1300683
   Doder M, 2003, NEUROLOGY, V60, P601, DOI 10.1212/01.WNL.0000031424.51127.2B
   Dovzhenok A, 2012, PLOS ONE, V7, P0, DOI 10.1371/journal.pone.0041598
   Fishman PS, 2008, MOVEMENT DISORD, V23, P168, DOI 10.1002/mds.21736
   Guttman M, 2007, EUR J NEUROL, V14, P523, DOI 10.1111/j.1468-1331.2007.01727.x
   Haapaniemi TH, 2001, MOVEMENT DISORD, V16, P124, DOI 10.1002/1531-8257(200101)16:1<124::AID-MDS1007>3.0.CO;2-R
   HALLIDAY GM, 1990, BRAIN RES, V510, P104, DOI 10.1016/0006-8993(90)90733-R
   Hesse S, 2009, EUR J NUCL MED MOL I, V36, P428, DOI 10.1007/s00259-008-0979-7
   Hirsch EC, 2003, ADV NEUROL, V91, P29
   Hornung JP, 2003, J CHEM NEUROANAT, V26, P331, DOI 10.1016/j.jchemneu.2003.10.002
   Innis RB, 2007, J CEREBR BLOOD F MET, V27, P1533, DOI 10.1038/sj.jcbfm.9600493
   JOHNS MW, 1991, SLEEP, V14, P540, DOI 10.1093/sleep/14.6.540
   Kim SE, 2003, J NUCL MED, V44, P870
   Kish SJ, 2008, BRAIN, V131, P120, DOI 10.1093/brain/awm239
   Kotagal V, 2012, ANN NEUROL, V71, P560, DOI 10.1002/ana.22691
   Lelieveld IM, 2012, PLOS ONE, V7, P0, DOI 10.1371/journal.pone.0040166
   Loane C, 2013, NEUROLOGY, V80, P1850, DOI 10.1212/WNL.0b013e318292a31d
   Marek K, 2014, NEUROLOGY, V82, P1791, DOI 10.1212/WNL.0000000000000424
   Marek K, 2011, PROG NEUROBIOL, V95, P629, DOI 10.1016/j.pneurobio.2011.09.005
   Marek Kenneth, 2003, NEUROLOGY, V60, P0
   MOLLIVER ME, 1987, J CLIN PSYCHOPHARM, V7, P0
   Moore RY, 2008, NEUROBIOL DIS, V29, P381, DOI 10.1016/j.nbd.2007.09.004
   Murai T, 2001, J NEUROPSYCH CLIN N, V13, P222, DOI 10.1176/appi.neuropsych.13.2.222
   Olivier B, 2000, PROG DRUG RES, V54, P59
   PAULUS W, 1991, J NEUROPATH EXP NEUR, V50, P743, DOI 10.1097/00005072-199111000-00006
   Pavese N, 2011, NEUROIMAGE, V56, P1463, DOI 10.1016/j.neuroimage.2011.03.012
   Pavese N, 2010, BRAIN, V133, P3434, DOI 10.1093/brain/awq268
   Politis M, 2010, NEUROLOGY, V75, P1920, DOI 10.1212/WNL.0b013e3181feb2ab
   Politis M, 2010, NEUROBIOL DIS, V40, P216, DOI 10.1016/j.nbd.2010.05.028
   Roselli F, 2010, MOVEMENT DISORD, V25, P1853, DOI 10.1002/mds.23179
   Schwartz JRL, 2008, CURR NEUROPHARMACOL, V6, P367, DOI 10.2174/157015908787386050
   Selikhova M, 2009, BRAIN, V132, P2947, DOI 10.1093/brain/awp234
   Stiasny-Kolster K, 2007, MOVEMENT DISORD, V22, P2386, DOI 10.1002/mds.21740
   Strecker K, 2011, J NEUROL, V258, P19, DOI 10.1007/s00415-010-5666-5
   Weintraub D, 2006, AM J GERIAT PSYCHIAT, V14, P169, DOI 10.1097/01.JGP.0000192488.66049.4b
NR 44
TC 138
Z9 144
U1 0
U2 20
PU OXFORD UNIV PRESS
PI OXFORD
PA GREAT CLARENDON ST, OXFORD OX2 6DP, ENGLAND
SN 0006-8950
EI 1460-2156
J9 BRAIN
JI Brain
PD OCT 1
PY 2015
VL 138
IS 
BP 2964
EP 2973
DI 10.1093/brain/awv215
PG 10
WC Clinical Neurology; Neurosciences
SC Neurosciences & Neurology
GA CW6VJ
UT WOS:000365136200023
PM 26209314
DA 2024-02-02
ER

PT J
AU Chung, SJ
   Kim, JM
   Kim, JW
   Jeon, BS
   Singh, P
   Thierfelder, S
   Ikeda, J
   Bauer, L
AF Chung, Sun Ju
   Kim, Jong-Min
   Kim, Jae Woo
   Jeon, Beom Seok
   Singh, Pritibha
   Thierfelder, Stephan
   Ikeda, Junji
   Bauer, Lars
TI Switch from oral pramipexole or ropinirole to rotigotine transdermal system in advanced Parkinson's disease: an open-label study
SO EXPERT OPINION ON PHARMACOTHERAPY
LA English
DT Review
DE Parkinson's disease; pramipexole; ropinirole; rotigotine transdermal system; safety
ID dopamine agonists; overnight switch; controlled-trial; double-blind; receptor; patch; management; profile
AB Objective: Investigate safety, feasibility and efficacy of switching therapy in patients with advanced-stage Parkinson's disease (PD) inadequately controlled with pramipexole (<= 3.5 mg/day) or ropinirole (<= 14 mg/day) to rotigotine transdermal system (<= 14 mg/24 h; dose adjustments <= 16 mg/24 h permitted). Methods: PD0009 (ClinicalTrials. gov: NCT01711866) was an open-label study in patients with advanced-stage PD receiving levodopa, and experiencing sleep disturbance or early-morning motor impairment. Pramipexole/ropinirole was switched to equivalent dose rotigotine overnight or in two stages. During the 4-week treatment period rotigotine dose adjustments were permitted (up to 16 mg/24 h). Primary variable: Clinical Global Impressions (CGI) item 4: side effects (assessing safety) at end of treatment. Results: 79/87 (91%) patients completed the study; 2 (2%) withdrew due to adverse events (AEs). Most (84; 97%) had CGI item 4 score < 3 indicating switch did not interfere with functioning; three experienced drug-related AEs interfering with functioning (score = 3). 62% patients improved on Patient Global Impression of Change, assessing effectiveness. AEs occurring >= 5%: application site pruritus (10%), application site erythema (7%), dizziness (7%), dyskinesia (7%), erythema (6%), pruritus (6%). Unified Parkinson's Disease Rating Scale II and III, Parkinson's Disease Sleep Scale-2 and Pittsburgh Sleep Quality Index were unchanged. Numerical improvements in 'off' time, awakenings and nocturias were observed. Conclusions: Switch from pramipexole or ropinirole to rotigotine (up to 14 mg/24 h) was feasible and possibly associated with some benefit.
C1 [Chung, Sun Ju] Univ Ulsan, Coll Med, Asan Med Ctr, Dept Neurol, Seoul, South Korea.
   [Kim, Jong-Min] Seoul Natl Univ, Bundang Hosp, Dept Neurol, Songnam, South Korea.
   [Kim, Jae Woo] Dong A Univ, Med Ctr, Dept Neurol, Busan, South Korea.
   [Jeon, Beom Seok] Seoul Natl Univ Hosp, Dept Neurol, Seoul 110744, South Korea.
   [Singh, Pritibha; Thierfelder, Stephan; Bauer, Lars] UCB Pharma, D-40789 Monheim, Germany.
   [Ikeda, Junji] Otsuka Pharmaceut Co Ltd, Tokyo, Japan.
C3 University of Ulsan; Asan Medical Center; Seoul National University (SNU); Dong A University; Seoul National University (SNU); Seoul National University Hospital; UCB Pharma SA; Otsuka Pharmaceutical
RP Bauer, L (corresponding author), UCB Pharma, Alfred Nobel Str 10, D-40789 Monheim, Germany.
EM lars.bauer@ucb.com
FU UCB Pharma, Monheim am Rhein, Germany; Otsuka Pharmaceutical Co., Ltd, Tokyo, Japan; UCB Pharma, Brussels, Belgium; Korean Ministry of Health; Seoul National University Hospital; Lundbeck; Novartis; Ipsen; Samil; AbbVie
CR Canesi M, 1999, J NEURAL TRANSM, V106, P925, DOI 10.1007/s007020050212
   Elshoff JP, 2012, CLIN THER, V34, P966, DOI 10.1016/j.clinthera.2012.02.008
   Ferreira JJ, 2013, EUR J NEUROL, V20, P5, DOI 10.1111/j.1468-1331.2012.03866.x
   Giladi N, 2007, MOVEMENT DISORD, V22, P2398, DOI 10.1002/mds.21741
   Goetz CG, 1999, NEUROLOGY, V52, P1227, DOI 10.1212/WNL.52.6.1227
   Junghanns S, 2004, J NEUROL, V251, P19, DOI 10.1007/s00415-004-1605-7
   Kim HJ, 2011, BMC NEUROL, V11, P0, DOI 10.1186/1471-2377-11-100
   LeWitt PA, 2007, CLIN NEUROPHARMACOL, V30, P256, DOI 10.1097/wnf.0b013e318154c7c4
   LeWitt PA, 2007, NEUROLOGY, V68, P1262, DOI 10.1212/01.wnl.0000259516.61938.bb
   Millan MJ, 2002, J PHARMACOL EXP THER, V303, P791, DOI 10.1124/jpet.102.039867
   Olanow CW, 2001, NEUROLOGY, V56, PS1, DOI 10.1212/WNL.56.suppl_5.S1
   Poewe WH, 2007, LANCET NEUROL, V6, P513, DOI 10.1016/S1474-4422(07)70108-4
   Radad K, 2005, PHARMACOL REP, V57, P701
   Reichmann H, 2003, J NEURAL TRANSM, V110, P1393, DOI 10.1007/s00702-003-0081-z
   Scheller D, 2009, N-S ARCH PHARMACOL, V379, P73, DOI 10.1007/s00210-008-0341-4
   Thobois S, 2006, CLIN THER, V28, P1, DOI 10.1016/j.clinthera.2005.12.003
   Tomlinson CL, 2010, MOVEMENT DISORD, V25, P2649, DOI 10.1002/mds.23429
   Trenkwalder C, 2011, MOVEMENT DISORD, V26, P90, DOI 10.1002/mds.23441
   Watts RL, 2007, NEUROLOGY, V68, P272, DOI 10.1212/01.wnl.0000252355.79284.22
NR 19
TC 11
Z9 11
U1 0
U2 19
PU INFORMA HEALTHCARE
PI LONDON
PA TELEPHONE HOUSE, 69-77 PAUL STREET, LONDON EC2A 4LQ, ENGLAND
SN 1465-6566
EI 1744-7666
J9 EXPERT OPIN PHARMACO
JI Expert Opin. Pharmacother.
PD MAY 15
PY 2015
VL 16
IS 7
BP 961
EP 970
DI 10.1517/14656566.2015.1030336
PG 10
WC Pharmacology & Pharmacy
SC Pharmacology & Pharmacy
GA CG3FZ
UT WOS:000353165100004
PM 25846031
DA 2024-02-02
ER

PT J
AU Herman, T
   Weiss, A
   Brozgol, M
   Wilf-Yarkoni, A
   Giladi, N
   Hausdorff, J
AF Herman, Talia
   Weiss, Aner
   Brozgol, Marina
   Wilf-Yarkoni, Adi
   Giladi, Nir
   Hausdorff, Jeffrey M.
TI Cognitive function and other non-motor features in non-demented Parkinson's disease motor subtypes
SO JOURNAL OF NEURAL TRANSMISSION
LA English
DT Article
DE Parkinson's disease; Postural instability gait difficulty; Tremor; Cognitive function; Non-motor signs; Health-related quality of life
ID quality-of-life; society-sponsored revision; mini-mental-state; scale mds-updrs; rating-scale; sleep quality; older-adults; lewy body; symptoms; dementia
AB Among patients with Parkinson's disease (PD), a wide range of non-motor symptoms (NMS) are evident. We assessed markers of NMS and explored their behavioral correlates with the tremor-dominant (TD) and postural instability gait difficulty (PIGD) subtypes. 110 non-demented patients with PD were evaluated and stratified into the PIGD and TD subtypes and, using stricter criteria, into predominant subgroups: p-PIGD (n = 31) and p-TD (n = 32). Non-motor signs that were assessed included cognitive function (pen and paper and a computerized battery), autonomic function (NMSQest and SCOPA-AUT), mood, and sleep. Health-related quality of life was evaluated using the PDQ-39. The p-PIGD subgroup had a higher score on the NMSQest (p = 0.033) and a higher score (i.e., worse) on the PDQ-39 (p-PIGD: 26.28 +/- A 12.47; p-TD: 16.93 +/- A 12.22; p = 0.004), compared to the p-TD subgroup, while these measures did not differ in the larger PIGD and TD group. The p-PIGD subgroup used more sleep medications compared to the p-TD subgroup (1.0 +/- A 1.39 vs. 0.41 +/- A 0.94, p = 0.05, respectively). Most cognitive scores were similar in both subgroups; however, the visuospatial components of the Montreal Cognitive Assessment and the computerized catch game were significantly worse among the p-PIGD subgroup. Mild associations were found between certain non-motor symptoms, but not cognitive function, and the PIGD score. Non-demented patients from the PIGD subtype experience more non-motor symptoms and poorer quality of life compared to the TD subtype. These findings suggest that the clinical management of non-motor and motor symptoms in patients with PD may be enhanced by a personalized approach.
C1 [Herman, Talia; Weiss, Aner; Brozgol, Marina; Wilf-Yarkoni, Adi; Giladi, Nir; Hausdorff, Jeffrey M.] Tel Aviv Sourasky Med Ctr, Ctr Study Movement Cognit & Mobil, Dept Neurol, IL-64239 Tel Aviv, Israel.
   [Herman, Talia] Tel Aviv Univ, Sackler Fac Med, Dr Miriam & Sheldon G Adelson Grad Sch Med, IL-69978 Tel Aviv, Israel.
   [Giladi, Nir; Hausdorff, Jeffrey M.] Tel Aviv Univ, Sagol Sch Neurosci, IL-69978 Tel Aviv, Israel.
   [Giladi, Nir] Tel Aviv Univ, Dept Neurol, Sackler Fac Med, IL-69978 Tel Aviv, Israel.
   [Hausdorff, Jeffrey M.] Tel Aviv Univ, Dept Phys Therapy, Sackler Fac Med, IL-69978 Tel Aviv, Israel.
C3 Sackler Faculty of Medicine; Tel Aviv Sourasky Medical Center; Sackler Faculty of Medicine; Tel Aviv University; Sackler Faculty of Medicine; Sackler Faculty of Medicine
RP Hausdorff, J (corresponding author), Tel Aviv Sourasky Med Ctr, Ctr Study Movement Cognit & Mobil, Dept Neurol, 6 Weizman St, IL-64239 Tel Aviv, Israel.
EM jhausdor@tlvmc.gov.il
FU Michael J. Fox Foundation for Parkinson's Research
CR Allcock LM, 2006, MOVEMENT DISORD, V21, P1851, DOI 10.1002/mds.20996
   Alves G, 2013, J NEUROL NEUROSUR PS, V84, P537, DOI 10.1136/jnnp-2012-303808
   Boddy F, 2007, INT J GERIATR PSYCH, V22, P529, DOI 10.1002/gps.1709
   Bohnen NI, 2009, NEUROLOGY, V73, P1670, DOI 10.1212/WNL.0b013e3181c1ded6
   Bohnen NI, 2011, BEHAV BRAIN RES, V221, P564, DOI 10.1016/j.bbr.2009.12.048
   Burn DJ, 2012, MOVEMENT DISORD, V27, P379, DOI 10.1002/mds.24041
   Burn DJ, 2006, J NEUROL NEUROSUR PS, V77, P585, DOI 10.1136/jnnp.2005.081711
   Burn DJ, 2003, MOVEMENT DISORD, V18, P884, DOI 10.1002/mds.10455
   Buysse D J, 1989, PSYCHIATRY RES, V28, P193
   Chaudhuri KR, 2008, EUR J NEUROL, V15, P2, DOI 10.1111/j.1468-1331.2008.02212.x
   Chaudhuri KR, 2011, PARKINSONISM RELAT D, V17, P717, DOI 10.1016/j.parkreldis.2011.02.018
   Chaudhuri KR, 2006, MOVEMENT DISORD, V21, P916, DOI 10.1002/mds.20844
   Chung KA, 2010, NEUROLOGY, V75, P1263, DOI 10.1212/WNL.0b013e3181f6128c
   Coppin AK, 2006, AGE AGEING, V35, P619, DOI 10.1093/ageing/afl107
   Domellöf ME, 2011, MOVEMENT DISORD, V26, P2183, DOI 10.1002/mds.23814
   Doniger Glen M, 2006, AM J ALZHEIMERS DIS OTHER DEMEN, V21, P28
   DOTY RL, 1995, NEURODEGENERATION, V4, P93, DOI 10.1006/neur.1995.0011
   Dubois B, 2000, NEUROLOGY, V55, P1621, DOI 10.1212/WNL.55.11.1621
   Duncan GW, 2014, MOVEMENT DISORD, V29, P195, DOI 10.1002/mds.25664
   Dwolatzky T, 2004, J MOL NEUROSCI, V24, P33, DOI 10.1385/JMN:24:1:033
   FOLSTEIN MF, 1975, J PSYCHIAT RES, V12, P189, DOI 10.1016/0022-3956(75)90026-6
   GOETZ CG, 2008, MOVEMENT DISORD, V23, P2129, DOI 10.1002/mds.22340
   Herman T, 2014, J NEUROL, V261, P2401, DOI 10.1007/s00415-014-7513-6
   Herman T, 2014, EXP BRAIN RES, V232, P713, DOI 10.1007/s00221-013-3778-8
   Herman T, 2013, PLOS ONE, V8, P0, DOI 10.1371/journal.pone.0055193
   Herman T, 2010, J GERONTOL A-BIOL, V65, P1086, DOI 10.1093/gerona/glq077
   JANKOVIC J, 1990, NEUROLOGY, V40, P1529, DOI 10.1212/WNL.40.10.1529
   Lezak M.D., 2004, NEUROPSYCHOLOGICAL A, V4th, P0
   Lyros E, 2008, EUR J NEUROL, V15, P262, DOI 10.1111/j.1468-1331.2007.02046.x
   Martinez-Martin P, 2011, J NEUROL SCI, V310, P12, DOI 10.1016/j.jns.2011.05.006
   Martinez-Martin P, 2011, MOVEMENT DISORD, V26, P399, DOI 10.1002/mds.23462
   Muslimovic D, 2008, NEUROLOGY, V70, P2241, DOI 10.1212/01.wnl.0000313835.33830.80
   Nasreddine ZS, 2005, J AM GERIATR SOC, V53, P695, DOI 10.1111/j.1532-5415.2005.53221.x
   Oh JY, 2009, ARCH GERONTOL GERIAT, V49, P351, DOI 10.1016/j.archger.2008.11.013
   PETO V, 1995, QUAL LIFE RES, V4, P241, DOI 10.1007/BF02260863
   POWELL LE, 1995, J GERONTOL A-BIOL, V50, PM28, DOI 10.1093/gerona/50A.1.M28
   Rajput AH, 2009, NEUROLOGY, V73, P206, DOI 10.1212/WNL.0b013e3181ae7af1
   Ray CK, 2013, PLOS ONE, V8, P0
   Reijnders JSAM, 2009, PARKINSONISM RELAT D, V15, P379, DOI 10.1016/j.parkreldis.2008.09.003
   Rosenberg-Katz K., 2013, NEUROLOGY, V0, P0
   Stebbins GT, 2013, MOVEMENT DISORD, V28, P668, DOI 10.1002/mds.25383
   STERN MB, 1994, NEUROLOGY, V44, P266, DOI 10.1212/WNL.44.2.266
   Stuss DT, 2001, PSYCHOL ASSESSMENT, V13, P230, DOI 10.1037//1040-3590.13.2.230
   Swick TJ, 2014, EUR NEUROL, V71, P140, DOI 10.1159/000355019
   Taylor JP, 2008, J NEUROL NEUROSUR PS, V79, P1318, DOI 10.1136/jnnp.2008.147629
   Tomlinson CL, 2010, MOVEMENT DISORD, V25, P2649, DOI 10.1002/mds.23429
   Tremblay C, 2013, J NEUROL NEUROSUR PS, V84, P1265, DOI 10.1136/jnnp-2013-305021
   van der Hoek TC, 2011, J NEUROL SCI, V310, P220, DOI 10.1016/j.jns.2011.07.007
   Velseboer DC, 2013, NEUROLOGY, V80, P627, DOI 10.1212/WNL.0b013e318281cc99
   Verbaan D, 2007, J NEUROL NEUROSUR PS, V78, P1182, DOI 10.1136/jnnp.2006.112367
   Visser M, 2004, MOVEMENT DISORD, V19, P1306, DOI 10.1002/mds.20153
   Wylie SA, 2012, J NEUROL NEUROSUR PS, V83, P1149, DOI 10.1136/jnnp-2012-303056
   YESAVAGE JA, 1983, J PSYCHIATR RES, V17, P37, DOI 10.1016/0022-3956(82)90033-4
   Zadikoff C, 2008, MOVEMENT DISORD, V23, P297, DOI 10.1002/mds.21837
NR 55
TC 33
Z9 39
U1 0
U2 12
PU SPRINGER WIEN
PI WIEN
PA SACHSENPLATZ 4-6, PO BOX 89, A-1201 WIEN, AUSTRIA
SN 0300-9564
EI 1435-1463
J9 J NEURAL TRANSM
JI J. Neural Transm.
PD AUG 15
PY 2015
VL 122
IS 8
BP 1115
EP 1124
DI 10.1007/s00702-014-1349-1
PG 10
WC Clinical Neurology; Neurosciences
SC Neurosciences & Neurology
GA CN4FY
UT WOS:000358387200005
PM 25490941
DA 2024-02-02
ER

PT J
AU Wang, G
   Li, XJ
   Hu, YS
   Cheng, Q
   Wang, CF
   Xiao, Q
   Liu, J
   Ma, JF
   Zhou, HY
   Pan, J
   Tan, YY
   Wang, Y
   Chen, SD
AF Wang, Gang
   Li, Xin-Jian
   Hu, Yi-Song
   Cheng, Qi
   Wang, Chun-Fang
   Xiao, Qin
   Liu, Jun
   Ma, Jian-Fang
   Zhou, Hai-Yan
   Pan, Jing
   Tan, Yu-Yan
   Wang, Ying
   Chen, Sheng-Di
TI Mortality from Parkinson's disease in China: Findings from a five-year follow up study in Shanghai
SO CANADIAN JOURNAL OF NEUROLOGICAL SCIENCES
LA English
DT Article
DE Cognitive impairment; excessive daytime sleepiness; mortality; Parkinson's disease
ID nonmotor symptoms; sydney multicenter; prospective cohort; dementia; survival; population; prevalence; validation; disorders; datatop
AB Introduction: The mortality of Parkinson's disease (PD) and its associated risk factors among clinically definite PD patients in China has been rarely investigated. Our study aimed to identify the mortality rates and predictors of death in PD patients in China. Methods: 157 consecutive, clinically definite PD patients from the urban area of Shanghai were recruited from a central hospital based movement disorder clinic in 2006. All patients were regularly followed up at the clinic until December 31, 2011, or death. Mortality and associations with baseline demographics, health and medical factors were then determined within the cohort. Results: After 5 years, 11(7%) patients had died. The standardised mortality ratio was 0.62 (95% CI 0.32 to 1.07, P = 0.104). The main causes of death were pneumonia (54.5%, 6/11) and digestive disorders (18.2%, 2/11), respectively. Age at onset, independent living, the mini mental state examination score, the Parkinson's disease sleep scale score and the Epworth sleepiness scale score at baseline were statistically significantly different between the survival group and the deceased group (P < 0.05). Across all participants, risk factors for death included low mini mental state examination score, and high Epworth sleepiness scale score according to a binary variable logistic regression analysis. Conclusions: This study confirms the similar survival of patients with PD to the control population up to a follow-up of 5 years. Interventions tailored to potential risk factors associated with death may offer further benefits.
C1 [Wang, Gang; Cheng, Qi; Xiao, Qin; Liu, Jun; Ma, Jian-Fang; Zhou, Hai-Yan; Pan, Jing; Tan, Yu-Yan; Wang, Ying; Chen, Sheng-Di] Shanghai Jiao Tong Univ, Rui Jin Hosp, Sch Med, Dept Neurol, Shanghai 200025, Peoples R China.
   [Wang, Gang; Cheng, Qi; Xiao, Qin; Liu, Jun; Ma, Jian-Fang; Zhou, Hai-Yan; Pan, Jing; Tan, Yu-Yan; Wang, Ying; Chen, Sheng-Di] Shanghai Jiao Tong Univ, Rui Jin Hosp, Sch Med, Inst Neurol, Shanghai 200025, Peoples R China.
   [Li, Xin-Jian; Wang, Chun-Fang] Shanghai Municipal Ctr Dis Control & Prevent, Shanghai, Peoples R China.
   [Hu, Yi-Song] Renmin Univ China, Natl Survey Res Ctr, Beijing, Peoples R China.
C3 Shanghai Jiao Tong University; Shanghai Jiao Tong University; Shanghai Center for Disease Control & Prevention; Renmin University of China
RP Chen, SD (corresponding author), Shanghai Jiao Tong Univ, Rui Jin Hosp, Sch Med, Dept Neurol, Shanghai 200025, Peoples R China.
EM wangying@medmail.com.cn; chen_sd@medmail.com.cn
FU National Program of Basic Research of China [2011CB504104]; National Natural Science Foundation [81371407]
CR Aarsland D, 2005, MOVEMENT DISORD, V20, P1255, DOI 10.1002/mds.20527
   Auyeung M, 2012, J NEUROL NEUROSUR PS, V83, P607, DOI 10.1136/jnnp-2011-301590
   Ben-Shlomo Y, 1999, ANN NEUROL, V45, P138, DOI 10.1002/1531-8249(199901)45:1<138::AID-ART27>3.0.CO;2-9
   BENSHLOMO Y, 1995, J NEUROL NEUROSUR PS, V58, P293, DOI 10.1136/jnnp.58.3.293
   Chen HL, 2006, MOVEMENT DISORD, V21, P1002, DOI 10.1002/mds.20881
   Chen HL, 2015, TRANSL NEURODEGENER, V4, P0, DOI 10.1186/2047-9158-4-1
   Chen W, 2012, BMC NEUROL, V12, P0, DOI 10.1186/1471-2377-12-155
   Chen W, 2012, PARKINSONISM RELAT D, V18, P446, DOI 10.1016/j.parkreldis.2012.02.002
   Chen W, 2012, J NEUROL SCI, V316, P47, DOI 10.1016/j.jns.2012.01.033
   de Lau LML, 2014, PARKINSONISM RELAT D, V20, P613, DOI 10.1016/j.parkreldis.2014.02.030
   Diem-Zangerl A, 2009, MOVEMENT DISORD, V24, P819, DOI 10.1002/mds.22414
   Gjerstad MD, 2006, NEUROLOGY, V67, P853, DOI 10.1212/01.wnl.0000233980.25978.9d
   Hely MA, 2005, MOVEMENT DISORD, V20, P190, DOI 10.1002/mds.20324
   Hely MA, 1999, J NEUROL NEUROSUR PS, V67, P300, DOI 10.1136/jnnp.67.3.300
   Herlofson K, 2004, NEUROLOGY, V62, P937, DOI 10.1212/01.WNL.0000115116.56955.50
   Hughes TA, 2004, ACTA NEUROL SCAND, V110, P118, DOI 10.1111/j.1600-0404.2004.00292.x
   Irwin DJ, 2013, NAT REV NEUROSCI, V14, P626, DOI 10.1038/nrn3549
   Ishihara LS, 2007, J NEUROL NEUROSUR PS, V78, P1304, DOI 10.1136/jnnp.2006.100107
   Monteiro L, 2014, J NEUROL SCI, V339, P149, DOI 10.1016/j.jns.2014.02.004
   Mortality Data Bank of China urban, 2008, CHINA PUBLIC HLTH ST, V0, P0
   Mylne AQN, 2009, EUR J NEUROL, V16, P1010, DOI 10.1111/j.1468-1331.2009.02715.x
   Pennington S, 2010, PARKINSONISM RELAT D, V16, P434, DOI 10.1016/j.parkreldis.2010.04.010
   Posada IJ, 2011, MOVEMENT DISORD, V26, P2522, DOI 10.1002/mds.23921
   Shoulson I, 1998, ANN NEUROL, V43, P318
   Wang G, 2008, J NEUROL SCI, V271, P153, DOI 10.1016/j.jns.2008.04.008
   Wang G, 2006, MOVEMENT DISORD, V21, P1439, DOI 10.1002/mds.20999
   Wang G, 2009, CLIN NEUROL NEUROSUR, V111, P523, DOI 10.1016/j.clineuro.2009.02.005
   *WHO, 1978, MAN INT CLASS DIS IN, V0, P0
   Xu J, 2014, ACTA NEUROL SCAND, V129, P71, DOI 10.1111/ane.12201
   Zhu KD, 2014, PARKINSONISM RELAT D, V20, P980, DOI 10.1016/j.parkreldis.2014.06.006
NR 30
TC 12
Z9 12
U1 1
U2 10
PU CAMBRIDGE UNIV PRESS
PI NEW YORK
PA 32 AVENUE OF THE AMERICAS, NEW YORK, NY 10013-2473 USA
SN 0317-1671
EI 2057-0155
J9 CAN J NEUROL SCI
JI Can. J. Neurol. Sci.
PD JUL 15
PY 2015
VL 42
IS 4
BP 242
EP 247
DI 10.1017/cjn.2015.49
PG 6
WC Clinical Neurology
SC Neurosciences & Neurology
GA DB5CC
UT WOS:000368530000006
PM 26153040
DA 2024-02-02
ER

PT J
AU Wang, F
   Sun, L
   Zhang, XZ
   Jia, J
   Liu, Z
   Huang, XY
   Yu, SY
   Zuo, LJ
   Cao, CJ
   Wang, XM
   Zhang, W
AF Wang, Fang
   Sun, Li
   Zhang, Xiao-zhe
   Jia, Jun
   Liu, Zhuo
   Huang, Xi-yan
   Yu, Shu-yang
   Zuo, Li-jun
   Cao, Chen-jie
   Wang, Xiao-min
   Zhang, Wei
TI Effect and Potential Mechanism of Electroacupuncture Add-On Treatment in Patients with Parkinson's Disease
SO EVIDENCE-BASED COMPLEMENTARY AND ALTERNATIVE MEDICINE
LA English
DT Article
ID quality-of-life; nonmotor symptoms; nitric-oxide; complementary acupuncture; microglia; increases; inflammation; stimulation; activation
AB Objectives. To explore effectiveness and mechanisms of electroacupuncture (EA) add-on treatment in Parkinson's disease (PD) patients. Methods. Fifty PD patients were randomly assigned to drug plus EA (D + EA) group and drug alone (D) group. Subjects in D + EA group received stimulation in points of bilateral fengfu, fengchi, hegu, and central dazhui. Participants were evaluated by scales for motor and nonmotor symptoms. Levels of neuroinflammatory factors and neurotransmitters in serum were detected. Results. EA add-on treatment remarkably reduced scores of Unified Parkinson's Disease Rating Scale (UPDRS) III and its subitems of tremor, rigidity, and bradykinesia and conspicuously decreased UPDRS III scores in patients with bradykinesia-rigidity and mixed types and mild severity. Depression and sleep disturbances were eased, which were reflected by decreased scores of Hamilton Depression Rating Scale, Pittsburgh Sleep Quality Index, and elevated noradrenaline level. Effects of EA add-on treatment on motor symptoms and sleep disturbances were superior to drug alone treatment, markedly improving life quality of PD patients. EA add-on treatment decreased nitric oxide level in serum. Conclusions. EA add-on treatment is effective on most motor symptoms and some nonmotor symptoms and is particularly efficacious in PD patients at early stage. Antineuroinflammation may be a mechanism of EA add-on treatment.
C1 [Wang, Fang; Sun, Li; Liu, Zhuo; Huang, Xi-yan; Zuo, Li-jun; Cao, Chen-jie] Capital Med Univ, Beijing Tiantan Hosp, Dept Neurol, Beijing 100050, Peoples R China.
   [Zhang, Xiao-zhe] Capital Med Univ, Beijing Tiantan Hosp, Dept Acupuncture, Beijing 100050, Peoples R China.
   [Jia, Jun; Wang, Xiao-min] Capital Med Univ, Dept Physiol, Beijing 100069, Peoples R China.
   [Yu, Shu-yang; Zhang, Wei] Capital Med Univ, Beijing Tiantan Hosp, Dept Geriatr, Beijing 100050, Peoples R China.
   [Wang, Xiao-min] Minist Educ, Key Lab Neurodegenerat Disorders, Beijing 100069, Peoples R China.
   [Wang, Xiao-min; Zhang, Wei] Beijing Inst Brain Disorders, Ctr Parkinsons Dis, Beijing 100053, Peoples R China.
   [Zhang, Wei] China Natl Clin Res Ctr Neurol Dis, Beijing 100050, Peoples R China.
   [Zhang, Wei] Beijing Key Lab Parkinsons Dis, Beijing 100053, Peoples R China.
C3 Capital Medical University; Capital Medical University; Capital Medical University; Capital Medical University
RP Zhang, W (corresponding author), Capital Med Univ, Beijing Tiantan Hosp, Dept Geriatr, Beijing 100050, Peoples R China.
EM ttyyzw@163.com
FU National Key Basic Research Program of China [2011CB504100]; National Natural Science Foundation of China [81071015, 30770745]; Capital Clinical Characteristic Application Research [Z121107001012161]; National Key Technology Research and Development Program of the Ministry of Science and Technology of China [2013BAI09B03]; Project of Beijing Institute for Brain Disorders [BIBD_PXM2013_014226_07_000084]; Project of Construction of Innovative Teams and Teacher Career Development for Universities and Colleges Under Beijing Municipality [IDHT20140514]; Natural Science Foundation of Beijing, China [7082032]; High Level Technical Personnel Training Project of Beijing Health System, China [2009-3-26]; Excellent Personnel Training Project of Beijing, China [20071D0300400076]; Basic-Clinical Research Cooperation Funding of Capital Medical University [10JL49,14JL15, 2015-JL-PT-X04]; Important National Science and Technology Specific Projects [2011ZX09102-003-01]; Key Project of National Natural Science Foundation of China [81030062]; Beijing Natural Science Foundation [kz200910025001]
CR Arankalle DV, 2013, ACUPUNCT MED, V31, P235, DOI 10.1136/acupmed-2012-010285
   Barnum CJ, 2012, CURR NEUROL NEUROSCI, V12, P350, DOI 10.1007/s11910-012-0283-6
   Block ML, 2007, NAT REV NEUROSCI, V8, P57, DOI 10.1038/nrn2038
   Block ML, 2005, PROG NEUROBIOL, V76, P77, DOI 10.1016/j.pneurobio.2005.06.004
   Braak H, 2003, NEUROBIOL AGING, V24, P197, DOI 10.1016/S0197-4580(02)00065-9
   Hernández-Romero MC, 2012, NEUROTOXICOLOGY, V33, P347, DOI 10.1016/j.neuro.2012.01.018
   Cho SY, 2012, PARKINSONISM RELAT D, V18, P948, DOI 10.1016/j.parkreldis.2012.04.030
   Clarke DJ, 2002, EXP NEUROL, V176, P154, DOI 10.1006/exnr.2002.7911
   Cristian A, 2005, MOVEMENT DISORD, V20, P1185, DOI 10.1002/mds.20503
   Degardin A, 2009, CLIN NEUROPHYSIOL, V120, P636, DOI 10.1016/j.clinph.2009.01.001
   Dick FD, 2007, OCCUP ENVIRON MED, V64, P666, DOI 10.1136/oem.2006.027003
   Diederich NJ, 2012, J NEUROL SCI, V314, P12, DOI 10.1016/j.jns.2011.10.025
   Estévez AG, 2002, ANN NY ACAD SCI, V962, P207, DOI 10.1111/j.1749-6632.2002.tb04069.x
   Gallagher DA, 2010, MOVEMENT DISORD, V25, P2493, DOI 10.1002/mds.23394
   Hood S, 2010, J NEUROSCI, V30, P14046, DOI 10.1523/JNEUROSCI.2128-10.2010
   Huang W, 2009, SLEEP MED REV, V13, P73, DOI 10.1016/j.smrv.2008.04.002
   Huang Y, 2010, INT J NEUROSCI, V120, P150, DOI 10.3109/00207450903316527
   Huang Y, 2009, INT J NEUROSCI, V119, P1190, DOI 10.1080/00207450802336774
   Huo LR, 2012, EVID-BASED COMPL ALT, V2012, P0, DOI 10.1155/2012/908439
   Jia J, 2010, BEHAV NEUROSCI, V124, P305, DOI 10.1037/a0018931
   Kang JM, 2007, BRAIN RES, V1131, P211, DOI 10.1016/j.brainres.2006.10.089
   Kennedy LJ, 1997, CHEM RES TOXICOL, V10, P386, DOI 10.1021/tx960102w
   Khedr EM, 2013, CLIN NEUROL NEUROSUR, V115, P673, DOI 10.1016/j.clineuro.2012.07.032
   Khoo TK, 2013, NEUROLOGY, V80, P276, DOI 10.1212/WNL.0b013e31827deb74
   Kouti L, 2013, EUR REV MED PHARMACO, V17, P964
   Lindqvist D, 2013, BRAIN BEHAV IMMUN, V33, P183, DOI 10.1016/j.bbi.2013.07.007
   Lu BS, 2010, CLIN CHEST MED, V31, P309, DOI 10.1016/j.ccm.2010.02.004
   Nègre-Pagès L, 2010, MOVEMENT DISORD, V25, P157, DOI 10.1002/mds.22760
   Pintor L, 2006, GEN HOSP PSYCHIAT, V28, P59, DOI 10.1016/j.genhosppsych.2005.07.005
   Poewe W, 2009, NEUROLOGY, V72, PS65, DOI 10.1212/WNL.0b013e31819908ce
   Possel H, 2000, GLIA, V32, P51, DOI 10.1002/1098-1136(200010)32:1<51::AID-GLIA50>3.0.CO;2-4
   Qi Xiu-Jie, 2011, ZHONGGUO ZHEN JIU, V31, P435
   RAJPUT DR, 1993, J NEUROL NEUROSUR PS, V56, P938, DOI 10.1136/jnnp.56.8.938
   Rye DB, 2004, NEUROLOGY, V63, PS2, DOI 10.1212/WNL.63.8_suppl_3.S2
   Schrag A, 2000, J NEUROL NEUROSUR PS, V69, P308, DOI 10.1136/jnnp.69.3.308
   Schulte EC, 2011, J NEUROL, V258, PS328, DOI 10.1007/s00415-011-5933-0
   Shulman LM, 2002, MOVEMENT DISORD, V17, P799, DOI 10.1002/mds.10134
   Spence DW, 2004, J NEUROPSYCH CLIN N, V16, P19, DOI 10.1176/appi.neuropsych.16.1.19
   Stowe R, 2010, COCHRANE DB SYST REV, V0, P0, DOI DOI 10.1002/14651858.CD007166.pub2
   Tomlinson CL, 2010, MOVEMENT DISORD, V25, P2649, DOI 10.1002/mds.23429
   Tuncel D, 2009, MEDIAT INFLAMM, V2009, P0, DOI 10.1155/2009/132464
   Villarán RF, 2010, J NEUROCHEM, V114, P1687, DOI 10.1111/j.1471-4159.2010.06879.x
   Wang HM, 2011, PLOS ONE, V6, P0, DOI 10.1371/journal.pone.0019790
   Xia Yi, 2012, ZHONGGUO ZHEN JIU, V32, P1071
   Yan MX, 2013, PLOS ONE, V8, P0, DOI 10.1371/journal.pone.0061056
   Yeo S, 2012, CNS NEUROSCI THER, V18, P781, DOI 10.1111/j.1755-5949.2012.00363.x
   Zeng BY, 2013, INT REV NEUROBIOL, V111, P141, DOI 10.1016/B978-0-12-411545-3.00007-9
   Zhang W, 2011, NEUROTOX RES, V19, P63, DOI 10.1007/s12640-009-9140-z
   Zhou FW, 2008, J NEUROSCI, V28, P473, DOI 10.1523/JNEUROSCI.3978-07.2008
NR 49
TC 28
Z9 28
U1 3
U2 8
PU HINDAWI LTD
PI LONDON
PA ADAM HOUSE, 3RD FLR, 1 FITZROY SQ, LONDON, W1T 5HF, ENGLAND
SN 1741-427X
EI 1741-4288
J9 EVID-BASED COMPL ALT
JI Evid.-based Complement Altern. Med.
PD JUN 15
PY 2015
VL 2015
IS 
BP 
EP 
DI 10.1155/2015/692795
PG 11
WC Integrative & Complementary Medicine
SC Integrative & Complementary Medicine
GA CP8GY
UT WOS:000360132100001
PM 26351515
DA 2024-02-02
ER

PT J
AU Gan-Or, Z
   Alcalay, RN
   Bar-Shira, A
   Leblond, CS
   Postuma, RB
   Ben-Shachar, S
   Waters, C
   Johnson, A
   Levy, O
   Mirelman, A
   Gana-Weisz, M
   Dupré, N
   Montplaisir, J
   Giladi, N
   Fahn, S
   Xiong, L
   Dion, PA
   Orr-Urtreger, A
   Rouleau, GA
AF Gan-Or, Ziv
   Alcalay, Roy N.
   Bar-Shira, Anat
   Leblond, Claire S.
   Postuma, Ronald B.
   Ben-Shachar, Shay
   Waters, Cheryl
   Johnson, Amelie
   Levy, Oren
   Mirelman, Anat
   Gana-Weisz, Mali
   Dupre, Nicolas
   Montplaisir, Jacques
   Giladi, Nir
   Fahn, Stanley
   Xiong, Lan
   Dion, Patrick A.
   Orr-Urtreger, Avi
   Rouleau, Guy A.
TI Genetic markers of Restless Legs Syndrome in Parkinson disease
SO PARKINSONISM & RELATED DISORDERS
LA English
DT Article
DE Parkinson disease; Restless Legs Syndrome; Genetics
ID gba mutations; drug-naive; normal ipt; phenotype; lrrk2; risk; heritability; synuclein; onset; pd
AB Introduction: Several studies proposed that Restless Legs Syndrome (RLS) and Parkinson disease (PD) may be clinically and/or etiologically related. To examine this hypothesis, we aimed to determine whether the known RLS genetic markers may be associated with PD risk, as well as with PD subtype. Methods: Two case-control cohorts from Tel-Aviv and New-York, including 1133 PD patients and 867 controls were genotyped for four RLS-related SNPs in the genes MEIS1, BTBD9, PIPED and MAP2IC5/SKOR1. The association between genotype, PD risk and phenotype was tested using multivariate regression models. Results: None of the tested SNPs was significantly associated with PD risk, neither in any individual cohort nor in the combined analysis after correction for multiple comparisons. The MAP2K5/SKOR1 marker rs12593813 was associated with higher frequency of tremor in the Tel-Aviv cohort (61.0% vs. 46.5%, p = 0.001, dominant model). However, the risk allele for tremor in this gene has been associated with reduced RLS risk. Moreover, this association did not replicate in Tremor-dominant PD patients from New-York. Conclusion: RLS genetic risk markers are not associated with increased PD risk or subtype in the current study. Together with previous genetic, neuropathological and epidemiologic studies, our results further strengthen the notion that RLS and PD are likely to be distinct entities. (C) 2015 Elsevier Ltd. All rights reserved.
C1 [Gan-Or, Ziv; Leblond, Claire S.; Dion, Patrick A.; Rouleau, Guy A.] McGill Univ, Montreal Neurol Inst, Montreal, PQ, Canada.
   [Gan-Or, Ziv; Leblond, Claire S.] McGill Univ, Dept Human Genet, Montreal, PQ, Canada.
   [Alcalay, Roy N.; Waters, Cheryl; Levy, Oren; Fahn, Stanley] Columbia Univ, Coll Phys & Surg, Dept Neurol, New York, NY USA.
   [Alcalay, Roy N.; Waters, Cheryl; Levy, Oren; Fahn, Stanley] Columbia Univ, Coll Phys & Surg, Taub Inst Res Alzheimers Dis & Aging Brain, New York, NY USA.
   [Bar-Shira, Anat; Ben-Shachar, Shay; Gana-Weisz, Mali; Orr-Urtreger, Avi] Tel Aviv Univ, Tel Aviv Sourasky Med Ctr, Genet Inst, IL-69978 Tel Aviv, Israel.
   [Postuma, Ronald B.] Montreal Gen Hosp, Dept Neurol, Montreal, PQ H3G 1A4, Canada.
   [Johnson, Amelie; Xiong, Lan] Montreal Mental Hlth Univ Inst, Res Ctr, Neurogenet Lab, Montreal, PQ, Canada.
   [Mirelman, Anat; Giladi, Nir] Tel Aviv Univ, Tel Aviv Sourasky Med Ctr, Dept Neurol, IL-69978 Tel Aviv, Israel.
   [Dupre, Nicolas] Univ Laval, Fac Med, CHU Quebec Enfant Jesus, Quebec City, PQ G1K 7P4, Canada.
   [Montplaisir, Jacques] Hop Sacre Coeur, Ctr Etud Avancees Med Sommeil, Montreal, PQ H4J 1C5, Canada.
   [Montplaisir, Jacques; Xiong, Lan] Univ Montreal, Dept Psychiat, Montreal, PQ H3C 3J7, Canada.
   [Giladi, Nir; Orr-Urtreger, Avi] Tel Aviv Univ, Sackler Fac Med, IL-69978 Tel Aviv, Israel.
   [Giladi, Nir; Orr-Urtreger, Avi] Tel Aviv Univ, Sagol Sch Neurosci, IL-69978 Tel Aviv, Israel.
   [Xiong, Lan; Dion, Patrick A.; Rouleau, Guy A.] McGill Univ, Dept Neurol & Neurosurg, Montreal, PQ, Canada.
C3 McGill University; McGill University; Columbia University; Columbia University; Sackler Faculty of Medicine; Tel Aviv Sourasky Medical Center; McGill University; Sackler Faculty of Medicine; Tel Aviv Sourasky Medical Center; Laval University; Universite de Montreal; Universite de Montreal; Sackler Faculty of Medicine; Tel Aviv University; McGill University
RP Rouleau, GA (corresponding author), Montreal Neurol Hosp & Inst, 3801 Univ St,Off 636, Montreal, PQ H3A 2B4, Canada.
EM guy.rouleau@mcgill.ca
FU Parkinson Society of Canada; Parkinson's Disease Foundation; NIH [K02NS080915, UL1 TR000040]; Canadian Institutes of Health Research (CIHR)
CR Adel S, 2006, MOVEMENT DISORD, V21, P258, DOI 10.1002/mds.20690
   Alcalay RN, 2013, MOVEMENT DISORD, V28, P1966, DOI 10.1002/mds.25647
   Alcalay RN, 2009, ARCH NEUROL-CHICAGO, V66, P1517, DOI 10.1001/archneurol.2009.267
   Bar-Shira A, 2014, NEUROBIOL AGING, V35, P0, DOI 10.1016/j.neurobiolaging.2014.03.014
   de Rijk MC, 2000, NEUROLOGY, V54, P0
   Do CB, 2011, PLOS GENET, V7, P0, DOI 10.1371/journal.pgen.1002141
   Eisensehr I, 2001, NEUROLOGY, V57, P1307, DOI 10.1212/WNL.57.7.1307
   Gan-Or Z, 2008, NEUROLOGY, V70, P2277, DOI 10.1212/01.wnl.0000304039.11891.29
   Gan-Or Z, 2010, NEUROGENETICS, V11, P121, DOI 10.1007/s10048-009-0198-9
   Garcia-Borreguero D, 2003, NEUROLOGY, V61, PS49, DOI 10.1212/WNL.61.6_suppl_3.S49
   Hamza TH, 2010, J HUM GENET, V55, P241, DOI 10.1038/jhg.2010.13
   Keller MF, 2012, HUM MOL GENET, V21, P4996, DOI 10.1093/hmg/dds335
   Kwon DY, 2010, MOVEMENT DISORD, V25, P1373, DOI 10.1002/mds.23066
   Lahut S, 2014, NEUROGENETICS, V15, P189, DOI 10.1007/s10048-014-0407-z
   Nalls MA, 2014, NAT GENET, V46, P989, DOI 10.1038/ng.3043
   Peeraully T, 2012, TRANSL NEURODEGENER, V1, P0, DOI 10.1186/2047-9158-1-6
   Pittock SJ, 2004, MOVEMENT DISORD, V19, P695, DOI 10.1002/mds.20042
   Puschmann A, 2011, NEUROLOGY, V76, P1623, DOI 10.1212/WNL.0b013e318219fb42
   Rijsman Roselyne M, 2014, PARKINSONISM RELAT DISORD, V20 Suppl 1, PS5, DOI 10.1016/S1353-8020(13)70004-X
   Roco A, 2013, J NEURAL TRANSM, V120, P463, DOI 10.1007/s00702-012-0897-5
   Ryu JH, 2011, PARKINSONISM RELAT D, V17, P201, DOI 10.1016/j.parkreldis.2010.11.014
   Schmidauer C, 2005, ANN NEUROL, V58, P630, DOI 10.1002/ana.20572
   Trenkwalder C, 1999, MOVEMENT DISORD, V14, P141, DOI 10.1002/1531-8257(199901)14:1<141::AID-MDS1024>3.0.CO;2-B
   Tribl GG, 2002, NEUROLOGY, V59, P649, DOI 10.1212/WNL.59.4.649
   Turjanski N, 1999, NEUROLOGY, V52, P932, DOI 10.1212/WNL.52.5.932
   Vilariño-Güell C, 2008, NEUROLOGY, V71, P222, DOI 10.1212/01.wnl.0000317101.67684.e3
   Winkelmann J, 2011, PLOS GENET, V7, P0, DOI 10.1371/journal.pgen.1002171
   Yeh P, 2012, SLEEP BREATH, V16, P987, DOI 10.1007/s11325-011-0606-x
NR 28
TC 18
Z9 19
U1 0
U2 5
PU ELSEVIER SCI LTD
PI OXFORD
PA THE BOULEVARD, LANGFORD LANE, KIDLINGTON, OXFORD OX5 1GB, OXON, ENGLAND
SN 1353-8020
EI 1873-5126
J9 PARKINSONISM RELAT D
JI Parkinsonism Relat. Disord.
PD JUN 15
PY 2015
VL 21
IS 6
BP 582
EP 585
DI 10.1016/j.parkreldis.2015.03.010
PG 4
WC Clinical Neurology
SC Neurosciences & Neurology
GA CK3GX
UT WOS:000356105700006
PM 25817513
DA 2024-02-02
ER

PT J
AU Beland, SG
   Postuma, RB
   Latreille, V
   Bertrand, JA
   Panisset, M
   Chouinard, S
   Wolfson, C
   Gagnon, JF
AF Beland, Sarah-Gabrielle
   Postuma, Ronald B.
   Latreille, Veronique
   Bertrand, Josie-Anne
   Panisset, Michel
   Chouinard, Sylvain
   Wolfson, Christina
   Gagnon, Jean-Francois
TI Observational Study of the Relation between Parkinson's Disease and Sleep Apnea
SO JOURNAL OF PARKINSONS DISEASE
LA English
DT Article
DE Parkinson's disease; sleep apnea; non-motor symptoms; cognition
ID behavior disorder; recommendations; diagnosis; dementia; scale; risk
AB Background: Parkinson's disease is characterized by numerous non-motor symptoms, including sleep disorders. Sleep apnea has been reported in a substantial proportion of patients with Parkinson's disease, but it is unclear whether it has significant consequences for the quality of life of those affected or whether it is associated with other manifestations of the disease. Objective: To verify whether sleep apnea is associated with more severe motor and non-motor clinical features in Parkinson's disease. Methods: Parkinson's disease patients underwent polysomnography to diagnose the presence of sleep apnea (apnea-hypopnoea index >10). Participants also underwent an extensive assessment, blinded to sleep apnea status, to determine disease severity, quantitative motor indices, motor subtypes, treatment complications, and sleep, autonomic, psychiatric, and sensory dysfunctions. Cognitive status was also determined with a complete neuropsychological assessment. Results were assessed using regression analysis adjusted for age, sex, and disease duration. Results: Of 92 patients examined, 19 had sleep apnea (21%) and 73 did not. We found no significant differences in motor and non-motor symptoms or signs between apneic and non-apneic Parkinson's disease patients. The use of different apnea-hypopnoea index cut-offs (>5 and >15) produced similar results. Conclusions: Our results show that sleep apnea is not associated with more severe motor or non-motor manifestations in Parkinson's disease. More studies including control groups are needed to confirm the implications of those results.
C1 [Beland, Sarah-Gabrielle; Postuma, Ronald B.] McGill Univ, Montreal, PQ, Canada.
   [Postuma, Ronald B.; Latreille, Veronique; Bertrand, Josie-Anne; Gagnon, Jean-Francois] Hop Sacre Coeur, Ctr Adv Res Sleep Med, Montreal, PQ H4J 1C5, Canada.
   [Latreille, Veronique] Univ Montreal, Dept Psychol, Montreal, PQ H3C 3J7, Canada.
   [Bertrand, Josie-Anne; Gagnon, Jean-Francois] Univ Quebec, Dept Psychol, Montreal, PQ H3C 3P8, Canada.
   [Panisset, Michel; Chouinard, Sylvain] CHUM, Unite Troubles Mouvement Andre Barbeau, Montreal, PQ, Canada.
   [Wolfson, Christina] McGill Univ, Dept Med, Montreal, PQ, Canada.
   [Wolfson, Christina] McGill Univ, Dept Epidemiol & Biostat, Montreal, PQ, Canada.
C3 McGill University; Universite de Montreal; Universite de Montreal; University of Quebec; University of Quebec Montreal; Universite de Montreal; McGill University; McGill University
RP Gagnon, JF (corresponding author), Hop Sacre Coeur, Ctr Adv Res Sleep Med, Montreal, PQ H4J 1C5, Canada.
EM gagnon.jean-francois.2@uqam.ca
FU Canadian Institutes of Health Research; Fonds de Recherche du Quebec - Sante
CR American Academy of Sleep Medicine, 2005, CHAIRMAN INT CLASSIF, V0, P0
   Bastien CH, 2001, SLEEP MED, V2, P297, DOI 10.1016/S1389-9457(00)00065-4
   Beck A.T., 1996, BECK DEPRESSION INVE, V0, P0
   BECK AT, 1988, J CONSULT CLIN PSYCH, V56, P893, DOI 10.1037/0022-006X.56.6.893
   BROADBENT DE, 1982, BRIT J CLIN PSYCHOL, V21, P1, DOI 10.1111/j.2044-8260.1982.tb01421.x
   da Silva FP, 2014, SLEEP MED REV, V18, P173, DOI 10.1016/j.smrv.2013.04.005
   De Cock VC, 2010, SLEEP MED, V11, P247, DOI 10.1016/j.sleep.2009.05.008
   Diederich NJ, 2005, MOVEMENT DISORD, V20, P1413, DOI 10.1002/mds.20624
   Dubois B, 2007, MOVEMENT DISORD, V22, P2314, DOI 10.1002/mds.21844
   Gagnon JF, 2008, CURR PHARM DESIGN, V14, P3430, DOI 10.2174/138161208786549353
   Gagnon JF, 2009, ANN NEUROL, V66, P39, DOI 10.1002/ana.21680
   Gaig C, 2012, CURR NEUROL NEUROSCI, V12, P205, DOI 10.1007/s11910-011-0248-1
   Goetz CG, 2003, MOVEMENT DISORD, V18, P738, DOI 10.1002/mds.10473
   HUGHES AJ, 1992, J NEUROL NEUROSUR PS, V55, P181, DOI 10.1136/jnnp.55.3.181
   Iber C., 2007, THE AASM MANUAL FOR THE SCORING OF SLEEP AND ASSOCIATED EVENTS: RULES, V0, P0
   JOHNS MW, 1991, SLEEP, V14, P540, DOI 10.1093/sleep/14.6.540
   Mannarino MR, 2012, EUR J INTERN MED, V23, P586, DOI 10.1016/j.ejim.2012.05.013
   Montplaisir J, 2010, MOVEMENT DISORD, V25, P2044, DOI 10.1002/mds.23257
   Nomura T, 2013, J NEUROL SCI, V327, P22, DOI 10.1016/j.jns.2013.01.036
   Nomura T, 2013, SLEEP MED, V14, P131, DOI 10.1016/j.sleep.2012.10.011
   Peeraully T, 2012, MOVEMENT DISORD, V27, P1729, DOI 10.1002/mds.25197
   Postuma RB, 2008, J NEUROL NEUROSUR PS, V79, P1117, DOI 10.1136/jnnp.2008.149195
   Postuma RB, 2008, MOVEMENT DISORD, V23, P1665, DOI 10.1002/mds.22099
   Postuma RB, 2012, MOVEMENT DISORD, V27, P720, DOI 10.1002/mds.24939
   Rechtschaffen A, 1968, MANUAL STANDARDIZED, V0, P0
   Romenets Silvia Rios, 2012, MOV DISORD, V27, P996, DOI 10.1002/mds.25086
   Trotti LM, 2010, MOVEMENT DISORD, V25, P2246, DOI 10.1002/mds.23231
NR 27
TC 19
Z9 20
U1 1
U2 5
PU IOS PRESS
PI AMSTERDAM
PA NIEUWE HEMWEG 6B, 1013 BG AMSTERDAM, NETHERLANDS
SN 1877-7171
EI 1877-718X
J9 J PARKINSON DIS
JI J. Parkinsons Dis.
PD JUN 15
PY 2015
VL 5
IS 4
BP 805
EP 811
DI 10.3233/JPD-150602
PG 7
WC Neurosciences
SC Neurosciences & Neurology
GA CZ7VL
UT WOS:000367308200013
PM 26407040
DA 2024-02-02
ER

PT J
AU Gama, RL
   de Bruin, VMS
   de Bruin, PFC
   Tavora, DGF
   Lopes, EMS
   Jorge, IF
   Bittencourt, LRA
   Tufik, S
AF Gama, Romulo Lopes
   Sales de Bruin, Veralice Meireles
   Carvalhedo de Bruin, Pedro Felipe
   Fernandes Tavora, Daniel Gurgel
   Soares Lopes, Emily Mourao
   Jorge, Iago Farias
   Azeredo Bittencourt, Lia Rita
   Tufik, Sergio
TI Risk factors for visual hallucinations in patients with Parkinson's disease
SO NEUROLOGICAL RESEARCH
LA English
DT Article
DE Parkinson's disease; Visual hallucinations; Vivid dreams; Sleep; Mental dysfunction
ID epworth sleepiness scale; prevalence; depression; dementia; psychosis; symptoms; instrument; disability; frequency; disorder
AB Aim: Parkinson's disease (PD) patients frequently present visual hallucinations (VHs) that have been associated with depression, old age, and cognitive impairment. Sleep abnormalities are also related to these factors. The aim of this study is to evaluate risk factors, particularly sleep alterations, associated with VHs in PD. Methods: This is a cross-sectional evaluation of consecutive patients from a Movement Disorder's clinics. Patients were clinically evaluated, and behavioral questionnaires were applied in a face-to-face interview. Results: Among 100 PD patients (67% male, mean age = 65.0 +/- 10.4), VHs were present in 28% of cases; individuals with VHs had worse sleep quality (Pittsburgh Sleep Questionnaire Index) and more severe sleep disturbances [Parkinson's Disease Sleep Scale (PDSS)]. Logistic regression analysis showed that vivid dreams and Unified Parkinson's Disease Rating Scale (UPDRS) I scores (i.e., mentation, behavior, and mood symptoms) are independently associated with VHs. Our data show that the presence of vivid dreams is associated with VHs in PD and reaffirm that VHs are linked to cognitive impairment. Conclusions: Investigating vivid dreams may help the identification of VHs in PD. Identifying vivid dreams can be hard considering that patients may fail to report symptoms for the fear of the stigma associated with psychosis and dementia.
C1 [Gama, Romulo Lopes; Sales de Bruin, Veralice Meireles; Carvalhedo de Bruin, Pedro Felipe; Fernandes Tavora, Daniel Gurgel; Soares Lopes, Emily Mourao; Jorge, Iago Farias] Univ Fed Ceara, BR-60430270 Fortaleza, Ceara, Brazil.
   [Azeredo Bittencourt, Lia Rita; Tufik, Sergio] Univ Sao Paulo, Dept Psychobiol, Sao Paulo, Brazil.
C3 Universidade Federal do Ceara; Universidade de Sao Paulo
RP de Bruin, VMS (corresponding author), Univ Fed Ceara, Dept Med, Rua Cel Nunes de Melo 1315, BR-60430270 Fortaleza, Ceara, Brazil.
EM veralice@superig.com.br
FU Conselho Nacional de Pesquisa (CNPq), Fortaleza, Brazil
CR Aarsland D, 1999, ARCH NEUROL-CHICAGO, V56, P595, DOI 10.1001/archneur.56.5.595
   Alcocer-Gómez E, 2014, BRAIN BEHAV IMMUN, V36, P111, DOI 10.1016/j.bbi.2013.10.017
   Allen P, 2008, NEUROSCI BIOBEHAV R, V32, P175, DOI 10.1016/j.neubiorev.2007.07.012
   Aloe F, 1997, ARQ NEURO-PSIQUIAT, V55, P220, DOI 10.1590/S0004-282X1997000200009
   Barnes J, 2003, NEUROPSYCHOLOGIA, V41, P565, DOI 10.1016/S0028-3932(02)00182-3
   BECK AT, 1984, J CLIN PSYCHOL, V40, P1365, DOI 10.1002/1097-4679(198411)40:6<1365::AID-JCLP2270400615>3.0.CO;2-D
   Bertram K, 2012, J NEUROL NEUROSUR PS, V83, P448, DOI 10.1136/jnnp-2011-300980
   BROWN RG, 1988, PSYCHOL MED, V18, P49, DOI 10.1017/S0033291700001872
   BUYSSE DJ, 1989, PSYCHIAT RES, V28, P193, DOI 10.1016/0165-1781(89)90047-4
   Chaudhuri KR, 2002, J NEUROL NEUROSUR PS, V73, P629, DOI 10.1136/jnnp.73.6.629
   Diederich NJ, 2009, NAT REV NEUROL, V5, P331, DOI 10.1038/nrneurol.2009.62
   El-Mallakh RS, 2010, PSYCHIATRY, V73, P34, DOI 10.1521/psyc.2010.73.1.34
   Eng ML, 2010, AM J GERIATR PHARMAC, V8, P316, DOI 10.1016/j.amjopharm.2010.08.004
   Fénelon G, 2000, BRAIN, V123, P733, DOI 10.1093/brain/123.4.733
   Fénelon G, 2002, J NEUROL, V249, P1699, DOI 10.1007/s00415-002-0908-9
   Fénelon G, 2010, J NEUROL SCI, V289, P12, DOI 10.1016/j.jns.2009.08.014
   Fernandez Hubert H, 2012, CLEVE CLIN J MED, V79 Suppl 2, PS14, DOI 10.3949/ccjm.79.s2a.03
   Friedman JH, 2010, PARKINSONISM RELAT D, V16, P553, DOI 10.1016/j.parkreldis.2010.05.004
   Gallagher DA, 2012, MOVEMENT DISORD, V27, P79, DOI 10.1002/mds.23939
   Galvin JE, 2006, NEUROLOGY, V67, P1605, DOI 10.1212/01.wnl.0000242630.52203.8f
   Gama RL, 2014, BRAIN COGNITION, V87, P97, DOI 10.1016/j.bandc.2014.03.011
   Gibson G, 2013, INT J GERIATR PSYCH, V28, P626, DOI 10.1002/gps.3869
   GOETZ CG, 1995, NEUROLOGY, V45, P669, DOI 10.1212/WNL.45.4.669
   Goetz CG, 2010, NEUROLOGY, V75, P1773, DOI 10.1212/WNL.0b013e3181fd6158
   Goetz CG, 2010, MOVEMENT DISORD, V25, PS104, DOI 10.1002/mds.22636
   JOHNS MW, 1991, SLEEP, V14, P540, DOI 10.1093/sleep/14.6.540
   Klein C, 1997, J NEUROL, V244, P371, DOI 10.1007/s004150050104
   Kulisevsky J, 2004, NEUROLOGY, V63, PS28, DOI 10.1212/WNL.63.8_suppl_3.S28
   Kulisevsky J, 2008, MOVEMENT DISORD, V23, P1889, DOI 10.1002/mds.22246
   Kummer A, 2010, ARQ NEURO-PSIQUIAT, V68, P495, DOI 10.1590/S0004-282X2010000400005
   Margis R, 2009, PARKINSONISM RELAT D, V15, P495, DOI 10.1016/j.parkreldis.2008.12.008
   Matsui H, 2006, J GERIATR PSYCH NEUR, V19, P36, DOI 10.1177/0891988705284739
   Moustafa AA, 2014, COGN NEUROPSYCHIATRY, V19, P381, DOI 10.1080/13546805.2013.877385
   Ozer F, 2007, J CLIN NEUROSCI, V14, P742, DOI 10.1016/j.jocn.2006.05.006
   Sanchez-Castaneda C, 2010, MOVEMENT DISORD, V25, P615, DOI 10.1002/mds.22873
   Sawada H, 2014, PLOS ONE, V9, P0, DOI 10.1371/journal.pone.0085886
   Shin S, 2012, J NEUROL NEUROSUR PS, V83, P1155, DOI 10.1136/jnnp-2012-303391
   Svetel M, 2012, ACTA NEUROL BELG, V112, P33, DOI 10.1007/s13760-012-0027-z
   Tomlinson CL, 2010, MOVEMENT DISORD, V25, P2649, DOI 10.1002/mds.23429
   Tse W, 2005, PARKINSONISM RELAT D, V11, P317, DOI 10.1016/j.parkreldis.2005.02.006
   Uc EY, 2005, NEUROLOGY, V65, P1907, DOI 10.1212/01.wnl.0000191565.11065.11
   Weintraub D, 2006, PARKINSONISM RELAT D, V12, P427, DOI 10.1016/j.parkreldis.2006.03.006
   Zhu KD, 2013, MOVEMENT DISORD, V28, P755, DOI 10.1002/mds.25389
NR 43
TC 12
Z9 13
U1 0
U2 22
PU MANEY PUBLISHING
PI LEEDS
PA STE 1C, JOSEPHS WELL, HANOVER WALK, LEEDS LS3 1AB, W YORKS, ENGLAND
SN 0161-6412
EI 1743-1328
J9 NEUROL RES
JI Neurol. Res.
PD FEB 15
PY 2015
VL 37
IS 2
BP 112
EP 116
DI 10.1179/1743132814Y.0000000418
PG 5
WC Clinical Neurology; Neurosciences
SC Neurosciences & Neurology
GA AW6FN
UT WOS:000346365200003
PM 25002179
DA 2024-02-02
ER

PT J
AU Martinez-Martin, P
   Reddy, P
   Katzenschlager, R
   Antonini, A
   Todorova, A
   Odin, P
   Henriksen, T
   Martin, A
   Calandrella, D
   Rizos, A
   Bryndum, N
   Glad, A
   Dafsari, HS
   Timmermann, L
   Ebersbach, G
   Kramberger, MG
   Samuel, M
   Wenzel, K
   Tomantschger, V
   Storch, A
   Reichmann, H
   Pirtosek, Z
   Trost, M
   Svenningsson, P
   Palhagen, S
   Volkmann, J
   Chaudhuri, KR
AF Martinez-Martin, Pablo
   Reddy, Prashanth
   Katzenschlager, Regina
   Antonini, Angelo
   Todorova, Antoniya
   Odin, Per
   Henriksen, Tove
   Martin, Anne
   Calandrella, Daniela
   Rizos, Alexandra
   Bryndum, Narissah
   Glad, Arne
   Dafsari, Haidar Salimi
   Timmermann, Lars
   Ebersbach, Georg
   Kramberger, Milica G.
   Samuel, Michael
   Wenzel, Karoline
   Tomantschger, Volker
   Storch, Alexander
   Reichmann, Heinz
   Pirtosek, Zvezdan
   Trost, Maja
   Svenningsson, Per
   Palhagen, Sven
   Volkmann, Jens
   Chaudhuri, K. Ray
TI EuroInf: A Multicenter Comparative Observational Study of Apomorphine and Levodopa Infusion in Parkinson's Disease
SO MOVEMENT DISORDERS
LA English
DT Article
DE Parkinson's disease; nonmotor symptoms; apomorphine infusion; intrajejunal levodopa infusion; quality of life
ID nonmotor symptoms scale; conventional therapy; intestinal gel; motor; complications; management; neuropathy; life
AB Subcutaneous apomorphine infusion (Apo) and intrajejunal levodopa infusion (IJLI) are two treatment options for patients with advanced Parkinson's disease (PD) and refractory motor complications, with varying cost of treatment. There are no multicenter studies comparing the effects of the two strategies. This open-label, prospective, observational, 6-month, multicenter study compared 43 patients on Apo (48.8% males, age 62.3 +/- 10.6 years; disease duration: 14 +/- 4.4 years; median H & Y stage 3; interquartile range [IQR]: 3-4) and 44 on IJLI (56.8% males, age 62.7 +/- 9.1 years; disease duration: 16.1 +/- 6.7 years; median H & Y stage 4; IQR, 3-4). Cohen's effect sizes (0.8 considered as large) were large with both therapies with respect to total motor, nonmotor, and quality-of-life scores. The Non-Motor Symptoms Scale (NMSS) with Apo showed moderate improvement, whereas sleep/fatigue, gastrointestinal, urinary, and sexual dimensions of the NMSS showed significantly higher improvement with IJLI. Seventy-five percent on IJLI improved in their quality-of-life and nonmotor symptoms (NMS), whereas in the Apo group, a similar proportion improved in quality of life, but 40% in NMS. Adverse effects included peritonitis with IJLI and skin nodules on Apo. Based on this open-label, nonrandomized, comparative study, we report that, in advanced Parkinson's patients, both IJLI and Apo infusion therapy appear to provide a robust improvement in motor symptoms, motor complications, quality-of-life, and some NMS. Controlled, randomized studies are required. (c) 2014 International Parkinson and Movement Disorder Society
C1 [Martinez-Martin, Pablo] Carlos III Inst Hlth, Natl Ctr Epidemiol, Madrid, Spain.
   [Martinez-Martin, Pablo] Carlos III Inst Hlth, CIBERNED, Madrid, Spain.
   [Reddy, Prashanth; Todorova, Antoniya; Martin, Anne; Rizos, Alexandra; Samuel, Michael; Chaudhuri, K. Ray] Kings Coll Hosp London, Natl Parkinson Fdn Ctr Excellence, Dept Neurol, London SE5 9RS, England.
   [Reddy, Prashanth; Todorova, Antoniya; Martin, Anne; Rizos, Alexandra; Samuel, Michael; Chaudhuri, K. Ray] Kings Hlth Partners, London, England.
   [Katzenschlager, Regina] Danube Hosp, Dept Neurol, Vienna, Austria.
   [Katzenschlager, Regina] Danube Hosp, Karl Landsteiner Inst Neuroimmunol & Neurodegener, Vienna, Austria.
   [Antonini, Angelo; Calandrella, Daniela] IRCCS Hosp San Camillo, Dept Parkinsons Dis, Venice, Italy.
   [Odin, Per] Klinikum Bremerhaven, Dept Neurol, Bremerhaven, Germany.
   [Odin, Per] Skane Univ Hosp, Lund, Sweden.
   [Henriksen, Tove; Bryndum, Narissah; Glad, Arne] Bispebjerg Hosp, Movement Disorder Clin, Copenhagen, Denmark.
   [Dafsari, Haidar Salimi; Timmermann, Lars] Univ Hosp Cologne, Dept Neurol, Cologne, Germany.
   [Ebersbach, Georg] Movement Disorder Clin, Beelitz, Germany.
   [Kramberger, Milica G.; Pirtosek, Zvezdan; Trost, Maja] Univ Med Ctr, Dept Neurol, Ljubljana, Slovenia.
   [Wenzel, Karoline] Med Univ Graz, Dept Neurol, Graz, Austria.
   [Tomantschger, Volker] Gailtal Klin Hermagor, Neurorehabil, Hermagor Pressegger See, Austria.
   [Storch, Alexander; Reichmann, Heinz] Univ Dresden, Dept Neurol, Dresden, Germany.
   [Svenningsson, Per; Palhagen, Sven] Karolinska Inst, Dept Neurol, Stockholm, Sweden.
   [Volkmann, Jens] Univ Hosp Wurzburg, Dept Neurol, Wurzburg, Germany.
C3 Instituto de Salud Carlos III; CIBERNED; Instituto de Salud Carlos III; King's College Hospital NHS Foundation Trust; King's College Hospital; University of London; King's College London; Donauspital; Donauspital; IRCCS Ospedale San Camillo; Lund University; Skane University Hospital; University of Copenhagen; Bispebjerg Hospital; University of Cologne; University Medical Centre Ljubljana; Medical University of Graz; Technische Universitat Dresden; Karolinska Institutet; University of Wurzburg
RP Chaudhuri, KR (corresponding author), Kings Coll Hosp London, Dept Neurol, 9th Floor Ruskin Wing,Denmark Hill, London SE5 9RS, England.
EM ray.chaudhuri@nhs.net
FU Parkinson's Disease Non-Motor Group; National Institute for Health Research, Biomedical Research Center (Mental Health)
CR BENJAMINI Y, 1995, J R STAT SOC B, V57, P289, DOI 10.1111/j.2517-6161.1995.tb02031.x
   Björklund A, 2010, PROG BRAIN RES, V184, P325, DOI 10.1016/S0079-6123(10)84017-8
   Bliwise DL, 2013, PARKINSONISM RELAT D, V19, P101, DOI 10.1016/j.parkreldis.2012.08.003
   Chaudhuri KR, 2009, LANCET NEUROL, V8, P464, DOI 10.1016/S1474-4422(09)70068-7
   Chaudhuri KR, 2007, MOVEMENT DISORD, V22, P1901, DOI 10.1002/mds.21596
   Chaudhuri KR, 2006, LANCET NEUROL, V5, P235, DOI 10.1016/S1474-4422(06)70373-8
   Chinthapalli K, 2013, BMJ-BRIT MED J, V346, P0, DOI 10.1136/bmj.f2546
   Cilia R, 2014, J NEUROL NEUROSUR PS, V85, P311, DOI 10.1136/jnnp-2012-303988
   Cohen J., 1977, STATISTICAL POWER ANALYSIS FOR THE BEHAVIORAL SCIENCES, V0, PP19, DOI 10.1016/B978-0-12-179060-8.50007-4
   DEYO RA, 1986, J CHRON DIS, V39, P897, DOI 10.1016/0021-9681(86)90038-X
   Dodel R, 2014, MOVEMENT DISORD, V29, P169, DOI 10.1002/mds.25571
   Ellis C, 1997, PARKINSONISM RELAT DISORD, V3, P103, DOI 10.1016/S1353-8020(97)00009-6
   Fahn S, 1987, RECENT DEV PARKINSON, V2, P153, DOI 10.1016/S1779-0123(06)74622-8
   Goetz CG, 2004, MOVEMENT DISORD, V19, P1020, DOI 10.1002/mds.20213
   HOEHN MM, 1967, NEUROLOGY, V17, P427, DOI 10.1212/WNL.17.5.427
   Jenkinson C, 1997, AGE AGEING, V26, P353, DOI 10.1093/ageing/26.5.353
   KAZIS LE, 1989, MED CARE, V27, PS178, DOI 10.1097/00005650-198903001-00015
   Klostermann F, 2012, MOVEMENT DISORD, V27, P1704, DOI 10.1002/mds.25238
   Lees AJ, 2009, LANCET, V373, P2055, DOI 10.1016/S0140-6736(09)60492-X
   Martinez-Martin P, 2009, NEUROLOGY, V73, P1584, DOI 10.1212/WNL.0b013e3181c0d416
   Martinez-Martin P, 2011, J PARKINSON DIS, V1, P197, DOI 10.3233/JPD-2011-11037
   Müller T, 2013, PARKINSONISM RELAT D, V19, P501, DOI 10.1016/j.parkreldis.2013.02.006
   Norman GR, 2003, MED CARE, V41, P582, DOI 10.1097/00005650-200305000-00004
   Olanow CW, 2014, LANCET NEUROL, V13, P141, DOI 10.1016/S1474-4422(13)70293-X
   Reddy P, 2012, CLIN NEUROPHARMACOL, V35, P205, DOI 10.1097/WNF.0b013e3182613dea
   Santos-García D, 2012, J NEUROL, V259, P1668, DOI 10.1007/s00415-011-6396-z
   Sloan JA, 2005, J CLIN EPIDEMIOL, V58, P1217, DOI 10.1016/j.jclinepi.2005.07.009
   Storch A, 2013, NEUROLOGY, V80, P800, DOI 10.1212/WNL.0b013e318285c0ed
   Tomlinson CL, 2010, MOVEMENT DISORD, V25, P2649, DOI 10.1002/mds.23429
   Urban PP, 2010, MOVEMENT DISORD, V25, P1748, DOI 10.1002/mds.23342
   Weintraub D, 2010, ARCH NEUROL-CHICAGO, V67, P589, DOI 10.1001/archneurol.2010.65
   WOLLMAN B, 1995, RADIOLOGY, V197, P699, DOI 10.1148/radiology.197.3.7480742
   Wyrwich KW, 2013, QUAL LIFE RES, V22, P475, DOI 10.1007/s11136-012-0175-x
NR 33
TC 178
Z9 181
U1 0
U2 8
PU WILEY
PI HOBOKEN
PA 111 RIVER ST, HOBOKEN 07030-5774, NJ USA
SN 0885-3185
EI 1531-8257
J9 MOVEMENT DISORD
JI Mov. Disord.
PD APR 15
PY 2015
VL 30
IS 4
BP 510
EP 516
DI 10.1002/mds.26067
PG 7
WC Clinical Neurology
SC Neurosciences & Neurology
GA CF5RH
UT WOS:000352614200009
PM 25382161
DA 2024-02-02
ER

PT J
AU Wang, XH
   Zhang, L
   Sperry, L
   Olichney, J
   Farias, ST
   Shahlaie, K
   Chang, NM
   Liu, Y
   Wang, SP
   Wang, C
AF Wang, Xiao-Hong
   Zhang, Lin
   Sperry, Laura
   Olichney, John
   Farias, Sarah Tomaszewski
   Shahlaie, Kiarash
   Chang, Norika Malhado
   Liu, Ying
   Wang, Su-Ping
   Wang, Cui
TI Target Selection Recommendations Based on Impact of Deep Brain Stimulation Surgeries on Nonmotor Symptoms of Parkinson's Disease
SO CHINESE MEDICAL JOURNAL
LA English
DT Review
DE Deep Brain Stimulation; Globus Pallidus Intemus; Nonmotor Symptoms; Parkinson's Disease; Subthalamic Nucleus
ID subthalamic nucleus stimulation; striatal dopamine release; increases heart-rate; 5-year follow-up; quality-of-life; neuropsychological changes; bilateral stimulation; globus-pallidus; stn-dbs; olfactory function
AB Objective: This review examines the evidence that deep brain stimulation (DBS) has extensive impact on nonmotor symptoms (NMSs) of patients with Parkinson's disease (PD). Data Sources: We retrieved information from the PubMed database up to September, 2015, using various search terms and their combinations including PD, NMSs, DBS, globus pallidus internus (GPi), subthalamic nucleus (STN), and ventral intermediate thalamic nucleus. Study Selection: We included data from peer-reviewed journals on impacts of DBS on neuropsychological profiles, sensory function, autonomic symptoms, weight changes, and sleep disturbances. For psychological symptoms and cognitive impairment, we tried to use more reliable proofs: Random, control, multicenter, large sample sizes, and long period follow-up clinical studies. We categorized the NMSs into four groups: those that would improve definitively following DBS; those that are not significantly affected by DBS; those that remain controversial on their surgical benefit; and those that can be worsened by DBS. Results: In general, it seems to be an overall beneficial effect of DBS on NMSs, such as sensory, sleep, gastrointestinal, sweating, cardiovascular, odor, urological symptoms, and sexual dysfunction, GPi-DBS may produce similar results; Both STN and Gpi-DBS are safe with regard to cognition and psychology over long-term follow-up, though verbal fluency decline is related to DBS; The impact of DBS on behavioral addictions and dysphagia is still uncertain. Conclusions: As the motor effects of STN-DBS and GPi-DBS are similar, NMSs may determine the target choice in surgery of future patients.
C1 [Wang, Xiao-Hong; Wang, Su-Ping; Wang, Cui] Dalian Municipal Cent Hosp, Dept Neurol, Dalian 116033, Liaoning, Peoples R China.
   [Zhang, Lin; Sperry, Laura; Olichney, John; Farias, Sarah Tomaszewski; Shahlaie, Kiarash; Chang, Norika Malhado] Univ Calif Davis, Dept Neurol, Sacramento, CA 95817 USA.
   [Olichney, John; Shahlaie, Kiarash] Univ Calif Davis, Ctr Neurosci, Davis, CA 95616 USA.
   [Shahlaie, Kiarash] Univ Calif Davis, Dept Neurol Surg, Sacramento, CA 95817 USA.
   [Liu, Ying] Univ Colorado Denver, Sch Med, Dept Neurol, Denver, CO USA.
C3 University of California System; University of California Davis; University of California System; University of California Davis; University of California System; University of California Davis; University of Colorado System; University of Colorado Denver; Children's Hospital Colorado; University of Colorado Anschutz Medical Campus
RP Wang, XH (corresponding author), Dalian Municipal Cent Hosp, Dept Neurol, Dalian 116033, Liaoning, Peoples R China.
EM xhwang75@163.com
CR Albuquerque L, 2014, PARKINSONISM RELAT D, V20, P166, DOI 10.1016/j.parkreldis.2013.10.010
   Amara AW, 2012, PARKINSONISM RELAT D, V18, P63, DOI 10.1016/j.parkreldis.2011.09.001
   Anderson VC, 2005, ARCH NEUROL-CHICAGO, V62, P554, DOI 10.1001/archneur.62.4.554
   Appleby BS, 2007, MOVEMENT DISORD, V22, P1722, DOI 10.1002/mds.21551
   Arai E, 2012, BRAIN, V135, P1478, DOI 10.1093/brain/aws086
   Ardouin C, 2009, REV NEUROL-FRANCE, V165, P845, DOI 10.1016/j.neurol.2009.06.003
   Arnulf I, 2000, NEUROLOGY, V55, P1732, DOI 10.1212/WNL.55.11.1732
   Arnulf I, 2000, J SLEEP RES, V9, P55, DOI 10.1046/j.1365-2869.2000.00171.x
   Barichella M, 2003, MOVEMENT DISORD, V18, P1337, DOI 10.1002/mds.10543
   Baunez C, 2005, NAT NEUROSCI, V8, P484, DOI 10.1038/nn1429
   Beiske AG, 2009, PAIN, V141, P173, DOI 10.1016/j.pain.2008.12.004
   BENARDO LS, 1982, J NEUROSCI, V2, P415
   Bhattacharya KF, 2003, PARKINSONISM RELAT D, V9, P221, DOI 10.1016/S1353-8020(02)00053-6
   Blomstedt P, 2008, PARKINSONISM RELAT D, V14, P253, DOI 10.1016/j.parkreldis.2007.04.005
   Braak H, 2003, NEUROBIOL AGING, V24, P197, DOI 10.1016/S0197-4580(02)00065-9
   Capelle HH, 2011, J NEUROL, V258, P96, DOI 10.1007/s00415-010-5695-0
   Castelli L, 2004, J NEUROL NEUROSUR PS, V75, P1260, DOI 10.1136/jnnp.2003.034579
   Castelli L, 2010, PARKINSONISM RELAT D, V16, P115, DOI 10.1016/j.parkreldis.2009.08.010
   Chahine LM, 2011, PARKINSONISM RELAT D, V17, P208, DOI 10.1016/j.parkreldis.2010.11.017
   Chen HL, 2003, ANN NEUROL, V53, P676, DOI 10.1002/ana.10577
   Ciucci MR, 2008, MOVEMENT DISORD, V23, P676, DOI 10.1002/mds.21891
   Dellapina E, 2012, PAIN, V153, P2267, DOI 10.1016/j.pain.2012.07.026
   Deuschl G, 2006, NEW ENGL J MED, V355, P896, DOI 10.1056/NEJMoa060281
   Deuschl Gunther, 2013, HANDB CLIN NEUROL, V116, P107, DOI 10.1016/B978-0-444-53497-2.00010-3
   Djamshidian A, 2011, J NEUROL SCI, V310, P183, DOI 10.1016/j.jns.2011.07.031
   DOTY RL, 1992, J NEUROL NEUROSUR PS, V55, P138, DOI 10.1136/jnnp.55.2.138
   Eusebio A, 2013, J NEUROL NEUROSUR PS, V84, P868, DOI 10.1136/jnnp-2012-302387
   Fasano A, 2010, BRAIN, V133, P2664, DOI 10.1093/brain/awq221
   Fernandez Hubert H, 2002, MED SCI MONIT, V8, P0
   Follett KA, 2010, NEW ENGL J MED, V362, P2077, DOI 10.1056/NEJMoa0907083
   Fraraccio M, 2008, ARCH CLIN NEUROPSYCH, V23, P399, DOI 10.1016/j.acn.2008.02.001
   Fritsche HM, 2009, MOVEMENT DISORD, V24, P1553, DOI 10.1002/mds.22631
   Funkiewiez A, 2003, MOVEMENT DISORD, V18, P524, DOI 10.1002/mds.10441
   Gallagher DA, 2010, MOVEMENT DISORD, V25, P2493, DOI 10.1002/mds.23394
   Gerdelat-Mas A, 2007, J NEUROL NEUROSUR PS, V78, P1140, DOI 10.1136/jnnp.2007.120212
   Gierthmühlen J, 2010, MOVEMENT DISORD, V25, P1195, DOI 10.1002/mds.23128
   Gironell A, 2003, J NEUROL, V250, P917, DOI 10.1007/s00415-003-1109-x
   Grant JE, 2010, AM J DRUG ALCOHOL AB, V36, P233, DOI 10.3109/00952990.2010.491884
   Guo XD, 2008, STEREOT FUNCT NEUROS, V86, P237, DOI 10.1159/000131662
   Haehner A, 2007, MOVEMENT DISORD, V22, P839, DOI 10.1002/mds.21413
   Hälbig TD, 2009, EUR J NEUROL, V16, P493, DOI 10.1111/j.1468-1331.2008.02509.x
   Hariz MI, 2008, MOVEMENT DISORD, V23, P416, DOI 10.1002/mds.21888
   Herzog J, 2008, BRAIN, V131, P132, DOI 10.1093/brain/awm254
   Hjort N, 2004, MOVEMENT DISORD, V19, P196, DOI 10.1002/mds.10639
   Honey CR, 1999, J NEUROSURG, V91, P198, DOI 10.3171/jns.1999.91.2.0198
   Houeto JL, 2002, J NEUROL NEUROSUR PS, V72, P701, DOI 10.1136/jnnp.72.6.701
   Hummel T, 2005, J NEURAL TRANSM, V112, P669, DOI 10.1007/s00702-004-0207-y
   Iranzo A, 2002, J NEUROL NEUROSUR PS, V72, P661, DOI 10.1136/jnnp.72.5.661
   Jiang LL, 2015, CHINESE MED J-PEKING, V128, P2433, DOI 10.4103/0366-6999.164925
   Jost WH, 2010, J NEUROL SCI, V289, P69, DOI 10.1016/j.jns.2009.08.020
   Kaiser I, 2008, BMC NEUROL, V8, P0, DOI 10.1186/1471-2377-8-43
   Kaufmann H, 2002, NEUROLOGY, V59, P1657, DOI 10.1212/01.WNL.0000034180.21308.C0
   Kawada T, 2011, PSYCHOGERIATRICS, V11, P247, DOI 10.1111/j.1479-8301.2011.00365.x
   Kedia S, 2004, NEUROLOGY, V63, P2410, DOI 10.1212/01.WNL.0000147288.26029.B8
   Kim HJ, 2012, NEUROSURGERY, V70, P18, DOI 10.1227/NEU.0b013e3182266664
   Knecht S, 2004, ANN NEUROL, V56, P20, DOI 10.1002/ana.20125
   Krack P, 2003, NEW ENGL J MED, V349, P1925, DOI 10.1056/NEJMoa035275
   Lengerer S, 2012, PARKINSONISM RELAT D, V18, P847, DOI 10.1016/j.parkreldis.2012.04.014
   Lhommée E, 2012, BRAIN, V135, P1463, DOI 10.1093/brain/aws078
   Li JY, 2015, BRIT J NEUROSURG, V29, P329, DOI 10.3109/02688697.2014.997665
   Lim SY, 2009, J CLIN NEUROSCI, V16, P1148, DOI 10.1016/j.jocn.2008.12.010
   LIPE H, 1990, NEUROLOGY, V40, P1347, DOI 10.1212/WNL.40.9.1347
   Liu KD, 2013, J NEUROL, V260, P1714, DOI 10.1007/s00415-013-6849-7
   Loge JH, 1998, SCAND J SOC MED, V26, P250
   Loher TJ, 2002, J NEUROL NEUROSUR PS, V73, P395, DOI 10.1136/jnnp.73.4.395
   Lorefält B, 2009, MOVEMENT DISORD, V24, P885, DOI 10.1002/mds.22466
   Lyons KE, 2006, J NEUROSURG, V104, P502, DOI 10.3171/jns.2006.104.4.502
   Lyytinen J, 2001, CLIN NEUROPHARMACOL, V24, P50, DOI 10.1097/00002826-200101000-00009
   Zibetti M, 2007, EUR NEUROL, V58, P218, DOI 10.1159/000107943
   Marien MR, 2004, BRAIN RES REV, V45, P38, DOI 10.1016/j.brainresrev.2004.02.002
   Maruo T, 2011, PAIN, V152, P860, DOI 10.1016/j.pain.2010.12.038
   MAYEUX R, 1992, ARCH NEUROL-CHICAGO, V49, P492, DOI 10.1001/archneur.1992.00530290076015
   McDonald LM, 2012, MOVEMENT DISORD, V27, P372, DOI 10.1002/mds.24035
   Meissner W, 2003, J NEUROCHEM, V85, P601, DOI 10.1046/j.1471-4159.2003.01665.x
   Monaca C, 2004, J NEUROL, V251, P214, DOI 10.1007/s00415-004-0305-7
   Moreno CB, 2012, NEUROLOGIA, V27, P500, DOI 10.1016/j.nrl.2011.08.001
   Moretti R, 2003, PARKINSONISM RELAT D, V10, P73, DOI 10.1016/S1353-8020(03)00073-7
   Moum SJ, 2012, PLOS ONE, V7, P0, DOI 10.1371/journal.pone.0029768
   OSullivan SS, 2011, BRAIN, V134, P969, DOI 10.1093/brain/awr003
   Odekerken VJJ, 2013, LANCET NEUROL, V12, P37, DOI 10.1016/S1474-4422(12)70264-8
   Okun MS, 2012, LANCET NEUROL, V11, P140, DOI 10.1016/S1474-4422(11)70308-8
   Okun MS, 2009, ANN NEUROL, V65, P586, DOI 10.1002/ana.21596
   Olanow CW, 2009, NEUROLOGY, V72, PS1, DOI 10.1212/WNL.0b013e3181a1d44c
   Parsons TD, 2006, LANCET NEUROL, V5, P578, DOI 10.1016/S1474-4422(06)70475-6
   Péron J, 2014, PARKINSONISM RELAT D, V20, P562, DOI 10.1016/j.parkreldis.2014.01.018
   Pillon B, 2000, NEUROLOGY, V55, P411, DOI 10.1212/WNL.55.3.411
   Pirozzolo F J, 1982, BRAIN COGN, V1, P71, DOI 10.1016/0278-2626(82)90007-0
   Poewe W, 2010, CLIN INTERV AGING, V5, P229, DOI 10.2147/CIA.86456
   Priori A, 2001, NEUROL SCI, V22, P85, DOI 10.1007/s100720170059
   Pursiainen V, 2007, MOVEMENT DISORD, V22, P828, DOI 10.1002/mds.21422
   Rektor I, 2015, CLIN NEUROPHYSIOL, V126, P653, DOI 10.1016/j.clinph.2014.10.156
   Rizzone MG, 2014, PARKINSONISM RELAT D, V20, P376, DOI 10.1016/j.parkreldis.2014.01.012
   Rodrigues JP, 2007, MOVEMENT DISORD, V22, P1866, DOI 10.1002/mds.21427
   Rodriguez-Oroz MC, 2005, BRAIN, V128, P2240, DOI 10.1093/brain/awh571
   Rolls ET, 2003, CEREB CORTEX, V13, P308, DOI 10.1093/cercor/13.3.308
   Rothlind JC, 2007, J INT NEUROPSYCH SOC, V13, P68, DOI 10.1017/S1355617707070105
   Rye DB, 1997, SLEEP, V20, P757, DOI 10.1093/sleep/20.9.757
   Saint-Cyr JA, 2000, BRAIN, V123, P2091, DOI 10.1093/brain/123.10.2091
   Sanghera MK, 2009, J NEUROL SCI, V285, P246, DOI 10.1016/j.jns.2009.06.019
   Sauleau P, 2009, MOVEMENT DISORD, V24, P2149, DOI 10.1002/mds.22765
   Sommer U, 2004, MOVEMENT DISORD, V19, P1196, DOI 10.1002/mds.20141
   Stemper B, 2006, NEUROLOGY, V67, P1781, DOI 10.1212/01.wnl.0000244416.30605.f1
   Strowd RE, 2010, J NEUROL, V257, P1293, DOI 10.1007/s00415-010-5509-4
   Szewczyk-Krolikowski K, 2014, PARKINSONISM RELAT D, V20, P99, DOI 10.1016/j.parkreldis.2013.09.025
   Thornton JM, 2002, J PHYSIOL-LONDON, V539, P615, DOI 10.1113/jphysiol.2001.014621
   Tissingh G, 2001, MOVEMENT DISORD, V16, P41, DOI 10.1002/1531-8257(200101)16:1<41::AID-MDS1017>3.0.CO;2-M
   Troche MS, 2013, PARKINSONISM RELAT D, V19, P783, DOI 10.1016/j.parkreldis.2013.05.001
   UITTI RJ, 1989, CLIN NEUROPHARMACOL, V12, P375, DOI 10.1097/00002826-198910000-00002
   Ulla M, 2011, J NEUROL NEUROSUR PS, V82, P607, DOI 10.1136/jnnp.2009.199323
   Usunoff KG, 2009, CELLS TISSUES ORGANS, V190, P256, DOI 10.1159/000209233
   Valkovic Peter, 2014, ISRN NEUROL, V2014, P587302, DOI 10.1155/2014/587302
   Volkmann J, 2009, MOVEMENT DISORD, V24, P1154, DOI 10.1002/mds.22496
   Wang J, 2005, J GERONTOL A-BIOL, V60, P510, DOI 10.1093/gerona/60.4.510
   Whelan BM, 2004, MOVEMENT DISORD, V19, P1267, DOI 10.1002/mds.20252
   Williams A, 2010, LANCET NEUROL, V9, P581, DOI 10.1016/S1474-4422(10)70093-4
   Winge K, 2007, MOVEMENT DISORD, V22, P220, DOI 10.1002/mds.21253
   Winge K, 2006, MOVEMENT DISORD, V21, P737, DOI 10.1002/mds.20867
   Witjas T, 2007, MOVEMENT DISORD, V22, P1729, DOI 10.1002/mds.21602
   Witt K, 2008, LANCET NEUROL, V7, P605, DOI 10.1016/S1474-4422(08)70114-5
   Wu ST, 2012, CHINESE MED J-PEKING, V125, P4072, DOI 10.3760/cma.j.issn.0366-6999.2012.22.029
   York MK, 2009, J NEUROL SCI, V287, P159, DOI 10.1016/j.jns.2009.08.003
   Yu B, 2010, CHINESE MED J-PEKING, V123, P1436, DOI 10.3760/cma.j.issn.0366-6999.2010.11.016
   Zahodne LB, 2009, J NEUROL, V256, P1321, DOI 10.1007/s00415-009-5121-7
   Zangaglia R, 2009, MOVEMENT DISORD, V24, P1621, DOI 10.1002/mds.22603
NR 124
TC 11
Z9 11
U1 0
U2 23
PU LIPPINCOTT WILLIAMS & WILKINS
PI PHILADELPHIA
PA TWO COMMERCE SQ, 2001 MARKET ST, PHILADELPHIA, PA 19103 USA
SN 0366-6999
EI 
J9 CHINESE MED J-PEKING
JI Chin. Med. J.
PD DEC 20
PY 2015
VL 128
IS 24
BP 3371
EP 3380
DI 10.4103/0366-6999.171464
PG 10
WC Medicine, General & Internal
SC General & Internal Medicine
GA CZ9DQ
UT WOS:000367398400017
PM 26668154
DA 2024-02-02
ER

PT J
AU Pont-Sunyer, C
   Iranzo, A
   Gaig, C
   Fernández-Arcos, A
   Vilas, D
   Valldeoriola, F
   Compta, Y
   Fernández-Santiago, R
   Fernández, M
   Bayés, A
   Calopa, M
   Casquero, P
   de Fábregues, O
   Jaumà, S
   Puente, V
   Salamero, M
   Martí, MJ
   Santamaría, J
   Tolosa, E
AF Pont-Sunyer, Claustre
   Iranzo, Alex
   Gaig, Carles
   Fernandez-Arcos, Ana
   Vilas, Dolores
   Valldeoriola, Francesc
   Compta, Yaroslau
   Fernandez-Santiago, Ruben
   Fernandez, Manel
   Bayes, Angels
   Calopa, Matilde
   Casquero, Pilar
   de Fabregues, Oriol
   Jauma, Serge
   Puente, Victor
   Salamero, Manel
   Marti, Maria Jose
   Santamaria, Joan
   Tolosa, Eduard
TI Sleep Disorders in Parkinsonian and Nonparkinsonian <i>LRRK2</i> Mutation Carriers
SO PLOS ONE
LA English
DT Article
ID excessive daytime sleepiness; restless legs syndrome; quality-of-life; rem-sleep; behavior disorder; diagnostic-criteria; g2019s mutation; disease; frequency; questionnaire
AB Objective In idiopathic Parkinson disease (IPD) sleep disorders are common and may antedate the onset of parkinsonism. Based on the clinical similarities between IPD and Parkinson disease associated with LRRK2 gene mutations (LRRK2-PD), we aimed to characterize sleep in parkinsonian and nonmanifesting LRRK2 mutation carriers (NMC). Methods A comprehensive interview conducted by sleep specialists, validated sleep scales and questionnaires, and video-polysomnography followed by multiple sleep latency test (MSLT) assessed sleep in 18 LRRK2-PD (17 carrying G2019S and one R1441G mutations), 17 NMC (11 G2019S, three R1441G, three R1441C), 14 non-manifesting non-carriers (NMNC) and 19 unrelated IPD. Results Sleep complaints were frequent in LRRK2-PD patients; 78% reported poor sleep quality, 33% sleep onset insomnia, 56% sleep fragmentation and 39% early awakening. Sleep onset insomnia correlated with depressive symptoms and poor sleep quality. In LRRK2-PD, excessive daytime sleepiness (EDS) was a complaint in 33% patients and short sleep latencies on the MSLT, which are indicative of objective EDS, were found in 71%. Sleep attacks occurred in three LRRK2-PD patients and a narcoleptic phenotype was not observed. REM sleep behavior disorder (RBD) was diagnosed in three LRRK2-PD. EDS and RBD were always reported to start after the onset of parkinsonism in LRRK2-PD. In NMC, EDS was rarely reported and RBD was absent. When compared to IPD, sleep onset insomnia was more significantly frequent, EDS was similar, and RBD was less significantly frequent and less severe in LRRK2-PD. In NMC, RBD was not detected and sleep complaints were much less frequent than in LRRK2-PD. No differences were observed in sleep between NMC and NMNC. Conclusions Sleep complaints are frequent in LRRK2-PDand show a pattern that when compared to IPD is characterized by more frequent sleep onset insomnia, similar EDS and less prominent RBD. Unlike in IPD, RBD and EDS seem to be not markers of the prodromal stage of LRRK2-PD.
C1 [Pont-Sunyer, Claustre; Vilas, Dolores; Valldeoriola, Francesc; Compta, Yaroslau; Marti, Maria Jose; Tolosa, Eduard] Univ Barcelona, Inst Invest Biomed August Pi I Sunyer IDIBAPS, Ctr Invest Biomed Red Enfermedades Neurodegenerat, Hosp Clin Barcelona,Neurol Serv,Parkinsons Dis &, Barcelona, Spain.
   [Iranzo, Alex; Gaig, Carles; Fernandez-Arcos, Ana; Santamaria, Joan] Univ Barcelona, Inst Invest Biomed August Pi I Sunyer IDIBAPS, Ctr Invest Biomed Red Enfermedades Neurodegenerat, Hosp Clin Barcelona,Neurol Serv,Multidisciplinary, Barcelona, Spain.
   [Fernandez-Santiago, Ruben; Fernandez, Manel] Univ Barcelona, Inst Invest Biomed August Pi I Sunyer IDIBAPS, Ctr Invest Biomed Red Enfermedades Neurodegenerat, Dept Clin & Expt Neurol,Hosp Clin Barcelona,Lab N, Barcelona, Spain.
   [Bayes, Angels] Unidad Parkinson Teknon, Barcelona, Spain.
   [Calopa, Matilde; Jauma, Serge] Hosp Univ Bellvitge, Neurol Serv, Barcelona, Spain.
   [Casquero, Pilar] Hosp Mateu Orfila, Mao, Menorca, Spain.
   [de Fabregues, Oriol] Hosp Univ Vall DHebron, Neurol Serv, Barcelona, Spain.
   [Puente, Victor] Hosp Del Mar, Neurol Serv, Barcelona, Spain.
   [Salamero, Manel] Hosp Clin Barcelona, Psychol Serv, Barcelona, Spain.
C3 CIBERNED; University of Barcelona; Hospital Clinic de Barcelona; IDIBAPS; CIBERNED; University of Barcelona; Hospital Clinic de Barcelona; IDIBAPS; University of Barcelona; Hospital Clinic de Barcelona; IDIBAPS; CIBERNED; University of Barcelona; Institut d'Investigacio Biomedica de Bellvitge (IDIBELL); Bellvitge University Hospital; Hospital Mateu Orfila; Hospital Universitari Vall d'Hebron; Hospital del Mar Research Institute; Hospital del Mar; University of Barcelona; Hospital Clinic de Barcelona
RP Iranzo, A (corresponding author), Univ Barcelona, Inst Invest Biomed August Pi I Sunyer IDIBAPS, Ctr Invest Biomed Red Enfermedades Neurodegenerat, Hosp Clin Barcelona,Neurol Serv,Multidisciplinary, Barcelona, Spain.
EM airanzo@clinic.ub.es
FU "La Fundacio la Marato de TV3" [061130/31]
CR Abbott RD, 2005, NEUROLOGY, V65, P1442, DOI 10.1212/01.wnl.0000183056.89590.0d
   Alcalay RN, 2013, MOVEMENT DISORD, V28, P1966, DOI 10.1002/mds.25647
   Allen RP, 2003, SLEEP MED, V4, P101, DOI 10.1016/S1389-9457(03)00010-8
   [Anonymous], 2014, INTERNATIONAL CLASSIFICATION OF SLEEP DISORDERS, Vthird, P0
   Arnulf I, 2002, NEUROLOGY, V58, P1019, DOI 10.1212/WNL.58.7.1019
   Ataide Marcelo, 2014, SLEEP DISORD, V2014, P767181, DOI 10.1155/2014/767181
   Belarbi S, 2010, PARKINSONISM RELAT D, V16, P676, DOI 10.1016/j.parkreldis.2010.09.003
   Berg D, 2005, BRAIN, V128, P3000, DOI 10.1093/brain/awh666
   Brockmann K, 2011, MOVEMENT DISORD, V26, P2335, DOI 10.1002/mds.23991
   Busková J, 2011, J NEUROL, V258, P2254, DOI 10.1007/s00415-011-6109-7
   BUYSSE DJ, 1989, PSYCHIAT RES, V28, P193, DOI 10.1016/0165-1781(89)90047-4
   CARSKADON MA, 1986, SLEEP, V9, P519, DOI 10.1093/sleep/9.4.519
   Chahine LM, 2013, MOVEMENT DISORD, V28, P1146, DOI 10.1002/mds.25438
   De Cock VC, 2008, NAT CLIN PRACT NEURO, V4, P254, DOI 10.1038/ncpneuro0775
   De Cock VC, 2014, PLOS ONE, V9, P0, DOI 10.1371/journal.pone.0107278
   Emre M, 2007, MOVEMENT DISORD, V22, P1689, DOI 10.1002/mds.21507
   Frauscher B, 2012, SLEEP, V35, P835, DOI 10.5665/sleep.1886
   Gaig C, 2006, ARCH NEUROL-CHICAGO, V63, P377, DOI 10.1001/archneur.63.3.377
   Gaig C, 2014, PLOS ONE, V9, P0, DOI 10.1371/journal.pone.0108982
   Gao JJ, 2011, AM J EPIDEMIOL, V173, P1032, DOI 10.1093/aje/kwq478
   Goetz CG, 2008, MOVEMENT DISORD, V23, P2129, DOI 10.1002/mds.22340
   Goldwurm S, 2006, PARKINSONISM RELAT D, V12, P410, DOI 10.1016/j.parkreldis.2006.04.001
   Healy DG, 2008, LANCET NEUROL, V7, P583, DOI 10.1016/S1474-4422(08)70117-0
   Hobson DE, 2002, JAMA-J AM MED ASSOC, V287, P455, DOI 10.1001/jama.287.4.455
   HOEHN MM, 1967, NEUROLOGY, V17, P427, DOI 10.1212/WNL.17.5.427
   HUGHES AJ, 1992, J NEUROL NEUROSUR PS, V55, P181, DOI 10.1136/jnnp.55.3.181
   Iber C., 2007, THE AASM MANUAL FOR THE SCORING OF SLEEP AND ASSOCIATED EVENTS: RULES, V0, P0
   Iranzo A, 2005, NEUROLOGY, V65, P247, DOI 10.1212/01.wnl.0000168864.97813.e0
   Iranzo A, 2005, SLEEP, V28, P203, DOI 10.1093/sleep/28.2.203
   Iranzo A, 2013, LANCET NEUROL, V12, P443, DOI 10.1016/S1474-4422(13)70056-5
   Iranzo A, 2011, J NEUROL SCI, V310, P283, DOI 10.1016/j.jns.2011.07.049
   JANKOVIC J, 1990, NEUROLOGY, V40, P1529, DOI 10.1212/WNL.40.10.1529
   Johansen KK, 2011, PARKINSONISM RELAT D, V17, P528, DOI 10.1016/j.parkreldis.2011.04.014
   JOHNS MW, 1991, SLEEP, V14, P540, DOI 10.1093/sleep/14.6.540
   Kalia LV, 2015, JAMA NEUROL, V72, P100, DOI 10.1001/jamaneurol.2014.2704
   Lozano M, 2009, ALZHEIMER: REALIDADES E INVESTIGACION EN DEMENCIA, V43, P4
   Marras C, 2011, NEUROLOGY, V77, P325, DOI 10.1212/WNL.0b013e318227042d
   Martinez-Martin P, 1998, J NEUROL, V245, PS34, DOI 10.1007/PL00007737
   Martinez-Martin P, 2011, J NEUROL SCI, V310, P12, DOI 10.1016/j.jns.2011.05.006
   Merino-Andreu M, 2003, NEUROLOGY, V60, P1553, DOI 10.1212/01.WNL.0000058905.71369.97
   Nasreddine ZS, 2005, J AM GERIATR SOC, V53, P695, DOI 10.1111/j.1532-5415.2005.53221.x
   Paisán-Ruíz C, 2004, NEURON, V44, P595, DOI 10.1016/j.neuron.2004.10.023
   Peever J, 2014, TRENDS NEUROSCI, V37, P279, DOI 10.1016/j.tins.2014.02.009
   Plomhause L, 2013, SLEEP MED, V14, P1035, DOI 10.1016/j.sleep.2013.04.018
   Prudon B, 2014, MOVEMENT DISORD, V29, P259, DOI 10.1002/mds.25730
   Ruiz-Martínez J, 2011, MOVEMENT DISORD, V26, P2026, DOI 10.1002/mds.23773
   Santamaria J, 2004, NEUROLOGY, V63, PS21, DOI 10.1212/WNL.63.8_suppl_3.S21
   Schwab RS., 1969, 3 S PARK DIS, V0, P152
   Sierra M, 2013, NEUROLOGY, V80, P621, DOI 10.1212/WNL.0b013e31828250d6
   Sierra M, 2011, MOVEMENT DISORD, V26, P2343, DOI 10.1002/mds.23965
   Stiasny-Kolster K, 2007, MOVEMENT DISORD, V22, P2386, DOI 10.1002/mds.21740
   Suzuki K, 2015, ACTA NEUROL SCAND, V131, P426, DOI 10.1111/ane.12347
   Tolosa E, 2011, J NEUROL SCI, V310, P4, DOI 10.1016/j.jns.2011.05.027
   Tomlinson CL, 2010, MOVEMENT DISORD, V25, P2649, DOI 10.1002/mds.23429
   Trenkwalder C, 2011, MOVEMENT DISORD, V26, P644, DOI 10.1002/mds.23476
   Valldeoriola F, 2011, J NEUROL, V258, P1126, DOI 10.1007/s00415-010-5896-6
   Walters AS, 2003, SLEEP MED, V4, P121, DOI 10.1016/S1389-9457(02)00258-7
   ZIGMOND AS, 1983, ACTA PSYCHIAT SCAND, V67, P361, DOI 10.1111/j.1600-0447.1983.tb09716.x
   Zimprich A, 2004, NEURON, V44, P601, DOI 10.1016/j.neuron.2004.11.005
NR 60
TC 57
Z9 58
U1 2
U2 9
PU PUBLIC LIBRARY SCIENCE
PI SAN FRANCISCO
PA 1160 BATTERY STREET, STE 100, SAN FRANCISCO, CA 94111 USA
SN 1932-6203
EI 
J9 PLOS ONE
JI PLoS One
PD JUL 15
PY 2015
VL 10
IS 7
BP 
EP 
DI 10.1371/journal.pone.0132368
PG 20
WC Multidisciplinary Sciences
SC Science & Technology - Other Topics
GA CN1RL
UT WOS:000358197600107
PM 26177462
DA 2024-02-02
ER

PT J
AU Vallderiola, F
   Compta, Y
   Aparicio, J
   Tarradellas, J
   Salazar, G
   Oliver, JM
   Callén, A
   Delgado, T
   Nobbe, F
AF Vallderiola, Francesc
   Compta, Yaroslau
   Aparicio, Javier
   Tarradellas, Jaume
   Salazar, Gabriel
   Maria Oliver, Josep
   Callen, Antonio
   Delgado, Tania
   Nobbe, Fritz
TI Effects of Night-Time Use of Rotigotine on Nocturnal Symptoms in Parkinson's Disease
SO PARKINSONS DISEASE
LA English
DT Article
ID quality-of-life; daytime sleepiness; motor function; open-label; disturbances; management; disorders; severity
AB Objectives. This open-label study assessed the efficacy and safety of exclusive night-time administration of transdermal rotigotine in patients with nocturnal and early morning PD symptoms. Methods. Patients with PD and nocturnal and early morning symptoms received transdermal rotigotine patches (2-16 mg/24 h) applied in the evening and removed in the morning for 3 months. Sleep disturbance was assessed with modified Parkinson's Disease Sleep Scale (PDSS-2). Other outcomes included a pain visual analogue scale (VAS) and short-form Parkinson's Disease Questionnaire (PDQ-8) for quality of life. Results. 74 patients completed treatment in this study. At the end of treatment, PDSS-2 total score had improved by mean 10.9 points from baseline (p < 0.001). All three PDSS-2 domain scores (sleep disturbances, nocturnal motor symptoms, and nocturnal symptoms) were also significantly improved by 41%, 56%, and 48%, respectively (p < 0.001). VAS-pain score decreased from 3.2 to 2.3 (p < 0.001). PDQ-8 score decreased from 23.8 to 18.1 (p < 0.001). The most frequently reported adverse events included nausea (9%), anxiety (4%), and dizziness (4%). Conclusions. Night-time administration of transdermal rotigotine is an effective and well tolerated treatment for nocturnal symptoms in patients with PD.
C1 [Vallderiola, Francesc; Compta, Yaroslau] Univ Barcelona, Neurol Serv, Inst Neurociencies Hosp Clin, Parkinsons Dis & Movement Disorders Unit, Barcelona, Catalonia, Spain.
   [Vallderiola, Francesc; Compta, Yaroslau] Inst Invest Biomed August Pi I Sunyer IDIBAPS, Barcelona, Spain.
   [Aparicio, Javier] Hosp Clin Barcelona, Dept Neurol, Epilepsy Unit, Barcelona, Catalonia, Spain.
   [Tarradellas, Jaume] Clin Dexeus, Neurol Serv, Barcelona, Catalonia, Spain.
   [Salazar, Gabriel] Hosp Terrassa, Neurol Serv, Barcelona, Catalonia, Spain.
   [Maria Oliver, Josep] Univ Tarragona, Hosp Univ Reus, Cap Clin Neurol, Tarragona, Catalonia, Spain.
   [Maria Oliver, Josep] Univ Tarragona, Dept Med & Surg, Tarragona, Catalonia, Spain.
   [Callen, Antonio] Parc Sanitari Sant Joan Deu, Neurol Serv, Barcelona, Catalonia, Spain.
   [Delgado, Tania] Hosp Parc Tauli Sabadell, Neurol Serv, Catalonia, Spain.
   [Nobbe, Fritz] Clin Juaneda, Palma de Mallorca, Balearic Island, Spain.
C3 University of Barcelona; University of Barcelona; Hospital Clinic de Barcelona; IDIBAPS; University of Barcelona; Hospital Clinic de Barcelona; Autonomous University of Barcelona; Parc Tauli Hospital Universitari
RP Vallderiola, F (corresponding author), Univ Barcelona, Neurol Serv, Inst Neurociencies Hosp Clin, Parkinsons Dis & Movement Disorders Unit, Barcelona, Catalonia, Spain.
EM fvallde@clinic.ub.es
FU UCB
CR Antonini A, 2010, FUNCT NEUROL, V25, P21
   Barone P, 2004, NEUROLOGY, V63, PS35, DOI 10.1212/WNL.63.8_suppl_3.S35
   Canesi M, 2010, FUNCT NEUROL, V25, P201
   Chaudhuri KR, 2013, PARKINSONISM RELAT D, V19, P660, DOI 10.1016/j.parkreldis.2013.02.018
   Chaudhuri KR, 2009, EXP NEUROL, V216, P247, DOI 10.1016/j.expneurol.2008.12.005
   Chaudhuri KR, 2002, DRUG SAFETY, V25, P473, DOI 10.2165/00002018-200225070-00001
   Elshoff JP, 2012, CLIN THER, V34, P966, DOI 10.1016/j.clinthera.2012.02.008
   European Medicines Agency, 2014, NEUPR ROT EUR PUBL A, V0, P0
   Fenu S, 2009, BEHAV PHARMACOL, V20, P363, DOI 10.1097/FBP.0b013e32833109a0
   Forsaa EB, 2008, MOVEMENT DISORD, V23, P1420, DOI 10.1002/mds.22121
   Giladi N, 2010, J NEURAL TRANSM, V117, P1395, DOI 10.1007/s00702-010-0506-4
   HUGHES AJ, 1992, J NEUROL NEUROSUR PS, V55, P181, DOI 10.1136/jnnp.55.3.181
   OSuilleabhain PE, 2002, ARCH NEUROL-CHICAGO, V59, P986, DOI 10.1001/archneur.59.6.986
   Peto V, 1998, J NEUROL, V245, PS10, DOI 10.1007/PL00007730
   Stocchi F, 2010, EUR NEUROL, V63, P257, DOI 10.1159/000300647
   Swick TJ, 2014, EUR NEUROL, V71, P140, DOI 10.1159/000355019
   Trenkwalder C, 2012, BASAL GANGLIA, V2, P79, DOI 10.1016/j.baga.2012.05.009
   Trenkwalder C, 2011, MOVEMENT DISORD, V26, P644, DOI 10.1002/mds.23476
   Trenkwalder C, 2011, MOVEMENT DISORD, V26, P90, DOI 10.1002/mds.23441
   Videnovic A, 2013, EXP NEUROL, V243, P45, DOI 10.1016/j.expneurol.2012.08.018
   Voon V, 2011, ANN NEUROL, V69, P986, DOI 10.1002/ana.22356
NR 21
TC 8
Z9 9
U1 0
U2 2
PU HINDAWI LTD
PI LONDON
PA ADAM HOUSE, 3RD FLR, 1 FITZROY SQ, LONDON, W1T 5HF, ENGLAND
SN 2090-8083
EI 2042-0080
J9 PARKINSONS DIS-US
JI Parkinsons Dis.
PD JUN 15
PY 2015
VL 2015
IS 
BP 
EP 
DI 10.1155/2015/475630
PG 6
WC Clinical Neurology
SC Neurosciences & Neurology
GA CV3EA
UT WOS:000364140100001
PM 26576319
DA 2024-02-02
ER

PT J
AU Schrag, A
   Horsfall, L
   Walters, K
   Noyce, A
   Petersen, I
AF Schrag, Anette
   Horsfall, Laura
   Walters, Kate
   Noyce, Alastair
   Petersen, Irene
TI Prediagnostic presentations of Parkinson's disease in primary care: a case-control study
SO LANCET NEUROLOGY
LA English
DT Article
ID autonomic symptoms; prodromal symptoms; nonmotor symptoms; general-practice; risk; diagnosis; prevalence; accuracy; features; lessons
AB Background Parkinson's disease has an insidious onset and is diagnosed when typical motor features occur. Several motor and non-motor features can occur before diagnosis, early in the disease process. We aimed to assess the association between first presentation of several prediagnostic features in primary care and a subsequent diagnosis of Parkinson's disease, and to chart the timeline of these first presentations before diagnosis. Methods We identified individuals with a first diagnosis of Parkinson's disease and those without Parkinson's disease from Jan 1, 1996, to Dec 31, 2012, from The Health Improvement Network UK primary care database. Codes were extracted for a range of possible prediagnostic or early symptoms, comprising motor features (tremor, rigidity, balance impairments, neck pain or stiffness, and shoulder pain or stiffness), autonomic features (constipation, hypotension, erectile dysfunction, urinary dysfunction, and dizziness), neuropsychiatric disturbances (memory problems, late-onset anxiety or depression, cognitive decline, and apathy), and additional features (fatigue, insomnia, anosmia, hypersalivation and rapid-eye-movement sleep behaviour disorder) in the years before diagnosis. We report the incidence of symptoms recorded in more than 1% of cases per 1000 person-years and incidence risk ratios (RRs) for individuals with and without Parkinson's disease at 2, 5, and 10 years before diagnosis. Findings 8166 individuals with and 46 755 individuals without Parkinson's disease were included in the study. Apathy, REM sleep behaviour disorder, anosmia, hypersalivation, and cognitive decline were all reported in less than 1% of people per 1000 person-years and were excluded from further analyses. At 2 years before Parkinson's disease diagnosis, the incidence of all studied prediagnostic features except neck pain or stiffness was higher in patients who went on to develop Parkinson's disease (n=7232) than in controls (n=40 541). At 5 years before diagnosis, compared with controls (n=25 544), patients who went on to develop Parkinson's disease (n=4769) had a higher incidence of tremor (RR 13.70, 95% CI 7.82-24.31), balance impairments (2.19, 1.09-4.16), constipation (2.24, 2.04-2.46), hypotension (3.23, 1.85-5.52), erectile dysfunction (1.30, 1.11-1.51), urinary dysfunction (1.96, 1.34-2.80), dizziness (1.99, 1.67-2.37), fatigue (1.56, 1.27-1. 91), depression (1.76, 1.41-2.17), and anxiety (1.41, 1.09-1.79). At 10 years before diagnosis of Parkinson's disease, the incidence of tremor (RR 7.59, 95% CI 1.11-44.83) and constipation (2.01, 1.62-2.49) was higher in those who went on to develop Parkinson's disease (n=1680) than in controls (n=8305). Interpretation A range of prediaoostic features can be detected several years before diagnosis of Parkinson's disease in primary care. These data can be incorporated into ongoing efforts to identify individuals at the earliest stages of the disease for indusion in future trials and to help understand progression in the earliest phase of Parkinson's disease.
C1 [Schrag, Anette; Noyce, Alastair] UCL, UCL Inst Neurol, London NW3 2PF, England.
   [Horsfall, Laura; Walters, Kate; Petersen, Irene] UCL, UCL Dept Primary Care & Populat, London NW3 2PF, England.
C3 University of London; University College London; University of London; University College London
RP Schrag, A (corresponding author), UCL, UCL Inst Neurol, London NW3 2PF, England.
EM a.schrag@ucl.ac.uk
FU Parkinson's UK; Parkinson&apos;s UK [F-1201, K-1213] Funding Source: researchfish
CR Abbott RD, 2001, NEUROLOGY, V57, P456, DOI 10.1212/WNL.57.3.456
   Adler CH, 2014, NEUROLOGY, V83, P406, DOI 10.1212/WNL.0000000000000641
   Alonso A, 2007, NEUROLOGY, V69, P1696, DOI 10.1212/01.wnl.0000279518.10072.df
   Bar-Or A, 2011, CNS DRUGS, V25, P783, DOI 10.2165/11587820-000000000-00000
   Barone P, 2009, MOVEMENT DISORD, V24, P1641, DOI 10.1002/mds.22643
   Berg D, 2014, MOVEMENT DISORD, V29, P454, DOI 10.1002/mds.25844
   Berg D, 2013, LANCET NEUROL, V12, P514, DOI 10.1016/S1474-4422(13)70047-4
   Berg D, 2012, MOVEMENT DISORD, V27, P656, DOI 10.1002/mds.24985
   Blak Betina T, 2011, INFORM PRIM CARE, V19, P251
   Booth N, 1994, HEALTH LIBR REV, V11, P177
   Braak H, 2004, CELL TISSUE RES, V318, P121, DOI 10.1007/s00441-004-0956-9
   Braak H, 2003, NEUROBIOL AGING, V24, P197, DOI 10.1016/S0197-4580(02)00065-9
   Chaudhuri KR, 2006, MOVEMENT DISORD, V21, P916, DOI 10.1002/mds.20844
   CHISHOLM J, 1990, BRIT MED J, V300, P1092, DOI 10.1136/bmj.300.6732.1092
   Davé S, 2009, PHARMACOEPIDEM DR S, V18, P704, DOI 10.1002/pds.1770
   Ferini-Strambi L, 2014, J NEUROL, V261, P1112, DOI 10.1007/s00415-014-7317-8
   Gaenslen A, 2014, EUR J NEUROL, V21, P766, DOI 10.1111/ene.12382
   Gaenslen A, 2011, MOVEMENT DISORD, V26, P653, DOI 10.1002/mds.23499
   Gao X, 2007, AM J EPIDEMIOL, V166, P1446, DOI 10.1093/aje/kwm246
   Hawkes CH, 2010, PARKINSONISM RELAT D, V16, P79, DOI 10.1016/j.parkreldis.2009.08.007
   Horsfall L, 2013, PHARMACOEPIDEM DR S, V22, P64, DOI 10.1002/pds.3368
   HUGHES AJ, 1992, J NEUROL NEUROSUR PS, V55, P181, DOI 10.1136/jnnp.55.3.181
   Khan NF, 2010, BRIT J GEN PRACT, V60, P0, DOI 10.3399/bjgp10X483562
   Lang AE, 2013, MOVEMENT DISORD, V28, P86, DOI 10.1002/mds.24997
   Langley TE, 2011, BMC PUBLIC HEALTH, V11, P0, DOI 10.1186/1471-2458-11-773
   LaRoia H, 2011, NEUROEPIDEMIOLOGY, V37, P1, DOI 10.1159/000328866
   Lewis JD, 2005, PHARMACOEPIDEM DR S, V14, P443, DOI 10.1002/pds.1115
   Maguire A, 2009, PHARMACOEPIDEM DR S, V18, P76, DOI 10.1002/pds.1688
   Noyce AJ, 2014, J NEUROL NEUROSUR PS, V85, P31, DOI 10.1136/jnnp-2013-305420
   Noyce AJ, 2012, ANN NEUROL, V72, P893, DOI 10.1002/ana.23687
   Plouvier AOA, 2014, FAM PRACT, V31, P373, DOI 10.1093/fampra/cmu025
   Postuma RB, 2013, MOVEMENT DISORD, V28, P597, DOI 10.1002/mds.25445
   Pringsheim T, 2014, MOVEMENT DISORD, V29, P1583, DOI 10.1002/mds.25945
   Stern MB, 2010, MOVEMENT DISORD, V25, PS89, DOI 10.1002/mds.22719
   Walter U, 2013, J NEUROL, V260, P3077, DOI 10.1007/s00415-013-7125-6
   Williams DR, 2009, INTERN MED J, V39, P7, DOI 10.1111/j.1445-5994.2008.01635.x
   WILSON JMG, 1968, B OFIC SANIT PANAM, V65, P281
NR 37
TC 387
Z9 433
U1 5
U2 70
PU ELSEVIER SCIENCE INC
PI NEW YORK
PA STE 800, 230 PARK AVE, NEW YORK, NY 10169 USA
SN 1474-4422
EI 1474-4465
J9 LANCET NEUROL
JI Lancet Neurol.
PD JAN 15
PY 2015
VL 14
IS 1
BP 57
EP 64
DI 10.1016/S1474-4422(14)70287-X
PG 8
WC Clinical Neurology
SC Neurosciences & Neurology
GA AX4DZ
UT WOS:000346885300026
PM 25435387
DA 2024-02-02
ER

PT J
AU Ylikoski, A
   Martikainen, K
   Partinen, M
AF Ylikoski, Ari
   Martikainen, Kirsti
   Partinen, Markku
TI Parkinson's Disease and Restless Legs Syndrome
SO EUROPEAN NEUROLOGY
LA English
DT Article
DE Parkinson's disease; Restless legs syndrome; Sleep disorders
ID disorder screening questionnaire; prevalence; risk; augmentation; epidemiology; depression; sleepiness; validity; absence; scale
AB Aims: Various sleep-related complications are common in Parkinson's disease (PD). The prevalence of restless legs syndrome (RLS) and its association with other symptoms were studied. Methods: Altogether, 1,447 Parkinson patients, aged 43-89, participated in a questionnaire study. Results: The response rate was 59.0% and of these, 68% returned fully answered questionnaires (n = 577). RLS occurred in 20.3% of the PD subjects. In patients with RLS, the symptoms occurred in 81.9% at least once weekly. The degree of severity was moderate in 42.7%, severe in 23.9% and very severe in 15.4%. Daytime sleepiness, fatigue, chronic insomnia, sleep maintenance insomnia, intense dreaming, and low quality of life were more common in patients with RLS than in patients without RLS. The occurrence of early onset RLS (onset = age of 45 years) was 4.2%. The occurrences of late onset (>45 years) drug naive RLS and late onset RLS (with dopaminergic medication) were 5.4 and 10.4%, respectively. Conclusion: In patients with PD, the early onset of RLS resembles idiopathic RLS with typical gender distribution and familial trait. Late onset of RLS is more common than idiopathic RLS. (C) 2015 S. Karger AG, Basel
C1 [Ylikoski, Ari; Partinen, Markku] Univ Helsinki, Helsinki Sleep Clin, Vitalmed Res Ctr, Helsinki, Finland.
   [Ylikoski, Ari] Univ Helsinki, Hosp Laakso, Helsinki, Finland.
   [Partinen, Markku] Univ Helsinki, Inst Clin Med, Dept Clin Neurosci, Helsinki, Finland.
   [Martikainen, Kirsti] Finnish Parkinson Fdn, Turku, Finland.
C3 University of Helsinki; University of Helsinki; University of Helsinki
RP Ylikoski, A (corresponding author), Laakso Helsinki Sleep Clin, Clin Neurol Hosp, Vitalmed Res Ctr, Sitratori 3, FI-00420 Helsinki, Finland.
EM ari.ylikoski@fimnet.fi
FU Boehringer-Ingelheim; Orion Pharma; UCB Pharma; H. Lundbeck; NordicInfuCare; GSK; MSD; Leiras-Nycomed; UCB; Cephalon; Academy of Finland; Parkinson Foundation of Finland; Gyllenberg Foundation
CR Allen RP, 2011, SLEEP MED, V12, P431, DOI 10.1016/j.sleep.2011.03.003
   Allen RP, 2003, SLEEP MED, V4, P101, DOI 10.1016/S1389-9457(03)00010-8
   Allen RP, 2005, ARCH INTERN MED, V165, P1286, DOI 10.1001/archinte.165.11.1286
   Allen RP, 1996, SLEEP, V19, P205, DOI 10.1093/sleep/19.3.205
   Angelini M, 2011, J NEUROL SCI, V310, P286, DOI 10.1016/j.jns.2011.08.012
   [Anonymous], 2014, INTERNATIONAL CLASSIFICATION OF SLEEP DISORDERS, Vthird, P0
   [Anonymous], 2000, DSM 4 DIAGN STAT MAN, V0, P0
   Berger K, 2004, ARCH INTERN MED, V164, P196, DOI 10.1001/archinte.164.2.196
   Clemens S, 2006, NEUROLOGY, V67, P125, DOI 10.1212/01.wnl.0000223316.53428.c9
   Connor JR, 2003, NEUROLOGY, V61, P304, DOI 10.1212/01.WNL.0000078887.16593.12
   deRijk MC, 1997, J NEUROL NEUROSUR PS, V62, P10, DOI 10.1136/jnnp.62.1.10
   Ferris CF, 2013, BRAIN BEHAV, V3, P351, DOI 10.1002/brb3.138
   Furlanetto LM, 2005, J AFFECT DISORDERS, V86, P87, DOI 10.1016/j.jad.2004.12.011
   Gjerstad MD, 2011, NEUROLOGY, V77, P1941, DOI 10.1212/WNL.0b013e31823a0cc8
   Gómez-Esteban JC, 2007, MOVEMENT DISORD, V22, P1912, DOI 10.1002/mds.21624
   Hanson M, 2004, J NEUROL, V251, P1398, DOI 10.1007/s00415-004-0552-7
   Härmä M, 2008, CHRONOBIOL INT, V25, P413, DOI 10.1080/07420520802106769
   Heun R, 1999, ACTA PSYCHIAT SCAND, V99, P171, DOI 10.1111/j.1600-0447.1999.tb00973.x
   JOHNS MW, 1993, CHEST, V103, P30, DOI 10.1378/chest.103.1.30
   KELTIKANGASJARVINEN L, 1987, PSYCHOL REP, V60, P111, DOI 10.2466/pr0.1987.60.1.111
   Lee JE, 2009, MOVEMENT DISORD, V24, P579, DOI 10.1002/mds.22410
   Lohmann K, 2013, NERVENARZT, V84, P143, DOI 10.1007/s00115-012-3638-y
   Nomura T, 2011, SLEEP MED, V12, P711, DOI 10.1016/j.sleep.2011.01.015
   Ohayon MM, 2002, J PSYCHOSOM RES, V53, P547, DOI 10.1016/S0022-3999(02)00443-9
   Ondo WG, 2002, ARCH NEUROL-CHICAGO, V59, P421, DOI 10.1001/archneur.59.3.421
   PARTINEN M, 1995, J SLEEP RES, V4, P150, DOI 10.1111/j.1365-2869.1995.tb00205.x
   Peralta CM, 2009, MOVEMENT DISORD, V24, P2076, DOI 10.1002/mds.22694
   Phillips B, 2000, ARCH INTERN MED, V160, P2137, DOI 10.1001/archinte.160.14.2137
   Pittock SJ, 2004, MOVEMENT DISORD, V19, P695, DOI 10.1002/mds.20042
   Puolakka K, 2008, EUR SPINE J, V17, P386, DOI 10.1007/s00586-007-0552-2
   Shin HY, 2013, PARKINSONISM RELAT D, V19, P355, DOI 10.1016/j.parkreldis.2012.09.009
   Silber MH, 1997, SLEEP, V20, P878, DOI 10.1093/sleep/20.10.878
   Stiasny-Kolster K, 2007, MOVEMENT DISORD, V22, P2386, DOI 10.1002/mds.21740
   Svensson E, 2012, BMC NEUROL, V12, P0, DOI 10.1186/1471-2377-12-71
   Trenkwalder C, 2010, NAT REV NEUROL, V6, P337, DOI 10.1038/nrneurol.2010.55
   Verbaan D, 2010, MOVEMENT DISORD, V25, P2142, DOI 10.1002/mds.23241
   Vilariño-Güell C, 2008, NEUROLOGY, V71, P222, DOI 10.1212/01.wnl.0000317101.67684.e3
   Winkelmann J, 2008, CURR NEUROL NEUROSCI, V8, P211, DOI 10.1007/s11910-008-0033-y
NR 38
TC 19
Z9 20
U1 0
U2 2
PU KARGER
PI BASEL
PA ALLSCHWILERSTRASSE 10, CH-4009 BASEL, SWITZERLAND
SN 0014-3022
EI 1421-9913
J9 EUR NEUROL
JI Eur. Neurol.
PD JUN 15
PY 2015
VL 73
IS 3-4
BP 212
EP 219
DI 10.1159/000375493
PG 8
WC Clinical Neurology; Neurosciences
SC Neurosciences & Neurology
GA CF9GT
UT WOS:000352872900014
PM 25792198
DA 2024-02-02
ER

PT J
AU Fereshtehnejad, SM
   Shafieesabet, M
   Shahidi, GA
   Delbari, A
   Lökk, J
AF Fereshtehnejad, S. -M.
   Shafieesabet, M.
   Shahidi, G. A.
   Delbari, A.
   Lokk, J.
TI Restless legs syndrome in patients with Parkinson's disease: a comparative study on prevalence, clinical characteristics, quality of life and nutritional status
SO ACTA NEUROLOGICA SCANDINAVICA
LA English
DT Article
DE Parkinson's disease; restless legs syndrome; quality of life; psychiatric features; nutritional status
ID validation; disorders; diagnosis; profile; scale
AB Background - Restless legs syndrome (RLS) is a common neurological disorder that can coexist with Parkinson's disease (PD). However, the association between these two movement disorders is quite poorly explored and previous findings are controversial in different aspects. Objective - To compare prevalence of RLS in Iranian PD population with a matched control group and to investigate the impact of comorbid RLS on quality of life (QoL), nutritional status, and clinical characteristics in PD population. Methods - This study was conducted on 108 individuals with idiopathic PD (IPD) and 424 matched controls. RLS was diagnosed using the International Restless Legs Syndrome Study Group (IRLSSG) criteria. Further assessments were performed on clinical characteristics, PD severity scales, psychiatric features, nutritional status, fatigue, and QoL in PD patients with and without RLS. Results - Restless legs syndrome was significantly more common among the patients with IPD (14.8%) compared to the controls (7.5%) [OR = 2.1 (95% CI: 1.1-4.0)]. IPD subjects with RLS had significantly higher anxiety score [10.1 (SD = 5.1) vs 5.9 (SD = 5.0); P = 0.003], worse nutritional status [23.7 (SD = 2.7) vs 25.4 (SD = 3.7); P = 0.008], and poorer QoL [26.9 (SD = 13.1) vs 17.0 (SD = 13.2); P = 0.006]. The number of positive answers to the IRLSSG diagnostic criteria had significant direct correlation with unpredictability of the off periods and the presence of symptomatic orthostasis. Conclusions - Our study demonstrated a higher prevalence of RLS in patients with PD compared to general population. PD patients with RLS suffer from more anxiety, worse nutritional status, and worse QoL. RLS negatively accompanies with psychiatric problems, emotional behaviors, stigma, and cognitive impairment.
C1 [Fereshtehnejad, S. -M.; Delbari, A.; Lokk, J.] Karolinska Inst, Care Sci & Soc NVS, Dept Neurobiol, Div Clin Geriatr, S-14186 Stockholm, Sweden.
   [Fereshtehnejad, S. -M.] Iran Univ Med Sci, Firoozgar Hosp, FCRDC, Tehran, Iran.
   [Shafieesabet, M.] Iran Univ Med Sci, Fac Med, MSRC, Tehran, Iran.
   [Shahidi, G. A.] Iran Univ Med Sci, Dept Neurol, Movement Disorders Clin, Fac Med, Tehran, Iran.
   [Delbari, A.] Univ Social Welf & Rehabil, Iranian Res Ctr Aging, Tehran, Iran.
   [Lokk, J.] Karolinska Univ Hosp, Dept Geriatr Med, Stockholm, Sweden.
C3 Karolinska Institutet; Iran University of Medical Sciences; Iran University of Medical Sciences; Iran University of Medical Sciences; Karolinska Institutet; Karolinska University Hospital
RP Fereshtehnejad, SM (corresponding author), Karolinska Inst, Care Sci & Soc NVS, Dept Neurobiol, Div Clin Geriatr, Novum 5th Floor, S-14186 Stockholm, Sweden.
EM sm.fereshtehnejad@ki.se
CR Allen RP, 2011, MOVEMENT DISORD, V26, P114, DOI 10.1002/mds.23430
   Allen RP, 2003, SLEEP MED, V4, P101, DOI 10.1016/S1389-9457(03)00010-8
   Azmin S, 2013, PARKINSONS DIS-US, V2013, P0, DOI 10.1155/2013/535613
   Bhalsing K, 2013, PARKINSONISM RELAT D, V19, P426, DOI 10.1016/j.parkreldis.2012.12.005
   Ekbom K, 2009, J INTERN MED, V266, P419, DOI 10.1111/j.1365-2796.2009.02159.x
   Fereshtehnejad SM, 2013, PARKINSONS DIS-US, V2013, P0, DOI 10.1155/2013/935429
   Garcia-Borreguero D, 2003, NEUROLOGY, V61, PS49, DOI 10.1212/WNL.61.6_suppl_3.S49
   García-Borreguero D, 2007, MOVEMENT DISORD, V22, PS476, DOI 10.1002/mds.21610
   Goetz CG, 2003, MOVEMENT DISORD, V18, P738, DOI 10.1002/mds.10473
   Gómez-Esteban JC, 2007, MOVEMENT DISORD, V22, P1912, DOI 10.1002/mds.21624
   HOEHN MM, 1967, NEUROLOGY, V17, P427, DOI 10.1212/WNL.17.5.427
   HUGHES AJ, 1992, J NEUROL NEUROSUR PS, V55, P181, DOI 10.1136/jnnp.55.3.181
   Krishnan PR, 2003, MOVEMENT DISORD, V18, P181, DOI 10.1002/mds.10307
   KRUPP LB, 1989, ARCH NEUROL-CHICAGO, V46, P1121, DOI 10.1001/archneur.1989.00520460115022
   Lee JE, 2009, MOVEMENT DISORD, V24, P579, DOI 10.1002/mds.22410
   Loo HV, 2008, J NEUROL SCI, V266, P145, DOI 10.1016/j.jns.2007.09.033
   Möller JC, 2010, J NEUROL SCI, V289, P135, DOI 10.1016/j.jns.2009.08.035
   Montazeri Ali, 2003, HEALTH QUAL LIFE OUTCOMES, V1, P14, DOI 10.1186/1477-7525-1-14
   Nojomi M, 2010, J RES MED SCI, V15, P63
   Nomura T, 2006, MOVEMENT DISORD, V21, P380, DOI 10.1002/mds.20734
   Ondo WG, 2002, ARCH NEUROL-CHICAGO, V59, P421, DOI 10.1001/archneur.59.3.421
   Peralta CM, 2009, MOVEMENT DISORD, V24, P2076, DOI 10.1002/mds.22694
   Persson MD, 2002, J AM GERIATR SOC, V50, P1996, DOI 10.1046/j.1532-5415.2002.50611.x
   Peto V, 1998, J NEUROL, V245, PS10, DOI 10.1007/PL00007730
   Rajabally YA, 2013, ACTA NEUROL SCAND, V127, P216, DOI 10.1111/ane.12011
   Rijsman Roselyne M, 2014, PARKINSONISM RELAT DISORD, V20 Suppl 1, PS5, DOI 10.1016/S1353-8020(13)70004-X
   Schwab RS., 1969, 3 S PARK DIS, V0, P152
   Verbaan D, 2010, MOVEMENT DISORD, V25, P2142, DOI 10.1002/mds.23241
   Walters AS, 2003, SLEEP MED, V4, P121, DOI 10.1016/S1389-9457(02)00258-7
   Yeh P, 2012, SLEEP BREATH, V16, P987, DOI 10.1007/s11325-011-0606-x
   ZIGMOND AS, 1983, ACTA PSYCHIAT SCAND, V67, P361, DOI 10.1111/j.1600-0447.1983.tb09716.x
NR 31
TC 43
Z9 46
U1 0
U2 3
PU WILEY
PI HOBOKEN
PA 111 RIVER ST, HOBOKEN 07030-5774, NJ USA
SN 0001-6314
EI 1600-0404
J9 ACTA NEUROL SCAND
JI Acta Neurol. Scand.
PD APR 15
PY 2015
VL 131
IS 4
BP 211
EP 218
DI 10.1111/ane.12307
PG 8
WC Clinical Neurology
SC Neurosciences & Neurology
GA CD5YS
UT WOS:000351165300003
PM 25263328
DA 2024-02-02
ER

PT J
AU Schrag, A
   Sauerbier, A
   Chaudhuri, KR
AF Schrag, Anette
   Sauerbier, Anna
   Chaudhuri, Kallol Ray
TI New Clinical Trials for Nonmotor Manifestations of Parkinson's Disease
SO MOVEMENT DISORDERS
LA English
DT Review
DE Non-motor symptoms; trial; parkinson's disease; depression; anxiety; psychosis; autonomic dysfunction; sleep; fatigue; pain
ID neurogenic orthostatic hypotension; cognitive-behavioral therapy; quality-of-life; impulse control disorders; deep brain-stimulation; subthalamic nucleus; daytime sleepiness; improves sleep; double-blind; symptoms
AB Nonmotor manifestations in Parkinson's disease (PD) encompass a range of clinical features, including neuropsychiatric problems, autonomic dysfunction, sleep disorders, fatigue, and pain. Despite their importance for patients' quality of life, the evidence base for their treatment is relatively sparse. Nevertheless, the last few years have seen a number of new trials starting that specifically address nonmotor features as an outcome measure in clinical trials. Large randomized, controlled trials in the last 3 years reported improvement of psychosis with the new selective serotonin 5-HT2A inverse agonist pimavanserin and of postural hypotension with the oral norepinephrine precursor droxidopa. Smaller new randomized, controlled trials support the effectiveness of Deep Brain Stimulation and opiates for pain, of rivastigmine for apathy and piribedil for apathy post-DBS, group cognitive behavioral therapy for depression and/or anxiety, continuous positive airway pressure for sleep apnea in PD and doxepin for insomnia, and of solifenacin succinate and transcutaneous tibial nerve stimulation for urinary symptoms. A number of new smaller or open trials as well as post-hoc analyses of randomized, controlled trials have suggested usefulness of other treatments, and new randomized, controlled trials are currently ongoing. (c) 2015 International Parkinson and Movement Disorder Society
C1 [Schrag, Anette] UCL Inst Neurol, Dept Clin Neurosci, London WC3 N 3BG, England.
   [Sauerbier, Anna; Chaudhuri, Kallol Ray] Kings Coll London, Natl Parkinson Fdn, Int Ctr Excellence, London WC2R 2LS, England.
   [Sauerbier, Anna; Chaudhuri, Kallol Ray] South London & Maudsley NHS Fdn Trust, Natl Inst Hlth Res, Mental Hlth Biomed Res Ctr, London, England.
   [Sauerbier, Anna; Chaudhuri, Kallol Ray] South London & Maudsley NHS Fdn Trust, Dementia Unit, London, England.
   [Sauerbier, Anna; Chaudhuri, Kallol Ray] Kings Coll London, London WC2R 2LS, England.
   [Sauerbier, Anna; Chaudhuri, Kallol Ray] Kings Coll London, Dept Basic & Clin Neurosci, Maurice Wohl Clin Neurosci Inst, London WC2R 2LS, England.
C3 University of London; University College London; University of London; King's College London; South London & Maudsley NHS Trust; South London & Maudsley NHS Trust; University of London; King's College London; University of London; King's College London
RP Schrag, A (corresponding author), UCL Inst Neurol, Dept Clin Neurosci, Royal Free Campus,Rowland Hill St, London WC3 N 3BG, England.
EM a.schrag@ucl.ac.uk
FU Novartis; Boehringer Ingelheim; Astra Zeneca; Merck; Osmotica; AMGEN; ACADIA pharmaceuticals; UCB; AbbVie; Britannia; US Worldmeds; Otsuka; Medtronic; Zambon
CR Barone P, 2010, LANCET NEUROL, V9, P573, DOI 10.1016/S1474-4422(10)70106-X
   Biaggioni I, 2015, HYPERTENSION, V65, P101, DOI 10.1161/HYPERTENSIONAHA.114.04035
   Chagas MHN, 2014, J CLIN PHARM THER, V39, P564, DOI 10.1111/jcpt.12179
   Chaudhuri KR, 2015, PARKINSONISM RELAT D, V21, P287, DOI 10.1016/j.parkreldis.2014.12.031
   Chaudhuri KR, 2013, PARKINSONISM RELAT D, V19, P660, DOI 10.1016/j.parkreldis.2013.02.018
   Chaudhuri KR, 2009, LANCET NEUROL, V8, P464, DOI 10.1016/S1474-4422(09)70068-7
   Chaudhuri KR, 2013, PLOS ONE, V8, P0, DOI 10.1371/journal.pone.0057221
   Chaudhuri KR, 2006, LANCET NEUROL, V5, P235, DOI 10.1016/S1474-4422(06)70373-8
   Chen FP, 2015, AM J CHINESE MED, V43, P407, DOI 10.1142/S0192415X15500263
   Cummings J, 2014, LANCET, V383, P533, DOI 10.1016/S0140-6736(13)62106-6
   Dashtipour K, 2015, PARKINSONS DIS-US, V2015, P0, DOI 10.1155/2015/586378
   den Brok MGHE, 2015, MOVEMENT DISORD, V30, P759, DOI 10.1002/mds.26208
   Devos D, 2014, J NEUROL NEUROSUR PS, V85, P668, DOI 10.1136/jnnp-2013-306439
   Dobkin RD, 2014, J NEUROPSYCH CLIN N, V26, P57, DOI 10.1176/appi.neuropsych.12120381
   Dobkin RD, 2011, AM J PSYCHIAT, V168, P1066, DOI 10.1176/appi.ajp.2011.10111669
   Eggert K, 2014, CLIN NEUROPHARMACOL, V37, P116, DOI 10.1097/WNF.0000000000000041
   Erro R, 2013, PLOS ONE, V8, P0, DOI 10.1371/journal.pone.0070244
   Gage H, 2014, SPECIALIST REHABILIT, V0, P0
   Godschalx-Dekker JA, 2014, PHARMACOPSYCHIATRY, V47, P81, DOI 10.1055/s-0034-1367014
   Gökbayrak NS, 2014, FRONT NEUROL, V5, P0, DOI 10.3389/fneur.2014.00154
   Haq IZ, 2010, EXPERT REV NEUROTHER, V10, P879, DOI 10.1586/ern.10.56
   Hauser RA, 2015, MOVEMENT DISORD, V30, P646, DOI 10.1002/mds.26086
   Kassubek J, 2014, BMC NEUROL, V14, P0, DOI 10.1186/1471-2377-14-42
   Kaufmann H, 2014, NEUROLOGY, V83, P328, DOI 10.1212/WNL.0000000000000615
   Lageman S, 2014, ARCH CLIN NEUROPSYCH, V29, P522
   Lawson RA, 2013, J PARKINSON DIS, V3, P61, DOI 10.3233/JPD-120156
   Leentjens AFG, 2014, MOVEMENT DISORD, V29, P1035, DOI 10.1002/mds.25919
   Lertxundi U, 2015, CLIN NEUROPHARMACOL, V38, P69, DOI 10.1097/WNF.0000000000000080
   Levin J, 2015, J NEURAL TRANSM, V0, P0
   Lewis CJ, 2014, PARKINSONISM RELAT D, V20, P514, DOI 10.1016/j.parkreldis.2014.02.009
   Liu Y, 2014, J NEUROSURG, V121, P709, DOI 10.3171/2014.4.JNS131711
   Madeo G, 2015, J NEUROL, V0, P0
   Marques A, 2013, NEUROLOGY, V81, P633, DOI 10.1212/WNL.0b013e3182a08d00
   Martinez-Martin P, 2015, MOVEMENT DISORD, V30, P510, DOI 10.1002/mds.26067
   Martínez-Martín P, 2015, PARKINSONISM RELAT D, V21, P50, DOI 10.1016/j.parkreldis.2014.10.026
   Martinez-Martin P, 2011, J PARKINSON DIS, V1, P197, DOI 10.3233/JPD-2011-11037
   Martinez-Martin P, 2011, MOVEMENT DISORD, V26, P399, DOI 10.1002/mds.23462
   Merlino G, 2014, SLEEP MED, V15, P637, DOI 10.1016/j.sleep.2013.12.016
   Moonen AJH, 2014, PARKINSONISM RELAT D, V20, P644, DOI 10.1016/j.parkreldis.2014.02.025
   Neikrug AB, 2014, SLEEP, V37, P177, DOI 10.5665/sleep.3332
   Nichols Michelle J, 2013, F1000RES, V2, P150, DOI 10.12688/f1000research.2-150.v1
   Nishioka K, 2014, J NEURAL TRANSM, V121, P1405, DOI 10.1007/s00702-014-1212-4
   Nomura T, 2013, INTERNAL MED, V52, P2123, DOI 10.2169/internalmedicine.52.9179
   Ondo WG, 2012, NEUROLOGY, V78, P1650, DOI 10.1212/WNL.0b013e3182574f28
   Ory-Magne F, 2014, NEUROLOGY, V82, P300, DOI 10.1212/WNL.0000000000000050
   Pagonabarraga J, 2015, PARKINSONS DIS-US, V2015, P0, DOI 10.1155/2015/131508
   Papay K, 2014, NEUROLOGY, V83, P826, DOI 10.1212/WNL.0000000000000729
   Pavese N, 2010, BRAIN, V133, P3434, DOI 10.1093/brain/awq268
   Pavy-Le Traon A, 2011, MOVEMENT DISORD, V26, P1985, DOI 10.1002/mds.23742
   Perissinotto MC, 2015, J WOUND OSTOMY CONT, V42, P94, DOI 10.1097/WON.0000000000000078
   Pont-Sunyer C, 2015, MOVEMENT DISORD, V30, P229, DOI 10.1002/mds.26077
   Postuma RB, 2012, NEUROLOGY, V79, P651, DOI 10.1212/WNL.0b013e318263570d
   Rocha FL, 2013, J PSYCHOPHARMACOL, V27, P417, DOI 10.1177/0269881113478282
   Romenets SR, 2013, PARKINSONISM RELAT D, V19, P670, DOI 10.1016/j.parkreldis.2013.03.003
   Rossi M, 2015, EXPERT OPIN PHARMACO, V16, P547, DOI 10.1517/14656566.2015.997211
   Rothstein RD, 2013, EXPERT OPIN PHARMACO, V14, P2125, DOI 10.1517/14656566.2013.833605
   Samuel M, 2015, MOVEMENT DISORD, V30, P150, DOI 10.1002/mds.26099
   Sasai T, 2013, PARKINSONISM RELAT D, V19, P153, DOI 10.1016/j.parkreldis.2012.08.010
   Sauerbier A, 2014, BRIT J HOSP MED, V75, P18, DOI 10.12968/hmed.2014.75.1.18
   Sawada H, 2013, BMJ OPEN, V3, P0, DOI 10.1136/bmjopen-2013-003533
   Schrag A, 2006, J NEUROL SCI, V248, P151, DOI 10.1016/j.jns.2006.05.030
   Schrag A, 2015, LANCET NEUROL, V14, P57, DOI 10.1016/S1474-4422(14)70287-X
   Schrag A, 2009, MOVEMENT DISORD, V24, P813, DOI 10.1002/mds.22438
   Seppi K, 2011, MOVEMENT DISORD, V26, PS42, DOI 10.1002/mds.23884
   Shailubhai K, 2013, DIGEST DIS SCI, V58, P2580, DOI 10.1007/s10620-013-2684-z
   Shin A, 2014, ALIMENT PHARM THER, V39, P239, DOI 10.1111/apt.12571
   Shotbolt Paul, 2010, THER ADV NEUROL DISORD, V3, P339, DOI 10.1177/1756285610389656
   Smith KM, 2015, JAMA NEUROL, V72, P88, DOI 10.1001/jamaneurol.2014.2472
   Srinivasan Venkatramanujam, 2011, THER ADV NEUROL DISORD, V4, P297, DOI 10.1177/1756285611406166
   Thobois S, 2013, BRAIN, V136, P1568, DOI 10.1093/brain/awt067
   Thobois S, 2010, BRAIN, V133, P1111, DOI 10.1093/brain/awq032
   Todorova Antoniya, 2014, PRACT NEUROL, V14, P310, DOI 10.1136/practneurol-2013-000741
   Trenkwalder C, 2015, MOVEMENT DISORD, V30, P0
   Trenkwalder C, 2011, MOVEMENT DISORD, V26, P90, DOI 10.1002/mds.23441
   Troeung L, 2014, BMC PSYCHIATRY, V14, P0, DOI 10.1186/1471-244X-14-19
   Uc EY, 2014, NEUROLOGY, V83, P413, DOI 10.1212/WNL.0000000000000644
   van der Marck MA, 2013, MOVEMENT DISORD, V28, P605, DOI 10.1002/mds.25194
   Viallet F, 2013, CURR MED RES OPIN, V29, P23, DOI 10.1185/03007995.2012.752351
   Weintraub D, 2011, ARCH NEUROL-CHICAGO, V68, P899, DOI 10.1001/archneurol.2011.139
   Woitalla D, 2015, PARKINSONISM RELAT D, V21, P199, DOI 10.1016/j.parkreldis.2014.11.024
   Wong BS, 2013, EXPERT OPIN INV DRUG, V22, P277, DOI 10.1517/13543784.2013.753056
   Wu Connie K, 2015, PRACT NEUROL, V15, P100, DOI 10.1136/practneurol-2014-001000
   Zesiewicz TA, 2010, NEUROLOGY, V74, P924, DOI 10.1212/WNL.0b013e3181d55f24
   Zesiewicz TA, 2015, PARKINSONISM RELAT D, V21, P514, DOI 10.1016/j.parkreldis.2015.02.025
   Zibetti M, 2013, ACTA NEUROL SCAND, V127, Pe28, DOI 10.1111/ane.12075
   Zis P, 2015, EUR J NEUROL, V22, P1145, DOI 10.1111/ene.12733
   Zis P, 2015, NPJ PARKINSONS DIS, V1, P0, DOI 10.1038/npjparkd.2015.13
NR 95
TC 69
Z9 78
U1 1
U2 30
PU WILEY
PI HOBOKEN
PA 111 RIVER ST, HOBOKEN 07030-5774, NJ USA
SN 0885-3185
EI 1531-8257
J9 MOVEMENT DISORD
JI Mov. Disord.
PD SEP 15
PY 2015
VL 30
IS 11
BP 1490
EP 1503
DI 10.1002/mds.26415
PG 14
WC Clinical Neurology
SC Neurosciences & Neurology
GA CW0AX
UT WOS:000364652400006
PM 26371623
DA 2024-02-02
ER

PT J
AU Ricciardi, L
   De Nigris, F
   Specchia, A
   Fasano, A
AF Ricciardi, Lucia
   De Nigris, Francesca
   Specchia, Alessandro
   Fasano, Alfonso
TI Homotaurine in Parkinson's disease
SO NEUROLOGICAL SCIENCES
LA English
DT Article
DE Homotaurine; Parkinson's disease; Cognitive impairment; Excessive daytime sleepiness
ID alzheimers-disease; memory impairment; normative data; questionnaire; tramiprosate; population; scale
AB Homotaurine is a natural compound of red algae, which has been demonstrated to have a neuroprotective effect and has been evaluated as a possible therapeutic agent for Alzheimer's disease. This was a single blind, randomized, controlled study to evaluate the safety and efficacy of homotaurine in patients with Parkinson's disease (PD) and cognitive impairment. Patients were evaluated at baseline and 6 months later. Assessments included, the evaluation of: motor and non-motor conditions and complications (Unified Parkinson's Disease Rating Scale, UPDRS); disability and quality of life; depression; excessive daytime sleepiness and fatigue. An extensive neuropsychological tests battery was administered evaluating specific cognitive domains: memory, phonemic verbal fluency, executive functions and selective visual attention. After baseline testing, patients were allocated to one of the two groups: (A) treatment group: patients treated with homotaurine 100 mg; (B) control group: patients not treated with homotaurine. Forty-seven patients were evaluated at baseline, 24 (51 %) completed the study (PD-homotaurine: n = 11; 44 % and PD-controls: n = 13; 59 %); discontinuation rate was similar across subjects (p = 1.0). Intention to treat analyses to evaluate homotaurine safety showed mild side effects (gastrointestinal upsetting) in 3 patients. Per protocol analyses of homotaurine efficacy showed no difference between groups. Within group analyses showed that PD-homotaurine patients had better score at UPDRS-I at the end of the study compared to baseline (p = 0.017) and at Epworth Sleepiness Scale (p = 0.01). No other differences were found. No significant difference arose for the PD-ctrl group. Homotaurine is a safe drug. Our data suggest a beneficial effect of homotaurine on excessive sleepiness. Future studies are encouraged to confirm this promising role of homotaurine in promoting the sleep/awake cycle in patients with PD.
C1 [Ricciardi, Lucia] UCL, Inst Neurol, Sobell Dept Motor Neurosci & Movement Disorders, London, England.
   [De Nigris, Francesca] Catholic Univ, Sch Med, Dept Vasc Surg, A Gemelli Univ Hosp, Rome, Italy.
   [Specchia, Alessandro] Sacro Cuore Catholic Univ, Hosp Agostino Gemelli, Dept Geriatr Neurosci & Orthoped, Div Phys Med & Rehabil Teaching, Rome, Italy.
   [Fasano, Alfonso] Univ Toronto, Toronto Western Hosp, Morton & Gloria Shulman Movement Disorders Clin, Toronto, ON M5T 2S8, Canada.
   [Fasano, Alfonso] Univ Toronto, Toronto Western Hosp, Edmond J Safra Program Parkinsons Dis, Div Neurol, Toronto, ON M5T 2S8, Canada.
C3 University of London; University College London; Catholic University of the Sacred Heart; IRCCS Policlinico Gemelli; Catholic University of the Sacred Heart; IRCCS Policlinico Gemelli; University of Toronto; University Health Network Toronto; University of Toronto; University Health Network Toronto
RP Fasano, A (corresponding author), Univ Toronto, Toronto Western Hosp, Morton & Gloria Shulman Movement Disorders Clin, 399 Bathurst St,7 Mc412, Toronto, ON M5T 2S8, Canada.
EM lucia.ricciardi2@gmail.com; alfonso.fasano@gmail.com
CR Aisen PS, 2006, NEUROLOGY, V67, P1757, DOI 10.1212/01.wnl.0000244346.08950.64
   Aisen PS, 2011, ARCH MED SCI, V7, P102, DOI 10.5114/aoms.2011.20612
   Azzi M, 2007, 8 INT C AD PD SALZB, V0, P0
   BECK AT, 1961, ARCH GEN PSYCHIAT, V4, P561, DOI 10.1001/archpsyc.1961.01710120031004
   Blennow K, 2006, LANCET, V368, P387, DOI 10.1016/S0140-6736(06)69113-7
   Bronnick K, 2011, NEUROPSYCHOLOGY, V25, P114, DOI 10.1037/a0020857
   Calabresi P, 2013, LANCET NEUROL, V12, P811, DOI 10.1016/S1474-4422(13)70118-2
   Caltagirone C, 2012, AGING CLIN EXP RES, V24, P580, DOI 10.3275/8585
   Carlesimo GA, 1996, EUR NEUROL, V36, P378, DOI 10.1159/000117297
   Chiaravalloti ND, 2014, MOVEMENT DISORD, V29, P765, DOI 10.1002/mds.25842
   de Lau LML, 2004, NEUROLOGY, V63, P1240, DOI 10.1212/01.WNL.0000140706.52798.BE
   Driver JA, 2009, NEUROLOGY, V72, P432, DOI 10.1212/01.wnl.0000341769.50075.bb
   Fahn S, 1987, RECENT DEV PARKINSON, V0, P0
   FOLSTEIN MF, 1975, J PSYCHIAT RES, V12, P189, DOI 10.1016/0022-3956(75)90026-6
   Gauthier S, 2009, J NUTR HEALTH AGING, V13, P550, DOI 10.1007/s12603-009-0106-x
   Gelb DJ, 1999, ARCH NEUROL-CHICAGO, V56, P33, DOI 10.1001/archneur.56.1.33
   Giladi N, 2000, PARKINSONISM RELAT D, V6, P165, DOI 10.1016/S1353-8020(99)00062-0
   Holroyd S, 2008, NEUROL RES, V30, P493, DOI 10.1179/016164107X251772
   Jenkinson C, 2007, PARKINSONISM RELAT D, V13, P22, DOI 10.1016/j.parkreldis.2006.06.006
   JOHNS MW, 1991, SLEEP, V14, P540, DOI 10.1093/sleep/14.6.540
   KRUPP LB, 1989, ARCH NEUROL-CHICAGO, V46, P1121, DOI 10.1001/archneur.1989.00520460115022
   Mahurin RK, 1993, NEUROPSYCHOLOGY ALZH, V0, P0
   Marra C, 2013, NEUROL SCI, V34, P173, DOI 10.1007/s10072-012-0975-3
   Martorana A, 2014, FRONT AGING NEUROSCI, V6, P0, DOI 10.3389/fnagi.2014.00254
   Pedersen KF, 2008, PARKINSONISM RELAT D, V14, P183, DOI 10.1016/j.parkreldis.2007.07.015
   Rey A, 1941, ARCH PSYCHOLOGIE, V28, P286
   Ricciardi L, 2015, BIOL PSYCHIAT, V77, PE35, DOI 10.1016/j.biopsych.2014.07.027
   Rye DB, 2012, SCI TRANSL MED, V4, P0, DOI 10.1126/scitranslmed.3004685
   Santangelo G, 2015, NEUROL SCI, V36, P585, DOI 10.1007/s10072-014-1995-y
   Stroop JR, 1935, J EXP PSYCHOL, V18, P643, DOI 10.1037/h0054651
   Tomlinson CL, 2010, MOVEMENT DISORD, V25, P2649, DOI 10.1002/mds.23429
   Whittington CJ, 2000, NEUROPSYCHOLOGY, V14, P233, DOI 10.1037//0894-4105.14.2.233
   Winsky-Sommerer R, 2008, NEUROSCIENCE, V154, P595, DOI 10.1016/j.neuroscience.2008.03.081
NR 33
TC 18
Z9 19
U1 1
U2 19
PU SPRINGER-VERLAG ITALIA SRL
PI MILAN
PA VIA DECEMBRIO, 28, MILAN, 20137, ITALY
SN 1590-1874
EI 1590-3478
J9 NEUROL SCI
JI Neurol. Sci.
PD SEP 15
PY 2015
VL 36
IS 9
BP 1581
EP 1587
DI 10.1007/s10072-015-2201-6
PG 7
WC Clinical Neurology; Neurosciences
SC Neurosciences & Neurology
GA CQ0NE
UT WOS:000360292200006
PM 25894843
DA 2024-02-02
ER

PT J
AU Gan-Or, Z
   Mirelman, A
   Postuma, RB
   Arnulf, I
[truncated: 182,507 more chars]
