# Supplementary material for: A bibliometric and visual analysis of Parkinson’s disease sleep disorders: articles from 2008 to 2023
Source: Front Psychiatry. 2024 Oct 17;15:1468568. doi: 10.3389/fpsyt.2024.1468568 (PMC11551719; doi:10.3389/fpsyt.2024.1468568)
Supplement: Supplementary file 1 [file DataSheet1.zip › download2016u91.txt]

PT J
AU Reynolds, GO
   Otto, MW
   Ellis, TD
   Cronin-Golomb, A
AF Reynolds, Gretchen O.
   Otto, Michael W.
   Ellis, Terry D.
   Cronin-Golomb, Alice
TI The Therapeutic Potential of Exercise to Improve Mood, Cognition, and Sleep in Parkinson's Disease
SO MOVEMENT DISORDERS
LA English
DT Review
DE Parkinson's disease; exercise; mood; cognition; sleep
ID quality-of-life; inpatient multidisciplinary rehabilitation; major depressive disorder; nonmotor symptoms; aerobic exercise; older-adults; physical-activity; behavioral therapy; controlled-trial; executive function
AB In addition to the classic motor symptoms, Parkinson's disease (PD) is associated with a variety of nonmotor symptoms that significantly reduce quality of life, even in the early stages of the disease. There is an urgent need to develop evidence-based treatments for these symptoms, which include mood disturbances, cognitive dysfunction, and sleep disruption. We focus here on exercise interventions, which have been used to improve mood, cognition, and sleep in healthy older adults and clinical populations, but to date have primarily targeted motor symptoms in PD. We synthesize the existing literature on the benefits of aerobic exercise and strength training on mood, sleep, and cognition as demonstrated in healthy older adults and adults with PD, and suggest that these types of exercise offer a feasible and promising adjunct treatment for mood, cognition, and sleep difficulties in PD. Across stages of the disease, exercise interventions represent a treatment strategy with the unique ability to improve a range of nonmotor symptoms while also alleviating the classic motor symptoms of the disease. Future research in PD should include nonmotor outcomes in exercise trials with the goal of developing evidence-based exercise interventions as a safe, broad-spectrum treatment approach to improve mood, cognition, and sleep for individuals with PD. (c) 2015 International Parkinson and Movement Disorder Society
C1 [Reynolds, Gretchen O.; Otto, Michael W.; Cronin-Golomb, Alice] Boston Univ, Dept Psychol & Brain Sci, 648 Beacon St,2nd Floor, Boston, MA 02215 USA.
   [Ellis, Terry D.] Boston Univ, Coll Hlth & Rehabil Sci, Sargent Coll, Dept Phys Therapy & Athlet Training, Boston, MA 02215 USA.
   [Ellis, Terry D.] Boston Univ, Coll Hlth & Rehabil Sci, Sargent Coll, Ctr Neurorehabil, Boston, MA 02215 USA.
C3 Boston University; Boston University; Boston University
RP Cronin-Golomb, A (corresponding author), Boston Univ, Dept Psychol & Brain Sci, 648 Beacon St,2nd Floor, Boston, MA 02215 USA.
EM alicecg@bu.edu
FU National Institute of Mental Health [F31MH102961]
CR Aarsland D, 2014, MOVEMENT DISORD, V29, P651, DOI 10.1002/mds.25873
   Aarsland D, 2009, MOVEMENT DISORD, V24, P2175, DOI 10.1002/mds.22589
   Adamson BC, 2015, ARCH PHYS MED REHAB, V96, P1329, DOI 10.1016/j.apmr.2015.01.005
   Ahlskog JE, 2011, MAYO CLIN PROC, V86, P1211, DOI 10.4065/mcp.2011.0443
   Ahlskog JE, 2011, NEUROLOGY, V77, P288, DOI 10.1212/WNL.0b013e318225ab66
   Allen NE, 2012, PARKINSONS DIS-US, V2012, P0, DOI 10.1155/2012/854328
   Allen NE, 2011, MOVEMENT DISORD, V26, P1605, DOI 10.1002/mds.23790
   Allen NE, 2010, MOVEMENT DISORD, V25, P1217, DOI 10.1002/mds.23082
   Altar CA, 1999, TRENDS PHARMACOL SCI, V20, P59, DOI 10.1016/S0165-6147(99)01309-7
   Amick MM, 2007, ARCH CLIN NEUROPSYCH, V22, P957, DOI 10.1016/j.acn.2007.07.004
   Ang ET, 2007, CURR MED CHEM, V14, P2564, DOI 10.2174/092986707782023280
   [Anonymous], 2013, PLOS ONE, V0, P0
   [Anonymous], 2015, KINESIOL REV, V0, P0, DOI DOI 10.1123/KR.2014-0074
   Apaydin H, 2002, ARCH NEUROL-CHICAGO, V59, P102, DOI 10.1001/archneur.59.1.102
   Armento MEA, 2012, J PARKINSON DIS, V2, P135, DOI 10.3233/JPD-2012-12080
   Asmundson GJG, 2013, DEPRESS ANXIETY, V30, P362, DOI 10.1002/da.22043
   Balaban CD, 2002, PHYSIOL BEHAV, V77, P469, DOI 10.1016/S0031-9384(02)00935-6
   Balaban CD, 2001, J ANXIETY DISORD, V15, P53, DOI 10.1016/S0887-6185(00)00042-6
   Barber A, 2012, INT J NEUROSCI, V122, P407, DOI 10.3109/00207454.2012.677882
   Barone P, 2010, LANCET NEUROL, V9, P573, DOI 10.1016/S1474-4422(10)70106-X
   Bhidayasiri Roongroj, 2012, PARKINSONISM RELAT DISORD, V18 Suppl 1, PS110, DOI 10.1016/S1353-8020(11)70035-9
   Björklund A, 2010, PROG BRAIN RES, V184, P325, DOI 10.1016/S0079-6123(10)84017-8
   Blake H, 2009, CLIN REHABIL, V23, P873, DOI 10.1177/0269215509337449
   Blumenthal JA, 1999, ARCH INTERN MED, V159, P2349, DOI 10.1001/archinte.159.19.2349
   Bohnen NI, 2011, BEHAV BRAIN RES, V221, P564, DOI 10.1016/j.bbr.2009.12.048
   Bonnet AM, 2013, GERIATR PSYCHOL NEUR, V11, P295, DOI 10.1684/pnv.2013.0423
   Borek LL, 2006, J CLIN PSYCHIAT, V67, P958, DOI 10.4088/JCP.v67n0613
   Braak H, 2004, CELL TISSUE RES, V318, P121, DOI 10.1007/s00441-004-0956-9
   Brenes GA, 2007, AGING MENT HEALTH, V11, P61, DOI 10.1080/13607860600736372
   Bridgewater KJ, 1996, J NEUROL REHABIL, V10, P233
   Bridle C, 2012, BRIT J PSYCHIAT, V201, P180, DOI 10.1192/bjp.bp.111.095174
   Brück A, 2004, J NEUROL NEUROSUR PS, V75, P1467, DOI 10.1136/jnnp.2003.031237
   Bryant MS, 2012, EUR NEUROL, V67, P326, DOI 10.1159/000335877
   Buman MP, 2010, AM J LIFESTYLE MED, V4, P500, DOI 10.1177/1559827610375532
   Buysse D J, 1989, PSYCHIATRY RES, V28, P193
   Canning CG, 2015, NEUROLOGY, V84, P304, DOI 10.1212/WNL.0000000000001155
   Carod-Artal FJ, 2008, PARKINSONISM RELAT D, V14, P102, DOI 10.1016/j.parkreldis.2007.06.011
   Charidimou A, 2011, PARKINSONS DIS-US, V2011, P0, DOI 10.4061/2011/737523
   Chaudhuri KR, 2009, LANCET NEUROL, V8, P464, DOI 10.1016/S1474-4422(09)70068-7
   Chaudhuri KR, 2009, EXP NEUROL, V216, P247, DOI 10.1016/j.expneurol.2008.12.005
   Chaudhuri KR, 2006, LANCET NEUROL, V5, P235, DOI 10.1016/S1474-4422(06)70373-8
   Chen JJ, 2014, THER ADV NEUROL DISO, V7, P52, DOI 10.1177/1756285613495723
   Claassen DO, 2010, NEUROLOGY, V75, P494, DOI 10.1212/WNL.0b013e3181ec7fac
   Claassen DO, 2011, NAT SCI SLEEP, V3, P125, DOI 10.2147/NSS.S18897
   Colcombe S, 2003, PSYCHOL SCI, V14, P125, DOI 10.1111/1467-9280.t01-1-01430
   Colcombe SJ, 2006, J GERONTOL A-BIOL, V61, P1166, DOI 10.1093/gerona/61.11.1166
   Comella CL, 2007, MOVEMENT DISORD, V22, PS367, DOI 10.1002/mds.21682
   Compta Y, 2011, BRAIN, V134, P1493, DOI 10.1093/brain/awr031
   Conn VS, 2010, ANN BEHAV MED, V39, P128, DOI 10.1007/s12160-010-9172-x
   Connolly BS, 2012, EXPERT REV NEUROTHER, V12, P1439, DOI 10.1586/ern.12.142
   Corcos DM, 2013, MOVEMENT DISORD, V28, P1230, DOI 10.1002/mds.25380
   Nascimento CMC, 2014, GERIATR GERONTOL INT, V14, P259, DOI 10.1111/ggi.12082
   Cronin-Golomb A, 2013, BEHAV NEUROSCI, V127, P135, DOI 10.1037/a0032142
   Crowley K, 2011, NEUROPSYCHOL REV, V21, P41, DOI 10.1007/s11065-010-9154-6
   Cruise KE, 2011, ACTA NEUROL SCAND, V123, P13, DOI 10.1111/j.1600-0404.2010.01338.x
   Dalrymple-Alford JC, 2011, MOVEMENT DISORD, V26, P629, DOI 10.1002/mds.23592
   Dashtipour K, 2015, PARKINSONS DIS-US, V2015, P0, DOI 10.1155/2015/586378
   David FJ, 2015, MOVEMENT DISORD, V30, P1657, DOI 10.1002/mds.26291
   David FJ, 2012, PARKINSONS DIS-US, V2012, P0, DOI 10.1155/2012/124527
   de Paula FR, 2006, MOVEMENT DISORD, V21, P1073, DOI 10.1002/mds.20763
   DeBoer LB, 2012, EXPERT REV NEUROTHER, V12, P1011, DOI 10.1586/ERN.12.73
   Devos H, 2013, MOVEMENT DISORD, V28, P1949, DOI 10.1002/mds.25701
   Dibble LE, 2006, MOVEMENT DISORD, V21, P1444, DOI 10.1002/mds.20997
   Dibble LE, 2015, J NEUROL PHYS THER, V39, P85, DOI 10.1097/NPT.0000000000000086
   Dibble LE, 2009, PARKINSONISM RELAT D, V15, P752, DOI 10.1016/j.parkreldis.2009.04.009
   Diederich NJ, 2012, J NEUROL SCI, V314, P12, DOI 10.1016/j.jns.2011.10.025
   Dirnberger G, 2013, J NEUROPSYCHOL, V7, P193, DOI 10.1111/jnp.12028
   Dissanayaka NNNW, 2014, MOVEMENT DISORD, V29, P967, DOI 10.1002/mds.25937
   Dissanayaka NNW, 2011, J AFFECT DISORDERS, V132, P82, DOI 10.1016/j.jad.2011.01.021
   Dissanayaka NNW, 2010, MOVEMENT DISORD, V25, P838, DOI 10.1002/mds.22833
   Dobkin Roseanne DeFronzo, 2008, EXPERT REV NEUROTHER, V8, P27, DOI 10.1586/14737175.8.1.27
   Duncan GW, 2014, MOVEMENT DISORD, V29, P195, DOI 10.1002/mds.25664
   Dunn AL, 2005, AM J PREV MED, V28, P1, DOI 10.1016/j.amepre.2004.09.003
   Earhart GM, 2013, COMPR PHYSIOL, V3, P833, DOI 10.1002/cphy.c100047
   Ellis T, 2008, PHYS THER, V88, P812, DOI 10.2522/ptj.20070265
   Ellis T, 2013, J NEUROL PHYS THER, V37, P85, DOI 10.1097/NPT.0b013e31829157c0
   Ellis T, 2013, AM J PHYS MED REHAB, V92, P472, DOI 10.1097/PHM.0b013e31828cd466
   Erickson KI, 2012, NEUROSCIENTIST, V18, P82, DOI 10.1177/1073858410397054
   Erickson KI, 2011, P NATL ACAD SCI USA, V108, P3017, DOI 10.1073/pnas.1015950108
   Etnier JL, 2006, BRAIN RES REV, V52, P119, DOI 10.1016/j.brainresrev.2006.01.002
   FACTOR SA, 1990, MOVEMENT DISORD, V5, P280, DOI 10.1002/mds.870050404
   Falvo MJ, 2008, MOVEMENT DISORD, V23, P1, DOI 10.1002/mds.21690
   Farabaugh A, 2010, PSYCHOSOMATICS, V51, P124, DOI 10.1176/appi.psy.51.2.124
   Fernandez HH, 2009, J GERIATR PSYCH NEUR, V22, P223, DOI 10.1177/0891988709335792
   Fisher BE, 2008, ARCH PHYS MED REHAB, V89, P1221, DOI 10.1016/j.apmr.2008.01.013
   Fisher BE, 2013, NEUROREPORT, V24, P509, DOI 10.1097/WNR.0b013e328361dc13
   Foley TE, 2008, NEUROMOL MED, V10, P67, DOI 10.1007/s12017-008-8032-3
   Forbes D, 2013, COCHRANE DB SYST REV, V0, P0, DOI DOI 10.1002/14651858.CD006489.pub3
   Frazzitta G, 2015, NEUROREHAB NEURAL RE, V29, P123, DOI 10.1177/1545968314542981
   Frazzitta G, 2014, NEUROREHAB NEURAL RE, V28, P163, DOI 10.1177/1545968313508474
   Frisina Pasquale G, 2008, NEUROPSYCHIATR DIS TREAT, V4, P81
   Fumagalli F, 2006, PHARMACOGENOMICS J, V6, P95, DOI 10.1038/sj.tpj.6500360
   Gallagher DA, 2012, NEUROBIOL DIS, V46, P581, DOI 10.1016/j.nbd.2011.12.041
   Gaudlitz K, 2015, DEPRESS ANXIETY, V32, P221, DOI 10.1002/da.22337
   Gobbi LTB, 2009, PARKINSONISM RELAT D, V15, P0
   Goodwin VA, 2008, MOVEMENT DISORD, V23, P631, DOI 10.1002/mds.21922
   Goodwin VA, 2011, J NEUROL NEUROSUR PS, V82, P1232, DOI 10.1136/jnnp-2011-300919
   Gorski JA, 2003, J NEUROSCI, V23, P6856
   Grazina R, 2013, REV NEUROSCIENCE, V24, P139, DOI 10.1515/revneuro-2012-0087
   Grinberg LT, 2010, J NEUROL SCI, V289, P81, DOI 10.1016/j.jns.2009.08.021
   Hanna KK, 2012, PARKINSONS DIS-US, V2012, P0, DOI 10.1155/2012/640707
   Haskell WL, 2007, MED SCI SPORT EXER, V39, P1423, DOI 10.1249/mss.0b013e3180616b27
   Havlikova E, 2011, J NEUROL, V258, P2222, DOI 10.1007/s00415-011-6098-6
   He SB, 2012, INT J SPORTS MED, V33, P525, DOI 10.1055/s-0032-1306325
   Heinrichs N, 2001, COGN BEHAV PRACT, V8, P328, DOI 10.1016/S1077-7229(01)80005-5
   Hernandez SSS, 2010, BRAZ J PHYS THER, V14, P68, DOI 10.1590/S1413-35552010000100011
   Heyman E, 2012, PSYCHONEUROENDOCRINO, V37, P844, DOI 10.1016/j.psyneuen.2011.09.017
   Hindle JV, 2013, MOVEMENT DISORD, V28, P1034, DOI 10.1002/mds.25377
   Hirsch MA, 2009, EUR J PHYS REHAB MED, V45, P215
   Holroyd S, 2005, NEUROLOGY, V64, P2134, DOI 10.1212/01.WNL.0000165958.12724.0D
   Howells DW, 2000, EXP NEUROL, V166, P127, DOI 10.1006/exnr.2000.7483
   Huang ZJ, 1999, CELL, V98, P739, DOI 10.1016/S0092-8674(00)81509-3
   Hughes TA, 2004, ACTA NEUROL SCAND, V110, P118, DOI 10.1111/j.1600-0404.2004.00292.x
   Intlekofer KA, 2013, NEUROBIOL DIS, V57, P47, DOI 10.1016/j.nbd.2012.06.011
   Ishihara L, 2006, ACTA NEUROL SCAND, V113, P211, DOI 10.1111/j.1600-0404.2006.00579.x
   Jacob EL, 2010, PARKINSONISM RELAT D, V16, P576, DOI 10.1016/j.parkreldis.2010.06.014
   Kehagia AA, 2013, NEURODEGENER DIS, V11, P79, DOI 10.1159/000341998
   Kehagia AA, 2010, LANCET NEUROL, V9, P1200, DOI 10.1016/S1474-4422(10)70212-X
   King AC, 1997, JAMA-J AM MED ASSOC, V277, P32, DOI 10.1001/jama.277.1.32
   Klempin F, 2013, J NEUROSCI, V33, P8270, DOI 10.1523/JNEUROSCI.5855-12.2013
   Kredlow MA, 2015, J BEHAV MED, V38, P427, DOI 10.1007/s10865-015-9617-6
   Krogh J, 2011, J CLIN PSYCHIAT, V72, P529, DOI 10.4088/JCP.08r04913blu
   Kurtis MM, 2013, PARKINSONISM RELAT D, V19, P1152, DOI 10.1016/j.parkreldis.2013.07.026
   Lamotte G, 2015, J PARKINSON DIS, V5, P21, DOI 10.3233/JPD-140425
   Lautenschlager NT, 2008, JAMA-J AM MED ASSOC, V300, P1027, DOI 10.1001/jama.300.9.1027
   Leckie RL, 2014, FRONT HUM NEUROSCI, V8, P0, DOI 10.3389/fnhum.2014.00985
   Lee HM, 2015, J MOV DISORD, V8, P92, DOI 10.14802/jmd.15003
   Levy G, 2002, MOVEMENT DISORD, V17, P1221, DOI 10.1002/mds.10280
   Li FZ, 2012, NEW ENGL J MED, V366, P511, DOI 10.1056/NEJMoa1107911
   Lieberman A, 2006, ACTA NEUROL SCAND, V113, P1, DOI 10.1111/j.1600-0404.2006.00536.x
   Lin EHB, 2003, JAMA-J AM MED ASSOC, V290, P2428, DOI 10.1001/jama.290.18.2428
   Litvan I, 2012, MOVEMENT DISORD, V27, P349, DOI 10.1002/mds.24893
   Litvan I, 2011, MOVEMENT DISORD, V26, P1814, DOI 10.1002/mds.23823
   Lu B, 2005, NAT REV NEUROSCI, V6, P603, DOI 10.1038/nrn1726
   Mallon L, 2000, INT PSYCHOGERIATR, V12, P295, DOI 10.1017/S1041610200006414
   Mamikonyan E, 2009, PARKINSONISM RELAT D, V15, P226, DOI 10.1016/j.parkreldis.2008.05.006
   McKinlay A, 2008, PARKINSONISM RELAT D, V14, P37, DOI 10.1016/j.parkreldis.2007.05.009
   Mehrholz J, 2010, COCHRANE DB SYST REV, V0, P0, DOI DOI 10.1002/14651858.CD007830.pub2
   Meireles Joana, 2012, FRONT NEUROL, V3, P88, DOI 10.3389/fneur.2012.00088
   Melancon MO, 2014, PATHOL BIOL, V62, P276, DOI 10.1016/j.patbio.2014.07.004
   Menza M, 2009, NEUROLOGY, V72, P886, DOI 10.1212/01.wnl.0000336340.89821.b3
   Menza M, 2010, MOVEMENT DISORD, V25, PS117, DOI 10.1002/mds.22788
   Merom D, 2008, J ANXIETY DISORD, V22, P959, DOI 10.1016/j.janxdis.2007.09.010
   Millan MJ, 2003, PROG NEUROBIOL, V70, P83, DOI 10.1016/s0301-0082(03)00087-X
   Miller IN, 2013, BEHAV NEUROSCI, V127, P175, DOI 10.1037/a0031357
   Mogi M, 1999, NEUROSCI LETT, V270, P45, DOI 10.1016/S0304-3940(99)00463-2
   Monti JM, 2011, SLEEP MED REV, V15, P269, DOI 10.1016/j.smrv.2010.11.003
   Monticone M, 2015, MOVEMENT DISORD, V30, P1050, DOI 10.1002/mds.26256
   Moore CG, 2013, CONTEMP CLIN TRIALS, V36, P90, DOI 10.1016/j.cct.2013.06.002
   Morin CM, 2006, SLEEP MED, V7, P123, DOI 10.1016/j.sleep.2005.08.008
   Mota-Pereira J, 2011, J PSYCHIATR RES, V45, P1657, DOI 10.1016/j.jpsychires.2011.08.008
   Mura G, 2014, CNS SPECTRUMS, V19, P496, DOI 10.1017/S1092852913000953
   Murray DK, 2014, TRANSL NEURODEGENER, V3, P0, DOI 10.1186/2047-9158-3-5
   Muslimovic D, 2005, NEUROLOGY, V65, P1239, DOI 10.1212/01.wnl.0000180516.69442.95
   Neikrug AB, 2013, J CLIN SLEEP MED, V9, P1119, DOI 10.5664/jcsm.3148
   Nocera JR, 2010, NEUROCASE, V16, P301, DOI 10.1080/13554790903559663
   Oertel-Knöchel V, 2014, EUR ARCH PSY CLIN N, V264, P589, DOI 10.1007/s00406-014-0485-9
   Oguru M, 2010, J GERIATR PSYCH NEUR, V23, P35, DOI 10.1177/0891988709351834
   Ohayon MM, 2004, SLEEP, V27, P1255, DOI 10.1093/sleep/27.7.1255
   Ohayon MM, 2002, SLEEP MED REV, V6, P97, DOI 10.1053/smrv.2002.0186
   Palanci J, 2011, AM J GERIAT PSYCHIAT, V19, P907, DOI 10.1097/JGP.0b013e318227fa37
   Palazidou E, 2012, BRIT MED BULL, V101, P127, DOI 10.1093/bmb/lds004
   Pappert EJ, 1999, MOVEMENT DISORD, V14, P117, DOI 10.1002/1531-8257(199901)14:1<117::AID-MDS1019>3.0.CO;2-0
   Parain K, 1999, NEUROREPORT, V10, P557, DOI 10.1097/00001756-199902250-00021
   Park A, 2014, PARKINSONISM RELAT D, V20, P106, DOI 10.1016/j.parkreldis.2013.10.003
   Park A, 2009, J NEUROL, V256, PS293, DOI 10.1007/s00415-009-5240-1
   Parkinson J, 2002, J NEUROPSYCH CLIN N, V14, P223, DOI 10.1176/appi.neuropsych.14.2.223
   Pedroso RV, 2012, ARCH GERONTOL GERIAT, V54, P348, DOI 10.1016/j.archger.2011.05.029
   Penninx BWJH, 2002, J GERONTOL B-PSYCHOL, V57, PP124, DOI 10.1093/geronb/57.2.P124
   PETRUZZELLO SJ, 1991, SPORTS MED, V11, P143, DOI 10.2165/00007256-199111030-00002
   Petzinger GM, 2013, LANCET NEUROL, V12, P716, DOI 10.1016/S1474-4422(13)70123-6
   Petzinger GM, 2010, MOVEMENT DISORD, V25, PS141, DOI 10.1002/mds.22782
   Pfeiffer HCV, 2014, ACTA NEUROL SCAND, V129, P307, DOI 10.1111/ane.12189
   Poewe W, 2008, EUR J NEUROL, V15, P14, DOI 10.1111/j.1468-1331.2008.02056.x
   Pontone GM, 2013, AM J GERIAT PSYCHIAT, V21, P520, DOI 10.1016/j.jagp.2012.10.023
   Pontone GM, 2009, MOVEMENT DISORD, V24, P1333, DOI 10.1002/mds.22611
   Porritt MJ, 2005, EXP NEUROL, V192, P226, DOI 10.1016/j.expneurol.2004.11.030
   Potashkin JA, 2011, PARKINSONS DIS-US, V2011, P0, DOI 10.4061/2011/658083
   Prediger RDS, 2012, NEUROPHARMACOLOGY, V62, P115, DOI 10.1016/j.neuropharm.2011.08.039
   Richard IH, 2012, NEUROLOGY, V78, P1229, DOI 10.1212/WNL.0b013e3182516244
   Rocha FL, 2013, J PSYCHOPHARMACOL, V27, P417, DOI 10.1177/0269881113478282
   Salehi I, 2014, J PSYCHIATR RES, V57, P117, DOI 10.1016/j.jpsychires.2014.06.018
   Santangelo G, 2009, J NEUROL, V256, P632, DOI 10.1007/s00415-009-0146-5
   Sawada Y, 2012, PLOS ONE, V7, P0, DOI 10.1371/journal.pone.0038498
   Schenkman M, 2012, PHYS THER, V92, P1395, DOI 10.2522/ptj.20110472
   Schiehser DM, 2009, ARCH CLIN NEUROPSYCH, V24, P699, DOI 10.1093/arclin/acp064
   Schrag A, 2006, PARKINSONISM RELAT D, V12, P35, DOI 10.1016/j.parkreldis.2005.06.011
   Seppi K, 2011, MOVEMENT DISORD, V26, PS42, DOI 10.1002/mds.23884
   Shulman LM, 2013, JAMA NEUROL, V70, P183, DOI 10.1001/jamaneurol.2013.646
   Smith PJ, 2010, PSYCHOSOM MED, V72, P239, DOI 10.1097/PSY.0b013e3181d14633
   States RA, 2011, J NEUROL PHYS THER, V35, P122, DOI 10.1097/NPT.0b013e31822a0026
   Stathopoulou G, 2006, CLIN PSYCHOL-SCI PR, V13, P179, DOI 10.1111/j.1468-2850.2006.00021.x
   Stavitsky K, 2010, PARKINSONISM RELAT D, V16, P280, DOI 10.1016/j.parkreldis.2010.02.001
   Stavitsky K, 2012, J INT NEUROPSYCH SOC, V18, P108, DOI 10.1017/S1355617711001482
   Stavitsky K, 2011, COGN BEHAV NEUROL, V24, P43, DOI 10.1097/WNN.0b013e31821a4a95
   Stocchi F, 1998, J NEUROL, V245, PS15, DOI 10.1007/PL00007731
   Svenningsson P, 2012, LANCET NEUROL, V11, P697, DOI 10.1016/S1474-4422(12)70152-7
   Szuhany KL, 2015, J PSYCHIATR RES, V60, P56, DOI 10.1016/j.jpsychires.2014.10.003
   Tabak R, 2013, J NEUROL PHYS THER, V37, P58, DOI 10.1097/NPT.0b013e31829219bc
   Tajiri N, 2010, BRAIN RES, V1310, P200, DOI 10.1016/j.brainres.2009.10.075
   Tanaka K, 2009, BRAIN COGNITION, V69, P435, DOI 10.1016/j.bandc.2008.09.008
   Trenkwalder C, 2011, MOVEMENT DISORD, V26, P90, DOI 10.1002/mds.23441
   Troeung L, 2014, BMC PSYCHIATRY, V14, P0, DOI 10.1186/1471-244X-14-19
   Troeung L, 2013, PLOS ONE, V8, P0, DOI 10.1371/journal.pone.0079510
   Uc EY, 2009, NEUROLOGY, V73, P2112, DOI 10.1212/WNL.0b013e3181c67b77
   Uc EY, 2014, NEUROLOGY, V83, P413, DOI 10.1212/WNL.0000000000000644
   Uchida Sunao, 2012, FRONT NEUROL, V3, P48, DOI 10.3389/fneur.2012.00048
   van der Kolk NM, 2013, MOVEMENT DISORD, V28, P1587, DOI 10.1002/mds.25658
   van Eijkeren FJM, 2008, MOVEMENT DISORD, V23, P2239, DOI 10.1002/mds.22293
   van Praag H, 2005, J NEUROSCI, V25, P8680, DOI 10.1523/JNEUROSCI.1731-05.2005
   Vaynman S, 2004, EUR J NEUROSCI, V20, P2580, DOI 10.1111/j.1460-9568.2004.03720.x
   Veazey C, 2005, J NEUROPSYCH CLIN N, V17, P310, DOI 10.1176/appi.neuropsych.17.3.310
   Veazey C, 2009, J CLIN PSYCHOL MED S, V16, P243, DOI 10.1007/s10880-009-9167-6
   Voss MW, 2013, HUM BRAIN MAPP, V34, P2972, DOI 10.1002/hbm.22119
   Voss MW, 2013, BRAIN BEHAV IMMUN, V28, P90, DOI 10.1016/j.bbi.2012.10.021
   Walsh K, 2001, POSTGRAD MED J, V77, P89, DOI 10.1136/pmj.77.904.89
   Weinstein AM, 2012, BRAIN BEHAV IMMUN, V26, P811, DOI 10.1016/j.bbi.2011.11.008
   Weintraub D, 2003, J GERIATR PSYCH NEUR, V16, P178, DOI 10.1177/0891988703256053
   Weintraub D, 2004, J AM GERIATR SOC, V52, P784, DOI 10.1111/j.1532-5415.2004.52219.x
   Weintraub D, 2011, PARKINSONS DISEASE: NON-MOTOR AND NON-DOPAMINERGIC FEATURES, V0, P193
   Weintraub D, 2012, BRAIN, V135, P170, DOI 10.1093/brain/awr277
   Weintraub D, 2011, MOVEMENT DISORD, V26, P1022, DOI 10.1002/mds.23664
   Williams-Gray CH, 2007, BRAIN, V130, P1787, DOI 10.1093/brain/awm111
   Williams-Gray CH, 2009, BRAIN, V132, P2958, DOI 10.1093/brain/awp245
   Wipfli B, 2011, SCAND J MED SCI SPOR, V21, P474, DOI 10.1111/j.1600-0838.2009.01049.x
   Wipfli BM, 2008, J SPORT EXERCISE PSY, V30, P392, DOI 10.1123/jsep.30.4.392
   Wood LD, 2010, DRUG AGING, V27, P295, DOI 10.2165/11318330-000000000-00000
   Yang S, 2012, J GERIATR PSYCH NEUR, V25, P113, DOI 10.1177/0891988712445096
NR 229
TC 88
Z9 102
U1 3
U2 76
PU WILEY
PI HOBOKEN
PA 111 RIVER ST, HOBOKEN 07030-5774, NJ USA
SN 0885-3185
EI 1531-8257
J9 MOVEMENT DISORD
JI Mov. Disord.
PD JAN 15
PY 2016
VL 31
IS 1
BP 23
EP 38
DI 10.1002/mds.26484
PG 16
WC Clinical Neurology
SC Neurosciences & Neurology
GA DC7WL
UT WOS:000369431300006
PM 26715466
DA 2024-02-03
ER

PT J
AU Ou, RW
   Yang, J
   Cao, B
   Wei, QQ
   Chen, K
   Chen, XP
   Zhao, B
   Wu, Y
   Song, W
   Shang, HF
AF Ou, Ruwei
   Yang, Jing
   Cao, Bei
   Wei, Qianqian
   Chen, Ke
   Chen, Xueping
   Zhao, Bi
   Wu, Ying
   Song, Wei
   Shang, Huifang
TI Progression of non-motor symptoms in Parkinson's disease among different age populations: A two-year follow-up study
SO JOURNAL OF THE NEUROLOGICAL SCIENCES
LA English
DT Article
DE Parkinson's disease; Progression; Non-motor symptoms; Age
ID quality-of-life; gender-differences; diagnosis; impact
AB Background: Non-motor symptoms (NMS) are gaining increasing relevance in the management of Parkinson's disease (PD), but little is known about their progression, especially among patients with different ages. Methods: A total of 117 PD patients who were divided into four age groups (<50, 50-60, 60-70, and >70 years old) were included to assess NMS at baseline and follow-up visit (21.6 +/- 5.6 months). The frequency and severity of NMS were assessed using the Non-Motor Symptom Scale (NMSS). Results: After adjusting for confounding factors, patients at the last visit had significantly higher frequency of "Difficulty falling asleep" item (p = 0.034) and "Urinary" domain (p = 0.017), and higher total NMSS score (p = 0.011) as well as scores for "Sleep/fatigue" (p = 0.013) and "Sexual dysfunction" (p = 0.014) domains and scores for "Fatigue" (p = 0.004), "Lack of motivation" (p = 0.033), "Interest in sex" (p = 0.014) and "Problems having sex" (p = 0.031) items than patients at baseline. The frequency changes of each NMS among four age groups exhibited an anfractuous result, while the annual severity changes of each NMS were not significant different among four age groups. Multinomial logistic regression model indicated that age had no correlation with the changes of NMS frequency and severity. Conclusions: The severity of NMS in PD tends to become progressively worse with the course of the disease. Age is not related to the progression of NMS in PD. (C) 2015 Elsevier B.V. All rights reserved.
C1 [Ou, Ruwei; Yang, Jing; Cao, Bei; Wei, Qianqian; Chen, Ke; Chen, Xueping; Zhao, Bi; Wu, Ying; Song, Wei; Shang, Huifang] Sichuan Univ, Dept Neurol, West China Hosp, Chengdu 610041, Sichuan, Peoples R China.
C3 Sichuan University
RP Shang, HF (corresponding author), Sichuan Univ, Dept Neurol, West China Hosp, Chengdu 610041, Sichuan, Peoples R China.
EM hfshang2002@126.com
FU National Science Fund of China [81571247]; National Basic Research Program of China [2015CB856400]; Science and Technology Bureau Fund of Sichuan Province [2014FZ0072]
CR Barone P, 2009, MOVEMENT DISORD, V24, P1641, DOI 10.1002/mds.22643
   CALNE DB, 1992, ANN NEUROL, V32, PS125, DOI 10.1002/ana.410320721
   Chaudhuri KR, 2006, LANCET NEUROL, V5, P235, DOI 10.1016/S1474-4422(06)70373-8
   Cosentino C, 2013, ARQ NEURO-PSIQUIAT, V71, P216, DOI 10.1590/0004-282X20130005
   Erro R, 2013, J NEUROL NEUROSUR PS, V84, P14, DOI 10.1136/jnnp-2012-303419
   Gan J, 2014, J CLIN NEUROSCI, V21, P751, DOI 10.1016/j.jocn.2013.07.015
   Goetz CG, 2008, MOVEMENT DISORD, V23, P2129, DOI 10.1002/mds.22340
   Golab-Janowska Monika, 2011, ROCZNIKI POMORSKIEJ AKADEMII MEDYCZNEJ W SZCZECINIE, V57, P11
   Guo XY, 2013, PARKINSONISM RELAT D, V19, P961, DOI 10.1016/j.parkreldis.2013.06.009
   Guo XY, 2013, J NEUROL SCI, V330, P32, DOI 10.1016/j.jns.2013.03.022
   HOEHN MM, 1967, NEUROLOGY, V17, P427, DOI 10.1212/WNL.17.5.427
   HUGHES AJ, 1992, J NEUROL NEUROSUR PS, V55, P181, DOI 10.1136/jnnp.55.3.181
   Jia Shu-hong, 2010, ZHONGHUA YI XUE ZA ZHI, V90, P1886
   Krishnan S, 2011, MOVEMENT DISORD, V26, P2110, DOI 10.1002/mds.23826
   Martinez-Martin P, 2015, EUR J NEUROL, V22, P37, DOI 10.1111/ene.12165
   Martinez-Martin P, 2011, MOVEMENT DISORD, V26, P399, DOI 10.1002/mds.23462
   Moccia M, 2015, EUR J NEUROL, V22, P93, DOI 10.1111/ene.12533
   Müller B, 2013, PARKINSONISM RELAT D, V19, P1027, DOI 10.1016/j.parkreldis.2013.07.010
   Picillo M, 2014, PARKINSONISM RELAT D, V20, P850, DOI 10.1016/j.parkreldis.2014.04.023
   Picillo M, 2013, J NEUROL, V260, P1724, DOI 10.1007/s00415-013-6851-0
   Song W, 2014, PARKINSONISM RELAT D, V20, P149, DOI 10.1016/j.parkreldis.2013.10.005
   Szewczyk-Krolikowski K, 2014, PARKINSONISM RELAT D, V20, P99, DOI 10.1016/j.parkreldis.2013.09.025
   Tomlinson CL, 2010, MOVEMENT DISORD, V25, P2649, DOI 10.1002/mds.23429
   Wang G, 2009, CLIN NEUROL NEUROSUR, V111, P523, DOI 10.1016/j.clineuro.2009.02.005
   Wu Y, 2014, J NEUROL SCI, V340, P144, DOI 10.1016/j.jns.2014.03.014
   Wüllner U, 2007, EUR J NEUROL, V14, P1405, DOI 10.1111/j.1468-1331.2007.01982.x
NR 28
TC 26
Z9 26
U1 0
U2 15
PU ELSEVIER
PI AMSTERDAM
PA RADARWEG 29, 1043 NX AMSTERDAM, NETHERLANDS
SN 0022-510X
EI 1878-5883
J9 J NEUROL SCI
JI J. Neurol. Sci.
PD JAN 15
PY 2016
VL 360
IS 
BP 72
EP 77
DI 10.1016/j.jns.2015.11.047
PG 6
WC Clinical Neurology; Neurosciences
SC Neurosciences & Neurology
GA DD1KR
UT WOS:000369681100017
PM 26723977
DA 2024-02-03
ER

PT J
AU Zeng, BY
   Zhao, KC
AF Zeng, Bai-Yun
   Zhao, Kaicun
TI Effect of Acupuncture on the Motor and Nonmotor Symptoms in Parkinson's DiseaseA Review of Clinical Studies
SO CNS NEUROSCIENCE & THERAPEUTICS
LA English
DT Review
DE Acupuncture; Motor symptoms; Nonmotor symptoms; Parkinson's disease
ID electroacupuncture stimulation; complementary therapy; alternative therapy; blood-pressure; basal ganglia; outpatients; depression; frequency; medicine
AB Parkinson's disease is a neurodegenerative disorder. Parkinson's clinical feature is characterized by its motor manifestations, although its many nonmotor symptoms occur earlier and have more profound impact on the quality of patient's life. Acupuncture has been increasingly popular and has been used to treat patients with Parkinson's. In this article, we have studied the clinical reports of acupuncture treatment for Parkinson's, which were listed in Medline, PubMed, EMBASE, CNKI, and CINAHL databases in the past 15years. It was found that acupuncture either manual or electroacupuncture stimulation at specific acupoints relieved some motor symptoms in patients with Parkinson's and markedly improved many nonmotor symptoms such as psychiatric disorders, sleep problems, and gastrointestinal symptoms. When it was used as an adjunct for levodopa, acupuncture improved therapeutic efficacy and reduced dosage and the occurrence of side effects of levodopa. However, the results were constrained by small sample sizes, methodological flaws, and blinding methods of studies. Although the evidence for the effectiveness of acupuncture for treating Parkinson's is inconclusive, therapeutic potential of acupuncture seems quite promising. More studies, either comparative effectiveness research or high-quality placebo-controlled clinical studies are warranted.
C1 [Zeng, Bai-Yun] Kings Coll London, Fac Life Sci & Med, Inst Pharmaceut Sci, Neurodegenerat Dis Res Grp, London SE1 1UL, England.
   [Zhao, Kaicun] Middlesex Univ, Dept Nat Sci, London N17 8HR, England.
C3 University of London; King's College London; Middlesex University
RP Zeng, BY (corresponding author), Kings Coll London, Fac Life Sci & Med, Inst Pharmaceut Sci, Neurodegenerat Dis Res Grp, London SE1 1UL, England.
EM b.zeng@kcl.ac.uk
CR Abbott RD, 2007, MOVEMENT DISORD, V22, P1581, DOI 10.1002/mds.21560
   Arvidsdotter T, 2014, BMC COMPLEM ALTERN M, V14, P0, DOI 10.1186/1472-6882-14-210
   Bonnet AM, 2012, PARKINSONS DIS-US, V2012, P0, DOI 10.1155/2012/198316
   Chae Y, 2009, MOVEMENT DISORD, V24, P1794, DOI 10.1002/mds.22673
   Chaudhuri KR, 2011, PARKINSONISM RELAT D, V17, P717, DOI 10.1016/j.parkreldis.2011.02.018
   Chaudhuri KR, 2009, PARKINSONISM RELAT D, V15, PS101, DOI 10.1016/S1353-8020(09)70845-4
   Chaudhuri KR, 2007, MOVEMENT DISORD, V22, P1901, DOI 10.1002/mds.21596
   Chaudhuri KR, 2006, LANCET NEUROL, V5, P235, DOI 10.1016/S1474-4422(06)70373-8
   Chen Yi-Liang, 2012, ZHONGGUO ZHEN JIU, V32, P215
   Cho SY, 2012, PARKINSONISM RELAT D, V18, P948, DOI 10.1016/j.parkreldis.2012.04.030
   Connolly BS, 2014, JAMA-J AM MED ASSOC, V311, P1670, DOI 10.1001/jama.2014.3654
   Cristian A, 2005, MOVEMENT DISORD, V20, P1185, DOI 10.1002/mds.20503
   LIMA Flavia Altaf da Rocha, 2013, ARQ. GASTROENTEROL., V50, P202, DOI 10.1590/S0004-28032013000200036
   Dong Q., 2002, SHANGHAI J ACUPUNCTU, V21, P38
   EDWARDS LL, 1991, MOVEMENT DISORD, V6, P151, DOI 10.1002/mds.870060211
   Eng ML, 2006, J ALTERN COMPLEM MED, V12, P395, DOI 10.1089/acm.2006.12.395
   Ferrer I, 2011, PARKINSONS DIS-US, V2011, P0, DOI 10.4061/2011/708404
   Ferry P, 2002, POSTGRAD MED J, V78, P612, DOI 10.1136/pmj.78.924.612
   Frisina PG, 2009, PARKINSONISM RELAT D, V15, P144, DOI 10.1016/j.parkreldis.2008.04.038
   Gallagher DA, 2012, NEUROBIOL DIS, V46, P581, DOI 10.1016/j.nbd.2011.12.041
   Garcia-Ruiz PJ, 2014, J NEUROL SCI, V338, P30, DOI 10.1016/j.jns.2014.01.002
   Golub RM, 2012, JAMA-J AM MED ASSOC, V307, P1643, DOI 10.1001/jama.2012.490
   Hornykiewicz O, 2001, J CHEM NEUROANAT, V22, P3, DOI 10.1016/S0891-0618(01)00100-4
   Hotta H, 2010, GERIATR GERONTOL INT, V10, PS127, DOI 10.1111/j.1447-0594.2010.00592.x
   Jiang Xue-mei, 2006, NAN FANG YI KE DA XUE XUE BAO, V26, P114
   Kim YK, 2005, NEUROSCI LETT, V384, P133, DOI 10.1016/j.neulet.2005.04.068
   Langevin HM, 2002, FASEB J, V16, P872, DOI 10.1096/fj.01-0925fje
   Lee MS, 2008, MOVEMENT DISORD, V23, P1505, DOI 10.1002/mds.21993
   Lee SY, 2009, AM J CHINESE MED, V37, P1013, DOI 10.1142/S0192415X09007624
   Lei H, 2014, NEUROLOGY S10, V82, P0
   Li P, 2015, MED ACUPUNCT, V27, P253, DOI 10.1089/acu.2015.1106
   Liang X, 2014, INT J TRAD CHIN MED, V36, P613
   Liu XY, 2004, EXP NEUROL, V189, P189, DOI 10.1016/j.expneurol.2004.05.028
   LIU ZS, 2013, EVID-BASED COMPL ALT, V2013, P0, DOI 10.1155/2013/543174
   Lökk J, 2010, PARKINSONISM RELAT D, V16, P540, DOI 10.1016/j.parkreldis.2010.06.007
   Longhurst JC, 2013, INT REV NEUROBIOL, V111, P257, DOI 10.1016/B978-0-12-411545-3.00013-4
   MacPherson H, 2012, BMC GASTROENTEROL, V12, P0, DOI 10.1186/1471-230X-12-150
   Na BJ, 2009, NEUROSCI LETT, V464, P1, DOI 10.1016/j.neulet.2009.08.009
   OSullivan SS, 2008, MOVEMENT DISORD, V23, P101, DOI 10.1002/mds.21813
   Obeso JA, 2008, ANN NEUROL, V64, PS30, DOI 10.1002/ana.21481
   Olanow CW, 2013, ANN NEUROL, V74, P337, DOI 10.1002/ana.24011
   Park HJ, 2003, EXP NEUROL, V180, P92, DOI 10.1016/S0014-4886(02)00031-6
   Pecci C, 2010, MOVEMENT DISORD, V25, P2094, DOI 10.1002/mds.23235
   Pfeiffer RF, 2011, PARKINSONISM RELAT D, V17, P10, DOI 10.1016/j.parkreldis.2010.08.003
   Politis M, 2010, NEUROLOGY, V75, P1920, DOI 10.1212/WNL.0b013e3181feb2ab
   Posadzki P, 2012, CLIN MED, V12, P505, DOI 10.7861/clinmedicine.12-6-505
   Rabinstein AA, 2003, NEUROLOGIST, V9, P137, DOI 10.1097/00127893-200305000-00002
   Rajendran PR, 2001, NEUROLOGY, V57, P790, DOI 10.1212/WNL.57.5.790
   Reijnders JSAM, 2009, PARKINSONISM RELAT D, V15, P379, DOI 10.1016/j.parkreldis.2008.09.003
   Ren Xiao-ming, 2008, J TRADIT CHIN MED, V28, P255
   Sakakibara R, 2008, J NEURAL TRANSM, V115, P443, DOI 10.1007/s00702-007-0855-9
   Salat D, 2013, J PARKINSON DIS, V3, P255, DOI 10.3233/JPD-130186
   Shulman LM, 2002, MOVEMENT DISORD, V17, P799, DOI 10.1002/mds.10134
   Takahashi T, 2011, NEUROMODULATION, V14, P8, DOI 10.1111/j.1525-1403.2010.00295.x
   Tan LCS, 2006, MOVEMENT DISORD, V21, P86, DOI 10.1002/mds.20662
   Walter U, 2007, BRAIN, V130, P1799, DOI 10.1093/brain/awm017
   Wu Jia-Ni, 2014, ZHONGGUO ZHEN JIU, V34, P521
   Xia Yi, 2012, ZHONGGUO ZHEN JIU, V32, P1071
   Yang DH, 2006, CHINESE J CLIN REHAB, V10, P14, DOI 10.3321/j.issn:1673-8225.2006.19.004
   Yu YP, 2010, BRAIN RES, V1336, P58, DOI 10.1016/j.brainres.2010.04.020
   Yuan Ying, 2014, ZHONGGUO ZHEN JIU, V34, P53
   Zeng BY, 2013, INT REV NEUROBIOL, V111, P141, DOI 10.1016/B978-0-12-411545-3.00007-9
   Zhang ZJ, 2012, PLOS ONE, V7, P0, DOI 10.1371/journal.pone.0029651
   Zhao KC, 2013, INT REV NEUROBIOL, V111, P217, DOI 10.1016/B978-0-12-411545-3.00011-0
   Zhou Yan-Li, 2012, ZHEN CI YAN JIU, V37, P302
   Zou Y., 2006, J ACUPUNCT TUINA SCI, V4, P211
NR 66
TC 38
Z9 40
U1 1
U2 31
PU WILEY
PI HOBOKEN
PA 111 RIVER ST, HOBOKEN 07030-5774, NJ USA
SN 1755-5930
EI 1755-5949
J9 CNS NEUROSCI THER
JI CNS Neurosci. Ther.
PD MAY 15
PY 2016
VL 22
IS 5
BP 333
EP 341
DI 10.1111/cns.12507
PG 9
WC Neurosciences; Pharmacology & Pharmacy
SC Neurosciences & Neurology; Pharmacology & Pharmacy
GA DJ7FP
UT WOS:000374377600001
PM 26843036
DA 2024-02-03
ER

PT J
AU Ciric, J
   Lazic, K
   Petrovic, J
   Kalauzi, A
   Saponjic, J
AF Ciric, Jelena
   Lazic, Katarina
   Petrovic, Jelena
   Kalauzi, Aleksandar
   Saponjic, Jasna
TI Age-related disorders of sleep and motor control in the rat models of functionally distinct cholinergic neuropathology
SO BEHAVIOURAL BRAIN RESEARCH
LA English
DT Article
DE Aging; Sleep; Cortical drive; The pedunculopontine tegmental nucleus; The nucleus basalis; Cholinergic neuronal loss
ID pedunculopontine tegmental nucleus; deep brain-stimulation; rem-sleep; behavior disorder; respiratory pattern; basal forebrain; corticomuscular coherence; alzheimers-disease; neurodegenerative disease; transitions structure
AB We studied the impact of aging during sleep in the rat models of Alzheimer's (AD) and Parkinson's (PD) disease cholinergic neuropathology to determine the possible different and earlier onset of age-related sleep disorder during the neurodegenerative diseases vs. healthy aging. We used the bilateral nucleus basalis (NB) and pedunculopontine tegmental nucleus (PPT) lesioned rats as the in vivo models of functionally distinct cholinergic neuropathology, and we followed the impact of aging on sleep architecture, the electroencephalographic (EEG) microstructure and motor control across sleep/wake states. Our results have shown for the first time that the earliest signs of aging during distinct cholinergic neuropathology were expressed through a different and topographically specific EEG microstructure during rapid eye movement sleep (REM). EEG delta amplitude attenuation within the sensorimotor cortex (SMCx) during REM was the earliest sign of aging in the NB lesion. EEG sigma amplitude augmentation within the motor cortex (MCx) during REM was the earliest sign of aging in the PPT lesion. In addition, aging was differently expressed through the SMCx drive alterations, but it was commonly expressed through the MCx drive alterations during all sleep/wake states. Our study provided evidence of distinct REM sleep disorders and sleep state related cortical drives as the signs of aging onset during functionally distinct cholinergic neuropathologies (NB lesion vs. PPT lesion). (C) 2015 Elsevier B.V. All rights reserved.
C1 [Ciric, Jelena; Lazic, Katarina; Petrovic, Jelena; Saponjic, Jasna] Univ Belgrade, Dept Neurobiol, Inst Biol Res Sinisa Stankovic, Despot Stefan Blvd 142, Belgrade 11060, Serbia.
   [Kalauzi, Aleksandar] Univ Belgrade, Dept Life Sci, Inst Multidisciplinary Res, Belgrade 11030, Serbia.
C3 University of Belgrade; University of Belgrade
RP Saponjic, J (corresponding author), Univ Belgrade, Dept Neurobiol, Inst Biol Res Sinisa Stankovic, Despot Stefan Blvd 142, Belgrade 11060, Serbia.
EM jasnasap@ibiss.bg.ac.rs
FU Serbian Ministry of Education, Science and Technological Development [OI 173022]
CR Alam M, 2011, BRAIN, V134, P11, DOI 10.1093/brain/awq322
   Boeve BF, 2007, BRAIN, V130, P2770, DOI 10.1093/brain/awm056
   Boeve BF, 2013, LANCET NEUROL, V12, P469, DOI 10.1016/S1474-4422(13)70054-1
   Bohnen NI, 2009, NEUROLOGY, V73, P1670, DOI 10.1212/WNL.0b013e3181c1ded6
   Bohnen NI, 2011, BEHAV BRAIN RES, V221, P564, DOI 10.1016/j.bbr.2009.12.048
   Ciric J, 2015, MECH AGEING DEV, V146, P12, DOI 10.1016/j.mad.2015.03.002
   Datta S, 2007, NEUROSCI BIOBEHAV R, V31, P775, DOI 10.1016/j.neubiorev.2007.02.004
   Dringenberg HC, 2000, BEHAV BRAIN RES, V115, P235, DOI 10.1016/S0166-4328(00)00261-8
   Dringenberg HC, 2003, NEUROSCIENCE, V119, P839, DOI 10.1016/S0306-4522(03)00197-0
   Feinberg I, 2002, PHARMACOL BIOCHEM BE, V73, P467, DOI 10.1016/S0091-3057(02)00843-2
   Garcia-Rill E, 2015, J NEURAL TRANSM, V122, P225, DOI 10.1007/s00702-014-1243-x
   GarciaRill E, 1997, MED HYPOTHESES, V49, P379, DOI 10.1016/S0306-9877(97)90083-9
   GARCIARILL E, 1991, PROG NEUROBIOL, V36, P363, DOI 10.1016/0301-0082(91)90016-T
   GARCIARILL E, 1986, BRAIN RES REV, V11, P47, DOI 10.1016/0165-0173(86)90009-3
   Gottselig JM, 2002, BRAIN, V125, P373, DOI 10.1093/brain/awf021
   Inglis WL, 1997, BRAIN RES, V755, P17, DOI 10.1016/S0006-8993(97)00101-7
   Iranzo A, 2013, LANCET NEUROL, V12, P443, DOI 10.1016/S1474-4422(13)70056-5
   Iranzo A, 2006, LANCET NEUROL, V5, P572, DOI 10.1016/S1474-4422(06)70476-8
   Jenkinson N, 2009, MOVEMENT DISORD, V24, P319, DOI 10.1002/mds.22189
   Ju YE, 2011, SLEEP MED, V12, P278, DOI 10.1016/j.sleep.2010.07.022
   Jung K.Y., 2012, FRONT NEUROL, V3, P1
   Kamp D, 2013, AGE, V35, P49, DOI 10.1007/s11357-011-9329-y
   Kaur S, 2008, J NEUROSCI, V28, P491, DOI 10.1523/JNEUROSCI.1585-07.2008
   Kirov R, 2002, NEUROSCI LETT, V322, P134, DOI 10.1016/S0304-3940(02)00096-4
   Kotagal V, 2012, ANN NEUROL, V71, P560, DOI 10.1002/ana.22691
   Kotagal V, 2012, NEUROSCI LETT, V514, P169, DOI 10.1016/j.neulet.2012.02.083
   Krampe RT, 2002, NEUROSCI BIOBEHAV R, V26, P769, DOI 10.1016/S0149-7634(02)00064-7
   Krause V, 2014, FRONT HUM NEUROSCI, V7, P0, DOI 10.3389/fnhum.2013.00928
   Kristeva R, 2007, NEUROIMAGE, V36, P785, DOI 10.1016/j.neuroimage.2007.03.025
   LOSIER BJ, 1993, BRAIN RES, V604, P41, DOI 10.1016/0006-8993(93)90350-V
   Lu J, 2006, NATURE, V441, P589, DOI 10.1038/nature04767
   Luppi PH, 2011, SLEEP MED REV, V15, P153, DOI 10.1016/j.smrv.2010.08.002
   Mendelson WB, 1999, SLEEP, V22, P145, DOI 10.1093/sleep/22.2.145
   Mendelson WB, 2000, NEUROBIOL AGING, V21, P689, DOI 10.1016/S0197-4580(00)00154-8
   Mendelson WB, 1999, NEUROBIOL AGING, V20, P669, DOI 10.1016/S0197-4580(99)00062-7
   Mima T, 1999, J CLIN NEUROPHYSIOL, V16, P501, DOI 10.1097/00004691-199911000-00002
   Moyanova SG, 2002, INT J NEUROSCI, V112, P473, DOI 10.1080/00207450290025590
   Paxinos G, 2005, RAT BRAIN STEREOTAXI, Vxliii, P0, DOI 10.1016/c2009-0-63235-9
   Paxinos George, 2009, CHEMOARCHITECTONIC ATLAS OF THE RAT BRAIN, V0, P0
   Peever J, 2014, TRENDS NEUROSCI, V37, P279, DOI 10.1016/j.tins.2014.02.009
   Petrovic J, 2014, BEHAV BRAIN RES, V271, P258, DOI 10.1016/j.bbr.2014.06.026
   Petrovic J, 2013, BEHAV BRAIN RES, V256, P108, DOI 10.1016/j.bbr.2013.07.047
   Petrovic J, 2013, EXP NEUROL, V247, P562, DOI 10.1016/j.expneurol.2013.02.007
   Poryazova R, 2015, J SLEEP RES, V24, P54, DOI 10.1111/jsr.12208
   Postuma RB, 2012, NEUROBIOL DIS, V46, P553, DOI 10.1016/j.nbd.2011.10.003
   PSCHORN U, 1993, MAGNET RESON MED, V30, P174, DOI 10.1002/mrm.1910300205
   ROMERO DH, 2001, HDB NEUROPSYCHOLOGY, V0, P163
   Rye DB, 1997, SLEEP, V20, P757, DOI 10.1093/sleep/20.9.757
   Salenius S, 2002, BRAIN, V125, P491, DOI 10.1093/brain/awf042
   Salenius S, 2003, CURR OPIN NEUROBIOL, V13, P678, DOI 10.1016/j.conb.2003.10.008
   Sapin E, 2009, PLOS ONE, V4, P0, DOI 10.1371/journal.pone.0004272
   Saponjic J, 2007, PHYSIOL BEHAV, V90, P1, DOI 10.1016/j.physbeh.2006.08.019
   Saponjic J, 2005, SLEEP, V28, P560, DOI 10.1093/sleep/28.5.560
   Saponjic J, 2003, RESP PHYSIOL NEUROBI, V138, P223, DOI 10.1016/j.resp.2003.08.002
   Saponjic Jasna, 2005, SLEEP BREATH, V9, P82, DOI 10.1007/s11325-005-0010-5
   Saponjic J, 2006, SLEEP BREATH, V10, P195, DOI 10.1007/s11325-006-0075-9
   Saponjic J, 2013, SLEEP BIOL RHYTHMS, V11, P105, DOI 10.1111/sbr.12011
   Sarter M, 2000, NEUROSCIENCE, V95, P933
   Schliebs R, 2006, J NEURAL TRANSM, V113, P1625, DOI 10.1007/s00702-006-0579-2
   Seidler RD, 2010, NEUROSCI BIOBEHAV R, V34, P721, DOI 10.1016/j.neubiorev.2009.10.005
   SEMBA K, 1993, J COMP NEUROL, V330, P543, DOI 10.1002/cne.903300410
   SEMBA K, 1989, PROG BRAIN RES, V79, P37
   Simic G, 2009, NEUROPATH APPL NEURO, V35, P532, DOI 10.1111/j.1365-2990.2009.01038.x
   SZYMUSIAK R, 1995, SLEEP, V18, P478, DOI 10.1093/sleep/18.6.478
   Takakusaki K, 2004, NEUROSCIENCE, V124, P467, DOI 10.1016/j.neuroscience.2003.12.016
   TINETTI ME, 1989, NEW ENGL J MED, V320, P1055
   Urbano FJ, 2014, FRONT NEUROL, V5, P0, DOI 10.3389/fneur.2014.00210
   Ushiyama J, 2010, J APPL PHYSIOL, V109, P1086, DOI 10.1152/japplphysiol.00869.2009
   Wang HL, 2009, EUR J NEUROSCI, V29, P340, DOI 10.1111/j.1460-9568.2008.06576.x
   Whitwell JL, 2007, BRAIN, V130, P708, DOI 10.1093/brain/awl388
NR 70
TC 9
Z9 9
U1 0
U2 18
PU ELSEVIER SCIENCE BV
PI AMSTERDAM
PA PO BOX 211, 1000 AE AMSTERDAM, NETHERLANDS
SN 0166-4328
EI 1872-7549
J9 BEHAV BRAIN RES
JI Behav. Brain Res.
PD MAR 15
PY 2016
VL 301
IS 
BP 273
EP 286
DI 10.1016/j.bbr.2015.12.046
PG 14
WC Behavioral Sciences; Neurosciences
SC Behavioral Sciences; Neurosciences & Neurology
GA DD7MM
UT WOS:000370108600031
PM 26756440
DA 2024-02-03
ER

PT J
AU Bugalho, P
   Lampreia, T
   Miguel, R
   Mendonça, MD
   Caetano, A
   Barbosa, R
AF Bugalho, Paulo
   Lampreia, Tania
   Miguel, Rita
   Mendonca, Marcelo D.
   Caetano, Andre
   Barbosa, Raquel
TI Non-Motor symptoms in Portuguese Parkinson's Disease patients: correlation and impact on Quality of Life and Activities of Daily Living
SO SCIENTIFIC REPORTS
LA English
DT Article
ID sleep behavior disorder; montreal cognitive assessment; rem-sleep; screening questionnaire; hallucinations; moca
AB The prevalence of non-motor symptoms (NMS) in Parkinson's Disease (PD) has varied between studies. Their interrelation isn't totally understood. Also, the relative importance of each symptom, regarding its impact on activities of daily living (ADL) and health related quality of life (HRQL), remains debatable. We assessed all PD patients attending a Portuguese tertiary movement disorders center during one year (n = 134), with ADL, HRQL and other clinical scales approved for identifying the most relevant NMS in PD. All patients had at least one NMS. Sleep/fatigue, affect/cognition, attention/memory were the most frequent complaints, and their prevalence, above 80%, was higher than in most studies. There were significantly correlations between: sleepiness, psychosis and cognition; gastrointestinal, cardiovascular symptoms and pain; depression and apathy; anxiety and insomnia; olfaction, weight and hyperhidrosis. Depression/apathy exerted the strongest influence on HRQL and non-tremor motor dysfunction on ADL. Compared to studies in other countries, we found a higher prevalence of NMS, which could be specific of this population. The interrelation between NMS could be related to degeneration of different brain structures. NMS exert a stronger influence than MS in HRQL, which should be taken in account regarding treatment options.
C1 [Bugalho, Paulo; Lampreia, Tania; Miguel, Rita; Mendonca, Marcelo D.; Caetano, Andre; Barbosa, Raquel] Ctr Hosp Lisboa Ocidental, Hosp Egas Moniz, Dept Neurol, Rua Junqueira 126, P-1349019 Lisbon, Portugal.
   [Bugalho, Paulo; Mendonca, Marcelo D.] CEDOC Chron Dis Res Ctr, NOVA Med Sch Campo Martires Patria 130, P-1169056 Lisbon, Portugal.
C3 Egas Moniz Hospital; Universidade de Lisboa; Centro Hospitalar de Lisboa Ocidental, EPE
RP Bugalho, P (corresponding author), Ctr Hosp Lisboa Ocidental, Hosp Egas Moniz, Dept Neurol, Rua Junqueira 126, P-1349019 Lisbon, Portugal.; Bugalho, P (corresponding author), CEDOC Chron Dis Res Ctr, NOVA Med Sch Campo Martires Patria 130, P-1169056 Lisbon, Portugal.
EM paulobugalho@sapo.pt
CR Almeida J, 2013, ESTUDO EPIDEMIOLOGICO NACIONAL DE SAUDE MENTAL, V0, P60
   Arnulf I, 2000, NEUROLOGY, V55, P281, DOI 10.1212/WNL.55.2.281
   Brandstaedter D, 2005, J NEUROL, V252, P1060, DOI 10.1007/s00415-005-0816-x
   Bugalho P, 2013, PARKINSONS DIS-US, V2013, P0, DOI 10.1155/2013/912037
   Bugalho P, 2012, J NEUROL, V259, P124, DOI 10.1007/s00415-011-6140-8
   Chaudhuri KR, 2007, MOVEMENT DISORD, V22, P1901, DOI 10.1002/mds.21596
   Dubois B, 2007, MOVEMENT DISORD, V22, P2314, DOI 10.1002/mds.21844
   Duncan GW, 2014, MOVEMENT DISORD, V29, P195, DOI 10.1002/mds.25664
   Fahn S., 1900, P153, V0, P0
   Ferreira LN, 2011, QUAL LIFE RES, V20, P609, DOI 10.1007/s11136-010-9785-3
   Ferreira PL, 2013, ACTA MEDICA PORT, V26, P664
   Fil A, 2013, PARKINSONISM RELAT D, V19, P285, DOI 10.1016/j.parkreldis.2012.11.009
   Freitas S, 2011, J CLIN EXP NEUROPSYC, V33, P989, DOI 10.1080/13803395.2011.589374
   Gallagher DA, 2010, MOVEMENT DISORD, V25, P2493, DOI 10.1002/mds.23394
   GOETZ CG, 1993, NEUROLOGY, V43, P2227, DOI 10.1212/WNL.43.11.2227
   Goldman JG, 2013, PARKINSONISM RELAT D, V19, P806, DOI 10.1016/j.parkreldis.2013.05.006
   HOEHN MM, 1967, NEUROLOGY, V17, P427, DOI 10.1212/WNL.17.5.427
   HUGHES AJ, 1992, J NEUROL NEUROSUR PS, V55, P181, DOI 10.1136/jnnp.55.3.181
   Khedr EM, 2013, CLIN NEUROL NEUROSUR, V115, P673, DOI 10.1016/j.clineuro.2012.07.032
   Li HJ, 2010, MOVEMENT DISORD, V25, P2740, DOI 10.1002/mds.23368
   Marinus J, 2003, SLEEP, V26, P1049, DOI 10.1093/sleep/26.8.1049
   Martinez-Martin P, 2011, MOVEMENT DISORD, V26, P399, DOI 10.1002/mds.23462
   Muslimovic D, 2008, NEUROLOGY, V70, P2241, DOI 10.1212/01.wnl.0000313835.33830.80
   Nasreddine ZS, 2005, J AM GERIATR SOC, V53, P695, DOI 10.1111/j.1532-5415.2005.53221.x
   Nègre-Pagès L, 2010, MOVEMENT DISORD, V25, P157, DOI 10.1002/mds.22760
   Nomura T, 2011, SLEEP MED, V12, P711, DOI 10.1016/j.sleep.2011.01.015
   Organization for Economic Cooperation and Development (OECD), 2015, OECD DEV COOP PEER R, V0, P0
   Ratti PL, 2015, PARKINSONISM RELAT D, V21, P1323, DOI 10.1016/j.parkreldis.2015.09.025
   Schwab J. F., 1969, 3 S PARK DIS, V0, P0
   Sharma JC, 2012, PARKINSONISM RELAT D, V18, P964, DOI 10.1016/j.parkreldis.2012.05.004
   Sinforiani E, 2006, MOVEMENT DISORD, V21, P462, DOI 10.1002/mds.20719
   Soldatos CR, 2005, SLEEP MED, V6, P5, DOI 10.1016/j.sleep.2004.10.006
   STARKSTEIN SE, 1992, J NEUROPSYCH CLIN N, V4, P134
   Stiasny-Kolster K, 2007, MOVEMENT DISORD, V22, P2386, DOI 10.1002/mds.21740
   Tomlinson CL, 2010, MOVEMENT DISORD, V25, P2649, DOI 10.1002/mds.23429
   Visser M, 2008, J NEUROL, V255, P1580, DOI 10.1007/s00415-008-0994-4
   WILLIAMS A, 1990, HEALTH POLICY, V16, P199
   ZIGMOND AS, 1983, ACTA PSYCHIAT SCAND, V67, P361, DOI 10.1111/j.1600-0447.1983.tb09716.x
   Zis P, 2015, EUR J NEUROL, V22, P1145, DOI 10.1111/ene.12733
NR 39
TC 40
Z9 45
U1 1
U2 11
PU NATURE PUBLISHING GROUP
PI LONDON
PA MACMILLAN BUILDING, 4 CRINAN ST, LONDON N1 9XW, ENGLAND
SN 2045-2322
EI 
J9 SCI REP-UK
JI Sci Rep
PD AUG 30
PY 2016
VL 6
IS 
BP 
EP 
DI 10.1038/srep32267
PG 9
WC Multidisciplinary Sciences
SC Science & Technology - Other Topics
GA DU4AJ
UT WOS:000382153800001
PM 27573215
DA 2024-02-03
ER

PT J
AU Kovács, M
   Makkos, A
   Aschermann, Z
   Janszky, J
   Komoly, S
   Weintraut, R
   Karádi, K
   Kovács, N
AF Kovacs, Marton
   Makkos, Attila
   Aschermann, Zsuzsanna
   Janszky, Jozsef
   Komoly, Samuel
   Weintraut, Rita
   Karadi, Kazmer
   Kovacs, Norbert
TI Impact of Sex on the Nonmotor Symptoms and the Health-Related Quality of Life in Parkinson's Disease
SO PARKINSONS DISEASE
LA English
DT Article
ID impulse control disorders; gender-differences; rating-scale; mouse model; motor; fluctuations; determinants; depression; prevalence; estrogen
AB Background. Female Parkinson's disease (PD) patients seem to experience not only more severe motor complications and postural instability but also more pronounced depression, anxiety, pain, and sleep disturbances. Objective. The aim of the present study was to evaluate the role of sex as a possible independent predictor of HRQoL in PD. Methods. In this cross-sectional study, 621 consecutive patients treated at the University of Pecs were enrolled. Severity of PD symptoms was assessed by MDS-UPDRS, UDysRS, Non-Motor Symptoms Scale, PDSS-2, Hamilton Anxiety Scale, Montgomery-Asberg Depression Rating Scale, Lille Apathy Rating Scale, and Addenbrooke Cognitive Examination. HRQoL was assessed by PDQ-39 and EQ-5D. Multiple regression analysis was performed to estimate the PDQ-39 and EQ-5D index values based on various clinical factors. Results. Although females received significantly lower dosage of levodopa, they had significantly more disabling dyskinesia and worse postural instability. Anxiety, pain, sleep disturbances, and orthostatic symptoms were more frequent among females while sexual dysfunction, apathy, and daytime sleepiness were more severe among males. Women had worse HRQoL than men (EQ-5D index value: 0.620 +/- 0.240 versus 0.663 +/- 0.229, p = 0.025, and PDQ-39 SI: 27.1 +/- 17.0 versus 23.5 +/- 15.9, p = 0.010). Based on multiple regression analysis, sex was an independent predictor for HRQoL in PD. Conclusions. Based on our results, female sex is an independent predictor for having worse HRQoL in PD.
C1 [Kovacs, Marton; Makkos, Attila; Aschermann, Zsuzsanna; Janszky, Jozsef; Komoly, Samuel; Kovacs, Norbert] Univ Pecs, Dept Neurol, Ret St 2, Pecs, Hungary.
   [Janszky, Jozsef; Kovacs, Norbert] MTA PTE Clin Neurosci MR Res Grp, Ret St 2, Pecs, Hungary.
   [Weintraut, Rita; Karadi, Kazmer] Univ Pecs, Inst Behav Sci, Szigeti St 12, Pecs, Hungary.
C3 University of Pecs; University of Pecs; University of Pecs
RP Kovács, N (corresponding author), Univ Pecs, Dept Neurol, Ret St 2, Pecs, Hungary.; Kovács, N (corresponding author), MTA PTE Clin Neurosci MR Res Grp, Ret St 2, Pecs, Hungary.
EM kovacsnorbert06@gmail.com
FU Hungarian Academy of Sciences [OTKA PD103964, TAMOP 4.2.2.A-11/1/KONV-2012-0017]; Hungarian Brain Research Program [KTIA_13_NAP-A-II/10]
CR Adams C, 2013, INT J NEUROSCI, V123, P741, DOI 10.3109/00207454.2013.797903
   American Psychiatric Associaton (APA), 2013, DIAGNOSTIC AND STATISTICAL MANUAL OF MENTAL DISORDERS, V0, P0, DOI 10.1176/APPI.BOOKS.9780890425787
   Augustine EF, 2015, PLOS ONE, V10, P0, DOI 10.1371/journal.pone.0133002
   Baba Y, 2005, J NEUROL, V252, P1201, DOI 10.1007/s00415-005-0835-7
   Behari A, 2005, PARKINSONISM RELAT D, V11, P221, DOI 10.1016/j.parkreldis.2004.12.005
   Beiske AG, 2009, PAIN, V141, P173, DOI 10.1016/j.pain.2008.12.004
   Bosnyák E, 2014, PARKINSONS DIS-US, V2014, P0, DOI 10.1155/2014/158353
   Bronner G, 2014, PARKINSONISM RELAT D, V20, P1085, DOI 10.1016/j.parkreldis.2014.07.003
   Carod-Artal FJ, 2007, MOVEMENT DISORD, V22, P1408, DOI 10.1002/mds.21408
   Chapuis S, 2005, MOVEMENT DISORD, V20, P224, DOI 10.1002/mds.20279
   Deli G, 2015, PARKINSONS DIS-US, V2015, P0, DOI 10.1155/2015/936865
   Deli G, 2015, J PARKINSON DIS, V5, P361, DOI 10.3233/JPD-150540
   Duncan GW, 2014, MOVEMENT DISORD, V29, P195, DOI 10.1002/mds.25664
   Fauser M, 2015, J PARKINSON DIS, V5, P737, DOI 10.3233/JPD-150656
   Fereshtehnejad SM, 2015, PLOS ONE, V10, P0, DOI 10.1371/journal.pone.0137081
   Gallagher DA, 2010, MOVEMENT DISORD, V25, P2493, DOI 10.1002/mds.23394
   Goetz CG, 2008, MOVEMENT DISORD, V23, P2129, DOI 10.1002/mds.22340
   Goetz CG, 2008, MOVEMENT DISORD, V23, P2398, DOI 10.1002/mds.22341
   Grimbergen YAM, 2013, J PARKINSON DIS, V3, P409, DOI 10.3233/JPD-120113
   Guo XY, 2013, PARKINSONISM RELAT D, V19, P961, DOI 10.1016/j.parkreldis.2013.06.009
   Hagell P, 2009, J NEUROL NEUROSUR PS, V80, P489, DOI 10.1136/jnnp.2008.159772
   Hagell P, 2007, J SLEEP RES, V16, P102, DOI 10.1111/j.1365-2869.2007.00570.x
   Hanagasi HA, 2011, CLIN NEUROL NEUROSUR, V113, P11, DOI 10.1016/j.clineuro.2010.07.024
   Hauser RA, 2000, CLIN NEUROPHARMACOL, V23, P75, DOI 10.1097/00002826-200003000-00003
   Horváth K, 2015, PARKINSONS DIS-US, V2015, P0, DOI 10.1155/2015/970534
   Horváth K, 2015, IDEGGYOGY SZEMLE, V68, P183, DOI 10.18071/isz.68.0183
   Horváth K, 2014, IDEGGYOGY SZEMLE, V67, P129
   Horváth K, 2014, PARKINSONS DIS-US, V2014, P0, DOI 10.1155/2014/806169
   Horváth K, 2014, J PARKINSON DIS, V4, P687, DOI 10.3233/JPD-140459
   Hristova Dimka R, 2009, FOLIA MED (PLOVDIV), V51, P58
   HUNT SM, 1981, SOC SCI MED-MED SOC, V15, P221, DOI 10.1016/0271-7123(81)90005-5
   Isaias IU, 2008, MOVEMENT DISORD, V23, P411, DOI 10.1002/mds.21872
   Kadastik-Eerme L, 2015, HEALTH QUAL LIFE OUT, V13, P0, DOI 10.1186/s12955-015-0281-x
   Karlsen KH, 1998, EUR J NEUROL, V5, P443, DOI 10.1046/j.1468-1331.1998.550443.x
   Kaszás B, 2012, PARKINSONISM RELAT D, V18, P553, DOI 10.1016/j.parkreldis.2012.02.010
   Khedr EM, 2013, CLIN NEUROL NEUROSUR, V115, P673, DOI 10.1016/j.clineuro.2012.07.032
   Kim HS, 2013, J NEUROL SCI, V324, P70, DOI 10.1016/j.jns.2012.10.004
   Klepac N, 2007, EUR J NEUROL, V14, P194, DOI 10.1111/j.1468-1331.2006.01604.x
   Kotagal V, 2014, NEUROLOGY, V82, P1514, DOI 10.1212/WNL.0000000000000356
   Kovacs N., 2013, J NEUROL SCI, V333, Pe139, DOI 10.1016/j.jns.2013.07.462
   Kovács N, 2016, SLEEP BIOL RHYTHMS, V14, P63, DOI 10.1007/s41105-015-0024-8
   Kovacs N, 2014, IDEGGYOGY SZEMLE, V67, P245
   Krishnan S, 2011, MOVEMENT DISORD, V26, P2110, DOI 10.1002/mds.23826
   Leentjens AFG, 2011, MOVEMENT DISORD, V26, P407, DOI 10.1002/mds.23184
   Leentjens AFG, 2011, MOVEMENT DISORD, V26, P484, DOI 10.1002/mds.23528
   Litvan I, 2003, MOVEMENT DISORD, V18, P467, DOI 10.1002/mds.10459
   Lubomski M, 2014, J CLIN NEUROSCI, V21, P1503, DOI 10.1016/j.jocn.2013.12.016
   Lucza T, 2015, BEHAV NEUROL, V2015, P0, DOI 10.1155/2015/983606
   Lucza Tivadar, 2015, ORV HETIL, V156, P915, DOI 10.1556/650.2015.30159
   Lyons KE, 1998, CLIN NEUROPHARMACOL, V21, P118
   Marras C, 2004, MOVEMENT DISORD, V19, P22, DOI 10.1002/mds.10642
   Martinez-Martin P, 2009, NEUROLOGY, V73, P1584, DOI 10.1212/WNL.0b013e3181c0d416
   Martinez-Martin P, 2012, J NEUROL, V259, P1639, DOI 10.1007/s00415-011-6392-3
   Martinez-Martin P, 2011, MOVEMENT DISORD, V26, P399, DOI 10.1002/mds.23462
   Menon B, 2015, INDIAN J PSYCHOL MED, V37, P144, DOI 10.4103/0253-7176.155611
   Mestre TA, 2013, THER ADV NEUROL DISO, V6, P175, DOI 10.1177/1756285613476127
   Michatowska M, 2005, FUNCT NEUROL, V20, P163
   Mitra S, 2015, NEUROSCIENCE, V292, P46, DOI 10.1016/j.neuroscience.2014.12.052
   Morimoto T, 2003, MOVEMENT DISORD, V18, P171, DOI 10.1002/mds.10323
   Morley D, 2015, HEALTH QUAL LIFE OUT, V13, P0, DOI 10.1186/s12955-014-0193-1
   Morris ME, 2011, BMC NEUROL, V11, P0, DOI 10.1186/1471-2377-11-93
   Nakaso K, 2016, NEUROSCI LETT, V610, P117, DOI 10.1016/j.neulet.2015.10.062
   Phu AL, 2014, J CLIN NEUROSCI, V21, P63, DOI 10.1016/j.jocn.2013.02.032
   Picillo M, 2014, PARKINSONISM RELAT D, V20, P850, DOI 10.1016/j.parkreldis.2014.04.023
   Qin ZH, 2009, PARKINSONISM RELAT D, V15, P767, DOI 10.1016/j.parkreldis.2009.05.011
   Rascol O, 2015, J NEURAL TRANSM, V122, P1447, DOI 10.1007/s00702-015-1396-2
   Rita W, 2016, J PARKINSON DIS, V6, P257, DOI 10.3233/JPD-150726
   Rodríguez-Violante M, 2013, ARCH MED RES, V44, P110, DOI 10.1016/j.arcmed.2013.01.005
   Roland KP, 2011, MATURITAS, V69, P304, DOI 10.1016/j.maturitas.2011.05.009
   Santos-García D, 2013, J NEUROL SCI, V332, P136, DOI 10.1016/j.jns.2013.07.005
   Schwab RS., 1969, THIRD SYMPOSIUM ON PARKINSONS DISEASE, V0, P152
   Scott B, 2000, ACTA NEUROL SCAND, V102, P37, DOI 10.1034/j.1600-0404.2000.102001037.x
   Shulman L, 2011, PARKINSONISM RELAT D, V17, P757, DOI 10.1016/j.parkreldis.2011.07.007
   Skorvanek M, 2015, J NEUROL SCI, V353, P87, DOI 10.1016/j.jns.2015.04.013
   Soh SE, 2013, QUAL LIFE RES, V22, P1543, DOI 10.1007/s11136-012-0289-1
   Spadaro L, 2013, NEURAL REGEN RES, V8, P1615, DOI 10.3969/j.issn.1673-5374.2013.17.010
   Stocchi F, 2014, NEUROLOGY, V83, P215, DOI 10.1212/WNL.0000000000000587
   Storch A, 2013, NEUROLOGY, V80, P800, DOI 10.1212/WNL.0b013e318285c0ed
   Szende Agota, 2003, ORV HETIL, V144, P1667
   Szewczyk-Krolikowski K, 2014, PARKINSONISM RELAT D, V20, P99, DOI 10.1016/j.parkreldis.2013.09.025
   Tomlinson CL, 2010, MOVEMENT DISORD, V25, P2649, DOI 10.1002/mds.23429
   van der Hoek TC, 2011, J NEUROL SCI, V310, P220, DOI 10.1016/j.jns.2011.07.007
   Wee N, 2016, PARKINSONISM RELAT D, V23, P50, DOI 10.1016/j.parkreldis.2015.12.001
   Wee N, 2016, PARKINSONISM RELAT D, V23, P95, DOI 10.1016/j.parkreldis.2015.12.004
   Weintraub D, 2006, ARCH NEUROL-CHICAGO, V63, P969, DOI 10.1001/archneur.63.7.969
   Weintraub D, 2010, ARCH NEUROL-CHICAGO, V67, P589, DOI 10.1001/archneurol.2010.65
   Weintraub D, 2009, MOVEMENT DISORD, V24, P1461, DOI 10.1002/mds.22571
   Winter Y, 2010, PARKINSONISM RELAT D, V16, P243, DOI 10.1016/j.parkreldis.2009.11.012
   Winter Y, 2010, J NEUROL, V257, P638, DOI 10.1007/s00415-009-5389-7
   Witjas T, 2002, NEUROLOGY, V59, P408, DOI 10.1212/WNL.59.3.408
   Wu Y, 2014, J NEUROL SCI, V340, P144, DOI 10.1016/j.jns.2014.03.014
   Zhao YJ, 2008, EUR J NEUROL, V15, P737, DOI 10.1111/j.1468-1331.2008.02178.x
NR 93
TC 44
Z9 47
U1 0
U2 18
PU HINDAWI LTD
PI LONDON
PA ADAM HOUSE, 3RD FLR, 1 FITZROY SQ, LONDON, W1T 5HF, ENGLAND
SN 2090-8083
EI 2042-0080
J9 PARKINSONS DIS-US
JI Parkinsons Dis.
PD JUN 15
PY 2016
VL 2016
IS 
BP 
EP 
DI 10.1155/2016/7951840
PG 12
WC Clinical Neurology
SC Neurosciences & Neurology
GA DN2OW
UT WOS:000376903900001
PM 27293959
DA 2024-02-03
ER

PT J
AU van der Heeden, JF
   Marinus, J
   Martinez-Martin, P
   Rodriguez-Blazquez, C
   Geraedts, VJ
   van Hilten, JJ
AF van der Heeden, Jorine F.
   Marinus, Johan
   Martinez-Martin, Pablo
   Rodriguez-Blazquez, Carmen
   Geraedts, Victor J.
   van Hilten, Jacobus J.
TI Postural instability and gait are associated with severity and prognosis of Parkinson disease
SO NEUROLOGY
LA English
DT Article
ID cognitive impairment; motor subtype; progression; dysfunction; dementia; incident; depression; sleepiness; symptoms; decline
AB Objective:Differences in disease progression in Parkinson disease (PD) have variously been attributed to 2 motor subtypes: tremor-dominant (TD) and postural instability and gait difficulty (PIGD)-dominant (PG). We evaluated the role of these phenotypic variants in severity and progression of nondopaminergic manifestations of PD and motor complications.Methods:Linear mixed models were applied to data from the Profiling Parkinson's disease (PROPARK) cohort (n = 396) to evaluate the effect of motor subtype on severity and progression of cognitive impairment (Scales for Outcomes in Parkinson's disease [SCOPA]-Cognition [SCOPA-COG]), depression (Hospital Anxiety and Depression Scale [HADS]), autonomic dysfunction (SCOPA-Autonomic [SCOPA-AUT]), excessive daytime sleepiness, psychotic symptoms (SCOPA-Psychiatric Complications [SCOPA-PC]), and motor complications. In first analyses, subtype as determined by the commonly used ratio of tremor over PIGD score was entered as a factor, whereas in second analyses separate tremor and PIGD scores were used. Results were verified in an independent cohort (Estudio Longitudinal de Pacientes con Enfermedad de Parkinson [ELEP]; n = 365).Results:The first analyses showed that PG subtype patients had worse SCOPA-COG, HADS, SCOPA-AUT, SCOPA-PC, and motor complications scores, and exhibited faster progression on the SCOPA-COG. The second analyses showed that only higher PIGD scores were associated with worse scores for these variables; tremor score was not associated with severity or progression of any symptom. Analyses in the independent cohort yielded similar results.Conclusions:In contrast to PIGD, which consistently was associated with greater severity of nondopaminergic symptoms, there was no evidence of a benign effect of tremor. Our findings do not support the use of the TD subtype as a prognostic trait in PD. The results showed that severity of PIGD is a useful indicator of severity and prognosis in PD by itself.
C1 [van der Heeden, Jorine F.; Marinus, Johan; Geraedts, Victor J.; van Hilten, Jacobus J.] Leiden Univ, Med Ctr, Dept Neurol, NL-2300 RA Leiden, Netherlands.
   [Martinez-Martin, Pablo; Rodriguez-Blazquez, Carmen] Carlos III Inst Hlth, Natl Ctr Epidemiol, Madrid, Spain.
   [Martinez-Martin, Pablo; Rodriguez-Blazquez, Carmen] Carlos III Inst Hlth, CIBERNED, Madrid, Spain.
C3 Leiden University - Excl LUMC; Leiden University; Leiden University Medical Center (LUMC); Instituto de Salud Carlos III; CIBERNED; Instituto de Salud Carlos III
RP van der Heeden, JF (corresponding author), Leiden Univ, Med Ctr, Dept Neurol, NL-2300 RA Leiden, Netherlands.
EM j.f.van_der_heeden@lumc.nl
FU Prinses Beatrix Fonds [WAR05-0120]; van Alkemade-Keuls Foundation; Netherlands Organization for Scientific Research [0940-33-021]; International Parkinson Foundation; Carlos III Institute of Health [EPY1271/05]
CR Allcock LM, 2006, MOVEMENT DISORD, V21, P1851, DOI 10.1002/mds.20996
   Alves G, 2006, MOVEMENT DISORD, V21, P1123, DOI 10.1002/mds.20897
   Boddy F, 2007, INT J GERIATR PSYCH, V22, P529, DOI 10.1002/gps.1709
   Burn DJ, 2006, J NEUROL NEUROSUR PS, V77, P585, DOI 10.1136/jnnp.2005.081711
   de Lau LML, 2014, PARKINSONISM RELAT D, V20, P613, DOI 10.1016/j.parkreldis.2014.02.030
   Dissanayaka NNW, 2011, J AFFECT DISORDERS, V132, P82, DOI 10.1016/j.jad.2011.01.021
   Esselink RAJ, 2004, NEUROLOGY, V62, P201, DOI 10.1212/01.WNL.0000103235.12621.C3
   GIBB WRG, 1988, J NEUROL NEUROSUR PS, V51, P745, DOI 10.1136/jnnp.51.6.745
   Goetz CG, 2000, MOVEMENT DISORD, V15, P479, DOI 10.1002/1531-8257(200005)15:3<479::AID-MDS1009>3.0.CO;2-P
   HOEHN MM, 1967, NEUROLOGY, V17, P427, DOI 10.1212/WNL.17.5.427
   Höglund A, 2015, ACTA NEUROL SCAND, V132, P97, DOI 10.1111/ane.12378
   JANKOVIC J, 1990, NEUROLOGY, V40, P1529, DOI 10.1212/WNL.40.10.1529
   Jankovic J, 2001, ARCH NEUROL-CHICAGO, V58, P1611, DOI 10.1001/archneur.58.10.1611
   Lewis SJG, 2005, J NEUROL NEUROSUR PS, V76, P343, DOI 10.1136/jnnp.2003.033530
   Louis ED, 1999, ARCH NEUROL-CHICAGO, V56, P334, DOI 10.1001/archneur.56.3.334
   Marinus J, 2004, J NEUROL NEUROSUR PS, V75, P388, DOI 10.1136/jnnp.2003.017509
   Marinus J, 2003, SLEEP, V26, P1049, DOI 10.1093/sleep/26.8.1049
   Marinus J, 2003, NEUROLOGY, V61, P1222, DOI 10.1212/01.WNL.0000091864.39702.1C
   Martínez-Martín P, 2006, REV NEUROLOGIA, V42, P360, DOI 10.33588/rn.4206.2006041
   Müller B, 2011, MOVEMENT DISORD, V26, P65, DOI 10.1002/mds.23387
   Papapetropoulos S, 2005, J NEUROL, V252, P1223, DOI 10.1007/s00415-005-0840-x
   Poewe W, 2009, MOVEMENT DISORD, V24, PS671, DOI 10.1002/mds.22600
   van der Heeden JF, 2014, NEUROLOGY, V82, P412, DOI 10.1212/WNL.0000000000000087
   Verbaan D, 2007, J NEUROL NEUROSUR PS, V78, P1182, DOI 10.1136/jnnp.2006.112367
   Verbaan D, 2007, NEUROLOGY, V69, P333, DOI 10.1212/01.wnl.0000266593.50534.e8
   Visser M, 2004, MOVEMENT DISORD, V19, P1306, DOI 10.1002/mds.20153
   Visser M, 2007, MOVEMENT DISORD, V22, P2221, DOI 10.1002/mds.21696
   Williams LN, 2007, MOVEMENT DISORD, V22, P141, DOI 10.1002/mds.21220
   Williams-Gray CH, 2007, BRAIN, V130, P1787, DOI 10.1093/brain/awm111
   ZIGMOND AS, 1983, ACTA PSYCHIAT SCAND, V67, P361, DOI 10.1111/j.1600-0447.1983.tb09716.x
NR 30
TC 69
Z9 77
U1 0
U2 25
PU LIPPINCOTT WILLIAMS & WILKINS
PI PHILADELPHIA
PA TWO COMMERCE SQ, 2001 MARKET ST, PHILADELPHIA, PA 19103 USA
SN 0028-3878
EI 1526-632X
J9 NEUROLOGY
JI Neurology
PD JUN 14
PY 2016
VL 86
IS 24
BP 2243
EP 2250
DI 10.1212/WNL.0000000000002768
PG 8
WC Clinical Neurology
SC Neurosciences & Neurology
GA DP8AT
UT WOS:000378721000011
PM 27178702
DA 2024-02-03
ER

PT J
AU Reichmann, H
   Brandt, MD
   Klingelhoefer, L
AF Reichmann, Heinz
   Brandt, Moritz D.
   Klingelhoefer, Lisa
TI The nonmotor features of Parkinson's disease: pathophysiology and management advances
SO CURRENT OPINION IN NEUROLOGY
LA English
DT Review
DE alpha-synuclein; nonmotor symptoms; Parkinson's disease; treatment
ID sleep behavior disorder; neurogenic orthostatic hypotension; excessive daytime sleepiness; placebo-controlled trial; restless legs syndrome; quality-of-life; rem-sleep; double-blind; alpha-synucleinopathy; depressive symptoms
AB Purpose of review In recent years progress has been made in the detection and evaluation of nonmotor symptoms in Parkinson's disease. The pathophysiology is better understood and new treatment is available, which will be discussed in this review. Recent findings The most intriguing recent finding is the fact that Parkinson's disease may be a spreading disease. From the environment a toxin, bacteria, or virus may start in genetically susceptible patients a cascade of alpha-synuclein aggregation which reaches via the olfactory and the enteric system of the gut the brain where further spreading causes symptoms, such as sleep disturbances, motor impairment, and neuropsychiatric symptoms. New treatment should address the abnormal alpha-synuclein folding. If this would be achieved premotor signs, such as hyposmia, rapid eye movement-sleep behavior disorder, constipation, or depression may be a kind of biomarkers which allow together with other diagnostic tools, such as parenchymal sonography, iodobenzamide-scintigraphy and dopamine transporter scans the prediction whether somebody might be under way to develop the full-blown Parkinson's disease syndrome. Summary Parkinson's disease seems to be a spreading disease which causes not only a dopaminergic deficit as major cause for the movement disorder but also impairs function of many other brain centers which leads to a multitransmitter malfunction.
C1 [Reichmann, Heinz; Brandt, Moritz D.; Klingelhoefer, Lisa] Tech Univ Dresden, Dept Neurol, Fetscherstr 74, D-01307 Dresden, Germany.
C3 Technische Universitat Dresden
RP Reichmann, H (corresponding author), Tech Univ Dresden, Dept Neurol, Fetscherstr 74, D-01307 Dresden, Germany.
EM Heinz.Reichmann@uniklinikum-dresden.de
CR Abbott RD, 2001, NEUROLOGY, V57, P456, DOI 10.1212/WNL.57.3.456
   Adler CH, 2003, MOVEMENT DISORD, V18, P287, DOI 10.1002/mds.10390
   Barone P, 2015, EUR J NEUROL, V22, P1184, DOI 10.1111/ene.12724
   Barone P, 2010, LANCET NEUROL, V9, P573, DOI 10.1016/S1474-4422(10)70106-X
   Barone P, 2009, MOVEMENT DISORD, V24, P1641, DOI 10.1002/mds.22643
   Beland SG, 2015, J PARKINSON DIS, V5, P805, DOI 10.3233/JPD-150602
   Berardelli A, 2013, EUR J NEUROL, V20, P16, DOI 10.1111/ene.12022
   Boeve BF, 2003, SLEEP MED, V4, P281, DOI 10.1016/S1389-9457(03)00072-8
   Braak H, 2006, NEUROSCI LETT, V396, P67, DOI 10.1016/j.neulet.2005.11.012
   Braak H, 2003, NEUROBIOL AGING, V24, P197, DOI 10.1016/S0197-4580(02)00065-9
   Braak H, 2007, ACTA NEUROPATHOL, V113, P421, DOI 10.1007/s00401-007-0193-x
   Brusa L, 2014, PARKINSONISM RELAT D, V20, P931, DOI 10.1016/j.parkreldis.2014.04.020
   Cersosimo MG, 2013, J NEUROL, V260, P1332, DOI 10.1007/s00415-012-6801-2
   Chaudhuri KR, 2015, MOVEMENT DISORD, V30, P1623, DOI 10.1002/mds.26270
   Chaudhuri KR, 2012, EUR J NEUROL, V19, P105, DOI 10.1111/j.1468-1331.2011.03442.x
   Chaudhuri KR, 2011, PARKINSONISM RELAT D, V17, P717, DOI 10.1016/j.parkreldis.2011.02.018
   Chaudhuri KR, 2009, LANCET NEUROL, V8, P464, DOI 10.1016/S1474-4422(09)70068-7
   Chaudhuri KR, 2006, MOVEMENT DISORD, V21, P916, DOI 10.1002/mds.20844
   Chen JC, 2015, J SLEEP RES, V24, P432, DOI 10.1111/jsr.12289
   Cury RG, 2016, EUR J PAIN, V20, P151, DOI 10.1002/ejp.745
   Dafsari HS, 2016, BRAIN STIMUL, V9, P78, DOI 10.1016/j.brs.2015.08.005
   Fanciulli A, 2013, EUR J NEUROL, V20, P231, DOI 10.1111/j.1468-1331.2012.03819.x
   Fereshtehnejad SM, 2015, JAMA NEUROL, V72, P863, DOI 10.1001/jamaneurol.2015.0703
   Fujishiro H, 2008, MOVEMENT DISORD, V23, P1085, DOI 10.1002/mds.21989
   Gagnon JF, 2002, NEUROLOGY, V59, P585, DOI 10.1212/WNL.59.4.585
   Gallagher DA, 2010, MOVEMENT DISORD, V25, P2493, DOI 10.1002/mds.23394
   Gelpi E, 2014, MOVEMENT DISORD, V29, P1010, DOI 10.1002/mds.25776
   Ghorayeb I, 2007, MOVEMENT DISORD, V22, P1567, DOI 10.1002/mds.21541
   Goldstein DS, 2014, COMPR PHYSIOL, V4, P805, DOI 10.1002/cphy.c130026
   Guneysel Ozlem, 2008, NEUROPSYCHIATR DIS TREAT, V4, P711
   Haehner A, 2007, MOVEMENT DISORD, V22, P839, DOI 10.1002/mds.21413
   Haehner A, 2013, MOVEMENT DISORD, V28, P2023, DOI 10.1002/mds.25661
   Haehner A, 2013, PLOS ONE, V8, P0, DOI 10.1371/journal.pone.0061680
   Hauser RA, 2015, MOVEMENT DISORD, V30, P646, DOI 10.1002/mds.26086
   Högl B, 2002, SLEEP, V25, P905
   Kaufmann H, 2014, NEUROLOGY, V83, P328, DOI 10.1212/WNL.0000000000000615
   Kempster PA, 2010, BRAIN, V133, P1755, DOI 10.1093/brain/awq059
   Klingelhoefer L, 2015, J PARKINSON DIS, V5, P647, DOI 10.3233/JPD-150574
   Kunz D, 2010, J SLEEP RES, V19, P591, DOI 10.1111/j.1365-2869.2010.00848.x
   Latreille V, 2015, NEUROBIOL AGING, V36, P1083, DOI 10.1016/j.neurobiolaging.2014.09.009
   Li K, 2015, EXPERT REV NEUROTHER, V15, P1189, DOI 10.1586/14737175.2015.1095093
   Liu JL, 2013, PLOS ONE, V8, P0, DOI 10.1371/journal.pone.0076651
   Liu Y, 2015, BEHAV BRAIN RES, V294, P149, DOI 10.1016/j.bbr.2015.07.058
   Loo HV, 2008, J NEUROL SCI, V266, P145, DOI 10.1016/j.jns.2007.09.033
   Müller T, 2006, CLIN NEUROPHARMACOL, V29, P61
   Nomura T, 2006, MOVEMENT DISORD, V21, P380, DOI 10.1002/mds.20734
   Pan-Montojo F, 2012, SCI REP-UK, V2, P0, DOI 10.1038/srep00898
   Pan-Montojo F, 2010, PLOS ONE, V5, P0, DOI 10.1371/journal.pone.0008762
   Parkkinen L, 2009, ACTA NEUROPATHOL, V117, P213, DOI 10.1007/s00401-008-0462-3
   Pfeiffer RF, 2003, LANCET NEUROL, V2, P107, DOI 10.1016/S1474-4422(03)00307-7
   Poryazova R, 2010, EUR NEUROL, V63, P129, DOI 10.1159/000276402
   Poryazova R, 2013, J CLIN SLEEP MED, V9, P55, DOI 10.5664/jcsm.2340
   Potvin O, 2012, SLEEP, V35, P491, DOI 10.5665/sleep.1732
   Reichmann H, 2011, J NEUROL SCI, V310, P9, DOI 10.1016/j.jns.2011.04.016
   Richard IH, 2012, NEUROLOGY, V78, P1229, DOI 10.1212/WNL.0b013e3182516244
   Riedel O, 2012, PARKINSONISM RELAT D, V18, P598, DOI 10.1016/j.parkreldis.2011.11.007
   Rizzo G, 2016, NEUROLOGY, V86, P566, DOI 10.1212/WNL.0000000000002350
   Rodríguez-Violante M, 2016, J PARKINSON DIS, V6, P183, DOI 10.3233/JPD-150705
   Romenets Silvia Rios, 2012, MOV DISORD, V27, P996, DOI 10.1002/mds.25086
   Sakakibara R., 2015, NEUROUROL URODYN, V0, P0
   Scaravilli T, 2003, NEUROL SCI, V24, P209, DOI 10.1007/s10072-003-0134-y
   Schenck CH, 2013, SLEEP MED, V14, P744, DOI 10.1016/j.sleep.2012.10.009
   Schenck CH, 2002, SLEEP, V25, P120, DOI 10.1093/sleep/25.2.120
   Schrempf W, 2014, J PARKINSON DIS, V4, P211, DOI 10.3233/JPD-130301
   Seppi K, 2011, MOVEMENT DISORD, V26, PS42, DOI 10.1002/mds.23884
   Sommer U, 2004, MOVEMENT DISORD, V19, P1196, DOI 10.1002/mds.20141
   Stiasny-Kolster K, 2005, BRAIN, V128, P126, DOI 10.1093/brain/awh322
   Stocchi F, 2014, EUR J NEUROL, V21, P357, DOI 10.1111/ene.12205
   Storch A, 2015, J NEURAL TRANSM, V122, P1673, DOI 10.1007/s00702-015-1437-x
   Storch A, 2013, NEUROLOGY, V80, P800, DOI 10.1212/WNL.0b013e318285c0ed
   Svensson E, 2015, ANN NEUROL, V78, P522, DOI 10.1002/ana.24448
   Thannickal TC, 2007, BRAIN, V130, P1586, DOI 10.1093/brain/awm097
   Tononi G, 2014, NEURON, V81, P12, DOI 10.1016/j.neuron.2013.12.025
   Trenkwalder C, 2011, MOVEMENT DISORD, V26, P90, DOI 10.1002/mds.23441
   Tysnes OB, 2015, ANN NEUROL, V78, P1011, DOI 10.1002/ana.24531
   WERMUTH L, 1995, ACTA NEUROL SCAND, V91, P453
   Wienecke M, 2012, J SLEEP RES, V21, P710, DOI 10.1111/j.1365-2869.2012.01027.x
   Xie LL, 2013, SCIENCE, V342, P373, DOI 10.1126/science.1241224
   Zesiewicz TA, 2010, NEUROLOGY, V74, P924, DOI 10.1212/WNL.0b013e3181d55f24
   Zesiewicz TA, 2015, PARKINSONISM RELAT D, V21, P514, DOI 10.1016/j.parkreldis.2015.02.025
   Ziemssen T, 2010, J NEUROL SCI, V289, P74, DOI 10.1016/j.jns.2009.08.031
NR 81
TC 39
Z9 41
U1 0
U2 38
PU LIPPINCOTT WILLIAMS & WILKINS
PI PHILADELPHIA
PA TWO COMMERCE SQ, 2001 MARKET ST, PHILADELPHIA, PA 19103 USA
SN 1350-7540
EI 1473-6551
J9 CURR OPIN NEUROL
JI Curr. Opin. Neurol.
PD AUG 15
PY 2016
VL 29
IS 4
BP 467
EP 473
DI 10.1097/WCO.0000000000000348
PG 7
WC Clinical Neurology; Neurosciences
SC Neurosciences & Neurology
GA DQ4XH
UT WOS:000379207400010
PM 27262147
DA 2024-02-03
ER

PT J
AU Chondrogiorgi, M
   Tzarouchi, LC
   Zikou, AK
   Astrakas, LG
   Kosta, P
   Argyropoulou, MI
   Konitsiotis, S
AF Chondrogiorgi, Maria
   Tzarouchi, Loukia C.
   Zikou, Anastasia K.
   Astrakas, Loukas G.
   Kosta, Paraskevi
   Argyropoulou, Maria I.
   Konitsiotis, Spiridon
TI Multimodal imaging evaluation of excessive daytime sleepiness in Parkinson's disease
SO INTERNATIONAL JOURNAL OF NEUROSCIENCE
LA English
DT Article
DE Parkinson's disease; excessive daytime sleepiness; neuroradiology; diffusion tensor imaging; axial diffusivity
ID diffusion tensor; brain; disorders; impulsivity; pramipexole; age
AB Purpose of the study: The multimodal imaging investigation of excessive daytime sleepiness (EDS) in Parkinson's disease (PD). The role of dopaminergic treatment and other clinical parameters was also evaluated. Materials and methods: Seventeen non-demented PD patients with EDS (PD-EDS) and 17 PD patients without EDS were enrolled. Clinical, treatment and MRI data were acquired. Gray matter (GM) volume was examined with voxel-based morphometry, while white matter (WM) integrity was assessed with diffusion tensor imaging by means of fractional anisotropy, mean diffusivity, axial diffusivity (AD) and radial diffusivity measures. Results: Increased regional GM volume was found in the PD-EDS group bilaterally in the hippocampus and parahippocampal gyri. Increased AD values were also shown in the PD-EDS group, in the left anterior thalamic radiation and the corticospinal tract and bilaterally in the superior corona radiata and the superior longitudinal fasciculus. Levodopa equivalent dose differed significantly between the groups and was the only predictor of EDS, while the only predictor of the Epworth sleepiness scale score in the PD-EDS group was the dopamine-agonist dose. Increased frequency of gamblers was also observed in the PD-EDS group. Conclusions: Regional GM increases and increased AD values in certain WM tracts were found in the PD-EDS group. The changes could result from disinhibited signaling pathways or represent compensatory changes in response to anatomical or functional deficits elsewhere. The study findings support also the contribution of the total dopaminergic load in the development of EDS, while the dose of dopamine agonists was found to predict the severity of the disorder.
C1 [Chondrogiorgi, Maria; Konitsiotis, Spiridon] Univ Ioannina, Sch Med, Dept Neurol, Stavrou Niarchou Av,Univ Campus, GR-45110 Ioannina, Greece.
   [Tzarouchi, Loukia C.; Zikou, Anastasia K.; Kosta, Paraskevi; Argyropoulou, Maria I.] Univ Ioannina, Sch Med, Dept Radiol, GR-45110 Ioannina, Greece.
   [Astrakas, Loukas G.] Univ Ioannina, Sch Med, Dept Med Phys, GR-45110 Ioannina, Greece.
C3 University of Ioannina; University of Ioannina; University of Ioannina
RP Chondrogiorgi, M (corresponding author), Univ Ioannina, Sch Med, Dept Neurol, Stavrou Niarchou Av,Univ Campus, GR-45110 Ioannina, Greece.
EM mchond@cc.uoi.gr
CR Arnulf I, 2005, SLEEP MED REV, V9, P185, DOI 10.1016/j.smrv.2005.01.001
   Bartzokis G, 2010, NEUROBIOL AGING, V31, P1554, DOI 10.1016/j.neurobiolaging.2008.08.015
   Braak H, 2003, NEUROBIOL AGING, V24, P197, DOI 10.1016/S0197-4580(02)00065-9
   Brown SM, 2006, EMOTION, V6, P239, DOI 10.1037/1528-3542.6.2.239
   Cilia R, 2008, ARCH NEUROL-CHICAGO, V65, P1604, DOI 10.1001/archneur.65.12.1604
   Davatzikos C, 2004, NEUROIMAGE, V23, P17, DOI 10.1016/j.neuroimage.2004.05.010
   Fantini ML, 2015, J NEUROL NEUROSUR PS, V86, P174, DOI 10.1136/jnnp-2014-307904
   Gama RL, 2010, PARKINSONISM RELAT D, V16, P275, DOI 10.1016/j.parkreldis.2010.01.002
   GarciaRill E, 1997, MED HYPOTHESES, V49, P379, DOI 10.1016/S0306-9877(97)90083-9
   Hüfner K, 2011, HIPPOCAMPUS, V21, P855, DOI 10.1002/hipo.20801
   HUGHES AJ, 1992, J NEUROL NEUROSUR PS, V55, P181, DOI 10.1136/jnnp.55.3.181
   JOHNS MW, 1991, SLEEP, V14, P540, DOI 10.1093/sleep/14.6.540
   Kato S, 2012, J NEUROL, V259, P318, DOI 10.1007/s00415-011-6187-6
   Knie B, 2011, CNS DRUGS, V25, P203, DOI 10.2165/11539720-000000000-00000
   Lee AY, 2012, NEUROSCI LETT, V528, P16, DOI 10.1016/j.neulet.2012.08.053
   LESSER RP, 1979, NEUROLOGY, V29, P1253, DOI 10.1212/WNL.29.9_Part_1.1253
   Matsui H, 2006, PARKINSONISM RELAT D, V12, P319, DOI 10.1016/j.parkreldis.2006.01.007
   Mechelli A, 2005, CURR MED IMAGING, V1, P105, DOI 10.2174/1573405054038726
   Menzler K, 2012, SLEEP MED, V13, P736, DOI 10.1016/j.sleep.2012.02.013
   MONTI JM, 1988, PSYCHOPHARMACOLOGY, V95, P395
   Moreno-López L, 2012, PLOS ONE, V7, P0, DOI 10.1371/journal.pone.0049185
   Ondo WG, 2001, NEUROLOGY, V57, P1392, DOI 10.1212/WNL.57.8.1392
   Pal S, 2001, J NEURAL TRANSM, V108, P71, DOI 10.1007/s007020170098
   Poletti M, 2013, J CLIN PSYCHOPHARM, V33, P691, DOI 10.1097/JCP.0b013e3182979830
   Rayhan RU, 2013, PLOS ONE, V8, P0, DOI 10.1371/journal.pone.0058493
   Schapira AH, 2004, NEUROLOGY, V63, PS24, DOI 10.1212/WNL.63.8_suppl_3.S24
   Schiavone F, 2009, J MAGN RESON IMAGING, V29, P23, DOI 10.1002/jmri.21572
   SCHILLING JC, 1992, CLIN PHARMACOL THER, V51, P541, DOI 10.1038/clpt.1992.60
   Scullin MK, 2013, PARKINSONISM RELAT D, V19, P991, DOI 10.1016/j.parkreldis.2013.06.018
   Shen S, 2007, MAGN RESON IMAGING, V25, P1385, DOI 10.1016/j.mri.2007.03.025
   Smallwood RF, 2013, J PAIN, V14, P663, DOI 10.1016/j.jpain.2013.03.001
   Takahashi M, 2000, RADIOLOGY, V216, P881, DOI 10.1148/radiology.216.3.r00se41881
   Tan EK, 2002, NEUROLOGY, V58, P465, DOI 10.1212/WNL.58.3.465
   Thannickal TC, 2000, NEURON, V27, P469, DOI 10.1016/S0896-6273(00)00058-1
   Tomlinson CL, 2010, MOVEMENT DISORD, V25, P2649, DOI 10.1002/mds.23429
   Zhang JX, 2013, PLOS ONE, V8, P0, DOI 10.1371/journal.pone.0068621
NR 36
TC 18
Z9 20
U1 1
U2 15
PU TAYLOR & FRANCIS LTD
PI ABINGDON
PA 2-4 PARK SQUARE, MILTON PARK, ABINGDON OR14 4RN, OXON, ENGLAND
SN 0020-7454
EI 1563-5279
J9 INT J NEUROSCI
JI Int. J. Neurosci.
PD JUN 15
PY 2016
VL 126
IS 5
BP 422
EP 428
DI 10.3109/00207454.2015.1023437
PG 7
WC Neurosciences
SC Neurosciences & Neurology
GA DM5MF
UT WOS:000376392400007
PM 26000811
DA 2024-02-03
ER

PT J
AU Marchesi, E
   Negrotti, A
   Angelini, M
   Goldoni, M
   Abrignani, G
   Calzetti, S
AF Marchesi, Elena
   Negrotti, Anna
   Angelini, Monica
   Goldoni, Matteo
   Abrignani, Giorgia
   Calzetti, Stefano
TI A prospective study of the cumulative incidence and course of restless legs syndrome in de novo patients with Parkinson's disease during chronic dopaminergic therapy
SO JOURNAL OF NEUROLOGY
LA English
DT Article
DE RLS; Parkinson's disease; Incidence; Prevalence; DAergic drugs
ID diagnostic-criteria; rls; cohort; health
AB The authors report the cumulative incidence of Restless Legs Syndrome (RLS) over a 3 years follow-up period in 92 de novo Parkinson's disease patients under chronic dopaminergic therapy and the clinical course of the sensory-motor disorder over 12 months as from its onset. The overall cumulative incidence of RLS was found by 15.3 %, i.e. 14 incident cases, and by 11.9 %, i.e. 11 incident cases, after the exclusion of possible "secondary" forms of the disorder. These figures are higher than those reported in general population in Germany (Study of Health in Pomerania), confirming our previous findings of incidence rate of the disorder. At the end of the 3 years follow-up period the prevalence of "current" RLS was significantly higher than that previously found in drug na < ve Parkinson's disease patients and in controls, supporting the view that RLS emerging in the course of chronic dopaminergic therapy is the main determinant of the co-morbid association with Parkinson's disease. During the 12 months period of observation the RLS showed a frequency of occurrence of 6.08 episodes per month on average and a remittent clinical course was prevailing in the 11 incident cases, with a significant frequency decrease in the second as compared to the first 6 months, i.e. 3.26 versus 8.9 episodes per month, and none of the patients developed augmentation in the same period. It is hypothesized that the remittent course could be due to long-term adaptation (downregulation) of the hypersensitive post-synaptic dopamine receptors in the spinal cord to a continuous dopaminergic stimulation, possibly coupled with compensatory up-regulation of pre-synaptic dopamine re-uptake mechanism, in the patients in which the hypothalamic A11 area, site of origin of the dopamine-mediated diencephalo-spinal pathway, is involved in the neurodegenerative process.
C1 [Marchesi, Elena; Negrotti, Anna; Angelini, Monica; Abrignani, Giorgia; Calzetti, Stefano] Azienda Osped Univ Parma, Neurol Unit, Dept Emergency, Parma, Italy.
   [Marchesi, Elena; Negrotti, Anna; Angelini, Monica; Abrignani, Giorgia; Calzetti, Stefano] Azienda Osped Univ Parma, Neurol Unit, Med Special Area, Parma, Italy.
   [Calzetti, Stefano] Univ Parma, Dept Clin & Expt Med, Headache Movement Disorders & Cerebrovasc Dis Uni, I-43100 Parma, Italy.
   [Goldoni, Matteo] Univ Parma, Dept Clin & Expt Med, Lab Ind Toxicol, I-43100 Parma, Italy.
C3 University of Parma; University Hospital of Parma; University of Parma; University Hospital of Parma; University of Parma; University Hospital of Parma; University of Parma; University Hospital of Parma
RP Calzetti, S (corresponding author), Azienda Osped Univ Parma, Neurol Unit, Dept Emergency, Parma, Italy.; Calzetti, S (corresponding author), Azienda Osped Univ Parma, Neurol Unit, Med Special Area, Parma, Italy.; Calzetti, S (corresponding author), Univ Parma, Dept Clin & Expt Med, Headache Movement Disorders & Cerebrovasc Dis Uni, I-43100 Parma, Italy.
EM stefano.calzetti@unipr.it
CR Allen RP, 2014, SLEEP MED, V15, P860, DOI 10.1016/j.sleep.2014.03.025
   Allen RP, 2011, SLEEP MED, V12, P431, DOI 10.1016/j.sleep.2011.03.003
   Allen RP, 2003, SLEEP MED, V4, P101, DOI 10.1016/S1389-9457(03)00010-8
   Angelini M, 2011, J NEUROL SCI, V310, P286, DOI 10.1016/j.jns.2011.08.012
   Azmin S, 2013, PARKINSONS DIS-US, V2013, P0, DOI 10.1155/2013/535613
   Calzetti S, 2014, J NEURAL TRANSM, V121, P499, DOI 10.1007/s00702-013-1132-8
   García-Borreguero D, 2010, SLEEP MED REV, V14, P339, DOI 10.1016/j.smrv.2009.11.006
   Gjerstad MD, 2011, NEUROLOGY, V77, P1941, DOI 10.1212/WNL.0b013e31823a0cc8
   Kagimura T, 2011, SLEEP MED, V12, P821, DOI 10.1016/j.sleep.2011.04.012
   Lee JE, 2009, MOVEMENT DISORD, V24, P579, DOI 10.1002/mds.22410
   Rijsman Roselyne M, 2014, PARKINSONISM RELAT DISORD, V20 Suppl 1, PS5, DOI 10.1016/S1353-8020(13)70004-X
   Shin HY, 2013, PARKINSONISM RELAT D, V19, P355, DOI 10.1016/j.parkreldis.2012.09.009
   Szentkiralyi A, 2011, SLEEP MED, V12, P815, DOI 10.1016/j.sleep.2011.06.016
   Tomlinson CL, 2010, MOVEMENT DISORD, V25, P2649, DOI 10.1002/mds.23429
   Valderas JM, 2009, ANN FAM MED, V7, P357, DOI 10.1370/afm.983
   Walters AS, 2003, SLEEP MED, V4, P121, DOI 10.1016/S1389-9457(02)00258-7
   Wong JC, 2014, SLEEP, V37, P369, DOI 10.5665/sleep.3416
NR 17
TC 15
Z9 17
U1 1
U2 3
PU SPRINGER HEIDELBERG
PI HEIDELBERG
PA TIERGARTENSTRASSE 17, D-69121 HEIDELBERG, GERMANY
SN 0340-5354
EI 1432-1459
J9 J NEUROL
JI J. Neurol.
PD MAR 15
PY 2016
VL 263
IS 3
BP 441
EP 447
DI 10.1007/s00415-015-7937-7
PG 7
WC Clinical Neurology
SC Neurosciences & Neurology
GA DG9WD
UT WOS:000372433600004
PM 26566909
DA 2024-02-03
ER

PT J
AU Schettino, C
   Dato, C
   Capaldo, G
   Sampaolo, S
   Di Iorio, G
   Melone, MAB
AF Schettino, Carla
   Dato, Clemente
   Capaldo, Guglielmo
   Sampaolo, Simone
   Di Iorio, Giuseppe
   Melone, Mariarosa A. B.
TI Rasagiline for sleep disorders in patients with Parkinson's disease: a prospective observational study
SO NEUROPSYCHIATRIC DISEASE AND TREATMENT
LA English
DT Article
DE Parkinson's disease; rasagiline; sleep disorders; Parkinson's disease sleep scale
AB Introduction: Rasagiline is a selective, irreversible monoamine oxidase B inhibitor that ameliorates the symptoms of Parkinson's disease (PD) by inhibiting striatal dopamine metabolism. There is also evidence that monoamine oxidase B inhibitors increase melatonin levels in the pineal gland and may have a beneficial effect on sleep disorders, which are a common feature in patients with PD. Methods: This single-center, prospective, observational, 12-week study compared the effect of combination therapy with levodopa 200-300 mg/d + rasagiline 1 mg/d (n=19) with levodopa 200-300 mg/d alone (n=19) in the treatment of sleep disorders in patients with idiopathic PD. Results: After 12 weeks' treatment, mean sleep latency was significantly (P<0.001) lower and the improvement in sleep latency from baseline was significantly (P=0.001) greater in patients receiving levodopa + rasagiline than in patients receiving levodopa alone. Similarly, at the end of the study, the mean total sleep time was significantly (P=0.002) longer and the improvement from baseline in mean total sleep time was significantly (P=0.026) greater in patients receiving levodopa + rasagiline than levodopa alone. There were no significant differences between treatment groups for the mean number of awakenings reported at week 12 nor the change from baseline to week 12 in mean number of awakenings. Conclusion: Adding rasagiline to levodopa improved sleep outcomes and may be an appropriate option for patients with PD experiencing sleep disorders.
C1 [Schettino, Carla; Dato, Clemente; Capaldo, Guglielmo; Sampaolo, Simone; Di Iorio, Giuseppe; Melone, Mariarosa A. B.] Univ Naples 2, Dept Med Surg Neurol Metab Sci & Aging, Naples, Italy.
   [Schettino, Carla; Dato, Clemente; Capaldo, Guglielmo; Sampaolo, Simone; Di Iorio, Giuseppe; Melone, Mariarosa A. B.] Univ Naples 2, Div Neurol, Naples, Italy.
   [Schettino, Carla; Dato, Clemente; Capaldo, Guglielmo; Sampaolo, Simone; Di Iorio, Giuseppe; Melone, Mariarosa A. B.] Univ Naples 2, InterUniv Ctr Res Neurosci, Naples, Italy.
C3 Universita della Campania Vanvitelli; Universita della Campania Vanvitelli
RP Melone, MAB (corresponding author), Dept Med Surg Neurol Metab Sci & Aging, Div Neurol, Via Sergio Pansini 5,Bldg 10, I-80131 Naples, Italy.
EM marina.melone@unina2.it
FU Lundbeck
CR Breen DP, 2014, JAMA NEUROL, V71, P589, DOI 10.1001/jamaneurol.2014.65
   Dhawan V, 2006, J NEUROL SCI, V248, P158, DOI 10.1016/j.jns.2006.05.004
   KING TS, 1982, MOL CELL ENDOCRINOL, V25, P327, DOI 10.1016/0303-7207(82)90088-0
   Lecht Shimon, 2007, THER CLIN RISK MANAG, V3, P467
   Neikrug AB, 2013, J CLIN SLEEP MED, V9, P1119, DOI 10.5664/jcsm.3148
   Park A, 2011, PARKINSONS DIS-US, V2011, P0, DOI 10.4061/2011/485063
   Schrempf W, 2014, J PARKINSON DIS, V4, P211, DOI 10.3233/JPD-130301
   Schwid SR, 2005, ARCH NEUROL-CHICAGO, V62, P241
   Tandberg E, 1998, MOVEMENT DISORD, V13, P895, DOI 10.1002/mds.870130606
   Trotti LM, 2014, NEUROTHERAPEUTICS, V11, P68, DOI 10.1007/s13311-013-0236-z
   Viallet F, 2013, CURR MED RES OPIN, V29, P23, DOI 10.1185/03007995.2012.752351
   Youdim MBH, 2001, BRIT J PHARMACOL, V132, P500, DOI 10.1038/sj.bjp.0703826
NR 12
TC 9
Z9 9
U1 0
U2 1
PU DOVE MEDICAL PRESS LTD
PI ALBANY
PA PO BOX 300-008, ALBANY, AUCKLAND 0752, NEW ZEALAND
SN 
EI 1178-2021
J9 NEUROPSYCH DIS TREAT
JI Neuropsychiatr. Dis. Treat.
PD JUN 15
PY 2016
VL 12
IS 
BP 2497
EP 2502
DI 10.2147/NDT.S116476
PG 6
WC Clinical Neurology; Psychiatry
SC Neurosciences & Neurology; Psychiatry
GA DX6JZ
UT WOS:000384491300001
PM 27729794
DA 2024-02-03
ER

PT J
AU Tolleson, CM
   Bagai, K
   Walters, AS
   Davis, TL
AF Tolleson, Christopher M.
   Bagai, Kanika
   Walters, Arthur S.
   Davis, Thomas L.
TI A Pilot Study Assessing the Effects of Pallidal Deep Brain Stimulation on Sleep Quality and Polysomnography in Parkinson's Patients
SO NEUROMODULATION
LA English
DT Article
DE deep brain stimulation; globus pallidus; Parkinson's disease; sleep
ID bilateral subthalamic stimulation; restless legs syndrome; of-life; nucleus stimulation; nonmotor symptoms; globus-pallidus; follow-up; disease; architecture; impact
AB Objective: Deep Brain Stimulation (DBS) is an established adjunctive surgical intervention to treat poorly controlled motor symptoms in Parkinson's disease (PD). Both surgical targets (the subthalamic nucleus and globus pallidus) have proven equally efficacious in treating motor symptoms but unique differences may exist in effects on nonmotor symptoms. Sleep dysfunction, a common disabling symptom in PD, has only been examined directly in the subthalamic target, demonstrating some beneficial changes in sleep quality. We aimed to explore sleep changes after pallidal stimulation; hypothesizing similar benefits would be seen. Methods: We performed a prospective nonblinded clinical trial evaluating sleep in five PD patients already slated for pallidal DBS pre and six months postimplantation using validated sleep surveys and polysomnograms (PSGs). Surveys included the Epworth sleepiness scale, PD sleep scale, Insomnia severity index (ISI), and RLS severity scale. Results: Most patients had notable improvements in sleep quality as measured by PSG metrics such as sleep efficiency and latency to sleep but they did not reach statistical significance. Most surveys reflected an improvement as well with the ISI scale showing the most promising trend post pallidal DBS (14.4 +/- 7.02 vs. 9.0 +/- 2.55; p = 0.07). Conclusion: In this small pilot trial, pallidal DBS failed to demonstrate statistically significant improvements in sleep metrics postimplantation but did reveal improving trends in several PSG measures including sleep efficiency and latency to sleep onset as well as sleep survey scores. A larger, blinded clinical trial is needed to more definitively determine whether pallidal DBS may benefit sleep.
C1 [Tolleson, Christopher M.; Davis, Thomas L.] Vanderbilt Univ, Movement Disorders Div, Dept Neurol, Nashville, TN 37232 USA.
   [Bagai, Kanika; Walters, Arthur S.] Vanderbilt Univ, Sleep Div, Dept Neurol, Nashville, TN 37232 USA.
C3 Vanderbilt University; Vanderbilt University
RP Tolleson, CM (corresponding author), Vanderbilt Univ, 1161 21st Ave South,Med Ctr North A-0118, Nashville, TN 37232 USA.
EM christopher.tolleson@vanderbilt.edu
FU CTSA [VR8490, UL1TR000445]; NIH [R01 EB006136, R01 NS095291 09]
CR Allen RP, 2014, SLEEP MED, V15, P860, DOI 10.1016/j.sleep.2014.03.025
   Amara AW, 2012, PARKINSONISM RELAT D, V18, P63, DOI 10.1016/j.parkreldis.2011.09.001
   Amara Amy W, 2011, THER ADV NEUROL DISORD, V4, P15, DOI 10.1177/1756285610392446
   Arnulf I, 2000, NEUROLOGY, V55, P1732, DOI 10.1212/WNL.55.11.1732
   Ashkan K, 2013, J NEURAL TRANSM, V120, P639, DOI 10.1007/s00702-012-0912-x
   Barone P, 2009, MOVEMENT DISORD, V24, P1641, DOI 10.1002/mds.22643
   Brodsky MA, 2003, MOVEMENT DISORD, V18, P668, DOI 10.1002/mds.10429
   Chahine LM, 2011, PARKINSONISM RELAT D, V17, P208, DOI 10.1016/j.parkreldis.2010.11.017
   Chotinaiwattarakul W, 2011, SLEEP BREATH, V15, P471, DOI 10.1007/s11325-010-0362-3
   Chung F, 2008, ANESTHESIOLOGY, V108, P812, DOI 10.1097/ALN.0b013e31816d83e4
   Cicolin A, 2004, SLEEP MED, V5, P207, DOI 10.1016/j.sleep.2003.10.010
   da Silva FP, 2014, SLEEP MED REV, V18, P173, DOI 10.1016/j.smrv.2013.04.005
   Deuschl G, 2006, NEW ENGL J MED, V355, P896, DOI 10.1056/NEJMoa060281
   Dias M, 2014, CHEST, V145, P0, DOI 10.1378/chest.1825727
   Favre J, 2000, NEUROSURGERY, V46, P344, DOI 10.1097/00006123-200002000-00017
   Flemons WW, 1999, SLEEP, V22, P667, DOI 10.1093/sleep/22.5.667
   Follett KA, 2010, NEW ENGL J MED, V362, P2077, DOI 10.1056/NEJMoa0907083
   Gros P, 2014, MOVEMENT DISORD, V29, P0
   Herer B, 2001, CHEST, V119, P387, DOI 10.1378/chest.119.2.387
   HIRSHKOWITZ M, 1992, J CLIN NEUROPHYSIOL, V9, P56, DOI 10.1097/00004691-199201000-00006
   Hjort N, 2004, MOVEMENT DISORD, V19, P196, DOI 10.1002/mds.10639
   Iber C., 2007, AASM MANUAL SCORING, V0, P0
   Iranzo A, 2002, J NEUROL NEUROSUR PS, V72, P661, DOI 10.1136/jnnp.72.5.661
   Kerenyi L, 2003, ARCH NEUROL-CHICAGO, V60, P1223, DOI 10.1001/archneur.60.9.1223
   Klingelhoefer L, 2014, J PARKINSON DIS, V4, P289, DOI 10.3233/JPD-130273
   Kumar S, 2002, MOVEMENT DISORD, V17, P775, DOI 10.1002/mds.10167
   Liu Y, 2014, J NEUROSURG, V121, P709, DOI 10.3171/2014.4.JNS131711
   Lyons KE, 2006, J NEUROSURG, V104, P502, DOI 10.3171/jns.2006.104.4.502
   Zibetti M, 2007, EUR NEUROL, V58, P218, DOI 10.1159/000107943
   Mitterling T, 2015, SLEEP, V38, P867, DOI 10.5665/sleep.4730
   Monaca C, 2004, J NEUROL, V251, P214, DOI 10.1007/s00415-004-0305-7
   Okun MS, 2009, ANN NEUROL, V65, P586, DOI 10.1002/ana.21596
   Pappert EJ, 1999, MOVEMENT DISORD, V14, P117, DOI 10.1002/1531-8257(199901)14:1<117::AID-MDS1019>3.0.CO;2-0
   Peto V, 1998, J NEUROL, V245, PS10, DOI 10.1007/PL00007730
   Ramachandran SK, 2009, ANESTHESIOLOGY, V110, P928, DOI 10.1097/ALN.0b013e31819c47b6
   Rodriguez-Oroz MC, 2005, BRAIN, V128, P2240, DOI 10.1093/brain/awh571
   Schrag A, 2002, J NEUROL, V249, P419, DOI 10.1007/s004150200032
   Volkmann J, 2009, MOVEMENT DISORD, V24, P1154, DOI 10.1002/mds.22496
   Walters AS, 2003, SLEEP MED, V4, P121, DOI 10.1016/S1389-9457(02)00258-7
   Zeng J, 2013, PLOS ONE, V8, P0, DOI 10.1371/journal.pone.0082091
NR 40
TC 14
Z9 14
U1 0
U2 2
PU WILEY-BLACKWELL
PI HOBOKEN
PA 111 RIVER ST, HOBOKEN 07030-5774, NJ USA
SN 1094-7159
EI 1525-1403
J9 NEUROMODULATION
JI Neuromodulation
PD OCT 15
PY 2016
VL 19
IS 7
BP 724
EP 730
DI 10.1111/ner.12442
PG 7
WC Medicine, Research & Experimental; Clinical Neurology
SC Research & Experimental Medicine; Neurosciences & Neurology
GA DZ3DB
UT WOS:000385723600012
PM 27186939
DA 2024-02-03
ER

PT J
AU Ekimova, IV
   Simonova, VV
   Guzeev, MA
   Lapshina, KV
   Chernyshev, MV
   Pastukhov, YF
AF Ekimova, I. V.
   Simonova, V. V.
   Guzeev, M. A.
   Lapshina, K. V.
   Chernyshev, M. V.
   Pastukhov, Yu. F.
TI Changes in sleep characteristics of rat preclinical model of Parkinson's disease based on attenuation of the ubiquitin-proteasome system activity in the brain
SO JOURNAL OF EVOLUTIONARY BIOCHEMISTRY AND PHYSIOLOGY
LA English
DT Article
DE Parkinson's disease; lactacystin; intranasal administration; substantia nigra; olfactory bulb; neurodegeneration; sleep; rats
ID molecular chaperones; paradoxical sleep; inhibitor; dopamine; degeneration; exposure; behavior; anxiety; markers
AB Numerous experimental and epidemiological data indicate a high significance of environmental neurotoxins, specifically, inhibitors of the ubiquitin-proteasome system, in pathogenesis of Parkinson's disease (PD). To develop a preclinical model of PD in rats we used a technique of intranasal administration of lactacystin, a natural proteasome inhibitor, into the brain. It was found that three weeks after the first lactacystin administration it induced a little degeneration of dopaminergic neurons in the olfactory bulb and substantia nigra pars compacta without any olfactory dysfunction and motor behavior disorders. Besides, its effect led to the appearance of some signs of sleep disorders: increased somnolence (especially in the dark, active daily phase), fragmentation of slow-wave sleep, decreased EEG delta rhythm during slow-wave sleep. These signs share some similarity with PD and could be useful in clinical studies for the quick search for polysomnographic markers of the early PD stage.
C1 [Ekimova, I. V.; Simonova, V. V.; Guzeev, M. A.; Lapshina, K. V.; Chernyshev, M. V.; Pastukhov, Yu. F.] Russian Acad Sci, Sechenov Inst Evolutionary Physiol & Biochem, St Petersburg, Russia.
C3 Russian Academy of Sciences; Sechenov Institute of Evolutionary Physiology & Biochemistry
RP Ekimova, IV (corresponding author), Russian Acad Sci, Sechenov Inst Evolutionary Physiol & Biochem, St Petersburg, Russia.
EM irina-ekimova@mail.ru
FU Russian Scientific Foundation [16-15-00278]; Russian Science Foundation [16-15-00278] Funding Source: Russian Science Foundation
CR Almirall H, 1999, J NEURAL TRANSM, V106, P1125, DOI 10.1007/s007020050228
   BERNHEIMER H, 1973, J NEUROL SCI, V20, P415, DOI 10.1016/0022-510X(73)90175-5
   Boissard R, 2003, EUR J NEUROSCI, V18, P1627, DOI 10.1046/j.1460-9568.2003.02861.x
   Braak H, 2004, CELL TISSUE RES, V318, P121, DOI 10.1007/s00441-004-0956-9
   CROSS T, 1981, J APPL BACTERIOL, V50, P397, DOI 10.1111/j.1365-2672.1981.tb04245.x
   dos Santos AB, 2015, NEUROCHEM RES, V40, P421, DOI 10.1007/s11064-014-1488-7
   Duty S, 2011, BRIT J PHARMACOL, V164, P1357, DOI 10.1111/j.1476-5381.2011.01426.x
   Ebrahimi-Fakhari D, 2012, ACTA NEUROPATHOL, V124, P153, DOI 10.1007/s00401-012-1004-6
   Ebrahimi-Fakhari D, 2011, J PARKINSON DIS, V1, P299, DOI 10.3233/JPD-2011-11044
   ENSIGN JC, 1993, RES MICROBIOL, V144, P657, DOI 10.1016/0923-2508(93)90070-I
   Fornai F, 2003, J NEUROSCI, V23, P8955
   Gomez C, 2006, DRUG DEVELOP RES, V67, P752, DOI 10.1002/ddr.20117
   Gusev E.I., 2010, NEIRODEGENERATIVNYE, V0, P52
   Hartl FU, 2011, NATURE, V475, P324, DOI 10.1038/nature10317
   Iranzo A, 2013, CURR NEUROL NEUROSCI, V13, P0, DOI 10.1007/s11910-013-0373-0
   Kalueff AV, 2008, NAT PROTOC, V3, P129, DOI 10.1038/nprot.2007.516
   Kordower JH, 2006, ANN NEUROL, V60, P264, DOI 10.1002/ana.20935
   Kovalzon V. M., 2013, NEIROKHIMIYA, V30, P193
   Kurtenbach S, 2013, PLOS ONE, V8, P0, DOI 10.1371/journal.pone.0077509
   Laloux C, 2008, EXP BRAIN RES, V186, P635, DOI 10.1007/s00221-008-1268-1
   Léna I, 2005, J NEUROSCI RES, V81, P891, DOI 10.1002/jnr.20602
   Litvinenko I.V., 2011, BOLEZN PARKINSONA RA, V0, P93
   Lorenc-Koci E, 2011, NEUROCHEM INT, V58, P839, DOI 10.1016/j.neuint.2011.03.013
   Lu CY, 2010, BEHAV BRAIN RES, V208, P484, DOI 10.1016/j.bbr.2009.12.028
   Mackey S, 2013, EXP NEUROL, V247, P19, DOI 10.1016/j.expneurol.2013.03.021
   Manning-Bog AB, 2006, ANN NEUROL, V60, P256, DOI 10.1002/ana.20938
   Manolov A I, 2014, ROSS FIZIOL ZH IM I M SECHENOVA, V100, P1252
   McNaught KSP, 2004, ANN NEUROL, V56, P149, DOI 10.1002/ana.20186
   Monti JM, 2008, PROG BRAIN RES, V172, P625, DOI 10.1016/S0079-6123(08)00929-1
   Niu CS, 2009, STEREOT FUNCT NEUROS, V87, P69, DOI 10.1159/000202972
   Oganesian G A, 2007, ROSS FIZIOL ZH IM I M SECHENOVA, V93, P1344
   Pastukhov Iu F, 2010, ROSS FIZIOL ZH IM I M SECHENOVA, V96, P1190
   Pastukhov YuF., 2014, NEURODEGENERATIVE DI, V0, P316
   Pastukhov YF, 2013, ZH VYSSH NERV DEYAT+, V63, P75, DOI 10.7868/S0044467713010103
   Prediger RDS, 2010, NEUROTOX RES, V17, P114, DOI 10.1007/s12640-009-9087-0
   Priyadarshi A, 2001, ENVIRON RES, V86, P122, DOI 10.1006/enrs.2001.4264
   Salawu Fatai, 2015, OMAN MED J, V30, P3, DOI 10.5001/omj.2015.02
   Schapira AHV, 2006, ANN NEUROL, V60, P253, DOI 10.1002/ana.20934
   Soto C, 2008, ARCH NEUROL-CHICAGO, V65, P184, DOI 10.1001/archneurol.2007.56
   Sun F, 2006, NEUROTOXICOLOGY, V27, P807, DOI 10.1016/j.neuro.2006.06.006
   Swick TJ, 2012, PARKINSONS DIS-US, V2012, P0, DOI 10.1155/2012/205471
   Ugrumov MV, 2011, NEUROSCIENCE, V181, P175, DOI 10.1016/j.neuroscience.2011.03.007
   Uversky VN, 2007, J NEUROCHEM, V103, P17, DOI 10.1111/j.1471-4159.2007.04764.x
   Van Maele-Fabry G, 2012, ENVIRON INT, V46, P30, DOI 10.1016/j.envint.2012.05.004
   Verbitsky EV, 2013, ZH VYSSH NERV DEYAT+, V63, P6, DOI 10.7868/S0044467713010152
   Verhave PS, 2011, SLEEP, V34, P1119, DOI 10.5665/SLEEP.1174
   Vo Q., 1900, V2014, V0, P0
   Zeng BY, 2006, ANN NEUROL, V60, P248, DOI 10.1002/ana.20932
NR 48
TC 7
Z9 12
U1 0
U2 3
PU PLEIADES PUBLISHING INC
PI MOSCOW
PA PLEIADES PUBLISHING INC, MOSCOW, 00000, RUSSIA
SN 0022-0930
EI 1608-3202
J9 J EVOL BIOCHEM PHYS+
JI J. Evol. Biochem. Physiol.
PD NOV 15
PY 2016
VL 52
IS 6
BP 463
EP 474
DI 10.1134/S1234567816060057
PG 12
WC Biochemistry & Molecular Biology; Evolutionary Biology; Physiology
SC Biochemistry & Molecular Biology; Evolutionary Biology; Physiology
GA EI5DL
UT WOS:000392514100005
DA 2024-02-03
ER

PT J
AU Rodrigues, TM
   Caldas, AC
   Ferreira, JJ
AF Rodrigues, Tiago Martins
   Caldas, Ana Castro
   Ferreira, Joaquim J.
TI Pharmacological interventions for daytime sleepiness and sleep disorders in Parkinson's disease.: Systematic review and meta-analysis
SO PARKINSONISM & RELATED DISORDERS
LA English
DT Review
DE Parkinson's disease; Daytime somnolence; Nocturnal sleep problems; Pharmacological interventions; Systematic review
ID quality-of-life; ropinirole prolonged release; deep brain-stimulation; nonmotor symptoms; double-blind; behavior disorder; controlled-trial; practice parameters; movement-disorder; bright light
AB Background: Daytime sleepiness and sleep disorders are frequently reported in Parkinson's disease (PD). However, their impact on quality of life has been underestimated and few clinical trials have been performed. Objectives: We aimed to assess the efficacy and safety of pharmacological interventions for daytime sleepiness and sleep disorders in PD. Methods: Systematic review of randomized controlled trials comparing any pharmacological intervention with no intervention or placebo for the treatment of daytime sleepiness and sleep problems in PD patients. Results: Ten studies (n = 338 patients) were included. Four trials addressed interventions for excessive daytime sleepiness. Meta-analysis of the three trials evaluating modafinil showed a significant reduction in sleepiness, as assessed by the Epworth Sleepiness Scale (ESS) (-2.24 points, 95% CI -3.90 to -0.57, p < 0.05). In one study, treatment with caffeine was associated with a non-significant improvement of 1.71 points in ESS (95% CI, - 3.57 to 0.13). The six remaining trials assessed interventions for insomnia and REM sleep Behaviour Disorder (RBD). Single study results suggest that doxepin and YXQN granules might be efficacious, while pergolide may be deleterious for insomnia and that rivastigmine may be used to treat RBD in PD patients. However, there is insufficient evidence to support or refute the efficacy of any of these interventions. No relevant side effects were reported. Conclusions: Whilst providing recommendations, this systematic review depicts the lack of a body of evidence regarding the treatment of sleep disorders in PD patients; hence, further studies are warranted. (C) 2016 Elsevier Ltd. All rights reserved.
C1 [Rodrigues, Tiago Martins; Ferreira, Joaquim J.] Univ Lisbon, Fac Med, Lab Clin Pharmacol & Therapeut, P-1699 Lisbon, Portugal.
   [Rodrigues, Tiago Martins] Univ Lisbon, Fac Med, Inst Pharmacol & Neurosci, P-1699 Lisbon, Portugal.
   [Rodrigues, Tiago Martins] Inst Mol Med, Unit Neurosci, Lisbon, Portugal.
   [Caldas, Ana Castro; Ferreira, Joaquim J.] Hosp Santa Maria, Dept Neurosci, Lisbon, Portugal.
   [Ferreira, Joaquim J.] Univ Lisbon, Fac Med, Inst Mol Med, Clin Pharmacol, P-1699 Lisbon, Portugal.
C3 Universidade de Lisboa; Universidade de Lisboa; Universidade de Lisboa; Universidade de Lisboa; Hospital Santa Maria; Universidade de Lisboa
RP Ferreira, JJ (corresponding author), Fac Med, Lab Farmacol Clin & Terapeut, Ave Prof Egas Moniz, P-1649028 Lisbon, Portugal.
EM joaquimjferreira@gmail.com
CR Adler CH, 2003, MOVEMENT DISORD, V18, P287, DOI 10.1002/mds.10390
   [Anonymous], 1989, CLIN NEUROPHARMACOL, V12, P498
   [Anonymous], 2011, COCHRANE HDB SYSTEMA, V0, P0
   Arias P, 2010, SLEEP MED, V11, P759, DOI 10.1016/j.sleep.2010.05.003
   Aurora RN, 2012, SLEEP, V35, P1039, DOI 10.5665/sleep.1988
   Aurora RN, 2010, J CLIN SLEEP MED, V6, P85
   Barone P, 2009, MOVEMENT DISORD, V24, P1641, DOI 10.1002/mds.22643
   BROUGHTON R, 1981, CAN J NEUROL SCI, V8, P299, DOI 10.1017/S0317167100043419
   Chaudhuri KR, 2012, EUR J NEUROL, V19, P105, DOI 10.1111/j.1468-1331.2011.03442.x
   Chaudhuri KR, 2009, LANCET NEUROL, V8, P464, DOI 10.1016/S1474-4422(09)70068-7
   Chaudhuri KR, 2006, LANCET NEUROL, V5, P235, DOI 10.1016/S1474-4422(06)70373-8
   Comella CL, 2005, NEUROLOGY, V64, P1450, DOI 10.1212/01.WNL.0000158652.74601.48
   Connor J, 2001, ACCIDENT ANAL PREV, V33, P31, DOI 10.1016/S0001-4575(00)00013-0
   Cummings J, 2014, LANCET, V383, P533, DOI 10.1016/S0140-6736(13)62106-6
   Di Giacopo R, 2012, MOVEMENT DISORD, V27, P559, DOI 10.1002/mds.24909
   Dowling GA, 2005, SLEEP MED, V6, P459, DOI 10.1016/j.sleep.2005.04.004
   Ebersbach G, 2010, ARCH GERONTOL GERIAT, V51, PE125, DOI 10.1016/j.archger.2010.03.008
   Ferreira JJ, 2013, EUR J NEUROL, V20, P5, DOI 10.1111/j.1468-1331.2012.03866.x
   Ferreira JJ, 2006, EUR J NEUROL, V13, P209, DOI 10.1111/j.1468-1331.2006.01262.x
   Ghys L, 2011, EXPERT OPIN PHARMACO, V12, P1985, DOI 10.1517/14656566.2011.604031
   Giladi N, 2010, J NEURAL TRANSM, V117, P1395, DOI 10.1007/s00702-010-0506-4
   Högl B, 2010, MOVEMENT DISORD, V25, P2704, DOI 10.1002/mds.23190
   Högl B, 2002, SLEEP, V25, P905
   Iranzo A, 2005, NEUROLOGY, V65, P247, DOI 10.1212/01.wnl.0000168864.97813.e0
   Kieburtz K, 2011, MOVEMENT DISORD, V26, P37, DOI 10.1002/mds.23396
   Kovacs N, 2011, MOVEMENT DISORD, V26, P0
   Krystal AD, 2007, J CLIN SLEEP MED, V3, P63
   LEES AJ, 1988, CLIN NEUROPHARMACOL, V11, P512, DOI 10.1097/00002826-198812000-00004
   Léger D, 2001, PSYCHOSOM MED, V63, P49, DOI 10.1097/00006842-200101000-00006
   Leroi I, 2010, INT J GERIATR PSYCH, V25, P1073, DOI 10.1002/gps.2472
   LESSER RP, 1979, NEUROLOGY, V29, P1253, DOI 10.1212/WNL.29.9_Part_1.1253
   Lim AS, 2009, ANN NEUROL, V66, P110, DOI 10.1002/ana.21631
   Mahowald M W, 2000, MINN MED, V83, P25
   Menza M, 2009, NEUROLOGY, V72, P886, DOI 10.1212/01.wnl.0000336340.89821.b3
   Menza M, 2010, MOVEMENT DISORD, V25, P1708, DOI 10.1002/mds.23168
   Modugno N, 2010, THESCIENTIFICWORLDJO, V10, P2301, DOI 10.1100/tsw.2010.221
   Morgenthaler TI, 2007, SLEEP, V30, P1705, DOI 10.1093/sleep/30.12.1705
   NAUSIEDA PA, 1982, CLIN NEUROPHARMACOL, V5, P183, DOI 10.1097/00002826-198205020-00003
   Neikrug AB, 2014, SLEEP, V37, P177, DOI 10.5665/sleep.3332
   Nussbaum RL, 2003, NEW ENGL J MED, V348, P1356, DOI 10.1056/NEJM2003ra020003
   Ondo WG, 2005, J NEUROL NEUROSUR PS, V76, P1636, DOI 10.1136/jnnp.2005.065870
   Ondo WG, 2011, PARKINSONISM RELAT D, V17, P156, DOI 10.1016/j.parkreldis.2010.12.003
   Pahwa R, 2007, NEUROLOGY, V68, P1108, DOI 10.1212/01.wnl.0000258660.74391.c1
   Pal PK, 2004, PARKINSONISM RELAT D, V10, P157, DOI 10.1016/j.parkreldis.2003.11.002
   Pan WD, 2013, CHIN MED-UK, V8, P0, DOI 10.1186/1749-8546-8-14
   Paus S, 2007, MOVEMENT DISORD, V22, P1495, DOI 10.1002/mds.21542
   Poewe WH, 2007, LANCET NEUROL, V6, P513, DOI 10.1016/S1474-4422(07)70108-4
   Postuma RB, 2012, NEUROLOGY, V79, P651, DOI 10.1212/WNL.0b013e318263570d
   Rabey JM, 2007, MOVEMENT DISORD, V22, P313, DOI 10.1002/mds.21116
   Rektorova I, 2008, CLIN NEUROPHARMACOL, V31, P261, DOI 10.1097/WNF.0b013e31815d25ce
   Romenets SR, 2013, PARKINSONISM RELAT D, V19, P670, DOI 10.1016/j.parkreldis.2013.03.003
   Rye DB, 2006, CURR NEUROL NEUROSCI, V6, P169, DOI 10.1007/s11910-996-0041-8
   Rye DB, 2004, NEUROLOGY, V63, PS2, DOI 10.1212/WNL.63.8_suppl_3.S2
   Schulz KF, 2010, BMJ-BRIT MED J, V340, P0, DOI 10.1136/bmj.c332
   Schutte-Rodin S, 2008, J CLIN SLEEP MED, V4, P487
   Seppi K, 2011, MOVEMENT DISORD, V26, PS42, DOI 10.1002/mds.23884
   Skogar Ö, 2013, EUR J INTEGR MED, V5, P141, DOI 10.1016/j.eujim.2012.10.005
   Smith MC, 1997, J AM GERIATR SOC, V45, P194, DOI 10.1111/j.1532-5415.1997.tb04506.x
   Stocchi F, 1998, J NEUROL, V245, PS15, DOI 10.1007/PL00007731
   SWEET RD, 1975, ANN INTERN MED, V83, P456, DOI 10.7326/0003-4819-83-4-456
   Tandberg E, 1998, MOVEMENT DISORD, V13, P895, DOI 10.1002/mds.870130606
   Tomlinson CL, 2012, BMJ-BRIT MED J, V345, P0, DOI 10.1136/bmj.e5004
   Trenkwalder C, 2011, MOVEMENT DISORD, V26, P90, DOI 10.1002/mds.23441
   Trosch RM, 1998, MOVEMENT DISORD, V13, P377, DOI 10.1002/mds.870130302
   Twelves D, 2003, MOVEMENT DISORD, V18, P19, DOI 10.1002/mds.10305
   Van Den Eeden SK, 2003, AM J EPIDEMIOL, V157, P1015, DOI 10.1093/aje/kwg068
   Volkmann J, 2009, MOVEMENT DISORD, V24, P1154, DOI 10.1002/mds.22496
   Walsh JK, 2007, SLEEP, V30, P959, DOI 10.1093/sleep/30.8.959
   Weintraub D, 2010, NEUROLOGY, V75, P448, DOI 10.1212/WNL.0b013e3181ebdd79
   Willis GL, 2007, CHRONOBIOL INT, V24, P521, DOI 10.1080/07420520701420717
   Wolters EC, 1996, J NEUROL, V243, P235, DOI 10.1007/BF00868520
   Yun JY, 2013, BMC NEUROL, V13, P0, DOI 10.1186/1471-2377-13-113
   Zammit GK, 1999, SLEEP, V22, P0
   Zesiewicz TA, 2010, NEUROLOGY, V74, P924, DOI 10.1212/WNL.0b013e3181d55f24
NR 75
TC 52
Z9 63
U1 1
U2 21
PU ELSEVIER SCI LTD
PI OXFORD
PA THE BOULEVARD, LANGFORD LANE, KIDLINGTON, OXFORD OX5 1GB, OXON, ENGLAND
SN 1353-8020
EI 1873-5126
J9 PARKINSONISM RELAT D
JI Parkinsonism Relat. Disord.
PD JUN 15
PY 2016
VL 27
IS 
BP 25
EP 34
DI 10.1016/j.parkreldis.2016.03.002
PG 10
WC Clinical Neurology
SC Neurosciences & Neurology
GA DP0PN
UT WOS:000378191800003
PM 27010071
DA 2024-02-03
ER

PT J
AU Panisset, M
   Stril, JL
   Bélanger, M
   Lehoux, G
   Coffin, D
   Chouinard, S
AF Panisset, Michel
   Stril, Jean-Louis
   Belanger, Manon
   Lehoux, Genevieve
   Coffin, Donna
   Chouinard, Sylvain
TI Open-Label Study of Sleep Disturbances in Patients with Parkinson's Disease Treated with Rasagiline
SO CANADIAN JOURNAL OF NEUROLOGICAL SCIENCES
LA English
DT Article
DE Parkinson disease; Sleep; Rasagiline
ID nonmotor symptoms; daytime sleepiness; adjunct therapy; double-blind; levodopa; scale; rotigotine; disorders; quality
AB Background: The prevalence of sleep disturbances among patients with Parkinson's disease (PD) is estimated to occur in 37% to 98% of patients. Sleep disturbances have been associated with a reduced quality of life for patients with PD. The objective of this study was to assess the impact of rasagiline treatment on the severity of sleep disturbances among patients with idiopathic PD. Methods: In this open-label, multicentre study, 110 adult patients with idiopathic PD were treated with rasagiline either as monotherapy or as adjunct therapy. The primary endpoint was the change in severity of sleep disturbances, assessed with the PD Sleep Scale from baseline to month 2. Exploratory endpoints included change in daytime sleepiness, assessed with the Epworth Sleep Scale, treatment satisfaction measured with the Treatment Satisfaction Questionnaire for Medication, patient's overall improvement or deterioration over time measured with the Clinical Global Impression of Improvement, tolerability, and safety. Findings: Patients treated with rasagiline as mono-or adjunct therapy showed a statistically significant improvement in sleep quality after 2 months. There was no change in daytime sleepiness. Overall, patients were satisfied with rasagiline treatment with a mean Treatment Satisfaction Questionnaire for Medication [standard deviation] total score at month 2 of 68% [16.1]. At the end of study, 64 patients (65.9%) were judged, by the investigator, as being at least minimally improved from baseline on the Clinical Global Impression of Improvement. Rasagiline was safe and well-tolerated. Interpretation: Rasagiline as mono-or adjunct-therapy may improve sleep experience in patients with PD in the short term.
C1 [Panisset, Michel; Chouinard, Sylvain] Univ Montreal, Ctr Hosp Univ Montreal, Hosp Ctr, Montreal, PQ, Canada.
   [Panisset, Michel; Chouinard, Sylvain] Univ Montreal, Univ Montreal Hosp Ctr Res Ctr, Ctr Rech, Montreal, PQ, Canada.
   [Stril, Jean-Louis; Lehoux, Genevieve] Univ Montreal, Hop Notre Dame, Dept Med Neurol, Montreal, PQ, Canada.
   [Coffin, Donna] Boolean Res Consulting Serv, Montreal, PQ, Canada.
C3 Universite de Montreal; Universite de Montreal; Universite de Montreal
RP Panisset, M (corresponding author), CHUM Hop Notre Dame, 1560 Rue Sherbrooke Est, Montreal, PQ H2L 4M1, Canada.
EM michel.panisset@umontreal.ca
FU TEVA Canada Innovation
CR Abe K, 2005, J NEUROL SCI, V234, P73, DOI 10.1016/j.jns.2005.03.036
   Adler CH, 2005, NEUROLOGY, V64, PS12, DOI 10.1212/WNL.64.12_suppl_3.S12
   Amara AW, 2012, PARKINSONISM RELAT D, V18, P63, DOI 10.1016/j.parkreldis.2011.09.001
   Antczak JM, 2013, PHARMACOL REP, V65, P614, DOI 10.1016/S1734-1140(13)71038-7
   ASKENASY JJM, 1985, NEUROLOGY, V35, P527, DOI 10.1212/WNL.35.4.527
   Atkinson Mark J, 2004, HEALTH QUAL LIFE OUTCOMES, V2, P12, DOI 10.1186/1477-7525-2-12
   Barone P, 2009, MOVEMENT DISORD, V24, P1641, DOI 10.1002/mds.22643
   Björklund A, 2010, PROG BRAIN RES, V184, P325, DOI 10.1016/S0079-6123(10)84017-8
   Canesi M, 2010, FUNCT NEUROL, V25, P201
   Chahine LM, 2013, PARKINSONISM RELAT D, V19, P859, DOI 10.1016/j.parkreldis.2013.05.009
   Chaudhuri KR, 2013, PARKINSONISM RELAT D, V19, P660, DOI 10.1016/j.parkreldis.2013.02.018
   Chaudhuri KR, 2012, EUR J NEUROL, V19, P105, DOI 10.1111/j.1468-1331.2011.03442.x
   Chaudhuri KR, 2002, J NEUROL NEUROSUR PS, V73, P629, DOI 10.1136/jnnp.73.6.629
   Chen JJ, 2005, J CLIN PHARMACOL, V45, P878, DOI 10.1177/0091270005277935
   Forkmann T, 2011, BMC PSYCHIATRY, V11, P0, DOI 10.1186/1471-244X-11-83
   Gallagher DA, 2010, MOVEMENT DISORD, V25, P2493, DOI 10.1002/mds.23394
   Giladi N, 2010, J NEURAL TRANSM, V117, P1395, DOI 10.1007/s00702-010-0506-4
   JOHNS MW, 1992, SLEEP, V15, P376, DOI 10.1093/sleep/15.4.376
   JOHNS MW, 1991, SLEEP, V14, P540, DOI 10.1093/sleep/14.6.540
   Kumar S, 2002, MOVEMENT DISORD, V17, P775, DOI 10.1002/mds.10167
   LEES AJ, 1988, CLIN NEUROPHARMACOL, V11, P512, DOI 10.1097/00002826-198812000-00004
   Müller T, 2011, EUR J NEUROL, V18, P244
   Muller T, 2008, 6 INT C MENT DYSF OT, V0, P0
   NAUSIEDA PA, 1982, CLIN NEUROPHARMACOL, V5, P183, DOI 10.1097/00002826-198205020-00003
   Olanow CW, 2008, MOVEMENT DISORD, V23, P2194, DOI 10.1002/mds.22218
   Rascol O, 2005, LANCET, V365, P947, DOI 10.1016/S0140-6736(05)71083-7
   Reichmann H, 2011, PARKINSONS DIS, V2011, P1
   Romenets SR, 2013, PARKINSONISM RELAT D, V19, P670, DOI 10.1016/j.parkreldis.2013.03.003
   Romigi A, 2006, J NEURAL TRANSM, V113, P1909, DOI 10.1007/s00702-006-0490-x
   Schwid SR, 2005, ARCH NEUROL-CHICAGO, V62, P241
   Siderowf A, 2002, ARCH NEUROL-CHICAGO, V59, P1937
   Stocchi F, 2011, EUR J NEUROL, V18, P1373, DOI 10.1111/j.1468-1331.2011.03512.x
   Tandberg E, 1998, MOVEMENT DISORD, V13, P895, DOI 10.1002/mds.870130606
   Thebault JJ, 1997, MOV DISORD S1, V12, P106
   Trenkwalder C, 2011, MOVEMENT DISORD, V26, P90, DOI 10.1002/mds.23441
   Verbaan D, 2008, MOVEMENT DISORD, V23, P35, DOI 10.1002/mds.21727
   Zibetti M, 2013, ACTA NEUROL SCAND, V127, Pe28, DOI 10.1111/ane.12075
NR 37
TC 7
Z9 7
U1 0
U2 2
PU CAMBRIDGE UNIV PRESS
PI NEW YORK
PA 32 AVENUE OF THE AMERICAS, NEW YORK, NY 10013-2473 USA
SN 0317-1671
EI 2057-0155
J9 CAN J NEUROL SCI
JI Can. J. Neurol. Sci.
PD NOV 15
PY 2016
VL 43
IS 6
BP 809
EP 814
DI 10.1017/cjn.2016.289
PG 6
WC Clinical Neurology
SC Neurosciences & Neurology
GA ED3JW
UT WOS:000388746400010
PM 27827298
DA 2024-02-03
ER

PT J
AU Eugster, L
   Bargiotas, P
   Bassetti, CL
   Schuepbach, WMM
AF Eugster, Lukas
   Bargiotas, Panagiotis
   Bassetti, Claudio L.
   Schuepbach, W. M. Michael
TI Deep brain stimulation and sleep-wake functions in Parkinson's disease: A systematic review
SO PARKINSONISM & RELATED DISORDERS
LA English
DT Review
DE Parkinson's disease; Deep brain stimulation; Sleep; Wakefulness; Nonmotor symptoms; Nucleus subthalamicus (STN); Globus pallidus internus (GPi)
ID subthalamic nucleus stimulation; restless legs syndrome; eye-movement sleep; 5-year follow-up; bilateral stimulation; behavior disorder; nonmotor symptoms; improves sleep; clock genes; apathy
AB Sleep-wake disturbances (SWD) are common nonmotor symptoms (NMS) and have a great impact on quality of life of patients with Parkinson's disease (PD). Deep brain stimulation (DBS) is an established treatment in PD. While the beneficial effects of DBS on cardinal PD motor symptoms are indisputable, the data for several NMS, including sleep-wake functions, are limited and often controversial. Our primary objective was to review the literature on the impact of DBS on sleep-wake functions in patients with PD. A systematic review of articles, published in PubMed between January 1st, 2000 and December 31st, 2015 was performed to identify studies addressing the evolution of sleep-wake functions after DBS in patients with PD. Only 38 of 208 studies, involving a total of 1443 subjects, met the inclusion criteria. Most of them reported a positive effect of subthalamic DBS on sleep quality and consequently on quality of life. Seven studies used polysomnography to objectively assess sleep parameters. The data concerning subthalamic DBS and wake functions are controversial and studies using objective, laboratory-based measures for the assessment of wake functions are lacking. Very few studies assessed the impact of other DBS targets (e.g. pallidal stimulation) on SWD. Further prospective observational DBS studies assessing subjectively and objectively specific sleep wake parameters in patients with PD are needed. (C) 2016 Published by Elsevier Ltd.
C1 Inselspital Bern, Univ Hosp, Dept Neurol, Bern, Switzerland.
   Univ Bern, Bern, Switzerland.
C3 University of Bern; University Hospital of Bern; University of Bern
RP Schuepbach, WMM (corresponding author), Univ Hosp Bern, Inseispital, Dept Neurol, Freiburgstr 18, CH-3010 Bern, Switzerland.
EM michael.schuepbach@insel.ch
FU Swiss National Science Foundation (SNF); ResMed; Respironics; Vifor Pharma; UCB Pharma; Schweizerische Herzstiftung; Tropos Stiftung; Parkinson Schweiz; Medtronic; Aleva; Boston Scientific; Ipsen; Actelion; Zambon
CR Amara AW, 2012, PARKINSONISM RELAT D, V18, P63, DOI 10.1016/j.parkreldis.2011.09.001
   Arnulf I, 2000, NEUROLOGY, V55, P1732, DOI 10.1212/WNL.55.11.1732
   Arnulf I, 2000, J SLEEP RES, V9, P55, DOI 10.1046/j.1365-2869.2000.00171.x
   Barcia C, 2003, NEUROENDOCRINOLOGY, V78, P118, DOI 10.1159/000071967
   Barone P, 2009, MOVEMENT DISORD, V24, P1641, DOI 10.1002/mds.22643
   Barraud Q, 2009, EXP NEUROL, V219, P574, DOI 10.1016/j.expneurol.2009.07.019
   Bassetti CL, 2011, NEURODEGENER DIS, V8, P95, DOI 10.1159/000316613
   Baumann CR, 2008, BRAIN, V131, P0, DOI 10.1093/brain/awm220
   Boeve BF, 2007, BRAIN, V130, P2770, DOI 10.1093/brain/awm056
   Boeve BF, 2007, SLEEP MED, V8, P60, DOI 10.1016/j.sleep.2006.08.017
   Braak H, 2003, NEUROBIOL AGING, V24, P197, DOI 10.1016/S0197-4580(02)00065-9
   Breen David P, 2015, OPEN NEUROL J, V9, P70, DOI 10.2174/1874205X01509010070
   BUYSSE DJ, 1989, PSYCHIAT RES, V28, P193, DOI 10.1016/0165-1781(89)90047-4
   Carmona-Torre F, 2013, NEW ENGL J MED, V368, P2037, DOI 10.1056/NEJMoa1205158
   Castelli L, 2007, J NEUROL, V254, P1238, DOI 10.1007/s00415-006-0510-7
   Castrioto A, 2011, ARCH NEUROL-CHICAGO, V68, P1550, DOI 10.1001/archneurol.2011.182
   Chahine LM, 2011, PARKINSONISM RELAT D, V17, P208, DOI 10.1016/j.parkreldis.2010.11.017
   Chaudhuri KR, 2002, J NEUROL NEUROSUR PS, V73, P629, DOI 10.1136/jnnp.73.6.629
   Chou KL, 2012, PARKINSONISM RELAT D, V18, P510, DOI 10.1016/j.parkreldis.2012.01.018
   Cicolin A, 2004, SLEEP MED, V5, P207, DOI 10.1016/j.sleep.2003.10.010
   Claassen DO, 2010, NEUROLOGY, V75, P494, DOI 10.1212/WNL.0b013e3181ec7fac
   Comella CL, 2007, MOVEMENT DISORD, V22, PS367, DOI 10.1002/mds.21682
   Czernecki V, 2005, J NEUROL NEUROSUR PS, V76, P775, DOI 10.1136/jnnp.2003.033258
   Czernecki V, 2008, MOVEMENT DISORD, V23, P964, DOI 10.1002/mds.21949
   Deli G, 2015, J PARKINSON DIS, V5, P361, DOI 10.3233/JPD-150540
   Deuschl G, 2006, NEW ENGL J MED, V355, P896, DOI 10.1056/NEJMoa060281
   Dhawan V, 2006, AGE AGEING, V35, P220, DOI 10.1093/ageing/afj087
   Dorenbos R, 2007, VISUAL NEUROSCI, V24, P573, DOI 10.1017/S0952523807070538
   Drapier D, 2008, NEUROPSYCHOLOGIA, V46, P2796, DOI 10.1016/j.neuropsychologia.2008.05.006
   Drapier D, 2006, J NEUROL, V253, P1083, DOI 10.1007/s00415-006-0177-0
   Driver-Dunckley E, 2006, MOVEMENT DISORD, V21, P1287, DOI 10.1002/mds.20911
   Feillet CA, 2008, MOL CELL NEUROSCI, V37, P209, DOI 10.1016/j.mcn.2007.09.010
   Fischer J, 2012, J SLEEP RES, V21, P357, DOI 10.1111/j.1365-2869.2011.00987.x
   Follett Kenneth A, 2012, PARKINSONISM RELAT DISORD, V18 Suppl 1, PS165, DOI 10.1016/S1353-8020(11)70051-7
   Follett KA, 2010, NEW ENGL J MED, V362, P2077, DOI 10.1056/NEJMoa0907083
   Funkiewiez A, 2006, MOVEMENT DISORD, V21, P1656, DOI 10.1002/mds.21029
   Gelb DJ, 1999, ARCH NEUROL-CHICAGO, V56, P33, DOI 10.1001/archneur.56.1.33
   Gravotta L, 2011, J MOL NEUROSCI, V45, P162, DOI 10.1007/s12031-011-9520-8
   Higuchi M, 2015, NEUROMODULATION, V18, P113, DOI 10.1111/ner.12183
   Hjort N, 2004, MOVEMENT DISORD, V19, P196, DOI 10.1002/mds.10639
   Iranzo A., 1900, V72, V0, P0
   Iranzo A, 2006, LANCET NEUROL, V5, P572, DOI 10.1016/S1474-4422(06)70476-8
   Ishihara LS, 2007, J NEUROL NEUROSUR PS, V78, P1304, DOI 10.1136/jnnp.2006.100107
   Jiang LL, 2015, CHINESE MED J-PEKING, V128, P2433, DOI 10.4103/0366-6999.164925
   Kalaitzakis ME, 2013, NEUROPATH APPL NEURO, V39, P644, DOI 10.1111/nan.12024
   Kedia S, 2004, NEUROLOGY, V63, P2410, DOI 10.1212/01.WNL.0000147288.26029.B8
   Khoo TK, 2013, NEUROLOGY, V80, P276, DOI 10.1212/WNL.0b013e31827deb74
   Kim YE, 2015, J CLIN NEUROSCI, V22, P315, DOI 10.1016/j.jocn.2014.07.016
   Kirsch-Darrow L, 2011, PARKINSONISM RELAT D, V17, P182, DOI 10.1016/j.parkreldis.2010.12.011
   Kleiner-Fisman G, 2006, MOVEMENT DISORD, V21, PS290, DOI 10.1002/mds.20962
   Kluger BM, 2012, PARKINSONS DIS-US, V2012, P0, DOI 10.1155/2012/769506
   Krack P, 2003, NEW ENGL J MED, V349, P1925, DOI 10.1056/NEJMoa035275
   Le Jeune F, 2009, NEUROLOGY, V73, P1746, DOI 10.1212/WNL.0b013e3181c34b34
   Lewis CJ, 2015, PSYCHOL MED, V45, P73, DOI 10.1017/S0033291714001081
   Lhommée E, 2012, BRAIN, V135, P1463, DOI 10.1093/brain/aws078
   Lilleeng B, 2015, ACTA NEUROL SCAND, V132, P251, DOI 10.1111/ane.12391
   Liu KD, 2013, J NEUROL, V260, P1714, DOI 10.1007/s00415-013-6849-7
   Lozachmeur C, 2014, J NEUROPSYCH CLIN N, V26, P221, DOI 10.1176/appi.neuropsych.13020032
   Lyons KE, 2006, J NEUROSURG, V104, P502, DOI 10.3171/jns.2006.104.4.502
   Marques A, 2015, SLEEP MED, V16, P583, DOI 10.1016/j.sleep.2014.11.020
   McDonald LM, 2012, MOVEMENT DISORD, V27, P372, DOI 10.1002/mds.24035
   Menza M, 2010, MOVEMENT DISORD, V25, PS117, DOI 10.1002/mds.22788
   Merlino G, 2014, SLEEP MED, V15, P637, DOI 10.1016/j.sleep.2013.12.016
   Monaca C, 2004, EUR J NEUROSCI, V20, P2474, DOI 10.1111/j.1460-9568.2004.03694.x
   Monaca C, 2004, J NEUROL, V251, P214, DOI 10.1007/s00415-004-0305-7
   Nishida N, 2011, MOVEMENT DISORD, V26, P2418, DOI 10.1002/mds.23862
   Odekerken VJJ, 2013, LANCET NEUROL, V12, P37, DOI 10.1016/S1474-4422(12)70264-8
   Okun M. S., 1900, V9, V0, P0
   Parkinson J, 2002, J NEUROPSYCH CLIN N, V14, P223, DOI 10.1176/appi.neuropsych.14.2.223
   Peppe A, 2012, SLEEP, V35, P1637, DOI 10.5665/sleep.2234
   Pham UHG, 2015, PARKINSONS DIS-US, V2015, P0, DOI 10.1155/2015/461453
   Qu WM, 2010, J NEUROSCI, V30, P4382, DOI 10.1523/JNEUROSCI.4936-09.2010
   Riemann D., 1996, BEHANDLUNG SCHLAFSTO, V0, P0
   Santamaria J, 2004, NEUROLOGY, V63, PS21, DOI 10.1212/WNL.63.8_suppl_3.S21
   Simuni T, 2008, ANN NEUROL, V64, PS65, DOI 10.1002/ana.21472
   Suzuki K, 2011, PARKINSONS DIS-US, V2011, P0, DOI 10.4061/2011/219056
   Thobois S, 2010, BRAIN, V133, P1111, DOI 10.1093/brain/awq032
   Trenkwalder C, 2011, MOVEMENT DISORD, V26, P644, DOI 10.1002/mds.23476
   Uz T, 2005, NEUROSCIENCE, V134, P1309, DOI 10.1016/j.neuroscience.2005.05.003
   Videnovic A, 2013, EXP NEUROL, V243, P45, DOI 10.1016/j.expneurol.2012.08.018
   Witkovsky P, 2004, DOC OPHTHALMOL, V108, P17, DOI 10.1023/B:DOOP.0000019487.88486.0a
   Ylikoski A, 2015, SLEEP MED, V16, P540, DOI 10.1016/j.sleep.2014.12.010
NR 82
TC 20
Z9 20
U1 0
U2 7
PU ELSEVIER SCI LTD
PI OXFORD
PA THE BOULEVARD, LANGFORD LANE, KIDLINGTON, OXFORD OX5 1GB, OXON, ENGLAND
SN 1353-8020
EI 1873-5126
J9 PARKINSONISM RELAT D
JI Parkinsonism Relat. Disord.
PD NOV 15
PY 2016
VL 32
IS 
BP 12
EP 19
DI 10.1016/j.parkreldis.2016.08.006
PG 8
WC Clinical Neurology
SC Neurosciences & Neurology
GA ED3VQ
UT WOS:000388777000002
PM 27605426
DA 2024-02-03
ER

PT J
AU Muntean, ML
   Benes, H
   Sixel-Döring, F
   Chaudhuri, KR
   Suzuki, K
   Hirata, K
   Zimmermann, J
   Trenkwalder, C
AF Muntean, Maria-Lucia
   Benes, Heike
   Sixel-Doring, Friederike
   Chaudhuri, Kallol Ray
   Suzuki, Keisuke
   Hirata, Koichi
   Zimmermann, Johannes
   Trenkwalder, Claudia
TI Clinically relevant cut-off values for the Parkinson's Disease Sleep Scale-2 (PDSS-2): a validation study
SO SLEEP MEDICINE
LA English
DT Article
DE Parkinson's disease; PDSS-2; Sleep assessment
ID daytime sleepiness; quality index; disorders; instrument
AB Background: Sleep disturbances are a major problem encountered by neurologists attending Parkinson's disease (PD) patients. The Parkinson's Disease Sleep Scale-2 (PDSS-2) assesses a wide spectrum of disease-specific sleep problems and is easy to administer as a patient self-rating scale. The validation study showed that the scale is reliable, valid, and precise. Until now, however, only one Japanese study has assessed cut-off scores to define poor sleepers. Objectives: In this context we aimed to determine the PDSS-2 cut-off values that define a sleep disturbance severe enough to require referral of the patient to a sleep center or the need for specific treatment. Methods: Inpatients with idiopathic PD consecutively admitted to our hospital were enrolled. Patients completed the PDSS-2. The attending physician, who was blinded to the PDSS-2 results, but familiar with the patients' history and current disease status, completed a questionnaire consisting of two general questions on the presence of PD-specific and non-PD related sleep problems. Statistical analysis was performed to determine cut-off values for the PDSS-2 and correlation with the physician's evaluation of sleep disturbance severity. A natural cohort of non-PD patients with sleep disorders represented the control group. Results: The sample consisted of 52 (56%) men and 41 (44%) women with an average age of 69.22 +/- 8.74 years. PDSS-2 showed a sensitivity of 77.6% and a specificity of 74.3% in relation to physician's evaluation of PD-specific sleep problems. According to the physician's evaluation, PD-specific sleep disturbances occurred in 62% of the patients. 83% of patients with PDSS-2 scores >= 18 had clinically relevant sleep disturbances compared to only 33% of PD patients with scores <18. The severity of PD-specific sleep problems was well correlated with the PDSS-2 total score (r = 0.49). Conclusions: To our knowledge, this is the first study to define PDSS-2 cut-off values for the severity of sleep disturbances in a European PD sample. Our study shows that scores >= 18 define clinically relevant PD-specific sleep disturbances. (C) 2016 Elsevier B.V. All rights reserved.
C1 [Muntean, Maria-Lucia; Sixel-Doring, Friederike; Trenkwalder, Claudia] Paracelsus Elena Hosp, Kassel, Germany.
   [Muntean, Maria-Lucia] Univ Gottingen, Dept Clin Neurophysiol, Gottingen, Germany.
   [Benes, Heike] Univ Rostock, Somni Bene Inst Clin Res & Sleep Med Schwerin, Rostock, Germany.
   [Benes, Heike] Univ Rostock, Med Ctr, Rostock, Germany.
   [Sixel-Doring, Friederike] Philipps Univ, Dept Neurol, Marburg, Germany.
   [Chaudhuri, Kallol Ray] Kings Coll Hosp London, Natl Parkinson Fdn Ctr Excellence, London, England.
   [Suzuki, Keisuke; Hirata, Koichi] Dokkyo Med Univ, Dept Neurol, Mibu, Tochigi, Japan.
   [Zimmermann, Johannes] Psychol Hsch, Berlin, Germany.
   [Trenkwalder, Claudia] Univ Gottingen, Dept Neurosurg, Gottingen, Germany.
C3 University of Gottingen; University of Rostock; University of Rostock; Philipps University Marburg; King's College Hospital NHS Foundation Trust; King's College Hospital; Dokkyo Medical University; University of Gottingen
RP Muntean, ML (corresponding author), Univ Gottingen, Robert Koch Str 40, D-37075 Gottingen, Germany.
EM luciamuntean@yahoo.com
CR BUYSSE DJ, 1989, PSYCHIAT RES, V28, P193, DOI 10.1016/0165-1781(89)90047-4
   Chaudhuri KR, 2002, J NEUROL NEUROSUR PS, V73, P629, DOI 10.1136/jnnp.73.6.629
   Friedman JH, 2004, PARKINSONISM RELAT D, V10, PS27, DOI 10.1016/j.parkreldis.2003.11.006
   Hobson DE, 2002, JAMA-J AM MED ASSOC, V287, P455, DOI 10.1001/jama.287.4.455
   HODDES E, 1973, PSYCHOPHYSIOLOGY, V10, P431, DOI 10.1111/j.1469-8986.1973.tb00801.x
   Högl B, 2010, MOVEMENT DISORD, V25, P2704, DOI 10.1002/mds.23190
   JOHNS MW, 1991, SLEEP, V14, P540, DOI 10.1093/sleep/14.6.540
   Kurtis MM, 2013, PARKINSONISM RELAT D, V19, P1152, DOI 10.1016/j.parkreldis.2013.07.026
   Lowe AD, 1998, J PSYCHOSOM RES, V44, P613
   Martinez-Martin P, 2008, MOVEMENT DISORD, V23, P1681, DOI 10.1002/mds.22110
   Schrempf W, 2014, J PARKINSON DIS, V4, P211, DOI 10.3233/JPD-130301
   Suzuki K, 2015, ACTA NEUROL SCAND, V131, P426, DOI 10.1111/ane.12347
   Tandberg E, 1998, MOVEMENT DISORD, V13, P895, DOI 10.1002/mds.870130606
   Thorpy MJ, 2004, CLIN CORNERSTONE, V6, P7, DOI 10.1016/S1098-3597(04)90013-0
   Trenkwalder C, 2011, MOVEMENT DISORD, V26, P644, DOI 10.1002/mds.23476
   Uemura Y, 2009, J NEUROL SCI, V287, P36, DOI 10.1016/j.jns.2009.09.015
NR 16
TC 28
Z9 29
U1 1
U2 5
PU ELSEVIER SCIENCE BV
PI AMSTERDAM
PA PO BOX 211, 1000 AE AMSTERDAM, NETHERLANDS
SN 1389-9457
EI 1878-5506
J9 SLEEP MED
JI Sleep Med.
PD AUG 15
PY 2016
VL 23
IS 
BP 87
EP 92
DI 10.1016/j.sleep.2016.06.026
PG 6
WC Clinical Neurology
SC Neurosciences & Neurology
GA ED0ON
UT WOS:000388541900013
PM 27810191
DA 2024-02-03
ER

PT J
AU Wen, MC
   Ng, SYE
   Heng, HSE
   Chao, YX
   Chan, LL
   Tan, EK
   Tan, LCS
AF Wen, Ming-Ching
   Ng, Samuel Y. E.
   Heng, Hannah S. E.
   Chao, Yin Xia
   Chan, Ling Ling
   Tan, Eng King
   Tan, Louis C. S.
TI Neural substrates of excessive daytime sleepiness in early drug naive Parkinson's disease: A resting state functional MRI study
SO PARKINSONISM & RELATED DISORDERS
LA English
DT Article
DE Excessive daytime sleepiness; Parkinson's disease; Regional homogeneity; Functional connectivity
ID connectivity; wakefulness; cerebellum; healthy; brain
AB Introduction: Excessive daytime sleepiness (EDS) is a common non-motor symptom in Parkinson's disease (PD), but its neuropathology remains elusive due to the limited studies and the inclusion of medicated patients. This current study examined the neural substrates of EDS in drug naive PD patients. Methods: A total of 76 PD patients in the early disease stages were recruited; 16 of them had EDS, while the remaining 60 did not. Resting state functional magnetic resonance imaging (rs-fMRI) was used to determine group differences (patients with EDS vs. patients without EDS) in spontaneous neural activity indicated by regional homogeneity (ReHo). Additionally, functional connectivity (FC) of the regions showing group differences in ReHo with the entire brain was performed. Results: ReHo analysis controlling for gray matter volume, age, gender, general cognition, depression, postural instability gait difficulty, and rapid eye movement sleep behavior disorder showed decreased ReHo in the left cerebellum and inferior frontal gyrus, but increased ReHo in the left paracentral lobule in PD-EDS patients, compared with patients without EDS. FC analysis controlling for the same variables as in the analysis of ReHo revealed that the three regions showing ReHo differences had decreased FC with regions in the frontal, temporal, insular and limbic lobes and cerebellum in PDs with EDS. Conclusion: While decreases in ReHo and FC were found, increases in ReHo were also noted, implying both neural downregulation and compensatory mechanisms in early PD patients with EDS. Longitudinal studies are warranted to clarify the long-term impact of EDS in PD. (C) 2016 Elsevier Ltd. All rights reserved.
C1 [Wen, Ming-Ching; Ng, Samuel Y. E.; Heng, Hannah S. E.; Chao, Yin Xia; Tan, Eng King] Natl Neurosci Inst, Dept Res, Singapore, Singapore.
   [Chan, Ling Ling] Singapore Gen Hosp, Dept Diagnost Radiol, Singapore, Singapore.
   [Chao, Yin Xia; Tan, Eng King; Tan, Louis C. S.] Duke NUS Grad Med Sch, Singapore, Singapore.
C3 National Neuroscience Institute (NNI); Singapore General Hospital; National University of Singapore
RP Tan, LCS (corresponding author), Natl Neurosci Inst, Dept Neurol, 11 Jalan Tan Tock Seng, Singapore 308433, Singapore.
EM louis_tan@nni.com.sg
FU Michael J. Fox Foundation; Abbott; Avid Radiopharmaceuticals; Biogen Idec; Bristol-Myers Squibb; Covance; Ian; GE Healthcare; Genentech; GSK-GlaxoSmithKline; Lundbeck; Lilly; Merck; MSD-Meso Scale Discovery; Pfizer; Piramal; Roche; Servier; UCB; Singapore National Research Foundation under its Translational and Clinical Research Flagship Programme [TCRP12dec010]; Singapore Millennium Foundation
CR Ashburner J, 2003, LANCET NEUROL, V2, P79, DOI 10.1016/S1474-4422(03)00304-1
   Bolitho SJ, 2013, PLOS ONE, V8, P0, DOI 10.1371/journal.pone.0081233
   Dai XJ, 2012, SLEEP MED, V13, P720, DOI 10.1016/j.sleep.2011.09.019
   Dalrymple-Alford JC, 2010, NEUROLOGY, V75, P1717, DOI 10.1212/WNL.0b013e3181fc29c9
   DelRosso LM, 2014, NEUROL CLIN, V32, P893, DOI 10.1016/j.ncl.2014.07.003
   Fox MD, 2005, P NATL ACAD SCI USA, V102, P9673, DOI 10.1073/pnas.0504136102
   Gama RL, 2010, PARKINSONISM RELAT D, V16, P275, DOI 10.1016/j.parkreldis.2010.01.002
   Goetz CG, 2007, MOVEMENT DISORD, V22, P41, DOI 10.1002/mds.21198
   Goldman JG, 2013, PARKINSONISM RELAT D, V19, P806, DOI 10.1016/j.parkreldis.2013.05.006
   Happe S, 2007, J NEUROL, V254, P1037, DOI 10.1007/s00415-006-0483-6
   Höglund A, 2015, ACTA NEUROL SCAND, V132, P97, DOI 10.1111/ane.12378
   JOHNS MW, 1991, SLEEP, V14, P540, DOI 10.1093/sleep/14.6.540
   Johns MW, 2000, J SLEEP RES, V9, P5, DOI 10.1046/j.1365-2869.2000.00177.x
   Kato S, 2012, J NEUROL, V259, P318, DOI 10.1007/s00415-011-6187-6
   Killgore WDS, 2015, NEUROREPORT, V26, P779, DOI 10.1097/WNR.0000000000000418
   Knie B, 2011, CNS DRUGS, V25, P203, DOI 10.2165/11539720-000000000-00000
   Liu XM, 2015, NEUROPSYCH DIS TREAT, V11, P1279, DOI 10.2147/NDT.S84204
   Marek K, 2011, PROG NEUROBIOL, V95, P629, DOI 10.1016/j.pneurobio.2011.09.005
   Matsui H, 2006, PARKINSONISM RELAT D, V12, P319, DOI 10.1016/j.parkreldis.2006.01.007
   Matsui H, 2006, SLEEP, V29, P917, DOI 10.1093/sleep/29.7.917
   MAYER G, 1993, J SLEEP RES, V2, P143, DOI 10.1111/j.1365-2869.1993.tb00078.x
   SHEIKH J I, 1986, CLINICAL GERONTOLOGIST, V5, P165
   Stiasny-Kolster K, 2007, MOVEMENT DISORD, V22, P2386, DOI 10.1002/mds.21740
   Tagliazucchi E, 2014, NEURON, V82, P695, DOI 10.1016/j.neuron.2014.03.020
   Tan EK, 2002, NEUROLOGY, V58, P465, DOI 10.1212/WNL.58.3.465
   Tandberg E, 1998, MOVEMENT DISORD, V13, P895, DOI 10.1002/mds.870130606
   Tholfsen LK, 2015, NEUROLOGY, V85, P162, DOI 10.1212/WNL.0000000000001737
   Ward AM, 2013, SLEEP, V36, P1609, DOI 10.5665/sleep.3108
   Zang YF, 2004, NEUROIMAGE, V22, P394, DOI 10.1016/j.neuroimage.2003.12.030
NR 30
TC 34
Z9 36
U1 0
U2 19
PU ELSEVIER SCI LTD
PI OXFORD
PA THE BOULEVARD, LANGFORD LANE, KIDLINGTON, OXFORD OX5 1GB, OXON, ENGLAND
SN 1353-8020
EI 1873-5126
J9 PARKINSONISM RELAT D
JI Parkinsonism Relat. Disord.
PD MAR 15
PY 2016
VL 24
IS 
BP 63
EP 68
DI 10.1016/j.parkreldis.2016.01.012
PG 6
WC Clinical Neurology
SC Neurosciences & Neurology
GA DG9ED
UT WOS:000372384700011
PM 26810915
DA 2024-02-03
ER

PT J
AU Arnaldi, D
   Cordano, C
   De Carli, F
   Accardo, J
   Ferrara, M
   Picco, A
   Tamburini, T
   Brugnolo, A
   Abbruzzese, G
   Nobili, F
AF Arnaldi, Dario
   Cordano, Christian
   De Carli, Fabrizio
   Accardo, Jennifer
   Ferrara, Michela
   Picco, Agnese
   Tamburini, Tiziano
   Brugnolo, Andrea
   Abbruzzese, Giovanni
   Nobili, Flavio
TI Parkinson's Disease Sleep Scale 2: application in an Italian population
SO NEUROLOGICAL SCIENCES
LA English
DT Article
DE Parkinson's Disease; Sleep; Sleepiness; PDSS-2; RBD
ID nonmotor symptoms; disorders; severity; dementia; version
AB Sleep disturbances and nocturnal disabilities are common in Parkinson's Disease (PD). The PD sleep scale, second version (PDSS-2), has been proposed as a helpful tool for measuring sleep disorders in PD. We aimed to validate the Italian version of the PDSS-2. One hundred and twenty-three consecutive PD outpatients (76 males) were evaluated by means of PDSS-2, Epworth Sleepiness Scale, Hamilton Depression Rating Scale, Parkinson's Disease Quality of Life Questionnaire (self-administered scales), Unified Parkinson's Disease Rating (motor section) and Hoehn and Yahr Scales, and Mini Mental State Examination. PDSS-2 internal consistency was satisfactory (Cronbach's alpha: 0.77) with significant item to total score correlation and high intra-class correlation coefficient for test-retest reliability (0.943). Total PDSS-2 score was correlated with the scores on all other clinical scales. The factor analysis identified five factors, related to five areas of nocturnal disturbances, similarly as the original PDSS-2. The five factors mainly reflected: (1) nocturnal movement-related problems, (2) quality of sleep, (3) dreaming distress, (4) fragmentation of sleep and (5) insomnia symptoms. The PDSS-2 scale has confirmed its usefulness in evaluating sleep problems in Italian PD patients.
C1 [Arnaldi, Dario; Cordano, Christian; Accardo, Jennifer; Ferrara, Michela; Picco, Agnese; Tamburini, Tiziano; Brugnolo, Andrea; Nobili, Flavio] Univ Genoa, Dept Neurosci DINOGMI, Clin Neurol Unit, Largo P Daneo 3, I-16132 Genoa, Italy.
   [De Carli, Fabrizio] CNR, Inst Bioimaging & Mol Physiol, Genoa, Italy.
   [Abbruzzese, Giovanni] Univ Genoa, Dept Neurosci DINOGMI, Neurorehabil Unit, Genoa, Italy.
C3 University of Genoa; Consiglio Nazionale delle Ricerche (CNR); University of Genoa
RP Arnaldi, D (corresponding author), Univ Genoa, Dept Neurosci DINOGMI, Clin Neurol Unit, Largo P Daneo 3, I-16132 Genoa, Italy.
EM dario.arnaldi@gmail.com
FU Piramal; Eli-Lilly
CR Aarsland D, 2012, NAT REV NEUROL, V8, P35, DOI 10.1038/nrneurol.2011.189
   Arnaldi D, 2012, NEUROBIOL AGING, V33, P0, DOI 10.1016/j.neurobiolaging.2011.11.028
   ASKENASY JJM, 1993, ACTA NEUROL SCAND, V87, P167
   Chaudhuri KR, 2009, LANCET NEUROL, V8, P464, DOI 10.1016/S1474-4422(09)70068-7
   Chaudhuri KR, 2002, J NEUROL NEUROSUR PS, V73, P629, DOI 10.1136/jnnp.73.6.629
   Chaudhuri KR, 2003, NEUROLOGY, V61, PS17, DOI 10.1212/WNL.61.6_suppl_3.S17
   Diederich NJ, 2005, SLEEP MED, V6, P313, DOI 10.1016/j.sleep.2005.03.011
   Duncan GW, 2014, MOVEMENT DISORD, V29, P195, DOI 10.1002/mds.25664
   Epstein LJ, 2009, J CLIN SLEEP MED, V5, P263
   FACTOR SA, 1990, MOVEMENT DISORD, V5, P280, DOI 10.1002/mds.870050404
   Gagnon JF, 2009, ANN NEUROL, V66, P39, DOI 10.1002/ana.21680
   Gelb DJ, 1999, ARCH NEUROL-CHICAGO, V56, P33, DOI 10.1001/archneur.56.1.33
   Högl B, 2010, MOVEMENT DISORD, V25, P2704, DOI 10.1002/mds.23190
   Horváth K, 2014, J PARKINSON DIS, V4, P687, DOI 10.3233/JPD-140459
   Hughes TA, 2000, NEUROLOGY, V54, P1596, DOI 10.1212/WNL.54.8.1596
   Knie B, 2011, CNS DRUGS, V25, P203, DOI 10.2165/11539720-000000000-00000
   Levy G, 2002, ANN NEUROL, V51, P722, DOI 10.1002/ana.10219
   Oerlemans WGH, 2002, SLEEP MED, V3, P147, DOI 10.1016/S1389-9457(01)00127-7
   Rye DB, 2002, NEUROLOGY, V58, P341, DOI 10.1212/WNL.58.3.341
   Suzuki K, 2015, ACTA NEUROL SCAND, V131, P426, DOI 10.1111/ane.12347
   Suzuki K, 2012, J NEUROL SCI, V318, P76, DOI 10.1016/j.jns.2012.03.022
   Swick TJ, 2014, EUR NEUROL, V71, P140, DOI 10.1159/000355019
   Tandberg E, 1998, MOVEMENT DISORD, V13, P895, DOI 10.1002/mds.870130606
   Tomlinson CL, 2010, MOVEMENT DISORD, V25, P2649, DOI 10.1002/mds.23429
   Trenkwalder C, 2011, MOVEMENT DISORD, V26, P644, DOI 10.1002/mds.23476
   Tsuno N, 2005, J CLIN PSYCHIAT, V66, P1254, DOI 10.4088/JCP.v66n1008
NR 26
TC 16
Z9 16
U1 0
U2 2
PU SPRINGER-VERLAG ITALIA SRL
PI MILAN
PA VIA DECEMBRIO, 28, MILAN, 20137, ITALY
SN 1590-1874
EI 1590-3478
J9 NEUROL SCI
JI Neurol. Sci.
PD FEB 15
PY 2016
VL 37
IS 2
BP 283
EP 288
DI 10.1007/s10072-015-2409-5
PG 6
WC Clinical Neurology; Neurosciences
SC Neurosciences & Neurology
GA DG8JL
UT WOS:000372330000015
PM 26520846
DA 2024-02-03
ER

PT J
AU Fan, JY
   Chang, BL
   Wu, YR
AF Fan, Jun-Yu
   Chang, Bao-Luen
   Wu, Yih-Ru
TI Relationships among Depression, Anxiety, Sleep, and Quality of Life in Patients with Parkinson's Disease in Taiwan
SO PARKINSONS DISEASE
LA English
DT Article
ID disorders; prevalence; disability; symptoms; levodopa; scale
AB The aim of this study was to examine the relationships among depression, anxiety, sleep disturbances, Parkinson's disease (PD) symptoms, PD medications, and health-related quality of life (QOL) and to identify the predictors of health-related QOL in PD patients. To do this, we administered a battery of questionnaires and rating scales (validatedChinese versions), including the Unified Parkinson's Disease Rating Scale, 39-item Parkinson's Disease Questionnaire, Parkinson's Disease Sleep Scale-2, Beck Depression Inventory, and Beck Anxiety Inventory, to 134 patients with PD whose Minimental State Examination scores were >= 24. We found that patients who reported having poorer QOL had longer disease durations, more severe PD symptoms, higher Hoehn and Yahr stages, and higher levodopa dosages, as well as higher levels of anxiety and depression, more sleep disturbances, and poorer overall cognitive statuses. Among these variables, the cognitive status, dependency of activities of daily living, depression, and anxiety were identified as predictors of QOL in PD patients and were all significant and independent factors of poor QOL in PD patients. The clinicians should be aware of the effects of these factors on QOL and attempt to treat comorbid psychiatric conditions to improve the PD patients' QOL.
C1 [Fan, Jun-Yu] Chang Gung Univ Sci & Technol, Dept Nursing, 261 Wenhua 1st RD, Taoyuan 33303, Taiwan.
   [Fan, Jun-Yu] Linkou Chang Gung Mem Hosp, Dept Nursing, 5 Fu Hsing St, Taoyuan 33303, Taiwan.
   [Chang, Bao-Luen; Wu, Yih-Ru] Linkou Chang Gung Mem Hosp, Dept Neurol, 5 Fu Hsing St, Taoyuan 33303, Taiwan.
   [Chang, Bao-Luen; Wu, Yih-Ru] Chang Gung Univ, Coll Med, 5 Fu Hsing St, Taoyuan 33303, Taiwan.
C3 Chang Gung University of Science & Technology; Chang Gung Memorial Hospital; Chang Gung Memorial Hospital; Chang Gung University; Chang Gung Memorial Hospital
RP Wu, YR (corresponding author), Linkou Chang Gung Mem Hosp, Dept Neurol, 5 Fu Hsing St, Taoyuan 33303, Taiwan.; Wu, YR (corresponding author), Chang Gung Univ, Coll Med, 5 Fu Hsing St, Taoyuan 33303, Taiwan.
EM yihruwu@cgmh.org.tw
CR Althaus A, 2008, PARKINSONISM RELAT D, V14, P626, DOI 10.1016/j.parkreldis.2008.01.016
   Beck A., 1987, MANUAL FOR THE BECK DEPRESSION INVENTORY (BDI), V0, P0
   Beck A. T., 1990, BECK ANXIETY INVENTORY MANUAL, V0, P0
   Borek LL, 2006, J CLIN PSYCHIAT, V67, P958, DOI 10.4088/JCP.v67n0613
   Chaudhuri KR, 2011, PARKINSONISM RELAT D, V17, P717, DOI 10.1016/j.parkreldis.2011.02.018
   Chaudhuri KR, 2002, J NEUROL NEUROSUR PS, V73, P629, DOI 10.1136/jnnp.73.6.629
   Che H. H., 2006, FORMOSAN JOURNAL OF MEDICINE, V10, P447, DOI 10.6320/FJM.2006.10
   Chen JJ, 2014, THER ADV NEUROL DISO, V7, P52, DOI 10.1177/1756285613495723
   Covassin N, 2012, J NEUROL SCI, V316, P131, DOI 10.1016/j.jns.2012.01.004
   de Lau LML, 2006, LANCET NEUROL, V5, P525, DOI 10.1016/S1474-4422(06)70471-9
   FOLSTEIN MF, 1975, J PSYCHIAT RES, V12, P189, DOI 10.1016/0022-3956(75)90026-6
   Goetz CG, 2004, MOVEMENT DISORD, V19, P1020, DOI 10.1002/mds.20213
   Hanna KK, 2012, PARKINSONS DIS-US, V2012, P0, DOI 10.1155/2012/640707
   HUGHES AJ, 1992, J NEUROL NEUROSUR PS, V55, P181, DOI 10.1136/jnnp.55.3.181
   Jauregui-Barrutia A, 2010, REV NEUROLOGIA, V50, P0
   Karlsen KH, 1999, J NEUROL NEUROSUR PS, V66, P431, DOI 10.1136/jnnp.66.4.431
   Kessler RC, 2005, ARCH GEN PSYCHIAT, V62, P617, DOI 10.1001/archpsyc.62.6.617
   Kessler RC, 2005, NEW ENGL J MED, V352, P2515, DOI 10.1056/NEJMsa043266
   Ma HI, 2005, QUAL LIFE RES, V14, P565, DOI 10.1007/s11136-004-0687-0
   MENZA MA, 1995, PSYCHOSOMATICS, V36, P262, DOI 10.1016/S0033-3182(95)71665-6
   Pontone GM, 2011, PARKINSONISM RELAT D, V17, P249, DOI 10.1016/j.parkreldis.2011.01.005
   Rahman S, 2008, MOVEMENT DISORD, V23, P1428, DOI 10.1002/mds.21667
   Ramaker C, 2002, MOVEMENT DISORD, V17, P867, DOI 10.1002/mds.10248
   Richard Irene H, 2005, ADV NEUROL, V96, P42
   Salat D, 2013, J PARKINSON DIS, V3, P255, DOI 10.3233/JPD-130186
   Schrag A, 2000, J NEUROL NEUROSUR PS, V69, P308, DOI 10.1136/jnnp.69.3.308
   Stefanova E, 2013, J GERIATR PSYCH NEUR, V26, P34, DOI 10.1177/0891988713476368
   Svensson E, 2012, BMC NEUROL, V12, P0, DOI 10.1186/1471-2377-12-71
   Tomlinson CL, 2010, MOVEMENT DISORD, V25, P2649, DOI 10.1002/mds.23429
   Trenkwalder C, 2011, MOVEMENT DISORD, V26, P644, DOI 10.1002/mds.23476
   Tse W, 2005, PARKINSONISM RELAT D, V11, P317, DOI 10.1016/j.parkreldis.2005.02.006
   Yamanishi T, 2013, INTERNAL MED, V52, P539, DOI 10.2169/internalmedicine.52.8617
   Yang S, 2012, J GERIATR PSYCH NEUR, V25, P113, DOI 10.1177/0891988712445096
   Zhang L, 2013, J BIOMED RES, V27, P291, DOI 10.7555/JBR.27.20120143
   Ziropadja L, 2012, PARKINSONISM RELAT D, V18, P339, DOI 10.1016/j.parkreldis.2011.11.020
NR 36
TC 27
Z9 34
U1 0
U2 8
PU HINDAWI LTD
PI LONDON
PA ADAM HOUSE, 3RD FLR, 1 FITZROY SQ, LONDON, W1T 5HF, ENGLAND
SN 2090-8083
EI 2042-0080
J9 PARKINSONS DIS-US
JI Parkinsons Dis.
PD JUN 15
PY 2016
VL 2016
IS 
BP 
EP 
DI 10.1155/2016/4040185
PG 8
WC Clinical Neurology
SC Neurosciences & Neurology
GA DN2OR
UT WOS:000376903400001
PM 27293956
DA 2024-02-03
ER

PT J
AU Schroeder, LA
   Rufra, O
   Sauvageot, N
   Fays, F
   Pieri, V
   Diederich, NJ
AF Schroeder, Lynn A.
   Rufra, Olivier
   Sauvageot, Nicolas
   Fays, Francois
   Pieri, Vannina
   Diederich, Nico J.
TI Reduced Rapid Eye Movement Density in Parkinson Disease: A Polysomnography-Based Case-Control Study
SO SLEEP
LA English
DT Article
DE excessive daytime sleepiness; Parkinson disease; REM density; REM sleep
ID sleep behavior disorder; nonmotor symptoms questionnaire; excessive daytime sleepiness; rem-sleep; unipolar depression; eeg sleep; dementia; scale; wakefulness; adulthood
AB Study Objectives: To explore rapid eye movement density (RD) in patients with idiopathic Parkinson disease (IPD) and to investigate its usefulness as surrogate marker of excessive daytime sleepiness, a frequent complaint in IPD patients. Methods: Retrospective polysomnography study on 81 subjects without dementia: 29 patients with early stage IPD (disease duration <= 3 y), 21 patients with middle-stage IPD (disease duration > 3 and < 8 y) and 31 healthy controls (HC). Rapid eye movement (REM) sleep was defined as any REM episode with > 3 min of continuous REM sleep. RD was defined as number of ocular movements per minute of REM sleep. Patients with early stage IPD and HC fulfilled the PD-specific sleepiness questionnaires Parkinson's Disease Sleep Scale (PDSS) and the Nonmotor Symptoms Questionnaire for Parkinson's disease (NMSQuest). Results: RD was lower in patients with IPD than in HC. The difference was most significant between patients with middle stage IPD and HC (P = 0.001), and most prominent for the third REM episode, again when comparing patients with middle stage IPD and HC (P = 0.03). RD was independent from sex, age, and other sleep parameters. In early stage IPD, RD correlated with the PDSS score (r = -0.63, P = 0.001) and the sleep-related questions of the NMSQuest score (r = 0.48, P = 0.017). Conclusions: REM density is reduced in patients with IPD and correlates with subjective scores on sleep impairment. As an indicator of persistent high sleep pressure, reduced RD in IPD is eligible as a biomarker of excessive daytime sleepiness in IPD. It possibly reflects direct involvement of the brainstem REM generation sites by the disease process. RD is a promising new tool for sleep research in IPD.
C1 [Schroeder, Lynn A.] Ctr Hosp Luxembourg, Dept Neurosurg, Luxembourg, Luxembourg.
   [Pieri, Vannina; Diederich, Nico J.] Ctr Hosp Luxembourg, Dept Neurosci, 4 Rue Barble, L-1210 Luxembourg, Luxembourg.
   [Sauvageot, Nicolas; Fays, Francois] Luxembourg Inst Hlth, Competence Ctr Methodol & Stat, Luxembourg, Luxembourg.
   [Rufra, Olivier] Ctr Hosp Luxembourg, Interdisciplinary Sleep Lab, Luxembourg, Luxembourg.
C3 Luxembourg Hospital Center; Luxembourg Hospital Center; Luxembourg Institute of Health; Luxembourg Hospital Center
RP Diederich, NJ (corresponding author), Ctr Hosp Luxembourg, Dept Neurosci, 4 Rue Barble, L-1210 Luxembourg, Luxembourg.
EM diederich.nico@chl.lu
FU Foundation Think, Luxembourg; "Fonds National de Recherche," Luxembourg (FNR) [FRN/06/04/05]
CR [Anonymous], 1968, BRAIN INF SERV, V0, P0
   Arnulf I, 2002, NEUROLOGY, V58, P1019, DOI 10.1212/WNL.58.7.1019
   Aserinsky E, 1969, BIOL PSYCHIATRY, V1, P147
   ASERINSKY E, 1973, PSYCHOPHYSIOLOGY, V10, P545, DOI 10.1111/j.1469-8986.1973.tb00804.x
   Battaglia M, 1999, BIOL PSYCHIAT, V45, P1056, DOI 10.1016/S0006-3223(98)00213-3
   Borbely A A, 1982, HUM NEUROBIOL, V1, P195
   Brunner H, 2002, MOVEMENT DISORD, V17, P928, DOI 10.1002/mds.10242
   Buysse DJ, 1999, BIOL PSYCHIAT, V45, P205, DOI 10.1016/S0006-3223(98)00198-X
   Chaudhuri KR, 2006, MOVEMENT DISORD, V21, P916, DOI 10.1002/mds.20844
   Chaudhuri KR, 2002, J NEUROL NEUROSUR PS, V73, P629, DOI 10.1136/jnnp.73.6.629
   Chokroverty S, 2009, SLEEP DISORDERS MEDICINE E-BOOK: BASIC SCIENCE, V0, P0, DOI 10.1007/978-1-4939-6578-6
   Clark CP, 1998, BIOL PSYCHIAT, V43, P601, DOI 10.1016/S0006-3223(97)00457-5
   Compta Y, 2009, BRAIN, V132, P3308, DOI 10.1093/brain/awp263
   Dauvilliers Y, 2007, SLEEP, V30, P844, DOI 10.1093/sleep/30.7.844
   De Carli F, 2016, ANN NEUROL, V79, P326, DOI 10.1002/ana.24556
   De Cock VC, 2014, PLOS ONE, V9, P0, DOI 10.1371/journal.pone.0107278
   Del Tredici K, 2016, NEUROPATH APPL NEURO, V42, P33, DOI 10.1111/nan.12298
   Diederich NJ, 2009, ACTA NEUROL SCAND, V120, P308, DOI 10.1111/j.1600-0404.2009.01167.x
   Diederich NJ, 2013, MOVEMENT DISORD, V28, P1443, DOI 10.1002/mds.25520
   Diederich NJ, 2005, SLEEP MED, V6, P313, DOI 10.1016/j.sleep.2005.03.011
   FEINBERG I, 1980, ELECTROEN CLIN NEURO, V50, P467, DOI 10.1016/0013-4694(80)90013-9
   Gagnon JF, 2002, NEUROLOGY, V59, P585, DOI 10.1212/WNL.59.4.585
   GILES DE, 1988, J AFFECT DISORDERS, V14, P51, DOI 10.1016/0165-0327(88)90071-7
   Giles DE, 1998, AM J PSYCHIAT, V155, P192
   GILES DE, 1986, BIOL PSYCHIAT, V21, P473, DOI 10.1016/0006-3223(86)90189-7
   GILES DE, 1993, PSYCHIAT RES, V46, P269, DOI 10.1016/0165-1781(93)90095-X
   Goetz RR, 2001, BIOL PSYCHIAT, V49, P930, DOI 10.1016/S0006-3223(00)01092-1
   Happe S, 2005, J NEUROL, V252, P936, DOI 10.1007/s00415-005-0785-0
   Hobson DE, 2002, JAMA-J AM MED ASSOC, V287, P455, DOI 10.1001/jama.287.4.455
   HOBSON JA, 1986, BEHAV BRAIN SCI, V9, P371, DOI 10.1017/S0140525X00046215
   JOHNS MW, 1991, SLEEP, V14, P540, DOI 10.1093/sleep/14.6.540
   LAUER CJ, 1991, BIOL PSYCHIAT, V29, P979, DOI 10.1016/0006-3223(91)90355-P
   Lemer A, 2008, MOVEMENT DISORD, V23, P1076, DOI 10.1002/mds.22066
   Lloret SP, 2008, PARKINSONISM RELAT D, V14, P641, DOI 10.1016/j.parkreldis.2008.01.004
   MENDELS J, 1967, ELECTROEN CLIN NEURO, V22, P556, DOI 10.1016/0013-4694(67)90063-6
   Modell S, 2005, BIOL PSYCHIAT, V58, P694, DOI 10.1016/j.biopsych.2005.05.004
   Pahwa P, 2012, CAN RESPIR J, V19, PE10, DOI 10.1155/2012/287309
   Peeraully T, 2012, MOVEMENT DISORD, V27, P1729, DOI 10.1002/mds.25197
   Postuma RB, 2015, MOVEMENT DISORD, V30, P1591, DOI 10.1002/mds.26424
   Rajput A, 2001, DRUG AGING, V18, P913, DOI 10.2165/00002512-200118120-00003
   Schenck CH, 2013, SLEEP MED, V14, P744, DOI 10.1016/j.sleep.2012.10.009
   Shpirer I, 2006, MOVEMENT DISORD, V21, P1432, DOI 10.1002/mds.21002
   SOIKKELI R, 1991, ELECTROEN CLIN NEURO, V79, P159, DOI 10.1016/0013-4694(91)90134-P
   Steiger A, 2010, J PSYCHIATR RES, V44, P242, DOI 10.1016/j.jpsychires.2009.08.013
   Stiasny-Kolster K, 2015, SLEEP MED, V16, P186, DOI 10.1016/j.sleep.2014.08.014
   Stoffers D, 2007, BRAIN, V130, P1847, DOI 10.1093/brain/awm034
   Taillard J, 2003, J SLEEP RES, V12, P275, DOI 10.1046/j.0962-1105.2003.00369.x
   TOUSSAINT M, 1995, SLEEP, V18, P463, DOI 10.1093/sleep/18.6.463
   Trenkwalder Claudia, 2007, HANDB CLIN NEUROL, V83, P365, DOI 10.1016/S0072-9752(07)83015-6
   VANHILTEN B, 1994, ARCH NEUROL-CHICAGO, V51, P922, DOI 10.1001/archneur.1994.00540210094018
   Yong MH, 2011, PLOS ONE, V6, P0, DOI 10.1371/journal.pone.0022511
NR 51
TC 21
Z9 24
U1 2
U2 6
PU OXFORD UNIV PRESS INC
PI CARY
PA JOURNALS DEPT, 2001 EVANS RD, CARY, NC 27513 USA
SN 
EI 1550-9109
J9 SLEEP
JI Sleep
PD DEC 1
PY 2016
VL 39
IS 12
BP 2133
EP 2139
DI 10.5665/sleep.6312
PG 7
WC Clinical Neurology; Neurosciences
SC Neurosciences & Neurology
GA ED5ZK
UT WOS:000388932700007
PM 27748239
DA 2024-02-03
ER

PT J
AU Rodríguez-Violante, M
   de Saráchaga, AJ
   Cervantes-Arriaga, A
   Millán-Cepeda, R
   Leal-Ortega, R
   Estrada-Bellmann, I
   Zuñiga-Ramírez, C
AF Rodriguez-Violante, Mayela
   Jorge de Sarachaga, Adib
   Cervantes-Arriaga, Amin
   Millan-Cepeda, Roxanna
   Leal-Ortega, Roberto
   Estrada-Bellmann, Ingrid
   Zuniga-Ramirez, Carlos
TI Self- Perceived Pre-Motor Symptoms Load in Patients with Parkinson's Disease: A Retrospective Study
SO JOURNAL OF PARKINSONS DISEASE
LA English
DT Article
DE Parkinson's disease; pre-motor symptoms; non-motor symptoms; motor onset
ID nonmotor symptoms; clinical-features; drug-naive; burden; disorder; subtypes
AB Background: Parkinson's disease is characterized by motor and non-motor clinical features. The latter may present as pre-motor symptoms several years before the motor onset. Objective: To analyze the association between pre-motor symptoms load and its lead-time in relation to the motor onset and time to diagnosis. Methods: A cross-sectional study was carried including subjects with Parkinson's disease from five different movement disorders clinics in Mexico. A structured questionnaire was applied to assess the presence of six self-perceived pre-motor symptoms (hyposmia, depression, anxiety, constipation, pain and sleep disorders). Results: Overall frequency of pre-motor symptoms was 76.2%. Among the most prevalent symptoms were depression (38%), sleep disorders (37%) and anxiety (36.6%). The lead time to motor onset was greater for constipation (9.2 +/- 17.89 years) and pain (8.66 +/- 13.36 years). Patients with more than two pre-motor symptoms had a later age at motor onset when compared to patients without pre-motor symptoms (52.04 +/- 13.11 vs 56.55 +/- 12.97 years, p = 0.037). Late onset patients had a higher frequency of pre-motor symptoms (79% vs 65% in early onset, p = 0.002) and a higher load (1.75 +/- 1.37 vs 1.44 +/- 1.38, p = 0.033) in comparison to those with early onset. Female subjects reported a higher number of pre-motor symptoms (1.91 +/- 1.43 versus 1.48 +/- 1.29, p <= 0.001). PIGD patients reported a greater frequency of pain (8%) compared to tremor (1%, p = 0.0064) and bradykinetic-rigid (0.61%, p = 0.0061). Anxiety lead-time was greater in tremor-dominant (10.83 +/- 15.77 years) compared to bradykinetic-rigid patients (3.48 +/- 12.56, p = 0.014). Conclusions: Pre-motor symptoms load is associated to a later motor onset of PD. Pre-motor symptoms are more frequent in subjects with late onset Parkinson's disease. Female subjects report a higher number of pre-motor symptoms, depression and anxiety being the most common.
C1 [Rodriguez-Violante, Mayela; Jorge de Sarachaga, Adib; Cervantes-Arriaga, Amin] Natl Inst Neurol & Neurosurg, Clin Neurodegenerat Res Unit, Mexico City, DF, Mexico.
   [Rodriguez-Violante, Mayela] Natl Inst Neurol & Neurosurg, Movement Disorder Clin, Insurgentes Sur 3877, Mexico City 14269, DF, Mexico.
   [Millan-Cepeda, Roxanna] Gen Hosp, Dept Neurol, Zacatecas, Zacatecas, Mexico.
   [Leal-Ortega, Roberto] Gen Hosp, Dept Neurol, Merida, Yucatan, Mexico.
   [Estrada-Bellmann, Ingrid] Univ Hosp, Movement Disorder Clin, Monterrey, Nuevo Leon, Mexico.
   [Zuniga-Ramirez, Carlos] Hosp Civil, Movement Disorder Clin, Guadalajara, Jalisco, Mexico.
C3 Universidad Autonoma de Nuevo Leon; University Hospital Autonomous University of Nuevo Leon
RP Rodríguez-Violante, M (corresponding author), Natl Inst Neurol & Neurosurg, Movement Disorder Clin, Insurgentes Sur 3877, Mexico City 14269, DF, Mexico.
EM mrodriguez@innn.edu.mx
CR Adams-Carr KL, 2016, J NEUROL NEUROSUR PS, V87, P710, DOI 10.1136/jnnp-2015-311680
   Barone P, 2009, MOVEMENT DISORD, V24, P1641, DOI 10.1002/mds.22643
   Braak H, 2003, NEUROBIOL AGING, V24, P197, DOI 10.1016/S0197-4580(02)00065-9
   Breen KC, 2013, J NEURAL TRANSM, V120, P531, DOI 10.1007/s00702-012-0928-2
   Chaudhuri KR, 2015, PARKINSONISM RELAT D, V21, P287, DOI 10.1016/j.parkreldis.2014.12.031
   Chaudhuri KR, 2009, MOVEMENT DISORD, V22, P1901
   Fereshtehnejad SM, 2015, JAMA NEUROL, V72, P863, DOI 10.1001/jamaneurol.2015.0703
   Gaenslen A, 2014, EUR J NEUROL, V21, P766, DOI 10.1111/ene.12382
   GIBB WRG, 1988, J NEUROL NEUROSUR PS, V51, P745, DOI 10.1136/jnnp.51.6.745
   Haehner A, 2009, PARKINSONISM RELAT D, V15, P490, DOI 10.1016/j.parkreldis.2008.12.005
   Herman T, 2015, J NEURAL TRANSM, V122, P1115, DOI 10.1007/s00702-014-1349-1
   Jankovic J, 2008, J NEUROL NEUROSUR PS, V79, P368, DOI 10.1136/jnnp.2007.131045
   Kwon KY, 2014, CAN J NEUROL SCI, V41, P597, DOI 10.1017/cjn.2014.3
   Liu R, 2015, NEUROLOGY, V84, P2107, DOI 10.1212/WNL.0000000000001609
   Martinez-Martin P, 2013, J NEUROL, V260, P228, DOI 10.1007/s00415-012-6624-1
   Noyce AJ, 2012, ANN NEUROL, V72, P893, DOI 10.1002/ana.23687
   Pagano G, 2015, PARKINSONISM RELAT D, V21, P120, DOI 10.1016/j.parkreldis.2014.11.015
   Pont-Sunyer C, 2014, MOVEMENT DISORD, V30, P1
   Postuma Ronald B, 2012, MOV DISORD, V27, P913, DOI 10.1002/mds.25037
   Schenck CH, 2013, SLEEP MED, V14, P744, DOI 10.1016/j.sleep.2012.10.009
   Schrag A, 2015, LANCET NEUROL, V14, P57, DOI 10.1016/S1474-4422(14)70287-X
   Selikhova M, 2009, BRAIN, V132, P2947, DOI 10.1093/brain/awp234
   Spica V, 2013, J NEUROL, V260, P131, DOI 10.1007/s00415-012-6600-9
   van Rooden SM, 2011, MOVEMENT DISORD, V26, P51, DOI 10.1002/mds.23346
   Wickremaratchi MM, 2009, EUR J NEUROL, V16, P450, DOI 10.1111/j.1468-1331.2008.02514.x
   Wu YG, 2015, PLOS ONE, V10, P0, DOI 10.1371/journal.pone.0143777
   Zhang H, 2014, TOHOKU J EXP MED, V232, P129, DOI 10.1620/tjem.232.129
   Zis P, 2015, EUR J NEUROL, V22, P1145, DOI 10.1111/ene.12733
   Zis P, 2014, J PARKINSON DIS, V4, P541, DOI 10.3233/JPD-140372
NR 29
TC 10
Z9 12
U1 0
U2 8
PU IOS PRESS
PI AMSTERDAM
PA NIEUWE HEMWEG 6B, 1013 BG AMSTERDAM, NETHERLANDS
SN 1877-7171
EI 1877-718X
J9 J PARKINSON DIS
JI J. Parkinsons Dis.
PD JUN 15
PY 2016
VL 6
IS 1
BP 183
EP 190
DI 10.3233/JPD-150705
PG 8
WC Neurosciences
SC Neurosciences & Neurology
GA DK0YL
UT WOS:000374638600019
PM 26683422
DA 2024-02-03
ER

PT J
AU Klingelhoefer, L
   Rizos, A
   Sauerbier, A
   McGregor, S
   Martinez-Martin, P
   Reichmann, H
   Horne, M
   Chaudhuri, KR
AF Klingelhoefer, L.
   Rizos, A.
   Sauerbier, A.
   McGregor, S.
   Martinez-Martin, P.
   Reichmann, H.
   Horne, M.
   Chaudhuri, K. R.
TI Night-time sleep in Parkinson's disease - the potential use of Parkinson's KinetiGraph: a prospective comparative study
SO EUROPEAN JOURNAL OF NEUROLOGY
LA English
DT Article
DE actigraphy; non-motor symptoms; Parkinson's disease; Parkinson's KinetiGraph; sleep
ID excessive daytime sleepiness; analysis software adas; wake identification; nonmotor symptoms; wrist activity; task-force; home diary; scale; actigraphy; disorders
AB Background and purposeNight-time sleep disturbances are important non-motor symptoms and key determinants of health-related quality of life (HRQoL) in patients with Parkinson's disease (PD). The Parkinson's KinetiGraph (PKG) can be used as an objective measure of different motor states and periods of immobility may reflect episodes of sleep. Our aim was to evaluate whether PKG can be used as an objective marker of disturbed night-time sleep in PD. MethodsIn this prospective comparative study, data from PKG recordings over six consecutive 24 h periods are compared with Hauser diaries and scales focusing on motor state, sleep and HRQoL in PD patients. Thirty-three non-sleepy' PD patients (PD-NS) were compared with 30 PD patients presenting with excessive daytime sleepiness (PD-EDS). The groups were matched for age, gender and Hoehn and Yahr state. ResultsIn the PD-EDS group subjective sleep reports correlated with the PKG's parameters for quantity and quality night-time sleep, but not in the PD-NS group. There were no significant correlations of the night-time sleep quantity parameters of the Hauser diary with subjective sleep perception, neither in the PD-EDS nor in the PD-NS group. ConclusionsThis first PKG based study of night-time sleep in PD suggests that PKG could be used to provide an easy to use and rough evaluation of aspects of night-time sleep and one that could flag patients where polysomnography may be required. In sleepy PD patients for instance, quantity and quality PKG parameters correlate with different aspects of sleep such as insomnia, parasomnia and restless legs syndrome.
C1 [Klingelhoefer, L.; Reichmann, H.] Tech Univ Dresden, Dept Neurol, Fetscherstr 74, D-01307 Dresden, Germany.
   [Klingelhoefer, L.; Rizos, A.; Sauerbier, A.; Chaudhuri, K. R.] Kings Coll Hosp London, Natl Parkinson Fdn Int Ctr Excellence, Dept Neurol, Biomed Res Unit, London, England.
   [Klingelhoefer, L.; Rizos, A.; Sauerbier, A.; Chaudhuri, K. R.] Kings Coll London, London WC2R 2LS, England.
   [McGregor, S.; Horne, M.] St Vincents Hosp Melbourne, Ctr Clin Neurosci & Neurol Res, Fitzroy, Vic, Australia.
   [Martinez-Martin, P.] Carlos III Inst Hlth, Natl Ctr Epidemiol, Madrid, Spain.
   [Martinez-Martin, P.] Carlos III Inst Hlth, CIBERNED, Madrid, Spain.
   [Horne, M.] Univ Melbourne, Florey Inst Neurosci & Mental Hlth, Parkville, Vic, Australia.
C3 Technische Universitat Dresden; King's College Hospital NHS Foundation Trust; King's College Hospital; University of London; King's College London; St Vincent's Hospital Melbourne; Instituto de Salud Carlos III; Instituto de Salud Carlos III; CIBERNED; University of Melbourne; Florey Institute of Neuroscience & Mental Health
RP Klingelhoefer, L (corresponding author), Tech Univ Dresden, Dept Neurol, Fetscherstr 74, D-01307 Dresden, Germany.
EM lisa.klingelhoefer@uniklinikum-dresden.de
FU GKC
CR Ancoli-Israel S, 2003, SLEEP, V26, P342, DOI 10.1093/sleep/26.3.342
   AncoliIsrael S, 1997, SLEEP, V20, P24, DOI 10.1093/sleep/20.1.24
   Arnulf I, 2005, SLEEP MED REV, V9, P185, DOI 10.1016/j.smrv.2005.01.001
   Arnulf I, 2002, NEUROLOGY, V58, P1019, DOI 10.1212/WNL.58.7.1019
   Asplund R, 1999, DRUG AGING, V14, P91, DOI 10.2165/00002512-199914020-00002
   Blood ML, 1997, SLEEP, V20, P388
   Brodsky MA, 2003, MOVEMENT DISORD, V18, P668, DOI 10.1002/mds.10429
   Chaudhuri KR, 2015, PARKINSONISM RELAT D, V21, P287, DOI 10.1016/j.parkreldis.2014.12.031
   Chaudhuri KR, 2006, MOVEMENT DISORD, V21, P916, DOI 10.1002/mds.20844
   Chaudhuri KR, 2002, J NEUROL NEUROSUR PS, V73, P629, DOI 10.1136/jnnp.73.6.629
   COLE RJ, 1992, SLEEP, V15, P461, DOI 10.1093/sleep/15.5.461
   Colosimo C, 2010, MOVEMENT DISORD, V25, P1131, DOI 10.1002/mds.23072
   Dhawan V, 2006, AGE AGEING, V35, P220, DOI 10.1093/ageing/afj087
   Dubois B, 2007, MOVEMENT DISORD, V22, P2314, DOI 10.1002/mds.21844
   EDINGER JD, 1995, SLEEP, V18, P232, DOI 10.1093/sleep/18.4.232
   Engleman HM, 1997, J SLEEP RES, V6, P272, DOI 10.1111/j.1365-2869.1997.00272.x
   Fahn S, 1987, RECENT DEV PARKINSON, V2, P153, DOI 10.1016/S1779-0123(06)74622-8
   Gorny SW, 1996, SLEEP RES, V25, P490
   Griffiths RI, 2012, J PARKINSON DIS, V2, P47, DOI 10.3233/JPD-2012-11071
   Guy W., 1976, ECDEU ASSESSMENT MAN, VADM 76-338, P218
   Happe S, 2005, J NEUROL, V252, P936, DOI 10.1007/s00415-005-0785-0
   Happe S, 2003, SOMNOLOGIE, V7, P134
   Hauser RA, 2004, MOVEMENT DISORD, V19, P1409, DOI 10.1002/mds.20248
   Hauser RA, 2000, CLIN NEUROPHARMACOL, V23, P75, DOI 10.1097/00002826-200003000-00003
   Hinnell C, 2012, MOVEMENT DISORD, V27, P236, DOI 10.1002/mds.23961
   Hobson DE, 2002, JAMA-J AM MED ASSOC, V287, P455, DOI 10.1001/jama.287.4.455
   Högl B, 2010, MOVEMENT DISORD, V25, P2704, DOI 10.1002/mds.23190
   HOEHN MM, 1967, NEUROLOGY, V17, P427, DOI 10.1212/WNL.17.5.427
   HUGHES AJ, 1992, J NEUROL NEUROSUR PS, V55, P181, DOI 10.1136/jnnp.55.3.181
   Jean-Louis G, 2001, J NEUROSCI METH, V105, P185, DOI 10.1016/S0165-0270(00)00364-2
   Jean-Louis G, 1999, PHYSIOL BEHAV, V65, P659
   JeanLouis G, 1996, SLEEP, V19, P739
   Jenkinson C, 1997, AGE AGEING, V26, P353, DOI 10.1093/ageing/26.5.353
   JOHNS MW, 1991, SLEEP, V14, P540, DOI 10.1093/sleep/14.6.540
   Johns MW, 2000, J SLEEP RES, V9, P5, DOI 10.1046/j.1365-2869.2000.00177.x
   Klingelhoefer L, 2014, J NEURAL TRANSM, V121, PS25, DOI 10.1007/s00702-014-1202-6
   Kotschet K, 2014, PARKINSONISM RELAT D, V20, P578, DOI 10.1016/j.parkreldis.2014.02.011
   Kumar S, 2003, SLEEP MED, V4, P339, DOI 10.1016/S1389-9457(03)00105-9
   Kushida CA, 2001, SLEEP MED, V2, P389, DOI 10.1016/S1389-9457(00)00098-8
   Lees AJ, 2009, LANCET, V373, P2055, DOI 10.1016/S0140-6736(09)60492-X
   Marinus J, 2004, J NEUROL NEUROSUR PS, V75, P388, DOI 10.1136/jnnp.2003.017509
   Martínez-Martín P, 2005, J CLIN EPIDEMIOL, V58, P674, DOI 10.1016/j.jclinepi.2004.09.014
   Martinez-Martin P, 2011, MOVEMENT DISORD, V26, P399, DOI 10.1002/mds.23462
   Mayer G, 2011, SLEEP MED REV, V15, P369, DOI 10.1016/j.smrv.2011.01.005
   Merino-Andreu M, 2003, NEUROLOGY, V60, P1553, DOI 10.1212/01.WNL.0000058905.71369.97
   Monk TH, 1999, SLEEP, V22, P948
   Nass A, 2008, INT J NEUROSCI, V118, P291, DOI 10.1080/00207450701591065
   Rye DB, 2006, CURR NEUROL NEUROSCI, V6, P169, DOI 10.1007/s11910-996-0041-8
   Rye DB, 2000, J SLEEP RES, V9, P63, DOI 10.1046/j.1365-2869.2000.00201.x
   SADEH A, 1994, SLEEP, V17, P201, DOI 10.1093/sleep/17.3.201
   Sadeh A, 1996, SLEEP, V19, P757, DOI 10.1093/sleep/19.10.757
   Schrempf W, 2014, J PARKINSON DIS, V4, P211, DOI 10.3233/JPD-130301
   Stavitsky K, 2010, PARKINSONISM RELAT D, V16, P280, DOI 10.1016/j.parkreldis.2010.02.001
   Tan EK, 2002, NEUROLOGY, V58, P465, DOI 10.1212/WNL.58.3.465
   Tandberg E, 1999, MOVEMENT DISORD, V14, P922, DOI 10.1002/1531-8257(199911)14:6<922::AID-MDS1003>3.0.CO;2-7
   Tomlinson CL, 2010, MOVEMENT DISORD, V25, P2649, DOI 10.1002/mds.23429
   VANHILTEN JJ, 1993, J NEURAL TRANSM-PARK, V5, P235
   ZIGMOND AS, 1983, ACTA PSYCHIAT SCAND, V67, P361, DOI 10.1111/j.1600-0447.1983.tb09716.x
NR 58
TC 34
Z9 34
U1 0
U2 14
PU WILEY
PI HOBOKEN
PA 111 RIVER ST, HOBOKEN 07030-5774, NJ USA
SN 1351-5101
EI 1468-1331
J9 EUR J NEUROL
JI Eur. J. Neurol.
PD AUG 15
PY 2016
VL 23
IS 8
BP 1275
EP 1288
DI 10.1111/ene.13015
PG 14
WC Clinical Neurology; Neurosciences
SC Neurosciences & Neurology
GA DR7TJ
UT WOS:000380102300013
PM 27160044
DA 2024-02-03
ER

PT J
AU Uludag, IF
   Tiftikcioglu, BI
   Ertekin, C
AF Uludag, Irem Fatma
   Tiftikcioglu, Bedile Irem
   Ertekin, Cumhur
TI Spontaneous Swallowing during All-Night Sleep in Patients with Parkinson Disease in Comparison with Healthy Control Subjects
SO SLEEP
LA English
DT Article
DE cough; dysphagia; Parkinson disease; sleep; swallowing
ID electrophysiological evaluation; oropharyngeal dysphagia; salivary secretion; elderly-patients; deglutition; disorders; frequency; reflex; cough; disturbances
AB Study Objectives: Spontaneous saliva swallows (SS) appear especially during sleep. The rate of SS was rarely investigated in all-night sleep in patients with Parkinson disease (PD). Dysphagia is a frequent symptom in PD, but the rate of SS was never studied with an all-night sleep electroencephalogram (EEG). Methods: A total of 21 patients with PD and 18 age-matched healthy controls were included in the study. Frequencies of SS and coughing were studied in all-night sleep recordings of patients with PD and controls. During all-night sleep, video-EEG 12-channel recording was used including the electromyography (EMG) of the swallowing muscles, nasal airflow, and recording of vertical laryngeal movement using a pair of EEG electrodes over the thyroid cartilage. Results: The total number of SS was increased while the mean duration of sleep was decreased in PD when compared to controls. Sialorrhea and clinical dysphagia, assessed by proper questionnaires, had no effect in any patient group. The new finding was the so-called salvo type of consecutive SS in one set of swallowing. The amount of coughing was significantly increased just after the salvo SS. Conclusions: In PD, the rate of SS was not sufficient to demonstrate the swallowing disorder, such as oropharyngeal dysphagia, but the salvo type of SS was quite frequent. This is a novel finding and may contribute to the understanding of swallowing problems in patients with dysphagic or nondysphagic PD.
C1 [Uludag, Irem Fatma; Tiftikcioglu, Bedile Irem] Tepecik Educ & Res Hosp, Dept Neurol, Izmir, Turkey.
   [Ertekin, Cumhur] Aegean Univ, Med Sch Hosp, Dept Neurol, Izmir, Turkey.
C3 Izmir Tepecik Training & Research Hospital; Ege University
RP Uludag, IF (corresponding author), TCSB Izmir Tepecik Educ & Res Hosp, Dept Neurol, Gaziler Cad 468, Izmir, Turkey.
EM fatmairem@yahoo.com
CR Aarsland Dag, 2005, ADV NEUROL, V96, P56
   Addington WR, 1999, ARCH PHYS MED REHAB, V80, P150, DOI 10.1016/S0003-9993(99)90112-0
   Afkari S, 2007, AUSTRALAS PHYS ENG S, V30, P313
   Agostino R, 2008, MOVEMENT DISORD, V23, P669, DOI 10.1002/mds.21887
   Bagheri H, 1999, CLIN NEUROPHARMACOL, V22, P213
   Braak H, 2003, NEUROBIOL AGING, V24, P197, DOI 10.1016/S0197-4580(02)00065-9
   Crary MA, 2006, J SPEECH LANG HEAR R, V49, P186, DOI 10.1044/1092-4388(2006/015)
   Crary MA, 2007, DYSPHAGIA, V22, P94, DOI 10.1007/s00455-006-9059-y
   Crary MA, 2013, DYSPHAGIA, V28, P86, DOI 10.1007/s00455-012-9416-y
   Daggett A, 2006, DYSPHAGIA, V21, P270, DOI 10.1007/s00455-006-9051-6
   Diederich NJ, 2012, J NEUROL SCI, V314, P12, DOI 10.1016/j.jns.2011.10.025
   Ebihara S, 2003, CHEST, V124, P1009, DOI 10.1378/chest.124.3.1009
   Ertekin C, 2000, BRAIN, V123, P125, DOI 10.1093/brain/123.1.125
   Ertekin C, 2002, MOVEMENT DISORD, V17, P942, DOI 10.1002/mds.10240
   Ertekin C, 2015, J CLIN NEUROPHYSIOL, V32, P314, DOI 10.1097/WNP.0000000000000189
   Ertekin C, 2014, J MOV DISORD, V7, P31, DOI 10.14802/jmd.14008
   Ertekin C, 2013, EXP BRAIN RES, V224, P79, DOI 10.1007/s00221-012-3290-6
   Ertekin C, 2011, DYSPHAGIA, V26, P183, DOI 10.1007/s00455-010-9319-8
   Fall PA, 2003, MOVEMENT DISORD, V18, P1312, DOI 10.1002/mds.10537
   GIBB WRG, 1988, J NEUROL NEUROSUR PS, V51, P745, DOI 10.1136/jnnp.51.6.745
   Goetz CG, 2008, MOVEMENT DISORD, V23, P2129, DOI 10.1002/mds.22340
   HOEHN MM, 1967, NEUROLOGY, V17, P427, DOI 10.1212/WNL.17.5.427
   HUGHES AJ, 1992, J NEUROL NEUROSUR PS, V55, P181, DOI 10.1136/jnnp.55.3.181
   Kalf JG, 2011, MOVEMENT DISORD, V26, P1670, DOI 10.1002/mds.23720
   Kalf JG, 2011, ARCH PHYS MED REHAB, V92, P1152, DOI 10.1016/j.apmr.2011.02.011
   Karlsen KH, 1999, J NEUROL NEUROSUR PS, V66, P431, DOI 10.1136/jnnp.66.4.431
   Korosec M, 2006, MOVEMENT DISORD, V21, P1248, DOI 10.1002/mds.20930
   LEAR C. S. C., 1965, ARCH ORAL BIOL, V10, P83, DOI 10.1016/0003-9969(65)90060-9
   Leopold NA, 1996, DYSPHAGIA, V11, P14, DOI 10.1007/BF00385794
   LICHTER I, 1975, ELECTROEN CLIN NEURO, V38, P427, DOI 10.1016/0013-4694(75)90267-9
   Lima MMS, 2013, SLEEP MED REV, V17, P367, DOI 10.1016/j.smrv.2012.10.006
   Logemann J. A., 1983, EVALUATION TREATMENT, V0, P0
   MARTIN JH, 1994, ANN OTO RHINOL LARYN, V103, P749, DOI 10.1177/000348949410301001
   Miyawaki S, 2003, SLEEP, V26, P461
   Mu LC, 2013, J NEUROPATH EXP NEUR, V72, P614, DOI 10.1097/NEN.0b013e3182965886
   Mu LC, 2012, J NEUROPATH EXP NEUR, V71, P520, DOI 10.1097/NEN.0b013e318258381b
   Murry T., 2001, CLIN MANUAL SWALLOWI, V0, P0
   Nishino T, 2013, FRONT PHYSIOL, V3, P0, DOI 10.3389/fphys.2012.00489
   Okura K, 2006, CLIN NEUROPHYSIOL, V117, P269, DOI 10.1016/j.clinph.2005.10.003
   Peeraully T, 2012, MOVEMENT DISORD, V27, P1729, DOI 10.1002/mds.25197
   Pehlivan M, 1996, DYSPHAGIA, V11, P259, DOI 10.1007/BF00265212
   Pitts T, 2008, DYSPHAGIA, V23, P297, DOI 10.1007/s00455-007-9144-x
   ROBBINS J, 1992, GASTROENTEROLOGY, V103, P823, DOI 10.1016/0016-5085(92)90013-O
   Robbins J, 1996, SEMIN NEUROL, V16, P309, DOI 10.1055/s-2008-1040989
   RUDNEY JD, 1995, ARCH ORAL BIOL, V40, P507, DOI 10.1016/0003-9969(95)00004-9
   Bruin VMS, 2012, EUR NEUROL, V67, P257, DOI 10.1159/000335078
   Sato K, 2006, ANN OTO RHINOL LARYN, V115, P334, DOI 10.1177/000348940611500503
   Sato K, 2011, ACTA OTO-LARYNGOL, V131, P190, DOI 10.3109/00016489.2010.522595
   Schenck CH, 1996, NEUROLOGY, V46, P388, DOI 10.1212/WNL.46.2.388
   Schrempf W, 2014, J PARKINSON DIS, V4, P211, DOI 10.3233/JPD-130301
   Schulte EC, 2011, J NEUROL, V258, PS328, DOI 10.1007/s00415-011-5933-0
   SHIMIZU A, 1966, ELECTROEN CLIN NEURO, V20, P337, DOI 10.1016/0013-4694(66)90002-2
   Shulman LM, 2001, MOVEMENT DISORD, V16, P507, DOI 10.1002/mds.1099
   Silber MH, 2007, J CLIN SLEEP MED, V3, P121
   Sonies B C, 1992, CLIN GERIATR MED, V8, P569
   Tumilasci OR, 2006, MOVEMENT DISORD, V21, P660, DOI 10.1002/mds.20784
   Videnovic A, 2013, EXP NEUROL, V243, P45, DOI 10.1016/j.expneurol.2012.08.018
   Wang XD, 2002, CHINESE MED J-PEKING, V115, P1409
   WINTZEN AR, 1994, CAN J NEUROL SCI, V21, P53, DOI 10.1017/S0317167100048770
NR 61
TC 11
Z9 12
U1 3
U2 11
PU OXFORD UNIV PRESS INC
PI CARY
PA JOURNALS DEPT, 2001 EVANS RD, CARY, NC 27513 USA
SN 0161-8105
EI 1550-9109
J9 SLEEP
JI Sleep
PD APR 1
PY 2016
VL 39
IS 4
BP 847
EP 854
DI 10.5665/sleep.5640
PG 8
WC Clinical Neurology; Neurosciences
SC Neurosciences & Neurology
GA DI0LC
UT WOS:000373186900016
PM 26943467
DA 2024-02-03
ER

PT J
AU Fifel, K
   Piggins, H
   Deboer, T
AF Fifel, Karim
   Piggins, Hugh
   Deboer, Tom
TI Modeling sleep alterations in Parkinson's disease: How close are we to valid translational animal models?
SO SLEEP MEDICINE REVIEWS
LA English
DT Review
DE Parkinson's disease; Sleep disorders; Animal models
ID slow-wave activity; corticotropin-releasing hormone; stressor-induced alterations; quality-of-life; rem-sleep; behavior disorder; nonmotor symptoms; substantia-nigra; paradoxical sleep; locus-coeruleus
AB Parkinson disease is one of the neurodegenerative diseases that benefited the most from the use of non-human models. Consequently, significant advances have been made in the symptomatic treatments of the motor aspects of the disease. Unfortunately, this translational success has been tempered by the recognition of the debilitating aspect of multiple non-motor symptoms of the illness. Alterations of the sleep/wakefulness behavior experienced as insomnia, excessive daytime sleepiness, sleep/wake cycle fragmentation and REM sleep behavior disorder are among the non-motor symptoms that predate motor alterations and inevitably worsen over disease progression. The absence of adequate humanized animal models with the perfect phenocopy of these sleep alterations contribute undoubtedly to the lack of efficient therapies for these non-motor complications. In the context of developing efficient translational therapies, we provide an overview of the strengths and limitations of the various currently available models to replicate sleep alterations of Parkinson's disease. Our investigation reveals that although these models replicate dopaminergic deficiency and related parkinsonism, they rarely display a combination of sleep fragmentation and excessive daytime sleepiness and never REM sleep behavior disorder. In this light, we critically discuss the construct, face and predictive validities of both rodent and non-human primate animals to model the main sleep abnormalities experienced by patients with PD. We conclude by highlighting the need of integrating a network-based perspective in our modeling approach of such complex syndrome in order to celebrate valid translational models. (C) 2015 Elsevier Ltd. All rights reserved.
C1 [Fifel, Karim; Deboer, Tom] Leiden Univ, Med Ctr, Dept Mol Cell Biol, Neurophysiol Lab, Mailbox S5-P,POB 9600, NL-2300 RC Leiden, Netherlands.
   [Piggins, Hugh] Univ Manchester, Fac Life Sci, AV Hill Bldg, Manchester M13 9PT, Lancs, England.
C3 Leiden University - Excl LUMC; Leiden University; Leiden University Medical Center (LUMC); University of Manchester
RP Fifel, K (corresponding author), Leiden Univ, Med Ctr, Dept Mol Cell Biol, Neurophysiol Lab, Mailbox S5-P,POB 9600, NL-2300 RC Leiden, Netherlands.
EM fifel-k@hotmail.com; hugh.d.piggins@manchester.ac.uk; tom.de_boer@lumc.nl
FU FONDATION FYSSEN; BBSRC [BB/M02329X/1, BB/L007665/1, BB/J003441/1] Funding Source: UKRI; Biotechnology and Biological Sciences Research Council [BB/L007665/1, BB/J003441/1, BB/M02329X/1] Funding Source: researchfish
CR Abbott RD, 2005, NEUROLOGY, V65, P1442, DOI 10.1212/01.wnl.0000183056.89590.0d
   ACHERMANN P, 1993, BRAIN RES BULL, V31, P97, DOI 10.1016/0361-9230(93)90016-5
   Achermann P, 2011, PRINCIPLES PRACTICE, V0, PP431, DOI 10.1016/13978-1-4160-6645-3.00037-2
   Almirall H, 1999, J NEURAL TRANSM, V106, P1125, DOI 10.1007/s007020050228
   Appel-Cresswell S, 2010, CURR OPIN NEUROL, V23, P407, DOI 10.1097/WCO.0b013e32833b6019
   Appelbaum L, 2010, NEURON, V68, P87, DOI 10.1016/j.neuron.2010.09.006
   Arnulf I, 2000, NEUROLOGY, V55, P1732, DOI 10.1212/WNL.55.11.1732
   Arnulf I, 2005, SLEEP, V28, P0
   Arnulf I, 2002, NEUROLOGY, V58, P1019, DOI 10.1212/WNL.58.7.1019
   Avorn J, 2005, ARCH NEUROL-CHICAGO, V62, P1242, DOI 10.1001/archneur.62.8.1242
   BALZAMO E, 1977, LAB ANIM SCI, V27, P879
   Barone P, 2009, MOVEMENT DISORD, V24, P1641, DOI 10.1002/mds.22643
   Barraud Q, 2009, EXP NEUROL, V219, P574, DOI 10.1016/j.expneurol.2009.07.019
   Beal MF, 2010, NATURE, V466, PS8, DOI 10.1038/466S8a
   Beal MF, 2001, NAT REV NEUROSCI, V2, P325, DOI 10.1038/35072550
   Belaid H, 2014, J NEUROSCI, V34, P9124, DOI 10.1523/JNEUROSCI.0181-14.2014
   Bensaid M, 2015, EUR J NEUROSCI, V41, P129, DOI 10.1111/ejn.12761
   Bensimon G, 2009, BRAIN, V132, P156, DOI 10.1093/brain/awn291
   Bezard E, 2013, MOVEMENT DISORD, V28, P61, DOI 10.1002/mds.25108
   Boeve BF, 1998, NEUROLOGY, V51, P363, DOI 10.1212/WNL.51.2.363
   Boeve BF, 2013, LANCET NEUROL, V12, P469, DOI 10.1016/S1474-4422(13)70054-1
   Boulet S, 2008, J NEUROSCI, V28, P9575, DOI 10.1523/JNEUROSCI.3465-08.2008
   BOUYER JJ, 1978, ELECTROEN CLIN NEURO, V44, P562, DOI 10.1016/0013-4694(78)90123-2
   Brockmann K, 2011, NEUROLOGY, V77, P276, DOI 10.1212/WNL.0b013e318225ab77
   Brody H, 2013, NATURE, V502, PS81, DOI 10.1038/502S81a
   Brown RE, 2012, PHYSIOL REV, V92, P1087, DOI 10.1152/physrev.00032.2011
   BURNS RS, 1983, P NATL ACAD SCI-BIOL, V80, P4546, DOI 10.1073/pnas.80.14.4546
   Capitanio JP, 2008, LANCET, V371, P1126, DOI 10.1016/S0140-6736(08)60489-4
   Carskadon MA, 2011, PRINCIPLES PRACTICE, V0, PP16, DOI 10.1016/B978-1-4160-6645-3.00141-9
   Chahine LM, 2013, PARKINSONISM RELAT D, V19, P859, DOI 10.1016/j.parkreldis.2013.05.009
   Chan AWS, 2013, ILAR J, V54, P211, DOI 10.1093/ilar/ilt035
   Chang FC, 2002, AM J PHYSIOL-REG I, V283, PR400, DOI 10.1152/ajpregu.00758.2001
   Chaudhuri KR, 2009, LANCET NEUROL, V8, P464, DOI 10.1016/S1474-4422(09)70068-7
   Chaudhuri KR, 2002, J NEUROL NEUROSUR PS, V73, P629, DOI 10.1136/jnnp.73.6.629
   Chaudhuri KR, 2006, LANCET NEUROL, V5, P235, DOI 10.1016/S1474-4422(06)70373-8
   Chesselet MF, 2011, LANCET NEUROL, V10, P1108, DOI 10.1016/S1474-4422(11)70227-7
   Chu Y, 2008, PARKINSONS DIS MOL T, V0, P147
   Chung K, 2013, NATURE, V497, P332, DOI 10.1038/nature12107
   Collier TJ, 2011, NAT REV NEUROSCI, V12, P359, DOI 10.1038/nrn3039
   Comella CL, 1998, NEUROLOGY, V51, P526, DOI 10.1212/WNL.51.2.526
   Corti O, 2011, PHYSIOL REV, V91, P1161, DOI 10.1152/physrev.00022.2010
   Dadvand L, 2006, NEUROSCIENCE, V143, P815, DOI 10.1016/j.neuroscience.2006.08.029
   Datta S, 2002, J NEUROSCI RES, V70, P611, DOI 10.1002/jnr.10405
   DATTA S, 1995, NEUROSCI BIOBEHAV R, V19, P67, DOI 10.1016/0149-7634(94)00043-Z
   Datta S, 1998, SYNAPSE, V30, P409, DOI 10.1002/(SICI)1098-2396(199812)30:4<409::AID-SYN8>3.0.CO;2-#
   Datta S, 1997, CELL MOL NEUROBIOL, V17, P341, DOI 10.1023/A:1026398402985
   Datta S, 2007, NEUROSCI BIOBEHAV R, V31, P775, DOI 10.1016/j.neubiorev.2007.02.004
   Dawson TM, 2010, NEURON, V66, P646, DOI 10.1016/j.neuron.2010.04.034
   De Cock VC, 2008, NAT CLIN PRACT NEURO, V4, P254, DOI 10.1038/ncpneuro0775
   Deboer T, 2007, CELL MOL LIFE SCI, V64, P1227, DOI 10.1007/s00018-007-6533-0
   Deboer T, 2003, SLEEP, V26, P567, DOI 10.1093/sleep/26.5.567
   Deboer T., 2013, CURR TOP BE IN PRESS, V0, P0
   Deisseroth K, 2013, NEURON, V80, P568, DOI 10.1016/j.neuron.2013.10.032
   Dickson DW, 2012, CSH PERSPECT MED, V2, P0, DOI 10.1101/cshperspect.a009258
   Diederich NJ, 2005, SLEEP MED, V6, P313, DOI 10.1016/j.sleep.2005.03.011
   Diester I, 2011, NAT NEUROSCI, V14, P387, DOI 10.1038/nn.2749
   DIJK D J, 1987, JOURNAL OF BIOLOGICAL RHYTHMS, V2, P207, DOI 10.1177/074873048700200304
   Driver-Dunckley ED, 2012, NEUROL CLIN, V30, P1345, DOI 10.1016/j.ncl.2012.08.019
   Duty S, 2011, BRIT J PHARMACOL, V164, P1357, DOI 10.1111/j.1476-5381.2011.01426.x
   Dzirasa K, 2006, J NEUROSCI, V26, P10577, DOI 10.1523/JNEUROSCI.1767-06.2006
   Dzirasa K, 2011, J NEUROSCI METH, V195, P36, DOI 10.1016/j.jneumeth.2010.11.014
   EDGAR DM, 1993, J NEUROSCI, V13, P1065
   ENGEL BT, 1993, J APPL PHYSIOL, V74, P1684, DOI 10.1152/jappl.1993.74.4.1684
   Engeln M., 2014, CEREB CORTE IN PRESS, V0, P0
   Fasano A, 2012, LANCET NEUROL, V11, P429, DOI 10.1016/S1474-4422(12)70049-2
   Fifel K, 2014, PLOS ONE, V9, P0, DOI 10.1371/journal.pone.0086240
   Fifel K, 2013, CHRONOBIOL INT, V30, P741, DOI 10.3109/07420528.2012.762011
   Foltynie T, 2013, J NEUROL, V260, P1433, DOI 10.1007/s00415-013-6915-1
   Forno Lysia S., 1993, V60, V0, P600
   FRANKEN P, 1991, NEUROSCI LETT, V130, P141, DOI 10.1016/0304-3940(91)90382-4
   Franken P, 2001, J NEUROSCI, V21, P2610, DOI 10.1523/JNEUROSCI.21-08-02610.2001
   Fronczek R, 2007, BRAIN, V130, P1577, DOI 10.1093/brain/awm090
   Fujishiro Hiroshige, 2013, AM J NEURODEGENER DIS, V2, P266
   Fulceri F, 2007, BRAIN RES, V1135, P219, DOI 10.1016/j.brainres.2006.12.030
   Gander P., 2003, SLEEP 24 HOUR SOC, V0, P0
   Gao HM, 2011, ENVIRON HEALTH PERSP, V119, P807, DOI 10.1289/ehp.1003013
   García-García F, 2005, BRAIN RES, V1042, P160, DOI 10.1016/j.brainres.2005.02.036
   GASPAR P, 1993, EXP BRAIN RES, V96, P100, DOI 10.1007/BF00230443
   GauquelinKoch G, 1996, J MED PRIMATOL, V25, P387, DOI 10.1111/j.1600-0684.1996.tb00034.x
   Gerashchenko D, 2006, NEUROSCIENCE, V137, P29, DOI 10.1016/j.neuroscience.2005.08.088
   Gerits A, 2013, TRENDS GENET, V29, P403, DOI 10.1016/j.tig.2013.03.004
   Gomez-Gallego M, 2007, J NEURAL TRANSM, V114, P319, DOI 10.1007/s00702-006-0547-x
   Gradinaru V, 2009, SCIENCE, V324, P354, DOI 10.1126/science.1167093
   Guilding C, 2007, EUR J NEUROSCI, V25, P3195, DOI 10.1111/j.1460-9568.2007.05581.x
   Halliday G, 2009, MOVEMENT DISORD, V24, P1519, DOI 10.1002/mds.22481
   Halliday GM, 2011, ACTA NEUROPATHOL, V122, P187, DOI 10.1007/s00401-011-0852-9
   Halliday GM, 2010, ANN NY ACAD SCI, V1184, P188, DOI 10.1111/j.1749-6632.2009.05118.x
   HIRSCH EC, 1987, P NATL ACAD SCI USA, V84, P5976, DOI 10.1073/pnas.84.16.5976
   Hobson JA, 2002, NAT REV NEUROSCI, V3, P679, DOI 10.1038/nrn915
   HOBSON JA, 1975, SCIENCE, V189, P55, DOI 10.1126/science.1094539
   HOLCOMBE V, 1979, EXP NEUROL, V63, P420, DOI 10.1016/0014-4886(79)90136-5
   Houlden H, 2012, ACTA NEUROPATHOL, V124, P325, DOI 10.1007/s00401-012-1013-5
   Hsieh KC, 2008, SLEEP, V31, P1239
   Huber R, 2000, BRAIN RES, V857, P8, DOI 10.1016/S0006-8993(99)02248-9
   Hyacinthe C, 2014, NEUROBIOL DIS, V63, P20, DOI 10.1016/j.nbd.2013.10.029
   IBUKA N, 1975, BRAIN RES, V96, P76, DOI 10.1016/0006-8993(75)90574-0
   Insel TR, 2007, BIOL PSYCHIAT, V62, P1337, DOI 10.1016/j.biopsych.2007.10.001
   Iranzo A, 2002, J NEUROL NEUROSUR PS, V72, P661, DOI 10.1136/jnnp.72.5.661
   JELLINGER KA, 1991, MOL CHEM NEUROPATHOL, V14, P153, DOI 10.1007/BF03159935
   Johansen KK, 2011, PARKINSONISM RELAT D, V17, P528, DOI 10.1016/j.parkreldis.2011.04.014
   JONES BE, 1977, BRAIN RES, V124, P473, DOI 10.1016/0006-8993(77)90948-9
   Kalaitzakis ME, 2013, NEUROPATH APPL NEURO, V39, P644, DOI 10.1111/nan.12024
   Kamel F, 2013, SCIENCE, V341, P722, DOI 10.1126/science.1243619
   KANEKO CRS, 1981, J NEUROPHYSIOL, V46, P387, DOI 10.1152/jn.1981.46.3.387
   Kordower JH, 2008, NAT MED, V14, P504, DOI 10.1038/nm1747
   Krakow B, 2002, J NERV MENT DIS, V190, P442, DOI 10.1097/00005053-200207000-00004
   Krenzer M, 2013, J NEURAL TRANSM, V120, P683, DOI 10.1007/s00702-012-0965-x
   Krueger JM, 2008, NAT REV NEUROSCI, V9, P910, DOI 10.1038/nrn2521
   Kumru H, 2004, ANN NEUROL, V56, P599, DOI 10.1002/ana.20272
   Kurtis MM, 2013, PARKINSONISM RELAT D, V19, P1152, DOI 10.1016/j.parkreldis.2013.07.026
   Laloux C, 2008, EXP BRAIN RES, V186, P635, DOI 10.1007/s00221-008-1268-1
   Laloux C, 2008, J SLEEP RES, V17, P101, DOI 10.1111/j.1365-2869.2008.00625.x
   Leu-Semenescu S, 2009, PARK RELAT DISORD, V15, P0
   Li JY, 2008, NAT MED, V14, P501, DOI 10.1038/nm1746
   Lima MMS, 2007, PLOS ONE, V2, P0, DOI 10.1371/journal.pone.0000513
   Limousin N, 2009, MOVEMENT DISORD, V24, P1970, DOI 10.1002/mds.22711
   Lin SC, 2011, NEUROSURGERY, V69, P1, DOI 10.1227/NEU.0b013e318224688e
   Lindgren HS, 2012, EUR J NEUROSCI, V35, P1894, DOI 10.1111/j.1460-9568.2012.08162.x
   Lo Coco D, 2009, MOVEMENT DISORD, V24, P1555, DOI 10.1002/mds.22629
   Lu J, 2006, J NEUROSCI, V26, P193, DOI 10.1523/JNEUROSCI.2244-05.2006
   Lu J, 2006, NATURE, V441, P589, DOI 10.1038/nature04767
   Luk KC, 2012, SCIENCE, V338, P949, DOI 10.1126/science.1227157
   Luk KC, 2012, J EXP MED, V209, P975, DOI 10.1084/jem.20112457
   Maetzler W, 2009, LANCET NEUROL, V8, P1158, DOI 10.1016/S1474-4422(09)70291-1
   Martin I, 2011, ANNU REV GENOM HUM G, V12, P301, DOI 10.1146/annurev-genom-082410-101440
   Martinez TN, 2012, ANTIOXID REDOX SIGN, V16, P920, DOI 10.1089/ars.2011.4033
   Masuda-Suzukake M, 2013, BRAIN, V136, P1128, DOI 10.1093/brain/awt037
   McDowell K, 2012, NEUROBIOL DIS, V46, P597, DOI 10.1016/j.nbd.2011.12.040
   McDowell KA, 2014, J PARKINSON DIS, V4, P531, DOI 10.3233/JPD-140374
   McDowell KA, 2010, EXP NEUROL, V226, P84, DOI 10.1016/j.expneurol.2010.08.005
   Micallef J, 2009, BRIT J CLIN PHARMACO, V67, P333, DOI 10.1111/j.1365-2125.2008.03310.x
   Monaca C, 2004, EUR J NEUROSCI, V20, P2474, DOI 10.1111/j.1460-9568.2004.03694.x
   MORUZZI G, 1949, ELECTROEN CLIN NEURO, V1, P455, DOI 10.1016/0013-4694(49)90066-8
   Mougenot AL, 2012, NEUROBIOL AGING, V33, P2225, DOI 10.1016/j.neurobiolaging.2011.06.022
   MOURET J, 1980, BRAIN RES, V186, P273, DOI 10.1016/0006-8993(80)90975-0
   Nawaratne V, 2008, MOL PHARMACOL, V74, P1119, DOI 10.1124/mol.108.049353
   OPP MR, 1995, ADV NEUROIMMUNOL, V5, P127, DOI 10.1016/0960-5428(95)00004-L
   Pace-Schott EF, 2002, NAT REV NEUROSCI, V3, P591, DOI 10.1038/nrn895
   Parkinson J, 2002, J NEUROPSYCH CLIN N, V14, P223, DOI 10.1176/appi.neuropsych.14.2.223
   Peeraully T, 2012, TRANSL NEURODEGENER, V1, P0, DOI 10.1186/2047-9158-1-6
   Peever J, 2014, TRENDS NEUROSCI, V37, P279, DOI 10.1016/j.tins.2014.02.009
   Peng J, 2010, J NEUROCHEM, V115, P1363, DOI 10.1111/j.1471-4159.2010.07036.x
   Perier C, 2003, TRENDS NEUROSCI, V26, P345, DOI 10.1016/S0166-2236(03)00144-9
   Pfeffer M, 2012, NEUROBIOL AGING, V33, P393, DOI 10.1016/j.neurobiolaging.2010.02.019
   Prediger RDS, 2012, NEUROPHARMACOLOGY, V62, P115, DOI 10.1016/j.neuropharm.2011.08.039
   PUNGOR K, 1990, BRAIN RES, V525, P310, DOI 10.1016/0006-8993(90)90880-K
   PUNGOR K, 1993, EXP BRAIN RES, V95, P473
   Purves D., 2019, NEUROSCIENCE, Vinternational sixth edition edition, P0
   Puschmann A, 2013, PARKINSONISM RELAT D, V19, P407, DOI 10.1016/j.parkreldis.2013.01.020
   Qiu M.H., 2014, CEREB CORTE IN PRESS, V0, P0
   Qiu MH, 2010, EUR J NEUROSCI, V31, P499, DOI 10.1111/j.1460-9568.2009.07062.x
   Quinkert AW, 2011, P NATL ACAD SCI USA, V108, P15617, DOI 10.1073/pnas.1101894108
   Raggi A, 2013, REV NEUROSCIENCE, V24, P279, DOI 10.1515/revneuro-2013-0002
   Sakata M, 2002, BRAIN RES, V928, P194, DOI 10.1016/S0006-8993(01)03402-3
   Sakurai T, 2007, NAT REV NEUROSCI, V8, P171, DOI 10.1038/nrn2092
   Saper CB, 2005, NATURE, V437, P1257, DOI 10.1038/nature04284
   SCHENCK CH, 1986, SLEEP, V9, P293, DOI 10.1093/sleep/9.2.293
   Schneider JS, 2008, PARKINSONS DISEASE: MOLECULAR AND THERAPEUTIC INSIGHTS FROM MODEL SYSTEMS, V0, PP87, DOI 10.1016/B978-0-12-374028-1.00008-7
   Selikhova M, 2009, BRAIN, V132, P2947, DOI 10.1093/brain/awp234
   Shan L, 2012, NEUROBIOL AGING, V33, P1343, DOI 10.1016/j.neurobiolaging.2011.01.004
   Sharma S, 2013, NEUROCHEM INT, V63, P201, DOI 10.1016/j.neuint.2013.06.005
   SHOUSE MN, 1992, BRAIN RES, V571, P50, DOI 10.1016/0006-8993(92)90508-7
   Siegel JM, 2009, NAT REV NEUROSCI, V10, P747, DOI 10.1038/nrn2697
   Smale L, 2003, J BIOL RHYTHM, V18, P356, DOI 10.1177/0748730403256651
   Sprenger F, 2013, CNS DRUGS, V27, P259, DOI 10.1007/s40263-013-0053-2
   STERIADE M, 1984, EXP BRAIN RES, V54, P463
   STERIADE M, 1982, EXP BRAIN RES, V46, P37
   STRASSMAN A, 1986, J COMP NEUROL, V249, P337, DOI 10.1002/cne.902490303
   Strijkstra AM, 1998, AM J PHYSIOL-REG I, V275, PR1110, DOI 10.1152/ajpregu.1998.275.4.R1110
   Sulzer D, 2007, TRENDS NEUROSCI, V30, P244, DOI 10.1016/j.tins.2007.03.009
   Surmeier DJ, 2013, PRION, V7, P85, DOI 10.4161/pri.23582
   Susaki EA, 2014, CELL, V157, P726, DOI 10.1016/j.cell.2014.03.042
   Tanaka M, 2012, NEUROSCI RES, V74, P210, DOI 10.1016/j.neures.2012.09.005
   Taylor TN, 2009, J NEUROSCI, V29, P8103, DOI 10.1523/JNEUROSCI.1495-09.2009
   Thakkar MA, 2002, BRAIN RES, V945, P276, DOI 10.1016/S0006-8993(02)02914-1
   Thannickal TC, 2007, BRAIN, V130, P1586, DOI 10.1093/brain/awm097
   TOBLER I, 1986, ELECTROEN CLIN NEURO, V64, P74, DOI 10.1016/0013-4694(86)90044-1
   Tononi G, 2014, NEURON, V81, P12, DOI 10.1016/j.neuron.2013.12.025
   Tuin I, 2008, SLEEP MED, V9, P684, DOI 10.1016/j.sleep.2007.07.004
   Tuin I, 2006, NEUROLOGY, V67, P1966, DOI 10.1212/01.wnl.0000247054.90322.14
   Tye KM, 2012, NAT REV NEUROSCI, V13, P251, DOI 10.1038/nrn3171
   van der Staay FJ, 2009, BEHAV BRAIN FUNCT, V5, P0, DOI 10.1186/1744-9081-5-11
   Varga OE, 2010, ATLA-ALTERN LAB ANIM, V38, P245, DOI 10.1177/026119291003800309
   Vaughan CP, 2013, NEUROUROL URODYNAM, V32, P1080, DOI 10.1002/nau.22365
   Verhave PS, 2012, NEUROPHARMACOLOGY, V62, P1700, DOI 10.1016/j.neuropharm.2011.11.016
   Verhave PS, 2011, SLEEP, V34, P1119, DOI 10.5665/SLEEP.1174
   Vertes RP, 2005, HIPPOCAMPUS, V15, P923, DOI 10.1002/hipo.20118
   Vgontzas AN, 1998, J PSYCHOSOM RES, V45, P21, DOI 10.1016/S0022-3999(97)00302-4
   Videnovic A, 2013, EXP NEUROL, V243, P45, DOI 10.1016/j.expneurol.2012.08.018
   Wang G, 2011, TRENDS NEUROSCI, V34, P452, DOI 10.1016/j.tins.2011.07.005
   Werth E, 1996, AM J PHYSIOL-REG I, V271, PR501, DOI 10.1152/ajpregu.1996.271.3.R501
   Wess J, 2013, TRENDS PHARMACOL SCI, V34, P385, DOI 10.1016/j.tips.2013.04.006
   Yasenkov R, 2012, PROG BRAIN RES, V199, P203, DOI 10.1016/B978-0-444-59427-3.00012-5
   Yi PL, 2007, SLEEP, V30, P413, DOI 10.1093/sleep/30.4.413
   Yu YJ, 2013, NEUROTHERAPEUTICS, V10, P459, DOI 10.1007/s13311-013-0187-4
   Zarow C, 2003, ARCH NEUROL-CHICAGO, V60, P337, DOI 10.1001/archneur.60.3.337
   Zarranz JJ, 2005, MOVEMENT DISORD, V20, P1310, DOI 10.1002/mds.20581
   Zeng J, 2013, PLOS ONE, V8, P0, DOI 10.1371/journal.pone.0082091
   Zepelin H., 2005, PRINCIPLES PRACTICE, V0, PP91, DOI 10.1016/B0-72-160797-7/50015-X
   Zesiewicz TA, 2010, NEUROLOGY, V74, P924, DOI 10.1212/WNL.0b013e3181d55f24
   Zhdanova IV, 2011, J BIOL RHYTHM, V26, P149, DOI 10.1177/0748730410395849
   Zhuang XX, 2013, NAT REV NEUROL, V9, P248, DOI 10.1038/nrneurol.2013.57
NR 202
TC 22
Z9 26
U1 2
U2 18
PU W B SAUNDERS CO LTD
PI LONDON
PA 32 JAMESTOWN RD, LONDON NW1 7BY, ENGLAND
SN 1087-0792
EI 1532-2955
J9 SLEEP MED REV
JI Sleep Med. Rev.
PD FEB 15
PY 2016
VL 25
IS 
BP 95
EP 111
DI 10.1016/j.smrv.2015.02.005
PG 17
WC Clinical Neurology; Neurosciences
SC Neurosciences & Neurology
GA DC4OY
UT WOS:000369201400010
PM 26163055
DA 2024-02-03
ER

PT J
AU Yeh, NC
   Tien, KJ
   Yang, CM
   Wang, JJ
   Weng, SF
AF Yeh, Nai-Cheng
   Tien, Kai-Jen
   Yang, Chun-Ming
   Wang, Jhi-Joung
   Weng, Shih-Feng
TI Increased Risk of Parkinson's Disease in Patients With Obstructive Sleep Apnea A Population-Based, Propensity Score-Matched, Longitudinal Follow-Up Study
SO MEDICINE
LA English
DT Article
ID oxidative stress; neurodegenerative diseases; disorders; taiwan; neuroinflammation; epidemiology; pathogenesis; cohort; adults
AB Obstructive sleep apnea (OSA), characterized by repetitive episodes of apnea/hypopnea and hypoxia, is associated with systemic inflammation and induces metabolic, endocrine, and cardiovascular diseases. Inflammation might have an impact on neurodegenerative diseases. This study investigates the possible association between OSA and Parkinson's disease (PD). Random samples out of 1 million individuals were collected from Taiwan's National Health Insurance database. A total of 16,730 patients with newly diagnosed OSA from 2002 to 2008 were recruited and compared with a cohort of 16,730 patients without OSA matched for age, gender, and comorbidities using propensity scoring. All patients were tracked until a diagnosis of PD, death, or the end of 2011. During the mean 5.6-year follow-up period, the incidence rates of PD were 2.30 per 1000 person-years in the OSA cohort and 1.71per 1000 person-years in the comparison group. The incidence rate ratio (IRR) for PD was greater in older patients (>= 65 years) and male patients with OSA than the controls, respective IRRs being 1.34 and 1.47. After adjustment for the comorbidities, patients with OSA were 1.37 times more likely to have PD than patients without (95% CI = 1.12-1.68, P < 0.05). Subgroup analysis showed that older patients and patients with coronary artery disease, stroke, or chronic kidney disease had a higher risk for PD than their counter parts. Log-rank analysis revealed that patients with OSA had significantly higher cumulative incidence rates of PD than the comparison group (P = 0.0048). Patients with OSA are at an increased risk for subsequent PD, especially elderly male patients.
C1 [Yeh, Nai-Cheng; Tien, Kai-Jen] Kaohsiung Med Univ, Dept Internal Med, Chi Mei Med Ctr, Div Endocrinol & Metab, Kaohsiung, Taiwan.
   [Yang, Chun-Ming] Kaohsiung Med Univ, Dept Neurol, Kaohsiung, Taiwan.
   [Wang, Jhi-Joung] Kaohsiung Med Univ, Chi Mei Med Ctr, Dept Med Res, Kaohsiung, Taiwan.
   [Weng, Shih-Feng] Kaohsiung Med Univ, Dept Healthcare Adm & Med Informat, 100,Shih Chuan 1st Rd, Kaohsiung, Taiwan.
   [Tien, Kai-Jen] Chia Nan Univ Pharm & Sci, Dept Senior Citizen Serv Management, Tainan, Taiwan.
C3 Kaohsiung Medical University; Chi Mei Hospital; Kaohsiung Medical University; Chi Mei Hospital; Kaohsiung Medical University; Kaohsiung Medical University; Chia Nan University of Pharmacy & Science
RP Weng, SF (corresponding author), Kaohsiung Med Univ, Dept Healthcare Adm & Med Informat, 100,Shih Chuan 1st Rd, Kaohsiung, Taiwan.
EM cmmcwsf@gmail.com
CR Al Lawati NM, 2009, PROG CARDIOVASC DIS, V51, P285, DOI 10.1016/j.pcad.2008.08.001
   [Anonymous], 2011, ADV CARDIOL, V46, P43, DOI 10.1159/000325105
   Ansari R, 2014, J CLIN NEUROL, V10, P281, DOI 10.3988/jcn.2014.10.4.281
   Attal P, 2010, J CLIN ENDOCR METAB, V95, P483, DOI 10.1210/jc.2009-1912
   Bonsignore MR, 2013, EUR RESPIR REV, V22, P353, DOI 10.1183/09059180.00003413
   Bornstein N M, 1998, PARKINSONISM RELAT DISORD, V4, P87, DOI 10.1016/S1353-8020(98)00020-0
   Braga-Neto P, 2004, J NEUROL SCI, V217, P41, DOI 10.1016/j.jns.2003.08.010
   Chen YY, 2012, PARKINSONISM RELAT D, V18, P506, DOI 10.1016/j.parkreldis.2012.01.014
   Chen YL, 2014, J CLIN ENDOCR METAB, V99, P2441, DOI 10.1210/jc.2014-1718
   Cheng CL, 2011, PHARMACOEPIDEM DR S, V20, P236, DOI 10.1002/pds.2087
   Connolly BS, 2014, JAMA-J AM MED ASSOC, V311, P1670, DOI 10.1001/jama.2014.3654
   COYLE JT, 1993, SCIENCE, V262, P689, DOI 10.1126/science.7901908
   da Silva FP, 2014, SLEEP MED REV, V18, P173, DOI 10.1016/j.smrv.2013.04.005
   De Cock VC, 2010, SLEEP MED, V11, P247, DOI 10.1016/j.sleep.2009.05.008
   de Lau LML, 2006, LANCET NEUROL, V5, P525, DOI 10.1016/S1474-4422(06)70471-9
   Decker Michael J, 2002, SLEEP BREATH, V6, P205, DOI 10.1055/s-2002-36531
   Jellinger KA, 2012, MOVEMENT DISORD, V27, P8, DOI 10.1002/mds.23795
   Kang JH, 2012, SLEEP MED, V13, P583, DOI 10.1016/j.sleep.2012.03.002
   Keller JJ, 2013, J CLIN PERIODONTOL, V40, P111, DOI 10.1111/jcpe.12036
   Lai SW, 2015, PARKINSONISM RELAT D, V21, P68, DOI 10.1016/j.parkreldis.2014.11.005
   Lee W, 2015, SLEEP BREATH, V0, P0
   Li L, 2009, NEUROBIOL AGING, V30, P1091, DOI 10.1016/j.neurobiolaging.2007.10.011
   Lin MT, 2006, NATURE, V443, P787, DOI 10.1038/nature05292
   Lori S., 2004, P 29 SAS US GROUP IN, V0, P165
   Maria B, 2003, RESP MED, V97, P1151, DOI 10.1016/S0954-6111(03)00188-4
   Mitchell E, 2006, J CLIN NEUROSCI, V13, P133, DOI 10.1016/j.jocn.2005.02.014
   Nitkowska M, 2015, ACTA NEUROL SCAND, V131, P411, DOI 10.1111/ane.12334
   Nomura T, 2013, J NEUROL SCI, V327, P22, DOI 10.1016/j.jns.2013.01.036
   Okun MS, 2006, ARCH NEUROL-CHICAGO, V63, P729, DOI 10.1001/archneur.63.5.729
   Olanow CW, 2007, MOVEMENT DISORD, V22, PS335, DOI 10.1002/mds.21675
   Peeraully T, 2012, MOVEMENT DISORD, V27, P1729, DOI 10.1002/mds.25197
   Peppard PE, 2013, AM J EPIDEMIOL, V177, P1006, DOI 10.1093/aje/kws342
   Reijmer YD, 2012, J AM GERIATR SOC, V60, P1426, DOI 10.1111/j.1532-5415.2012.04081.x
   Rosario Inell C, 2011, MINN MED, V94, P44
   Sawada H, 2015, PLOS ONE, V10, P0, DOI 10.1371/journal.pone.0134118
   Scullin MK, 2014, J NEUROL SCI, V336, P243, DOI 10.1016/j.jns.2013.09.009
   Shao W, 2013, NATURE, V494, P90, DOI 10.1038/nature11748
   Sheu JJ, 2015, J CLIN SLEEP MED, V11, P1403, DOI 10.5664/jcsm.5274
   Shiao TH, 2013, AM J MED, V126, P249, DOI 10.1016/j.amjmed.2012.08.017
   Shulman JM, 2011, ANNU REV PATHOL-MECH, V6, P193, DOI 10.1146/annurev-pathol-011110-130242
   Smith KM, 2014, EXP NEUROL, V259, P44, DOI 10.1016/j.expneurol.2014.03.010
   Strollo PJ, 1996, NEW ENGL J MED, V334, P99, DOI 10.1056/NEJM199601113340207
   Taylor JM, 2013, NEUROCHEM INT, V62, P803, DOI 10.1016/j.neuint.2012.12.016
   Tien KJ, 2014, PLOS ONE, V9, P0, DOI 10.1371/journal.pone.0089656
   Uttara B, 2009, CURR NEUROPHARMACOL, V7, P65, DOI 10.2174/157015909787602823
   Valko PO, 2012, PARKINSONISM RELAT D, V18, P525, DOI 10.1016/j.parkreldis.2012.01.023
   Van Den Eeden SK, 2003, AM J EPIDEMIOL, V157, P1015, DOI 10.1093/aje/kwg068
   Yamauchi M, 2005, CHEST, V127, P1674, DOI 10.1378/chest.127.5.1674
   Yang YW, 2012, SLEEP MED, V13, P285, DOI 10.1016/j.sleep.2011.07.018
   Yong MH, 2011, PLOS ONE, V6, P0, DOI 10.1371/journal.pone.0022511
   YOUNG T, 1993, NEW ENGL J MED, V328, P1230, DOI 10.1056/NEJM199304293281704
   Young Terry, 2009, WMJ, V108, P246
   Zeng J, 2013, PLOS ONE, V8, P0
NR 53
TC 45
Z9 52
U1 0
U2 6
PU LIPPINCOTT WILLIAMS & WILKINS
PI PHILADELPHIA
PA TWO COMMERCE SQ, 2001 MARKET ST, PHILADELPHIA, PA 19103 USA
SN 0025-7974
EI 1536-5964
J9 MEDICINE
JI Medicine (Baltimore)
PD JAN 15
PY 2016
VL 95
IS 2
BP 
EP 
DI 10.1097/MD.0000000000002293
PG 6
WC Medicine, General & Internal
SC General & Internal Medicine
GA DE4ML
UT WOS:000370603600001
PM 26765405
DA 2024-02-03
ER

PT J
AU Bhidayasiri, R
   Sringean, J
   Thanawattano, C
AF Bhidayasiri, Roongroj
   Sringean, Jirada
   Thanawattano, Chusak
TI Sensor-based evaluation and treatment of nocturnal hypokinesia in Parkinson's disease: An evidence-based review
SO PARKINSONISM & RELATED DISORDERS
LA English
DT Article; Proceedings Paper
DE Nocturnal hypokinesia; Nocturnal akinesia; Parkinson's disease; Turning in bed; Dopaminergic agents; Sensors; Continuous dopaminergic delivery
ID impaired bed mobility; quality-of-life; axial rotation; madopar hbs; follow-up; sleep; levodopa; release; disability; movements
AB The manifestations of nocturnal movements in Parkinson's disease (PD) are protean, with major disabilities related to nocturnal hypokinesia. While it can be assessed by clinical interviews and screening instruments, these are often inaccurate and prone to recall bias. In light of advances in sensor technology, we explored the use of sensors in the study of nocturnal hypokinesia, by performing a systematic review of the professional literature on this topic. Evidence suggests that nocturnal hypokinesia exists even in patients in the early stages, and PD patients turned significantly less and with much slower speed and acceleration than controls, partly related to low nocturnal dopamine level. We conducted another systematic review to evaluate the evidence of the efficacy of dopaminergic agents in the treatment of nocturnal hypokinesia. Several lines of evidence support the use of long-acting drugs or by continuous administration of short-acting agents to control symptoms. Sensor parameters could be considered as one of the important objective outcomes in future clinical trials investigating potential drugs to treat nocturnal hypokinesia. Physicians should be aware of this technology as it can aid the clinical assessment of nocturnal hypokinesia and enhance the quality of patient care. In addition, the use of sensors currently is being considered for various aspects of research on early diagnosis, treatment, and rehabilitation of PD patients. (C) 2015 Elsevier Ltd. All rights reserved.
C1 [Bhidayasiri, Roongroj; Sringean, Jirada] Chulalongkorn Univ, Fac Med, Dept Med, Chulalongkorn Ctr Excellence Parkinson Dis & Rela, Bangkok 10330, Thailand.
   [Bhidayasiri, Roongroj; Sringean, Jirada] King Chulalongkorn Mem Hosp, Thai Red Cross Soc, Bangkok 10330, Thailand.
   [Thanawattano, Chusak] Natl Elect & Comp Technol Ctr NECTEC, Biomed Signal Proc Lab, Pathum Thani, Thailand.
   [Thanawattano, Chusak] NSTDA, Pathum Thani, Thailand.
   [Bhidayasiri, Roongroj] Juntendo Univ, Dept Rehabil Med, Tokyo, Japan.
C3 Chulalongkorn University; Thai Red Cross Society; Chulalongkorn University; National Science & Technology Development Agency - Thailand; National Electronics & Computer Technology Center (NECTEC); National Science & Technology Development Agency - Thailand; Juntendo University
RP Bhidayasiri, R (corresponding author), Chulalongkom Univ Hosp, Chulalongkorn Ctr Excellence Parkinson Dis & Rela, 1873 Rama 4 Rd, Bangkok 10330, Thailand.
EM rbh@chulapd.org
CR Bhidayasiri R., 2015, J REHABIL R IN PRESS, V0, P0
   Bhidayasiri R, 2014, J NEURAL TRANSM, V121, PS59, DOI 10.1007/s00702-014-1199-x
   Chaudhuri KR, 2012, EUR J NEUROL, V19, P105, DOI 10.1111/j.1468-1331.2011.03442.x
   Chiang SL, 2014, BIOMED RES INT, V2014, P0, DOI 10.1155/2014/819615
   deBoer AGEM, 1996, J NEUROL NEUROSUR PS, V61, P70, DOI 10.1136/jnnp.61.1.70
   Ghys L, 2011, EXPERT OPIN PHARMACO, V12, P1985, DOI 10.1517/14656566.2011.604031
   Giladi N, 2010, J NEURAL TRANSM, V117, P1395, DOI 10.1007/s00702-010-0506-4
   Högl B, 2010, MOVEMENT DISORD, V25, P2704, DOI 10.1002/mds.23190
   Högl B, 2003, NEUROPSYCHOPHARMACOL, V28, P1866, DOI 10.1038/sj.npp.1300250
   JANSEN ENH, 1988, CLIN NEUROL NEUROSUR, V90, P35, DOI 10.1016/S0303-8467(88)80007-6
   LEEMAN AL, 1987, BRIT J CLIN PHARMACO, V24, P637, DOI 10.1111/j.1365-2125.1987.tb03223.x
   Louter M, 2015, J NEUROL NEUROSUR PS, V86, P32, DOI 10.1136/jnnp-2013-306851
   Louter M, 2013, SLEEP MED, V14, P668, DOI 10.1016/j.sleep.2013.03.010
   Louter M, 2012, J AM GERIATR SOC, V60, P1104, DOI 10.1111/j.1532-5415.2012.03966.x
   PACCHETTI C, 1990, EUR NEUROL, V30, P319, DOI 10.1159/000117364
   Pahwa R, 1996, NEUROLOGY, V46, P1059, DOI 10.1212/WNL.46.4.1059
   Reichmann H., 2011, PARKINSONS DIS, V2011, P0
   Reuter I, 1999, ACTA NEUROL SCAND, V100, P163
   Stack EL, 2006, MOVEMENT DISORD, V21, P1340, DOI 10.1002/mds.20944
   Steiger MJ, 1996, J NEUROL NEUROSUR PS, V61, P645, DOI 10.1136/jnnp.61.6.645
   Stocchi F, 2011, EUR J NEUROL, V18, P1373, DOI 10.1111/j.1468-1331.2011.03512.x
   Stocchi F, 1998, J NEUROL, V245, PS15, DOI 10.1007/PL00007731
   Stocchi F, 2014, J NEURAL TRANSM, V121, PS79, DOI 10.1007/s00702-014-1259-2
   Trenkwalder C, 2011, MOVEMENT DISORD, V26, P90, DOI 10.1002/mds.23441
   VANDENKERCHOVE M, 1993, ACTA NEUROL BELG, V93, P32
   Viwattanakulvanid P, 2014, J NEURAL TRANSM, V121, PS15, DOI 10.1007/s00702-014-1200-8
   WELLER C, 1992, AGE AGEING, V21, P189, DOI 10.1093/ageing/21.3.189
   WELLER C, 1991, AGE AGEING, V20, P3, DOI 10.1093/ageing/20.1.3
   Yoneyama M, 2013, J MECH MED BIOL, V13, P0, DOI 10.1142/S0219519413500413
   Zibetti M, 2013, J NEUROL, V260, P105, DOI 10.1007/s00415-012-6597-0
NR 30
TC 28
Z9 29
U1 0
U2 8
PU ELSEVIER SCI LTD
PI OXFORD
PA THE BOULEVARD, LANGFORD LANE, KIDLINGTON, OXFORD OX5 1GB, OXON, ENGLAND
SN 1353-8020
EI 1873-5126
J9 PARKINSONISM RELAT D
JI Parkinsonism Relat. Disord.
PD JAN 15
PY 2016
VL 22
IS 
BP S127
EP S133
DI 10.1016/j.parkreldis.2015.09.049
PG 7
WC Clinical Neurology
SC Neurosciences & Neurology
GA CZ0GA
UT WOS:000366781900028
PM 26453387
DA 2024-02-03
ER

PT J
AU Videnovic, A
   Willis, GL
AF Videnovic, Aleksandar
   Willis, Gregory L.
TI Circadian system A novel diagnostic and therapeutic target in Parkinson's disease?
SO MOVEMENT DISORDERS
LA English
DT Review
DE Parkinson's; circadian; sleep; clock genes; chronobiology
ID excessive daytime sleepiness; autonomic nervous-system; suprachiasmatic nucleus; secretion pattern; bright light; mouse model; de-novo; melatonin secretion; metabolic rhythms; wake regulation
AB The circadian system regulates biological rhythmicity in the human body. The role of the circadian system in neurological disorders is a theme that is attracting an increasing amount of interest from the scientific community. This has arisen, in part, from emerging evidence that disorders such as Parkinson's disease (PD) are multifactorial with many features exhibiting diurnal fluctuations, thereby suggestive of circadian involvement. Although the importance of fluctuating motor and nonmotor manifestations in PD have been well acknowledged, the role of the circadian system has received little attention until recently. It is proposed that intervening with circadian function provides a novel research avenue down which new strategies for improving symptomatic treatment and slowing of the progressive degenerative process can be approached to lessen the burden of PD. In this article we review the literature describing existing circadian research in PD and its experimental models. (c) 2016 International Parkinson and Movement Disorder Society
C1 [Videnovic, Aleksandar] Harvard Univ, Massachusetts Gen Hosp, Sch Med, Movement Disorders Unit,Div Sleep Med, Boston, MA 02114 USA.
   [Willis, Gregory L.] Bronowski Inst Behav Neurosci, Kyneton, Vic, Australia.
C3 Harvard University; Harvard Medical School; Massachusetts General Hospital
RP Videnovic, A (corresponding author), Harvard Univ, Massachusetts Gen Hosp, Sch Med, Dept Neurol, 165 Cambridge St,Suite 600, Boston, MA 02114 USA.
EM avidenovic@mgh.harvard.edu
FU NIH/NINDS [K23 NS072283]; Bronowski Institute of Behavioural Neuroscience
CR Abbott RD, 2005, NEUROLOGY, V65, P1442, DOI 10.1212/01.wnl.0000183056.89590.0d
   [Anonymous], 1975, MED LETT DRUGS THER, V17, P33
   Archibald NK, 2009, BRAIN, V132, P1128, DOI 10.1093/brain/awp068
   Aziz NA, 2011, J NEUROENDOCRINOL, V23, P519, DOI 10.1111/j.1365-2826.2011.02134.x
   Aziz NA, 2011, MOVEMENT DISORD, V26, P760, DOI 10.1002/mds.23463
   Baier PC, 2006, EXP BRAIN RES, V169, P283, DOI 10.1007/s00221-005-0343-0
   Ben V, 2000, LIFE SCI, V67, P1549, DOI 10.1016/S0024-3205(00)00751-7
   Bolitho SJ, 2014, SLEEP MED, V15, P342, DOI 10.1016/j.sleep.2013.10.016
   Bonuccelli U, 2000, CLIN NEUROPHARMACOL, V23, P28, DOI 10.1097/00002826-200001000-00006
   Bordet R, 2003, CLIN NEUROPHARMACOL, V26, P65, DOI 10.1097/00002826-200303000-00005
   Boulamery A, 2010, CHRONOBIOL INT, V27, P251, DOI 10.3109/07420521003664213
   Breen DP, 2014, JAMA NEUROL, V71, P589, DOI 10.1001/jamaneurol.2014.65
   Chen LH, 2015, FRONT PHARMACOL, V6, P0, DOI 10.3389/fphar.2015.00071
   CZEISLER CA, 1992, LANCET, V340, P933, DOI 10.1016/0140-6736(92)92817-Y
   CZEISLER CA, 1986, SCIENCE, V233, P667, DOI 10.1126/science.3726555
   DEARRY A, 1986, J NEUROCHEM, V46, P1006, DOI 10.1111/j.1471-4159.1986.tb00612.x
   Devos D, 2003, J NEURAL TRANSM, V110, P997, DOI 10.1007/s00702-003-0016-8
   Dijk DJ, 2002, J APPL PHYSIOL, V92, P852, DOI 10.1152/japplphysiol.00924.2001
   Duffy JF, 2002, AM J PHYSIOL-ENDOC M, V282, PE297, DOI 10.1152/ajpendo.00268.2001
   Ejaz AA, 2006, EUR J INTERN MED, V17, P417, DOI 10.1016/j.ejim.2006.02.020
   Fabbrini G, 2003, NEUROL SCI, V24, P178, DOI 10.1007/s10072-003-0118-y
   Fabbrini G, 2002, MOVEMENT DISORD, V17, P1026, DOI 10.1002/mds.10193
   FACTOR SA, 1990, MOVEMENT DISORD, V5, P280, DOI 10.1002/mds.870050404
   FERTL E, 1993, J NEURAL TRANSM-PARK, V5, P227, DOI 10.1007/BF02257677
   FERTL E, 1991, J NEURAL TRANSM-PARK, V3, P41, DOI 10.1007/BF02251135
   Fifel K, 2014, NEUROBIOL DIS, V71, P359, DOI 10.1016/j.nbd.2014.08.024
   Fifel K, 2014, PLOS ONE, V9, P0, DOI 10.1371/journal.pone.0086240
   Fifel K, 2013, CHRONOBIOL INT, V30, P741, DOI 10.3109/07420528.2012.762011
   Fronczek R, 2007, BRAIN, V130, P1577, DOI 10.1093/brain/awm090
   Gravotta L, 2011, J MOL NEUROSCI, V45, P162, DOI 10.1007/s12031-011-9520-8
   HARADA T, 2005, INT MED J IMJ, V12, P37
   Harada T, 2006, INT MED J, V13, P131
   Harper DG, 2005, AM J GERIAT PSYCHIAT, V13, P359, DOI 10.1176/appi.ajgp.13.5.359
   HARRELL LE, 1974, LIFE SCI, V15, P2079, DOI 10.1016/0024-3205(74)90024-1
   Hastings M, 2007, J ENDOCRINOL, V195, P187, DOI 10.1677/JOE-07-0378
   Hayashi A, 2013, NEUROMOL MED, V15, P238, DOI 10.1007/s12017-012-8214-x
   HINENO T, 1992, BRAIN RES, V580, P92, DOI 10.1016/0006-8993(92)90930-8
   Hofman MA, 2000, CHRONOBIOL INT, V17, P245, DOI 10.1081/CBI-100101047
   Hood S, 2010, J NEUROSCI, V30, P14046, DOI 10.1523/JNEUROSCI.2128-10.2010
   Klerman EB, 1998, AM J PHYSIOL-REG I, V274, P0
   Kudo T, 2011, EXP NEUROL, V232, P66, DOI 10.1016/j.expneurol.2011.08.003
   LANGSTON JW, 1978, ANN NEUROL, V3, P129, DOI 10.1002/ana.410030207
   Lax P, 2012, CHRONOBIOL INT, V29, P147, DOI 10.3109/07420528.2011.649870
   LEES AJ, 1988, CLIN NEUROPHARMACOL, V11, P512, DOI 10.1097/00002826-198812000-00004
   LINAZASORO G, 1993, MOVEMENT DISORD, V8, P171, DOI 10.1002/mds.870080209
   Matsuo T, 2003, SCIENCE, V302, P255, DOI 10.1126/science.1086271
   Mattam U, 2015, BIOGERONTOLOGY, V16, P109, DOI 10.1007/s10522-014-9541-0
   MIZOBUCHI M, 1993, BRAIN RES, V612, P319, DOI 10.1016/0006-8993(93)91678-L
   Mochizuki A, 2002, ACTA NEUROPATHOL, V104, P534, DOI 10.1007/s00401-002-0582-0
   Niwa F, 2011, AUTON NEUROSCI-BASIC, V165, P195, DOI 10.1016/j.autneu.2011.07.010
   Nyholm D, 2010, CLIN NEUROPHARMACOL, V33, P181, DOI 10.1097/WNF.0b013e3181e70f7a
   Oh YS, 2014, J NEUROL SCI, V344, P186, DOI 10.1016/j.jns.2014.06.056
   Paus S, 2007, MOVEMENT DISORD, V22, P1495, DOI 10.1002/mds.21542
   Piccini P, 1991, RIV NEUROL, V61, P219
   Placidi F, 2008, J NEUROL, V255, P1032, DOI 10.1007/s00415-008-0836-4
   RALPH MR, 1990, SCIENCE, V247, P975, DOI 10.1126/science.2305266
   Rye David B., 2003, CURR TREAT OPTIONS NEUROL, V5, P231, DOI 10.1007/s11940-003-0014-z
   Rye DB, 2000, J SLEEP RES, V9, P63, DOI 10.1046/j.1365-2869.2000.00201.x
   Seifried C, 2013, NEUROENDOCRINOLOGY, V97, P283, DOI 10.1159/000343808
   Stack EL, 2006, MOVEMENT DISORD, V21, P1340, DOI 10.1002/mds.20944
   STRUCK LK, 1990, NEUROLOGY, V40, P467, DOI 10.1212/WNL.40.3_Part_1.467
   Suzuki K, 2007, NEUROPSYCHOBIOLOGY, V56, P172, DOI 10.1159/000119735
   Takahashi JS, 2008, NAT REV GENET, V9, P764, DOI 10.1038/nrg2430
   Tandberg E, 1998, MOVEMENT DISORD, V13, P895, DOI 10.1002/mds.870130606
   Touitou Y, 2000, CHRONOBIOL INT, V17, P369, DOI 10.1081/CBI-100101052
   TUREK FW, 1995, NEUROSCI BIOBEHAV R, V19, P53, DOI 10.1016/0149-7634(94)00030-5
   VANCOEVORDEN A, 1991, AM J PHYSIOL, V260, PE651, DOI 10.1152/ajpendo.1991.260.4.E651
   VANHILTEN B, 1994, ARCH NEUROL-CHICAGO, V51, P922, DOI 10.1001/archneur.1994.00540210094018
   VANHILTEN JJ, 1993, J NEUROL NEUROSUR PS, V56, P874, DOI 10.1136/jnnp.56.8.874
   VANHILTEN JJ, 1991, J NEUROL NEUROSUR PS, V54, P976, DOI 10.1136/jnnp.54.11.976
   VANHILTEN JJ, 1993, ACTA NEUROL SCAND, V87, P171
   Videnovic A, 2014, JAMA NEUROL, V71, P463, DOI 10.1001/jamaneurol.2013.6239
   Wakabayashi K, 1997, EUR NEUROL, V38, P2, DOI 10.1159/000113469
   Weaver DR, 1998, J BIOL RHYTHM, V13, P100, DOI 10.1177/074873098128999952
   Whitehead DL, 2008, MOVEMENT DISORD, V23, P1137, DOI 10.1002/mds.22057
   Wijnen H, 2006, ANNU REV GENET, V40, P409, DOI 10.1146/annurev.genet.40.110405.090603
   Willis GL, 2004, PHARMACOL BIOCHEM BE, V79, P413, DOI 10.1016/j.pbb.2004.08.011
   Willis GL, 2008, BEHAV BRAIN RES, V193, P37, DOI 10.1016/j.bbr.2008.04.017
   Willis GL, 2008, BRAIN RES, V1217, P119, DOI 10.1016/j.brainres.2008.03.083
   Willis GL, 2007, CHRONOBIOL INT, V24, P521, DOI 10.1080/07420520701420717
   Willison LD, 2013, EXP NEUROL, V243, P57, DOI 10.1016/j.expneurol.2013.01.014
   WIRZJUSTICE A, 1984, NEUROSCI LETT, V45, P21, DOI 10.1016/0304-3940(84)90323-9
   Zhong G, 2013, PLOS ONE, V8, P0, DOI 10.1371/journal.pone.0072661
NR 83
TC 67
Z9 73
U1 0
U2 16
PU WILEY
PI HOBOKEN
PA 111 RIVER ST, HOBOKEN 07030-5774, NJ USA
SN 0885-3185
EI 1531-8257
J9 MOVEMENT DISORD
JI Mov. Disord.
PD MAR 15
PY 2016
VL 31
IS 3
BP 260
EP 269
DI 10.1002/mds.26509
PG 10
WC Clinical Neurology
SC Neurosciences & Neurology
GA DG7SR
UT WOS:000372284500002
PM 26826022
DA 2024-02-03
ER

PT J
AU Abbott, SM
   Videnovic, A
AF Abbott, Sabra M.
   Videnovic, Aleksandar
TI Chronic sleep disturbance and neural injury: links to neurodegenerative disease
SO NATURE AND SCIENCE OF SLEEP
LA English
DT Review
DE sleep; neurodegeneration; Alzheimer's disease; Parkinson's disease; Huntington's disease
ID excessive daytime sleepiness; transgenic mouse model; hypocretin orexin loss; long-term efficacy; parkinsons-disease; alzheimers-disease; huntingtons-disease; cognitive impairment; cerebrospinal-fluid; circadian-rhythms
AB Sleep-wake disruption is frequently observed and often one of the earliest reported symptoms of many neurodegenerative disorders. This provides insight into the underlying pathophysiology of these disorders, as sleep-wake abnormalities are often accompanied by neurodegenerative or neurotransmitter changes. However, in addition to being a symptom of the underlying neurodegenerative condition, there is also emerging evidence that sleep disturbance itself may contribute to the development and facilitate the progression of several of these disorders. Due to its impact both as an early symptom and as a potential factor contributing to ongoing neurodegeneration, the sleep-wake cycle is an ideal target for further study for potential interventions not only to lessen the burden of these diseases but also to slow their progression. In this review, we will highlight the sleep phenotypes associated with some of the major neurodegenerative disorders, focusing on the circadian disruption associated with Alzheimer's disease, the rapid eye movement behavior disorder and sleep fragmentation associated with Parkinson's disease, and the insomnia and circadian dysregulation associated with Huntington's disease.
C1 [Abbott, Sabra M.] Northwestern Feinberg Sch Med, Dept Neurol, 710 N Lake Shore Dr,Abbott Hall 524, Chicago, IL 60611 USA.
   [Videnovic, Aleksandar] Harvard Med Sch, Massachusetts Gen Hosp, Dept Neurol, 165 Cambridge St,Suite 600, Boston, MA 02114 USA.
C3 Northwestern University; Feinberg School of Medicine; Harvard University; Harvard Medical School; Massachusetts General Hospital
RP Abbott, SM (corresponding author), Northwestern Feinberg Sch Med, Dept Neurol, 710 N Lake Shore Dr,Abbott Hall 524, Chicago, IL 60611 USA.; Videnovic, A (corresponding author), Harvard Med Sch, Massachusetts Gen Hosp, Dept Neurol, 165 Cambridge St,Suite 600, Boston, MA 02114 USA.
EM sabra.abbott@northwestern.edu; avidenovic@mgh.harvard.edu
FU NINDS NIH HHS [K23 NS072283] Funding Source: Medline
CR Abbott SM, 2015, SLEEP MED CLIN, V10, P517, DOI 10.1016/j.jsmc.2015.08.005
   Acuna-Castroviejo Dario, 1997, LIFE SCIENCES, V60, P0
   Baumann C, 2005, J NEUROL, V252, P139, DOI 10.1007/s00415-005-0614-5
   Baumann CR, 2006, J NEUROL, V253, P1232, DOI 10.1007/s00415-006-0146-7
   Björkqvist M, 2006, CLIN GENET, V70, P78, DOI 10.1111/j.1399-0004.2006.00636.x
   Bonnet MH, 2003, SLEEP MED REV, V7, P297, DOI 10.1053/smrv.2001.0245
   Bordet R, 2003, CLIN NEUROPHARMACOL, V26, P65, DOI 10.1097/00002826-200303000-00005
   Braak H, 2003, NEUROBIOL AGING, V24, P197, DOI 10.1016/S0197-4580(02)00065-9
   Braak H, 2008, NEUROLOGY, V70, P1916, DOI 10.1212/01.wnl.0000312279.49272.9f
   Breen DP, 2014, JAMA NEUROL, V71, P589, DOI 10.1001/jamaneurol.2014.65
   Chen HL, 2006, AM J EPIDEMIOL, V163, P726, DOI 10.1093/aje/kwj096
   Di Meco A, 2014, NEUROBIOL AGING, V35, P1813, DOI 10.1016/j.neurobiolaging.2014.02.011
   Drouot X, 2003, NEUROLOGY, V61, P540, DOI 10.1212/01.WNL.0000078194.53210.48
   España RA, 2011, SLEEP, V34, P845, DOI 10.5665/SLEEP.1112
   Feng Y, 2014, NEUROSCI LETT, V579, P35, DOI 10.1016/j.neulet.2014.07.014
   Fronczek R, 2007, BRAIN, V130, P1577, DOI 10.1093/brain/awm090
   Fronczek R, 2012, NEUROBIOL AGING, V33, P1642, DOI 10.1016/j.neurobiolaging.2011.03.014
   Gaus SE, 2005, SLEEP, V28, P1607, DOI 10.1093/sleep/28.12.1607
   Goodman Anna O G, 2010, PLOS CURR, V2, PRRN1189, DOI 10.1371/currents.RRN1189
   Hagan JJ, 1999, P NATL ACAD SCI USA, V96, P10911, DOI 10.1073/pnas.96.19.10911
   Högl B, 2001, MOVEMENT DISORD, V16, P616, DOI 10.1002/mds.1138
   Holloway R, 2000, JAMA-J AM MED ASSOC, V284, P1931, DOI 10.1001/jama.284.15.1931
   Kang JE, 2009, SCIENCE, V326, P1005, DOI 10.1126/science.1180962
   Kushida CA, 2012, SLEEP, V35, P1593, DOI 10.5665/sleep.2226
   Liguori C, 2014, JAMA NEUROL, V71, P1498, DOI 10.1001/jamaneurol.2014.2510
   Lim ASP, 2014, BRAIN, V137, P2847, DOI 10.1093/brain/awu222
   Lim ASP, 2012, SLEEP, V35, P633, DOI 10.5665/sleep.1820
   Macey PM, 2002, AM J RESP CRIT CARE, V166, P1382, DOI 10.1164/rccm.200201-050OC
   Meier A, 2005, BRAIN RES, V1063, P201, DOI 10.1016/j.brainres.2005.09.028
   Morton AJ, 2013, EXP NEUROL, V243, P34, DOI 10.1016/j.expneurol.2012.10.014
   Morton AJ, 2005, J NEUROSCI, V25, P157, DOI 10.1523/JNEUROSCI.3842-04.2005
   Nedergaard M, 2013, SCIENCE, V340, P1529, DOI 10.1126/science.1240514
   Ohashi Y, 1999, BIOL PSYCHIAT, V45, P1646, DOI 10.1016/S0006-3223(98)00255-8
   OKAWA M, 1991, SLEEP, V14, P478, DOI 10.1093/sleep/14.6.478
   Ono K, 2012, NEUROBIOL AGING, V33, P2172, DOI 10.1016/j.neurobiolaging.2011.10.015
   Overeem S, 2002, NEUROLOGY, V58, P498, DOI 10.1212/WNL.58.3.498
   Pallier PN, 2007, J NEUROSCI, V27, P7869, DOI 10.1523/JNEUROSCI.0649-07.2007
   Paus S, 2003, MOVEMENT DISORD, V18, P659, DOI 10.1002/mds.10417
   Petersén Å, 2005, HUM MOL GENET, V14, P39, DOI 10.1093/hmg/ddi004
   Peyron C, 2000, NAT MED, V6, P991, DOI 10.1038/79690
   Postuma RB, 2009, NEUROLOGY, V72, P1296, DOI 10.1212/01.wnl.0000340980.19702.6e
   Quan SF, 2011, SLEEP, V34, P303, DOI 10.1093/sleep/34.3.303
   Rascol O, 2000, NEW ENGL J MED, V342, P1484, DOI 10.1056/NEJM200005183422004
   REIST C, 1995, PROG NEURO-PSYCHOPH, V19, P445, DOI 10.1016/0278-5846(95)00025-Q
   Ripley B, 2001, NEUROLOGY, V57, P2253, DOI 10.1212/WNL.57.12.2253
   Roh JH, 2014, J EXP MED, V211, P2487, DOI 10.1084/jem.20141788
   Rothman SM, 2013, BRAIN RES, V1529, P200, DOI 10.1016/j.brainres.2013.07.010
   Rye David B., 2003, CURR TREAT OPTIONS NEUROL, V5, P231, DOI 10.1007/s11940-003-0014-z
   Saravanan KS, 2007, J PINEAL RES, V42, P247, DOI 10.1111/j.1600-079X.2006.00412.x
   Skene DJ, 2003, EXP GERONTOL, V38, P199, DOI 10.1016/S0531-5565(02)00198-5
   Tractenberg RE, 2005, J SLEEP RES, V14, P177, DOI 10.1111/j.1365-2869.2005.00445.x
   Tranah GJ, 2011, ANN NEUROL, V70, P722, DOI 10.1002/ana.22468
   van Gilst MM, 2015, SLEEP, V38, P1567, DOI 10.5665/sleep.5048
   van Wamelen DJ, 2014, J NEUROENDOCRINOL, V26, P761, DOI 10.1111/jne.12190
   Videnovic A, 2014, NAT REV NEUROL, V10, P683, DOI 10.1038/nrneurol.2014.206
   Videnovic A, 2014, JAMA NEUROL, V71, P463, DOI 10.1001/jamaneurol.2013.6239
   Videnovic A, 2013, EXP NEUROL, V243, P45, DOI 10.1016/j.expneurol.2012.08.018
   Vitiello MV, 2001, CNS DRUGS, V15, P777, DOI 10.2165/00023210-200115100-00004
   Wang JL, 2015, ANN NEUROL, V78, P317, DOI 10.1002/ana.24432
   Williams RH, 2011, NEUROBIOL DIS, V42, P438, DOI 10.1016/j.nbd.2011.02.006
   Wisor JP, 2005, NEUROSCIENCE, V131, P375, DOI 10.1016/j.neuroscience.2004.11.018
   WITTING W, 1990, BIOL PSYCHIAT, V27, P563, DOI 10.1016/0006-3223(90)90523-5
   Xie LL, 2013, SCIENCE, V342, P373, DOI 10.1126/science.1241224
   Yasui K, 2006, J NEUROL SCI, V250, P120, DOI 10.1016/j.jns.2006.08.004
   YOUNG T, 1993, NEW ENGL J MED, V328, P1230, DOI 10.1056/NEJM199304293281704
   Zanigni S, 2011, SLEEP MED, V12, PS54, DOI 10.1016/j.sleep.2011.10.012
   Zhang X, 2013, NEUROBIOL AGING, V34, P663, DOI 10.1016/j.neurobiolaging.2012.06.012
NR 67
TC 78
Z9 91
U1 1
U2 24
PU DOVE MEDICAL PRESS LTD
PI ALBANY
PA PO BOX 300-008, ALBANY, AUCKLAND 0752, NEW ZEALAND
SN 1179-1608
EI 
J9 NAT SCI SLEEP
JI NAT. SCI. SLEEP
PD JUN 15
PY 2016
VL 8
IS 
BP 55
EP 61
DI 10.2147/NSS.S78947
PG 7
WC Clinical Neurology; Neurosciences
SC Neurosciences & Neurology
GA DU6IB
UT WOS:000382316800001
PM 26869817
DA 2024-02-03
ER

PT J
AU Zhang, H
   Gu, ZQ
   Sun, L
   Cao, M
   Li, DW
   Ma, JH
   Chan, P
AF Zhang, Hui
   Gu, Zhuqin
   Sun, Liang
   Cao, Ming
   Li, Dawei
   Ma, Jinghong
   Chan, Piu
TI Clinical Manifestation of Parkinson's Disease in Association with Rapid Eye Movement Sleep Behavior Disorder Onset
SO EUROPEAN NEUROLOGY
LA English
DT Article
DE Parkinson's disease; Rapid eye movement sleep behavior disorder; Non-motor symptoms
ID neurodegenerative disease; daytime sleepiness; stereopsis; pathology; dementia; cohort; rbd
AB Aims: To confirm whether the presence and/or timing of rapid eye movement sleep behavior disorder (RBD) onset were associated with differences in clinical features of Parkinson's disease (PD), clinical characteristics of PD patients with RBD occurring before and after PD diagnosis were investigated. Methods: Consecutive PD patients were enrolled between July 2011 and February 2012. RBD questionnaire Hong Kong and clinical interviews were used to identify RBD symptoms and onsets. All patients underwent evaluations to collect clinical and treatment information. Results: Of all 79 PD patients, 21 (26.6%) and 22 (27.8%) patients had RBD prior to (RBD-PD) and after PD diagnosis (PD-RBD), respectively. Thirty-six (45.6%) PD patients reported no RBD at the time of study (PD-NRBD). PD-RBD had similar clinical features as PD-NRBD did except that Epworth sleepiness scale score was significantly higher in PD-RBD (p = 0.04). Compared to PD-RBD and PD-NRBD, RBD-PD had a higher frequency of reporting excessive daytime sleepiness (p = 0.019, p = 0.008, respectively) and constipation (p = 0.046, p = 0.032, respectively). Conclusion: Our preliminary results suggest that RBD-PD might be clinically different from PD-RBD, which appears to share similar characteristics with PD-NRBD, regarding only non -motor functions. (C) 2016 S. Karger AG, Basel
C1 [Zhang, Hui; Sun, Liang; Cao, Ming; Li, Dawei; Ma, Jinghong; Chan, Piu] Capital Med Univ, Xuanwu Hosp, Dept Neurol & Neurobiol, Beijing, Peoples R China.
   [Zhang, Hui; Cao, Ming; Li, Dawei; Chan, Piu] Beijing Inst Geriatr, Beijing, Peoples R China.
   [Gu, Zhuqin; Ma, Jinghong; Chan, Piu] Minist Educ, Key Lab Neurodegenerat Dis, Beijing, Peoples R China.
   [Gu, Zhuqin; Ma, Jinghong; Chan, Piu] Key Lab Parkinsons Dis Beijing, Beijing, Peoples R China.
   [Gu, Zhuqin; Chan, Piu] Beijing Inst Brain Disorders, Ctr Parkinsons Dis, Beijing, Peoples R China.
C3 Capital Medical University
RP Chan, P (corresponding author), Capital Med Univ, Xuanwu Hosp, Dept Neurobiol & Neurol, 45 Changchun St, Beijing 100053, Peoples R China.
EM pbchan@hotmail.com
FU Ministry of Science and Technology of China [2012AA02A514, 2011CB504101]; Ministry of Health of China [201002011]; Beijing High Standard Health Human Resource Cultural Program in Health System [2009-1-12]
CR Abbott RD, 2005, NEUROLOGY, V65, P1442, DOI 10.1212/01.wnl.0000183056.89590.0d
   American Academy of Sleep Medicine, 2005, INT CLASS SLEEP DIS, V0, P0
   Boeve B, 2003, NEUROLOGY, V61, P40, DOI 10.1212/01.WNL.0000073619.94467.B0
   Boeve BF, 2007, BRAIN, V130, P2770, DOI 10.1093/brain/awm056
   Bonakis A, 2009, SLEEP MED, V10, P641, DOI 10.1016/j.sleep.2008.07.008
   Braak H, 2003, NEUROBIOL AGING, V24, P197, DOI 10.1016/S0197-4580(02)00065-9
   Chang Y, 2014, TOHOKU J EXP MED, V234, P7, DOI 10.1620/tjem.234.7
   Dubois B, 2007, MOVEMENT DISORD, V22, P2314, DOI 10.1002/mds.21844
   Fahn S., 1900, P153, V0, P0
   Gjerstad MD, 2008, J NEUROL NEUROSUR PS, V79, P387, DOI 10.1136/jnnp.2007.116830
   Goodwin James, 2002, CURR NEUROL NEUROSCI REP, V2, P418, DOI 10.1007/s11910-002-0068-4
   Hughes AJ, 2001, NEUROLOGY, V57, P0
   JANKOVIC J, 1990, NEUROLOGY, V40, P1529, DOI 10.1212/WNL.40.10.1529
   Kim SH, 2011, CAN J NEUROL SCI, V38, P299, DOI 10.1017/S0317167100011501
   Kumru H, 2007, SLEEP MED, V8, P779, DOI 10.1016/j.sleep.2007.02.005
   Lee JE, 2010, PARKINSONISM RELAT D, V16, P105, DOI 10.1016/j.parkreldis.2009.08.005
   Li SX, 2010, SLEEP MED, V11, P43, DOI 10.1016/j.sleep.2009.06.008
   Onofrj M, 2002, NEUROL SCI, V23, PS91, DOI 10.1007/s100720200085
   Pacchetti C, 2005, MOVEMENT DISORD, V20, P1439, DOI 10.1002/mds.20582
   Postuma RB, 2009, NEUROLOGY, V72, P1296, DOI 10.1212/01.wnl.0000340980.19702.6e
   Postuma RB, 2006, NEUROLOGY, V66, P845, DOI 10.1212/01.wnl.0000203648.80727.5b
   Razmy A, 2004, ARCH NEUROL-CHICAGO, V61, P97, DOI 10.1001/archneur.61.1.97
   SCHENCK CH, 1987, JAMA-J AM MED ASSOC, V257, P1786, DOI 10.1001/jama.257.13.1786
   Sixel-Döring F, 2011, NEUROLOGY, V77, P1048, DOI 10.1212/WNL.0b013e31822e560e
   Stevens S, 2004, SLEEP, V27, P967, DOI 10.1093/sleep/27.5.967
   Sun AN, 1992, CHIN J OTORHINOLARYN, V27, P35
   Sun L, 2014, EUR J MED RES, V19, P0, DOI 10.1186/2047-783X-19-29
   Tomlinson CL, 2010, MOVEMENT DISORD, V25, P2649, DOI 10.1002/mds.23429
   Yoritaka A, 2009, EUR NEUROL, V61, P164, DOI 10.1159/000189269
   [张丽燕 Zhang Liyan], 2004, 中华神经科杂志 CHINESE JOURNAL OF NEUROLOGY, V37, P529
NR 30
TC 7
Z9 7
U1 0
U2 8
PU KARGER
PI BASEL
PA ALLSCHWILERSTRASSE 10, CH-4009 BASEL, SWITZERLAND
SN 0014-3022
EI 1421-9913
J9 EUR NEUROL
JI Eur. Neurol.
PD JUN 15
PY 2016
VL 76
IS 3-4
BP 154
EP 160
DI 10.1159/000449374
PG 7
WC Clinical Neurology; Neurosciences
SC Neurosciences & Neurology
GA EA2HI
UT WOS:000386413000012
PM 27606803
DA 2024-02-03
ER

PT J
AU Harmell, AL
   Neikrug, AB
   Palmer, BW
   Avanzino, JA
   Liu, LQ
   Maglione, JE
   Natarajan, L
   Corey-Bloom, J
   Loredo, JS
   Ancoli-Israel, S
AF Harmell, Alexandrea L.
   Neikrug, Ariel B.
   Palmer, Barton W.
   Avanzino, Julie A.
   Liu, Lianqi
   Maglione, Jeanne E.
   Natarajan, Loki
   Corey-Bloom, Jody
   Loredo, Jose S.
   Ancoli-Israel, Sonia
TI Obstructive Sleep Apnea and Cognition in Parkinson's disease
SO SLEEP MEDICINE
LA English
DT Article
DE Parkinson's disease; Obstructive sleep apnea; Cognition; Neuropsychology; Continuous positive airway pressure; Intervention
ID positive airway pressure; community-dwelling men; nonmotor symptoms; neurocognitive function; osteoporotic fractures; daytime sleepiness; disorders; impairment; quality; associations
AB Objective: Obstructive sleep apnea (OSA) is very common in Parkinson's disease (PD). OSA is known to affect patients' cognition. The present study assessed whether PD patients with OSA (PD + OSA) score lower on cognitive measures than those without OSA (PD - OSA). In addition, this study evaluated whether treating the OSA with continuous positive airway pressure (CPAP) in PD + OSA patients results in an improved cognitive functioning. Methods: Eighty-six patients with PD underwent an overnight polysomnography screen for OSA and were administered the Mini-Mental Status Exam (MMSE) and the Montreal Cognitive Assessment (MoCA). This resulted in 38 patients with PD + OSA who were randomly assigned to receive either therapeutic CPAP for 6 weeks (n = 19) or placebo CPAP for three weeks followed by therapeutic CPAP for three weeks (n = 19). Intervention participants completed a neurocognitive battery at baseline and 3- and 6-week time-points. Results: Patients with PD + OSA scored significantly lower than PD - OSA on the MMSE and MoCA after controlling for age, education, and PD severity. OSA was a significant predictor of cognition (MMSE p < 0.01; MoCA p = 0.028). There were no significant changes between groups in cognition when comparing three weeks of therapeutic CPAP with 3 weeks of placebo CPAP. Comparisons between pre-treatment and 3-week post-therapeutic CPAP for the entire sample also revealed no significant changes on overall neuropsychological (NP) scores. Conclusions: Findings suggest that PD patients with OSA show worse cognitive functioning on cognitive screening measures than those without OSA. However, OSA treatment after three or six weeks of CPAP may not result in overall cognitive improvement in patients with PD. (C) 2016 Elsevier B.V. All rights reserved.
C1 [Harmell, Alexandrea L.; Palmer, Barton W.; Ancoli-Israel, Sonia] Univ Calif San Diego, San Diego State Univ, Joint Doctoral Program Clin Psychol, La Jolla, CA 92093 USA.
   [Harmell, Alexandrea L.; Palmer, Barton W.; Avanzino, Julie A.; Liu, Lianqi; Maglione, Jeanne E.; Ancoli-Israel, Sonia] Univ Calif San Diego, Dept Psychiat, 9500 Gilman Dr 0733, La Jolla, CA 92093 USA.
   [Neikrug, Ariel B.] Univ Utah, Dept Anesthesiol, Salt Lake City, UT USA.
   [Palmer, Barton W.; Avanzino, Julie A.; Maglione, Jeanne E.; Ancoli-Israel, Sonia] Stein Inst Res Aging, La Jolla, CA USA.
   [Palmer, Barton W.; Maglione, Jeanne E.; Loredo, Jose S.] Vet Adm Healthcare Syst, San Diego, CA USA.
   [Natarajan, Loki] Univ Calif San Diego, Dept Family & Preventat Med, La Jolla, CA 92093 USA.
   [Corey-Bloom, Jody] Univ Calif San Diego, Dept Neurosci, La Jolla, CA 92093 USA.
   [Loredo, Jose S.; Ancoli-Israel, Sonia] Univ Calif San Diego, Dept Med, La Jolla, CA 92093 USA.
C3 University of California System; University of California San Diego; California State University System; San Diego State University; University of California System; University of California San Diego; Utah System of Higher Education; University of Utah; University of California System; University of California San Diego; University of California System; University of California San Diego; University of California System; University of California San Diego
RP Ancoli-Israel, S (corresponding author), Univ Calif San Diego, Dept Psychiat, 9500 Gilman Dr 0733, La Jolla, CA 92093 USA.
EM sancoliisrael@ucsd.edu
FU NIA [AG08415]; NIH [UL1RR031980, T32MH019934]; Department of Veterans Affairs San Diego Center of Excellence for Stress and Mental Health (CESAMH)
CR Aarsland D, 2000, J AM GERIATR SOC, V48, P938, DOI 10.1111/j.1532-5415.2000.tb06891.x
   Aloia MS, 2003, J PSYCHOSOM RES, V54, P71, DOI 10.1016/S0022-3999(02)00548-2
   Ancoli-Israel S, 2008, J AM GERIATR SOC, V56, P2076, DOI 10.1111/j.1532-5415.2008.01934.x
   [Anonymous], 1987, UPDRS PROGRAM MEMBER, V0, P0
   Arnulf I, 2002, NEUROLOGY, V58, P1019, DOI 10.1212/WNL.58.7.1019
   Barone P, 2009, MOVEMENT DISORD, V24, P1641, DOI 10.1002/mds.22643
   BEDARD MA, 1993, J CLIN EXP NEUROPSYC, V15, P330, DOI 10.1080/01688639308402567
   Benedict RH., 1997, BRIEF VISUOSPATIAL MEMORY TEST-REVISED, V0, P0
   Benedict RHB, 1998, CLIN NEUROPSYCHOL, V12, P43, DOI 10.1076/clin.12.1.43.1726
   Blackwell T, 2015, J AM GERIATR SOC, V63, P453, DOI 10.1111/jgs.13321
   Blackwell T, 2011, J AM GERIATR SOC, V59, P2217, DOI 10.1111/j.1532-5415.2011.03731.x
   Bucks RS, 2013, RESPIROLOGY, V18, P61, DOI 10.1111/j.1440-1843.2012.02255.x
   Chaudhuri KR, 2006, LANCET NEUROL, V5, P235, DOI 10.1016/S1474-4422(06)70373-8
   CHESHIRE K, 1992, ARCH INTERN MED, V152, P538, DOI 10.1001/archinte.152.3.538
   Conners C.K., 2000, CONNERS CONTINUOUS P, V0, P0
   De Cock VC, 2010, SLEEP MED, V11, P247, DOI 10.1016/j.sleep.2009.05.008
   de Lau LML, 2006, LANCET NEUROL, V5, P525, DOI 10.1016/S1474-4422(06)70471-9
   Farré R, 1999, LANCET, V353, P1154, DOI 10.1016/S0140-6736(99)01056-9
   FINDLEY LJ, 1986, CHEST, V90, P686, DOI 10.1378/chest.90.5.686
   Gladsjo JA, 1999, ASSESSMENT, V6, P147, DOI 10.1177/107319119900600204
   Golden C., 2001, STROOP COLOR WORD TE, V0, P0
   GREENBERG GD, 1987, SLEEP, V10, P254, DOI 10.1093/sleep/10.3.254
   Heaton R., 1993, WISCONSIN CARD SORT, V0, P0
   Hely MA, 2008, MOVEMENT DISORD, V23, P837, DOI 10.1002/mds.21956
   Hobson DE, 2002, JAMA-J AM MED ASSOC, V287, P455, DOI 10.1001/jama.287.4.455
   HOEHN MM, 1967, NEUROLOGY, V17, P427, DOI 10.1212/WNL.17.5.427
   Iber C., 2007, AASM MANUAL SCORING, V0, P0
   Ju YES, 2013, JAMA NEUROL, V70, P587, DOI 10.1001/jamaneurol.2013.2334
   Kotterba S, 1998, J NEUROL SCI, V159, P45, DOI 10.1016/S0022-510X(98)00131-2
   Kushida CA, 2012, SLEEP, V35, P1593, DOI 10.5665/sleep.2226
   Loredo JS, 2006, SLEEP, V29, P564, DOI 10.1093/sleep/29.4.564
   Mander BA, 2015, NAT NEUROSCI, V18, P1051, DOI 10.1038/nn.4035
   Maria B, 2003, RESP MED, V97, P1151, DOI 10.1016/S0954-6111(03)00188-4
   McNicholas WT, 2015, EUR RESPIR REV, V24, P602, DOI 10.1183/16000617.0049-2015
   Mehra R, 2009, ARCH INTERN MED, V169, P1147, DOI 10.1001/archinternmed.2009.138
   Naegele B, 1998, SLEEP, V21, P392, DOI 10.1093/sleep/21.4.392
   Nasreddine ZS, 2005, J AM GERIATR SOC, V53, P695, DOI 10.1111/j.1532-5415.2005.53221.x
   Neikrug AB, 2014, SLEEP, V37, P177, DOI 10.5665/sleep.3332
   Neikrug AB, 2013, J CLIN SLEEP MED, V9, P1119, DOI 10.5664/jcsm.3148
   Norlinah MI, 2009, PARKINSONISM RELAT D, V15, P670, DOI 10.1016/j.parkreldis.2009.02.012
   Pangman VC, 2000, APPL NURS RES, V13, P209, DOI 10.1053/apnr.2000.9231
   Spira AP, 2014, J AM GERIATR SOC, V62, P2040, DOI 10.1111/jgs.13108
   Wechsler D., 1997, WAIS 3 WECHSLER ADUL, V0, P0
   Wolfson D., 1985, HALSTEAD REITAN NEUR, V0, P0
   Yaffe K, 2011, JAMA-J AM MED ASSOC, V306, P613, DOI 10.1001/jama.2011.1115
   Zoccolella S, 2011, SLEEP MED REV, V15, P41, DOI 10.1016/j.smrv.2010.02.004
NR 46
TC 42
Z9 47
U1 1
U2 20
PU ELSEVIER
PI AMSTERDAM
PA RADARWEG 29, 1043 NX AMSTERDAM, NETHERLANDS
SN 1389-9457
EI 1878-5506
J9 SLEEP MED
JI Sleep Med.
PD MAY 15
PY 2016
VL 21
IS 
BP 28
EP 34
DI 10.1016/j.sleep.2016.01.001
PG 7
WC Clinical Neurology
SC Neurosciences & Neurology
GA DS4MY
UT WOS:000380756400004
PM 27448468
DA 2024-02-03
ER

PT J
AU Sveinbjornsdottir, S
AF Sveinbjornsdottir, Sigurlaug
TI The clinical symptoms of Parkinson's disease
SO JOURNAL OF NEUROCHEMISTRY
LA English
DT Review
DE clinical symptoms; dopamine; Parkinson's disease; therapy
ID sleep disorders; orthostatic hypotension; autonomic dysfunction; cognitive impairment; nonmotor symptoms; epidemiology; prevalence; hallucinations; management; diagnosis
AB In this review, the clinical features of Parkinson's disease, both motor and non-motor, are described in the context of the progression of the disease. Also briefly discussed are the major treatment strategies and their complications. Parkinson's disease is a slowly progressing neurodegenerative disorder, causing impaired motor function with slow movements, tremor and gait and balance disturbances. A variety of non-motor symptoms are common in Parkinson's disease. They include disturbed autonomic function with orthostatic hypotension, constipation and urinary disturbances, a variety of sleep disorders and a spectrum of neuropsychiatric symptoms. This article describes the different clinical symptoms that may occur and the clinical course of the disease. This article is part of a .
C1 [Sveinbjornsdottir, Sigurlaug] Broomfield Hosp, Dept Neurol, Chelmsford CM1 7ET, Essex, England.
   [Sveinbjornsdottir, Sigurlaug] Univ London, Queen Mary Sch Med & Dent, London, England.
C3 Mid Essex Hospital Services NHS Trust; Broomfield Hospital; University of London; Queen Mary University London
RP Sveinbjornsdottir, S (corresponding author), Broomfield Hosp, Dept Neurol, Chelmsford CM1 7ET, Essex, England.; Sveinbjornsdottir, S (corresponding author), Univ London, Queen Mary Sch Med & Dent, London, England.
EM sigurlaug.sveinbjornsdottir@meht.nhs.uk
CR Aarsland D, 2007, J NEUROL, V254, P38, DOI 10.1007/s00415-006-0234-8
   Aarsland D, 2009, NEUROLOGY, V72, P1121, DOI 10.1212/01.wnl.0000338632.00552.cb
   Bayulkem K, 2011, J NEUROL SCI, V310, P82, DOI 10.1016/j.jns.2011.07.056
   Braak H, 2000, J NEUROL, V247, P3
   Braak H, 2004, CELL TISSUE RES, V318, P121, DOI 10.1007/s00441-004-0956-9
   Braak H, 2003, NEUROBIOL AGING, V24, P197, DOI 10.1016/S0197-4580(02)00065-9
   Brodsky MA, 2003, MOVEMENT DISORD, V18, P668, DOI 10.1002/mds.10429
   Broen MPG, 2012, MOVEMENT DISORD, V27, P480, DOI 10.1002/mds.24054
   Ceravolo R, 2010, J NEUROL, V257, PS276, DOI 10.1007/s00415-010-5715-0
   Cersósimo MG, 2009, AUTON NEUROSCI-BASIC, V150, P150, DOI 10.1016/j.autneu.2009.04.004
   Chen HL, 2013, ENVIRON HEALTH PERSP, V121, P1245, DOI 10.1289/ehp.1306967
   Chung KKK, 2001, NAT MED, V7, P1144, DOI 10.1038/nm1001-1144
   Clarke C. E., 2007, BMJ CLIN EVID, V2007, P1203
   de Lau LML, 2006, LANCET NEUROL, V5, P525, DOI 10.1016/S1474-4422(06)70471-9
   deRijk MC, 1997, J NEUROL NEUROSUR PS, V62, P10, DOI 10.1136/jnnp.62.1.10
   Doherty KM, 2011, LANCET NEUROL, V10, P538, DOI 10.1016/S1474-4422(11)70067-9
   DOTY RL, 1988, NEUROLOGY, V38, P1237, DOI 10.1212/WNL.38.8.1237
   Evans AH, 2004, CURR OPIN NEUROL, V17, P393, DOI 10.1097/01.wco.0000137528.23126.41
   Fénelon G, 2002, J NEUROL, V249, P1699, DOI 10.1007/s00415-002-0908-9
   Fénelon G, 2010, J NEUROL SCI, V289, P12, DOI 10.1016/j.jns.2009.08.014
   Fischer M, 2001, J NEURAL TRANSM, V108, P205, DOI 10.1007/s007020170088
   Ford B, 2010, MOVEMENT DISORD, V25, PS98, DOI 10.1002/mds.22716
   Hickey MG, 2007, NEUROLOGIST, V13, P98, DOI 10.1097/01.nrl.0000257848.06462.46
   Hirayama M, 2006, J NEUROL, V253, P42, DOI 10.1007/s00415-006-7010-7
   Holroyd S, 2001, J NEUROL NEUROSUR PS, V70, P734, DOI 10.1136/jnnp.70.6.734
   HUGHES AJ, 1992, J NEUROL NEUROSUR PS, V55, P181, DOI 10.1136/jnnp.55.3.181
   Inzelberg R, 1998, J NEUROL NEUROSUR PS, V64, P533, DOI 10.1136/jnnp.64.4.533
   Iodice V, 2011, J NEUROL SCI, V310, P133, DOI 10.1016/j.jns.2011.07.014
   Irwin DJ, 2012, ANN NEUROL, V72, P587, DOI 10.1002/ana.23659
   Jankovic J, 2008, J NEUROL NEUROSUR PS, V79, P368, DOI 10.1136/jnnp.2007.131045
   Jankovic J, 2001, PARKINSONISM RELAT D, V8, P109, DOI 10.1016/S1353-8020(01)00025-6
   Jankovic J, 2007, CNS DRUGS, V21, P677, DOI 10.2165/00023210-200721080-00005
   Jost WH, 2003, J NEUROL, V250, P28, DOI 10.1007/s00415-003-1105-z
   Jost WH, 2003, SCAND J GASTROENTERO, V38, P681, DOI 10.1080/00365520310003200
   Jost WH, 2015, PARKINSONISM RELAT D, V21, P314, DOI 10.1016/j.parkreldis.2014.12.016
   Jost WH, 2010, J NEUROL SCI, V289, P69, DOI 10.1016/j.jns.2009.08.020
   Kalf JG, 2012, J NEUROL, V259, P119, DOI 10.1007/s00415-011-6138-2
   Kalf JG, 2011, ARCH PHYS MED REHAB, V92, P1152, DOI 10.1016/j.apmr.2011.02.011
   Knie B, 2011, CNS DRUGS, V25, P203, DOI 10.2165/11539720-000000000-00000
   Koike Y, 1997, EUR NEUROL, V38, P8, DOI 10.1159/000113470
   Lahrmann H, 2006, EUR J NEUROL, V13, P930, DOI 10.1111/j.1468-1331.2006.01512.x
   Larsen JP, 2001, CNS DRUGS, V15, P267, DOI 10.2165/00023210-200115040-00002
   LEES AJ, 1988, CLIN NEUROPHARMACOL, V11, P512, DOI 10.1097/00002826-198812000-00004
   Low V, 2015, PARKINSONISM RELAT D, V21, P449, DOI 10.1016/j.parkreldis.2015.01.017
   Macleod AD, 2014, MOVEMENT DISORD, V29, P1615, DOI 10.1002/mds.25898
   MATHERS SE, 1989, ARCH NEUROL-CHICAGO, V46, P1061, DOI 10.1001/archneur.1989.00520460037010
   McAuley JH, 2012, J PARKINSON DIS, V2, P199, DOI 10.3233/JPD-2012-012086
   Mehta SH, 2008, CNS SPECTRUMS, V13, P6, DOI 10.1017/S1092852900017260
   Monderer R, 2009, CURR NEUROL NEUROSCI, V9, P173, DOI 10.1007/s11910-009-0026-5
   OSullivan SS, 2008, MOVEMENT DISORD, V23, P101, DOI 10.1002/mds.21813
   OSullivan SS, 2009, CNS DRUGS, V23, P157, DOI 10.2165/00023210-200923020-00005
   Onofrj M., 2007, EXPERT REV NEUROTHER, V173, P1
   Pagonabarraga J, 2016, MOVEMENT DISORD, V31, P45, DOI 10.1002/mds.26432
   Papapetropoulos S, 2008, BMC NEUROL, V8, P0, DOI 10.1186/1471-2377-8-21
   Parashos SA, 2002, MAYO CLIN PROC, V77, P918
   Perez-Lloret S, 2012, EUR J NEUROL, V19, P28, DOI 10.1111/j.1468-1331.2011.03402.x
   Pigott K, 2015, NEUROLOGY, V85, P1276, DOI 10.1212/WNL.0000000000002001
   Poewe W, 2006, J NEUROL, V253, P2, DOI 10.1007/s00415-006-7002-7
   POEWE WH, 1987, CLIN NEUROPHARMACOL, V10, P47, DOI 10.1097/00002826-198702000-00004
   POEWE WH, 1988, ANN NEUROL, V23, P73, DOI 10.1002/ana.410230112
   Pont-Sunyer C, 2015, MOVEMENT DISORD, V30, P229, DOI 10.1002/mds.26077
   Porter B, 2008, EUR J NEUROL, V15, P50
   Pringsheim T, 2014, MOVEMENT DISORD, V29, P1583, DOI 10.1002/mds.25945
   Reichmann H, 2010, NEURODEGENER DIS, V7, P284, DOI 10.1159/000314478
   Reijnders JSAM, 2008, MOVEMENT DISORD, V23, P183, DOI 10.1002/mds.21803
   Riedel O, 2008, J NEUROL, V255, P255, DOI 10.1007/s00415-008-0720-2
   Sakakibara R, 2011, PARKINSONS DIS-US, V2011, P0, DOI 10.4061/2011/924605
   Schrag A, 2001, PSYCHOL MED, V31, P65, DOI 10.1017/S0033291799003141
   Schrag A, 2015, LANCET NEUROL, V14, P57, DOI 10.1016/S1474-4422(14)70287-X
   Stolze H, 2004, J NEUROL, V251, P79, DOI 10.1007/s00415-004-0276-8
   Thanvi BR, 2005, POSTGRAD MED J, V81, P644, DOI 10.1136/pgmj.2004.032029
   Tolosa E, 2006, J NEUROL, V253, P7, DOI 10.1007/s00415-006-7003-6
   Virmani T, 2015, MOVEMENT DISORD, V30, P1874, DOI 10.1002/mds.26346
   Waseem S, 2001, POSTGRAD MED, V110, P33, DOI 10.3810/pgm.2001.12.1063
   Williams DR, 2009, INTERN MED J, V39, P7, DOI 10.1111/j.1445-5994.2008.01635.x
   Williams DR, 2006, J NEUROL NEUROSUR PS, V77, P468, DOI 10.1136/jnnp.2005.074070
   Williams-Gray CH, 2007, BRAIN, V130, P1787, DOI 10.1093/brain/awm111
   Williams-Gray CH, 2006, CNS DRUGS, V20, P477, DOI 10.2165/00023210-200620060-00004
   Wood BH, 2002, J NEUROL NEUROSUR PS, V72, P721, DOI 10.1136/jnnp.72.6.721
   Yeo L, 2012, INT UROL NEPHROL, V44, P415, DOI 10.1007/s11255-011-9969-y
   Yong MH, 2011, PLOS ONE, V6, P0, DOI 10.1371/journal.pone.0022511
   Zeng J, 2013, PLOS ONE, V8, P0, DOI 10.1371/journal.pone.0082091
NR 82
TC 650
Z9 750
U1 37
U2 320
PU WILEY-BLACKWELL
PI HOBOKEN
PA 111 RIVER ST, HOBOKEN 07030-5774, NJ USA
SN 0022-3042
EI 1471-4159
J9 J NEUROCHEM
JI J. Neurochem.
PD OCT 15
PY 2016
VL 139
IS 
BP 318
EP 324
DI 10.1111/jnc.13691
PG 7
WC Biochemistry & Molecular Biology; Neurosciences
SC Biochemistry & Molecular Biology; Neurosciences & Neurology
GA DZ3SV
UT WOS:000385770500020
PM 27401947
DA 2024-02-03
ER

PT J
AU Qiu, MH
   Yao, QL
   Vetrivelan, R
   Chen, MC
   Lu, J
AF Qiu, Mei-Hong
   Yao, Qiao-Ling
   Vetrivelan, Ramalingam
   Chen, Michael C.
   Lu, Jun
TI Nigrostriatal Dopamine Acting on Globus Pallidus Regulates Sleep
SO CEREBRAL CORTEX
LA English
DT Article
DE dopamine; globus pallidus; Parkinson's disease; sleep; substantia nigra pars compacta
ID ventral tegmental area; medial prefrontal cortex; mptp-treated mice; parkinsons-disease; basal ganglia; receptor stimulation; daytime sleepiness; paradoxical sleep; wake behavior; rat
AB Lesions of the globus pallidus externa (GPe) produce a profound sleep loss (similar to 45%) in rats, suggesting that GPe neurons promote sleep. As GPe neuronal activity is enhanced by dopamine (DA) from the substantia nigra pars compacta (SNc), we hypothesized that SNc DA via the GPe promotes sleep. To test this hypothesis, we selectively destroyed the DA afferents to the caudoputamen (CPu) using 6-hydroxydopamine and examined changes in sleep-wake profiles in rats. Rats with 80-90% loss of SNc neurons displayed a significant 33.7% increase in wakefulness (or sleep reduction). This increase significantly correlated with the extent of SNc DA neuron loss. Furthermore, these animals exhibited sleep-wake fragmentation and reduced diurnal variability of sleep. We then optogenetic-stimulated SNc DA terminals in the CPu and found that 20-Hz stimulation from 9 to 10 PM increased total sleep by 69% with high electroencephalograph (EEG) delta power. We finally directly optogenetic-stimulated GPe neurons and found that 20-Hz stimulation of the GPe from 9 to 10 PM increased total sleep by 66% and significantly increased EEG delta power. These findings elucidate a novel circuit for DA control of sleep and the mechanisms of abnormal sleep in BG disorders such as Parkinson's disease and Huntington's disease.
C1 [Qiu, Mei-Hong] Fudan Univ, Sch Basic Med Sci, State key Lab Med Neurobiol, Shanghai 200032, Peoples R China.
   [Qiu, Mei-Hong] Fudan Univ, Sch Basic Med Sci, Dept Neurobiol, Shanghai 200032, Peoples R China.
   [Qiu, Mei-Hong; Yao, Qiao-Ling; Vetrivelan, Ramalingam; Chen, Michael C.; Lu, Jun] Beth Israel Deaconess Med Ctr, Dept Neurol, Boston, MA 02115 USA.
   [Qiu, Mei-Hong; Yao, Qiao-Ling; Vetrivelan, Ramalingam; Chen, Michael C.; Lu, Jun] Beth Israel Deaconess Med Ctr, Div Sleep Med, Boston, MA 02115 USA.
   [Qiu, Mei-Hong; Yao, Qiao-Ling; Vetrivelan, Ramalingam; Chen, Michael C.; Lu, Jun] Harvard Univ, Sch Med, Boston, MA 02115 USA.
C3 Fudan University; Fudan University; Harvard University; Beth Israel Deaconess Medical Center; Harvard University; Beth Israel Deaconess Medical Center; Harvard University; Harvard Medical School
RP Lu, J (corresponding author), 709 CLS,Blackfan Circle 3, Boston, MA 02115 USA.; Qiu, MH (corresponding author), Rm 705,Zhi Dao Bldg,138 YiXueYuan Rd, Shanghai 200032, Peoples R China.
EM mhqiu@shmu.edu.cn; jlu@bidmc.harvard.edu
FU National Institutes of Health [NS06184, NS062727]; National Natural Science Foundation of China [31171049]; Shanghai Committee of Science and Technology [11ZR1401800]; Scientific Research Foundation for the Returned Overseas Chinese Scholars, State Education Ministry
CR Bass CE, 2013, J NEUROSCI METH, V214, P149, DOI 10.1016/j.jneumeth.2013.01.024
   Belaid H, 2014, J NEUROSCI, V34, P9124, DOI 10.1523/JNEUROSCI.0181-14.2014
   Burgess CR, 2010, SLEEP, V33, P1295, DOI 10.1093/sleep/33.10.1295
   Cooper AJ, 2001, NEUROPHARMACOLOGY, V41, P62, DOI 10.1016/S0028-3908(01)00038-7
   Dahan L, 2007, NEUROPSYCHOPHARMACOL, V32, P1232, DOI 10.1038/sj.npp.1301251
   Dimpfel W, 2008, NEUROPSYCHOBIOLOGY, V58, P178, DOI 10.1159/000191124
   Fifel K, 2014, PLOS ONE, V9, P0, DOI 10.1371/journal.pone.0086240
   FILION M, 1991, BRAIN RES, V547, P142
   Fuller P, 2011, J COMP NEUROL, V519, P933, DOI 10.1002/cne.22559
   Gerashchenko D, 2006, NEUROSCIENCE, V137, P29, DOI 10.1016/j.neuroscience.2005.08.088
   GRACE AA, 1984, J NEUROSCI, V4, P2877
   Guzman MS, 2013, J NEUROCHEM, V124, P658, DOI 10.1111/jnc.12128
   Hasue RH, 2002, J COMP NEUROL, V454, P15, DOI 10.1002/cne.10420
   Hirayama M, 2008, MOVEMENT DISORD, V23, P288, DOI 10.1002/mds.21830
   Hrabovszky E, 2013, PLOS ONE, V8, P0, DOI 10.1371/journal.pone.0083029
   Hur EE, 2005, J COMP NEUROL, V483, P351, DOI 10.1002/cne.20444
   HUTCHISON WD, 1994, NEUROREPORT, V5, P1533, DOI 10.1097/00001756-199407000-00031
   Lai YY, 1999, NEUROSCIENCE, V90, P469, DOI 10.1016/S0306-4522(98)00429-1
   Laloux C, 2008, EXP BRAIN RES, V186, P635, DOI 10.1007/s00221-008-1268-1
   Laloux C, 2008, J SLEEP RES, V17, P101, DOI 10.1111/j.1365-2869.2008.00625.x
   Lazarus M, 2012, TRENDS NEUROSCI, V35, P723, DOI 10.1016/j.tins.2012.07.001
   Lazarus M, 2011, J NEUROSCI, V31, P10067, DOI 10.1523/JNEUROSCI.6730-10.2011
   Lipford MC, 2012, SLEEP MED, V13, P1280, DOI 10.1016/j.sleep.2012.08.004
   Lu J, 2006, J NEUROSCI, V26, P193, DOI 10.1523/JNEUROSCI.2244-05.2006
   Lu J, 2001, J NEUROSCI, V21, P4864, DOI 10.1523/JNEUROSCI.21-13-04864.2001
   Lu J, 2000, J NEUROSCI, V20, P3830, DOI 10.1523/JNEUROSCI.20-10-03830.2000
   Maillet A, 2012, PLOS ONE, V7, P0, DOI 10.1371/journal.pone.0046541
   MILLR JD, 1983, BRAIN RES, V273, P133, DOI 10.1016/0006-8993(83)91101-0
   Morton AJ, 2013, EXP NEUROL, V243, P34, DOI 10.1016/j.expneurol.2012.10.014
   Mukai K, 2009, PEPTIDES, V30, P1487, DOI 10.1016/j.peptides.2009.04.018
   Muschamp JW, 2014, P NATL ACAD SCI USA, V111, PE1648, DOI 10.1073/pnas.1315542111
   Paterson JL, 2013, SLEEP MED REV, V17, P465, DOI 10.1016/j.smrv.2012.12.002
   Paus S, 2003, MOVEMENT DISORD, V18, P659, DOI 10.1002/mds.10417
   Paxinos G, 2009, RAT BRAIN STEREOTAXI, V0, P0, DOI DOI 10.1016/B978-0-12-547620-1.50001-1
   PRITZEL M, 1980, BRAIN RES BULL, V5, P61, DOI 10.1016/0361-9230(80)90284-1
   Qiu MH, 2012, PLOS ONE, V7, P0, DOI 10.1371/journal.pone.0045471
   Qiu MH, 2010, EUR J NEUROSCI, V31, P499, DOI 10.1111/j.1460-9568.2009.07062.x
   Qu WM, 2010, J NEUROSCI, V30, P4382, DOI 10.1523/JNEUROSCI.4936-09.2010
   Querejeta E, 2001, NEUROSCI LETT, V300, P79, DOI 10.1016/S0304-3940(01)01550-6
   SAPER CB, 1984, J COMP NEUROL, V222, P313, DOI 10.1002/cne.902220302
   Vetrivelan R, 2010, FRONT NEUROANAT, V4, P0, DOI 10.3389/fnana.2010.00145
   Videnovic A, 2014, JAMA NEUROL, V71, P463, DOI 10.1001/jamaneurol.2013.6239
   Wang S, 2009, NEUROSCIENCE, V162, P1091, DOI 10.1016/j.neuroscience.2009.04.069
   Zarepour L, 2014, NEUROPEPTIDES, V48, P179, DOI 10.1016/j.npep.2014.04.003
   Zhang QJ, 2010, BRAIN RES, V1312, P127, DOI 10.1016/j.brainres.2009.11.052
NR 45
TC 56
Z9 59
U1 0
U2 12
PU OXFORD UNIV PRESS INC
PI CARY
PA JOURNALS DEPT, 2001 EVANS RD, CARY, NC 27513 USA
SN 1047-3211
EI 1460-2199
J9 CEREB CORTEX
JI Cereb. Cortex
PD APR 15
PY 2016
VL 26
IS 4
BP 1430
EP 1439
DI 10.1093/cercor/bhu241
PG 10
WC Neurosciences
SC Neurosciences & Neurology
GA DJ5KM
UT WOS:000374246700008
PM 25316334
DA 2024-02-03
ER

PT J
AU Zhu, KD
   van Hilten, JJ
   Marinus, J
AF Zhu, Kangdi
   van Hilten, Jacobus J.
   Marinus, Johan
TI Course and risk factors for excessive daytime sleepiness in Parkinson's disease
SO PARKINSONISM & RELATED DISORDERS
LA English
DT Article
DE Parkinson's disease; Excessive daytime sleepiness; Risk factors
ID pathology; somnolence; disorders; features; onset; motor
AB Introduction: Excessive daytime sleepiness (EDS) is a common feature of Parkinson's disease (PD) that contributes to the disease burden and increases risk of harm. The aim of this study was to examine persistency, cross-sectional and longitudinal associations, and risk factors for EDS in patients with PD. Methods: Analyses were performed on data from the SCOPA PROPARK cohort, a 5-year hospital-based longitudinal cohort of over 400 PD patients who were examined annually. Cross-sectional analyses were conducted to evaluate differences between patients with and without EDS at baseline, while linear mixed models using data of all patients were used to identify factors associated with longitudinal changes in SCOPA-SLEEP-Daytime Sleepiness (SCOPA-SLEEP-DS) scores. A survival analysis was done using data of patients without EDS at baseline to identify risk factors for future EDS. Results: EDS proved a non-persistent symptom, although persistency and the proportion of patients with EDS increased with longer follow-up. At baseline 43% of patients had EDS, while 46% of patients without EDS at baseline developed this symptom during follow-up. Male gender, poorer nighttime sleep, cognitive and autonomic dysfunction, hallucinations, less severe dyskinesias, dose of dopamine agonists and use of antihypertensives were associated with higher EDS scores over time, while use of benzodiazepines was associated with lower scores. Baseline SCOPA-SLEEP-DS score and PIGD phenotype were risk factors for future EDS. Conclusion: With longer disease duration a large proportion of patients develop EDS. Some risk factors are modifiable and patients should be monitored to improve quality of life and reduce risk of harm. (C) 2016 Elsevier Ltd. All rights reserved.
C1 [Zhu, Kangdi; van Hilten, Jacobus J.; Marinus, Johan] Leiden Univ, Med Ctr, Dept Neurol, K5Q-97,POB 9600, NL-2300 RC Leiden, Netherlands.
C3 Leiden University; Leiden University Medical Center (LUMC); Leiden University - Excl LUMC
RP Marinus, J (corresponding author), Leiden Univ, Med Ctr, Dept Neurol, K5Q-97,POB 9600, NL-2300 RC Leiden, Netherlands.
EM j.marinus@lumc.nl
FU Van Alkemade-Keuls Foundation; Prinses Beatrix Fonds [WAR05-0120]
CR [Anonymous], 2014, INTERNATIONAL CLASSIFICATION OF SLEEP DISORDERS, Vthird, P0
   Arnulf I, 2002, NEUROLOGY, V58, P1019, DOI 10.1212/WNL.58.7.1019
   Baldwin CM, 2004, SLEEP, V27, P305, DOI 10.1093/sleep/27.2.305
   Beck AT, 1961, ARCH GEN PSYCHIAT, V4, P53
   Braak H, 2003, NEUROBIOL AGING, V24, P197, DOI 10.1016/S0197-4580(02)00065-9
   DAHLOF C, 1990, AM J MED SCI, V299, P236, DOI 10.1097/00000441-199004000-00004
   Esselink RAJ, 2004, NEUROLOGY, V62, P201, DOI 10.1212/01.WNL.0000103235.12621.C3
   GIBB WRG, 1988, J NEUROL NEUROSUR PS, V51, P745, DOI 10.1136/jnnp.51.6.745
   Gjerstad MD, 2002, NEUROLOGY, V58, P1544, DOI 10.1212/WNL.58.10.1544
   Hobson DE, 2002, JAMA-J AM MED ASSOC, V287, P455, DOI 10.1001/jama.287.4.455
   Hoehn MM, 2001, NEUROLOGY, V57, P0
   JANKOVIC J, 1990, NEUROLOGY, V40, P1529, DOI 10.1212/WNL.40.10.1529
   Kingsbury AE, 2010, MOVEMENT DISORD, V25, P2508, DOI 10.1002/mds.23305
   Kotschet K, 2014, PARKINSONISM RELAT D, V20, P578, DOI 10.1016/j.parkreldis.2014.02.011
   Marinus J, 2004, J NEUROL NEUROSUR PS, V75, P388, DOI 10.1136/jnnp.2003.017509
   Marinus J, 2003, SLEEP, V26, P1049, DOI 10.1093/sleep/26.8.1049
   Schulz-Schaeffer WJ, 2010, ACTA NEUROPATHOL, V120, P131, DOI 10.1007/s00401-010-0711-0
   Shpirer I, 2006, MOVEMENT DISORD, V21, P1432, DOI 10.1002/mds.21002
   Simuni T, 2015, MOVEMENT DISORD, V30, P1371, DOI 10.1002/mds.26248
   SUCHOWERSKY O, 1995, MOVEMENT DISORD, V10, P337, DOI 10.1002/mds.870100318
   Tholfsen LK, 2015, NEUROLOGY, V85, P162, DOI 10.1212/WNL.0000000000001737
   van der Heeden JF, 2014, NEUROLOGY, V82, P412, DOI 10.1212/WNL.0000000000000087
   van Rooden SM, 2009, J NEUROL NEUROSUR PS, V80, P846, DOI 10.1136/jnnp.2008.166629
   Verbaan D, 2007, J NEUROL NEUROSUR PS, V78, P1182, DOI 10.1136/jnnp.2006.112367
   Videnovic A, 2013, EXP NEUROL, V243, P45, DOI 10.1016/j.expneurol.2012.08.018
   Visser M, 2004, MOVEMENT DISORD, V19, P1306, DOI 10.1002/mds.20153
   Visser M, 2007, MOVEMENT DISORD, V22, P2221, DOI 10.1002/mds.21696
   Weerkamp NJ, 2013, J AM GERIATR SOC, V61, P1714, DOI 10.1111/jgs.12458
NR 30
TC 49
Z9 53
U1 0
U2 9
PU ELSEVIER SCI LTD
PI OXFORD
PA THE BOULEVARD, LANGFORD LANE, KIDLINGTON, OXFORD OX5 1GB, OXON, ENGLAND
SN 1353-8020
EI 1873-5126
J9 PARKINSONISM RELAT D
JI Parkinsonism Relat. Disord.
PD MAR 15
PY 2016
VL 24
IS 
BP 34
EP 40
DI 10.1016/j.parkreldis.2016.01.020
PG 7
WC Clinical Neurology
SC Neurosciences & Neurology
GA DG9ED
UT WOS:000372384700007
PM 26846609
DA 2024-02-03
ER

PT J
AU Zhu, KD
   van Hilten, JJ
   Marinus, J
AF Zhu, Kangdi
   van Hilten, Jacobus J.
   Marinus, Johan
TI Associated and predictive factors of depressive symptoms in patients with Parkinson's disease
SO JOURNAL OF NEUROLOGY
LA English
DT Article
DE Depression; Parkinson's disease; Risk factors; Prediction
ID quality-of-life; prevalence; motor; complications; progression; contributes; sleepiness; dopamine; features; anxiety
AB Depression is one of the most common non-motor symptoms in Parkinson's disease (PD). A thorough understanding of factors associated with depressive symptomatology may facilitate early detection and guide future intervention strategies. The objective of the study was to determine associated and predictive factors of depression in patients with PD. Analyses were performed in data of the SCOPA-PROPARK cohort, a 5-year hospital-based longitudinal cohort of over 400 PD patients who have been examined annually. Linear mixed models using data of all patients were used to identify factors associated with longitudinal changes in Beck Depression Inventory (BDI) scores. A survival analysis using data of patients without depression at baseline was performed to identify risk factors for future depression (i.e. BDI a parts per thousand yen 15). The proportion of patients with depression was approximately 20 % and remained stable during follow-up, with approximately half of cases showing a persistent course. Female gender, more severe disability, more severe motor fluctuations, autonomic and cognitive dysfunction, poorer nighttime sleep and daytime sleepiness were independently associated with higher BDI scores over time. Higher baseline BDI score, daytime sleepiness and a higher levodopa dosage were risk factors for future depression. Depression is common in PD, where it may follow a persistent or non-persistent course. Apart from motor fluctuations and levodopa dose, depressive symptoms in PD are mainly associated with factors of non-dopaminergic origin. This suggests that depression in PD is an inherent consequence of the progressive pathobiology of the disease, which may render its treatment with currently available treatment options difficult.
C1 [Zhu, Kangdi; van Hilten, Jacobus J.; Marinus, Johan] Leiden Univ, Med Ctr, Dept Neurol K5Q 92, POB 9600, NL-2300 RC Leiden, Netherlands.
C3 Leiden University - Excl LUMC; Leiden University; Leiden University Medical Center (LUMC)
RP Zhu, KD (corresponding author), Leiden Univ, Med Ctr, Dept Neurol K5Q 92, POB 9600, NL-2300 RC Leiden, Netherlands.
EM k.zhu@lumc.nl
FU Parkinson Vereniging [2012-V10]; Stichting Alkemade-Keuls; 'Prinses Beatrix Fonds' (PBF) [WAR05-0120]
CR Aarsland D, 1999, ARCH NEUROL-CHICAGO, V56, P595, DOI 10.1001/archneur.56.5.595
   [Anonymous], 2000, DSM 4 DIAGN STAT MAN, V0, P0
   Barone P, 2010, LANCET NEUROL, V9, P573, DOI 10.1016/S1474-4422(10)70106-X
   Beck AT, 1961, ARCH GEN PSYCHIAT, V4, P53
   Becker C, 2011, EUR J NEUROL, V18, P448, DOI 10.1111/j.1468-1331.2010.03176.x
   BERRIOS GE, 1995, BRIT J PSYCHIAT, V166, P789, DOI 10.1192/bjp.166.6.789
   Borah A, 2007, CELL MOL NEUROBIOL, V27, P985, DOI 10.1007/s10571-007-9213-6
   Burn DJ, 2002, EUR J NEUROL, V9, P44, DOI 10.1046/j.1468-1331.9.s3.6.x
   Calabresi P, 2009, BRAIN, V132, P285, DOI 10.1093/brain/awn340
   Cheng HC, 2010, ANN NEUROL, V67, P715, DOI 10.1002/ana.21995
   CUMMINGS JL, 1992, AM J PSYCHIAT, V149, P443
   Dissanayaka NNW, 2011, J AFFECT DISORDERS, V132, P82, DOI 10.1016/j.jad.2011.01.021
   Esselink RAJ, 2004, NEUROLOGY, V62, P201, DOI 10.1212/01.WNL.0000103235.12621.C3
   GIBB WRG, 1988, J NEUROL NEUROSUR PS, V51, P745, DOI 10.1136/jnnp.51.6.745
   Hoehn MM, 2001, NEUROLOGY, V57, P0
   Hoogendijk WJG, 1998, PSYCHOSOMATICS, V39, P416, DOI 10.1016/S0033-3182(98)71300-3
   Jasinska-Myga B, 2010, CAN J NEUROL SCI, V37, P61, DOI 10.1017/S0317167100009665
   KOSTIC VS, 1994, J NEUROL NEUROSUR PS, V57, P1265, DOI 10.1136/jnnp.57.10.1265
   Kuopio AM, 2000, MOVEMENT DISORD, V15, P216, DOI 10.1002/1531-8257(200003)15:2<216::AID-MDS1003>3.0.CO;2-#
   Leentjens AFG, 2002, ACTA PSYCHIAT SCAND, V106, P196, DOI 10.1034/j.1600-0447.2002.02045.x
   LYDIARD RB, 1991, J CLIN PSYCHIAT, V52, P48
   Marinus J, 2004, J NEUROL NEUROSUR PS, V75, P388, DOI 10.1136/jnnp.2003.017509
   Marinus J, 2003, SLEEP, V26, P1049, DOI 10.1093/sleep/26.8.1049
   Marinus J, 2015, MOVEMENT DISORD, V30, P379, DOI 10.1002/mds.26107
   MARSH GG, 1973, J NEUROL NEUROSUR PS, V36, P925, DOI 10.1136/jnnp.36.6.925
   McDonald WA, 2003, BIOL PSYCHIAT, V54, P363, DOI 10.1016/S0006-3223(03)00530-4
   Meyer PM, 2009, ARCH GEN PSYCHIAT, V66, P866, DOI 10.1001/archgenpsychiatry.2009.106
   Rascol O, 2015, MOVEMENT DISORD, V30, P1451, DOI 10.1002/mds.26362
   Reijnders JSAM, 2008, MOVEMENT DISORD, V23, P183, DOI 10.1002/mds.21803
   Rojo A, 2003, PARKINSONISM RELAT D, V10, P23, DOI 10.1016/S1353-8020(03)00067-1
   Schrag A, 2000, J NEUROL NEUROSUR PS, V69, P308, DOI 10.1136/jnnp.69.3.308
   Schrag A, 2001, PSYCHOL MED, V31, P65, DOI 10.1017/S0033291799003141
   Schulz-Schaeffer WJ, 2010, ACTA NEUROPATHOL, V120, P131, DOI 10.1007/s00401-010-0711-0
   STARKSTEIN SE, 1990, J NERV MENT DIS, V178, P27, DOI 10.1097/00005053-199001000-00005
   Tandberg E, 1997, ARCH NEUROL-CHICAGO, V54, P625, DOI 10.1001/archneur.1997.00550170097020
   van der Heeden JF, 2014, NEUROLOGY, V82, P412, DOI 10.1212/WNL.0000000000000087
   van der Hoek TC, 2011, J NEUROL SCI, V310, P220, DOI 10.1016/j.jns.2011.07.007
   van Rooden SM, 2009, J NEUROL NEUROSUR PS, V80, P846, DOI 10.1136/jnnp.2008.166629
   Verbaan D, 2007, J NEUROL NEUROSUR PS, V78, P1182, DOI 10.1136/jnnp.2006.112367
   Verbaan D, 2007, NEUROLOGY, V69, P333, DOI 10.1212/01.wnl.0000266593.50534.e8
   Verbaan D, 2008, MOVEMENT DISORD, V23, P35, DOI 10.1002/mds.21727
   Visser M, 2006, MOVEMENT DISORD, V21, P668, DOI 10.1002/mds.20792
   Visser M, 2004, MOVEMENT DISORD, V19, P1306, DOI 10.1002/mds.20153
   Visser M, 2007, MOVEMENT DISORD, V22, P2221, DOI 10.1002/mds.21696
   Weintraub D, 2003, J GERIATR PSYCH NEUR, V16, P178, DOI 10.1177/0891988703256053
NR 45
TC 19
Z9 23
U1 0
U2 10
PU SPRINGER HEIDELBERG
PI HEIDELBERG
PA TIERGARTENSTRASSE 17, D-69121 HEIDELBERG, GERMANY
SN 0340-5354
EI 1432-1459
J9 J NEUROL
JI J. Neurol.
PD JUN 15
PY 2016
VL 263
IS 6
BP 1215
EP 1225
DI 10.1007/s00415-016-8130-3
PG 11
WC Clinical Neurology
SC Neurosciences & Neurology
GA DO0DX
UT WOS:000377450700019
PM 27126456
DA 2024-02-03
ER

PT J
AU Günther, R
   Richter, N
   Sauerbier, A
   Chaudhuri, KR
   Martinez-Martin, P
   Storch, A
   Hermann, A
AF Guenther, Rene
   Richter, Nicole
   Sauerbier, Anna
   Chaudhuri, Kallol Ray
   Martinez-Martin, Pablo
   Storch, Alexander
   Hermann, Andreas
TI Non-Motor Symptoms in Patients Suffering from Motor Neuron Diseases
SO FRONTIERS IN NEUROLOGY
LA English
DT Article
DE amyotrophic lateral sclerosis; motor neuron disease; NMSQuest; non-motor symptoms; multisystem disorder
ID amyotrophic-lateral-sclerosis; quality-of-life; parkinsons-disease; als; dysfunction; pain; depression; impairment; pathology
AB Background: The recently postulated "disease spreading hypothesis" has gained much attention, especially for Parkinson's disease (PD). The various non-motor symptoms (NMS) in neurodegenerative diseases would be much better explained by this hypothesis than by the degeneration of disease-specific cell populations. Motor neuron disease (MND) is primarily known as a group of diseases with a selective loss of motor function. However, recent evidence suggests disease spreading into non-motor brain regions also in MND. The aim of this study was to comprehensively detect NMS in patients suffering from MND. Methods: We used a self-rating questionnaire including 30 different items of gastrointestinal, autonomic, neuropsychiatric, and sleep complaints [NMS questionnaire (NMSQuest)], which is an established tool in PD patients. 90 MND patients were included and compared to 96 controls. Results: In total, MND patients reported significantly higher NMS scores (median: 7 points) in comparison to controls (median: 4 points). Dribbling, impaired taste/smelling, impaired swallowing, weight loss, loss of interest, sad/blues, falling, and insomnia were significantly more prevalent in MND patients compared to controls. Interestingly, excessive sweating was more reported in the MND group. Correlation analysis revealed an increase of total NMS score with disease progression. Conclusion: NMS in MND patients seemed to increase with disease progression, which would fit with the recently postulated "disease spreading hypothesis." The total NMS score in the MND group significantly exceeded the score for the control group, but only 8 of the 30 single complaints of the NMSQuest were significantly more often reported by MND patients. Dribbling, impaired swallowing, weight loss, and falling could primarily be connected to motor neuron degeneration and declared as motor symptoms in MND.
C1 [Guenther, Rene; Richter, Nicole; Storch, Alexander; Hermann, Andreas] Tech Univ Dresden, Dept Neurol, Div Neurodegenerat Dis, Dresden, Germany.
   [Sauerbier, Anna; Chaudhuri, Kallol Ray] Kings Coll London, Maurice Wohl Clin Neurosci Inst, Dept Basic & Clin Neurosci, London, England.
   [Martinez-Martin, Pablo] Carlos III Inst Hlth, Natl Ctr Epidemiol, Madrid, Spain.
   [Martinez-Martin, Pablo] Carlos III Inst Hlth, CIBERNED, Madrid, Spain.
   [Storch, Alexander] Univ Rostock, Dept Neurol, Rostock, Germany.
   [Storch, Alexander; Hermann, Andreas] German Ctr Neurodegenerat Dis DZNE Dresden, Dresden, Germany.
C3 Technische Universitat Dresden; University of London; King's College London; Instituto de Salud Carlos III; CIBERNED; Instituto de Salud Carlos III; University of Rostock; Technische Universitat Dresden; Helmholtz Association; German Center for Neurodegenerative Diseases (DZNE)
RP Hermann, A (corresponding author), Tech Univ Dresden, Dept Neurol, Div Neurodegenerat Dis, Dresden, Germany.; Hermann, A (corresponding author), German Ctr Neurodegenerat Dis DZNE Dresden, Dresden, Germany.
EM andreas.hermann@uniklinikum-dresden.de
FU German Research Foundation; Open Access Publication Funds of the TU Dresden
CR Atassi N, 2011, AMYOTROPH LATERAL SC, V12, P109, DOI 10.3109/17482968.2010.536839
   Baltadzhieva R, 2005, CURR OPIN NEUROL, V18, P487, DOI 10.1097/01.wco.0000183114.76056.0e
   Beck M, 2002, J NEUROL NEUROSUR PS, V73, P68, DOI 10.1136/jnnp.73.1.68
   Braak H, 2013, NAT REV NEUROL, V9, P708, DOI 10.1038/nrneurol.2013.221
   Brettschneider J, 2013, ANN NEUROL, V74, P20, DOI 10.1002/ana.23937
   Brooks BR, 2000, AMYOTROPH LATERAL SC, V1, P293, DOI 10.1080/146608200300079536
   BROOKS BR, 1994, J NEUROL SCI, V124, P96, DOI 10.1016/0022-510X(94)90191-0
   Brundin P, 2010, NAT REV MOL CELL BIO, V11, P301, DOI 10.1038/nrm2873
   Chaudhuri KR, 2007, MOVEMENT DISORD, V22, P1901, DOI 10.1002/mds.21596
   Chaudhuri KR, 2006, MOVEMENT DISORD, V21, P916, DOI 10.1002/mds.20844
   Chiò A, 2012, EUR J NEUROL, V19, P551, DOI 10.1111/j.1468-1331.2011.03540.x
   Fathinia P, 2013, J NEUROL, V260, P454, DOI 10.1007/s00415-012-6654-8
   Fegg MJ, 2010, AMYOTROPH LATERAL SC, V11, P469, DOI 10.3109/17482961003692604
   Hermann A, 2015, BMC NEUROL, V15, P0, DOI 10.1186/s12883-015-0280-x
   Kassubek J, 2014, BRAIN, V137, P1733, DOI 10.1093/brain/awu090
   Klingelhoefer L, 2014, J PARKINSON DIS, V4, P289, DOI 10.3233/JPD-130273
   Kurt A, 2007, CNS DRUGS, V21, P279, DOI 10.2165/00023210-200721040-00003
   Lerche S, 2014, J NEUROL, V261, P180, DOI 10.1007/s00415-013-7171-0
   Lulé D, 2008, DTSCH ARZTEBL INT, V105, P397, DOI 10.3238/arztebl.2008.0397
   Murphy J, 2016, NEUROLOGY, V86, P813, DOI 10.1212/WNL.0000000000002305
   Nübling GS, 2014, AMYOTROPH LAT SCL FR, V15, P174, DOI 10.3109/21678421.2013.868001
   Pavlovic S, 2010, AMYOTROPH LATERAL SC, V11, P272, DOI 10.3109/17482960903390855
   Storch A, 2010, NERVENARZT, V81, P980, DOI 10.1007/s00115-010-3010-z
   Swinnen B, 2014, NAT REV NEUROL, V10, P661, DOI 10.1038/nrneurol.2014.184
   Toepfer M, 1999, AMYOTROPH LATERAL SC, V1, P15
   Tramonti F, 2012, PSYCHOL HEALTH MED, V17, P621, DOI 10.1080/13548506.2011.651149
   Truini A, 2015, J NEUROL, V262, P1014, DOI 10.1007/s00415-015-7672-0
   van der Graaff MM, 2009, NEUROMUSCULAR DISORD, V19, P53, DOI 10.1016/j.nmd.2008.10.002
   van der Graaff MM, 2011, BRAIN, V134, P1211, DOI 10.1093/brain/awr016
   Wallace VCJ, 2014, AMYOTROPH LAT SCL FR, V15, P520, DOI 10.3109/21678421.2014.951944
   Wicks P, 2012, EUR J NEUROL, V19, P531, DOI 10.1111/j.1468-1331.2011.03541.x
NR 31
TC 39
Z9 42
U1 0
U2 11
PU FRONTIERS MEDIA SA
PI LAUSANNE
PA PO BOX 110, EPFL INNOVATION PARK, BUILDING I, LAUSANNE, 1015, SWITZERLAND
SN 1664-2295
EI 
J9 FRONT NEUROL
JI Front. Neurol.
PD JUL 25
PY 2016
VL 7
IS 
BP 
EP 
DI 10.3389/fneur.2016.00117
PG 5
WC Clinical Neurology; Neurosciences
SC Neurosciences & Neurology
GA DS1FI
UT WOS:000380340800002
PM 27504105
DA 2024-02-03
ER

PT J
AU Rutten, S
   Vriend, C
   Smit, JH
   Berendse, HW
   Hoogendoorn, AW
   van den Heuvel, OA
   van der Werf, YD
AF Rutten, Sonja
   Vriend, Chris
   Smit, Jan H.
   Berendse, Henk W.
   Hoogendoorn, Adriaan W.
   van den Heuvel, Odile A.
   van der Werf, Ysbrand D.
TI A double-blind randomized controlled trial to assess the effect of bright light therapy on depression in patients with Parkinson's disease
SO BMC PSYCHIATRY
LA English
DT Article
DE Bright light therapy; Parkinson's disease; Depressive disorder; Chronotherapy; Neuropsychiatry; Randomized controlled trial
ID quality-of-life; circadian secretion pattern; psychometric property; nonseasonal depression; mood disorders; melatonin; sleep; cortisol; symptoms; efficacy
AB Background: A disturbed circadian rhythm seems to be a causal factor in the occurrence of depressive disorders in patients with Parkinson's disease (PD). The circadian rhythm can be restored with light. Therefore, Bright Light Therapy (BLT) might be a new treatment option for depression in PD patients. Methods/design: In this double-blind controlled trial, 84 subjects with idiopathic PD are randomized to either BLT or a control light condition. The BLT condition emits white light with an intensity of 10,000 Lux, while the control device emits dim white light of 200 Lux, which is presumed to be too low to influence the circadian rhythm. Subjects receive 30 min of home treatment twice daily for three months. Timing of treatment is based on the individual chronotype. After finishing treatment, subjects enter a follow-up period of six months. The primary outcome of the study is the severity of depressive symptoms, as measured with the Hamilton Depression Rating Scale. Secondary outcomes are alternative depression measures, objective and subjective sleep measures, and salivary melatonin and cortisol concentrations. For exploratory purposes, we also assess the effects on motor symptoms, global cognitive function, comorbid psychiatric disorders, quality of life and caregiver burden. Data will be analyzed using a linear mixed models analysis. Discussion: Performing a placebo-controlled trial on the effects of BLT in PD patients is challenging, as the appearance of the light may provide clues on the treatment condition. Moreover, fixed treatment times lead to an improved sleep-wake rhythm, which also influences the circadian system. With our study design, we do not compare BLT to placebo treatment, i.e. an ineffective control treatment. Rather, we compare structuring of the sleep-wake cycle in both conditions with additional BLT in the experimental condition, and additional dim light in the control condition. Participants are not informed about the exact details of the two light devices and the expected therapeutic effect, and expectancies are rated prior to the start of treatment. Ideally, the design of a future study on BLT should include two extra treatment arms where BLT and control light are administered at random times.
C1 [Rutten, Sonja; Vriend, Chris; Smit, Jan H.; Hoogendoorn, Adriaan W.; van den Heuvel, Odile A.] Vrije Univ Amsterdam, Med Center GGZ inGeest, Dept Psychiat, AJ Ernststr 887, NL-1081 HL Amsterdam, Netherlands.
   [Rutten, Sonja; Vriend, Chris; van den Heuvel, Odile A.; van der Werf, Ysbrand D.] Vrije Univ Amsterdam, Med Ctr, Dept Anat & Neurosci, Gustav Mahlerlaan 3004, NL-1000 MB Amsterdam, Netherlands.
   [Vriend, Chris; Smit, Jan H.; Berendse, Henk W.; van den Heuvel, Odile A.; van der Werf, Ysbrand D.] Amsterdam Neurosci, Boelelaan 1085, NL-1081 HV Amsterdam, Netherlands.
   [Berendse, Henk W.] Vrije Univ Amsterdam, Med Ctr, Dept Neurol, POB 7057, NL-1007 MB Amsterdam, Netherlands.
C3 Vrije Universiteit Amsterdam; Academic Center for Dentistry Amsterdam; Vrije Universiteit Amsterdam; Vrije Universiteit Amsterdam
RP Rutten, S (corresponding author), Vrije Univ Amsterdam, Med Center GGZ inGeest, Dept Psychiat, AJ Ernststr 887, NL-1081 HL Amsterdam, Netherlands.; Rutten, S (corresponding author), Vrije Univ Amsterdam, Med Ctr, Dept Anat & Neurosci, Gustav Mahlerlaan 3004, NL-1000 MB Amsterdam, Netherlands.
EM s.rutten@vumc.nl
FU Hersenstichting Nederland [F2011(1)-03]; Stichting Parkinson Fonds; Parkinson Vereniging
CR Aarsland D, 2012, NAT REV NEUROL, V8, P35, DOI 10.1038/nrneurol.2011.189
   [Anonymous], 2002, STRUCTURED CLIN INTE, V0, P0
   [Anonymous], 2002, COCHRANE DB SYST REV, V0, P0, DOI DOI 10.1046/J.0962-1105.2003.00374.X
   [Anonymous], 2000, DSM 4 DIAGN STAT MAN, V0, P0
   Aoki H, 1998, NEUROSCI LETT, V252, P91, DOI 10.1016/S0304-3940(98)00548-5
   Barone P, 2010, LANCET NEUROL, V9, P573, DOI 10.1016/S1474-4422(10)70106-X
   Benloucif S, 2008, J CLIN SLEEP MED, V4, P66
   Bomasang-Layno E, 2015, PARKINSONISM RELAT D, V21, P833, DOI 10.1016/j.parkreldis.2015.04.018
   Bordet R, 2003, CLIN NEUROPHARMACOL, V26, P65, DOI 10.1097/00002826-200303000-00005
   Caap-Ahlgren M, 2001, ARCH GERONTOL GERIAT, V32, P23, DOI 10.1016/S0167-4943(00)00087-X
   Cajochen C, 2006, CHRONOBIOL INT, V23, P461, DOI 10.1080/07420520500545813
   Carney CE, 2012, SLEEP, V35, P287, DOI 10.5665/sleep.1642
   Daniels Kimberly, 2013, NATL HEALTH STAT REPORT, V0, P1
   Devilly GJ, 2000, J BEHAV THER EXP PSY, V31, P73, DOI 10.1016/S0005-7916(00)00012-4
   Dubbelink KTEO, 2013, NEUROBIOL AGING, V34, P408, DOI 10.1016/j.neurobiolaging.2012.02.029
   EHLERS CL, 1988, ARCH GEN PSYCHIAT, V45, P948
   Even C, 2008, J AFFECT DISORDERS, V108, P11, DOI 10.1016/j.jad.2007.09.008
   Fahn S, 1987, RECENT DEV PARKINSON, V2, P293, DOI 10.2490/JJRMC.47.791
   FERTL E, 1993, J NEURAL TRANSM-PARK, V5, P227, DOI 10.1007/BF02257677
   FERTL E, 1991, J NEURAL TRANSM-PARK, V3, P41, DOI 10.1007/BF02251135
   FOLSTEIN MF, 1975, J PSYCHIAT RES, V12, P189, DOI 10.1016/0022-3956(75)90026-6
   Golden RN, 2005, AM J PSYCHIAT, V162, P656, DOI 10.1176/appi.ajp.162.4.656
   HAMILTON M, 1960, J NEUROL NEUROSUR PS, V23, P56, DOI 10.1136/jnnp.23.1.56
   Hartmann A, 1997, NEUROBIOL AGING, V18, P285, DOI 10.1016/S0197-4580(97)80309-0
   HORNE J A, 1976, INTERNATIONAL JOURNAL OF CHRONOBIOLOGY, V4, P97
   Karlsen KH, 1999, J NEUROL NEUROSUR PS, V66, P431, DOI 10.1136/jnnp.66.4.431
   Knapen SE, 2014, J AFFECT DISORDERS, V166, P343, DOI 10.1016/j.jad.2014.05.034
   Kogan AO, 1998, AM J PSYCHIAT, V155, P293
   Lack LC, 2007, SLEEP MED, V8, P637, DOI 10.1016/j.sleep.2006.10.003
   Lewy AJ, 1999, J BIOL RHYTHM, V14, P227, DOI 10.1177/074873099129000641
   Madhusoodanan S, 2010, ANN CLIN PSYCHIATRY, V22, P148
   Maglione JE, 2013, SLEEP, V36, P1209, DOI 10.5665/sleep.2888
   Marinus J, 2003, SLEEP, V26, P1049, DOI 10.1093/sleep/26.8.1049
   Mårtensson B, 2015, J AFFECT DISORDERS, V182, P1, DOI 10.1016/j.jad.2015.04.013
   McClung CA, 2007, PHARMACOL THERAPEUT, V114, P222, DOI 10.1016/j.pharmthera.2007.02.003
   Menza M, 2010, MOVEMENT DISORD, V25, PS117, DOI 10.1002/mds.22788
   Monteleone P, 2008, EUR NEUROPSYCHOPHARM, V18, P701, DOI 10.1016/j.euroneuro.2008.06.007
   Most EIS, 2010, TRIALS, V11, P0, DOI 10.1186/1745-6215-11-19
   Paus S, 2007, MOVEMENT DISORD, V22, P1495, DOI 10.1002/mds.21542
   Pruessner JC, 2003, PSYCHONEUROENDOCRINO, V28, P916, DOI 10.1016/S0306-4530(02)00108-7
   Pruessner JC, 1997, LIFE SCI, V61, P2539, DOI 10.1016/S0024-3205(97)01008-4
   Ratti PL, 2015, PARKINSONISM RELAT D, V21, P1323, DOI 10.1016/j.parkreldis.2015.09.025
   Reijnders JSAM, 2008, MOVEMENT DISORD, V23, P183, DOI 10.1002/mds.21803
   Richard IH, 2012, NEUROLOGY, V78, P1229, DOI 10.1212/WNL.0b013e3182516244
   Rosenwasser AM, 2009, BRAIN RES REV, V61, P281, DOI 10.1016/j.brainresrev.2009.08.001
   Ruiter AFC, 2012, BIOMED CHROMATOGR, V26, P789, DOI 10.1002/bmc.1730
   Rutten S, 2012, PARKINSONS DIS-US, V2012, P0, DOI 10.1155/2012/767105
   Schrag A, 2000, J NEUROL NEUROSUR PS, V69, P308, DOI 10.1136/jnnp.69.3.308
   Skevington SM, 2004, QUAL LIFE RES, V13, P299, DOI 10.1023/B:QURE.0000018486.91360.00
   Skogar Ö, 2011, INT J GEN MED, V4, P561, DOI 10.2147/IJGM.S20875
   Srinivasan V, 2006, WORLD J BIOL PSYCHIA, V7, P138, DOI 10.1080/15622970600571822
   Stalder T, 2016, PSYCHONEUROENDOCRINO, V63, P414, DOI 10.1016/j.psyneuen.2015.10.010
   Svenningsson P, 2012, LANCET NEUROL, V11, P697, DOI 10.1016/S1474-4422(12)70152-7
   Terman JS, 2001, ARCH GEN PSYCHIAT, V58, P69, DOI 10.1001/archpsyc.58.1.69
   Terman M, 2005, CNS SPECTRUMS, V10, P647, DOI 10.1017/S1092852900019611
   Tuunainen A, 2004, COCHRANE DATABASE SYST REV, V0, PPCD004050, DOI 10.1002/14651858.CD004050.pub2
   Vajda FJE, 2005, J CLIN NEUROSCI, V12, P739, DOI 10.1016/j.jocn.2005.03.008
   Videnovic A, 2014, JAMA NEUROL, V71, P463, DOI 10.1001/jamaneurol.2013.6239
   Vreeburg SA, 2009, ARCH GEN PSYCHIAT, V66, P617, DOI 10.1001/archgenpsychiatry.2009.50
   WELSH DK, 1995, NEURON, V14, P697, DOI 10.1016/0896-6273(95)90214-7
   Willis GL, 2007, CHRONOBIOL INT, V24, P521, DOI 10.1080/07420520701420717
   Willis GL, 2012, REV NEUROSCIENCE, V23, P199, DOI 10.1515/revneuro-2011-0072
   Wirz-Justice A., 2009, CHRONOTHERAPEUTICS A, V0, P0
   Wirz-Justice Anna, 2008, DIALOGUES CLIN NEUROSCI, V10, P337
   YESAVAGE JA, 1983, J PSYCHIATR RES, V17, P37, DOI 10.1016/0022-3956(82)90033-4
   ZARIT SH, 1980, GERONTOLOGIST, V20, P649, DOI 10.1093/geront/20.6.649
   Zeitzer JM, 2000, J PHYSIOL-LONDON, V526, P695, DOI 10.1111/j.1469-7793.2000.00695.x
NR 67
TC 14
Z9 15
U1 0
U2 19
PU BMC
PI LONDON
PA CAMPUS, 4 CRINAN ST, LONDON N1 9XW, ENGLAND
SN 
EI 1471-244X
J9 BMC PSYCHIATRY
JI BMC Psychiatry
PD OCT 21
PY 2016
VL 16
IS 
BP 
EP 
DI 10.1186/s12888-016-1050-z
PG 9
WC Psychiatry
SC Psychiatry
GA DZ5DX
UT WOS:000385883300001
PM 27769202
DA 2024-02-03
ER

PT J
AU Pushpanathan, ME
   Loftus, AM
   Thomas, MG
   Gasson, N
   Bucks, RS
AF Pushpanathan, Maria E.
   Loftus, Andrea M.
   Thomas, Meghan G.
   Gasson, Natalie
   Bucks, Romola S.
TI The relationship between sleep and cognition in Parkinson's disease: A meta-analysis
SO SLEEP MEDICINE REVIEWS
LA English
DT Review
DE Parkinson's disease; Sleep disorder; REM sleep behaviour disorder; Cognition; Neuropsychology; Executive function; Memory; Review
ID restless legs syndrome; quality-of-life; behavior disorder; prefrontal cortex; executive dysfunction; nonmotor symptoms; impairment; apnea; dementia; diagnosis
AB It is well established that sleep disorders have neuropsychological consequences in otherwise healthy people. Studies of night-time sleep problems and cognition in Parkinson's disease (PD), however, paint a mixed picture, with many reporting no relationship between sleep problems and neuropsychological performance. This review aimed to meta-analyse this research and to examine the factors underlying these mixed results. A literature search was conducted of published and unpublished studies, resulting in 16 papers that met inclusion criteria. Data were analysed in the domains of: global cognitive function; memory (general, long-term verbal recognition, long-term verbal recall); and executive function (general, shifting, updating, inhibition, generativity, fluid reasoning). There was a significant effect of sleep on global cognitive function, long-term verbal recall, long-term verbal recognition, shifting, updating, generativity, and fluid reasoning. Although there are effects on memory and executive function associated with poor sleep in PD, the effects were driven by a small number of studies. Numerous methodological issues were identified. Further studies are needed reliably to determine whether disturbed sleep impacts on cognition via mechanisms of hypoxia, hypercapnia, sleep fragmentation, chronic sleep debt or decreased REM and/or slow wave sleep in PD, as this may have important clinical implications. (C) 2015 Elsevier Ltd. All rights reserved.
C1 [Pushpanathan, Maria E.; Bucks, Romola S.] Univ Western Australia, Sch Psychol, M304,35 Stirling Highway, Crawley, WA 6009, Australia.
   [Loftus, Andrea M.; Gasson, Natalie] Curtin Univ, Sch Psychol & Speech Pathol, Bentley, WA, Australia.
   [Thomas, Meghan G.] Univ Western Australia, Sch Anim Biol, Expt & Regenerat Neurosci, Nedlands, WA 6009, Australia.
   [Pushpanathan, Maria E.; Loftus, Andrea M.; Thomas, Meghan G.; Gasson, Natalie; Bucks, Romola S.] ParkC Collaborat, Bentley, WA, Australia.
   [Thomas, Meghan G.] Edith Cowan Univ, Vario Hlth Inst, Parkinsons Ctr, Churchlands, WA 6018, Australia.
C3 University of Western Australia; Curtin University; University of Western Australia; Edith Cowan University
RP Bucks, RS (corresponding author), Univ Western Australia, Sch Psychol, M304,35 Stirling Highway, Crawley, WA 6009, Australia.
EM romola.bucks@uwa.edu.au
CR Adler CH, 2005, NEUROLOGY, V64, PS12, DOI 10.1212/WNL.64.12_suppl_3.S12
   Aloia MS, 2004, J INT NEUROPSYCH SOC, V10, P772, DOI 10.1017/S1355617704105134
   Aurora RN, 2010, J CLIN SLEEP MED, V6, P85
   Bak TH, 2005, J NEUROL NEUROSUR PS, V76, P420, DOI 10.1136/jnnp.2003.029595
   Barone P, 2009, MOVEMENT DISORD, V24, P1641, DOI 10.1002/mds.22643
   Beebe DW, 2002, J SLEEP RES, V11, P1, DOI 10.1046/j.1365-2869.2002.00289.x
   Boeve BF, 2004, J GERIATR PSYCH NEUR, V17, P146, DOI 10.1177/0891988704267465
   Bolger N, 2003, ANNU REV PSYCHOL, V54, P579, DOI 10.1146/annurev.psych.54.101601.145030
   Borenstein M., 2021, INTRODUCTION TO META-ANALYSIS, V0, P0, DOI DOI 10.1002/9780470743386
   Bucks RS, 2013, RESPIROLOGY, V18, P61, DOI 10.1111/j.1440-1843.2012.02255.x
   Bugalho P, 2011, J NEUROL, V258, P50, DOI 10.1007/s00415-010-5679-0
   Chaudhuri KR, 2010, MOVEMENT DISORD, V25, P704, DOI 10.1002/mds.22868
   Chaudhuri KR, 2009, LANCET NEUROL, V8, P464, DOI 10.1016/S1474-4422(09)70068-7
   Chaudhuri KR, 2002, J NEUROL NEUROSUR PS, V73, P629, DOI 10.1136/jnnp.73.6.629
   Chervin RD, 1996, NEUROL CLIN, V14, P583, DOI 10.1016/S0733-8619(05)70275-9
   Chou KL, 2010, MOVEMENT DISORD, V25, P2501, DOI 10.1002/mds.23362
   Comella CL, 2007, MOVEMENT DISORD, V22, PS367, DOI 10.1002/mds.21682
   Consens FB, 2005, SLEEP, V28, P993, DOI 10.1093/sleep/28.8.993
   Cools R, 2002, BRAIN, V125, P584, DOI 10.1093/brain/awf052
   da Silva FP, 2014, SLEEP MED REV, V18, P173, DOI 10.1016/j.smrv.2013.04.005
   De Cock VC, 2007, BRAIN, V130, P450, DOI 10.1093/brain/awl363
   De Cock VC, 2010, SLEEP MED, V11, P247, DOI 10.1016/j.sleep.2009.05.008
   Edinger JD, 2000, PHYSIOL BEHAV, V70, P127, DOI 10.1016/S0031-9384(00)00238-9
   Engleman HM, 1997, J SLEEP RES, V6, P272, DOI 10.1111/j.1365-2869.1997.00272.x
   FISH DR, 1991, ARCH NEUROL-CHICAGO, V48, P210, DOI 10.1001/archneur.1991.00530140106023
   Fortier-Brochu É, 2012, SLEEP MED REV, V16, P83, DOI 10.1016/j.smrv.2011.03.008
   Fulda S, 2001, SLEEP MED REV, V5, P423, DOI 10.1053/smrv.2001.0157
   Gagnon JF, 2009, ANN NEUROL, V66, P39, DOI 10.1002/ana.21680
   Gjerstad MD, 2008, J NEUROL NEUROSUR PS, V79, P387, DOI 10.1136/jnnp.2007.116830
   Goldman JG, 2013, PARKINSONISM RELAT D, V19, P806, DOI 10.1016/j.parkreldis.2013.05.006
   GUILLEMINAULT C, 1990, AM J MED, V88, PS25, DOI 10.1016/0002-9343(90)90282-I
   Hawkes CH, 2010, PARKINSONISM RELAT D, V16, P79, DOI 10.1016/j.parkreldis.2009.08.007
   Hobson JA, 2002, NAT REV NEUROSCI, V3, P679, DOI 10.1038/nrn915
   Högl B, 2010, MOVEMENT DISORD, V25, P2704, DOI 10.1002/mds.23190
   Hornyak M, 2007, SLEEP, V30, P861, DOI 10.1093/sleep/30.7.861
   HUPPERT FA, 1995, BRIT J CLIN PSYCHOL, V34, P529, DOI 10.1111/j.2044-8260.1995.tb01487.x
   Jones K, 2001, SLEEP MED REV, V5, P463, DOI 10.1053/smrv.2001.0203
   Kane MJ, 2002, PSYCHON B REV, V9, P637, DOI 10.3758/BF03196323
   Kaszás B, 2012, PARKINSONISM RELAT D, V18, P553, DOI 10.1016/j.parkreldis.2012.02.010
   Kulisevsky J, 2009, MOVEMENT DISORD, V24, P1103, DOI 10.1002/mds.22506
   Kuriyama K, 2013, J SLEEP DISORD THER, V02, P2
   Lauderdale DS, 2009, EPIDEMIOLOGY, V19, P838
   Lavault S, 2010, J NEUROL, V257, P1154, DOI 10.1007/s00415-010-5482-y
   Lewis SJG, 2003, J NEUROSCI, V23, P6351, DOI 10.1523/jneurosci.23-15-06351.2003
   Lindvall S, 2009, EUR NEUROL REV, V4, P31
   Litvan I, 2012, MOVEMENT DISORD, V27, P349, DOI 10.1002/mds.24893
   MacPherson SE, 2002, PSYCHOL AGING, V17, P598, DOI 10.1037//0882-7974.17.4.598
   Marinus J, 2003, SLEEP, V26, P1049, DOI 10.1093/sleep/26.8.1049
   Marion MH, 2008, J NEUROL, V255, P192, DOI 10.1007/s00415-008-0629-9
   Marshall L, 2006, NATURE, V444, P610, DOI 10.1038/nature05278
   Massicotte-Marquez J, 2008, NEUROLOGY, V70, P1250, DOI 10.1212/01.wnl.0000286943.79593.a6
   Meral H, 2007, CLIN NEUROL NEUROSUR, V109, P862, DOI 10.1016/j.clineuro.2007.08.010
   Morgan K, 1989, FACTORS INFLUENCING, V0, P117
   MOURET J, 1975, ELECTROEN CLIN NEURO, V38, P653, DOI 10.1016/0013-4694(75)90168-6
   Muslimovic D, 2005, NEUROLOGY, V65, P1239, DOI 10.1212/01.wnl.0000180516.69442.95
   Naismith SL, 2011, MOVEMENT DISORD, V26, P1537, DOI 10.1002/mds.23640
   Nardone R, 2013, J NEURAL TRANSM, V120, P413, DOI 10.1007/s00702-012-0888-6
   Olaithe M, 2013, SLEEP, V36, P1297, DOI 10.5665/sleep.2950
   OWEN AM, 1992, BRAIN, V115, P1727, DOI 10.1093/brain/115.6.1727
   Peigneux P, 2004, NEURON, V44, P535, DOI 10.1016/j.neuron.2004.10.007
   Plomhause L, 2013, SLEEP MED, V14, P1035, DOI 10.1016/j.sleep.2013.04.018
   Poryazova Rositsa G, 2005, FOLIA MED (PLOVDIV), V47, P5
   Riedel O, 2008, J NEUROL, V255, P255, DOI 10.1007/s00415-008-0720-2
   Romigi A, 2006, J NEURAL TRANSM, V113, P1909, DOI 10.1007/s00702-006-0490-x
   Romigi A, 2005, J NEUROL SCI, V228, P7, DOI 10.1016/j.jns.2004.09.035
   Sadeh A, 2011, SLEEP MED REV, V15, P259, DOI 10.1016/j.smrv.2010.10.001
   Scaravilli T, 2003, NEUROL SCI, V24, P209, DOI 10.1007/s10072-003-0134-y
   Sinforiani E, 2006, MOVEMENT DISORD, V21, P462, DOI 10.1002/mds.20719
   Sixel-Döring F, 2014, SLEEP, V37, P431, DOI 10.5665/sleep.3468
   Sixel-Döring F, 2011, NEUROLOGY, V77, P1048, DOI 10.1212/WNL.0b013e31822e560e
   Stavitsky K, 2012, J INT NEUROPSYCH SOC, V18, P108, DOI 10.1017/S1355617711001482
   Sterne JAC, 2001, BMJ-BRIT MED J, V323, P101, DOI 10.1136/bmj.323.7304.101
   Stocchi F, 1998, J NEUROL, V245, PS15, DOI 10.1007/PL00007731
   TAYLOR AE, 1990, BRAIN COGNITION, V13, P211, DOI 10.1016/0278-2626(90)90051-O
   Terrin N, 2003, STAT MED, V22, P2113, DOI 10.1002/sim.1461
   Tononi G, 2003, BRAIN RES BULL, V62, P143, DOI 10.1016/j.brainresbull.2003.09.004
   Vanable PA, 2000, SLEEP, V23, P71
   Verbaan D, 2010, MOVEMENT DISORD, V25, P2142, DOI 10.1002/mds.23241
   Vitiello MV, 2001, CNS DRUGS, V15, P777, DOI 10.2165/00023210-200115100-00004
   Wallace A, 2013, SLEEP, V36, P203, DOI 10.5665/sleep.2374
   Yoritaka A, 2009, EUR NEUROL, V61, P164, DOI 10.1159/000189269
NR 81
TC 37
Z9 42
U1 0
U2 39
PU W B SAUNDERS CO LTD
PI LONDON
PA 32 JAMESTOWN RD, LONDON NW1 7BY, ENGLAND
SN 1087-0792
EI 1532-2955
J9 SLEEP MED REV
JI Sleep Med. Rev.
PD APR 15
PY 2016
VL 26
IS 
BP 21
EP 32
DI 10.1016/j.smrv.2015.04.003
PG 12
WC Clinical Neurology; Neurosciences
SC Neurosciences & Neurology
GA DE6UQ
UT WOS:000370769500003
PM 26365136
DA 2024-02-03
ER

PT J
AU Breen, DP
   Nombela, C
   Vuono, R
   Jones, PS
   Fisher, K
   Burn, DJ
   Brooks, DJ
   Reddy, AB
   Rowe, JB
   Barker, RA
AF Breen, David P.
   Nombela, Cristina
   Vuono, Romina
   Jones, P. Simon
   Fisher, Kate
   Burn, David J.
   Brooks, David J.
   Reddy, Akhilesh B.
   Rowe, James B.
   Barker, Roger A.
TI Hypothalamic volume loss is associated with reduced melatonin output in Parkinson's disease
SO MOVEMENT DISORDERS
LA English
DT Article
DE melatonin; hypothalamus; suprachiasmatic nucleus; Parkinson's; circadian
ID rhythm; dysfunction; disorders; sleep
AB BackgroundRecent studies have suggested that melatonina hormone produced by the pineal gland under circadian controlcontributes to PD-related sleep dysfunction. We hypothesized that degenerative changes to the neural structures controlling pineal function (especially the suprachiasmatic nuclei of the anterior hypothalamus) may be responsible for reduced melatonin output in these patients. We compared hypothalamic volumes in PD patients with matched controls and determined whether volume loss correlated with reduced melatonin output in the PD group. MethodsA total of 12 PD patients and 12 matched controls underwent magnetic resonance imaging to determine hypothalamic volume. In addition, PD patients underwent 24-hour blood sampling in a controlled environment to determine serum melatonin concentrations using enzyme-linked immunosorbent assays. ResultsPD patients had significantly reduced hypothalamic gray matter volume when compared with matched controls. Melatonin levels were significantly associated with hypothalamic gray matter volume and disease severity in PD patients. ConclusionMelatonin levels are associated with hypothalamic gray matter volume loss and disease severity in PD patients. This provides anatomical and physiological support for an intrinsic sleep and circadian phenotype in PD. (c) 2016 The Authors. Movement Disorders published by Wiley Periodicals, Inc. on behalf of International Parkinson and Movement Disorder Society
C1 [Breen, David P.; Nombela, Cristina; Vuono, Romina; Fisher, Kate; Barker, Roger A.] Univ Cambridge, John van Geest Ctr Brain Repair, Adrian Bldg,Forvie Site,Robinson Way, Cambridge CB2 0PY, England.
   [Jones, P. Simon; Rowe, James B.] Univ Cambridge, Dept Clin Neurosci, Cambridge, England.
   [Burn, David J.] Newcastle Univ, Inst Neurosci, Newcastle Upon Tyne, Tyne & Wear, England.
   [Brooks, David J.] Imperial Coll, Div Neurol, London, England.
   [Brooks, David J.] Aarhus Univ, Inst Clin Med, Aarhus, Denmark.
   [Reddy, Akhilesh B.] Univ Cambridge, Inst Metab Sci, Cambridge, England.
   [Rowe, James B.] Univ Cambridge, Behav & Clin Neurosci Inst, Cambridge, England.
   [Rowe, James B.] MRC, Cognit & Brain Sci Unit, Cambridge, England.
   [Nombela, Cristina] Univ Politecn Cartagena, Sch Med, Murcia, Spain.
   [Fisher, Kate] Univ Edinburgh, Sch Chem, Edinburgh, Midlothian, Scotland.
C3 University of Cambridge; University of Cambridge; Newcastle University - UK; Imperial College London; Aarhus University; University of Cambridge; University of Cambridge; University of Murcia; Universidad Politecnica de Cartagena; University of Edinburgh
RP Breen, DP (corresponding author), Univ Cambridge, John van Geest Ctr Brain Repair, Adrian Bldg,Forvie Site,Robinson Way, Cambridge CB2 0PY, England.
EM dpbreen1@gmail.com
FU Big Lottery Fund [C498A738]; Parkinson's UK [J-0802]; National Institute of Health Research Biomedical Research Award; Wellcome Trust [103838, 100333/Z/12/Z]; Raymond and Beverly Sackler Studentship; MRC [MC_U105597119] Funding Source: UKRI; Medical Research Council [MC_U105597119, MC_UU_12012/5/B] Funding Source: researchfish; Parkinson&apos;s UK [J-0801] Funding Source: researchfish; Wellcome Trust [103838/Z/14/Z] Funding Source: researchfish
CR Breen DP, 2014, JAMA NEUROL, V71, P589, DOI 10.1001/jamaneurol.2014.65
   Kakkiolia E, 2014, MOVEMENT DISORD, V29, P1511
   Kudo T, 2011, EXP NEUROL, V232, P66, DOI 10.1016/j.expneurol.2011.08.003
   LANGSTON JW, 1978, ANN NEUROL, V3, P129, DOI 10.1002/ana.410030207
   Mishima K, 1999, BIOL PSYCHIAT, V45, P417, DOI 10.1016/S0006-3223(97)00510-6
   Nombela C, 2014, BRAIN, V137, P2743, DOI 10.1093/brain/awu201
   Politis M, 2008, EXP NEUROL, V214, P112, DOI 10.1016/j.expneurol.2008.07.021
   Tomlinson CL, 2010, MOVEMENT DISORD, V25, P2649, DOI 10.1002/mds.23429
   Videnovic A, 2014, NAT REV NEUROL, V10, P683, DOI 10.1038/nrneurol.2014.206
   Videnovic A, 2014, JAMA NEUROL, V71, P463, DOI 10.1001/jamaneurol.2013.6239
NR 10
TC 43
Z9 53
U1 0
U2 9
PU WILEY-BLACKWELL
PI HOBOKEN
PA 111 RIVER ST, HOBOKEN 07030-5774, NJ USA
SN 0885-3185
EI 1531-8257
J9 MOVEMENT DISORD
JI Mov. Disord.
PD JUL 15
PY 2016
VL 31
IS 7
BP 1062
EP 1066
DI 10.1002/mds.26592
PG 5
WC Clinical Neurology
SC Neurosciences & Neurology
GA DR5KW
UT WOS:000379942900024
PM 26971528
DA 2024-02-03
ER

PT J
AU Pandey, S
   Bajaj, BK
   Wadhwa, A
   Anand, KS
AF Pandey, Shweta
   Bajaj, Bhupender Kumar
   Wadhwa, Ankur
   Anand, Kuljeet Singh
TI Impact of sleep quality on the quality of life of patients with Parkinson's disease: a questionnaire based study
SO CLINICAL NEUROLOGY AND NEUROSURGERY
LA English
DT Article
DE Parkinson's disease; Sleep; Excessive daytime somnolence; Quality of life; Non-motor symptoms; Depression; Anxiety; PDQ39
ID disorders; symptoms; depression; prevalence; insomnia; nonmotor; anxiety
AB Objective: Poor sleep quality contributes to the inferior quality of life of patients with Parkinson's disease (PD) despite appropriate treatment of motor symptoms. The literature about the impact of sleep quality on quality of life of patients with PD is as yet sparse. Material and methods: One hundred patients of PD diagnosed as per UK Brain Bank criteria were assessed for severity and stage of PD using UPDRS and modified Hoehn &Yahr scales. The quality of sleep was assessed by Pittsburgh Sleep Quality Index and excessive daytime somnolence (EDS) was evaluated using Epworth Sleepiness Scale. Parkinson's Disease Questionnaire 39 (PDQ-39) was used to determine quality of life of the patients. Comorbid depression and anxiety were assessed using Inventory of Depressive Symptoms-Self Rated and Hamilton Anxiety Rating Scale. Pearson's correlation and multiple linear regressions were used to analyze relation of sleep quality with quality of life of patients. Results: Fifty patients had poor sleep quality. EDS was present in only 9 patients. Co-morbid depression and anxiety were present in 52 and 34 patients respectively. While the motor severity assessed by UPDRS-III was observed to adversely affect quality of life, it did not negatively impact quality of sleep. Higher score on UPDRS-total and UPDRS IV suggesting advanced disease correlated with poor sleep quality. Depression and anxiety were significantly more frequent in patients with poor sleep quality (p < 0.01). Patients with poor sleep quality had worse quality of life (r = 0.338, p < 0.05). Depression and anxiety were also observed to have significant negative impact on quality of life of PD patients (p < 0.01). Poor sleep quality was not found to be an independent predictor of quality of life using multiple linear regression analysis. Conclusion: Poor sleep quality along with comorbid depression, anxiety and advanced stage of disease is associated with poor quality of life. (C) 2016 Elsevier B.V. All rights reserved.
C1 [Pandey, Shweta; Bajaj, Bhupender Kumar; Wadhwa, Ankur; Anand, Kuljeet Singh] Dr RML Hosp, Postgrad Inst Med Educ & Res, Dept Neurol, New Delhi 110001, India.
C3 PGIMER Chandigarh
RP Bajaj, BK (corresponding author), Dr RML Hosp, PGIMER, Room 607,Adm Block PGIMER, New Delhi 110001, India.
EM docbajaj@yahoo.co.in
FU Statistics Division of PGIMER
CR [Anonymous], 1987, MACMIL HLTH INFO, V0, P0
   Arnulf I, 2002, NEUROLOGY, V58, P1019, DOI 10.1212/WNL.58.7.1019
   Barone P, 2009, MOVEMENT DISORD, V24, P1641, DOI 10.1002/mds.22643
   BUYSSE DJ, 1989, PSYCHIAT RES, V28, P193, DOI 10.1016/0165-1781(89)90047-4
   Caap-Ahlgren M, 2001, ARCH GERONTOL GERIAT, V32, P23, DOI 10.1016/S0167-4943(00)00087-X
   Gómez-Esteban JC, 2011, J NEUROL, V258, P494, DOI 10.1007/s00415-010-5786-y
   Carod-Artal FJ, 2008, PARKINSONISM RELAT D, V14, P102, DOI 10.1016/j.parkreldis.2007.06.011
   Dhawan V, 2006, AGE AGEING, V35, P220, DOI 10.1093/ageing/afj087
   Gjerstad MD, 2007, J NEUROL NEUROSUR PS, V78, P476, DOI 10.1136/jnnp.2006.100370
   Gomez-Esteban J. C., 2008, MOVEMENT DISORD, V23, P1428
   Havlikova E, 2011, J NEUROL, V258, P2222, DOI 10.1007/s00415-011-6098-6
   HUGHES AJ, 1992, J NEUROL NEUROSUR PS, V55, P181, DOI 10.1136/jnnp.55.3.181
   Kumar S, 2002, MOVEMENT DISORD, V17, P775, DOI 10.1002/mds.10167
   Kummer A, 2010, ARQ NEURO-PSIQUIAT, V68, P495, DOI 10.1590/S0004-282X2010000400005
   McKinlay A, 2008, PARKINSONISM RELAT D, V14, P37, DOI 10.1016/j.parkreldis.2007.05.009
   Meindorfner C, 2005, MOVEMENT DISORD, V20, P832, DOI 10.1002/mds.20412
   Merino-Andreu M, 2003, NEUROLOGY, V60, P1553, DOI 10.1212/01.WNL.0000058905.71369.97
   Chagas MHN, 2009, CURR PSYCHIATRY REV, V5, P29, DOI 10.2174/157340009787315253
   Oerlemans WGH, 2002, SLEEP MED, V3, P147, DOI 10.1016/S1389-9457(01)00127-7
   PETO V, 1995, QUAL LIFE RES, V4, P241, DOI 10.1007/BF02260863
   Politis M, 2010, MOVEMENT DISORD, V25, P1646, DOI 10.1002/mds.23135
   Rahman S, 2008, MOVEMENT DISORD, V23, P1428, DOI 10.1002/mds.21667
   Reijnders JSAM, 2008, MOVEMENT DISORD, V23, P183, DOI 10.1002/mds.21803
   Riedel O, 2010, J NEUROL, V257, P1073, DOI 10.1007/s00415-010-5465-z
   Scaravilli T, 2003, NEUROL SCI, V24, P209, DOI 10.1007/s10072-003-0134-y
   Skorvanek M, 2015, J NEUROL SCI, V353, P87, DOI 10.1016/j.jns.2015.04.013
   Tomlinson CL, 2010, MOVEMENT DISORD, V25, P2649, DOI 10.1002/mds.23429
   ZWEIG RM, 1989, ANN NEUROL, V26, P41, DOI 10.1002/ana.410260106
NR 28
TC 26
Z9 31
U1 0
U2 14
PU ELSEVIER SCIENCE BV
PI AMSTERDAM
PA PO BOX 211, 1000 AE AMSTERDAM, NETHERLANDS
SN 0303-8467
EI 1872-6968
J9 CLIN NEUROL NEUROSUR
JI Clin. Neurol. Neurosurg.
PD SEP 15
PY 2016
VL 148
IS 
BP 29
EP 34
DI 10.1016/j.clineuro.2016.06.014
PG 6
WC Clinical Neurology; Surgery
SC Neurosciences & Neurology; Surgery
GA DT9TA
UT WOS:000381844000006
PM 27372436
DA 2024-02-03
ER

PT J
AU Dafsari, HS
   Reddy, P
   Herchenbach, C
   Wawro, S
   Petry-Schmelzer, JN
   Visser-Vandewalle, V
   Rizos, A
   Silverdale, M
   Ashkan, K
   Samuel, M
   Evans, J
   Huber, CA
   Fink, GR
   Antonini, A
   Chaudhuri, KR
   Martinez-Martin, P
   Timmermann, L
AF Dafsari, Haidar Salimi
   Reddy, Prashanth
   Herchenbach, Christiane
   Wawro, Stefanie
   Petry-Schmelzer, Jan Niklas
   Visser-Vandewalle, Veerle
   Rizos, Alexandra
   Silverdale, Monty
   Ashkan, Keyoumars
   Samuel, Michael
   Evans, Julian
   Huber, Carlo A.
   Fink, Gereon R.
   Antonini, Angelo
   Chaudhuri, K. Ray
   Martinez-Martin, Pablo
   Timmermann, Lars
TI Beneficial Effects of Bilateral Subthalamic Stimulation on Non-Motor Symptoms in Parkinson's Disease
SO BRAIN STIMULATION
LA English
DT Article
DE Deep brain stimulation; Nonmotor symptoms; Quality of life; Non-Motor Symptom Scale
ID deep-brain-stimulation; quality-of-life; olfactory function; intrajejunal levodopa; conventional therapy; nucleus stimulation; motor impairments; multicenter; impact; sleep
AB Background: STN-DBS is well established to improve motor symptoms and quality of life in patients with PD. While non-motor symptoms are crucial for quality of life in these patients, only neuropsychiatric and neuropsychological symptoms have been systematically studied in a longitudinal design so far. However, these are only a part of the non-motor symptoms spectrum. Hypothesis: We hypothesized that STN-DBS is associated with a beneficial effect on a range of non-motor symptoms. Methods: In this multicenter, open, prospective, international study (EuroInf-study, UKCRN10084/ DRKS00006735) we investigated non-motor effects of STN-DBS in "real-life" use. We evaluated Nonmotor Symptom Scale, and Questionnaire, PD Questionnaire-8, Scales for Outcomes of PD motor examination and complications, and activities of daily living preoperatively and at 6 months follow-up in 60 consecutive patients (35 male, mean age: 61.6 +/- 7.8 years, mean disease duration: 10.4 +/- 4.2 years). Results: All outcomes improved significantly at 6 months follow-up (PD Questionaire-8, p = 0.006; activities of daily living, p = 0.012; all others, p < 0.001; Wilcoxon signed-rank, respectively paired t-test; Bonferroni-correction). Post-hoc analyses of Non-motor Symptom Scale domains showed a significant reduction of sleep/fatigue and miscellaneous domains (p = 0.001), perceptual problems/hallucinations (p = 0.036), and urinary (p = 0.018) scores. Effect sizes were "moderate" for Non-motor Symptom Scale, and motor complications, "large" for motor examination, and "small" for other outcomes.
C1 [Dafsari, Haidar Salimi; Herchenbach, Christiane; Wawro, Stefanie; Petry-Schmelzer, Jan Niklas; Huber, Carlo A.; Fink, Gereon R.; Timmermann, Lars] Univ Hosp Cologne, Dept Neurol, Cologne, Germany.
   [Reddy, Prashanth; Rizos, Alexandra; Ashkan, Keyoumars; Samuel, Michael; Chaudhuri, K. Ray] Kings Coll Hosp London, Natl Parkinson Fdn, Int Ctr Excellence, London, England.
   [Visser-Vandewalle, Veerle] Univ Hosp Cologne, Dept Stereotaxy & Funct Neurosurg, Cologne, Germany.
   [Silverdale, Monty; Evans, Julian] Salford Royal Fdn Trust, Dept Neurol & Neurosurg, Manchester, England.
   [Antonini, Angelo] IRCCS Hosp San Camillo, Parkinson Dis & Movement Disorders Unit, Venice, Italy.
   [Martinez-Martin, Pablo] Carlos III Inst Hlth, Natl Ctr Epidemiol, Madrid, Spain.
   [Martinez-Martin, Pablo] Carlos III Inst Hlth, CIBERNED, Madrid, Spain.
C3 University of Cologne; King's College Hospital NHS Foundation Trust; King's College Hospital; University of Cologne; Salford Royal NHS Foundation Trust; IRCCS Ospedale San Camillo; Instituto de Salud Carlos III; Instituto de Salud Carlos III; CIBERNED
RP Dafsari, HS (corresponding author), Univ Hosp Cologne, Dept Neurol, Cologne, Germany.
EM haidar.dafsari@uk-koeln.de; lars.timmermann@uk-koeln.de
FU German Research Foundation (Clinical Research Group 219); National Institute of Health Research (NIHR) Mental Health Biomedical Research Centre and Dementia Unit at South London; Maudsley NHS Foundation Trust; King's College London; Medtronic; Koeln Fortune Program
CR Alessandro S, 2010, J NEUROL SCI, V289, P44, DOI 10.1016/j.jns.2009.08.017
   Arai E, 2012, BRAIN, V135, P1478, DOI 10.1093/brain/aws086
   Barone P, 2009, MOVEMENT DISORD, V24, P1641, DOI 10.1002/mds.22643
   Castelli L, 2006, EUR NEUROL, V55, P136, DOI 10.1159/000093213
   Chaudhuri KR, 2006, MOVEMENT DISORD, V21, P916, DOI 10.1002/mds.20844
   Chou KL, 2013, PARKINSONISM RELAT D, V19, P966, DOI 10.1016/j.parkreldis.2013.06.010
   Cohen J., 1977, STATISTICAL POWER ANALYSIS FOR THE BEHAVIORAL SCIENCES, V0, PP19, DOI 10.1016/B978-0-12-179060-8.50007-4
   Cury RG, 2014, NEUROLOGY, V83, P1403, DOI 10.1212/WNL.0000000000000887
   Deuschl G, 2006, NEW ENGL J MED, V355, P896, DOI 10.1056/NEJMoa060281
   Erro R, 2013, PLOS ONE, V8, P0, DOI 10.1371/journal.pone.0070244
   Espay AJ, 2010, MOVEMENT DISORD, V25, P1456, DOI 10.1002/mds.23111
   Fabbri M, 2015, EUR J NEUROL, V22, P207, DOI 10.1111/ene.12396
   Follett KA, 2010, NEW ENGL J MED, V362, P2077, DOI 10.1056/NEJMoa0907083
   Frankemolle AMM, 2010, BRAIN, V133, P746, DOI 10.1093/brain/awp315
   Guo XD, 2008, STEREOT FUNCT NEUROS, V86, P237, DOI 10.1159/000131662
   Haehner A, 2013, MOVEMENT DISORD, V28, P2023, DOI 10.1002/mds.25661
   Herzog J, 2008, BRAIN, V131, P132, DOI 10.1093/brain/awm254
   Honig H, 2009, MOVEMENT DISORD, V24, P1468, DOI 10.1002/mds.22596
   HUGHES AJ, 1992, J NEUROL NEUROSUR PS, V55, P181, DOI 10.1136/jnnp.55.3.181
   Hummel T, 2005, J NEURAL TRANSM, V112, P669, DOI 10.1007/s00702-004-0207-y
   Hwynn N, 2011, PARKINSONS DIS, V2011, P0
   Iranzo A, 2002, J NEUROL NEUROSUR PS, V72, P661, DOI 10.1136/jnnp.72.5.661
   Jahanshahi M, 2000, BRAIN, V123, P1142, DOI 10.1093/brain/123.6.1142
   Jenkinson C, 1997, AGE AGEING, V26, P353, DOI 10.1093/ageing/26.5.353
   Jenkinson C, 1997, PSYCHOL HEALTH, V12, P805, DOI 10.1080/08870449708406741
   Koss AM, 2005, ANN NEUROL, V58, P168, DOI 10.1002/ana.20525
   Marinus J, 2004, J NEUROL NEUROSUR PS, V75, P388, DOI 10.1136/jnnp.2003.017509
   Martínez-Martín P, 2005, J CLIN EPIDEMIOL, V58, P674, DOI 10.1016/j.jclinepi.2004.09.014
   Martínez-Martín P, 2002, MOVEMENT DISORD, V17, P372, DOI 10.1002/mds.10044
   Martinez-Martin P, 2015, MOVEMENT DISORD, V30, P510, DOI 10.1002/mds.26067
   Martinez-Martin P, 2011, J PARKINSON DIS, V1, P197, DOI 10.3233/JPD-2011-11037
   Martinez-Martin P, 2012, THER ADV NEUROL DISO, V5, P105, DOI 10.1177/1756285611431974
   Martinez-Martin P, 2011, MOVEMENT DISORD, V26, P399, DOI 10.1002/mds.23462
   Monaca C, 2004, J NEUROL, V251, P214, DOI 10.1007/s00415-004-0305-7
   Nazzaro JM, 2011, PARKINSONISM RELAT D, V17, P606, DOI 10.1016/j.parkreldis.2011.05.009
   Ortega-Cubero S, 2013, PARKINSONISM RELAT D, V19, P543, DOI 10.1016/j.parkreldis.2013.02.001
   Petit GH, 2013, PLOS ONE, V8, P0, DOI 10.1371/journal.pone.0060691
   Reddy P, 2012, CLIN NEUROPHARMACOL, V35, P205, DOI 10.1097/WNF.0b013e3182613dea
   Reich MM, 2011, BASAL GANGLIA, V1, P131, DOI 10.1016/j.baga.2011.08.002
   Seif C, 2004, ANN NEUROL, V55, P118, DOI 10.1002/ana.10806
   Stemper B, 2006, NEUROLOGY, V67, P1781, DOI 10.1212/01.wnl.0000244416.30605.f1
   Storch A, 2013, NEUROLOGY, V80, P800, DOI 10.1212/WNL.0b013e318285c0ed
   Stowe R, 2011, MOVEMENT DISORD, V26, P587, DOI 10.1002/mds.23517
   Todorova Antoniya, 2014, PRACT NEUROL, V14, P310, DOI 10.1136/practneurol-2013-000741
   Tomlinson CL, 2010, MOVEMENT DISORD, V25, P2649, DOI 10.1002/mds.23429
   Trachani E, 2010, CLIN NEUROL NEUROSUR, V112, P213, DOI 10.1016/j.clineuro.2009.11.015
   Varma TRK, 2003, J NEUROL NEUROSUR PS, V74, P170, DOI 10.1136/jnnp.74.2.170
   Weaver FM, 2009, JAMA-J AM MED ASSOC, V301, P63, DOI 10.1001/jama.2008.929
   Witt K, 2008, LANCET NEUROL, V7, P605, DOI 10.1016/S1474-4422(08)70114-5
   Wolz M, 2012, PARKINSONISM RELAT D, V18, P994, DOI 10.1016/j.parkreldis.2012.05.011
   Yoshida F, 2009, STEREOT FUNCT NEUROS, V87, P45, DOI 10.1159/000195719
   Zis P, 2014, J PARKINSON DIS, V4, P541, DOI 10.3233/JPD-140372
NR 52
TC 77
Z9 78
U1 0
U2 11
PU ELSEVIER SCIENCE INC
PI NEW YORK
PA STE 800, 230 PARK AVE, NEW YORK, NY 10169 USA
SN 1935-861X
EI 1876-4754
J9 BRAIN STIMUL
JI Brain Stimul.
PD JAN-FEB 15
PY 2016
VL 9
IS 1
BP 78
EP 85
DI 10.1016/j.brs.2015.08.005
PG 8
WC Clinical Neurology; Neurosciences
SC Neurosciences & Neurology
GA DA8XF
UT WOS:000368089500011
PM 26385442
DA 2024-02-03
ER

PT J
AU Fernández-Pajarín, G
   Sesar, A
   Ares, B
   Castro, A
AF Fernandez-Pajarin, Gustavo
   Sesar, Angel
   Ares, Begona
   Castro, Alfonso
TI Evaluating the Efficacy of Nocturnal Continuous Subcutaneous Apomorphine Infusion in Sleep Disorders in Advanced Parkinson's Disease: The APO-NIGHT Study
SO JOURNAL OF PARKINSONS DISEASE
LA English
DT Article
DE Apomorphine infusion; advanced Parkinson's disease; sleep disturbances; nocturnal hypokinesia
ID motor
AB Background: There are not many data about the beneficial effect of nocturnal continuous subcutaneous apomorphine infusion (NCSAI) over sleep disturbances in advanced Parkinson's disease (PD). Objective: Evaluate the effect of the NCSAI in sleeping problems and insomnia due to nocturnal hypokinesia in advanced PD. Methods: We assessed 17 advanced PD patients with several sleep disturbances measured by SCOPA-SLEEP and PDSS scales. All the patients were on apomorphine infusion during daytime. This therapy was extended to nighttime. We evaluated the patients before the onset and after six weeks with NCSAI. Results: NCSAI allowed highly significant improvements in SCOPA-SLEEP and PDSS scales (p< 0.0001), and daytime somnolence. NCSAI was well tolerated with no major adverse effects were noticed. Conclusion: This study shows and confirms the efficacy of NCSAI on the sleep disturbances related to advanced PD. We provide an easy protocol to start this therapy.
C1 [Fernandez-Pajarin, Gustavo; Sesar, Angel; Ares, Begona; Castro, Alfonso] Univ Santiago, Hosp Clin, Dept Neurol, Movement Disorders Unit, Santiago, Spain.
C3 Complexo Hospitalario Universitario de Santiago de Compostela; Universidade de Santiago de Compostela
RP Fernández-Pajarín, G (corresponding author), Univ Santiago, Hosp Clin, Dept Neurol, Movement Disorders Unit, Santiago, Spain.
EM gferpaj@gmail.com
CR Bhidayasiri R, 2016, PARKINSONISM RELAT D, V22, PS127, DOI 10.1016/j.parkreldis.2015.09.049
   Borgemeester RWK, 2016, PARKINSONISM RELAT D, V23, P17, DOI 10.1016/j.parkreldis.2015.11.013
   Chaudhuri KR, 2009, PARKINSONISM RELAT D, V15, PS101, DOI 10.1016/S1353-8020(09)70845-4
   Chaudhuri KR, 2002, J NEUROL NEUROSUR PS, V73, P629, DOI 10.1136/jnnp.73.6.629
   España RA, 2011, SLEEP, V34, P845, DOI 10.5665/SLEEP.1112
   Ferreira JJ, 2006, EUR J NEUROL, V13, P209, DOI 10.1111/j.1468-1331.2006.01262.x
   Ruiz PJG, 2006, MOVEMENT DISORD, V21, P727, DOI 10.1002/mds.20852
   Hauw JJ, 2011, J NEUROPATH EXP NEUR, V70, P243, DOI 10.1097/NEN.0b013e318211488e
   HUGHES AJ, 1992, J NEUROL NEUROSUR PS, V55, P181, DOI 10.1136/jnnp.55.3.181
   LeWitt PA, 2004, NEUROLOGY, V62, PS8, DOI 10.1212/WNL.62.6_suppl_4.S8
   Marinus J, 2003, SLEEP, V26, P1049, DOI 10.1093/sleep/26.8.1049
   Martinez-Martin P, 2011, J PARKINSON DIS, V1, P197, DOI 10.3233/JPD-2011-11037
   Reuter I, 1999, ACTA NEUROL SCAND, V100, P163
   Schrempf W, 2014, J PARKINSON DIS, V4, P211, DOI 10.3233/JPD-130301
   Suzuki K, 2015, CURR NEUROL NEUROSCI, V15, P0, DOI 10.1007/s11910-015-0525-5
   Swick TJ, 2012, PARKINSONS DIS-US, V2012, P0, DOI 10.1155/2012/205471
   Todorova A, 2013, PARKINSONISM RELAT D, V19, P1073, DOI 10.1016/j.parkreldis.2013.08.012
   Wenzel K, 2014, EXPERT REV NEUROTHER, V14, P833, DOI 10.1586/14737175.2014.928202
   Wolters EC, 2006, J NEURAL TRANSM-SUPP, V0, P309
NR 19
TC 15
Z9 15
U1 0
U2 0
PU IOS PRESS
PI AMSTERDAM
PA NIEUWE HEMWEG 6B, 1013 BG AMSTERDAM, NETHERLANDS
SN 1877-7171
EI 1877-718X
J9 J PARKINSON DIS
JI J. Parkinsons Dis.
PD JUN 15
PY 2016
VL 6
IS 4
BP 787
EP 792
DI 10.3233/JPD-160886
PG 6
WC Neurosciences
SC Neurosciences & Neurology
GA EH0CO
UT WOS:000391430300015
PM 27662329
DA 2024-02-03
ER

PT J
AU Pagano, G
   Molloy, S
   Bain, PG
   Rabiner, EA
   Chaudhuri, KR
   Brooks, DJ
   Pavese, N
AF Pagano, Gennaro
   Molloy, Sophie
   Bain, Peter G.
   Rabiner, Eugenii A.
   Chaudhuri, K. Ray
   Brooks, David J.
   Pavese, Nicola
TI Sleep problems and hypothalamic dopamine D3 receptor availability in Parkinson disease
SO NEUROLOGY
LA English
DT Article
ID excessive daytime sleepiness; japanese patients; scale; dysfunction; binding
AB Objective: To investigate the relationship between hypothalamic D3 dopamine receptor availability and severity of sleep problems in Parkinson disease (PD). Methods: Twelve patients were assessed with PET and the high-affinity dopamine D3 receptor radioligand [C-11]-propyl-hexahydro-naphtho-oxazin ([C-11]-PHNO). Severity of sleep problems was rated with appropriate subitems of the Unified Parkinson's Disease Rating Scale part I (patient questionnaire) and the Epworth Sleepiness Scale. Results: We found that lower dopamine D3 receptor availability measured with [11C]-PHNO PET was associated with greater severity of excessive daytime sleepiness but not with problems of falling asleep or insomnia. Conclusion: In our cohort of patients with PD, the occurrence of excessive daytime sleepiness was linked to reductions in hypothalamic dopamine D3 receptor availability. If these preliminary findings are confirmed in larger cohorts of patients with polysomnographic characterization, selective pharmacologic modulation of the dopaminergic D3 system could be used to increase daytime alertness in patients with PD.
C1 [Pagano, Gennaro; Bain, Peter G.; Brooks, David J.; Pavese, Nicola] Imperial Coll London, Div Brain Sci, London, England.
   [Molloy, Sophie] Imperial Coll NHS Trust, London, England.
   [Rabiner, Eugenii A.] Imanova Ltd, London, England.
   [Rabiner, Eugenii A.] Kings Coll London, Natl Parkinson Fdn, Int Ctr Excellence, London, England.
   Natl Inst Hlth Res, Biomed Res Ctr, London, England.
   Kings Coll London, London, England.
   [Brooks, David J.; Pavese, Nicola] Newcastle Univ, Inst Neurosci, Newcastle Upon Tyne, Tyne & Wear, England.
   [Brooks, David J.; Pavese, Nicola] Univ Aarhus, Inst Clin Med, Aarhus, Denmark.
C3 Imperial College London; University of London; King's College London; University of London; King's College London; Newcastle University - UK; Aarhus University
RP Pavese, N (corresponding author), Imperial Coll London, Div Brain Sci, London, England.; Pavese, N (corresponding author), Newcastle Univ, Inst Neurosci, Newcastle Upon Tyne, Tyne & Wear, England.; Pavese, N (corresponding author), Univ Aarhus, Inst Clin Med, Aarhus, Denmark.
EM nicola.pavese@imperial.ac.uk
FU MRC [MC_U120036861, G1100810] Funding Source: UKRI; Medical Research Council [G1100810, MC_U120036861] Funding Source: researchfish
CR [Anonymous], 2012, PARKINSONISM RELAT D, V0, P0, DOI DOI 10.1016/S1353-8020(11)70174-2
   Baldo BA, 2003, J COMP NEUROL, V464, P220, DOI 10.1002/cne.10783
   Busková J, 2011, J NEUROL, V258, P2254, DOI 10.1007/s00415-011-6109-7
   Chaudhuri KR, 2007, MOVEMENT DISORD, V22, P1901, DOI 10.1002/mds.21596
   Chaudhuri KR, 2002, J NEUROL NEUROSUR PS, V73, P629, DOI 10.1136/jnnp.73.6.629
   FOLSTEIN MF, 1975, J PSYCHIAT RES, V12, P189, DOI 10.1016/0022-3956(75)90026-6
   Fronczek R, 2007, BRAIN, V130, P1577, DOI 10.1093/brain/awm090
   Goetz CG, 2008, MOVEMENT DISORD, V23, P2129, DOI 10.1002/mds.22340
   HAMILTON M, 1960, J NEUROL NEUROSUR PS, V23, P56, DOI 10.1136/jnnp.23.1.56
   Happe S, 2007, J NEUROL, V254, P1037, DOI 10.1007/s00415-006-0483-6
   Hilker R, 2003, CLIN NEUROL NEUROSUR, V105, P262, DOI 10.1016/S0303-8467(03)00058-1
   Högl B, 2010, MOVEMENT DISORD, V25, P2704, DOI 10.1002/mds.23190
   HUGHES AJ, 1992, J NEUROL NEUROSUR PS, V55, P181, DOI 10.1136/jnnp.55.3.181
   JOHNS MW, 1991, SLEEP, V14, P540, DOI 10.1093/sleep/14.6.540
   Kaynak D, 2005, EUR J NEUROL, V12, P199, DOI 10.1111/j.1468-1331.2004.00971.x
   Kotagal V, 2012, ANN NEUROL, V71, P560, DOI 10.1002/ana.22691
   Li Y, 2005, J NEUROSCI, V25, P173, DOI 10.1523/JNEUROSCI.4015-04.2005
   Marras C, 2016, MOVEMENT DISORD, V31, P1095, DOI 10.1002/mds.26510
   Matsui H, 2006, SLEEP, V29, P917, DOI 10.1093/sleep/29.7.917
   Moore RY, 2008, NEUROBIOL DIS, V29, P381, DOI 10.1016/j.nbd.2007.09.004
   Ondo WG, 2001, NEUROLOGY, V57, P1392, DOI 10.1212/WNL.57.8.1392
   Pavese N, 2011, NEUROIMAGE, V56, P1463, DOI 10.1016/j.neuroimage.2011.03.012
   Politis M, 2008, EXP NEUROL, V214, P112, DOI 10.1016/j.expneurol.2008.07.021
   Rabiner EA, 2008, NEUROIMAGE, V41, PT39, DOI 10.1016/j.neuroimage.2008.04.213
   Rabiner EA, 2009, SYNAPSE, V63, P782, DOI 10.1002/syn.20658
   Sauerbier A, 2016, PARKINSONISM RELAT D, V22, PS41, DOI 10.1016/j.parkreldis.2015.09.027
   Simuni T, 2015, MOVEMENT DISORD, V30, P1371, DOI 10.1002/mds.26248
   Suzuki K, 2008, J NEUROL SCI, V271, P47, DOI 10.1016/j.jns.2008.03.008
   Suzuki K, 2007, MOVEMENT DISORD, V22, P1245, DOI 10.1002/mds.21257
   Suzuki K, 2015, CURR NEUROL NEUROSCI, V15, P0, DOI 10.1007/s11910-015-0525-5
   Tan EK, 2002, NEUROLOGY, V58, P465, DOI 10.1212/WNL.58.3.465
   Tandberg E, 1999, MOVEMENT DISORD, V14, P922, DOI 10.1002/1531-8257(199911)14:6<922::AID-MDS1003>3.0.CO;2-7
   Tomlinson CL, 2010, MOVEMENT DISORD, V25, P2649, DOI 10.1002/mds.23429
   Tziortzi AC, 2011, NEUROIMAGE, V54, P264, DOI 10.1016/j.neuroimage.2010.06.044
   Ylikoski A, 2015, SLEEP MED, V16, P540, DOI 10.1016/j.sleep.2014.12.010
NR 36
TC 29
Z9 32
U1 0
U2 7
PU LIPPINCOTT WILLIAMS & WILKINS
PI PHILADELPHIA
PA TWO COMMERCE SQ, 2001 MARKET ST, PHILADELPHIA, PA 19103 USA
SN 0028-3878
EI 1526-632X
J9 NEUROLOGY
JI Neurology
PD DEC 6
PY 2016
VL 87
IS 23
BP 2451
EP 2456
DI 10.1212/WNL.0000000000003396
PG 6
WC Clinical Neurology
SC Neurosciences & Neurology
GA EI1MQ
UT WOS:000392241900015
PM 27807182
DA 2024-02-03
ER

PT J
AU Estrada-Bellmann, I
   Camara-Lemarroy, CR
   Calderon-Hernandez, HJ
   Rocha-Anaya, JJ
   Villareal-Velazquez, HJ
AF Estrada-Bellmann, Ingrid
   Camara-Lemarroy, Carlos R.
   Calderon-Hernandez, Hector J.
   Rocha-Anaya, Jonathan J.
   Villareal-Velazquez, Hector J.
TI Non-motor symptoms and quality of life in patients with Parkinson's disease in Northeastern Mexico
SO ACTA NEUROLOGICA BELGICA
LA English
DT Article
DE Parkinson's disease; Non-motor symptoms; Quality of life; Cognition; Sleep
ID prevalence; impact; scale
AB Parkinson's disease (PD) is a multisystem disorder, and besides the classical motor symptoms it is now known that patients also suffer from a variety of non-motor symptoms that adversely affect quality of life (QOL). Since data on Hispanic populations on this issue are scarce, our aim was to study the association of non-motor symptoms and QOL in patients with PD. This study is a cross-sectional observational study involving patients with PD using the following instruments: Quality of Life Questionnaire (PDQ-8), Unified Parkinson's Disease Rating Scale part III (UPDRS part III), and Non-Motor Symptom Scale (NMSS). We included 52 patients, with a median age of 64 years. Sleep/fatigue and mood/cognitive domains were the most common non-motor symptoms. Only sleep/fatigue, mood/cognition and gastrointestinal domains were associated with worse PDQ-8 scores. After adjusting for confounding variables, NMSS scores were significantly associated with a high PDQ-8 score. Higher NMSS scores were associated with and predicted higher PDQ-8 scores. The focus of management in PD should shift to a comprehensive strategy that incorporates care of non-motor symptoms and improves QOL.
C1 [Estrada-Bellmann, Ingrid; Camara-Lemarroy, Carlos R.; Calderon-Hernandez, Hector J.; Rocha-Anaya, Jonathan J.; Villareal-Velazquez, Hector J.] Univ Auto noma Nuevo Leon, Serv Neurol, Hosp Univ Dr Jose E Gonzalez, Madero & Gonzalitos S-N, Monterrey 64700, Nuevo Leon, Mexico.
C3 Universidad Autonoma de Nuevo Leon; University Hospital Autonomous University of Nuevo Leon
RP Camara-Lemarroy, CR (corresponding author), Univ Auto noma Nuevo Leon, Serv Neurol, Hosp Univ Dr Jose E Gonzalez, Madero & Gonzalitos S-N, Monterrey 64700, Nuevo Leon, Mexico.
EM crcamara83@hotmail.com
CR Barone P, 2009, MOVEMENT DISORD, V24, P1641, DOI 10.1002/mds.22643
   Breen KC, 2013, J NEURAL TRANSM, V120, P531, DOI 10.1007/s00702-012-0928-2
   Chaudhuri KR, 2011, PARKINSONISM RELAT D, V17, P717, DOI 10.1016/j.parkreldis.2011.02.018
   Chaudhuri KR, 2007, MOVEMENT DISORD, V22, P1901, DOI 10.1002/mds.21596
   Chen JJ, 2013, PHARMACOTHERAPY, V33, P972, DOI 10.1002/phar.1314
   Duncan GW, 2014, MOVEMENT DISORD, V29, P195, DOI 10.1002/mds.25664
   Gallagher DA, 2010, MOVEMENT DISORD, V25, P2493, DOI 10.1002/mds.23394
   Goetz CG, 2003, MOVEMENT DISORD, V18, P738, DOI 10.1002/mds.10473
   Jenkinson C, 1997, PSYCHOL HEALTH, V12, P805, DOI 10.1080/08870449708406741
   Khoo TK, 2013, NEUROLOGY, V80, P276, DOI 10.1212/WNL.0b013e31827deb74
   Lee CN, 2013, J NEUROL SCI, V327, P15, DOI 10.1016/j.jns.2013.01.034
   Li HJ, 2010, MOVEMENT DISORD, V25, P2740, DOI 10.1002/mds.23368
   Martinez-Martin P, 2009, NEUROLOGY, V73, P1584, DOI 10.1212/WNL.0b013e3181c0d416
   Martinez-Martin P, 2011, J NEUROL SCI, V310, P12, DOI 10.1016/j.jns.2011.05.006
   Rodríguez-Violante M, 2013, ARCH MED RES, V44, P110, DOI 10.1016/j.arcmed.2013.01.005
   Rodríguez-Violante M, 2010, CLIN NEUROL NEUROSUR, V112, P883, DOI 10.1016/j.clineuro.2010.07.021
   Salat-Foix D, 2012, EXPERT REV NEUROTHER, V12, P239, DOI 10.1586/ERN.11.192
   Santos-García D, 2013, J NEUROL SCI, V332, P136, DOI 10.1016/j.jns.2013.07.005
   Song Y, 2014, NEUROL SCI, V35, P1991, DOI 10.1007/s10072-014-1879-1
   Uitti Ryan J, 2012, PARKINSONISM RELAT DISORD, V18 Suppl 1, PS34, DOI 10.1016/S1353-8020(11)70013-X
   Weerkamp NJ, 2013, J AM GERIATR SOC, V61, P1714, DOI 10.1111/jgs.12458
   Weintraub D, 2004, J AM GERIATR SOC, V52, P784, DOI 10.1111/j.1532-5415.2004.52219.x
NR 22
TC 11
Z9 11
U1 0
U2 5
PU SPRINGER HEIDELBERG
PI HEIDELBERG
PA TIERGARTENSTRASSE 17, D-69121 HEIDELBERG, GERMANY
SN 0300-9009
EI 2240-2993
J9 ACTA NEUROL BELG
JI Acta Neurol. Belg.
PD JUN 15
PY 2016
VL 116
IS 2
BP 157
EP 161
DI 10.1007/s13760-015-0544-7
PG 5
WC Clinical Neurology; Neurosciences
SC Neurosciences & Neurology
GA DM5OF
UT WOS:000376398500006
PM 26424539
DA 2024-02-03
ER

PT J
AU Prakash, KM
   Nadkarni, NV
   Lye, WK
   Yong, MH
   Tan, EK
AF Prakash, K. M.
   Nadkarni, N. V.
   Lye, W. -K.
   Yong, M. -H.
   Tan, E. -K.
TI The impact of non-motor symptoms on the quality of life of Parkinson's disease patients: a longitudinal study
SO EUROPEAN JOURNAL OF NEUROLOGY
LA English
DT Article
DE longitudinal study; non-motor symptoms; Parkinson's disease; quality of life
ID cognitive impairment; progression; disability; burden; motor; multicenter; prevalence; levodopa; germany; people
AB Background and purposeNon-motor symptoms (NMSs) are common amongst patients with Parkinson's disease (PD); however, little is known about their influence on the health-related quality of life (QoL) over a defined follow-up period. The study was aimed to establish the impact of NMSs on the QoL of patients with PD over a 2-year follow-up period. MethodA total of 227 newly referred PD patients were prospectively recruited between 2013 and 2014. The Non-Motor Symptoms Scale was used to evaluate NMSs burden whilst QoL was assessed with the Parkinson's Disease Questionnaire-39 items. Motor disabilities were assessed using the Part III (motor) Unified Parkinson's Disease Rating Scale (UPDRSm). ResultsThe mean age was 64.37 (10.18) years; 59.9% were males and a majority (89.0%) were ethnic Chinese. Almost 65% were unemployed and 84.6% had attained no more than secondary level of education. In the univariate analysis, total NMSs burden, age, gender, subsequent visit, Hoehn and Yahr staging, disease duration and UPDRSm score were individually predictive of change in the Parkinson's Disease Questionnaire Summary Index score from baseline to follow-up visit. However, in the multivariate analysis, total NMSs burden significantly predicted the QoL scores whilst motor scores did not. Specifically, NMS domains 2 (sleep/fatigue), 3 (mood/apathy) and 5 (attention/memory) were most significantly predictive of QoL change. ConclusionUnlike motor disabilities, NMSs burden, in particular sleep, mood and attention, have a significant impact on the QoL of PD patients over a 2-year follow-up period.
C1 [Prakash, K. M.; Yong, M. -H.; Tan, E. -K.] Singapore Gen Hosp, Dept Neurol, Acad Level 4,20 Coll Rd, Singapore 169856, Singapore.
   [Prakash, K. M.; Tan, E. -K.] Natl Inst Neurosci, Dept Neurol, Singapore, Singapore.
   [Prakash, K. M.; Tan, E. -K.] Duke NUS Grad Med Sch, Singapore, Singapore.
   [Nadkarni, N. V.; Lye, W. -K.] Duke NUS Grad Med Sch, Ctr Quantitat Med, Singapore, Singapore.
C3 Singapore General Hospital; National Neuroscience Institute (NNI); National University of Singapore; National University of Singapore
RP Prakash, KM (corresponding author), Singapore Gen Hosp, Dept Neurol, Acad Level 4,20 Coll Rd, Singapore 169856, Singapore.
EM gnrpk@sgh.com.sg
FU Health Services Research Competitive Research Grant [HSRG/0035/2013]
CR Alves G, 2005, NEUROLOGY, V65, P1436, DOI 10.1212/01.wnl.0000183359.50822.f2
   Antonini A, 2012, J NEUROL, V259, P2621, DOI 10.1007/s00415-012-6557-8
   Barone P, 2009, MOVEMENT DISORD, V24, P1641, DOI 10.1002/mds.22643
   Chaudhuri KR, 2007, MOVEMENT DISORD, V22, P1901, DOI 10.1002/mds.21596
   Dorsey ER, 2007, NEUROLOGY, V68, P384, DOI 10.1212/01.wnl.0000247740.47667.03
   Erro R, 2013, J NEUROL NEUROSUR PS, V84, P14, DOI 10.1136/jnnp-2012-303419
   Fahn S, 2004, NEW ENGL J MED, V351, P2498
   Fahn S., 1987, RECENT DEV PARKINSON, V22, P672, DOI 10.1002/ana.410220556
   Gan J, 2014, J CLIN NEUROSCI, V21, P751, DOI 10.1016/j.jocn.2013.07.015
   Hely MA, 2005, MOVEMENT DISORD, V20, P190, DOI 10.1002/mds.20324
   HOEHN MM, 1967, NEUROLOGY, V17, P427, DOI 10.1212/WNL.17.5.427
   HUGHES AJ, 1992, J NEUROL NEUROSUR PS, V55, P181, DOI 10.1136/jnnp.55.3.181
   KUA EH, 1992, ACTA PSYCHIAT SCAND, V85, P119, DOI 10.1111/j.1600-0447.1992.tb01454.x
   Leonardi M, 2012, PARKINSONISM RELAT D, V18, P35, DOI 10.1016/j.parkreldis.2011.08.011
   Li HJ, 2010, MOVEMENT DISORD, V25, P2740, DOI 10.1002/mds.23368
   Martinez-Martin P, 2009, NEUROLOGY, V73, P1584, DOI 10.1212/WNL.0b013e3181c0d416
   Martinez-Martin P, 2011, MOVEMENT DISORD, V26, P399, DOI 10.1002/mds.23462
   Müller T, 2010, EUR J NEUROL, V17, P1365, DOI 10.1111/j.1468-1331.2010.03033.x
   Pedersen KF, 2013, JAMA NEUROL, V70, P580, DOI 10.1001/jamaneurol.2013.2110
   PETO V, 1995, QUAL LIFE RES, V4, P241, DOI 10.1007/BF02260863
   Prakash KM, 2015, PARKINSONISM RELAT D, V21, P843, DOI 10.1016/j.parkreldis.2015.04.017
   Qin ZH, 2009, PARKINSONISM RELAT D, V15, P767, DOI 10.1016/j.parkreldis.2009.05.011
   Santos-García D, 2013, J NEUROL SCI, V332, P136, DOI 10.1016/j.jns.2013.07.005
   Schrag A, 2000, BRIT MED J, V321, P21, DOI 10.1136/bmj.321.7252.21
   Schwab RS., 1969, THIRD SYMPOSIUM ON PARKINSONS DISEASE, V0, P152
   Shearer J, 2012, J NEUROL, V259, P462, DOI 10.1007/s00415-011-6202-y
   Song W, 2014, PARKINSONISM RELAT D, V20, P149, DOI 10.1016/j.parkreldis.2013.10.005
   Tomlinson CL, 2010, MOVEMENT DISORD, V25, P2649, DOI 10.1002/mds.23429
   Visser M, 2009, VALUE HEALTH, V12, P392, DOI 10.1111/j.1524-4733.2008.00430.x
   Vu TC, 2012, BRIT J CLIN PHARMACO, V74, P267, DOI 10.1111/j.1365-2125.2012.04192.x
   Winter Y, 2010, EUR J NEUROL, V17, P1156, DOI 10.1111/j.1468-1331.2010.02984.x
   Zhu KD, 2013, MOVEMENT DISORD, V28, P755, DOI 10.1002/mds.25389
NR 32
TC 132
Z9 144
U1 0
U2 19
PU WILEY-BLACKWELL
PI HOBOKEN
PA 111 RIVER ST, HOBOKEN 07030-5774, NJ USA
SN 1351-5101
EI 1468-1331
J9 EUR J NEUROL
JI Eur. J. Neurol.
PD MAY 15
PY 2016
VL 23
IS 5
BP 854
EP 860
DI 10.1111/ene.12950
PG 7
WC Clinical Neurology; Neurosciences
SC Neurosciences & Neurology
GA DJ6RV
UT WOS:000374341500008
PM 26806538
DA 2024-02-03
ER

PT J
AU Hagell, P
   Westergren, A
   Janelidze, S
   Hansson, O
AF Hagell, Peter
   Westergren, Albert
   Janelidze, Shorena
   Hansson, Oskar
TI The Swedish SCOPA-SLEEP for assessment of sleep disorders in Parkinson's disease and healthy controls
SO QUALITY OF LIFE RESEARCH
LA English
DT Article
DE Parkinson's disease; Rating scale; Reliability; Sleep; Translation; Validity
ID scales
AB SCOPA-SLEEP is a rating scale for night-time sleep and daytime sleepiness (DS) proposed for use among people with Parkinson's disease (PD) as well as others. We translated it into Swedish and assessed its psychometric properties in PD and age-matched healthy controls. Following translation according to the dual-panel approach, the Swedish SCOPA-SLEEP was field-tested regarding comprehensibility, relevance and respondent burden (n = 20). It was then psychometrically tested according to classical test theory (data completeness, scaling assumptions, targeting, reliability and construct validity) using data from 149 people with PD and 53 age-matched healthy controls from the prospective Swedish BioFINDER study. SCOPA-SLEEP took a mean of 3.5 min to complete and was considered easy to use and relevant. Missing item responses were < 8 %, corrected item-total correlations were aeyen0.47 (except for one DS item among controls), factor analyses suggested one dimension per scale, floor/ceiling effects were aecurrency sign17 %, reliability was aeyen0.85 except for the DS scale among controls (0.65) and construct validity was supported. Observations concur with previous evaluations, thus providing initial support for the Swedish SCOPA-SLEEP among people with PD. Further studies are needed to establish its generic properties and to understand its measurement properties in better detail.
C1 [Hagell, Peter; Westergren, Albert] Kristianstad Univ, Sch Hlth & Soc, PROCARE Grp, S-29188 Kristianstad, Sweden.
   [Janelidze, Shorena; Hansson, Oskar] Lund Univ, Dept Clin Sci, Lund, Sweden.
   [Hansson, Oskar] Skane Univ Hosp, Memory Clin, Malmo, Sweden.
C3 Kristianstad University; Lund University; Lund University; Skane University Hospital
RP Hagell, P (corresponding author), Kristianstad Univ, Sch Hlth & Soc, PROCARE Grp, S-29188 Kristianstad, Sweden.
EM Peter.Hagell@hkr.se
FU European Research Council; Swedish Research Council; Swedish Parkinson Foundation; Swedish Parkinson Academy; Basal Ganglia Disorders Linnaeus Consortium (BAGADILICO) at Lund University; Swedish federal government under the ALF agreement; Kristianstad University, Kristianstad, Sweden
CR Fahn S., 1987, RECENT DEV PARKINSON, V22, P672, DOI 10.1002/ana.410220556
   Gelb DJ, 1999, ARCH NEUROL-CHICAGO, V56, P33, DOI 10.1001/archneur.56.1.33
   Hobart J, 2009, HEALTH TECHNOL ASSES, V13, P1, DOI 10.3310/hta13120
   Högl B, 2010, MOVEMENT DISORD, V25, P2704, DOI 10.1002/mds.23190
   HOEHN MM, 1967, NEUROLOGY, V17, P427, DOI 10.1212/WNL.17.5.427
   Lorenzo-Seva U, 2006, BEHAV RES METHODS, V38, P88, DOI 10.3758/BF03192753
   Marinus J, 2003, SLEEP, V26, P1049, DOI 10.1093/sleep/26.8.1049
   Martinez-Martin P, 2008, MOVEMENT DISORD, V23, P1681, DOI 10.1002/mds.22110
   Nunnally J.C, 1978, PSYCHOMETRIC THEORY, V0, P0
   Saris-Baglama RN., 2004, SF HLTH OUTCOMES SCO, V0, P0
   Schrempf W, 2014, J PARKINSON DIS, V4, P211, DOI 10.3233/JPD-130301
   Setthawatcharawanich Suwanna, 2011, JOURNAL OF THE MEDICAL ASSOCIATION OF THAILAND, V94, P179
   Swaine-Verdier A, 2004, VALUE HEALTH, V7, P27
   Timmerman ME, 2011, PSYCHOL METHODS, V16, P209, DOI 10.1037/a0023353
   Videnovic A, 2013, EXP NEUROL, V243, P45, DOI 10.1016/j.expneurol.2012.08.018
   Ware JE, 1998, J CLIN EPIDEMIOL, V51, P945, DOI 10.1016/S0895-4356(98)00085-7
   ZIGMOND AS, 1983, ACTA PSYCHIAT SCAND, V67, P361, DOI 10.1111/j.1600-0447.1983.tb09716.x
NR 17
TC 8
Z9 8
U1 0
U2 3
PU SPRINGER
PI DORDRECHT
PA VAN GODEWIJCKSTRAAT 30, 3311 GZ DORDRECHT, NETHERLANDS
SN 0962-9343
EI 1573-2649
J9 QUAL LIFE RES
JI Qual. Life Res.
PD OCT 15
PY 2016
VL 25
IS 10
BP 2571
EP 2577
DI 10.1007/s11136-016-1318-2
PG 7
WC Health Care Sciences & Services; Health Policy & Services; Public, Environmental & Occupational Health
SC Health Care Sciences & Services; Public, Environmental & Occupational Health
GA DV5TQ
UT WOS:000382993000015
PM 27198749
DA 2024-02-03
ER

PT J
AU Greig, SL
   McKeage, K
AF Greig, Sarah L.
   McKeage, Kate
TI Carbidopa/Levodopa ER Capsules (Rytary®, Numient™): A Review in Parkinson's Disease
SO CNS DRUGS
LA English
DT Article
ID extended-release formulation; levodopa ipx066; efficacy; entacapone; safety
AB A new extended-release (ER) capsule formulation of carbidopa/levodopa (Rytary (R), Numient (TM), IPX066) is available for the treatment of Parkinson's disease (PD). Carbidopa/levodopa ER capsules contain beads of carbidopa and levodopa, designed to release the drugs at different rates in the gastrointestinal tract and provide constant therapeutic levodopa concentrations that are maintained for 4-5 h (after an initial peak at approximate to 1 h). In randomized phase III trials, oral carbidopa/levodopa ER was significantly more effective than placebo with regard to improving motor symptoms and activities of daily living in patients with early PD after 30 weeks' treatment, and provided significantly greater reductions in daily 'off-time' in patients with advanced PD than immediate-release (IR) carbidopa/levodopa or carbidopa/levodopa IR plus entacapone after a treatment period of 13 and 2 weeks, respectively, without increasing troublesome dyskinesia. The efficacy of carbidopa/levodopa ER was maintained during a 9-month open-label extension in patients with early or advanced PD. Carbidopa/levodopa ER was generally well tolerated in clinical trials, with the most common adverse events in the extension study being nausea and insomnia in patients with early PD and falls and dyskinesia in patients with advanced PD. Thus, carbidopa/levodopa ER is an effective and generally well-tolerated treatment option for the motor symptoms of PD, reducing periods of 'off-time' compared with carbidopa/levodopa IR without increasing troublesome dyskinesia.
C1 [Greig, Sarah L.; McKeage, Kate] Springer, Private Bag 65901, Auckland 0754, New Zealand.
C3 Springer Nature
RP Greig, SL (corresponding author), Springer, Private Bag 65901, Auckland 0754, New Zealand.
EM demail@springer.com
CR Arnold RJ, 2015, VALUE HEALTH, V18, P0
   CEDARBAUM JM, 1989, J NEUROL NEUROSUR PS, V52, P207, DOI 10.1136/jnnp.52.2.207
   Connolly BS, 2014, JAMA-J AM MED ASSOC, V311, P1670, DOI 10.1001/jama.2014.3654
   Deleu D, 2002, CLIN PHARMACOKINET, V41, P261, DOI 10.2165/00003088-200241040-00003
   Dhall R, 2015, MOVEMENT DISORD, V30, P0
   Espay AJ, 2015, MOVEMENT DISORD, V30, P0
   Ferreira JJ, 2013, EUR J NEUROL, V20, P5, DOI 10.1111/j.1468-1331.2012.03866.x
   Hauser RA, 2013, LANCET NEUROL, V12, P346, DOI 10.1016/S1474-4422(13)70025-5
   Hauser RA, 2012, EXPERT REV NEUROTHER, V12, P133, DOI 10.1586/ern.11.195
   Hauser RA, 2011, MOVEMENT DISORD, V26, P2246, DOI 10.1002/mds.23861
   Hauser RA, 2009, EUR NEUROL, V62, P1, DOI 10.1159/000215875
   Hinson VK, 2015, MOVEMENT DISORD, V30, P0
   Hsu A, 2015, J CLIN PHARMACOL, V55, P995, DOI 10.1002/jcph.514
   Impax Laboratories Inc, 2015, RYT CARB LEV EXT REL, V0, P0
   Impax Laboratories (Netherlands) BV, 2015, NUM MOD REL HARD CAP, V0, P0
   Jenner P, 2015, TRANSL NEURODEGENER, V4, P0, DOI 10.1186/2047-9158-4-3
   Kell S, 2013, MOVEMENT DISORD, V28, P0
   Kell S, 2013, MOVEMENT DISORD, V28, P0
   Kell S, 2013, J PARKINSONS DIS S1, V3, P126
   KELL S, 2013, MOVEMENT DISORD S1, V28, P0
   Kestenbaum M, 2015, EXPERT OPIN DRUG SAF, V14, P761, DOI 10.1517/14740338.2015.1015986
   LeWitt P, 2015, MOVEMENT DISORD, V30, P0
   Mao ZP, 2013, J CLIN PHARMACOL, V53, P523, DOI 10.1002/jcph.63
   Nausieda PA, 2015, J PARKINSON DIS, V5, P837, DOI 10.3233/JPD-150622
   Pahwa R, 2014, PARKINSONISM RELAT D, V20, P142, DOI 10.1016/j.parkreldis.2013.08.017
   Pilleri M, 2014, EXPERT REV NEUROTHER, V14, P143, DOI 10.1586/14737175.2014.877840
   Rascol O, 2013, LANCET NEUROL, V12, P325, DOI 10.1016/S1474-4422(13)70039-5
   Stocchi F, 2014, PARKINSONISM RELAT D, V20, P1335, DOI 10.1016/j.parkreldis.2014.08.004
   Waters CH, 2015, CNS DRUGS, V29, P341, DOI 10.1007/s40263-015-0242-2
   Wright BA, 2013, EXPERT REV NEUROTHER, V13, P719, DOI 10.1586/ERN.13.47
   Yacoubian TA, 2013, NEURODEGENER DIS MAN, V3, P123, DOI 10.2217/NMT.13.4
   Yao HM, 2016, CLIN NEUROPHARMACOL, V39, P10, DOI 10.1097/WNF.0000000000000126
NR 32
TC 12
Z9 13
U1 1
U2 19
PU ADIS INT LTD
PI NORTHCOTE
PA 5 THE WAREHOUSE WAY, NORTHCOTE 0627, AUCKLAND, NEW ZEALAND
SN 1172-7047
EI 1179-1934
J9 CNS DRUGS
JI CNS Drugs
PD JAN 15
PY 2016
VL 30
IS 1
BP 79
EP 90
DI 10.1007/s40263-015-0306-3
PG 12
WC Clinical Neurology; Pharmacology & Pharmacy; Psychiatry
SC Neurosciences & Neurology; Pharmacology & Pharmacy; Psychiatry
GA DC1SE
UT WOS:000368996300007
PM 26692288
DA 2024-02-03
ER

PT J
AU Pagonabarraga, J
   Martinez-Horta, S
   de Bobadilla, RF
   Pérez, J
   Ribosa-Nogué, R
   Marín, J
   Pascual-Sedano, B
   García, C
   Gironell, A
   Kulisevsky, J
AF Pagonabarraga, Javier
   Martinez-Horta, Saul
   Fernandez de Bobadilla, Ramon
   Perez, Jesus
   Ribosa-Nogue, Roser
   Marin, Juan
   Pascual-Sedano, Berta
   Garcia, Carmen
   Gironell, Alexandre
   Kulisevsky, Jaime
TI Minor hallucinations occur in drug-naive Parkinson's disease patients, even from the premotor phase
SO MOVEMENT DISORDERS
LA English
DT Article
DE Parkinson's disease; hallucinations; premotor; REM sleep behavior disorder; early untreated; drug-naive
ID sleep behavior disorder; visual hallucinations; neuropsychiatric symptoms; rating-scale; risk-factors; lewy body; dementia; prevalence; psychosis; questionnaire
AB ObjectivesThe description of minor hallucinatory phenomena (presence, passage hallucinations) has widened the spectrum of psychosis in Parkinson's disease (PD). Minor hallucinatory phenomena seem to antedate the development of more severe hallucinations. Early detection of minor hallucinations may be useful for screening patients with more severe endophenotypes. Motivated by the observation of de novo, drug-naive PD patients reporting minor hallucinations, we aimed to prospectively identify de novo untreated PD patients experiencing hallucinatory phenomena, and to compare their clinico-demographic characteristics with those of untreated PD patients without hallucinations and healthy controls. MethodsScreening and description of psychosis was assessed by the Movement Disorders Society Unified Parkinson's Disease Rating ScalePart I and a structured interview covering all types of psychotic phenomena reported in PD. Clinical, neuropsychological, and demographic data of PD patients with and without psychotic phenomena were compared with those of age- and education-matched healthy controls. ResultsFifty drug-naive, de novo PD patients and 100 controls were prospectively included. Minor hallucinations were experienced in 42% (21 of 50) PD patients and 5% controls (P<0.0001). Coexistence of passage and presence hallucinations was the most common finding. Unexpectedly, 33.3% of patients with minor hallucinations manifested these as a pre-motor symptom, starting 7 months to 8 years before first parkinsonian motor symptoms. The presence of minor hallucinations was significantly associated with presence of rapid eye movement sleep behavior disorder. ConclusionsIn this first study to prospectively analyze the frequency of minor hallucinatory phenomena in incident, untreated PD patients, hallucinations appeared as a frequent early non-motor symptom that may even predate the onset of parkinsonism. (c) 2015 International Parkinson and Movement Disorder Society
C1 [Pagonabarraga, Javier; Pascual-Sedano, Berta; Garcia, Carmen; Gironell, Alexandre; Kulisevsky, Jaime] St Pau Hosp, Dept Neurol, Movement Disorders Unit, Mas Casanovas 90-08041, Barcelona, Spain.
   [Pagonabarraga, Javier; Martinez-Horta, Saul; Fernandez de Bobadilla, Ramon; Perez, Jesus; Ribosa-Nogue, Roser; Marin, Juan; Pascual-Sedano, Berta; Garcia, Carmen; Gironell, Alexandre; Kulisevsky, Jaime] Univ Autonoma Barcelona, E-08193 Barcelona, Spain.
   [Martinez-Horta, Saul; Fernandez de Bobadilla, Ramon; Perez, Jesus; Ribosa-Nogue, Roser; Marin, Juan; Kulisevsky, Jaime] Biomed Res Inst IIB St Pau, Barcelona, Spain.
   [Martinez-Horta, Saul; Fernandez de Bobadilla, Ramon; Pascual-Sedano, Berta; Kulisevsky, Jaime] Univ Oberta Catalunya, Barcelona, Spain.
   [Kulisevsky, Jaime] Ctr Invest Red Enfermedades Neurodegenerat CIBERN, Barcelona, Spain.
C3 Autonomous University of Barcelona; UOC Universitat Oberta de Catalunya
RP Kulisevsky, J (corresponding author), St Pau Hosp, Dept Neurol, Movement Disorders Unit, Mas Casanovas 90-08041, Barcelona, Spain.
EM jkulisevsky@santpau.cat
FU CIBERNED (Fundacion CIEN, Instituto de Salud Carlos III, Spain)
CR Aarsland D, 2009, J NEUROL NEUROSUR PS, V80, P928, DOI 10.1136/jnnp.2008.166959
   Baba T, 2012, BRAIN, V135, P161, DOI 10.1093/brain/awr321
   Ballard C, 1999, AM J PSYCHIAT, V156, P1039
   Ballard CG, 2004, AM J PSYCHIAT, V161, P843, DOI 10.1176/appi.ajp.161.5.843
   Barnes J, 2008, J NEUROL NEUROSUR PS, V79, P190, DOI 10.1136/jnnp.2007.116202
   Barnes J, 2003, NEUROPSYCHOLOGIA, V41, P565, DOI 10.1016/S0028-3932(02)00182-3
   Biousse V, 2004, NEUROLOGY, V62, P177, DOI 10.1212/01.WNL.0000103444.45882.D8
   de la Riva P, 2014, NEUROLOGY, V83, P1096, DOI 10.1212/WNL.0000000000000801
   Dotchin CL, 2009, PARKINSONISM RELAT D, V15, P457, DOI 10.1016/j.parkreldis.2008.11.013
   Factor S A, 1995, ADV NEUROL, V65, P115
   Fénelon G, 2006, NEUROLOGY, V66, P93, DOI 10.1212/01.wnl.0000191325.31068.c4
   Fénelon G, 2000, BRAIN, V123, P733, DOI 10.1093/brain/123.4.733
   Fénelon G, 2008, CNS SPECTRUMS, V13, P18, DOI 10.1017/S1092852900017284
   Fénelon G, 2011, J NEUROL NEUROSUR PS, V82, P1219, DOI 10.1136/jnnp.2010.234799
   Fénelon G, 2010, MOVEMENT DISORD, V25, P763, DOI 10.1002/mds.22839
   Fénelon G, 2010, J NEUROL SCI, V289, P12, DOI 10.1016/j.jns.2009.08.014
   de Bobadilla RF, 2013, MOVEMENT DISORD, V28, P1376, DOI 10.1002/mds.25568
   Forsaa EB, 2010, ARCH NEUROL-CHICAGO, V67, P996, DOI 10.1001/archneurol.2010.166
   Gibson G, 2013, INT J GERIATR PSYCH, V28, P626, DOI 10.1002/gps.3869
   Goetz CG, 2006, ARCH NEUROL-CHICAGO, V63, P713, DOI 10.1001/archneur.63.5.713
   Goetz CG, 2001, NEUROLOGY, V57, P2078, DOI 10.1212/WNL.57.11.2078
   GOETZ CG, 1995, NEUROLOGY, V45, P669, DOI 10.1212/WNL.45.4.669
   Goetz CG, 2008, MOVEMENT DISORD, V23, P2129, DOI 10.1002/mds.22340
   Goetz CG, 2010, NEUROLOGY, V75, P1773, DOI 10.1212/WNL.0b013e3181fd6158
   Goldman JG, 2014, BRAIN, V137, P849, DOI 10.1093/brain/awt360
   GRIMBY A, 1993, ACTA PSYCHIAT SCAND, V87, P72, DOI 10.1111/j.1600-0447.1993.tb03332.x
   Grosset K, 2004, MOVEMENT DISORD, V19, P1370, DOI 10.1002/mds.20210
   Harding AJ, 2002, BRAIN, V125, P391, DOI 10.1093/brain/awf033
   Hobson P, 2004, MOVEMENT DISORD, V19, P1043, DOI 10.1002/mds.20216
   HOEHN MM, 1967, NEUROLOGY, V17, P427, DOI 10.1212/WNL.17.5.427
   Holroyd S, 2001, J NEUROL NEUROSUR PS, V70, P734, DOI 10.1136/jnnp.70.6.734
   HUGHES AJ, 1992, J NEUROL NEUROSUR PS, V55, P181, DOI 10.1136/jnnp.55.3.181
   Jellinger KA, 2012, J CELL MOL MED, V16, P995, DOI 10.1111/j.1582-4934.2011.01311.x
   Kalaitzakis ME, 2009, PARKINSONISM RELAT D, V15, P196, DOI 10.1016/j.parkreldis.2008.05.007
   Kulisevsky J, 2008, MOVEMENT DISORD, V23, P1889, DOI 10.1002/mds.22246
   Lee AH, 2012, MOVEMENT DISORD, V27, P858, DOI 10.1002/mds.25003
   Llebaria G, 2008, MOVEMENT DISORD, V23, P1546, DOI 10.1002/mds.22173
   Llebaria G, 2010, MOVEMENT DISORD, V25, P2785, DOI 10.1002/mds.23411
   McKeith I, 2004, LANCET NEUROL, V3, P19, DOI 10.1016/S1474-4422(03)00619-7
   Meppelink AM, 2009, BRAIN, V132, P2980, DOI 10.1093/brain/awp223
   Morgante L, 2012, J NEUROL NEUROSUR PS, V83, P76, DOI 10.1136/jnnp-2011-300043
   Navarro-Otano J, 2013, PARKINSONISM RELAT D, V19, P27, DOI 10.1016/j.parkreldis.2012.07.005
   OLSON PR, 1985, J AM GERIATR SOC, V33, P543, DOI 10.1111/j.1532-5415.1985.tb04619.x
   Pacchetti C, 2005, MOVEMENT DISORD, V20, P1439, DOI 10.1002/mds.20582
   Pagonabarraga J, 2008, MOVEMENT DISORD, V23, P998, DOI 10.1002/mds.22007
   Pagonabarraga J, 2014, PARKINSONISM RELAT D, V20, P290, DOI 10.1016/j.parkreldis.2013.11.017
   Postuma RB, 2012, MOVEMENT DISORD, V27, P720, DOI 10.1002/mds.24939
   Ramírez-Ruiz B, 2007, EUR J NEUROL, V14, P750, DOI 10.1111/j.1468-1331.2007.01768.x
   Ramírez-Ruiz B, 2006, MOVEMENT DISORD, V21, P1483, DOI 10.1002/mds.20965
   REES WD, 1971, BRIT MED J, V4, P37, DOI 10.1136/bmj.4.5778.37
   Santangelo G, 2007, MOVEMENT DISORD, V22, P2418, DOI 10.1002/mds.21746
   Shin S, 2012, J NEUROL NEUROSUR PS, V83, P1155, DOI 10.1136/jnnp-2012-303391
   Shiraishi Y, 2004, J PSYCHIATR RES, V38, P207, DOI 10.1016/S0022-3956(03)00090-6
   Siderowf A, 2008, ANN NEUROL, V64, PS139, DOI 10.1002/ana.21462
   Sommer IEC, 2010, SCHIZOPHRENIA BULL, V36, P633, DOI 10.1093/schbul/sbn130
   Stebbins GT, 2004, NEUROLOGY, V63, P1409
   Stiasny-Kolster K, 2007, MOVEMENT DISORD, V22, P2386, DOI 10.1002/mds.21740
   TIEN AY, 1991, SOC PSYCH PSYCH EPID, V26, P287, DOI 10.1007/BF00789221
   Verdoux H, 1998, PSYCHOL MED, V28, P127, DOI 10.1017/S0033291797005667
   Williams DR, 2005, LANCET NEUROL, V4, P605, DOI 10.1016/S1474-4422(05)70146-0
   Ylikoski A, 2014, J NEUROL SCI, V346, P204, DOI 10.1016/j.jns.2014.08.025
NR 63
TC 130
Z9 139
U1 0
U2 18
PU WILEY
PI HOBOKEN
PA 111 RIVER ST, HOBOKEN 07030-5774, NJ USA
SN 0885-3185
EI 1531-8257
J9 MOVEMENT DISORD
JI Mov. Disord.
PD JAN 15
PY 2016
VL 31
IS 1
BP 45
EP 52
DI 10.1002/mds.26432
PG 8
WC Clinical Neurology
SC Neurosciences & Neurology
GA DC7WL
UT WOS:000369431300012
PM 26408291
DA 2024-02-03
ER

PT J
AU Qiu, MH
   Chen, MC
   Wu, J
   Nelson, D
   Lu, J
AF Qiu, M. H.
   Chen, M. C.
   Wu, J.
   Nelson, D.
   Lu, J.
TI DEEP BRAIN STIMULATION IN THE GLOBUS PALLIDUS EXTERNA PROMOTES SLEEP
SO NEUROSCIENCE
LA English
DT Article
DE deep brain stimulation; globus pallidus externa; sleep; insomnia
ID subthalamic nucleus; parkinsons-disease; lesions; activation; monkey; motor
AB The basal ganglia, a network of subcortical structures, play a critical role in movements, sleep and mental behavior. Basal ganglia disorders such as Parkinson's disease and Huntington's disease affect sleep. Deep brain stimulation (DBS) to treat motor symptoms in Parkinson's disease can ameliorate sleep disturbances. Our series of previous studies lead the hypothesis that dopamine, acting on D-2 receptors on the striatopallidal terminals, enhances activity in the globus pallidus externa (GPe) and promotes sleep. Here, we tested if DBS in the GPe promotes sleep in rats. We found that unilateral DBS (180 Hz at 100 mu A) in the GPe in rats significantly increased both non-rapid eye movement and rapid eye movement sleep compared to sham DBS stimulation. The EEG power spectrum of sleep induced by DBS was similar to that of the baseline sleep, and sleep latency was not affected by DBS. The GPe is potentially a better site for DBS to treat both insomnia and motor disorders caused by basal ganglia dysfunction. (C) 2016 IBRO. Published by Elsevier Ltd. All rights reserved.
C1 [Qiu, M. H.] Fudan Univ, State Key Lab Med Neurobiol, Dept Pharmacol, Shanghai 200032, Peoples R China.
   [Qiu, M. H.] Fudan Univ, Sch Basic Med Sci, Dept Neurobiol, Shanghai 200032, Peoples R China.
   [Qiu, M. H.; Chen, M. C.; Lu, J.] Beth Israel Deaconess Med Ctr, Dept Neurol, Boston, MA 02115 USA.
   [Qiu, M. H.; Chen, M. C.; Lu, J.] Harvard Univ, Sch Med, Boston, MA 02115 USA.
   [Wu, J.; Nelson, D.] Medtronic Inc, Neuromodulat Res, Minneapolis, MN 55432 USA.
C3 Fudan University; Fudan University; Harvard University; Beth Israel Deaconess Medical Center; Harvard University; Harvard Medical School; Medtronic
RP Qiu, MH (corresponding author), Rm 705,Zhi Dao Bldg,138 YiXueYuan Rd, Shanghai 200032, Peoples R China.; Lu, J (corresponding author), 709 CLS,Blackfan Circle 3, Boston, MA 02115 USA.
EM mhqiu@shmu.edu.cn; jlu@bidmc.harvard.edu
FU Metronic Inc [(FN102938): KS/A1079962]; National Institutes of Health [NS061841, NS062727]; National Natural Science Foundation of China [31171049]; Scientific Research Foundation for the Returned Overseas Chinese Scholars, State Education Ministry
CR Amara AW, 2012, PARKINSONISM RELAT D, V18, P63, DOI 10.1016/j.parkreldis.2011.09.001
   Belaid H, 2014, J NEUROSCI, V34, P9124, DOI 10.1523/JNEUROSCI.0181-14.2014
   Chen MC, 2015, EUR J NEUROSCI, V41, P748, DOI 10.1111/ejn.12822
   Fasano A, 2012, LANCET NEUROL, V11, P429, DOI 10.1016/S1474-4422(12)70049-2
   Fuller P, 2011, J COMP NEUROL, V519, P933, DOI 10.1002/cne.22559
   Hahn PJ, 2008, EXP NEUROL, V211, P243, DOI 10.1016/j.expneurol.2008.01.032
   Hashimoto T, 2003, J NEUROSCI, V23, P1916
   Johnson MD, 2008, J NEUROPHYSIOL, V100, P2549, DOI 10.1152/jn.90372.2008
   Kita H, 2005, J NEUROSCI, V25, P8611, DOI 10.1523/JNEUROSCI.1719-05.2005
   Lu J, 2001, J NEUROSCI, V21, P4864, DOI 10.1523/JNEUROSCI.21-13-04864.2001
   Lu J, 2000, J NEUROSCI, V20, P3830, DOI 10.1523/JNEUROSCI.20-10-03830.2000
   Miocinovic S, 2006, J NEUROPHYSIOL, V96, P1569, DOI 10.1152/jn.00305.2006
   Paxinos G, 2009, RAT BRAIN STEREOTAXI, V0, P0, DOI DOI 10.1016/B978-0-12-547620-1.50001-1
   Qiu MH, 2010, EUR J NEUROSCI, V31, P499, DOI 10.1111/j.1460-9568.2009.07062.x
   Qiu MH, 2014, CEREB CORTEX, V0, P0
   Saunders A, 2015, NATURE, V0, P0
   Vitek JL, 2012, EXP NEUROL, V233, P581, DOI 10.1016/j.expneurol.2011.09.031
   Zhang JY, 2006, EXP NEUROL, V199, P446, DOI 10.1016/j.expneurol.2006.01.006
NR 18
TC 36
Z9 38
U1 3
U2 34
PU PERGAMON-ELSEVIER SCIENCE LTD
PI OXFORD
PA THE BOULEVARD, LANGFORD LANE, KIDLINGTON, OXFORD OX5 1GB, ENGLAND
SN 0306-4522
EI 1873-7544
J9 NEUROSCIENCE
JI Neuroscience
PD MAY 13
PY 2016
VL 322
IS 
BP 115
EP 120
DI 10.1016/j.neuroscience.2016.02.032
PG 6
WC Neurosciences
SC Neurosciences & Neurology
GA DG8QX
UT WOS:000372349800010
PM 26917269
DA 2024-02-03
ER

PT J
AU Bonenfant, D
   Rompré, PH
   Rei, N
   Jodoin, N
   Soland, VL
   Rey, V
   Brefel-Courbon, C
   Ory-Magne, F
   Rascol, O
   Blanchet, PJ
AF Bonenfant, David
   Rompre, Pierre H.
   Rei, Nathalie
   Jodoin, Nicolas
   Soland, Valerie Lynn
   Rey, Veronica
   Brefel-Courbon, Christine
   Ory-Magne, Fabienne
   Rascol, Olivier
   Blanchet, Pierre J.
TI Characterization of Burning Mouth Syndrome in Patients with Parkinson's Disease
SO JOURNAL OF ORAL & FACIAL PAIN AND HEADACHE
LA English
DT Article
DE burning mouth syndrome; oral pain; Parkinson's disease
ID pain threshold; dopamine; levodopa; neuropathy; system
AB Aims: To determine the prevalence and characteristics of burning mouth syndrome (BMS) in a Parkinson's disease (PD) population through a self-administered, custom-made survey. Methods: A total of 218 surveys were collected during regular outpatient visits at two Movement Disorders Clinics in Montreal (Canada) and Toulouse (France) to gather information about pain experience, PD-related symptoms, and oral and general health. A neurologist confirmed the diagnosis of PD, drug treatment, Hoehn-Yahr stage, and Schwab & England Activity of Daily Living score. Data between groups were compared using the independent samples Mann-Whitney U test and two-sided exact Fisher test. Results: Data from 203 surveys were analyzed. BMS was reported by eight subjects (seven females and one male), resulting in a prevalence of 4.0% (95% confidence interval [CI] = 2.1-7.8). Five participants with chronic nonburning oral pain were excluded. PD severity and levodopa equivalent daily dose did not differ between non-BMS and BMS participants. Mean poor oral health index was higher in BMS compared to non-BMS subjects (49.0 vs 32.2 points, P<.05). BMS manifested after PD onset in seven patients, did not occur on a daily basis in four, and always coexisted with restless legs syndrome. Conclusion: This survey yielded a low prevalence of BMS in PD patients, indicating no strong link between the two conditions. An augmenting effect such as that resulting from drug treatment in restless legs syndrome or sensory neuropathy cannot be excluded.
C1 [Bonenfant, David; Rompre, Pierre H.; Rei, Nathalie; Blanchet, Pierre J.] Univ Montreal, Fac Med Dent, POB 6128,Succ Ctr Ville, Montreal, PQ H3C 3J7, Canada.
   [Jodoin, Nicolas; Soland, Valerie Lynn; Blanchet, Pierre J.] Univ Montreal Hosp Ctr CHU Montreal, Montreal, PQ, Canada.
   [Rey, Veronica] Univ Hosp, Clin Investigat Ctr CIC 1436, Dept Clin Pharmacol, NeuroToul Ctr Excellence Neurodegenerat COEN,INSE, Toulouse, France.
   [Rey, Veronica; Brefel-Courbon, Christine; Ory-Magne, Fabienne; Rascol, Olivier] Univ Toulouse III, Toulouse, France.
   [Brefel-Courbon, Christine; Rascol, Olivier] Univ Hosp, Dept Neurosci & Clin Pharmacol,Expert Ctr Parkins, Clin Invest Ctr CIC 1436,INSERM,NS Pk FCRIN Netwo, NeuroToul Excellence Ctr Neurodegenerat COEN, Toulouse, France.
   [Ory-Magne, Fabienne] Univ Hosp, Clin Investigat Ctr CIC 1436, NS Pk FCRIN Network,Expert Ctr Parkinson Dis,Dept, NeuroToul Excellence Ctr Neurodegenerat COEN,INSE, Toulouse, France.
C3 Universite de Montreal; CHU de Toulouse; Universite de Toulouse; Universite Toulouse III - Paul Sabatier; Institut National de la Sante et de la Recherche Medicale (Inserm); CHU de Toulouse; CHU de Toulouse
RP Blanchet, PJ (corresponding author), Univ Montreal, Fac Med Dent, POB 6128,Succ Ctr Ville, Montreal, PQ H3C 3J7, Canada.
EM Pierre.J.Blanchet@umontreal.ca
FU Fonds de la Financiere des Professionnels, Montreal
CR Brefel-Courbon C, 2005, MOVEMENT DISORD, V20, P1557, DOI 10.1002/mds.20629
   Ceravolo R, 2013, MOVEMENT DISORD, V28, P1391, DOI 10.1002/mds.25585
   Clifford T J, 1998, GERODONTOLOGY, V15, P73, DOI 10.1111/j.1741-2358.1998.00073.x
   Coon EA, 2012, J HEADACHE PAIN, V13, P255, DOI 10.1007/s10194-012-0421-1
   Defazio G, 2008, ARCH NEUROL-CHICAGO, V65, P1191, DOI 10.1001/archneurol.2008.2
   Evans AH, 2004, MOVEMENT DISORD, V19, P397, DOI 10.1002/mds.20045
   Gerdelat-Mas A, 2007, J NEUROL NEUROSUR PS, V78, P1140, DOI 10.1136/jnnp.2007.120212
   Hagelberg N, 2003, PAIN, V101, P149, DOI 10.1016/S0304-3959(02)00323-8
   Heo JY, 2015, J ORAL FACIAL PAIN H, V29, P177, DOI 10.11607/ofph.1326
   Jääskeläinen SK, 2001, PAIN, V90, P257, DOI 10.1016/S0304-3959(00)00409-7
   Kohorst JJ, 2015, BRIT J DERMATOL, V172, P1654, DOI 10.1111/bjd.13613
   Koszewicz M, 2012, J OROFAC PAIN, V26, P315
   Lauria G, 2005, PAIN, V115, P332, DOI 10.1016/j.pain.2005.03.028
   Lee MA, 2006, J PAIN SYMPTOM MANAG, V32, P462, DOI 10.1016/j.jpainsymman.2006.05.020
   Levenson JL, 2003, J CLIN PSYCHIAT, V64, P336, DOI 10.4088/JCP.v64n0317b
   Nagel Maria A, 2015, BMJ CASE REP, V2015, P0, DOI 10.1136/bcr-2015-209488
   PATERSON AJ, 1995, J ORAL PATHOL MED, V24, P289, DOI 10.1111/j.1600-0714.1995.tb01186.x
   Scala A, 2003, CRIT REV ORAL BIOL M, V14, P275, DOI 10.1177/154411130301400405
   Stuginski-Barbosa J, 2008, J HEADACHE PAIN, V9, P43, DOI 10.1007/s10194-008-0003-4
   Wasner G, 2012, NAT REV NEUROL, V8, P284, DOI 10.1038/nrneurol.2012.54
   Zlotnik Y, 2015, PARKINSONS DIS-US, V2015, P0, DOI 10.1155/2015/379482
NR 21
TC 15
Z9 15
U1 2
U2 6
PU QUINTESSENCE PUBLISHING CO INC
PI HANOVER PARK
PA 4350 CHANDLER DRIVE, HANOVER PARK, IL 60133 USA
SN 2333-0384
EI 2333-0376
J9 J ORAL FACIAL PAIN H
JI J. Oral Facial Pain Headache
PD FAL 15
PY 2016
VL 30
IS 4
BP 318
EP 322
DI 10.11607/ofph.1691
PG 5
WC Dentistry, Oral Surgery & Medicine
SC Dentistry, Oral Surgery & Medicine
GA EB6US
UT WOS:000387521700006
PM 27792799
DA 2024-02-03
ER

PT J
AU Zhang, TM
   Yu, SY
   Guo, P
   Du, Y
   Hu, Y
   Piao, YS
   Zuo, LJ
   Lian, TH
   Wang, RD
   Yu, QJ
   Jin, Z
   Zhang, W
AF Zhang, Tie-mei
   Yu, Shu-yang
   Guo, Peng
   Du, Yang
   Hu, Yang
   Piao, Ying-shan
   Zuo, Li-jun
   Lian, Teng-hong
   Wang, Rui-dan
   Yu, Qiu-jin
   Jin, Zhao
   Zhang, Wei
TI Nonmotor symptoms in patients with Parkinson disease A cross-sectional observational study
SO MEDICINE
LA English
DT Article
DE clinical heterogeneity; olfactory dysfunction; rapid eye movement sleep behavior disorder
ID sleep behavior disorder; cognitive impairment; motor complications; management; dementia; fatigue
AB Parkinson disease (PD) is usually accompanied by numerous nonmotor symptoms (NMS), such as neuropsychiatric symptoms, sleep disorders, autonomic dysfunctions, and sensory disturbances. However, it is not clear that the factors influencing the occurrence of NMS and its sequence with motor symptoms (MS). We conducted comprehensive assessments of NMS by using 13 scales in 1119 PD patients. A total of 70.8% PD patients present NMS. Olfactory dysfunction tends to occur in PD patients with older age, more severe depression, sleep problems, and autonomic dysfunctions. Older patients are more likely to have olfactory dysfunction before MS than younger patients. Rapid eye movement behavior disorder is more prone to happen in patients with older age, older onset age, more severe depression, sleep problems, and autonomic dysfunctions. Patients with rapid eye movement behavior disorder before MS are older in onset age than after group. Olfactory dysfunction, constipation, rapid eye movement behavior disorder, and depression, as early warning NMSs of PD, connected to each other. There is a clinical heterogeneity that older patients are more likely to have NMS before MS, while younger patients are opposite.
C1 [Zhang, Tie-mei; Yu, Shu-yang; Guo, Peng; Hu, Yang; Piao, Ying-shan; Zhang, Wei] Capital Med Univ, Beijing Tiantan Hosp, Dept Geriatr, Beijing 100050, Peoples R China.
   [Du, Yang; Zuo, Li-jun; Lian, Teng-hong; Wang, Rui-dan; Yu, Qiu-jin; Jin, Zhao; Zhang, Wei] Capital Med Univ, Beijing Tiantan Hosp, Dept Neurol, Beijing, Peoples R China.
   [Zhang, Wei] Beijing Inst Brain Disorders, Ctr Parkinsons Dis, China Natl Clin Res Ctr Neurol Dis, Beijing Key Lab Parkinson Dis, Beijing, Peoples R China.
C3 Capital Medical University; Capital Medical University
RP Zhang, W (corresponding author), Capital Med Univ, Beijing Tiantan Hosp, Dept Geriatr, Beijing 100050, Peoples R China.
EM ttyyzw@163.com
FU National Natural Science Foundation of China [81571229, 81071015, 30770745]; Key Project of National Natural Science Foundation of China [81030062]; Key Project of Natural Science Foundation of Beijing, China [kz201610025030, 4161004, kz200910025001]; Natural Science Foundation of Beijing, China [7082032]; National Key Basic Research Program of China [2011CB504100]; Important National Science & Technology Specific Projects [2011ZX09102-003-01]; National Key Technology Research and Development Program of the Ministry of Science and Technology of China [2013BAI09B03]; Project of Beijing Institute for Brain Disorders [BIBD-PXM2013_014226_07_000084]; High Level Technical Personnel Training Project of Beijing Health System, China [2009-3-26]; Project of Construction of Innovative Teams and Teacher Career Development for Universities and Colleges Under Beijing Municipality [IDHT20140514]; Capital Clinical Characteristic Application Research [Z12110700100000, Z121107001012161]; Beijing Healthcare Research Project, China [JING-15-2, JING-15-3]; Excellent Personnel Training Project of Beijing, China [20071D0300400076]; Basic-Clinical Research Cooperation Funding of Capital Medical University, China [2015-JL-PT-X04, 10JL49, 14JL15]; Youth Research Funding, Beijing Tiantan Hospital, Capital Medical University, China [2014-YQN-YS-18, 2015-YQN-15, 2015-YQN-05, 2015-YQN-14, 2015-YQN-17]
CR Aarsland Dag, 2009, INT PSYCHOGERIATR, V21, P216, DOI 10.1017/S1041610208008612
   Abbott RD, 2005, NEUROLOGY, V65, P1442, DOI 10.1212/01.wnl.0000183056.89590.0d
   Bjornestad A, 2016, PARKINSONISM RELAT D, V22, P48, DOI 10.1016/j.parkreldis.2015.11.007
   Braak H, 2003, NEUROBIOL AGING, V24, P197, DOI 10.1016/S0197-4580(02)00065-9
   Chaudhuri KR, 2003, NEUROLOGY, V61, PS17, DOI 10.1212/WNL.61.6_suppl_3.S17
   Czernecki V, 2002, NEUROPSYCHOLOGIA, V40, P2257, DOI 10.1016/S0028-3932(02)00108-2
   DeMaagd George, 2015, P T, V40, P747
   Fantini ML, 2005, NEUROLOGY, V64, P780, DOI 10.1212/01.WNL.0000152878.79429.00
   Havlikova E, 2008, EUR J NEUROL, V15, P475, DOI 10.1111/j.1468-1331.2008.02103.x
   Huang C, 2008, NEUROLOGY, V70, P1470, DOI 10.1212/01.wnl.0000304050.05332.9c
   HUGHES AJ, 1992, J NEUROL NEUROSUR PS, V55, P181, DOI 10.1136/jnnp.55.3.181
   Kehagia AA, 2010, LANCET NEUROL, V9, P1200, DOI 10.1016/S1474-4422(10)70212-X
   Khan NL, 2003, BRAIN, V126, P1279, DOI 10.1093/brain/awg142
   Krishnan PR, 2003, MOVEMENT DISORD, V18, P181, DOI 10.1002/mds.10307
   Kulisevsky J, 2008, MOVEMENT DISORD, V23, P1889, DOI 10.1002/mds.22246
   Lou JS, 2009, DRUG AGING, V26, P195, DOI 10.2165/00002512-200926030-00002
   Park A, 2015, DRUGS, V75, P2065, DOI 10.1007/s40265-015-0497-4
   Ponsen MM, 2004, ANN NEUROL, V56, P173, DOI 10.1002/ana.20160
   Ransmayr G, 2015, PSYCHIAT DANUB, V27, P458
   Sauerbier A, 2016, PARKINSONISM RELAT D, V22, PS41, DOI 10.1016/j.parkreldis.2015.09.027
   Schenck CH, 1996, NEUROLOGY, V46, P388, DOI 10.1212/WNL.46.2.388
   Shenoy Premnath, 2015, PERSPECT CLIN RES, V6, P184, DOI 10.4103/2229-3485.167099
   Shiba M, 2000, MOVEMENT DISORD, V15, P669, DOI 10.1002/1531-8257(200007)15:4<669::AID-MDS1011>3.0.CO;2-5
   Truong DD, 2008, J NEUROL SCI, V266, P216, DOI 10.1016/j.jns.2007.08.015
   Worringham CJ, 2006, MOVEMENT DISORD, V21, P230, DOI 10.1002/mds.20709
NR 25
TC 47
Z9 52
U1 0
U2 9
PU LIPPINCOTT WILLIAMS & WILKINS
PI PHILADELPHIA
PA TWO COMMERCE SQ, 2001 MARKET ST, PHILADELPHIA, PA 19103 USA
SN 0025-7974
EI 1536-5964
J9 MEDICINE
JI Medicine (Baltimore)
PD DEC 15
PY 2016
VL 95
IS 50
BP 
EP 
DI 10.1097/MD.0000000000005400
PG 6
WC Medicine, General & Internal
SC General & Internal Medicine
GA EH2SN
UT WOS:000391618400010
PM 27977578
DA 2024-02-03
ER

PT J
AU Mahale, RR
   Yadav, R
   Pal, PK
AF Mahale, Rohan R.
   Yadav, Ravi
   Pal, Pramod Kr.
TI Rapid eye movement sleep behaviour disorder in women with Parkinson's disease is an underdiagnosed entity
SO JOURNAL OF CLINICAL NEUROSCIENCE
LA English
DT Article
DE Parasomnias; Parkinson's disease; RBD; REM behaviour disorder of sleep; Sleep; Women
ID screening questionnaire; instrument; scale; state
AB Rapid eye movement sleep behavior disorder (RBD) is common in Parkinson's disease (PD). Little information exists about RBD in women with PD. The aim of this study was to determine the clinical expression of RBD in women with PD and note any differences in women with PD with and without RBD. One hundred fifty-six patients with PD were recruited. There were 37 women with PD and probable RBD was diagnosed using the RBD Screening Questionnaire. Other scales included Pittsburgh Sleep Quality Index, Parkinson's Disease Sleep Scale, Epworth Sleep Scale, Hamilton Anxiety Rating Scale and Hamilton Depression Rating Scale. Probable RBD was diagnosed in 10 women with PD (27%). Most often (70%) RBD occurred after the onset of parkinsonian symptoms. Women with probable RBD were older, had shorter duration of PD symptoms, lower tremor score, and higher axial signs score. They had insomnia (80% versus non-probable RBD patients 44%, p = 0.019), and poor sleep quality with excessive daytime sleepiness. Anxiety and depression were common in women with probable RBD. Episodes were brief and confined to vocalization and simple limb movements. No injury to self or bed partners was noted. Women with PD have fewer fights and less aggressive dream enacting behaviour than men, but suffer from significant disturbed sleep, and levels of anxiety and depression. (C) 2015 Elsevier Ltd. All rights reserved.
C1 [Mahale, Rohan R.] MS Ramaiah Med Coll & Hosp, Dept Neurol, New BEL Rd, Bangalore 560054, Karnataka, India.
   [Yadav, Ravi; Pal, Pramod Kr.] Natl Inst Mental Hlth & Neurosci, Dept Neurol, Bangalore 560029, Karnataka, India.
C3 National Institute of Mental Health & Neurosciences - India
RP Mahale, RR (corresponding author), MS Ramaiah Med Coll & Hosp, Dept Neurol, New BEL Rd, Bangalore 560054, Karnataka, India.
EM rohanmahale83@gmail.com
CR American Academy of Sleep Medicine, 2001, INT CLASS SLEEP DIS, V0, P177
   Berardelli A, 2013, EUR J NEUROL, V20, P16, DOI 10.1111/ene.12022
   Bjornarå KA, 2013, PARKINSONISM RELAT D, V19, P120, DOI 10.1016/j.parkreldis.2012.05.027
   Borek LL, 2007, MOVEMENT DISORD, V22, P198, DOI 10.1002/mds.21255
   Borek LL, 2006, J CLIN PSYCHIAT, V67, P958, DOI 10.4088/JCP.v67n0613
   Bugalho P, 2011, J NEUROL, V258, P50, DOI 10.1007/s00415-010-5679-0
   BUYSSE DJ, 1989, PSYCHIAT RES, V28, P193, DOI 10.1016/0165-1781(89)90047-4
   Chaudhuri KR, 2002, J NEUROL NEUROSUR PS, V73, P629, DOI 10.1136/jnnp.73.6.629
   Comella CL, 1998, NEUROLOGY, V51, P526, DOI 10.1212/WNL.51.2.526
   Fahn S., 1900, P153, V0, P0
   FOLSTEIN MF, 1975, J PSYCHIAT RES, V12, P189, DOI 10.1016/0022-3956(75)90026-6
   Gjerstad MD, 2008, J NEUROL NEUROSUR PS, V79, P387, DOI 10.1136/jnnp.2007.116830
   GOLDSTEIN M, 1974, ARCH NEUROL-CHICAGO, V30, P1
   HAMILTON M, 1960, J NEUROL NEUROSUR PS, V23, P56, DOI 10.1136/jnnp.23.1.56
   HAMILTON M, 1959, BRIT J MED PSYCHOL, V32, P50, DOI 10.1111/j.2044-8341.1959.tb00467.x
   HOEHN MM, 1967, NEUROLOGY, V17, P427, DOI 10.1212/WNL.17.5.427
   JOHNS MW, 1991, SLEEP, V14, P540, DOI 10.1093/sleep/14.6.540
   Nomura T, 2011, SLEEP MED, V12, P711, DOI 10.1016/j.sleep.2011.01.015
   Postuma RB, 2008, J NEUROL NEUROSUR PS, V79, P1117, DOI 10.1136/jnnp.2008.149195
   Postuma RB, 2009, NEUROLOGY, V72, P1296, DOI 10.1212/01.wnl.0000340980.19702.6e
   Rye DB, 2002, NEUROLOGY, V58, P341, DOI 10.1212/WNL.58.3.341
   Schiess MC, 2000, PARKINSONISM RELAT D, V6, P69, DOI 10.1016/S1353-8020(99)00051-6
   Stiasny-Kolster K, 2007, MOVEMENT DISORD, V22, P2386, DOI 10.1002/mds.21740
   Tandberg E, 1998, MOVEMENT DISORD, V13, P895, DOI 10.1002/mds.870130606
   Tomlinson CL, 2010, MOVEMENT DISORD, V25, P2649, DOI 10.1002/mds.23429
NR 25
TC 12
Z9 12
U1 0
U2 5
PU ELSEVIER SCI LTD
PI OXFORD
PA THE BOULEVARD, LANGFORD LANE, KIDLINGTON, OXFORD OX5 1GB, OXON, ENGLAND
SN 0967-5868
EI 1532-2653
J9 J CLIN NEUROSCI
JI J. Clin. Neurosci.
PD JUN 15
PY 2016
VL 28
IS 
BP 43
EP 46
DI 10.1016/j.jocn.2015.08.046
PG 4
WC Clinical Neurology; Neurosciences
SC Neurosciences & Neurology
GA DM9VT
UT WOS:000376714500009
PM 26765761
DA 2024-02-03
ER

PT J
AU Ketharanathan, T
   Hanwella, R
   Weerasundera, R
   de Silva, VA
AF Ketharanathan, Tharini
   Hanwella, Raveen
   Weerasundera, Rajiv
   de Silva, Varuni Asanka
TI Diagnostic Validity and Factor Analysis of Montgomery-Asberg Depression Rating Scale in Parkinson Disease Population
SO JOURNAL OF GERIATRIC PSYCHIATRY AND NEUROLOGY
LA English
DT Article
DE depression; geriatric psychiatry; Parkinson disease; mental health
ID madrs; prevalence; hamilton; anxiety; symptoms; dementia; model
AB Background: The Montgomery-Asberg Depression Rating Scale (MADRS) is commonly used to assess major depression in Parkinson disease (PD), but studies on its utility are few. This study examines the validity and factor structure of MADRS in population with PD. Methods: In 104 patients with idiopathic PD, major depression was diagnosed by Diagnostic and Statistical Manual of Mental Disorders (Fourth Edition, Text Revision; DSM-IV-TR) criteria, and all patients were rated by MADRS. Results: The MADRS showed good concurrent validity with DSM-IV-TR criteria. The diagnostic cutoff was established as 16/17 (sensitivity 97.43, specificity 100%, positive predictive value 100%, and negative predictive value 98.48%). Factor analysis identified 3 factors, accounting for 76% of total variance: sadness-anhedonia comprising apparent sadness, reported sadness, concentration difficulties, lassitude, inability to feel, pessimistic thoughts, and suicidal ideas; anxiety with reduced sleep and inner tension; and vegetative symptoms with reduced appetite. Conclusion: The MADRS has diagnostic utility in major depression in PD. The 3-factor structure of MADRS may help to understand the different dimensions of major depression and identify distinct symptom subgroups in this population.
C1 [Ketharanathan, Tharini] Melbourne Hlth, North Western Mental Hlth, 131 Wood St, Preston, Vic 3072, Australia.
   [Hanwella, Raveen; de Silva, Varuni Asanka] Univ Colombo, Dept Psychol Med, Colombo, Sri Lanka.
   [Weerasundera, Rajiv] Royal Darwin Hosp, Top End Mental Hlth Serv, Darwin, NT, Australia.
C3 University of Colombo
RP Ketharanathan, T (corresponding author), Melbourne Hlth, North Western Mental Hlth, 131 Wood St, Preston, Vic 3072, Australia.
EM tharini.ketharanathan@mh.org.au
CR Andersson S, 1999, PSYCHOL MED, V29, P447, DOI 10.1017/S0033291798008046
   [Anonymous], 2000, DSM 4 DIAGN STAT MAN, V0, P0
   BROWN RG, 1988, PSYCHOL MED, V18, P49, DOI 10.1017/S0033291700001872
   Brown RG, 2011, J NEUROL NEUROSUR PS, V82, P803, DOI 10.1136/jnnp.2010.213652
   Bunevicius A, 2012, INT CLIN PSYCHOPHARM, V27, P249, DOI 10.1097/YIC.0b013e328357670d
   Calleo J, 2013, J PARKINSON DIS, V3, P603, DOI 10.3233/JPD-130264
   CUMMINGS JL, 1992, AM J PSYCHIAT, V149, P443
   Daniel S E, 1993, J NEURAL TRANSM SUPPL, V39, P165
   Gabryelewicz T, 2004, INT J GERIATR PSYCH, V19, P1168, DOI 10.1002/gps.1235
   GALINOWSKI A, 1995, INT CLIN PSYCHOPHARM, V10, P157, DOI 10.1097/00004850-199510030-00004
   GOTHAM AM, 1986, J NEUROL NEUROSUR PS, V49, P381, DOI 10.1136/jnnp.49.4.381
   Hammond MF, 1998, INT J GERIATR PSYCH, V13, P257, DOI 10.1002/(SICI)1099-1166(199804)13:4<257::AID-GPS773>3.0.CO;2-U
   Ketharanathan T, 2014, BIOMED CENTRAL PSYCH, V14, P1
   Khan A, 2004, INT CLIN PSYCHOPHARM, V19, P157, DOI 10.1097/00004850-200405000-00006
   Kjærgaard M, 2014, SCAND J PSYCHOL, V55, P83, DOI 10.1111/sjop.12090
   Leentjens AFG, 2000, INT J GERIATR PSYCH, V15, P644, DOI 10.1002/1099-1166(200007)15:7<644::AID-GPS167>3.0.CO;2-L
   McDonald WA, 2003, BIOL PSYCHIAT, V54, P363, DOI 10.1016/S0006-3223(03)00530-4
   Miyasaki JM, 2006, NEUROLOGY, V66, P996, DOI 10.1212/01.wnl.0000215428.46057.3d
   MONTGOMERY SA, 1979, BRIT J PSYCHIAT, V134, P382, DOI 10.1192/bjp.134.4.382
   Parker RD, 2003, INT J GERIATR PSYCH, V18, P73, DOI 10.1002/gps.776
   Quilty LC, 2013, INT J METH PSYCH RES, V22, P175, DOI 10.1002/mpr.1388
   Reijnders JSAM, 2008, MOVEMENT DISORD, V23, P183, DOI 10.1002/mds.21803
   Reijnders JSAM, 2010, J PSYCHOSOM RES, V68, P561, DOI 10.1016/j.jpsychores.2009.10.006
   Rosness TA, 2010, INT J GERIATR PSYCH, V25, P704, DOI 10.1002/gps.2411
   Schrag A, 2007, MOVEMENT DISORD, V22, P1077, DOI 10.1002/mds.21333
   Shulman LM, 2001, MOVEMENT DISORD, V16, P507, DOI 10.1002/mds.1099
   Silberman CD, 2006, ARQ NEURO-PSIQUIAT, V64, P407, DOI 10.1590/S0004-282X2006000300011
   SNAITH RP, 1986, BRIT J PSYCHIAT, V148, P599, DOI 10.1192/bjp.148.5.599
   Starkstein S, 2011, MOVEMENT DISORD, V26, P2239, DOI 10.1002/mds.23836
   Suzuki A, 2005, DEPRESS ANXIETY, V21, P95, DOI 10.1002/da.20058
   Uher R, 2008, PSYCHOL MED, V38, P289, DOI 10.1017/S0033291707001730
   Williams JR, 2012, NEUROLOGY, V78, P998, DOI 10.1212/WNL.0b013e31824d587f
   Zimmerman M, 2004, INT CLIN PSYCHOPHARM, V19, P1, DOI 10.1097/00004850-200401000-00001
NR 33
TC 15
Z9 15
U1 0
U2 9
PU SAGE PUBLICATIONS INC
PI THOUSAND OAKS
PA 2455 TELLER RD, THOUSAND OAKS, CA 91320 USA
SN 0891-9887
EI 1552-5708
J9 J GERIATR PSYCH NEUR
JI J. Geriatr. Psychiatry Neurol.
PD MAY 15
PY 2016
VL 29
IS 3
BP 115
EP 119
DI 10.1177/0891988715606232
PG 5
WC Geriatrics & Gerontology; Clinical Neurology; Psychiatry
SC Geriatrics & Gerontology; Neurosciences & Neurology; Psychiatry
GA DJ1GF
UT WOS:000373950600001
PM 26392481
DA 2024-02-03
ER

PT J
AU Kwon, DY
   Koh, SB
   Lee, JH
   Park, HK
   Kim, HJ
   Shin, HW
   Youn, J
   Park, KW
   Choi, SA
   Kim, SJ
   Choi, SM
   Park, JY
   Jeon, BS
   Kim, JY
   Chung, SJ
   Lee, CS
   Park, JH
   Ahn, TB
   Kim, WC
   Kim, HS
   Cheon, SM
   Kim, HT
   Lee, JY
   Kim, JS
   Kim, EJ
   Kim, JM
   Lee, KS
   Kim, JS
   Kim, MJ
   Baik, JS
   Park, KJ
   Kim, HJ
   Park, MY
   Kang, JH
   Song, SK
   Kim, YD
   Yun, JY
   Lee, HW
   Oh, HG
   Cho, J
   Song, IU
   Sohn, YH
   Lee, PH
   Kim, JW
AF Kwon, Do-Young
   Koh, Seong-Beom
   Lee, Jae Hyeok
   Park, Hee Kyung
   Kim, Han-Joon
   Shin, Hae-Won
   Youn, Jinyoung
   Park, Kun Woo
   Choi, Sun-Ah
   Kim, Sang Jin
   Choi, Seong-Min
   Park, Ji-Yun
   Jeon, Beom S.
   Kim, Ji Young
   Chung, Sun Ju
   Lee, Chong Sik
   Park, Jeong-Ho
   Ahn, Tae-Beom
   Kim, Won Chan
   Kim, Hyun Sook
   Cheon, Sang Myung
   Kim, Hee-Tae
   Lee, Jee-Young
   Kim, Ji Sun
   Kim, Eun-Joo
   Kim, Jong-Min
   Lee, Kwang Soo
   Kim, Joong-Seok
   Kim, Min-Jeong
   Baik, Jong Sam
   Park, Ki-Jong
   Kim, Hee Jin
   Park, Mee Young
   Kang, Ji Hoon
   Song, Sook Kun
   Kim, Yong Duk
   Yun, Ji Young
   Lee, Ho-Won
   Oh, Hyung Geun
   Cho, Jinwhan
   Song, In-Uk
   Sohn, Young H.
   Lee, Phil Hyu
   Kim, Jae Woo
TI The KMDS-NATION Study: Korean Movement Disorders Society Multicenter Assessment of Non-Motor Symptoms and Quality of Life in Parkinson's Disease NATION Study Group
SO JOURNAL OF CLINICAL NEUROLOGY
LA English
DT Article
DE Parkinson's disease; non-motor symptoms; quality of life
ID update treatments; version; validation; features; depression; dopamine; dementia; premotor; subtypes; impact
AB Background and Purpose Nonmotor symptoms (NMS) in Parkinson's disease (PD) have multisystem origins with heterogeneous manifestations that develop throughout the course of PD. NMS are increasingly recognized as having a significant impact on the health-related quality of life (HrQoL). We aimed to determine the NMS presentation according to PD status, and the associations of NMS with other clinical variables and the HrQoL of Korean PD patients. Methods We surveyed patients in 37 movement-disorders clinics throughout Korea. In total, 323 PD patients were recruited for assessment of disease severity and duration, NMS, HrQoL, and other clinical variables including demographics, cognition, sleep scale, fatigability, and symptoms. Results In total, 98.1% of enrolled PD subjects suffered from various kinds of NMS. The prevalence of NMS and scores in each NMS domain were significantly higher in the PD group, and the NMS worsened as the disease progressed. Among clinical variables, disease duration and depressive mood showed significant correlations with all NMS domains (p<0.001). NMS status impacted HrQoL in PD (rS=0.329, p<0.01), and the association patterns differed with the disease stage. Conclusions The results of our survey suggest that NMS in PD are not simply isolated symptoms of degenerative disease, but rather exert significant influences throughout the disease course. A novel clinical approach focused on NMS to develop tailored management strategies is warranted to improve the HrQoL in PD patients.
C1 [Kwon, Do-Young; Koh, Seong-Beom; Park, Kun Woo] Korea Univ, Dept Neurol, Coll Med, Seoul, South Korea.
   [Lee, Jae Hyeok] Pusan Natl Univ, Yangsan Hosp, Dept Neurol, Yangsan, South Korea.
   [Park, Hee Kyung] Inje Univ, Coll Med, Ilsan Paik Hosp, Dept Neurol, Goyang, South Korea.
   [Kim, Han-Joon; Jeon, Beom S.] Seoul Natl Univ, Coll Med, Dept Neurol, Seoul, South Korea.
   [Shin, Hae-Won] Chung Ang Univ, Coll Med, Dept Neurol, Seoul, South Korea.
   [Youn, Jinyoung; Cho, Jinwhan] Sungkyunkwan Univ, Sch Med, Samsung Med Ctr, Dept Neurol, Seoul, South Korea.
   [Choi, Sun-Ah] Natl Hlth Insurance Corp Ilsan Hosp, Dept Neurol, Goyang, South Korea.
   [Kim, Sang Jin] Inje Univ, Coll Med, Busan Paik Hosp, Dept Neurol, Busan, South Korea.
   [Choi, Seong-Min] Chonnam Natl Univ, Sch Med, Dept Neurol, Gwangju, South Korea.
   [Park, Ji-Yun] Presbyterian Med Ctr, Dept Neurol, Jeonju, South Korea.
   [Kim, Ji Young] Inje Univ, Seoul Paik Hosp, Coll Med, Dept Neurol, Seoul, South Korea.
   [Chung, Sun Ju; Lee, Chong Sik] Univ Ulsan, Coll Med, Asan Hosp, Dept Neurol, Seoul, South Korea.
   [Park, Jeong-Ho] Soonchunhyang Univ, Bucheon Hosp, Coll Med, Dept Neurol, Bucheon, South Korea.
   [Ahn, Tae-Beom] Kyung Hee Univ, Coll Med, Dept Neurol, Seoul, South Korea.
   [Kim, Won Chan; Kim, Hyun Sook] CHA Univ, Coll Med, Dept Neurol, Songnam, South Korea.
   [Kim, Hee-Tae] Hanyang Univ, Coll Med, Dept Neurol, Seoul, South Korea.
   [Lee, Jee-Young] Seoul Natl Univ, Boramae Hosp, Dept Neurol, Seoul, South Korea.
   [Kim, Ji Sun] Chungbuk Natl Univ, Chungbuk Natl Univ Hosp, Coll Med, Dept Neurol, Daejeon, South Korea.
   [Kim, Eun-Joo] Pusan Natl Univ, Sch Med, Dept Neurol, Busan, South Korea.
   [Kim, Eun-Joo] Med Res Inst, Busan, South Korea.
   [Kim, Jong-Min] Seoul Natl Univ, Bundang Hosp, Dept Neurol, Songnam, South Korea.
   [Lee, Kwang Soo; Kim, Joong-Seok] Catholic Univ Korea, Coll Med, Dept Neurol, Seoul, South Korea.
   [Kim, Min-Jeong] Kosin Univ, Coll Med, Dept Neurol, Busan, South Korea.
   [Baik, Jong Sam] Inje Univ, Sanggye Paik Hosp, Coll Med, Dept Neurol, Seoul, South Korea.
   [Park, Ki-Jong] Gyeongsang Natl Univ, Sch Med, Dept Neurol, Busan, South Korea.
   [Kim, Hee Jin] Konkuk Univ, Sch Med, Dept Neurol, Daejeon, South Korea.
   [Park, Mee Young] Yeungnam Univ, Coll Med, Dept Neurol, Daegu, South Korea.
   [Kang, Ji Hoon; Song, Sook Kun] Jeju Natl Univ Hosp, Dept Neurol, Jeju, South Korea.
   [Kim, Yong Duk] Konyang Univ Hosp, Dept Neurol, Daejeon, South Korea.
   [Yun, Ji Young] Ewha Womans Univ, Mokdong Hosp, Dept Neurol, Seoul, South Korea.
   [Lee, Ho-Won] Kyungpook Natl Univ, Sch Med, Dept Neurol, Daegu, South Korea.
   [Oh, Hyung Geun] Soonchunhyang Univ, Coll Med, Dept Neurol, Cheonan, South Korea.
   [Song, In-Uk] Catholic Univ Korea, Coll Med, Dept Neurol, Inchon, South Korea.
   [Sohn, Young H.; Lee, Phil Hyu] Yonsei Univ, Coll Med, Dept Neurol, Seoul, South Korea.
   [Cheon, Sang Myung; Kim, Jae Woo] Dong A Univ, Med Ctr, Dept Neurol, 26 Daesingongwon Ro, Busan 49201, South Korea.
C3 Korea University; Korea University Medicine (KU Medicine); Pusan National University; Pusan National University Hospital; Inje University; Seoul National University (SNU); Chung Ang University; Chung Ang University Hospital; Sungkyunkwan University (SKKU); Samsung Medical Center; Inje University; Chonnam National University; Inje University; University of Ulsan; Soonchunhyang University; Kyung Hee University; Pochon Cha University; Hanyang University; Seoul National University (SNU); Seoul National University Hospital; Chungbuk National University; Chungbuk National University Hospital; Pusan National University; Seoul National University (SNU); Catholic University of Korea; Inje University; Gyeongsang National University; Konkuk University; Yeungnam University; Jeju National University; Konyang University; Konyang University Hospital; Ewha Womans University; Kyungpook National University; Soonchunhyang University; Catholic University of Korea; Yonsei University; Yonsei University Health System; Dong A University
RP Kim, JW (corresponding author), Dong A Univ, Med Ctr, Dept Neurol, 26 Daesingongwon Ro, Busan 49201, South Korea.
EM jwkim@dau.ac.kr
FU Korean Movement Disorder Society (KMDS)
CR Alves G, 2006, MOVEMENT DISORD, V21, P1123, DOI 10.1002/mds.20897
   Barone P, 2009, MOVEMENT DISORD, V24, P1641, DOI 10.1002/mds.22643
   Braak H, 2003, NEUROBIOL AGING, V24, P197, DOI 10.1016/S0197-4580(02)00065-9
   Chaudhuri KR, 2008, EUR J NEUROL, V15, P2, DOI 10.1111/j.1468-1331.2008.02212.x
   Chaudhuri KR, 2015, PARKINSONISM RELAT D, V21, P287, DOI 10.1016/j.parkreldis.2014.12.031
   Chaudhuri KR, 2011, PARKINSONISM RELAT D, V17, P717, DOI 10.1016/j.parkreldis.2011.02.018
   Chaudhuri KR, 2010, MOVEMENT DISORD, V25, P704, DOI 10.1002/mds.22868
   Chaudhuri KR, 2009, LANCET NEUROL, V8, P464, DOI 10.1016/S1474-4422(09)70068-7
   Chaudhuri KR, 2006, LANCET NEUROL, V5, P235, DOI 10.1016/S1474-4422(06)70373-8
   Choi SH, 2000, J KOREAN MED SCI, V15, P609, DOI 10.3346/jkms.2000.15.6.609
   Doder M, 2003, NEUROLOGY, V60, P601, DOI 10.1212/01.WNL.0000031424.51127.2B
   Fox SH, 2011, MOVEMENT DISORD, V26, PS2, DOI 10.1002/mds.23829
   Gallagher DA, 2008, CNS DRUGS, V22, P563, DOI 10.2165/00023210-200822070-00003
   Gallagher DA, 2010, MOVEMENT DISORD, V25, P2493, DOI 10.1002/mds.23394
   Goetz CG, 2003, MOVEMENT DISORD, V18, P738, DOI 10.1002/mds.10473
   Goldman JG, 2014, CURR OPIN NEUROL, V27, P434, DOI 10.1097/WCO.0000000000000112
   Grosset D, 2007, J NEUROL NEUROSUR PS, V78, P465, DOI 10.1136/jnnp.2006.098327
   Herman T, 2015, J NEURAL TRANSM, V122, P1115, DOI 10.1007/s00702-014-1349-1
   HOEHN MM, 1967, NEUROLOGY, V17, P427, DOI 10.1212/WNL.17.5.427
   JANKOVIC J, 1990, NEUROLOGY, V40, P1529, DOI 10.1212/WNL.40.10.1529
   Kang Y., 1997, J KOREAN NEUROL ASS, V15, P300, DOI 10.1371/JOURNAL.PONE.0099638
   Khoo TK, 2013, NEUROLOGY, V80, P276, DOI 10.1212/WNL.0b013e31827deb74
   Kim HJ, 2015, J MOV DISORD, V8, P83, DOI 10.14802/jmd.15010
   Kim TH, 2010, DEMENT GERIATR COGN, V29, P363, DOI 10.1159/000297523
   Klepac N, 2007, EUR J NEUROL, V14, P194, DOI 10.1111/j.1468-1331.2006.01604.x
   Koh SB, 2012, J CLIN NEUROL, V8, P276, DOI 10.3988/jcn.2012.8.4.276
   Kwon DY, 2013, J CLIN NEUROL, V9, P26, DOI 10.3988/jcn.2013.9.1.26
   Lee HM, 2015, J MOV DISORD, V8, P92, DOI 10.14802/jmd.15003
   Lee JY, 2008, J GERIATR PSYCH NEUR, V21, P104, DOI 10.1177/0891988708316855
   Lim SY, 2010, MOVEMENT DISORD, V25, PS123, DOI 10.1002/mds.22786
   Lim SY, 2009, ARCH NEUROL-CHICAGO, V66, P167, DOI 10.1001/archneurol.2008.561
   Lyons K E, 1997, PARKINSONISM RELAT DISORD, V3, P207, DOI 10.1016/S1353-8020(97)00021-7
   Martinez-Martin P, 2011, MOVEMENT DISORD, V26, P399, DOI 10.1002/mds.23462
   Mollenhauer B, 2013, NEUROLOGY, V81, P1226, DOI 10.1212/WNL.0b013e3182a6cbd5
   Müller MLTM, 2013, MOVEMENT DISORD, V28, P296, DOI 10.1002/mds.25213
   OSullivan SS, 2008, MOVEMENT DISORD, V23, P101, DOI 10.1002/mds.21813
   PETO V, 1995, QUAL LIFE RES, V4, P241, DOI 10.1007/BF02260863
   Postuma RB, 2012, MOVEMENT DISORD, V27, P617, DOI 10.1002/mds.24996
   Rajput AH, 2008, NEUROLOGY, V70, P1403, DOI 10.1212/01.wnl.0000285082.18969.3a
   Rajput AH, 2009, NEUROLOGY, V73, P206, DOI 10.1212/WNL.0b013e3181ae7af1
   Remy P, 2005, BRAIN, V128, P1314, DOI 10.1093/brain/awh445
   Rosenberg-Katz K, 2013, NEUROLOGY, V80, P1476, DOI 10.1212/WNL.0b013e31828cfaa4
   Schneider JS, 2015, PLOS ONE, V10, P0, DOI 10.1371/journal.pone.0123231
   Seppi K, 2011, MOVEMENT DISORD, V26, PS42, DOI 10.1002/mds.23884
   Shimada H, 2009, NEUROLOGY, V73, P273, DOI 10.1212/WNL.0b013e3181ab2b58
   Shulman LM, 2002, PARKINSONISM RELAT D, V8, P193, DOI 10.1016/S1353-8020(01)00015-3
   Siderowf A, 2008, ANN NEUROL, V64, PS139, DOI 10.1002/ana.21462
   Soh SE, 2011, PARKINSONISM RELAT D, V17, P1, DOI 10.1016/j.parkreldis.2010.08.012
   Stacy M, 2011, INT J NEUROSCI, V121, P9, DOI 10.3109/00207454.2011.620196
   Todorova Antoniya, 2014, PRACT NEUROL, V14, P310, DOI 10.1136/practneurol-2013-000741
   Witjas T, 2002, NEUROLOGY, V59, P408, DOI 10.1212/WNL.59.3.408
   Wolters EC, 2009, PARKINSONISM RELAT D, V15, PS6, DOI 10.1016/S1353-8020(09)70770-9
   Zach M, 2004, MOVEMENT DISORD, V19, P667, DOI 10.1002/mds.10698
NR 53
TC 14
Z9 16
U1 0
U2 4
PU KOREAN NEUROLOGICAL ASSOC
PI SEOUL
PA 1111 DAEIL BLD, 43 INSA-DONG, JONGNO-GU, SEOUL, 110-741, SOUTH KOREA
SN 1738-6586
EI 2005-5013
J9 J CLIN NEUROL
JI J. Clin. Neurol.
PD OCT 15
PY 2016
VL 12
IS 4
BP 393
EP 402
DI 10.3988/jcn.2016.12.4.393
PG 10
WC Clinical Neurology
SC Neurosciences & Neurology
GA DY3AO
UT WOS:000384963400002
PM 27819413
DA 2024-02-03
ER

PT J
AU Kang, SH
   Lee, HM
   Seo, WK
   Kim, JH
   Koh, SB
AF Kang, Sung Hoon
   Lee, Hye Mi
   Seo, Woo-Keun
   Kim, Ji Hyun
   Koh, Seong-Beom
TI The combined effect of REM sleep behavior disorder and hyposmia on cognition and motor phenotype in Parkinson's disease
SO JOURNAL OF THE NEUROLOGICAL SCIENCES
LA English
DT Article
DE REM sleep behavior disorder; Hyposmia; Cognitive dysfunction; Motor phenotype; Parkinson's disease
ID neurodegenerative disease; olfactory dysfunction; impairment; dementia; subtypes; identification; questionnaire; mortality
AB Background: Olfactory dysfunction and REM sleep behavior disorder (RBD) are recognized as pre-motor symptoms of Parkinson's disease (PD). Cognitive dysfunction is observed at a high rate even in the early stages of PD as an important non-motor symptom. PD has been classified in different subtypes and it is unknown if olfactory dysfunction and RBD occur more often in one particular subtype. We investigated the relationship between olfactory impairment, RBD, initial cognitive performance and motor phenotype in PD. Method: Nighty-eight patients with drug-naive idiopathic PD who visited the Movement Disorders Unit of Korea University Guro Hospital, Seoul, Korea from March 2012 to February 2014 were retrospectively included. Patients were divided into tremor-dominant-type and akinetic-rigid-type PD subgroups using part III of the Unified Parkinson's Disease Rating Scale. Olfaction was assessed by the Cross Cultural Smell Identification Test. RBD was screened using screening questionnaires. Initial cognitive function was assessed with Mini Mental State Examination. Result: The PD-normosmia group had higher MMSE scores (p = 0.008). PD patients who have both RBD and olfactory dysfunction had lower MMSE scores (p = 0.013). Presence of both RBD and hyposmia in PD patients was more strongly correlated with poor cognitive dysfunction. PD patients with RBD and/or hyposmia primarily exhibited the akinetic-rigidity phenotype. Conclusion: Olfactory dysfunction and RBD differed according to the motor phenotypes of PD. This suggests that olfactory dysfunction and RBD might relate to prognosis in patients with PD. Patients who have both hyposmia and RBD were more likely to exhibit cognitive dysfunction. (C) 2016 Elsevier B.V. All rights reserved.
C1 [Kang, Sung Hoon; Lee, Hye Mi; Seo, Woo-Keun; Kim, Ji Hyun; Koh, Seong-Beom] Korea Univ, Coll Med, Guro Hosp, Dept Neurol, 148 Gurodong Rd, Seoul, South Korea.
C3 Korea University; Korea University Medicine (KU Medicine)
RP Koh, SB (corresponding author), Korea Univ, Coll Med, Guro Hosp, Dept Neurol, 148 Gurodong Rd, Seoul, South Korea.
EM parkinson@korea.ac.kr
CR Baba T, 2012, BRAIN, V135, P161, DOI 10.1093/brain/awr321
   Boeve BF, 2007, BRAIN, V130, P2770, DOI 10.1093/brain/awm056
   Bohnen NI, 2010, BRAIN, V133, P1747, DOI 10.1093/brain/awq079
   Brag H., 2002, J NEUROL S3, V249, P0
   Burn DJ, 2010, BRAIN PATHOL, V20, P672, DOI 10.1111/j.1750-3639.2009.00367.x
   Doty RL, 1996, LARYNGOSCOPE, V106, P353, DOI 10.1097/00005537-199603000-00021
   Forsaa EB, 2010, NEUROLOGY, V75, P1270, DOI 10.1212/WNL.0b013e3181f61311
   Gagnon JF, 2002, NEUROLOGY, V59, P585, DOI 10.1212/WNL.59.4.585
   Goetz CG, 2003, MOVEMENT DISORD, V18, P738, DOI 10.1002/mds.10473
   Hawkes CH, 1999, QJM-MON J ASSOC PHYS, V92, P473, DOI 10.1093/qjmed/92.8.473
   HOEHN MM, 1967, NEUROLOGY, V17, P427, DOI 10.1212/WNL.17.5.427
   HUGHES AJ, 1992, J NEUROL NEUROSUR PS, V55, P181, DOI 10.1136/jnnp.55.3.181
   Iijima M, 2011, EUR J NEUROL, V18, P425, DOI 10.1111/j.1468-1331.2010.03167.x
   Johansen KK, 2010, PARKINSONISM RELAT D, V16, P307, DOI 10.1016/j.parkreldis.2010.02.015
   Kumru H, 2007, SLEEP MED, V8, P779, DOI 10.1016/j.sleep.2007.02.005
   Lee JE, 2010, PARKINSONISM RELAT D, V16, P105, DOI 10.1016/j.parkreldis.2009.08.005
   Parkinson J, 2002, J NEUROPSYCH CLIN N, V14, P223, DOI 10.1176/appi.neuropsych.14.2.223
   Parkinson J., 1817, J NEUROPSYCHIATR CLI, V14, P2
   Postuma RB, 2009, NEUROLOGY, V72, P1296, DOI 10.1212/01.wnl.0000340980.19702.6e
   Postuma RB, 2012, MOVEMENT DISORD, V27, P617, DOI 10.1002/mds.24996
   Rajput AH, 2009, NEUROLOGY, V73, P206, DOI 10.1212/WNL.0b013e3181ae7af1
   Rolinski M, 2014, J NEUROL NEUROSUR PS, V85, P560, DOI 10.1136/jnnp-2013-306104
   Scaglione C, 2005, NEUROL SCI, V25, P316, DOI 10.1007/s10072-004-0364-7
   Schenck CH, 2013, SLEEP MED, V14, P744, DOI 10.1016/j.sleep.2012.10.009
   SCHENCK CH, 1986, SLEEP, V9, P293, DOI 10.1093/sleep/9.2.293
   Schiess MC, 2000, PARKINSONISM RELAT D, V6, P69, DOI 10.1016/S1353-8020(99)00051-6
   Silveira-Moriyama L, 2009, NEUROSCI LETT, V453, P77, DOI 10.1016/j.neulet.2009.02.006
   Stiasny-Kolster K, 2007, MOVEMENT DISORD, V22, P2386, DOI 10.1002/mds.21740
   Tremblay C, 2013, J NEUROL NEUROSUR PS, V84, P1265, DOI 10.1136/jnnp-2013-305021
   Vendette M, 2007, NEUROLOGY, V69, P1843, DOI 10.1212/01.wnl.0000278114.14096.74
   Weintraub D, 2011, MOVEMENT DISORD, V26, P1022, DOI 10.1002/mds.23664
NR 31
TC 25
Z9 28
U1 0
U2 23
PU ELSEVIER SCIENCE BV
PI AMSTERDAM
PA PO BOX 211, 1000 AE AMSTERDAM, NETHERLANDS
SN 0022-510X
EI 1878-5883
J9 J NEUROL SCI
JI J. Neurol. Sci.
PD SEP 15
PY 2016
VL 368
IS 
BP 374
EP 378
DI 10.1016/j.jns.2016.07.057
PG 5
WC Clinical Neurology; Neurosciences
SC Neurosciences & Neurology
GA DU7SU
UT WOS:000382415700076
PM 27538667
DA 2024-02-03
ER

PT J
AU Kovács, N
   Horváth, K
   Aschermann, Z
   Acs, P
   Bosnyák, E
   Deli, G
   Pál, E
   Janszky, J
   Faludi, B
   Karádi, K
   Késmárki, I
   Bokor, M
   Rigó, E
   Lajtos, J
   Klivényi, P
   Dibó, G
   Vécsei, L
   Takáts, A
   Tóth, A
   Imre, P
   Nagy, F
   Herceg, M
   Kamondi, A
   Hidasi, E
   Komoly, S
AF Kovacs, Norbert
   Horvath, Krisztina
   Aschermann, Zsuzsanna
   Acs, Peter
   Bosnyak, Edit
   Deli, Gabriella
   Pal, Endre
   Janszky, Jozsef
   Faludi, Bela
   Karadi, Kazmer
   Kesmarki, Ildiko
   Bokor, Magdolna
   Rigo, Eszter
   Lajtos, Julia
   Klivenyi, Peter
   Dibo, Gyoergy
   Vecsei, Laszlo
   Takats, Annamaria
   Toth, Adrian
   Imre, Piroska
   Nagy, Ferenc
   Herceg, Mihaly
   Kamondi, Anita
   Hidasi, Eszter
   Komoly, Samuel
TI Independent validation of Parkinson's disease Sleep Scale 2nd version (PDSS-2)
SO SLEEP AND BIOLOGICAL RHYTHMS
LA English
DT Article
DE Sleep; Validity; Reliability; Precision; Receiver operating characteristic
ID quality-of-life; nonmotor symptoms; impact; disability; motor
AB Sleep problems are one of the most common non-motor symptoms of Parkinson's disease (PD). The Parkinson's disease Sleep Scale 2nd version (PDSS-2) was published in 2011 showing satisfactory clinimetric results. We performed an independent testing of the scale adding further information on its clinimetric properties. In this nationwide study 537 PD patients were enrolled. Besides PDSS-2, we assessed Patient's Global Impression-Severity (PGI) scale on sleep disturbances, Non-motor Symptoms Scale and MDS-UPDRS. Following the Classical Theory of Tests we performed descriptive data analysis, factor analysis, reliability, validity and precision measurements. Subsequently, we evaluated cut-off value for detecting clinically meaningful sleep problems based on receiver operating characteristics analysis. Based on the PGI scale, 161 patients (30.0 %) did not reported any sleep problems. Factor analysis revealed almost the same factor structure described by the original PDSS-2 validation study. Cronbach's alpha was 0.863 and all item had good item-total correlation. PDSS-2 demonstrated high convergent validity with Non-Motor Symptoms Scale and Clinical Global Impression-Severity and non-motor part of MDS-UPDRS, and divergent validity with age, gender, education level, disease-duration and Hoehn-Yahr Stages. Presence of sleep problems was identified by scores >10.5 points on PDSS-2 (sensitivity 85.3 %, specificity 60.8 %, diagnostic accuracy 78.1 %); whereas scores >19.5 points indicated marked sleep-related problems (specificity 68.5 %, sensitivity 78.0 %, diagnostic accuracy 74.3 %). Independent and cross-cultural validation of patient reported outcomes is essential to confirm or reject the findings obtained by the developers of the scale. Our results demonstrate that fundamental clinimetric properties of the PDSS-2 are satisfactory.
C1 [Kovacs, Norbert; Janszky, Jozsef] MTA PTE Clin Neuroimaging MR Res Grp, Pecs, Hungary.
   [Kovacs, Norbert; Aschermann, Zsuzsanna; Acs, Peter; Bosnyak, Edit; Deli, Gabriella; Pal, Endre; Janszky, Jozsef; Faludi, Bela; Karadi, Kazmer; Komoly, Samuel] Univ Pecs, Dept Neurol, Ret Utca 2, H-7633 Pecs, Hungary.
   [Horvath, Krisztina] Univ Pecs, Doctoral Sch Clin Neurosci, H-7633 Pecs, Hungary.
   [Kesmarki, Ildiko] Unified Hlth Ctr City Pecs, Pecs, Hungary.
   [Bokor, Magdolna; Rigo, Eszter] Nyiro Gyula Hosp, Natl Inst Psychiat & Addictol, Dept Neurol, Budapest, Hungary.
   [Lajtos, Julia] Kenezy Gyula Hosp, Dept Neurol, Debrecen, Hungary.
   [Klivenyi, Peter; Dibo, Gyoergy; Vecsei, Laszlo] Univ Szeged, Dept Neurol, Szeged, Hungary.
   [Vecsei, Laszlo] MTA SZTE Neurosci Res Grp, Szeged, Hungary.
   [Takats, Annamaria; Toth, Adrian] Semmelweis Univ, Dept Neurol, H-1085 Budapest, Hungary.
   [Imre, Piroska] Csolnoky Ferenc Hosp, Dept Neurol, Veszprem, Hungary.
   [Nagy, Ferenc; Herceg, Mihaly] Kaposi Mor Hosp, Dept Neurol, Kaposvar, Hungary.
   [Kamondi, Anita] Natl Inst Clin Neurosci, Budapest, Hungary.
   [Hidasi, Eszter] Univ Debrecen, Dept Neurol, Debrecen, Hungary.
C3 University of Pecs; University of Pecs; Szeged University; Neuroscience Research Group, HAS; Semmelweis University; University of Debrecen
RP Kovács, N (corresponding author), MTA PTE Clin Neuroimaging MR Res Grp, Pecs, Hungary.; Kovács, N (corresponding author), Univ Pecs, Dept Neurol, Ret Utca 2, H-7633 Pecs, Hungary.
EM kovacsnorbert06@gmail.com
FU Hungarian Academy of Sciences [OTKA PD103964, TAMOP 4.2.2.A-11/1/KONV-2012-0017, TAMOP-4.2.2.A-11/1/KONV-2012-0052]; Hungarian Brain Research Program [KTIA_13_NAP-A-II/10]
CR Aaronson N, 2002, QUAL LIFE RES, V11, P193
   Antonini A, 2012, J NEUROL, V259, P2621, DOI 10.1007/s00415-012-6557-8
   Zea-Sevilla MA, 2014, J NEURAL TRANSM, V121, PS33, DOI 10.1007/s00702-014-1217-z
   Chaudhuri KR, 2002, J NEUROL NEUROSUR PS, V73, P629, DOI 10.1136/jnnp.73.6.629
   Deli G, 2015, J PARKINSON DIS, V5, P361, DOI 10.3233/JPD-150540
   Graham JN, 2014, CURR OPIN UROL, V24, P358, DOI 10.1097/MOU.0000000000000061
   HAYS RD, 1993, QUAL LIFE RES, V2, P441, DOI 10.1007/BF00422218
   Hobart J, 2001, BRAIN, V124, P962, DOI 10.1093/brain/124.5.962
   Hobart JC, 2004, HEALTH TECHNOL ASSES, V8, P1
   Högl B, 2010, MOVEMENT DISORD, V25, P2704, DOI 10.1002/mds.23190
   Horváth K, 2015, IDEGGYOGY SZEMLE, V68, P183, DOI 10.18071/isz.68.0183
   Horváth K, 2014, IDEGGYOGY SZEMLE, V67, P129
   Horváth K, 2014, J PARKINSON DIS, V4, P687, DOI 10.3233/JPD-140459
   Kaszás B, 2012, PARKINSONISM RELAT D, V18, P553, DOI 10.1016/j.parkreldis.2012.02.010
   Kovacs N., 2013, J NEUROL SCI, V333, Pe139, DOI 10.1016/j.jns.2013.07.462
   Kovacs N, 2014, IDEGGYOGY SZEMLE, V67, P245
   Lucza T, 2015, BEHAV NEUROL, V2015, P0, DOI 10.1155/2015/983606
   Martinez-Martin P, 2012, J NEUROL, V259, P1639, DOI 10.1007/s00415-011-6392-3
   Martinez-Martin P, 2011, MOVEMENT DISORD, V26, P399, DOI 10.1002/mds.23462
   MCHORNEY CA, 1995, QUAL LIFE RES, V4, P293, DOI 10.1007/BF01593882
   Nunnally J.C, 1978, PSYCHOMETRIC THEORY, V0, P0
   Pal E, 2010, MOVEMENT DISORD, V25, P2311, DOI 10.1002/mds.23270
   Santos-García D, 2013, J NEUROL SCI, V332, P136, DOI 10.1016/j.jns.2013.07.005
   Solla P, 2012, J NEUROL SCI, V323, P33, DOI 10.1016/j.jns.2012.07.026
   Tivadar L, 2015, ORVOSI HETILAP, V156, P915, DOI 10.1556/650.2015.30159
   Tomlinson CL, 2010, MOVEMENT DISORD, V25, P2649, DOI 10.1002/mds.23429
   Trenkwalder C, 2011, MOVEMENT DISORD, V26, P644, DOI 10.1002/mds.23476
   Trenkwalder C, 2011, MOVEMENT DISORD, V26, P90, DOI 10.1002/mds.23441
   Volosin Marta, 2013, PSYCHIATR HUNG, V28, P370
NR 33
TC 15
Z9 16
U1 0
U2 9
PU SPRINGER JAPAN KK
PI TOKYO
PA SHIROYAMA TRUST TOWER 5F, 4-3-1 TORANOMON, MINATO-KU, TOKYO, 105-6005, JAPAN
SN 1446-9235
EI 1479-8425
J9 SLEEP BIOL RHYTHMS
JI Sleep Biol. Rhythms
PD JAN 15
PY 2016
VL 14
IS 1
BP 63
EP 73
DI 10.1007/s41105-015-0024-8
PG 11
WC Clinical Neurology; Neurosciences
SC Neurosciences & Neurology
GA DF6ZH
UT WOS:000371506700009
DA 2024-02-03
ER

PT J
AU Levin, J
   Kurz, A
   Arzberger, T
   Giese, A
   Höglinger, GU
AF Levin, Johannes
   Kurz, Alexander
   Arzberger, Thomas
   Giese, Armin
   Hoeglinger, Guenter U.
TI The Differential Diagnosis and Treatment of Atypical Parkinsonism
SO DEUTSCHES ARZTEBLATT INTERNATIONAL
LA English
DT Review
ID progressive supranuclear palsy; multiple-system atrophy; corticobasal degeneration; lewy body; alzheimers-disease; dementia; criteria
AB Background: Aside from idiopathic Parkinson syndrome (Parkinson's disease), there are a number of other, so-called atypical parkinsonian syndromes: dementia with Lewy bodies (DLB), multiple system atrophy (MSA), progressive supranuclear palsy (PSP), and corticobasal degeneration (CBD). DLB is a common disease, with a prevalence of 0.4% (400 cases per 100 000 persons) in the elderly; MSA and PSP both have a prevalence of 5 to 10 per 100 000 persons, while the prevalence of CBD is about 1 per 100 000. Methods: This review is based on pertinent publications retrieved by a selective literature search. Results: The atypical parkinsonian syndromes are synucleinopathies and tauopathies, i.e., disorders characterized by the abnormal deposition of the proteins a-synuclein and tau. The site of deposition is correlated with the clinical features. In DLB, synuclein is mainly deposited in neocortical neurons, with some brain stem involvement as well. The main clinical features are dementia and, later on, parkinsonism. In MSA, synuclein is deposited in oligodendrocytes, mainly in the cerebellum but also in the brain stem; the main clinical feature is autonomic dysfunction combined with parkinsonism or cerebellar ataxia. Synucleinopathies often impair REM (rapid eye movement) sleep. PSP and CBD, on the other hand, are primary tauopathies. PSP usually causes predominantly supranuclear vertical gaze palsy and early postural instability with falls, less commonly parkinsonism (PSP-P) or frontotemporal dementia (PSP-FTD) as its most prominent feature. CBD typically manifests itself as markedly asymmetrical parkinsonism with apraxia or cortical sensory disturbance. At present, there is no accepted causal treatment for any of these disorders; the available symptomatic treatments are of limited efficacy and are supported only by low-level evidence. Conclusion: Causal treatments for neurodegenerative diseases are now being developed and tested, and thus a molecular diagnosis is desirable. This will require the cooperation of primary care physicians with specialized centers.
C1 [Hoeglinger, Guenter U.] Tech Univ Munich, Klinikum Rechts Isar, Dept Neurol, Feodor Lynen Str 17, D-81377 Munich, Germany.
   [Hoeglinger, Guenter U.] German Ctr Neurodegenerat Dis DZNE, Chair Translat Neurodegenerat, Munich, Germany.
   [Levin, Johannes] Univ Munich, Dept Neurol, German Ctr Neurodegenerat Dis ZNE, D-80539 Munich, Germany.
   [Kurz, Alexander] Tech Univ Munich, Klinikum Rechts Isar, Dept Psychiat & Psychotherapy, Feodor Lynen Str 1, D-81377 Munich, Germany.
   [Giese, Armin] Univ Munich, Ctr Neuropathol & Prion Res ZNP, Munich, Germany.
   [Arzberger, Thomas] Univ Munich, Dept Psychiat & Psychotherapy, Munich, Germany.
C3 Technical University of Munich; Helmholtz Association; German Center for Neurodegenerative Diseases (DZNE); Helmholtz Association; German Center for Neurodegenerative Diseases (DZNE); University of Munich; University of Munich; Technical University of Munich; University of Munich; University of Munich
RP Höglinger, GU (corresponding author), Tech Univ Munich, Klinikum Rechts Isar, Dept Neurol, Feodor Lynen Str 17, D-81377 Munich, Germany.; Höglinger, GU (corresponding author), German Ctr Neurodegenerat Dis DZNE, Chair Translat Neurodegenerat, Munich, Germany.; Höglinger, GU (corresponding author), Tech Univ Munich, Feodor Lynen Str 17, D-81377 Munich, Germany.; Höglinger, GU (corresponding author), Deutsch Zentrum Neurodegenerat Erkrankungen eV DZ, Klin Neurol & Lehrstuhl Translat Neurodegenerat, Feodor Lynen Str 17, D-81377 Munich, Germany.
EM Guenter.Hoeglinger@tum.de
FU German Research Foundation (DFG) [H02402/6-2]
CR [Anonymous], 2012, COLD SPRING HARB PER, V0, P0
   Armstrong MJ, 2013, NEUROLOGY, V80, P496, DOI 10.1212/WNL.0b013e31827f0fd1
   Castillo-Carranza DL, 2015, J NEUROSCI, V35, P4857, DOI 10.1523/JNEUROSCI.4989-14.2015
   Constantinescu R, 2007, MOVEMENT DISORD, V22, P2141, DOI 10.1002/mds.21578
   Donaghy P, 2015, AM J GERIAT PSYCHIAT, V23, P23, DOI 10.1016/j.jagp.2013.03.001
   Eggert K., 2012, PARKINSON SYNDROME D, V0, P0
   Gazulla J, 2015, NEW ENGL J MED, V372, P1374, DOI 10.1056/NEJMc1501657
   Geser F, 2005, MOVEMENT DISORD, V20, PS11, DOI 10.1002/mds.20535
   Gilman S, 2008, NEUROLOGY, V71, P670, DOI 10.1212/01.wnl.0000324625.00404.15
   Jellinger KA, 2008, NEURODEGENER DIS, V5, P118, DOI 10.1159/000113679
   Jones SAV, 2014, PSYCHOL MED, V44, P673, DOI 10.1017/S0033291713000494
   Karantzoulis S, 2011, EXPERT REV NEUROTHER, V11, P1579, DOI 10.1586/ern.11.155
   Köllensperger M, 2008, MOVEMENT DISORD, V23, P1093, DOI 10.1002/mds.21992
   Lim J, 2015, DEV CELL, V32, P491, DOI 10.1016/j.devcel.2015.02.002
   Ling HL, 2010, BRAIN, V133, P2045, DOI 10.1093/brain/awq123
   Litvan I, 1996, NEUROLOGY, V47, P1, DOI 10.1212/WNL.47.1.1
   Mahlknecht P, 2010, NERVENARZT, V81, P1168, DOI 10.1007/s00115-010-3022-8
   Mak E, 2014, ALZHEIMERS RES THER, V6, P0, DOI 10.1186/alzrt248
[truncated: 252,040 more chars]
