# Supplementary material for: A bibliometric and visual analysis of Parkinson’s disease sleep disorders: articles from 2008 to 2023
Source: Front Psychiatry. 2024 Oct 17;15:1468568. doi: 10.3389/fpsyt.2024.1468568 (PMC11551719; doi:10.3389/fpsyt.2024.1468568)
Supplement: Supplementary file 1 [file DataSheet1.zip › download2017u99.txt]

PT J
AU Humbert, M
   Findley, J
   Hernandez-Con, M
   Chahine, LM
AF Humbert, Meghan
   Findley, James
   Hernandez-Con, Maria
   Chahine, Lana M.
TI Cognitive behavioral therapy for insomnia in Parkinson's disease: a case series
SO NPJ PARKINSONS DISEASE
LA English
DT Article
ID quality-of-life; clinical-practice guideline; american-college; sleep; depression; symptoms; disorder; impact
AB Chronic insomnia is common in patients with Parkinson's disease. There are limited data to guide its treatment in this patient population, especially in regards to non-pharmacologic interventions, some of which are highly effective in the non-Parkinson's disease population. The aim of this study is to describe a series of Parkinson's disease patients who underwent cognitive behavioral therapy for insomnia (CBTi). Parkinson's disease patients who had undergone a baseline and at least one follow-up CBTi session were identified. Electronic medical records and pre-treatment and post-treatment patient sleep diaries were reviewed. Sleep measures of interest included wake time after sleep onset, sleep efficiency, sleep onset latency, and total sleep time. Pre-treatment and post-treatment values were compared within subjects using paired t-test. Five patients were included. Patients attended an average of eight sessions of CBTi (range 5-12). Significant increases in sleep efficiency (p = 0.02) and decreases in number of awakenings per night (p = 0.02) were found. Our data provide preliminary evidence that cognitive behavioral therapy is an effective treatment for insomnia in Parkinson's disease, and is well tolerated and well received by patients. Given the limited data supporting use of medications to treat chronic insomnia in Parkinson's disease, combined with their risks, randomized trials to demonstrate the efficacy of CBTi in Parkinson's disease are warranted.
C1 [Humbert, Meghan] Lake Erie Coll Osteopath Med, Greensburg, PA USA.
   [Findley, James] Univ Penn, Perelman Sch Med, Dept Sleep Med, Philadelphia, PA 19104 USA.
   [Hernandez-Con, Maria; Chahine, Lana M.] Univ Penn, Dept Neurol, Perelman Sch Med, Philadelphia, PA 19104 USA.
C3 University of Pennsylvania; University of Pennsylvania
RP Chahine, LM (corresponding author), Univ Penn, Dept Neurol, Perelman Sch Med, Philadelphia, PA 19104 USA.
EM lchahine2018@gmail.com
CR Avidan A, 2013, J NEUROPSYCH CLIN N, V25, P319, DOI 10.1176/appi.neuropsych.12070175
   Barone P, 2009, MOVEMENT DISORD, V24, P1641, DOI 10.1002/mds.22643
   Brasure M, 2016, ANN INTERN MED, V165, P113, DOI 10.7326/M15-1782
   Chahine LM, 2017, SLEEP MED REV, V35, P33, DOI 10.1016/j.smrv.2016.08.001
   Chahine LM, 2013, PARKINSONISM RELAT D, V19, P859, DOI 10.1016/j.parkreldis.2013.05.009
   Diem Susan J, 2014, J GERONTOL GERIATR RES, V3, P158
   Duncan GW, 2014, MOVEMENT DISORD, V29, P195, DOI 10.1002/mds.25664
   Edinger JD, 2005, CLIN PSYCHOL REV, V25, P539, DOI 10.1016/J.CPR.2005.04.003
   Egan SJ, 2015, J PARKINSON DIS, V5, P443, DOI 10.3233/JPD-150542
   Forsaa EB, 2008, MOVEMENT DISORD, V23, P1420, DOI 10.1002/mds.22121
   Gómez-Esteban JC, 2006, MOVEMENT DISORD, V21, P983, DOI 10.1002/mds.20874
   Kasten M, 2012, MOVEMENT DISORD, V27, P754, DOI 10.1002/mds.24999
   Okai D, 2013, NEUROLOGY, V80, P792, DOI 10.1212/WNL.0b013e3182840678
   Qaseem A, 2016, ANN INTERN MED, V165, P125, DOI 10.7326/M15-2175
   Romenets SR, 2013, PARKINSONISM RELAT D, V19, P670, DOI 10.1016/j.parkreldis.2013.03.003
   Rye DB, 2004, NEUROLOGY, V63, PS2, DOI 10.1212/WNL.63.8_suppl_3.S2
   Schutte-Rodin S, 2008, J CLIN SLEEP MED, V4, P487
   Shearer J, 2012, J NEUROL, V259, P462, DOI 10.1007/s00415-011-6202-y
   Trauer JM, 2015, ANN INTERN MED, V163, P191, DOI 10.7326/M14-2841
   Verbaan D, 2008, MOVEMENT DISORD, V23, P35, DOI 10.1002/mds.21727
   Xie CL, 2015, NEUROL SCI, V36, P833, DOI 10.1007/s10072-015-2118-0
NR 21
TC 16
Z9 16
U1 1
U2 8
PU NATURE PUBLISHING GROUP
PI LONDON
PA MACMILLAN BUILDING, 4 CRINAN ST, LONDON N1 9XW, ENGLAND
SN 
EI 2373-8057
J9 NPJ PARKINSONS DIS
JI npj Parkinsons Dis.
PD JUL 28
PY 2017
VL 3
IS 
BP 
EP 
DI 10.1038/s41531-017-0027-z
PG 6
WC Neurosciences
SC Neurosciences & Neurology
GA FH3NU
UT WOS:000411056100001
PM 28765835
DA 2024-02-03
ER

PT J
AU Högl, B
   Stefani, A
AF Hoegl, Birgit
   Stefani, Ambra
TI Restless Legs Syndrome and Periodic Leg Movements in Patients With Movement Disorders: Specific Considerations
SO MOVEMENT DISORDERS
LA English
DT Review
DE RLS; sleep; PLM; polysomnography; Parkinson
ID rapid-eye-movement; sleep behavior disorder; to-night variability; excessive fragmentary myoclonus; blood-pressure changes; brain iron-deficiency; quality-of-life; parkinsons-disease; limb movements; rem-sleep
AB Restless legs syndrome is a frequent neurological disorder with potentially serious and highly distressing treatment complications. The role and potential implications of periodic leg movements during sleep range from being a genetic risk marker for restless legs syndrome to being a cardiovascular risk factor. The diagnosis of restless legs syndrome in patients with daytime movement disorders is challenging and restless legs syndrome needs to be differentiated from other sleep-related movement disorders. This article provides an update on the diagnosis of restless legs syndrome as an independent disorder and the role of periodic leg movements and reviews the association of restless legs syndrome with Parkinson's disease and other movement disorders. (C) 2017 International Parkinson and Movement Disorder Society
C1 [Hoegl, Birgit; Stefani, Ambra] Med Univ Innsbruck, Dept Neurol, Anichstr 35, A-6020 Innsbruck, Austria.
C3 Medical University of Innsbruck
RP Högl, B (corresponding author), Med Univ Innsbruck, Dept Neurol, Anichstr 35, A-6020 Innsbruck, Austria.
EM birgit.ho@i-med.ac.at
CR Abele M, 2001, J NEUROL, V248, P311, DOI 10.1007/s004150170206
   Allen RP, 2014, SLEEP MED, V15, P860, DOI 10.1016/j.sleep.2014.03.025
   Allen RP, 2013, NEUROLOGY, V80, P2028, DOI 10.1212/WNL.0b013e318294b3f6
   Allen RP, 2011, SLEEP MED, V12, P431, DOI 10.1016/j.sleep.2011.03.003
   Allen RP, 2003, SLEEP MED, V4, P101, DOI 10.1016/S1389-9457(03)00010-8
   Allena M, 2009, CLIN NEUROPHYSIOL, V120, P1282, DOI 10.1016/j.clinph.2009.04.021
   American Academy of Sleep Medicine, 2014, INT CLASS SLEEP DIS, V0, P0
   Angelini M, 2011, J NEUROL SCI, V310, P286, DOI 10.1016/j.jns.2011.08.012
   Arnulf I, 2008, ARCH NEUROL-CHICAGO, V65, P482, DOI 10.1001/archneur.65.4.482
   ASKENASY JJM, 1987, J NEURAL TRANSM, V70, P337, DOI 10.1007/BF01253608
   Barut BO, 2015, J CLIN SLEEP MED, V11, P655, DOI 10.5664/jcsm.4778
   Bhalsing K, 2013, PARKINSONISM RELAT D, V19, P426, DOI 10.1016/j.parkreldis.2012.12.005
   Boesch SM, 2006, MOVEMENT DISORD, V21, P1751, DOI 10.1002/mds.21036
   Boesch SM, 2006, SLEEP MED, V7, P529, DOI 10.1016/j.sleep.2006.03.013
   BONNET M, 1993, SLEEP, V16, P748
   Brüggemann N, 2016, MOVEMENT DISORD, V31, P762, DOI 10.1002/mds.26608
   Calzetti S, 2014, J NEURAL TRANSM, V121, P499, DOI 10.1007/s00702-013-1132-8
   Cassel W, 2016, SLEEP MED, V17, P109, DOI 10.1016/j.sleep.2014.12.019
   Castillo PR, 2006, MAYO CLIN PROC, V81, P1345, DOI 10.4065/81.10.1345
   Chervin RD, 2003, MOVEMENT DISORD, V18, P551, DOI 10.1002/mds.10397
   COLEMAN RM, 1981, J AM GERIATR SOC, V29, P289, DOI 10.1111/j.1532-5415.1981.tb01267.x
   COLEMAN RM, 1980, ANN NEUROL, V8, P416, DOI 10.1002/ana.410080413
   Comella CL, 2006, J NEURAL TRANSM-SUPP, V0, P349
   Crönlein T, 2012, SLEEP BREATH, V16, P1097, DOI 10.1007/s11325-011-0608-8
   De Cock VC, 2013, SLEEP MED, V14, P749, DOI 10.1016/j.sleep.2012.07.005
   De Cock VC, 2012, MOVEMENT DISORD, V27, P743, DOI 10.1002/mds.24969
   Desautels A, 2003, SLEEP, V26, P1055, DOI 10.1093/sleep/26.8.1055
   dos Santos DF, 2014, SLEEP MED, V15, P355, DOI 10.1016/j.sleep.2013.09.025
   Earley CJ, 2014, SLEEP MED, V15, P1288, DOI 10.1016/j.sleep.2014.05.009
   Fantini ML, 2002, NEUROLOGY, V59, P1889, DOI 10.1212/01.WNL.0000038348.94399.F6
   Fereshtehnejad SM, 2015, ACTA NEUROL SCAND, V131, P211, DOI 10.1111/ane.12307
   Ferri R, 2016, SLEEP MED, V26, P86, DOI 10.1016/j.sleep.2016.10.010
   Ferri R, 2016, SLEEP MED, V22, P97, DOI 10.1016/j.sleep.2015.11.018
   Ferri R, 2016, SLEEP, V39, P413, DOI 10.5665/sleep.5454
   Ferri R, 2013, SLEEP MED, V14, P293, DOI 10.1016/j.sleep.2012.08.014
   Ferri R, 2012, SLEEP MED, V13, P433, DOI 10.1016/j.sleep.2011.10.027
   Ferri R, 2009, CLIN NEUROPHYSIOL, V120, P257, DOI 10.1016/j.clinph.2008.11.006
   Frauscher B, 2014, J CLIN SLEEP MED, V10, P623, DOI 10.5664/jcsm.3784
   Frauscher B, 2014, SLEEP, V37, P763, DOI 10.5665/sleep.3586
   Frauscher B, 2011, SLEEP MED, V12, P410, DOI 10.1016/j.sleep.2010.08.016
   Frauscher B, 2011, MOVEMENT DISORD, V26, P302, DOI 10.1002/mds.22769
   Frauscher B, 2010, SLEEP, V33, P1091, DOI 10.1093/sleep/33.8.1091
   Frauscher B, 2010, SLEEP MED, V11, P167, DOI 10.1016/j.sleep.2009.03.011
   Fulda S, 2008, BRAIN, V131, P902, DOI 10.1093/brain/awm244
   Gabelia D, 2014, SLEEP MED, V15, P1150, DOI 10.1016/j.sleep.2014.05.014
   GADOTH N, 1989, SLEEP, V12, P233, DOI 10.1093/sleep/12.3.233
   Gama RL, 2010, PARKINSONISM RELAT D, V16, P275, DOI 10.1016/j.parkreldis.2010.01.002
   Gan-Or Z, 2015, PARKINSONISM RELAT D, V21, P582, DOI 10.1016/j.parkreldis.2015.03.010
   Gao XA, 2010, MOVEMENT DISORD, V25, P2654, DOI 10.1002/mds.23256
   Garcia-Borreguero D, 2010, SLEEP MED, V11, P956, DOI 10.1016/j.sleep.2010.08.001
   García-Borreguero D, 2007, MOVEMENT DISORD, V22, PS476, DOI 10.1002/mds.21610
   García-Borreguero D, 2007, SLEEP MED, V8, P520, DOI 10.1016/j.sleep.2007.03.022
   Garcia-Borreguero D, 2016, SLEEP MED, V21, P1, DOI 10.1016/j.sleep.2016.01.017
   Garcia-Borreguero D, 2011, BMC NEUROL, V11, P0, DOI 10.1186/1471-2377-11-28
   Gatto EM, 2007, PARKINSONISM RELAT D, V13, P130, DOI 10.1016/j.parkreldis.2006.07.012
   Gelpi E, 2016, ACTA NEUROPATHOL, V132, P531, DOI 10.1007/s00401-016-1591-8
   Ghorayeb I, 2014, J NEURAL TRANSM, V121, P1523, DOI 10.1007/s00702-014-1232-0
   Gjerstad MD, 2011, NEUROLOGY, V77, P1941, DOI 10.1212/WNL.0b013e31823a0cc8
   Gschliesser V, 2006, SLEEP MED, V7, P249, DOI 10.1016/j.sleep.2005.12.013
   Gschliesser V, 2009, SLEEP MED, V10, P306, DOI 10.1016/j.sleep.2008.03.015
   Guggisberg AG, 2007, SLEEP, V30, P755, DOI 10.1093/sleep/30.6.755
   Happe S, 2003, J NEUROL, V250, P83, DOI 10.1007/s00415-003-0957-8
   Heim B, 2016, NEUROLOGY, V87, P36, DOI 10.1212/WNL.0000000000002803
   Hening WA, 2008, SLEEP MED, V9, P283, DOI 10.1016/j.sleep.2007.04.021
   Hening WA, 2009, SLEEP MED, V10, P976, DOI 10.1016/j.sleep.2008.09.015
   Högl B, 2007, SLEEP MED, V8, PS7, DOI 10.1016/j.sleep.2007.04.008
   Högl B, 2015, LANCET, V385, P1590, DOI 10.1016/S0140-6736(15)60445-7
   Högl B, 2013, SLEEP MED, V14, P125, DOI 10.1016/j.sleep.2011.01.006
   Högl B, 2011, SLEEP MED, V12, P351, DOI 10.1016/j.sleep.2010.12.007
   Högl B, 2010, J NEUROL, V257, P230, DOI 10.1007/s00415-009-5299-8
   Högl B, 2003, NEUROPSYCHOPHARMACOL, V28, P1866, DOI 10.1038/sj.npp.1300250
   Högl BE, 1998, NEUROLOGY, V50, P1332
   Hornyak M, 2005, SLEEP, V28, P331
   Hornyak M, 2007, SLEEP, V30, P861, DOI 10.1093/sleep/30.7.861
   Horton LC, 2013, CEREBELLUM, V12, P176, DOI 10.1007/s12311-012-0412-4
   Iranzo A, 2003, MOVEMENT DISORD, V18, P1179, DOI 10.1002/mds.10509
   Iriarte J, 2001, MOVEMENT DISORD, V16, P1180, DOI 10.1002/mds.1227
   Kapoor M, 2015, J CLIN SLEEP MED, V11, P177, DOI 10.5664/jcsm.4468
   Kemlink D, 2009, J MED GENET, V46, P315, DOI 10.1136/jmg.2008.062992
   Kemlink D, 2008, NEUROL RES, V30, P234, DOI 10.1179/016164107X229911
   Kiferle L, 2009, MOVEMENT DISORD, V24, P2298, DOI 10.1002/mds.22822
   Kobayashi M, 2014, SLEEP MED, V15, P138, DOI 10.1016/j.sleep.2013.08.790
   Kohnen R, 2004, SLEEP, V27, P304
   Kohnen R, 2016, SLEEP MED, V23, P10, DOI 10.1016/j.sleep.2016.04.019
   Kohnen R, 2016, SLEEP MED, V20, P116, DOI 10.1016/j.sleep.2015.10.014
   Koo BB, 2016, AM J GERIAT PSYCHIAT, V24, P1105, DOI 10.1016/j.jagp.2016.04.003
   Lazzarini A, 1999, MOVEMENT DISORD, V14, P111, DOI 10.1002/1531-8257(199901)14:1<111::AID-MDS1018>3.0.CO;2-9
   Lespérance P, 2004, MOVEMENT DISORD, V19, P1084, DOI 10.1002/mds.20100
   Li X, 2016, SLEEP MED, V22, P75, DOI 10.1016/j.sleep.2016.05.001
   LUGARESI E, 1972, ELECTROEN CLIN NEURO, V32, P701, DOI 10.1016/0013-4694(72)90106-X
   Manconi M, 2007, SLEEP, V30, P1779, DOI 10.1093/sleep/30.12.1779
   Manconi M, 2015, SLEEP, V38, P295, DOI 10.5665/sleep.4418
   Manconi M, 2014, SLEEP, V37, P497, DOI 10.5665/sleep.3484
   Marques A, 2015, SLEEP MED, V16, P583, DOI 10.1016/j.sleep.2014.11.020
   Mattarozzi K, 2008, SLEEP MED, V9, P425, DOI 10.1016/j.sleep.2007.05.006
   Michaud M, 2002, MOVEMENT DISORD, V17, P112, DOI 10.1002/mds.10004
   Michaud M, 2001, SLEEP MED, V2, P317, DOI 10.1016/S1389-9457(00)00072-1
   Mitterling T, 2015, SLEEP MED, V16, P1252, DOI 10.1016/j.sleep.2015.05.028
   Mitterling T, 2014, SLEEP MED, V15, P1231, DOI 10.1016/j.sleep.2014.05.023
   Mitterling T, 2013, SLEEP MED, V14, P572, DOI 10.1016/j.sleep.2012.12.002
   Moccia M, 2016, SLEEP, V39, P405, DOI 10.5665/sleep.5452
   Moccia M, 2015, J NEUROL SCI, V350, P103, DOI 10.1016/j.jns.2015.01.025
   Montagna P, 2006, NEUROPHYSIOL CLIN, V36, P351, DOI 10.1016/j.neucli.2006.12.004
   Montagna P, 1997, MOVEMENT DISORD, V12, P66, DOI 10.1002/mds.870120112
   Montplaisir J, 1998, MOVEMENT DISORD, V13, P324, DOI 10.1002/mds.870130220
   Montplaisir J, 2010, MOVEMENT DISORD, V25, P2044, DOI 10.1002/mds.23257
   Moore H, 2014, PLOS ONE, V9, P0, DOI 10.1371/journal.pone.0114565
   Moore H, 2014, SLEEP, V37, P1535, DOI 10.5665/sleep.4006
   Moraes W, 2014, SLEEP MED, V15, P401, DOI 10.1016/j.sleep.2013.11.791
   Muntean ML, 2013, SLEEP DISORD, V2013, P0, DOI 10.1155/2013/258390
   Neutel D, 2015, SLEEP MED, V16, P754, DOI 10.1016/j.sleep.2014.12.021
   Nomura T, 2006, MOVEMENT DISORD, V21, P380, DOI 10.1002/mds.20734
   Oertel W, 2011, LANCET NEUROL, V10, P710, DOI 10.1016/S1474-4422(11)70127-2
   Oertel WH, 2010, SLEEP MED, V11, P848, DOI 10.1016/j.sleep.2010.02.014
   Oh YS, 2014, J NEUROL SCI, V344, P186, DOI 10.1016/j.jns.2014.06.056
   Ondo W, 2006, PARKINSONISM RELAT D, V12, P113, DOI 10.1016/j.parkreldis.2004.10.015
   Ondo WG, 2006, MOVEMENT DISORD, V21, P515, DOI 10.1002/mds.20746
   Ondo WG, 2002, ARCH NEUROL-CHICAGO, V59, P421, DOI 10.1001/archneur.59.3.421
   Paus S, 2011, J NEUROL, V258, P1835, DOI 10.1007/s00415-011-6029-6
   Pedroso JL, 2013, J NEUROL SCI, V324, P90, DOI 10.1016/j.jns.2012.10.008
   Pedroso JL, 2011, CEREBELLUM, V10, P291, DOI 10.1007/s12311-011-0252-7
   Pennestri MH, 2007, NEUROLOGY, V68, P1213, DOI 10.1212/01.wnl.0000259036.89411.52
   Pennestri MH, 2006, SLEEP, V29, P1183, DOI 10.1093/sleep/29.9.1183
   Pennestri MH, 2013, SLEEP MED, V14, P555, DOI 10.1016/j.sleep.2013.02.005
   Peralta CM, 2009, MOVEMENT DISORD, V24, P2076, DOI 10.1002/mds.22694
   Piano C, 2015, SLEEP, V38, P1489, DOI 10.5665/sleep.4996
   Picchietti DL, 2015, SLEEP MED REV, V22, P64, DOI 10.1016/j.smrv.2014.10.009
   Picchietti DL, 2013, SLEEP MED, V14, P1253, DOI 10.1016/j.sleep.2013.08.778
   Poewe W, 2004, NEUROLOGY, V63, PS12, DOI 10.1212/WNL.63.8_suppl_3.S12
   Provini F, 2001, NEUROLOGY, V57, P300, DOI 10.1212/WNL.57.2.300
   Puligheddu M, 2014, SLEEP MED, V15, P816, DOI 10.1016/j.sleep.2014.03.011
   Quiroz C, 2016, NEUROPHARMACOLOGY, V111, P160, DOI 10.1016/j.neuropharm.2016.09.002
   Raccagni C, 2016, SLEEP MED, V22, P61, DOI 10.1016/j.sleep.2016.04.018
   Reimold M, 2006, MOVEMENT DISORD, V21, P1667, DOI 10.1002/mds.20978
   Rijsman Roselyne M, 2014, PARKINSONISM RELAT DISORD, V20 Suppl 1, PS5, DOI 10.1016/S1353-8020(13)70004-X
   Roche S, 2007, NEUROPHYSIOL CLIN, V37, P261, DOI 10.1016/j.neucli.2007.05.002
   Rodríguez-Labrada R, 2011, MOVEMENT DISORD, V26, P347, DOI 10.1002/mds.23409
   Rueda AD, 2016, J SLEEP RES, V25, P720, DOI 10.1111/jsr.12439
   Sabater L, 2014, LANCET NEUROL, V13, P575, DOI 10.1016/S1474-4422(14)70051-1
   Saletu M, 2003, J NEURAL TRANSM, V110, P611, DOI 10.1007/s00702-003-0814-z
   Salminen AV, 2014, NEUROLOGY, V82, P1856, DOI 10.1212/WNL.0000000000000454
   Santamaria J, 2003, SLEEP MED, V4, P153, DOI 10.1016/S1389-9457(02)00153-3
   Schöls L, 1998, NEUROLOGY, V51, P1603, DOI 10.1212/WNL.51.6.1603
   Schormair B, 2008, NAT GENET, V40, P946, DOI 10.1038/ng.190
   Segawa M, 1976, ADV NEUROL, V14, P215
   SEGAWA M, 1993, ADV NEUROL, V60, P568
   Sforza E, 2005, SLEEP MED, V6, P259, DOI 10.1016/j.sleep.2004.11.006
   Shin HY, 2013, PARKINSONISM RELAT D, V19, P355, DOI 10.1016/j.parkreldis.2012.09.009
   Siddiqui F, 2007, CLIN NEUROPHYSIOL, V118, P1923, DOI 10.1016/j.clinph.2007.05.006
   Sierra M, 2013, CEREBELLUM, V12, P437, DOI 10.1007/s12311-012-0434-y
   Simabukuro MM, 2015, NEUROL-NEUROIMMUNOL, V2, P0, DOI 10.1212/NXI.0000000000000136
   Sixel-Döring F, 2012, SLEEP MED, V13, P1178, DOI 10.1016/j.sleep.2012.06.009
   Sixel-Döring F, 2011, NEUROLOGY, V77, P1048, DOI 10.1212/WNL.0b013e31822e560e
   Suzuki K, 2015, PARKINSONS DIS-US, V2015, P0, DOI 10.1155/2015/490938
   Suzuki K, 2012, J NEUROL SCI, V318, P76, DOI 10.1016/j.jns.2012.03.022
   Synofzik M, 2011, CEREBELLUM, V10, P9, DOI 10.1007/s12311-010-0215-4
   Szentkiralyi A, 2014, NEUROLOGY, V82, P2026, DOI 10.1212/WNL.0000000000000470
   Trenkwalder C, 2008, LANCET NEUROL, V7, P595, DOI 10.1016/S1474-4422(08)70112-1
   Trenkwalder C, 2016, NEUROLOGY, V86, P1336, DOI 10.1212/WNL.0000000000002542
   Trenkwalder C, 2011, MOVEMENT DISORD, V26, P644, DOI 10.1002/mds.23476
   Trotti LM, 2009, SLEEP MED, V10, P668, DOI 10.1016/j.sleep.2008.06.009
   Velázquez-Pérez L, 2012, CEREBELLUM, V11, P1051, DOI 10.1007/s12311-012-0382-6
   Velázquez-Pérez L, 2011, NEURODEGENER DIS, V8, P447, DOI 10.1159/000324374
   Verbaan D, 2010, MOVEMENT DISORD, V25, P2142, DOI 10.1002/mds.23241
   Vetrugno R, 2007, CLIN NEUROPHYSIOL, V118, P2512, DOI 10.1016/j.clinph.2007.08.014
   Vizcarra-Escobar D, 2015, SLEEP MED, V16, P976, DOI 10.1016/j.sleep.2015.03.013
   Wåhlin-Larsson B, 2009, MUSCLE NERVE, V40, P556, DOI 10.1002/mus.21357
   Walters AS, 2014, MOV DISORD CLIN PRAC, V1, P317, DOI 10.1002/mdc3.12088
   Walters AS, 2014, J CLIN SLEEP MED, V10, P1343, DOI 10.5664/jcsm.4298
   Walters AS, 2014, J CLIN SLEEP MED, V10, P1351, DOI 10.5664/jcsm.4300
   Walters AS, 2003, SLEEP MED, V4, P121, DOI 10.1016/S1389-9457(02)00258-7
   WALTERS AS, 1995, MOVEMENT DISORD, V10, P634, DOI 10.1002/mds.870100517
   Wetter TC, 2001, WIEN KLIN WOCHENSCHR, V113, P249
   Wetter TC, 2001, MOVEMENT DISORD, V16, P928, DOI 10.1002/mds.1163
   Wetter TC, 2000, SLEEP, V23, P361
   Wetter TC, 2002, SLEEP MED, V3, P33, DOI 10.1016/S1389-9457(01)00097-1
   Wichniak A, 2001, MOVEMENT DISORD, V16, P1164, DOI 10.1002/mds.1216
   Winkelman JW, 2008, NEUROLOGY, V70, P35, DOI 10.1212/01.wnl.0000287072.93277.c9
   Winkelman JW, 2016, NEUROLOGY, V87, P2585, DOI 10.1212/WNL.0000000000003388
   Winkelman JW, 2009, SLEEP, V32, P772, DOI 10.1093/sleep/32.6.772
   Wong JC, 2014, SLEEP, V37, P369, DOI 10.5665/sleep.3416
   Yang C, 2010, J CLIN SLEEP MED, V6, P431
   Yang MS, 2014, SLEEP MED, V15, P132, DOI 10.1016/j.sleep.2013.08.788
   Ylikoski A, 2015, EUR NEUROL, V73, P212, DOI 10.1159/000375493
   Young A, 2002, SLEEP, V25, P573
   Zhu XY, 2015, J NEUROL SCI, V357, P109, DOI 10.1016/j.jns.2015.07.008
   Zucconi M, 2006, SLEEP MED, V7, P175, DOI 10.1016/j.sleep.2006.01.001
NR 196
TC 32
Z9 36
U1 0
U2 10
PU WILEY
PI HOBOKEN
PA 111 RIVER ST, HOBOKEN 07030-5774, NJ USA
SN 0885-3185
EI 1531-8257
J9 MOVEMENT DISORD
JI Mov. Disord.
PD MAY 15
PY 2017
VL 32
IS 5
BP 669
EP 681
DI 10.1002/mds.26929
PG 13
WC Clinical Neurology
SC Neurosciences & Neurology
GA EV7EA
UT WOS:000401936200005
PM 28186669
DA 2024-02-03
ER

PT J
AU Hood, S
   Amir, S
AF Hood, Suzanne
   Amir, Shimon
TI Neurodegeneration and the Circadian Clock
SO FRONTIERS IN AGING NEUROSCIENCE
LA English
DT Review
DE circadian rhythms; Alzheimer's disease; Parkinson's disease; Huntington's disease; neurodegeneration; sleep; clock genes
ID nursing-home patients; sleep behavior disorder; excessive daytime sleepiness; alzheimers-disease patients; placebo-controlled trial; age-related-changes; r6/2 mouse model; parkinsons-disease; huntingtons-disease; suprachiasmatic nucleus
AB Despite varied etiologies and symptoms, several neurodegenerative diseases-specifically, Alzheimer's (AD), Parkinson's (PD), and Huntington's diseases (HDs)- share the common feature of abnormal circadian rhythms, such as those in behavior (e.g., disrupted sleep/wake cycles), physiological processes (e.g., diminished hormone release) and biochemical activities (e.g., antioxidant production). Circadian disturbances are among the earliest symptoms of these diseases, and the molecular mechanisms of the circadian system are suspected to play a pivotal, and possibly causal, role in their natural histories. Here, we review the common circadian abnormalities observed in ADs, PDs and HDs, and summarize the evidence that the molecular circadian clockwork directly influences the course of these disease states. On the basis of this research, we explore several circadian-oriented interventions proposed as treatments for these neurological disorders.
C1 [Hood, Suzanne] Bishops Univ, Dept Psychol, Sherbrooke, PQ, Canada.
   [Amir, Shimon] Concordia Univ, Dept Psychol, Montreal, PQ, Canada.
C3 Bishops University; Concordia University - Canada
RP Amir, S (corresponding author), Concordia Univ, Dept Psychol, Montreal, PQ, Canada.
EM shimon.amir@concordia.ca
FU Natural Sciences and Engineering Research Council of Canada [37358.2013]; les Fonds de la Recherche en Sante Quebec; Canadian Institutes for Health Research [MOP142458]
CR Abbott RD, 2005, NEUROLOGY, V65, P1442, DOI 10.1212/01.wnl.0000183056.89590.0d
   Abbott SM, 2016, NAT SCI SLEEP, V8, P55, DOI 10.2147/NSS.S78947
   Ancoli-Israel S, 2002, J AM GERIATR SOC, V50, P282, DOI 10.1046/j.1532-5415.2002.50060.x
   Ancoli-Israel Sonia, 2003, BEHAV SLEEP MED, V1, P22, DOI 10.1207/S15402010BSM0101_4
   AncoliIsrael S, 1997, SLEEP, V20, P18
   [Anonymous], 2014, MAPP CONN UND NEUR C, V0, P0
   Archer SN, 2015, J SLEEP RES, V24, P476, DOI 10.1111/jsr.12307
   Arendt J, 2012, CHRONOBIOL INT, V29, P379, DOI 10.3109/07420528.2012.668997
   Asayama Kentaro, 2003, JOURNAL OF NIPPON MEDICAL SCHOOL, V70, P334
   Aziz NA, 2009, J NEUROL, V256, P1961, DOI 10.1007/s00415-009-5196-1
   Bachman D, 2006, ANNU REV MED, V57, P499, DOI 10.1146/annurev.med.57.071604.141451
   Barone P, 2009, MOVEMENT DISORD, V24, P1641, DOI 10.1002/mds.22643
   Bélanger V, 2006, CHRONOBIOL INT, V23, P747, DOI 10.1080/07420520600827087
   Bell-Pedersen D, 2005, NAT REV GENET, V6, P544, DOI 10.1038/nrg1633
   BIANCHETTI A, 1995, DEMENTIA, V6, P108, DOI 10.1159/000106930
   BLIWISE DL, 1993, PSYCHIAT RES, V48, P277, DOI 10.1016/0165-1781(93)90078-U
   Bonanni E, 2005, J SLEEP RES, V14, P311, DOI 10.1111/j.1365-2869.2005.00462.x
   BOULOS Z, 1980, BEHAV BRAIN RES, V1, P39, DOI 10.1016/S0166-4328(80)80049-0
   Breen DP, 2014, JAMA NEUROL, V71, P589, DOI 10.1001/jamaneurol.2014.65
   Cai Y, 2010, EUR J NEUROL, V17, P550, DOI 10.1111/j.1468-1331.2009.02848.x
   Cermakian N, 2011, J BIOL RHYTHM, V26, P160, DOI 10.1177/0748730410395732
   Comella CL, 2007, MOVEMENT DISORD, V22, PS367, DOI 10.1002/mds.21682
   de Jonghe A, 2010, INT J GERIATR PSYCH, V25, P1201, DOI 10.1002/gps.2454
   Duffield GE, 2003, J NEUROENDOCRINOL, V15, P991, DOI 10.1046/j.1365-2826.2003.01082.x
   Duffy JF, 2015, SLEEP MED CLIN, V10, P423, DOI 10.1016/j.jsmc.2015.08.002
   Esler WP, 2001, SCIENCE, V293, P1449, DOI 10.1126/science.1064638
   Fahrenkrug J, 2007, J MOL NEUROSCI, V31, P139, DOI 10.1385/JMN/31:02:139
   Farajnia S, 2012, J NEUROSCI, V32, P5891, DOI 10.1523/JNEUROSCI.0469-12.2012
   Fifel K, 2014, NEUROBIOL DIS, V71, P359, DOI 10.1016/j.nbd.2014.08.024
   Fisher SP, 2013, BRAIN, V136, P2159, DOI 10.1093/brain/awt132
   Forbes D, 2014, COCHRANE DB SYST REV, V0, P0, DOI DOI 10.1002/14651858.CD003946.pub4
   GALLAGHERTHOMPSON D, 1992, J AM GERIATR SOC, V40, P807, DOI 10.1111/j.1532-5415.1992.tb01853.x
   Gehrman PR, 2009, AM J GERIAT PSYCHIAT, V17, P166, DOI 10.1097/JGP.0b013e318187de18
   Giri M, 2016, CLIN INTERV AGING, V11, P665, DOI 10.2147/CIA.S105769
   Giubilei F, 2001, J NEUROSCI RES, V66, P262, DOI 10.1002/jnr.1219
   Gravotta L, 2011, J MOL NEUROSCI, V45, P162, DOI 10.1007/s12031-011-9520-8
   Graybeal JJ, 2015, J ALZHEIMERS DIS, V43, P823, DOI 10.3233/JAD-132009
   Grimm S, 2011, FREE RADICAL RES, V45, P73, DOI 10.3109/10715762.2010.512040
   Gu ZQ, 2015, SCI REP-UK, V5, P0, DOI 10.1038/srep15891
   Harper DG, 2005, AM J GERIAT PSYCHIAT, V13, P359, DOI 10.1176/appi.ajgp.13.5.359
   Hartmann A, 1997, NEUROBIOL AGING, V18, P285, DOI 10.1016/S0197-4580(97)80309-0
   Hastings MH, 2013, CURR OPIN NEUROBIOL, V23, P880, DOI 10.1016/j.conb.2013.05.004
   Hatfield CF, 2004, BRAIN, V127, P1061, DOI 10.1093/brain/awh129
   Hood S, 2017, J CLIN INVEST, V127, P437, DOI 10.1172/JCI90328
   Hood S, 2010, J NEUROSCI, V30, P14046, DOI 10.1523/JNEUROSCI.2128-10.2010
   Huang WY, 2011, J CLIN INVEST, V121, P2133, DOI 10.1172/JCI46043
   Iranzo A, 2013, LANCET NEUROL, V12, P443, DOI 10.1016/S1474-4422(13)70056-5
   Jang YS, 2011, BIOCHEM BIOPH RES CO, V409, P22, DOI 10.1016/j.bbrc.2011.04.099
   Ju YES, 2013, JAMA NEUROL, V70, P587, DOI 10.1001/jamaneurol.2013.2334
   Kalliolia E, 2014, MOVEMENT DISORD, V29, P1511, DOI 10.1002/mds.26003
   Kent BA, 2014, FRONT AGING NEUROSCI, V6, P0, DOI 10.3389/fnagi.2014.00234
   Kondratov RV, 2006, GENE DEV, V20, P1868, DOI 10.1101/gad.1432206
   Kondratova AA, 2012, NAT REV NEUROSCI, V13, P325, DOI 10.1038/nrn3208
   Krishnan N, 2009, AGING-US, V1, P937, DOI 10.18632/aging.100103
   Kudo T, 2011, EXP NEUROL, V228, P80, DOI 10.1016/j.expneurol.2010.12.011
   Lee J, 2013, MOL CELL BIOL, V33, P2327, DOI 10.1128/MCB.01421-12
   LEVYLAHAD E, 1995, SCIENCE, V269, P973, DOI 10.1126/science.7638622
   Li JZ, 2013, P NATL ACAD SCI USA, V110, P9950, DOI 10.1073/pnas.1305814110
   Loh DH, 2013, PLOS ONE, V8, P0, DOI 10.1371/journal.pone.0069993
   Long DM, 2014, PLOS ONE, V9, P0, DOI 10.1371/journal.pone.0106068
   Lucassen EA, 2016, CURR BIOL, V26, P1843, DOI 10.1016/j.cub.2016.05.038
   Sosa-Ortiz AL, 2012, ARCH MED RES, V43, P600, DOI 10.1016/j.arcmed.2012.11.003
   Martin J, 2000, CHRONOBIOL INT, V17, P405, DOI 10.1081/CBI-100101054
   Mattis J, 2016, TRENDS ENDOCRIN MET, V27, P192, DOI 10.1016/j.tem.2016.02.003
   Maywood ES, 2010, J NEUROSCI, V30, P10199, DOI 10.1523/JNEUROSCI.1694-10.2010
   McCurry SM, 1999, J GERIATR PSYCH NEUR, V12, P53, DOI 10.1177/089198879901200203
   McCurry SM, 2011, J AM GERIATR SOC, V59, P1393, DOI 10.1111/j.1532-5415.2011.03519.x
   McFadden E, 2014, AM J EPIDEMIOL, V180, P245, DOI 10.1093/aje/kwu117
   Medeiros CAM, 2007, J NEUROL, V254, P459, DOI 10.1007/s00415-006-0390-x
   Merlino G, 2010, SLEEP MED, V11, P372, DOI 10.1016/j.sleep.2009.07.018
   Mishima K, 1999, BIOL PSYCHIAT, V45, P417, DOI 10.1016/S0006-3223(97)00510-6
   Mohawk JA, 2012, ANNU REV NEUROSCI, V35, P445, DOI 10.1146/annurev-neuro-060909-153128
   Morris CJ, 2016, P NATL ACAD SCI USA, V113, PE1402, DOI 10.1073/pnas.1516953113
   Morton AJ, 2005, J NEUROSCI, V25, P157, DOI 10.1523/JNEUROSCI.3842-04.2005
   Ono K, 2012, NEUROBIOL AGING, V33, P2172, DOI 10.1016/j.neurobiolaging.2011.10.015
   Pallier PN, 2007, J NEUROSCI, V27, P7869, DOI 10.1523/JNEUROSCI.0649-07.2007
   Panda S, 2002, CELL, V109, P307, DOI 10.1016/S0092-8674(02)00722-5
   Paus S, 2007, MOVEMENT DISORD, V22, P1495, DOI 10.1002/mds.21542
   Pierangeli G, 2001, MOVEMENT DISORD, V16, P226, DOI 10.1002/mds.1039
   Pollak C P, 1991, J GERIATR PSYCHIATRY NEUROL, V4, P204, DOI 10.1177/089198879100400405
   Postuma RB, 2015, NEUROLOGY, V84, P1104, DOI 10.1212/WNL.0000000000001364
   Reiter RJ, 2002, ANN NY ACAD SCI, V959, P238, DOI 10.1111/j.1749-6632.2002.tb02096.x
   Riemersma-van Der Lek RF, 2008, JAMA-J AM MED ASSOC, V299, P2642, DOI 10.1001/jama.299.22.2642
   Roybal K, 2007, P NATL ACAD SCI USA, V104, P6406, DOI 10.1073/pnas.0609625104
   SATLIN A, 1995, NEUROBIOL AGING, V16, P765, DOI 10.1016/0197-4580(95)00059-N
   Schenck CH, 2013, SLEEP MED, V14, P744, DOI 10.1016/j.sleep.2012.10.009
   Shan L, 2015, NAT REV NEUROL, V11, P401, DOI 10.1038/nrneurol.2015.99
   Shochat T, 2000, J SLEEP RES, V9, P373, DOI 10.1046/j.1365-2869.2000.00221.x
   Singer C, 2003, SLEEP, V26, P893, DOI 10.1093/sleep/26.7.893
   Skillings EA, 2014, BRAIN BEHAV, V4, P675, DOI 10.1002/brb3.235
   Stevens RG, 2014, CA-CANCER J CLIN, V64, P207, DOI 10.3322/caac.21218
   Stopa EG, 1999, J NEUROPATH EXP NEUR, V58, P29, DOI 10.1097/00005072-199901000-00004
   SWAAB DF, 1985, BRAIN RES, V342, P37, DOI 10.1016/0006-8993(85)91350-2
   Touitou Y, 2000, CHRONOBIOL INT, V17, P369, DOI 10.1081/CBI-100101052
   Tranah GJ, 2011, ANN NEUROL, V70, P722, DOI 10.1002/ana.22468
   Urrestarazu E, 2016, NAT SCI SLEEP, V8, P21, DOI 10.2147/NSS.S76706
   Van Someren EJW, 2000, CHRONOBIOL INT, V17, P313, DOI 10.1081/CBI-100101050
   Vezoli J, 2011, PLOS ONE, V6, P0, DOI 10.1371/journal.pone.0023952
   Videnovic A, 2017, JAMA NEUROL, V74, P411, DOI 10.1001/jamaneurol.2016.5192
   Videnovic A, 2015, SLEEP MED CLIN, V10, P469, DOI 10.1016/j.jsmc.2015.08.004
   Videnovic A, 2014, NAT REV NEUROL, V10, P683, DOI 10.1038/nrneurol.2014.206
   Videnovic A, 2014, JAMA NEUROL, V71, P463, DOI 10.1001/jamaneurol.2013.6239
   Volicer L, 2001, AM J PSYCHIAT, V158, P704, DOI 10.1176/appi.ajp.158.5.704
   Walcott EC, 1996, PHYSIOL BEHAV, V60, P1205, DOI 10.1016/S0031-9384(96)00215-6
   Waller KL, 2016, NAT SCI SLEEP, V8, P47, DOI 10.2147/NSS.S75946
   Wang JL, 2015, ANN NEUROL, V78, P317, DOI 10.1002/ana.24432
   Wang X, 2011, J NEUROSCI, V31, P14496, DOI 10.1523/JNEUROSCI.3059-11.2011
   Weissová K, 2016, PLOS ONE, V11, P0, DOI 10.1371/journal.pone.0146200
   Welsh DK, 2010, ANNU REV PHYSIOL, V72, P551, DOI 10.1146/annurev-physiol-021909-135919
   Wilking M, 2013, ANTIOXID REDOX SIGN, V19, P192, DOI 10.1089/ars.2012.4889
   Wu YH, 2003, J CLIN ENDOCR METAB, V88, P5898, DOI 10.1210/jc.2003-030833
   Wu YH, 2007, NEUROBIOL AGING, V28, P1239, DOI 10.1016/j.neurobiolaging.2006.06.002
   Wu YH, 2006, FASEB J, V20, P1874, DOI 10.1096/fj.05-4446fje
   Yesavage JA, 2003, J GERIATR PSYCH NEUR, V16, P131, DOI 10.1177/0891988703255684
   Young KWH, 2001, J GERONTOL A-BIOL, V56, PM700, DOI 10.1093/gerona/56.11.M700
   Zhong G, 2013, PLOS ONE, V8, P0, DOI 10.1371/journal.pone.0072661
NR 116
TC 81
Z9 90
U1 1
U2 30
PU FRONTIERS MEDIA SA
PI LAUSANNE
PA PO BOX 110, EPFL INNOVATION PARK, BUILDING I, LAUSANNE, 1015, SWITZERLAND
SN 1663-4365
EI 
J9 FRONT AGING NEUROSCI
JI Front. Aging Neurosci.
PD MAY 30
PY 2017
VL 9
IS 
BP 
EP 
DI 10.3389/fnagi.2017.00170
PG 9
WC Geriatrics & Gerontology; Neurosciences
SC Geriatrics & Gerontology; Neurosciences & Neurology
GA EW2FI
UT WOS:000402311500003
PM 28611660
DA 2024-02-03
ER

PT J
AU Uchino, K
   Shiraishi, M
   Tanake, K
   Akamatsu, M
   Hasegawa, Y
AF Uchino, Kenji
   Shiraishi, Makoto
   Tanake, Keita
   Akamatsu, Masashi
   Hasegawa, Yasuhiro
TI Impact of inability to turn in bed assessed by a wearable three-axis accelerometer on patients with Parkinson's disease
SO PLOS ONE
LA English
DT Article
ID sleep behavior disorder; nocturnal hypokinesia; daytime sleepiness; disturbances; scale-2
AB Background Difficulty turning over in bed is a common night-time symptom in Parkinson's disease (PD). We aimed to quantitatively evaluate overnight turnover movements using a three-axis accelerometer and to investigate whether inability to turn in bed is related to daytime sleepiness, sleep quality, and depressive mood in PD patients. Methods We examined 64 patients with PD (mean age, 73.3 +/- 8.21 years; modified Hoehn-Yahr [mH-Y] stage, 3.0 +/- 1.0; disease duration, 7.2 +/- 6.3 years; unified Parkinson's disease rating scale [UPDRS], 36.9 +/- 18.3). Overnight monitoring of turnover movements using a wearable three-axis accelerometer was performed in all patients. Nocturnal kinetic parameters including total time recumbent, total time supine, number of turnover movements, and mean interval between turnover movements were obtained. Daytime immobility was assessed using the Barthel index (B-I), UPDRS, and mH-Y stage. Patients were also assessed with the Epworth Sleepiness Scale (ESS), Parkinson's Disease Sleep Scale-2 (PDSS-2), and Beck Depression Inventory (BDI). Results Number of turnover movements in bed correlated negatively with disease duration (r = -0.305; p<0.05), L-dopa-equivalent dose (r = -0.281; p<0.05), mH-Y staging (r = -0.336; p<0.01), total score of UPDRS (r = -0.386; p<0.01) and positively with B-I score (r = 0.365; p<0.01). Number of turnover movements in bed was generally inconsistent with awareness of turnover movement impairment as evaluated by PDSS-2 Item 9 scores, but patients who were never aware of impaired turnover movements showed >= 5 turnover movements overnight. Multivariate logistic regression analyses revealed no correlations between number of nocturnal turnover movements in bed and BDI, ESS, or PDSS-2. Use of anti-psychotic drugs was associated with ESS (p = 0.045). UPDRS was associated with PDSS-2 (p = 0.016). Conclusion Decreased number of turnover movements may not be a direct determinant of daytime sleepiness, sleep disorders, or depressive mood in PD patients. Use of anti-psychotic drugs and higher UPDRS score are factors significantly associated with daytime sleepiness and uncomfortable sleep, respectively.
C1 [Uchino, Kenji; Shiraishi, Makoto; Tanake, Keita; Akamatsu, Masashi; Hasegawa, Yasuhiro] St Marianna Univ, Sch Med, Dept Neurol, Kawasaki, Kanagawa, Japan.
C3 Saint Marianna University
RP Uchino, K (corresponding author), St Marianna Univ, Sch Med, Dept Neurol, Kawasaki, Kanagawa, Japan.
EM k2uchino@marianna-u.ac.jp
FU St. Marianna University School of Medicine
CR Akamatsu M, 2016, J NEUROL DISORD, V4, P267
   Arnulf I, 2015, SLEEP, V38, P1529, DOI 10.5665/sleep.5040
   Bhidayasiri R, 2016, PARKINSONISM RELAT D, V33, P36
   Bhidayasiri R, 2017, J NEUROL SCI, V374, P32, DOI 10.1016/j.jns.2017.01.018
   Bhidayasiri R, 2016, J REHABIL RES DEV, V53, P487, DOI 10.1682/JRRD.2015.04.0062
   De Cock VC, 2015, SLEEP MED, V16, P1497, DOI 10.1016/j.sleep.2014.09.014
   Dusek P, 2010, CLIN NEUROPHARMACOL, V33, P186, DOI 10.1097/WNF.0b013e3181e71166
   Fahn S, 1987, RECENT DEV PARKINSON, V2, P153, DOI 10.1016/S1779-0123(06)74622-8
   GIBB WRG, 1988, J NEUROL NEUROSUR PS, V51, P745, DOI 10.1136/jnnp.51.6.745
   Gjerstad MD, 2007, J NEUROL NEUROSUR PS, V78, P476, DOI 10.1136/jnnp.2006.100370
   Goetz CG, 2004, MOVEMENT DISORD, V19, P1020, DOI 10.1002/mds.20213
   JOHNS MW, 1991, SLEEP, V14, P540, DOI 10.1093/sleep/14.6.540
   LEES AJ, 1988, CLIN NEUROPHARMACOL, V11, P512, DOI 10.1097/00002826-198812000-00004
   Louter M, 2012, J AM GERIATR SOC, V60, P1104, DOI 10.1111/j.1532-5415.2012.03966.x
   MAHONEY F I, 1965, MD STATE MED J, V14, P61
   Sringean J, 2017, J NEUROL SCI, V373, P244, DOI 10.1016/j.jns.2016.12.045
   Stack EL, 2006, MOVEMENT DISORD, V21, P1340, DOI 10.1002/mds.20944
   Suzuki K, 2015, ACTA NEUROL SCAND, V131, P426, DOI 10.1111/ane.12347
   Suzuki K, 2012, J NEUROL SCI, V318, P76, DOI 10.1016/j.jns.2012.03.022
   Tomlinson CL, 2010, MOVEMENT DISORD, V25, P2649, DOI 10.1002/mds.23429
   Trenkwalder C, 2011, MOVEMENT DISORD, V26, P90, DOI 10.1002/mds.23441
   Wang YP, 2013, CLINICS, V68, P1274, DOI 10.6061/clinics/2013(09)15
   Yong MH, 2011, PLOS ONE, V6, P0, DOI 10.1371/journal.pone.0022511
NR 23
TC 7
Z9 8
U1 1
U2 5
PU PUBLIC LIBRARY SCIENCE
PI SAN FRANCISCO
PA 1160 BATTERY STREET, STE 100, SAN FRANCISCO, CA 94111 USA
SN 1932-6203
EI 
J9 PLOS ONE
JI PLoS One
PD NOV 9
PY 2017
VL 12
IS 11
BP 
EP 
DI 10.1371/journal.pone.0187616
PG 12
WC Multidisciplinary Sciences
SC Science & Technology - Other Topics
GA FM1VI
UT WOS:000414769900056
PM 29121638
DA 2024-02-03
ER

PT J
AU Bargiotas, P
   Eugster, L
   Oberholzer, M
   Debove, I
   Lachenmayer, ML
   Mathis, J
   Pollo, C
   Schüpbach, WMM
   Bassetti, CL
AF Bargiotas, Panagiotis
   Eugster, Lukas
   Oberholzer, Michael
   Debove, Ines
   Lachenmayer, M. Lenard
   Mathis, Johannes
   Pollo, Claudio
   Schupbach, W. M. Michael
   Bassetti, Claudio L.
TI Sleep-wake functions and quality of life in patients with subthalamic deep brain stimulation for Parkinson's disease
SO PLOS ONE
LA English
DT Article
ID nucleus stimulation; bilateral stimulation; daytime sleepiness; wakefulness test; apathy; critique; scales; disturbances; architecture; individuals
AB Objectives Sleep-wake disturbances (SWD) are frequent in Parkinson's disease (PD). The effect of deep brain stimulation (DBS) on SWD is poorly known. In this study we examined the subjective and objective sleep-wake profile and the quality of life (QoL) of PD patients in the context of subthalamic DBS. Patients and methods We retrospectively analyzed data from PD patients and candidates for DBS in the nucleus suthalamicus (STN). Pre-DBS, sleep-wake assessments included subjective and objective (polysomnography, vigilance tests and actigraphy) measures. Post-DBS, subjective measures were collected. QoL was assessed using the Parkinson's Disease Questionnaire (PDQ-39) and the RAND SF-36-item Health Survey (RAND SF-36). Results Data from 74 PD patients (62% male, mean age 62.2 years, SD = 8.9) with a mean UPDRS-III (OFF) of 34.2 (SD = 14.8) and 11.8 (SD = 4.5) years under PD treatment were analyzed. Pre-DBS, daytime sleepiness, apathy, fatigue and depressive symptoms were present in 49%, 34%, 38% and 25% of patients respectively but not always as co-occurring symptoms. Sleep-wake disturbances were significantly correlated with QoL scores. One year after STN DBS, motor signs, QoL and sleepiness improved but apathy worsened. Changes in QoL were associated with changes in sleepiness and apathy but baseline sleep-wake functions were not predictive of STN DBS outcome. Conclusion In PD patients presenting for STN DBS, subjective and objective sleep-wake disturbances are common and have a negative impact on QoL before and after neurosurgery. Given the current preliminary evidence, prospective observational studies assessing subjective and objective sleep-wake variables prior to and after DBS are needed.
C1 [Bargiotas, Panagiotis; Eugster, Lukas; Oberholzer, Michael; Debove, Ines; Lachenmayer, M. Lenard; Mathis, Johannes; Schupbach, W. M. Michael; Bassetti, Claudio L.] Inselspital Bern, Univ Hosp, Dept Neurol, Bern, Switzerland.
   [Bargiotas, Panagiotis; Eugster, Lukas; Oberholzer, Michael; Debove, Ines; Lachenmayer, M. Lenard; Mathis, Johannes; Pollo, Claudio; Schupbach, W. M. Michael; Bassetti, Claudio L.] Univ Bern, Bern, Switzerland.
   [Pollo, Claudio] Inselspital Bern, Univ Hosp, Dept Neurosurg, Bern, Switzerland.
C3 University of Bern; University Hospital of Bern; University of Bern; University of Bern; University Hospital of Bern
RP Bargiotas, P (corresponding author), Inselspital Bern, Univ Hosp, Dept Neurol, Bern, Switzerland.; Bargiotas, P (corresponding author), Univ Bern, Bern, Switzerland.
EM panagiotis.bargiotas@insel.ch
CR Bargiotas P, 2016, CURR OPIN NEUROL, V29, P763, DOI 10.1097/WCO.0000000000000388
   Bassetti CL, 2011, NEURODEGENER DIS, V8, P95, DOI 10.1159/000316613
   Baumann-Vogel H, 2017, SLEEP, V40, P0, DOI 10.1093/sleep/zsx033
   Carmona-Torre F, 2013, NEW ENGL J MED, V368, P2037, DOI 10.1056/NEJMoa1205158
   CARSKADON MA, 1982, SLEEP, V5, PS67, DOI 10.1093/sleep/5.S2.S67
   CASC I, 2007, AASM MAN SCOR SLEEP, V0, P0
   Castelli L, 2007, J NEUROL, V254, P1238, DOI 10.1007/s00415-006-0510-7
   Chahine LM, 2011, PARKINSONISM RELAT D, V17, P208, DOI 10.1016/j.parkreldis.2010.11.017
   Charles PD, 2002, NEUROLOGY, V59, P932, DOI 10.1212/WNL.59.6.932
   Chou KL, 2012, PARKINSONISM RELAT D, V18, P510, DOI 10.1016/j.parkreldis.2012.01.018
   Cicolin A, 2004, SLEEP MED, V5, P207, DOI 10.1016/j.sleep.2003.10.010
   Czernecki V, 2005, J NEUROL NEUROSUR PS, V76, P775, DOI 10.1136/jnnp.2003.033258
   Czernecki V, 2008, MOVEMENT DISORD, V23, P964, DOI 10.1002/mds.21949
   Daniels C, 2011, MOVEMENT DISORD, V26, P2516, DOI 10.1002/mds.23907
   Deuschl G, 2006, NEW ENGL J MED, V355, P896, DOI 10.1056/NEJMoa060281
   Di Fabio N, 2013, EUR NEUROL, V70, P297, DOI 10.1159/000353378
   Doghramji K, 1997, ELECTROEN CLIN NEURO, V103, P554, DOI 10.1016/S0013-4694(97)00010-2
   Drapier D, 2008, NEUROPSYCHOLOGIA, V46, P2796, DOI 10.1016/j.neuropsychologia.2008.05.006
   Drapier D, 2006, J NEUROL, V253, P1083, DOI 10.1007/s00415-006-0177-0
   Eugster L, 2016, DEEP BRAIN STIMULATI, V0, P0
   Floden D, 2015, MOVEMENT DISORD, V30, P1279, DOI 10.1002/mds.26292
   Funkiewiez A, 2006, MOVEMENT DISORD, V21, P1656, DOI 10.1002/mds.21029
   Higuchi M, 2015, NEUROMODULATION, V18, P113, DOI 10.1111/ner.12183
   Högl B, 2010, MOVEMENT DISORD, V25, P2704, DOI 10.1002/mds.23190
   HUGHES AJ, 1992, NEUROLOGY, V42, P1142, DOI 10.1212/WNL.42.6.1142
   Iranzo A, 2002, J NEUROL NEUROSUR PS, V72, P661, DOI 10.1136/jnnp.72.5.661
   Jaggi JL, 2004, STEREOT FUNCT NEUROS, V82, P104, DOI 10.1159/000078145
   JOHNS MW, 1991, SLEEP, V14, P540, DOI 10.1093/sleep/14.6.540
   Landolt HP, 2006, NEUROLOGY, V66, P1418, DOI 10.1212/01.wnl.0000210445.16135.56
   Le Jeune F, 2009, NEUROLOGY, V73, P1746, DOI 10.1212/WNL.0b013e3181c34b34
   Lewis CJ, 2015, PSYCHOL MED, V45, P73, DOI 10.1017/S0033291714001081
   Lezcano E, 2004, EUR J NEUROL, V11, P451, DOI 10.1111/j.1468-1331.2004.00804.x
   Lezcano E, 2016, J NEUROLOGY, V0, P0
   Lezcano E, 2016, J NEUROL, V263, P895, DOI 10.1007/s00415-016-8077-4
   Lhommée E, 2012, BRAIN, V135, P1463, DOI 10.1093/brain/aws078
   Lilleeng B, 2015, ACTA NEUROLOGICA SCA, V0, P0
   Lyons KE, 2006, J NEUROSURG, V104, P502, DOI 10.3171/jns.2006.104.4.502
   Martinez-Martin P, 2011, MOVEMENT DISORD, V26, P2371, DOI 10.1002/mds.23834
   McDonald LM, 2012, MOVEMENT DISORD, V27, P372, DOI 10.1002/mds.24035
   MITLER MM, 1982, ELECTROEN CLIN NEURO, V53, P658, DOI 10.1016/0013-4694(82)90142-0
   Monaca C, 2004, J NEUROL, V251, P214, DOI 10.1007/s00415-004-0305-7
   Moser D, 2009, SLEEP, V32, P139, DOI 10.1093/sleep/32.2.139
   Nishida N, 2011, MOVEMENT DISORD, V26, P2418, DOI 10.1002/mds.23862
   Nowacki A, 2017, OPERATIVE NEUROSURGE, V0, P0
   Oertel MF, 2017, ACTA NEUROCHIR, V159, P265, DOI 10.1007/s00701-016-3044-5
   Ohayon MM, 2004, SLEEP, V27, P1255, DOI 10.1093/sleep/27.7.1255
   Peppe A, 2012, SLEEP, V35, P1637, DOI 10.5665/sleep.2234
   PETO V, 1995, QUAL LIFE RES, V4, P241, DOI 10.1007/BF02260863
   Pham UHG, 2015, PARKINSONS DIS-US, V2015, P0, DOI 10.1155/2015/461453
   Pollo C, 2014, BRAIN, V137, P2015, DOI 10.1093/brain/awu102
   Rouille A, 2015, J NEUROL SCI, V359, P260, DOI 10.1016/j.jns.2015.11.012
   Schrag A, 2000, MOVEMENT DISORD, V15, P1112, DOI 10.1002/1531-8257(200011)15:6<1112::AID-MDS1008>3.0.CO;2-A
   Schrag A, 2007, MOVEMENT DISORD, V22, P1077, DOI 10.1002/mds.21333
   STARKSTEIN SE, 1992, J NEUROPSYCH CLIN N, V4, P134
   Tomlinson CL, 2010, MOVEMENT DISORD, V25, P2649, DOI 10.1002/mds.23429
   Valko PO, 2008, SLEEP, V31, P1601, DOI 10.1093/sleep/31.11.1601
   WARE JE, 1992, MED CARE, V30, P473, DOI 10.1097/00005650-199206000-00002
   Welter ML, 2014, NEUROLOGY, V82, P1352, DOI 10.1212/WNL.0000000000000315
   Welter ML, 2002, BRAIN, V125, P575, DOI 10.1093/brain/awf050
   Witt K, 2011, J NEUROL SCI, V310, P261, DOI 10.1016/j.jns.2011.06.028
NR 60
TC 14
Z9 17
U1 0
U2 6
PU PUBLIC LIBRARY SCIENCE
PI SAN FRANCISCO
PA 1160 BATTERY STREET, STE 100, SAN FRANCISCO, CA 94111 USA
SN 1932-6203
EI 
J9 PLOS ONE
JI PLoS One
PD DEC 18
PY 2017
VL 12
IS 12
BP 
EP 
DI 10.1371/journal.pone.0190027
PG 15
WC Multidisciplinary Sciences
SC Science & Technology - Other Topics
GA FQ5HM
UT WOS:000418389500085
PM 29253029
DA 2024-02-03
ER

PT J
AU Al-Qassabi, A
   Fereshtehnejad, SM
   Postuma, RB
AF Al-Qassabi, Ahmed
   Fereshtehnejad, Seyed-Mohammad
   Postuma, Ronald B.
TI Sleep Disturbances in the Prodromal Stage of Parkinson Disease
SO CURRENT TREATMENT OPTIONS IN NEUROLOGY
LA English
DT Review
DE Parkinson's disease; Sleep disturbances; Prodromal stage; REM sleep behavior disorder; Insomnia; Obstructive sleep apnea; Excessive daytime somnolence
ID eye-movement sleep; excessive daytime sleepiness; nigrostriatal dopaminergic degeneration; behavior disorder; coeruleus/subcoeruleus complex; nonmotor symptoms; risk-factors; dysfunction; neurons; prevalence
AB Decades of research on neurodegenerative diseases such as Parkinson's disease (PD) have shifted our focus from clinical symptomatic stages to one step earlier, the prodromal stage. There is convincing evidence showing that sleep disorders such as excessive daytime somnolence, insomnia, obstructive sleep apnea, and particularly REM sleep behavior disorder (RBD) are potential prodromal features starting years and decades before conversion to PD. This review aims to provide an overview on various sleep disorders as prodromal features of PD. We start with a discussion of how neuroanatomy of sleep might link to PD pathology. Afterwards, specific sleep disorders that are either known or suspected to be a prodromal symptom for PD, namely insomnia, sleep apnea, somnolence, and RBD, are discussed. Disturbances in serotonergic, cholinergic, dopaminergic, and glutamatergic neurotransmitter systems have made sleep disorders potential candidates for prodromal PD. Nevertheless, the strength of such linkage varies considerably for different entities. While RBD is by far the strongest prodromal manifestation for PD with a high likelihood of phenoconversion and there is reasonable evidence that somnolence can predict PD, data on the prodromal role of sleep apnea and insomnia is limited. Treatment options are available for symptomatic relief of prodromal sleep disorders; however, there is a dearth of knowledge on neuroprotective agents to be used on people with prodromal sleep disorders to either prevent or postpone conversion to PD.
C1 [Al-Qassabi, Ahmed; Fereshtehnejad, Seyed-Mohammad; Postuma, Ronald B.] McGill Univ, Dept Neurol & Neurosurg, Montreal, PQ, Canada.
   [Al-Qassabi, Ahmed] Sultan Qaboos Univ, Coll Med, Muscat, Oman.
   [Fereshtehnejad, Seyed-Mohammad] Karolinska Inst, Dept Neurobiol Care Sci & Soc NVS, Div Clin Geriatr, Stockholm, Sweden.
   [Postuma, Ronald B.] Hop Sacre Coeur Montreal, Ctr Adv Res Sleep Med, Montreal, PQ, Canada.
   [Postuma, Ronald B.] L7 305 Montreal Gen Hosp, Dept Neurol, 1650 Cedar Ave, Montreal, PQ H3G 1A4, Canada.
C3 McGill University; Sultan Qaboos University; Karolinska Institutet; Universite de Montreal
RP Postuma, RB (corresponding author), McGill Univ, Dept Neurol & Neurosurg, Montreal, PQ, Canada.; Postuma, RB (corresponding author), Hop Sacre Coeur Montreal, Ctr Adv Res Sleep Med, Montreal, PQ, Canada.; Postuma, RB (corresponding author), L7 305 Montreal Gen Hosp, Dept Neurol, 1650 Cedar Ave, Montreal, PQ H3G 1A4, Canada.
EM ron.postuma@mcgill.ca
FU McGill University, Canada; Montreal Neurological Institute, Canada; Biotie; Biogen; Boehringer-Ingelheim; Roche; Teva Neurosciences; Fonds de Recherche du Quebec-Sante; Michael J. Fox Foundation; W. Garfield Weston Foundation; Canadian Institutes of Health Research
CR Abbott RD, 2005, NEUROLOGY, V65, P1442, DOI 10.1212/01.wnl.0000183056.89590.0d
   [Anonymous], 2012, PARKINSONISM RELAT D, V0, P0, DOI DOI 10.1016/S1353-8020(11)70174-2
   Arnulf I, 2005, SLEEP MED REV, V9, P185, DOI 10.1016/j.smrv.2005.01.001
   Arnulf I, 2015, SLEEP, V38, P1529, DOI 10.5665/sleep.5040
   Aurora RN, 2010, J CLIN SLEEP MED, V6, P85
   Barone P, 2009, MOVEMENT DISORD, V24, P1641, DOI 10.1002/mds.22643
   Beland SG, 2015, J PARKINSON DIS, V5, P805, DOI 10.3233/JPD-150602
   Berg D, 2015, MOVEMENT DISORD, V30, P1600, DOI 10.1002/mds.26431
   Boeve BF, 2004, J GERIATR PSYCH NEUR, V17, P146, DOI 10.1177/0891988704267465
   Boeve BF, 2013, J CLIN SLEEP MED, V9, P471, DOI 10.5664/jcsm.2670
   Boeve BF, 2011, SLEEP MED, V12, P445, DOI 10.1016/j.sleep.2010.12.009
   Boeve BF, 2010, ANN NY ACAD SCI, V1184, P15, DOI 10.1111/j.1749-6632.2009.05115.x
   Bolitho SJ, 2014, MOVEMENT DISORD, V29, P736, DOI 10.1002/mds.25832
   Braak H, 2003, NEUROBIOL AGING, V24, P197, DOI 10.1016/S0197-4580(02)00065-9
   Braga-Neto P, 2004, J NEUROL SCI, V217, P41, DOI 10.1016/j.jns.2003.08.010
   Brown RE, 2015, FRONT NEUROL, V6, P0, DOI 10.3389/fneur.2015.00135
   Chen HL, 2015, TRANSL NEURODEGENER, V4, P0, DOI 10.1186/2047-9158-4-1
   Chen JC, 2015, J SLEEP RES, V24, P432, DOI 10.1111/jsr.12289
   Chiu HFK, 2000, SLEEP, V23, P513
   Dash MB, 2009, J NEUROSCI, V29, P580, DOI 10.1523/JNEUROSCI.5486-08.2009
   Davie CA, 2008, BRIT MED BULL, V86, P109, DOI 10.1093/bmb/ldn013
   De Cock VC, 2015, SLEEP MED, V16, P1497, DOI 10.1016/j.sleep.2014.09.014
   Del Tredici K, 2013, J NEUROL NEUROSUR PS, V84, P774, DOI 10.1136/jnnp-2011-301817
   Duque A, 2000, J NEUROPHYSIOL, V84, P1627, DOI 10.1152/jn.2000.84.3.1627
   Economo CV, 1930, J NERV MENT DIS, V71, P249, DOI 10.1097/00005053-193003000-00001
   Ehrminger M, 2016, BRAIN, V139, P1180, DOI 10.1093/brain/aww006
   Eisensehr I, 2003, SLEEP, V26, P507, DOI 10.1093/sleep/26.5.507
   Esaki Y, 2016, J CLIN SLEEP MED, V12, P689, DOI 10.5664/jcsm.5796
   España RA, 2004, SLEEP, V27, P811
   Fereshtehnejad SM, 2015, JAMA NEUROL, V72, P863, DOI 10.1001/jamaneurol.2015.0703
   Fereshtehnejad SM, 2017, MOV DISORD UNPUB, V0, P0
   Fereshtehnejad SM, 2017, BRAIN UNPUB, V0, P0
   Gao JJ, 2011, AM J EPIDEMIOL, V173, P1032, DOI 10.1093/aje/kwq478
   García-Lorenzo D, 2013, BRAIN, V136, P2120, DOI 10.1093/brain/awt152
   Haas HL, 2008, PHYSIOL REV, V88, P1183, DOI 10.1152/physrev.00043.2007
   HALLIDAY GM, 1990, BRAIN RES, V510, P104, DOI 10.1016/0006-8993(90)90733-R
   Happe S, 2007, J NEUROL, V254, P1037, DOI 10.1007/s00415-006-0483-6
   Iranzo A, 2014, PLOS ONE, V9, P0, DOI 10.1371/journal.pone.0089741
   John J, 2008, AM J PHYSIOL-REG I, V295, PR2041, DOI 10.1152/ajpregu.90541.2008
   Jones Barbara E., 1995, P155, V0, P0
   Kalaitzakis ME, 2013, NEUROPATH APPL NEURO, V39, P644, DOI 10.1111/nan.12024
   Kalia LV, 2015, LANCET, V386, P896, DOI 10.1016/S0140-6736(14)61393-3
   Kang SH, 2013, SLEEP, V36, P1147, DOI 10.5665/sleep.2874
   KARCZMAR AG, 1970, PHYSIOL BEHAV, V5, P175, DOI 10.1016/0031-9384(70)90061-2
   Kashihara K, 2016, INTERNAL MED, V55, P231, DOI 10.2169/internalmedicine.55.5464
   Kim YK, 2010, EUR J NEUROL, V17, P487, DOI 10.1111/j.1468-1331.2009.02854.x
   Kotagal V, 2012, ANN NEUROL, V71, P560, DOI 10.1002/ana.22691
   Kunz D, 2010, J SLEEP RES, V19, P591, DOI 10.1111/j.1365-2869.2010.00848.x
   Lee MG, 2005, J NEUROSCI, V25, P6716, DOI 10.1523/JNEUROSCI.1887-05.2005
   Lelieveld IM, 2012, PLOS ONE, V7, P0, DOI 10.1371/journal.pone.0040166
   Li Y, 2017, NEUROLOGY IN PRESS, V0, P0
   Lindvall O, 1982, ADV DOPAMINE RES, V0, P297
   Louter M, 2014, BMC NEUROL, V14, P0, DOI 10.1186/1471-2377-14-76
   Luppi PH, 2013, SLEEP MED, V14, P714, DOI 10.1016/j.sleep.2013.02.004
   Mahlknecht P, 2015, NEUROLOGY, V84, P654, DOI 10.1212/WNL.0000000000001265
   Maria B, 2003, RESP MED, V97, P1151, DOI 10.1016/S0954-6111(03)00188-4
   MARROSU F, 1995, BRAIN RES, V671, P329, DOI 10.1016/0006-8993(94)01399-3
   McCarter SJ, 2013, SLEEP MED, V14, P237, DOI 10.1016/j.sleep.2012.09.018
   Medicine AAoS, 2014, INTERNATIONAL CLASSIFICATION OF SLEEP DISORDERS, Vthird, P0
   MESULAM MM, 1983, NEUROSCIENCE, V10, P1185, DOI 10.1016/0306-4522(83)90108-2
   Mollenhauer Brit, 2013, NEUROLOGY, V81, P1226, DOI 10.1212/WNL.0b013e3182a6cbd5
   Nishino S, 2000, LANCET, V355, P39, DOI 10.1016/S0140-6736(99)05582-8
   Ohayon MM, 1997, J CLIN PSYCHIAT, V58, P369
   Peyron C, 1998, J NEUROSCI, V18, P9996
   Plazzi G, 1997, NEUROLOGY, V48, P1094, DOI 10.1212/WNL.48.4.1094
   Popa D, 2005, J NEUROSCI, V25, P11231, DOI 10.1523/JNEUROSCI.1724-05.2005
   Postuma RB, 2016, SLEEP MED, V23, P148, DOI 10.1016/j.sleep.2016.07.004
   Postuma RB, 2015, MOVEMENT DISORD, V30, P1413, DOI 10.1002/mds.26347
   Postuma RB, 2015, ANN NEUROL, V77, P830, DOI 10.1002/ana.24385
   Postuma RB, 2015, NEUROLOGY, V84, P1104, DOI 10.1212/WNL.0000000000001364
   Postuma RB, 2012, MOVEMENT DISORD, V27, P617, DOI 10.1002/mds.24996
   Qamhawi Z, 2015, BRAIN, V138, P2964, DOI 10.1093/brain/awv215
   Ratti PL, 2015, PARKINSONISM RELAT D, V21, P1323, DOI 10.1016/j.parkreldis.2015.09.025
   Rye DB, 2000, J SLEEP RES, V9, P63, DOI 10.1046/j.1365-2869.2000.00201.x
   Sampson TR, 2016, CELL, V167, P0
   Saper CB, 2001, TRENDS NEUROSCI, V24, P726, DOI 10.1016/S0166-2236(00)02002-6
   Sasai T, 2012, TOHOKU J EXP MED, V226, P177, DOI 10.1620/tjem.226.177
   Schenck CH, 2013, SLEEP MED, V14, P744, DOI 10.1016/j.sleep.2012.10.009
   Schrag A, 2015, LANCET NEUROL, V14, P57, DOI 10.1016/S1474-4422(14)70287-X
   Shan L, 2012, NEUROBIOL AGING, V33, P1343, DOI 10.1016/j.neurobiolaging.2011.01.004
   Sheu JJ, 2015, J CLIN SLEEP MED, V11, P1403, DOI 10.5664/jcsm.5274
   Shpirer I, 2006, MOVEMENT DISORD, V21, P1432, DOI 10.1002/mds.21002
   Siegel JM, 2009, SEMIN NEUROL, V29, P277, DOI 10.1055/s-0029-1237118
   Simuni T, 2015, MOVEMENT DISORD, V30, P1371, DOI 10.1002/mds.26248
   Thannickal TC, 2007, BRAIN, V130, P1586, DOI 10.1093/brain/awm097
   Torontali ZA, 2014, J PHYSIOL-LONDON, V592, P1425, DOI 10.1113/jphysiol.2014.271304
   Vetrivelan R, 2009, J NEUROSCI, V29, P9361, DOI 10.1523/JNEUROSCI.0737-09.2009
   White C, 2012, J CLIN SLEEP MED, V8, P133, DOI 10.5664/jcsm.1762
   Wing YK, 2012, J NEUROL NEUROSUR PS, V83, P470, DOI 10.1136/jnnp-2011-301232
   Yeh NC, 2016, MEDICINE, V95, P0, DOI 10.1097/MD.0000000000002293
   Zeng JG, 2013, PLOS ONE, V8, P0, DOI 10.1371/journal.pone.0053409
   Zhang J, 2017, BMC NEUROL, V17, P0, DOI 10.1186/s12883-017-0795-4
   Zhou JY, 2017, SLEEP, V40, P0, DOI 10.1093/sleep/zsx041
   Zhu K, 2016, PARKINSONISM RELAT D, V33, P51, DOI 10.1016/j.parkreldis.2016.09.010
   Zhu KD, 2016, PARKINSONISM RELAT D, V24, P34, DOI 10.1016/j.parkreldis.2016.01.020
NR 95
TC 29
Z9 29
U1 1
U2 12
PU CURRENT MEDICINE GROUP
PI PHILADELPHIA
PA 400 MARKET STREET, STE 700, PHILADELPHIA, PA 19106 USA
SN 1092-8480
EI 1534-3138
J9 CURR TREAT OPTION NE
JI Curr. Treat. Options Neurol.
PD JUN 15
PY 2017
VL 19
IS 6
BP 
EP 
DI 10.1007/s11940-017-0458-1
PG 17
WC Clinical Neurology
SC Neurosciences & Neurology
GA EY1EP
UT WOS:000403708200002
PM 28466429
DA 2024-02-03
ER

PT J
AU Mischley, LK
AF Mischley, Laurie K.
TI Nutrition and Nonmotor Symptoms of Parkinson's Disease
SO NONMOTOR PARKINSON'S: THE HIDDEN FACE - MANAGEMENT AND THE HIDDEN FACE OF RELATED DISORDERS
LA English
DT Review; Book Chapter
ID dose-response metaanalysis; clinical-manifestations; exogenous melatonin; dairy-products; double-blind; risk; lithium; glutathione; deficiency; disorders
AB To date, no guidelines exist for the screening, evaluation, and management of nutritional status in PD. Dozens of studies demonstrate an association between diet in adulthood with subsequent risk of developing PD. Individuals with PD are at increased risk of malnutrition due to the increased metabolic demands and disease pathophysiology. Risk of malnutrition is further complicated by anosmia, swallowing difficulties, constipation, and drug-nutrient interactions. An emerging body of evidence suggests that the intestinal tract is affected early in the disease, creating therapeutic opportunities for early intervention. Dietary modification and nutritional supplementation may improve symptoms of constipation, depression, insomnia, dystonia, and help prevent cognitive dysfunction. This review summarizes the state of the science related to nutrition and nonmotor symptoms of PD.
C1 [Mischley, Laurie K.] Bastyr Univ, Res Inst, Kenmore, WA 98028 USA.
RP Mischley, LK (corresponding author), Bastyr Univ, Res Inst, Kenmore, WA 98028 USA.
EM lmischley@bastyr.edu
CR Adams-Carr KL, 2016, J NEUROL NEUROSUR PS, V87, P710, DOI 10.1136/jnnp-2015-311680
   Alcalay RN, 2012, MOVEMENT DISORD, V27, P771, DOI 10.1002/mds.24918
   Almeida JA, 2008, SCAND J GASTROENTERO, V43, P146, DOI 10.1080/00365520701676617
   Andrès E, 2005, AM J MED, V118, P1154, DOI 10.1016/j.amjmed.2005.02.026
   Anke M., 1991, LITHIUM BIOL MED, V0, P149
   BAKER H, 1984, J NEUROSCI RES, V11, P419, DOI 10.1002/jnr.490110409
   Barichella M, 2016, NEUROLOGY, V87, P1274, DOI 10.1212/WNL.0000000000003127
   Beezhold B, 2015, NUTR NEUROSCI, V18, P289, DOI 10.1179/1476830514Y.0000000164
   Cassani E, 2011, MINERVA GASTROENTEROL DIETOL, V57, P117
   Chen HL, 2002, ANN NEUROL, V52, P793, DOI 10.1002/ana.10381
   Chen HL, 2007, AM J EPIDEMIOL, V165, P998, DOI 10.1093/aje/kwk089
   CHIPPONI JX, 1982, AM J CLIN NUTR, V35, P1112, DOI 10.1093/ajcn/35.5.1112
   Costantini A, 2016, NEURAL REGEN RES, V11, P406, DOI 10.4103/1673-5374.179047
   Costantini A, 2015, J ALTERN COMPLEM MED, V21, P740, DOI 10.1089/acm.2014.0353
   CUBELLS JM, 1988, CLIN THER, V10, P664
   da Silva TM, 2008, J AFFECT DISORDERS, V111, P351, DOI 10.1016/j.jad.2008.03.008
   Datieva VK, 2013, ZH NEVROL PSIKHIATR, V113, P77
   De Pablo-Fernández E, 2017, J NEUROL NEUROSUR PS, V88, P176, DOI 10.1136/jnnp-2016-314601
   Di Lazzaro V, 2014, J NEUROL, V261, P443, DOI 10.1007/s00415-014-7245-7
   Dissanayaka NNW, 2010, MOVEMENT DISORD, V25, P838, DOI 10.1002/mds.22833
   EBERHARDT R, 1990, CLIN THER, V12, P489
   Fereshtehnejad SM, 2014, PLOS ONE, V9, P0, DOI 10.1371/journal.pone.0091153
   Fitzmaurice AG, 2014, NEUROLOGY, V82, P419, DOI 10.1212/WNL.0000000000000083
   Forman HJ, 2009, MOL ASPECTS MED, V30, P1, DOI 10.1016/j.mam.2008.08.006
   Gabrielli M, 2011, MOVEMENT DISORD, V26, P889, DOI 10.1002/mds.23566
   Gao X, 2012, NEUROLOGY, V78, P1138, DOI 10.1212/WNL.0b013e31824f7fc4
   Gao X, 2007, AM J CLIN NUTR, V86, P1486, DOI 10.1093/ajcn/86.5.1486
   Ghosh T, 2011, ALIMENT PHARM THER, V33, P768, DOI 10.1111/j.1365-2036.2010.04573.x
   Giotakos O, 2013, BIOL TRACE ELEM RES, V156, P376, DOI 10.1007/s12011-013-9815-4
   Gulland A, 2016, BMJ-BRIT MED J, V353, P0, DOI 10.1136/bmj.i3351
   Hadjivassiliou M, 2010, LANCET NEUROL, V9, P318, DOI 10.1016/S1474-4422(09)70290-X
   Håglin L, 2016, BRAIN BEHAV, V6, P0, DOI 10.1002/brb3.556
   Hashim H, 2014, PLOS ONE, V9, P0, DOI 10.1371/journal.pone.0112330
   Holt PR, 2007, DIGEST DIS, V25, P144, DOI 10.1159/000099479
   HUSEBYE E, 1992, GUT, V33, P1331, DOI 10.1136/gut.33.10.1331
   Jiang WJ, 2014, EUR J EPIDEMIOL, V29, P613, DOI 10.1007/s10654-014-9921-4
   Jiménez-Jiménez FJ, 1999, NEUROSCI LETT, V271, P33, DOI 10.1016/S0304-3940(99)00515-7
   Kines Kasia, 2016, INTEGR MED (ENCINITAS), V15, P49
   Kwon KY, 2016, NEURODEGENER DIS, V16, P199, DOI 10.1159/000441917
   Kyrozis A, 2013, EUR J EPIDEMIOL, V28, P67, DOI 10.1007/s10654-012-9760-0
   Lai SW, 2014, EUR J EPIDEMIOL, V29, P57, DOI 10.1007/s10654-014-9878-3
   LINDENBAUM J, 1994, AM J CLIN NUTR, V60, P2, DOI 10.1093/ajcn/60.1.2
   MACKENZIE JF, 1976, CLIN SCI MOL MED, V51, P363, DOI 10.1042/cs0510363
   Maeda T, 2017, PARKINSONISM RELAT D, V38, P54, DOI 10.1016/j.parkreldis.2017.02.024
   Markou KB, 2002, THYROID, V12, P407, DOI 10.1089/105072502760043495
   MASSO JFM, 1991, CLIN THER, V13, P239
   MCCAUL JA, 1974, LANCET, V1, P1117
   Medeiros CAM, 2007, J NEUROL, V254, P459, DOI 10.1007/s00415-006-0390-x
   Mischley LK, 2016, OXID MED CELL LONGEV, V2016, P0, DOI 10.1155/2016/9409363
   Mischley LK, 2012, J NEUROL SCI, V318, P72, DOI 10.1016/j.jns.2012.03.023
   MISCHLEY LK, 2013, MOVEMENT DISORD S1, V28, P0
   Miyake Y, 2011, PARKINSONISM RELAT D, V17, P112, DOI 10.1016/j.parkreldis.2010.11.018
   Montezinho LP, 2004, J NEUROCHEM, V90, P920, DOI 10.1111/j.1471-4159.2004.02551.x
   Moreira NCF, 2016, ADV NUTR, V7, P507, DOI 10.3945/an.115.011254
   Motoi Y, 2014, ACS CHEM NEUROSCI, V5, P434, DOI 10.1021/cn500056q
   Mukherjee A, 2016, WORLD J GASTROENTERO, V22, P5742, DOI 10.3748/wjg.v22.i25.5742
   Nielsen SS, 2013, ANN NEUROL, V74, P472, DOI 10.1002/ana.23884
   Pablos MI, 1998, NEUROCHEM INT, V32, P69, DOI 10.1016/S0197-0186(97)00043-0
   Park M, 2005, NEUROLOGY, V64, P1047, DOI 10.1212/01.WNL.0000154532.98495.BF
   Paul R, 2016, BBA-GEN SUBJECTS, V1860, P1989, DOI 10.1016/j.bbagen.2016.06.018
   Pereira SP, 1998, ALIMENT PHARM THER, V12, P99
   PERRY TL, 1986, NEUROSCI LETT, V67, P269, DOI 10.1016/0304-3940(86)90320-4
   PERRY TL, 1982, NEUROSCI LETT, V33, P305, DOI 10.1016/0304-3940(82)90390-1
   Qi H, 2014, GERIATR GERONTOL INT, V14, P430, DOI 10.1111/ggi.12123
   QUINN N, 1986, LANCET, V1, P1377
   Rezaie A, 2017, AM J GASTROENTEROL, V112, P775, DOI 10.1038/ajg.2017.46
   ROBERTSON DRC, 1991, BRIT J CLIN PHARMACO, V31, P413, DOI 10.1111/j.1365-2125.1991.tb05555.x
   Rosello A, 2012, CLIN EXP IMMUNOL, V168, P52, DOI 10.1111/j.1365-2249.2011.04544.x
   Samadi P, 2006, ANN NEUROL, V59, P282, DOI 10.1002/ana.20738
   Schöpfer J, 2011, BIOL TRACE ELEM RES, V144, P418, DOI 10.1007/s12011-011-9114-x
   Schrauzer GN, 2002, J AM COLL NUTR, V21, P14, DOI 10.1080/07315724.2002.10719188
   Suwarnalata G, 2016, PLOS ONE, V11, P0, DOI 10.1371/journal.pone.0153725
   Svensson E, 2015, ANN NEUROL, V78, P522, DOI 10.1002/ana.24448
   Tan AH, 2015, PARKINSONISM RELAT D, V21, P221, DOI 10.1016/j.parkreldis.2014.12.009
   Ueki A, 2004, J NEUROL, V251, P18, DOI 10.1007/s00415-004-1706-3
   Vikdahl M, 2015, J NUTR HEALTH AGING, V19, P894, DOI 10.1007/s12603-015-0573-1
   Wang G, 2010, PARKINSONISM RELAT D, V16, P119, DOI 10.1016/j.parkreldis.2009.08.009
   Weisskopf MG, 2003, MOVEMENT DISORD, V18, P646, DOI 10.1002/mds.10425
   Winkler A, 2011, BIOCHEM BIOPH RES CO, V412, P121, DOI 10.1016/j.bbrc.2011.07.056
   Wong CW, 2015, HONG KONG MED J, V21, P155, DOI 10.12809/hkmj144383
   Xie Y, 2017, NEUROSCI LETT, V636, P190, DOI 10.1016/j.neulet.2016.11.007
   YAMASHITA H, 1993, NEUROSCI LETT, V158, P229, DOI 10.1016/0304-3940(93)90271-L
   Yao H, 2013, ACTA BIOCH BIOPH SIN, V45, P494, DOI 10.1093/abbs/gmt022
   Zgaga L, 2012, PLOS ONE, V7, P0, DOI 10.1371/journal.pone.0038123
   Zhang W, 2016, NEUROL SCI, V37, P57, DOI 10.1007/s10072-015-2357-0
   Zhang Y, 2016, AM J CLIN NUTR, V103, P330, DOI 10.3945/ajcn.115.124081
NR 87
TC 12
Z9 18
U1 0
U2 18
PU ELSEVIER ACADEMIC PRESS INC
PI SAN DIEGO
PA 525 B STREET, SUITE 1900, SAN DIEGO, CA 92101-4495 USA
SN 0074-7742
EI 
J9 INT REV NEUROBIOL
JI Int. Rev. Neurobiol.
PD JUN 15
PY 2017
VL 134
IS 
BP 1143
EP 1161
DI 10.1016/bs.im.2017.04.013
PG 19
WC Clinical Neurology
SC Neurosciences & Neurology
GA BI7LP
UT WOS:000414409400019
PM 28805567
DA 2024-02-03
ER

PT J
AU Fu, R
   Cui, SS
   Du, JJ
   He, YC
   Gao, C
   Huang, P
   Qian, YW
   Luo, XG
   Chen, SD
AF Fu, Rao
   Cui, Shi-Shuang
   Du, Juan-Juan
   He, Ya-Chao
   Gao, Chao
   Huang, Pei
   Qian, Yi-Wei
   Luo, Xiao-Guang
   Chen, Sheng-Di
TI Fatigue correlates with <i>LRRK2</i> G2385R variant in Chinese Parkinson's disease patients
SO PARKINSONISM & RELATED DISORDERS
LA English
DT Article
DE Parkinson's disease; Fatigue; LRRK2; G2385R variant
ID clinical characteristics; prevalence; scale
AB Introduction: Fatigue is common in patients with Parkinson's disease (PD). The leucine-rich repeat kinase 2 (LRRK2) G2385R variant predisposes individuals to develop PD in China. The aim of this study was to evaluate whether the LRRK2 G2385R variant is associated with fatigue in patients with PD. Methods: Fatigue was evaluated by the Parkinson Fatigue Scale (PFS) in 329 PD patients and 180 controls, a cut-off score of >= 3.3 was used to define the presence of fatigue. All the enrolled PD patients were assessed by a comprehensive battery of motor and non-motor questionnaires. PD patients were geno-typed for the G2385R variant. Associations of fatigue with the clinical assessments and with the G2385R variant in PD patients were analyzed by logistic regression. Results: Fatigue frequency was 55.62%. A logistic regression model found that the female sex (OR = 10.477; 95%CI: 2.806-39.120; p < 0.001), motor function (OR = 1.060; 95%Cl: 1.012-1.110; p = 0.013), sleep disturbance (OR = 0.943; 95%CI: 0.910-0.976; p = 0.001) and depression severity (OR = 0.843; 95%CI: 0.736-0.965; p = 0.013) collectively predict the presence of fatigue in PD patients. After adjustment for demographics and associated clinical factors, the G2385R variant was associated with an increased risk for the presence of fatigue (OR = 10.699; 95% CI = 2.387-47.958; p = 0.002) in the PD population in this study. Conclusion: We confirm that fatigue in PD patients is common, and we have strengthened the associations between fatigue and female sex, motor severity and non-motor symptoms, particularly depression and sleep disturbances. Overall, we found that carriers of the G2385R variant were more prone to fatigue than non-carriers in PD patients. (C) 2017 Elsevier Ltd. All rights reserved.
C1 [Fu, Rao; Cui, Shi-Shuang; Du, Juan-Juan; He, Ya-Chao; Gao, Chao; Huang, Pei; Qian, Yi-Wei; Chen, Sheng-Di] Shanghai Jiao Tong Univ, Sch Med, Ruijin Hosp, Dept Neurol, 197 Rullin Er Rd, Shanghai 200025, Peoples R China.
   [Fu, Rao; Cui, Shi-Shuang; Du, Juan-Juan; He, Ya-Chao; Gao, Chao; Huang, Pei; Qian, Yi-Wei; Chen, Sheng-Di] Shanghai Jiao Tong Univ, Sch Med, Ruijin Hosp, Inst Neurol, 197 Rullin Er Rd, Shanghai 200025, Peoples R China.
   [Luo, Xiao-Guang] China Med Univ, Affiliated Hosp 1, Dept Neurol, Shenyang 110001, Liaoning, Peoples R China.
C3 Shanghai Jiao Tong University; Shanghai Jiao Tong University; China Medical University
RP Chen, SD (corresponding author), Shanghai Jiao Tong Univ, Sch Med, Ruijin Hosp, Dept Neurol, 197 Rullin Er Rd, Shanghai 200025, Peoples R China.; Chen, SD (corresponding author), Shanghai Jiao Tong Univ, Sch Med, Ruijin Hosp, Inst Neurol, 197 Rullin Er Rd, Shanghai 200025, Peoples R China.; Luo, XG (corresponding author), China Med Univ, Affiliated Hosp 1, Neurol Dept, Outpatient Parkinsons Dis, 155 Nanjing Bei St, Shenyang 110001, Liaoning, Peoples R China.
EM grace_shenyang@163.com; chen_sd@medmail.com.cn
FU National Natural Science Foundation of China [81430022, 91332107, 81371407]
CR [Anonymous], 2014, NEUROBIOL AGING, V0, P0
   Bardien S, 2011, PARKINSONISM RELAT D, V17, P501, DOI 10.1016/j.parkreldis.2010.11.008
   Beiske AG, 2010, ACTA NEUROL SCAND, V122, P78, DOI 10.1111/j.1600-0404.2010.01381.x
   Beiske AG, 2010, MOVEMENT DISORD, V25, P2456, DOI 10.1002/mds.23372
   Brown RG, 2005, PARKINSONISM RELAT D, V11, P49, DOI 10.1016/j.parkreldis.2004.07.007
   Cao M, 2016, NEUROSCI BULL, V32, P572, DOI 10.1007/s12264-016-0070-5
   Chaudhuri KR, 2002, J NEUROL NEUROSUR PS, V73, P629, DOI 10.1136/jnnp.73.6.629
   Elbers RG, 2016, JAMA-J AM MED ASSOC, V315, P2340, DOI 10.1001/jama.2016.5260
   Elbers RG, 2015, COCHRANE DB SYST REV, V0, P0, DOI DOI 10.1002/14651858.CD010925.pub2
   Friedman JH, 2011, EXPERT OPIN PHARMACO, V12, P1999, DOI 10.1517/14656566.2011.587120
   Friedman JH, 2010, MOVEMENT DISORD, V25, P805, DOI 10.1002/mds.22989
   Fu R, 2016, TRANSL NEURODEGENER, V5, P0, DOI 10.1186/s40035-016-0056-2
   Gao C, 2013, J NEUROL, V260, P2884, DOI 10.1007/s00415-013-7086-9
   Goetz CG, 2007, MOVEMENT DISORD, V22, P41, DOI 10.1002/mds.21198
   Goetz CG, 2012, MOVEMENT DISORD, V27, P1239, DOI 10.1002/mds.25122
   Hadjimichael O, 2008, HEALTH QUAL LIFE OUT, V6, P0, DOI 10.1186/1477-7525-6-100
   HAMILTON M, 1960, J NEUROL NEUROSUR PS, V23, P56, DOI 10.1136/jnnp.23.1.56
   Herlofson K, 2017, J NEUROL SCI, V374, P38, DOI 10.1016/j.jns.2016.12.061
   HUGHES AJ, 1992, J NEUROL NEUROSUR PS, V55, P181, DOI 10.1136/jnnp.55.3.181
   Karlsen K, 1999, MOVEMENT DISORD, V14, P237, DOI 10.1002/1531-8257(199903)14:2<237::AID-MDS1006>3.3.CO;2-O
   Kluger BM, 2016, MOVEMENT DISORD, V31, P625, DOI 10.1002/mds.26511
   Loge JH, 1998, J PSYCHOSOM RES, V45, P53, DOI 10.1016/S0022-3999(97)00291-2
   Lou JS, 2015, NEUROREHABILITATION, V37, P25, DOI 10.3233/NRE-151238
   Okuma Y, 2009, MOVEMENT DISORD, V24, P1977, DOI 10.1002/mds.22731
   Ongre SO, 2017, EUR J NEUROL, V24, P105, DOI 10.1111/ene.13161
   Peeraully Tasneem, 2012, PARKINSONISM RELAT DISORD, V18 Suppl 1, PS63, DOI 10.1016/S1353-8020(11)70021-9
   Rudenko IN, 2012, BIOCHEM J, V446, P99, DOI 10.1042/BJ20120637
   Stocchi F, 2014, NEUROLOGY, V83, P215, DOI 10.1212/WNL.0000000000000587
   Tomlinson CL, 2010, MOVEMENT DISORD, V25, P2649, DOI 10.1002/mds.23429
   Zuo LJ, 2016, J CLIN NEUROL, V12, P172, DOI 10.3988/jcn.2016.12.2.172
NR 30
TC 5
Z9 6
U1 0
U2 3
PU ELSEVIER SCI LTD
PI OXFORD
PA THE BOULEVARD, LANGFORD LANE, KIDLINGTON, OXFORD OX5 1GB, OXON, ENGLAND
SN 1353-8020
EI 1873-5126
J9 PARKINSONISM RELAT D
JI Parkinsonism Relat. Disord.
PD NOV 15
PY 2017
VL 44
IS 
BP 101
EP 105
DI 10.1016/j.parkreldis.2017.09.016
PG 5
WC Clinical Neurology
SC Neurosciences & Neurology
GA FR3QE
UT WOS:000418980400018
PM 28941828
DA 2024-02-03
ER

PT J
AU Liu, Y
   Zhu, XY
   Zhang, XJ
   Kuo, SH
   Ondo, WG
   Wu, YC
AF Liu, Ye
   Zhu, Xiao-Ying
   Zhang, Xiao-Jin
   Kuo, Sheng-Han
   Ondo, William G.
   Wu, Yun-Cheng
TI Clinical features of Parkinson's disease with and without rapid eye movement sleep behavior disorder
SO TRANSLATIONAL NEURODEGENERATION
LA English
DT Article
DE Rapid eye movement sleep behavior disorder; Parkinson's disease; Depression; Cognitive decline; Orthostatic hypotension; Motor deficits
ID connectivity; dementia; gait
AB Background: Rapid eye movement sleep behavior disorder (RBD) and Parkinson's disease (PD) are two distinct clinical diseases but they share some common pathological and anatomical characteristics. This study aims to confirm the clinical features of RBD in Chinese PD patients. Methods: One hundred fifty PD patients were enrolled from the Parkinson's disease and Movement Disorders Center in Department of Neurology, Shanghai General Hospital from January 2013 to August 2014. This study examined PD patients with or without RBD as determined by the REM Sleep Behavior Disorder Screening Questionnaire (RBDSQ), assessed motor subtype by Unified PD Rating Scale (UPDRS) III at "on" state, and compared the sub-scale scores representing tremor, rigidity, appendicular and axial. Investigators also assessed the Hamilton Anxiety Scale (HAMA), Hamilton Depression Scale (HAMD), Mini-Mental State Examination (MMSE), Clinical Dementia Rating (CDR), and Parkinson's disease Sleep Scale (PDSS). Results: One hundred fourty one PD patients entered the final study. 30 (21.28%) PD patients had probable RBD (pRBD) diagnosed with a RBDSQ score of 6 or above. There were no significant differences for age, including age of PD onset and PD duration, gender, smoking status, alcohol or coffee use, presence of anosmia or freezing, UPDRS III, and H-Y stages between the pRBD+ and pRBD-groups. pRBD+ group had lower MMSE scores, higher PDSS scores, and pRBD+ PD patients had more prominent proportion in anxiety, depression, constipation, hallucination and a greater prevalence of orthostatic hypotension. Conclusion: pRBD+ PD patients exhibited greater changes in non-motor symptoms. However, there was no increase in motor deficits.
C1 [Liu, Ye; Zhu, Xiao-Ying; Zhang, Xiao-Jin; Wu, Yun-Cheng] Shanghai Jiao Tong Univ, Sch Med, Shanghai Gen Hosp, Dept Neurol, 100 Haining Rd, Shanghai 200080, Peoples R China.
   [Kuo, Sheng-Han] Columbia Univ, Dept Neurol, Coll Phys & Surg, New York, NY USA.
   [Ondo, William G.] Methodist Neurol Inst, Houston, TX USA.
C3 Shanghai Jiao Tong University; Columbia University; The Methodist Hospital System; The Methodist Hospital - Houston
RP Wu, YC (corresponding author), Shanghai Jiao Tong Univ, Sch Med, Shanghai Gen Hosp, Dept Neurol, 100 Haining Rd, Shanghai 200080, Peoples R China.
EM yunchw@medmail.com.cn
FU National Natural Science Foundation of China, Biomedical Multidisciplinary Program of Shanghai Jiao Tong University
CR Benninger DH, 2010, MOVEMENT DISORD, V25, P1597, DOI 10.1002/mds.23121
   Boucetta S, 2016, SCI REP-UK, V6, P0, DOI 10.1038/srep26782
   Chahine LM, 2016, PARKINSONISM RELAT D, V27, P102, DOI 10.1016/j.parkreldis.2016.03.006
   Chahine LM, 2013, MOVEMENT DISORD, V28, P1146, DOI 10.1002/mds.25438
   Delazer M, 2012, SLEEP, V35, P667, DOI 10.5665/sleep.1828
   Fling BW, 2013, BRAIN, V136, P2405, DOI 10.1093/brain/awt172
   Frenette E, 2010, MED CLIN N AM, V94, P593, DOI 10.1016/j.mcna.2010.02.010
   Geddes MR, 2016, CORTEX, V74, P96, DOI 10.1016/j.cortex.2015.10.015
   Heister DS, 2009, SLEEP, V32, P1135, DOI 10.1093/sleep/32.9.1135
   Hepp DH, 2013, J NEUROPATH EXP NEUR, V72, P1162, DOI 10.1097/NEN.0000000000000014
   Lee JE, 2010, PARKINSONISM RELAT D, V16, P105, DOI 10.1016/j.parkreldis.2009.08.005
   Lim JS, 2016, PARKINSONISM RELAT D, V23, P31, DOI 10.1016/j.parkreldis.2015.11.027
   Nomura T, 2011, SLEEP MED, V12, P711, DOI 10.1016/j.sleep.2011.01.015
   Özekmekçi S, 2005, CLIN NEUROL NEUROSUR, V107, P306, DOI 10.1016/j.clineuro.2004.09.021
   Postuma RB, 2008, J NEUROL NEUROSUR PS, V79, P1117, DOI 10.1136/jnnp.2008.149195
   Rinne JO, 2008, PARKINSONISM RELAT D, V14, P553, DOI 10.1016/j.parkreldis.2008.01.006
   Rolinski M, 2014, J NEUROL NEUROSUR PS, V85, P560, DOI 10.1136/jnnp-2013-306104
   Romenets Silvia Rios, 2012, MOV DISORD, V27, P996, DOI 10.1002/mds.25086
   Sateia MJ, 2014, CHEST, V146, P1387, DOI 10.1378/chest.14-0970
   Tekriwal A, 2017, J NEUROL NEUROSUR PS, V88, P445, DOI 10.1136/jnnp-2016-314471
   Vendette M, 2007, NEUROLOGY, V69, P1843, DOI 10.1212/01.wnl.0000278114.14096.74
   Vibha D, 2011, CLIN NEUROL NEUROSUR, V113, P472, DOI 10.1016/j.clineuro.2011.02.007
   Wang G, 2010, PARKINSONISM RELAT D, V16, P695, DOI 10.1016/j.parkreldis.2010.08.013
   Wang ZY, 1989, SHANGHAI ARCH PSYCHIATRY, V7, P108
NR 25
TC 31
Z9 35
U1 0
U2 14
PU BIOMED CENTRAL LTD
PI LONDON
PA 236 GRAYS INN RD, FLOOR 6, LONDON WC1X 8HL, ENGLAND
SN 2047-9158
EI 
J9 TRANSL NEURODEGENER
JI Transl. Neurodegener.
PD DEC 21
PY 2017
VL 6
IS 
BP 
EP 
DI 10.1186/s40035-017-0105-5
PG 6
WC Neurosciences
SC Neurosciences & Neurology
GA FR1FG
UT WOS:000418810800001
PM 29296278
DA 2024-02-03
ER

PT J
AU Videnovic, A
AF Videnovic, Aleksandar
TI Management of Sleep Disorders in Parkinson's Disease and Multiple System Atrophy
SO MOVEMENT DISORDERS
LA English
DT Review
DE sleep; Parkinson's; multiple system atrophy; management
ID excessive daytime sleepiness; restless legs syndrome; positive airway pressure; deep brain-stimulation; hypocretin orexin loss; behavior disorder; double-blind; subthalamic stimulation; controlled-trial; bright-light
AB Parkinson's disease (PD) and multiple system atrophy (MSA) are disorders associated with a synuclein-related neurodegeneration. Nonmotor symptoms are common hallmarks of these disorders, and disturbances of the sleep-wake cycle are among the most common nonmotor symptoms. It is only recently that sleep disturbances have received the attention of the medical and research community. Significant progress has been made in understanding the pathophysiology of sleep and wake disruption in alphasynucleinopathies during the past few decades. Despite these advancements, treatment options are limited and frequently associated with problematic side effects. Further studies that center on the development of novel treatment approaches are very much needed. In this article, the author discusses the current state of the management of disturbed sleep and alertness in PD and MSA. (C) 2017 International Parkinson and Movement Disorder Society
C1 Harvard Med Sch, Massachusetts Gen Hosp, Movement Disorders Unit, Boston, MA USA.
   Harvard Med Sch, Massachusetts Gen Hosp, Div Sleep Med, Boston, MA USA.
C3 Harvard University; Harvard Medical School; Massachusetts General Hospital; Harvard University; Massachusetts General Hospital; Harvard Medical School
RP Videnovic, A (corresponding author), Harvard Med Sch, Massachusetts Gen Hosp, Movement Disorders Unit, MGH Neurol Clin Res Inst, 165 Cambridge St,Suite 600, Boston, MA 02446 USA.; Videnovic, A (corresponding author), Harvard Med Sch, Massachusetts Gen Hosp, Div Sleep Med, MGH Neurol Clin Res Inst, 165 Cambridge St,Suite 600, Boston, MA 02446 USA.
EM avidenovic@mgh.harvard.edu
FU National Institutes of Health [K23 NS072283]
CR Abbott RD, 2005, NEUROLOGY, V65, P1442, DOI 10.1212/01.wnl.0000183056.89590.0d
   Adler CH, 2003, MOVEMENT DISORD, V18, P287, DOI 10.1002/mds.10390
   Airagnes G, 2016, CURR PSYCHIAT REP, V18, P0, DOI 10.1007/s11920-016-0727-9
   Allen RP, 2014, NEW ENGL J MED, V370, P621, DOI 10.1056/NEJMoa1303646
   Altman RD, 2011, MOVEMENT DISORD, V26, P2427, DOI 10.1002/mds.23873
   Alves G, 2008, J NEUROL, V255, P18, DOI 10.1007/s00415-008-5004-3
   Amara AW, 2012, PARKINSONISM RELAT D, V18, P63, DOI 10.1016/j.parkreldis.2011.09.001
   Amara Amy W, 2011, THER ADV NEUROL DISORD, V4, P15, DOI 10.1177/1756285610392446
   Anderson KN, 2009, J CLIN SLEEP MED, V5, P235
   Boeve BF, 2003, SLEEP MED, V4, P281, DOI 10.1016/S1389-9457(03)00072-8
   Boeve BF, 2011, SLEEP MED, V12, P445, DOI 10.1016/j.sleep.2010.12.009
   Braak H, 2003, NEUROBIOL AGING, V24, P197, DOI 10.1016/S0197-4580(02)00065-9
   Braak H, 2008, NEUROLOGY, V70, P1916, DOI 10.1212/01.wnl.0000312279.49272.9f
   Breen DP, 2013, J NEUROL NEUROSUR PS, V84, P233, DOI 10.1136/jnnp-2012-304097
   Chahine LM, 2011, PARKINSONISM RELAT D, V17, P208, DOI 10.1016/j.parkreldis.2010.11.017
   Chaudhuri KR, 2002, J NEUROL NEUROSUR PS, V73, P629, DOI 10.1136/jnnp.73.6.629
   Cicolin A, 2004, SLEEP MED, V5, P207, DOI 10.1016/j.sleep.2003.10.010
   COMELLA CL, 1993, ANN NEUROL, V34, P710, DOI 10.1002/ana.410340514
   De Cock VC, 2010, SLEEP MED, V11, P247, DOI 10.1016/j.sleep.2009.05.008
   Dhawan V, 2006, J NEUROL SCI, V248, P158, DOI 10.1016/j.jns.2006.05.004
   Di Giacopo R, 2012, MOVEMENT DISORD, V27, P559, DOI 10.1002/mds.24909
   Dorsey ER, 2007, NEUROLOGY, V68, P384, DOI 10.1212/01.wnl.0000247740.47667.03
   Dowling GA, 2008, J AM GERIATR SOC, V56, P239, DOI 10.1111/j.1532-5415.2007.01543.x
   Driver-Dunckley E, 2006, MOVEMENT DISORD, V21, P1287, DOI 10.1002/mds.20911
   Fabbrini G, 2003, NEUROL SCI, V24, P178, DOI 10.1007/s10072-003-0118-y
   Fabbrini G, 2002, MOVEMENT DISORD, V17, P1026, DOI 10.1002/mds.10193
   FACTOR SA, 1990, MOVEMENT DISORD, V5, P280, DOI 10.1002/mds.870050404
   Fantini ML, 2003, NEUROLOGY, V61, P1418, DOI 10.1212/WNL.61.10.1418
   Ferini-Strambi L, 2012, CURR TREAT OPTION NE, V14, P464, DOI 10.1007/s11940-012-0189-2
   Frauscher B, 2012, MOVEMENT DISORD, V27, P1673, DOI 10.1002/mds.25223
   Fronczek R, 2007, BRAIN, V130, P1577, DOI 10.1093/brain/awm090
   Fronczek R, 2008, BRAIN, V131, P0, DOI 10.1093/brain/awm222
   Frucht S, 1999, NEUROLOGY, V52, P1908, DOI 10.1212/WNL.52.9.1908
   Frucht SJ, 2000, MOVEMENT DISORD, V15, P601, DOI 10.1002/1531-8257(200007)15:4<601::AID-MDS1003>3.0.CO;2-Q
   Ghorayeb I, 2005, SLEEP MED, V6, P359, DOI 10.1016/j.sleep.2004.10.002
   Ghorayeb I, 2002, J NEUROL NEUROSUR PS, V72, P798, DOI 10.1136/jnnp.72.6.798
   Giladi N, 2010, J NEURAL TRANSM, V117, P1395, DOI 10.1007/s00702-010-0506-4
   Högl B, 2002, SLEEP, V25, P905
   Howell MJ, 2011, J CLIN SLEEP MED, V7, P639, DOI 10.5664/jcsm.1470
   Iranzo A, 2000, LANCET, V356, P1329, DOI 10.1016/S0140-6736(00)02824-5
   Iranzo A, 2005, SLEEP MED, V6, P297, DOI 10.1016/j.sleep.2005.01.006
   Iranzo A, 2004, NEUROLOGY, V63, P930, DOI 10.1212/01.WNL.0000137043.76383.A4
   Iranzo A, 2002, J NEUROL NEUROSUR PS, V72, P661, DOI 10.1136/jnnp.72.5.661
   Iranzo A, 2016, LANCET NEUROL, V15, P405, DOI 10.1016/S1474-4422(16)00057-0
   Isozaki E, 1996, J NEUROL NEUROSUR PS, V60, P399, DOI 10.1136/jnnp.60.4.399
   Jin K, 2007, NEUROLOGY, V68, P1618, DOI 10.1212/01.wnl.0000260975.74618.d7
   Ju YE, 2012, SLEEP MED, V13, P211, DOI 10.1016/j.sleep.2011.05.001
   Juri C, 2005, CLIN NEUROPHARMACOL, V28, P185, DOI 10.1097/01.wnf.0000174932.82134.e2
   Karlsen KH, 1999, J NEUROL NEUROSUR PS, V66, P431, DOI 10.1136/jnnp.66.4.431
   Kedia S, 2004, NEUROLOGY, V63, P2410, DOI 10.1212/01.WNL.0000147288.26029.B8
   Kumru H, 2008, SLEEP, V31, P1418
   Kunz D, 1999, MOVEMENT DISORD, V14, P507, DOI 10.1002/1531-8257(199905)14:3<507::AID-MDS1021>3.0.CO;2-8
   Kunz D, 2010, J SLEEP RES, V19, P591, DOI 10.1111/j.1365-2869.2010.00848.x
   LEES AJ, 1988, CLIN NEUROPHARMACOL, V11, P512, DOI 10.1097/00002826-198812000-00004
   Li SX, 2010, SLEEP MED, V11, P43, DOI 10.1016/j.sleep.2009.06.008
   LINAZASORO G, 1993, MOVEMENT DISORD, V8, P171, DOI 10.1002/mds.870080209
   Lou JS, 2009, CLIN NEUROPHARMACOL, V32, P305, DOI 10.1097/WNF.0b013e3181aa916a
   Lyons KE, 2010, CLIN NEUROPHARMACOL, V33, P5, DOI 10.1097/WNF.0b013e3181b7926f
   Martinez-Martin P, 2008, MOVEMENT DISORD, V23, P1681, DOI 10.1002/mds.22110
   McCarter SJ, 2013, SLEEP MED, V14, P237, DOI 10.1016/j.sleep.2012.09.018
   Medeiros CAM, 2007, J NEUROL, V254, P459, DOI 10.1007/s00415-006-0390-x
   Menza M, 2010, MOVEMENT DISORD, V25, P1708, DOI 10.1002/mds.23168
   Neikrug AB, 2014, SLEEP, V37, P177, DOI 10.5665/sleep.3332
   Olson EJ, 2000, BRAIN, V123, P331, DOI 10.1093/brain/123.2.331
   Ondo WG, 2005, J NEUROL NEUROSUR PS, V76, P1636, DOI 10.1136/jnnp.2005.065870
   Ondo WG, 2001, NEUROLOGY, V57, P1392, DOI 10.1212/WNL.57.8.1392
   Ondo WG, 2008, ARCH NEUROL-CHICAGO, V65, P1337, DOI 10.1001/archneur.65.10.1337
   Ondo WG, 2011, PARKINSONISM RELAT D, V17, P156, DOI 10.1016/j.parkreldis.2010.12.003
   Pahwa R, 2007, NEUROLOGY, V68, P1108, DOI 10.1212/01.wnl.0000258660.74391.c1
   Paus S, 2007, MOVEMENT DISORD, V22, P1495, DOI 10.1002/mds.21542
   Poewe W, 2004, NEUROLOGY, V63, PS12, DOI 10.1212/WNL.63.8_suppl_3.S12
   Poewe WH, 2007, LANCET NEUROL, V6, P513, DOI 10.1016/S1474-4422(07)70108-4
   Postuma RB, 2008, J NEUROL NEUROSUR PS, V79, P1117, DOI 10.1136/jnnp.2008.149195
   Postuma Ronald B, 2012, MOV DISORD, V27, P913, DOI 10.1002/mds.25037
   QUINN N, 1989, J NEUROL NEUROSUR PS, V0, P78
   Rijsman Roselyne M, 2014, PARKINSONISM RELAT DISORD, V20 Suppl 1, PS5, DOI 10.1016/S1353-8020(13)70004-X
   Ringman JM, 2000, NEUROLOGY, V55, P870, DOI 10.1212/WNL.55.6.870
   ROEHRS T, 1992, J CLIN NEUROPHYSIOL, V9, P63, DOI 10.1097/00004691-199201000-00007
   Romenets SR, 2013, PARKINSONISM RELAT D, V19, P670, DOI 10.1016/j.parkreldis.2013.03.003
   Rye David B., 2003, CURR TREAT OPTIONS NEUROL, V5, P231, DOI 10.1007/s11940-003-0014-z
   Rye DB, 2000, J SLEEP RES, V9, P63, DOI 10.1046/j.1365-2869.2000.00201.x
   Sasai T, 2013, PARKINSONISM RELAT D, V19, P153, DOI 10.1016/j.parkreldis.2012.08.010
   Schenck CH, 2013, SLEEP MED, V14, P744, DOI 10.1016/j.sleep.2012.10.009
   Schenck CH, 1996, NEUROLOGY, V46, P388, DOI 10.1212/WNL.46.2.388
   Schmidt MH, 2006, SLEEP MED, V7, P418, DOI 10.1016/j.sleep.2006.03.018
   Sforza E, 1997, SLEEP MED REV, V1, P57, DOI 10.1016/S1087-0792(97)90006-X
   Shimohata T, 2011, NEUROLOGY, V76, P1841, DOI 10.1212/WNL.0b013e31821ccd07
   Shpirer I, 2006, MOVEMENT DISORD, V21, P1432, DOI 10.1002/mds.21002
   Spillantini MG, 1998, NEUROSCI LETT, V251, P205, DOI 10.1016/s0304-3940(98)00504-7
   Stack EL, 2006, MOVEMENT DISORD, V21, P1340, DOI 10.1002/mds.20944
   Stiasny-Kolster K, 2015, SLEEP MED, V16, P186, DOI 10.1016/j.sleep.2014.08.014
   Takeuchi N, 2001, PSYCHIAT CLIN NEUROS, V55, P267, DOI 10.1046/j.1440-1819.2001.00854.x
   Tandberg E, 1998, MOVEMENT DISORD, V13, P895, DOI 10.1002/mds.870130606
   Trenkwalder C, 2011, MOVEMENT DISORD, V26, P90, DOI 10.1002/mds.23441
   Trotti LM, 2014, NEUROTHERAPEUTICS, V11, P68, DOI 10.1007/s13311-013-0236-z
   Trotti LM, 2010, MOVEMENT DISORD, V25, P2246, DOI 10.1002/mds.23231
   Tyne HL, 2010, J NEUROL, V257, P452, DOI 10.1007/s00415-009-5351-8
   Videnovic A, 2014, NAT REV NEUROL, V10, P683, DOI 10.1038/nrneurol.2014.206
   Videnovic Aleksandar, 2011, HANDB CLIN NEUROL, V99, P997, DOI 10.1016/B978-0-444-52007-4.00019-9
   Weintraub D, 2010, NEUROLOGY, V75, P448, DOI 10.1212/WNL.0b013e3181ebdd79
   Willis GL, 2007, CHRONOBIOL INT, V24, P521, DOI 10.1080/07420520701420717
   Wing YK, 2008, J NEUROL NEUROSUR PS, V79, P1415, DOI 10.1136/jnnp.2008.155374
   Yamaguchi M, 2003, EUR NEUROL, V49, P154, DOI 10.1159/000069077
   Yang H, 2012, NURS HEALTH SCI, V14, P458, DOI 10.1111/j.1442-2018.2012.00711.x
   Yoshida T, 2003, INTERNAL MED, V42, P1135, DOI 10.2169/internalmedicine.42.1135
NR 106
TC 49
Z9 53
U1 0
U2 16
PU WILEY
PI HOBOKEN
PA 111 RIVER ST, HOBOKEN 07030-5774, NJ USA
SN 0885-3185
EI 1531-8257
J9 MOVEMENT DISORD
JI Mov. Disord.
PD MAY 15
PY 2017
VL 32
IS 5
BP 659
EP 668
DI 10.1002/mds.26918
PG 10
WC Clinical Neurology
SC Neurosciences & Neurology
GA EV7EA
UT WOS:000401936200004
PM 28116784
DA 2024-02-03
ER

PT J
AU Subramanian, I
AF Subramanian, Indu
TI Complementary and Alternative Medicine and Exercise in Nonmotor Symptoms of Parkinson's Disease
SO NONMOTOR PARKINSON'S: THE HIDDEN FACE - MANAGEMENT AND THE HIDDEN FACE OF RELATED DISORDERS
LA English
DT Review; Book Chapter
ID randomized controlled-trial; quality-of-life; clinical-trial; gait performance; qigong exercise; music-therapy; pilot; acupuncture; motor; program
AB The use of complementary and alternative medicine (CAM) therapy in nonmotor symptoms (NMS) for Parkinson disease (PD) is growing worldwide. Well-performed, systematic evidence-based research is largely lacking in this area and many studies include various forms of CAM with small patient numbers and a lack of standardization of the approaches studied. Taichi, Qigong, dance, yoga, mindfulness, acupuncture, and other CAM therapies are reviewed and there is some evidence for the following: Taichi in sleep and PDQ39; dance in cognition, apathy, and a mild trend to improved fatigue; yoga in PDQ39; and acupuncture in depression, PDQ39, and sleep. Exercise including occupational therapy (OT) and physical therapy (PT) has been studied in motor symptoms of PD and balance but only with small studies with a mounting evidence base for use of exercise in NMS of PD including PDQ39, sleep, fatigue, depression, and some subsets of cognition. Studies of OT and PT largely show some benefit to depression, apathy, and anxiety. Sustainability of an improvement has not been shown given short duration of follow up. Finding optimal control groups and blind for these interventions is also an issue. This is a very important area of study since patients want to be self-empowered and they want guidance on which form of exercise is the best. Additionally, evidence for PT and OT in NMS would give added weight to get these interventions covered through medical insurance.
C1 [Subramanian, Indu] UCLA West LA VA, Los Angeles, CA 90095 USA.
RP Subramanian, I (corresponding author), UCLA West LA VA, Los Angeles, CA 90095 USA.
EM ISubramanian@mednet.ucla.edu
CR Advocat J, 2016, BMC NEUROL, V16, P0, DOI 10.1186/s12883-016-0685-1
   Bega D, 2016, J YOGA PHYS THER, V6, P1, DOI 10.4172/2157-7595.1000222
   Bega D, 2014, J MOV DISORD, V7, P57, DOI 10.14802/jmd.14009
   Bega D, 2014, CURR TREAT OPTION NE, V16, P0, DOI 10.1007/s11940-014-0314-5
   Boulgarides L K, 2014, INT J YOGA THERAP, V24, P31
   Brefel-Courbon C, 2003, MOVEMENT DISORD, V18, P578, DOI 10.1002/mds.10404
   Bridgewater KJ, 1998, PHYS THER, V78, P566, DOI 10.1093/ptj/78.6.566
   Burini D, 2006, EURA MEDICOPHYS, V42, P231
   Cash Therese Verkerke, 2015, BMC PSYCHOL, V3, P44, DOI 10.1186/s40359-015-0101-4
   Chen FP, 2015, AM J CHINESE MED, V43, P407, DOI 10.1142/S0192415X15500263
   Chen Y, 2015, BMC SYST BIOL, V9, P0, DOI 10.1186/s12918-015-0172-0
   Chen Yi-Liang, 2012, ZHONGGUO ZHEN JIU, V32, P215
   Cho SY, 2012, PARKINSONISM RELAT D, V18, P948, DOI 10.1016/j.parkreldis.2012.04.030
   Cholewa J, 2013, NEUROL NEUROCHIR POL, V47, P258, DOI 10.5114/ninp.2013.35774
   Combs SA, 2011, PHYS THER, V91, P132, DOI 10.2522/ptj.20100142
   Corcos DM, 2013, MOVEMENT DISORD, V28, P1230, DOI 10.1002/mds.25380
   Nascimento CMC, 2014, GERIATR GERONTOL INT, V14, P259, DOI 10.1111/ggi.12082
   Cristian A, 2005, MOVEMENT DISORD, V20, P1185, DOI 10.1002/mds.20503
   Cruise KE, 2011, ACTA NEUROL SCAND, V123, P13, DOI 10.1111/j.1600-0404.2010.01338.x
   Cugusi L, 2015, NEUROREHABILITATION, V37, P245, DOI 10.3233/NRE-151257
   Dashtipour K, 2015, PARKINSONS DIS-US, V2015, P0, DOI 10.1155/2015/586378
   David FJ, 2015, MOVEMENT DISORD, V30, P1657, DOI 10.1002/mds.26291
   de Paula FR, 2006, MOVEMENT DISORD, V21, P1073, DOI 10.1002/mds.20763
   Dibble LE, 2009, PARKINSONISM RELAT D, V15, P752, DOI 10.1016/j.parkreldis.2009.04.009
   Donoyama N, 2014, COMPLEMENT THER CLIN, V20, P251, DOI 10.1016/j.ctcp.2014.07.010
   Duncan RP, 2014, J ALTERN COMPLEM MED, V20, P757, DOI 10.1089/acm.2012.0774
   Elefant C, 2012, J MUSIC THER, V49, P278, DOI 10.1093/jmt/49.3.278
   Eng ML, 2006, J ALTERN COMPLEM MED, V12, P395, DOI 10.1089/acm.2006.12.395
   Frazzitta Giuseppe, 2015, J CLIN MOV DISORD, V2, P11, DOI 10.1186/s40734-015-0020-9
   Hackney ME, 2009, PARKINSONISM RELAT D, V15, P644, DOI 10.1016/j.parkreldis.2009.03.003
   Hackney ME, 2009, COMPLEMENT THER MED, V17, P203, DOI 10.1016/j.ctim.2008.10.005
   Hashimoto H, 2015, COMPLEMENT THER MED, V23, P210, DOI 10.1016/j.ctim.2015.01.010
   Herz NB, 2013, PARKINSONISM RELAT D, V19, P1039, DOI 10.1016/j.parkreldis.2013.07.014
   Johns Christopher, 2010, COMPLEMENT THER CLIN PRACT, V16, P96, DOI 10.1016/j.ctcp.2009.10.003
   Kim JY, 2012, CURR NEUROL NEUROSCI, V12, P631, DOI 10.1007/s11910-012-0309-0
   King LA, 2015, J NEUROL PHYS THER, V39, P204, DOI 10.1097/NPT.0000000000000101
   Kluger BM, 2016, MOVEMENT DISORD, V31, P1027, DOI 10.1002/mds.26597
   Kurt E.E., 2017, DISABILITY REHABILIT, V40, P1
   Li FZ, 2014, MOVEMENT DISORD, V29, P539, DOI 10.1002/mds.25787
   McKee KE, 2013, J MOTOR BEHAV, V45, P519, DOI 10.1080/00222895.2013.834288
   Miyai I, 2000, ARCH PHYS MED REHAB, V81, P849, DOI 10.1053/apmr.2000.4439
   Modugno N, 2010, THESCIENTIFICWORLDJO, V10, P2301, DOI 10.1100/tsw.2010.221
   Morberg BM, 2014, NEUROREHABILITATION, V35, P291, DOI 10.3233/NRE-141119
   Murphy SM, 2008, EUR J NEUROL, V15, P1380, DOI 10.1111/j.1468-1331.2008.02320.x
   Nadeau A, 2014, MED SCI SPORT EXER, V46, P645, DOI 10.1249/MSS.0000000000000144
   Ni M, 2016, ARCH PHYS MED REHAB, V97, P345, DOI 10.1016/j.apmr.2015.10.095
   Nocera J.R., 2013, J YOGA PHYS THERAPY, V3, P0
   Pacchetti C, 2000, PSYCHOSOM MED, V62, P386, DOI 10.1097/00006842-200005000-00012
   Pandit Awadh Kishor, 2016, J TRADIT COMPLEMENT MED, V6, P377
   Pantelyat A, 2016, MOV DISORD CLIN PRAC, V3, P243, DOI 10.1002/mdc3.12269
   Park A, 2014, PARKINSONISM RELAT D, V20, P106, DOI 10.1016/j.parkreldis.2013.10.003
   Pecci C, 2010, MOVEMENT DISORD, V25, P2094, DOI 10.1002/mds.23235
   Picelli A, 2016, FUNCT NEUROL, V31, P25
   Pohl P, 2013, DISABIL REHABIL, V35, P2197, DOI 10.3109/09638288.2013.774060
   Rajendran PR, 2001, NEUROLOGY, V57, P790, DOI 10.1212/WNL.57.5.790
   Reuter I, 2011, J AGING RES, V2011, P0
   Ridgel AL, 2011, J AGING PHYS ACTIV, V19, P87, DOI 10.1123/japa.19.2.87
   Romenets SR, 2015, COMPLEMENT THER MED, V23, P175, DOI 10.1016/j.ctim.2015.01.015
   Schenkman M, 2012, PHYS THER, V92, P1395, DOI 10.2522/ptj.20110472
   Schmitz-Hübsch T, 2006, MOVEMENT DISORD, V21, P543, DOI 10.1002/mds.20705
   Sharma Neena K, 2015, INT J YOGA, V8, P74, DOI 10.4103/0973-6131.146070
   Shulman LM, 2013, JAMA NEUROL, V70, P183, DOI 10.1001/jamaneurol.2013.646
   Shulman LM, 2002, MOVEMENT DISORD, V17, P799, DOI 10.1002/mds.10134
   Stallibrass C, 2002, CLIN REHABIL, V16, P695, DOI 10.1191/0269215502cr544oa
   Sturkenboom IHWM, 2014, LANCET NEUROL, V13, P557, DOI 10.1016/S1474-4422(14)70055-9
   Tan LCS, 2006, MOVEMENT DISORD, V21, P86, DOI 10.1002/mds.20662
   Teixeira-Machado L, 2015, ALTERN THER HEALTH M, V21, P8
   Tomlinson CL, 2014, COCHRANE DB SYST REV, V0, P0, DOI DOI 10.1002/14651858.CD002815.pub2
   Uc EY, 2014, NEUROLOGY, V83, P413, DOI 10.1212/WNL.0000000000000644
   van Nimwegen M, 2013, BMJ-BRIT MED J, V346, P0, DOI 10.1136/bmj.f576
   van Nimwegen M, 2011, J NEUROL, V258, P2214, DOI 10.1007/s00415-011-6097-7
   Volpe D, 2013, BMC GERIATR, V13, P0, DOI 10.1186/1471-2318-13-54
   Wassom DJ, 2015, INT J NEUROSCI, V125, P578, DOI 10.3109/00207454.2014.966820
   Winward C, 2012, MOVEMENT DISORD, V27, P143, DOI 10.1002/mds.23966
   Xiao CM, 2016, GERIATR GERONTOL INT, V16, P911, DOI 10.1111/ggi.12571
   Zhang GX, 2015, PLOS ONE, V10, P0, DOI 10.1371/journal.pone.0118498
NR 76
TC 26
Z9 28
U1 2
U2 68
PU ELSEVIER ACADEMIC PRESS INC
PI SAN DIEGO
PA 525 B STREET, SUITE 1900, SAN DIEGO, CA 92101-4495 USA
SN 0074-7742
EI 
J9 INT REV NEUROBIOL
JI Int. Rev. Neurobiol.
PD JUN 15
PY 2017
VL 134
IS 
BP 1163
EP 1188
DI 10.1016/bs.im.2017.05.037
PG 26
WC Clinical Neurology
SC Neurosciences & Neurology
GA BI7LP
UT WOS:000414409400020
PM 28805568
DA 2024-02-03
ER

PT J
AU Buckley, E
   Siddique, A
   McNeill, A
AF Buckley, Ellen
   Siddique, Azeem
   McNeill, Alisdair
TI Hyposmia, symptoms of rapid eye movement sleep behavior disorder, and parkinsonian motor signs suggest prodromal neurodegeneration in 22q11 deletion syndrome
SO NEUROREPORT
LA English
DT Article
DE hyposmia; movement disorder; Parkinson's disease; 22q11 deletion syndrome; REM sleep behavior disorder
ID olfactory dysfunction; disease; association; impairment; children; men
AB The 22q11 deletion syndrome (22q11DS) is one of the most common genomic disorders in humans. There is an increased risk of Parkinson's disease (PD) in individuals with 22q11DS. The characteristic motor features of PD begin when more than 50% of dopaminergic neurons in the substantia nigra have degenerated. Before this, there is a prodromal period, of up to 20 years, in which nonmotor features such as hyposmia, autonomic dysfunction, rapid eye movement sleep behavior disorder, and subtle motor dysfunction can occur. We used validated clinical tools to investigate the presence of prodromal markers of PD in 50 adults with 22q11DS and 14 matched deletion-negative controls. The median score on the University of Pennsylvania Smell Identification Test was significantly lower in the 22q11 deletion group, and 44% scored in the hyposmic range (P= 0.024). Individuals with 22q11DS were significantly more likely to report autonomic symptoms (urinary dysfunction or constipation, P= 0.016). Twenty-eight percent of 22q11DS participants scored above the threshold for rapid eye movement sleep behavior disorder on a screening questionnaire (P= 0.022). Four 22q11DS participants had parkinsonian motor signs on examination, which did not fulfill the diagnostic criteria for PD. We report prodromal markers of PD in 22q11DS. These may help identify individuals with 22q11 deletion at risk of neurological disease. However, the significance of these signs needs to be confirmed by longitudinal studies of development of PD. Copyright (C) 2017 Wolters Kluwer Health, Inc. All rights reserved.
C1 [Buckley, Ellen; Siddique, Azeem; McNeill, Alisdair] Univ Sheffield, Sheffield Inst Translat Neurosci, Dept Neurosci, Sheffield, S Yorkshire, England.
   [McNeill, Alisdair] Univ Sheffield, Insigneo Inst Sil Med, Dept Engn, Sheffield, S Yorkshire, England.
   [McNeill, Alisdair] Sheffield Childrens Hosp, Sheffield Clin Genet Serv, Sheffield, S Yorkshire, England.
C3 University of Sheffield; University of Sheffield; Sheffield Children's NHS Foundation Trust; Sheffield Children's Hospital
RP McNeill, A (corresponding author), Sheffield Inst Translat Neurosci, 385A Glossop Rd, Sheffield S10 2HQ, S Yorkshire, England.
EM a.mcneill@sheffield.ac.uk
FU Baily-Thomas Charitable Fund; Royal College of Physicians of Edinburgh; Rosetrees Trust [516] Funding Source: researchfish
CR Adler CH, 2002, PARKINSONISM RELAT D, V9, P103, DOI 10.1016/S1353-8020(02)00012-3
   Bassett AS, 2005, AM J MED GENET A, V138A, P307, DOI 10.1002/ajmg.a.30984
   Bennett DA, 1996, NEW ENGL J MED, V334, P71, DOI 10.1056/NEJM199601113340202
   Bennett LS, 1997, J SLEEP RES, V6, P142, DOI 10.1046/j.1365-2869.1997.00039.x
   Butcher NJ, 2013, JAMA NEUROL, V70, P1359, DOI 10.1001/jamaneurol.2013.3646
   Crockett DJ, 2014, FRONT PEDIATR, V2, P0, DOI 10.3389/fped.2014.00084
   Dalrymple-Alford JC, 2010, NEUROLOGY, V75, P1717, DOI 10.1212/WNL.0b013e3181fc29c9
   Fung WLA, 2015, GENET MED, V17, P599, DOI 10.1038/gim.2014.175
   Goetz CG, 2008, MOVEMENT DISORD, V23, P2129, DOI 10.1002/mds.22340
   Hopkins C, 2009, CLIN OTOLARYNGOL, V34, P447, DOI 10.1111/j.1749-4486.2009.01995.x
   Iranzo A, 2016, LANCET NEUROL, V15, P405, DOI 10.1016/S1474-4422(16)00057-0
   JOHNSON DAW, 1974, BRIT J PSYCHIAT, V125, P184, DOI 10.1192/bjp.125.2.184
   Lees AJ, 2009, LANCET, V373, P2055, DOI 10.1016/S0140-6736(09)60492-X
   McNeill A, 2012, MOVEMENT DISORD, V27, P526, DOI 10.1002/mds.24945
   Mirelman A, 2016, MOVEMENT DISORD, V31, P1527, DOI 10.1002/mds.26720
   Mok KY, 2016, LANCET NEUROL, V15, P585, DOI 10.1016/S1474-4422(16)00071-5
   Powell D, 2011, CLIN NEUROPHYSIOL, V122, P1595, DOI 10.1016/j.clinph.2011.01.010
   Ross GW, 2008, ANN NEUROL, V63, P167, DOI 10.1002/ana.21291
   Saunders-Pullman R, 2011, NEUROLOGY, V77, P319, DOI 10.1212/WNL.0b013e318227041c
   Schapira AHV, 2010, NAT REV NEUROL, V6, P309, DOI 10.1038/nrneurol.2010.52
   Schenck CH, 1996, NEUROLOGY, V46, P388, DOI 10.1212/WNL.46.2.388
   SINGER C, 1992, EUR NEUROL, V32, P134, DOI 10.1159/000116810
   Sobin C, 2006, PEDIATRICS, V118, PE697, DOI 10.1542/peds.2005-3114
   Stiasny-Kolster K, 2007, MOVEMENT DISORD, V22, P2386, DOI 10.1002/mds.21740
NR 26
TC 9
Z9 10
U1 0
U2 7
PU LIPPINCOTT WILLIAMS & WILKINS
PI PHILADELPHIA
PA TWO COMMERCE SQ, 2001 MARKET ST, PHILADELPHIA, PA 19103 USA
SN 0959-4965
EI 1473-558X
J9 NEUROREPORT
JI Neuroreport
PD AUG 2
PY 2017
VL 28
IS 11
BP 677
EP 681
DI 10.1097/WNR.0000000000000815
PG 5
WC Neurosciences
SC Neurosciences & Neurology
GA EZ4BN
UT WOS:000404656000010
PM 28574926
DA 2024-02-03
ER

PT J
AU Loddo, G
   Calandra-Buonaura, G
   Sambati, L
   Giannini, G
   Cecere, A
   Cortelli, P
   Provini, F
AF Loddo, Giuseppe
   Calandra-Buonaura, Giovanna
   Sambati, Luisa
   Giannini, Giulia
   Cecere, Annagrazia
   Cortelli, Pietro
   Provini, Federica
TI The Treatment of Sleep Disorders in Parkinson's Disease: From Research to Clinical Practice
SO FRONTIERS IN NEUROLOGY
LA English
DT Article
DE insomnia; sleep-related movement disorders; nocturia; parasomnias; excessive daytime sleepiness
ID eye-movement sleep; restless legs syndrome; deep brain-stimulation; excessive daytime sleepiness; bilateral subthalamic stimulation; syndrome/willis-ekbom disease; parasomnia overlap disorder; positive airway pressure; periodic limb movements; rem behavior disorder
AB Sleep disorders (SDs) are one of the most frequent non-motor symptoms of Parkinson's disease (PD), usually increasing in frequency over the course of the disease and disability progression. SDs include nocturnal and diurnal manifestations such as insomnia, REM sleep behavior disorder, and excessive daytime sleepiness. The causes of SDs in PD are numerous, including the neurodegeneration process itself, which can disrupt the networks regulating the sleep-wake cycle and deplete a large number of cerebral amines possibly playing a role in the initiation and maintenance of sleep. Despite the significant prevalence of SDs in PD patients, few clinical trials on SDs treatment have been conducted. Our aim is to critically review the principal therapeutic options for the most common SDs in PD. The appropriate diagnosis and treatment of SDs in PD can lead to the consolidation of nocturnal sleep, the enhancement of daytime alertness, and the amelioration of the quality of life of the patients.
C1 [Loddo, Giuseppe; Calandra-Buonaura, Giovanna; Sambati, Luisa; Giannini, Giulia; Cortelli, Pietro; Provini, Federica] Univ Bologna, Dept Biomed & Neuromotor Sci, Bologna, Italy.
   [Calandra-Buonaura, Giovanna; Sambati, Luisa; Giannini, Giulia; Cecere, Annagrazia; Cortelli, Pietro; Provini, Federica] IRCCS Inst Neurol Sci Bologna, Bellaria Hosp, Bologna, Italy.
C3 University of Bologna; IRCCS Istituto delle Scienze Neurologiche di Bologna (ISNB); AUSL di Bologna
RP Provini, F (corresponding author), Univ Bologna, Dept Biomed & Neuromotor Sci, Bologna, Italy.; Provini, F (corresponding author), IRCCS Inst Neurol Sci Bologna, Bellaria Hosp, Bologna, Italy.
EM federica.provini@unibo.it
CR Aarsland D, 2000, J AM GERIATR SOC, V48, P938, DOI 10.1111/j.1532-5415.2000.tb06891.x
   AKINDELE MO, 1970, ELECTROEN CLIN NEURO, V29, P47, DOI 10.1016/0013-4694(70)90078-7
   Allen RP, 2014, SLEEP MED, V15, P860, DOI 10.1016/j.sleep.2014.03.025
   Allen RP, 2011, SLEEP MED, V12, P431, DOI 10.1016/j.sleep.2011.03.003
   American Academy of Sleep Medicine (AASM), 2014, INTERNATIONAL CLASSIFICATION OF SLEEP DISORDERS, V3rd ed., P0
   ARANDA B, 1993, NEUROUROL URODYNAM, V12, P203, DOI 10.1002/nau.1930120302
   Arnulf I, 2002, NEUROLOGY, V58, P1019, DOI 10.1212/WNL.58.7.1019
   Attarian H, 2013, INT J NEUROSCI, V123, P623, DOI 10.3109/00207454.2013.783579
   Aurora RN, 2010, J CLIN SLEEP MED, V6, P85
   Aviles-Olmos I, 2011, ACTA NEUROCHIR, V153, P2357, DOI 10.1007/s00701-011-1155-6
   Barone P, 2009, MOVEMENT DISORD, V24, P1641, DOI 10.1002/mds.22643
   BENTAL E, 1979, ISRAEL J MED SCI, V15, P607
   Besset A, 1978, ADV BIOSCI, V21, P141
   Blackett H, 2009, PARKINSONISM RELAT D, V15, P81, DOI 10.1016/j.parkreldis.2007.10.016
   Blanco L, 2014, NEUROSCIENCE, V266, P150, DOI 10.1016/j.neuroscience.2014.02.002
   Boeve BF, 2003, SLEEP MED, V4, P281, DOI 10.1016/S1389-9457(03)00072-8
   Braak H, 2003, NEUROBIOL AGING, V24, P197, DOI 10.1016/S0197-4580(02)00065-9
   Breen David P, 2015, OPEN NEUROL J, V9, P70, DOI 10.2174/1874205X01509010070
   Breen DP, 2014, JAMA NEUROL, V71, P589, DOI 10.1001/jamaneurol.2014.65
   Brunetti V, 2014, CURR ALZHEIMER RES, V11, P267, DOI 10.2174/1567205011666140302195648
   Brusa L, 2007, NEUROLOGY, V68, P1455, DOI 10.1212/01.wnl.0000260605.12506.86
   Brusa L, 2014, PARKINSONISM RELAT D, V20, P931, DOI 10.1016/j.parkreldis.2014.04.020
   Bugalho P, 2011, J NEURAL TRANSM, V118, P1613, DOI 10.1007/s00702-011-0679-5
   Calandra-Buonaura G, 2016, PARKINSONS DIS-US, V2016, P0, DOI 10.1155/2016/3724148
   Chahine LM, 2011, PARKINSONISM RELAT D, V17, P208, DOI 10.1016/j.parkreldis.2010.11.017
   Chaudhuri KR, 2012, EUR J NEUROL, V19, P105, DOI 10.1111/j.1468-1331.2011.03442.x
   CHESTER CS, 1988, CHEST, V94, P212, DOI 10.1378/chest.94.1.212
   Chou KL, 2012, PARKINSONISM RELAT D, V18, P510, DOI 10.1016/j.parkreldis.2012.01.018
   Cicolin A, 2004, SLEEP MED, V5, P207, DOI 10.1016/j.sleep.2003.10.010
   Claman DM, 2013, J CLIN SLEEP MED, V9, P1109, DOI 10.5664/jcsm.3146
   COCCAGNA G, 1985, J NEUROL, V232, P310, DOI 10.1007/BF00313872
   Connor JR, 2009, BRAIN, V132, P2403, DOI 10.1093/brain/awp125
   Coupland C, 2011, BMJ-BRIT MED J, V343, P0, DOI 10.1136/bmj.d4551
   Dani H, 2016, NAT REV UROL, V13, P573, DOI 10.1038/nrurol.2016.134
   Dauvilliers Y, 2007, J SLEEP RES, V16, P333, DOI 10.1111/j.1365-2869.2007.00601.x
   De Cock VC, 2015, SLEEP MED, V16, P1497, DOI 10.1016/j.sleep.2014.09.014
   De Cock VC, 2010, SLEEP MED, V11, P247, DOI 10.1016/j.sleep.2009.05.008
   DEKEYSER J, 1985, NEUROLOGY, V35, P235
   Devos D, 2007, J NEUROL NEUROSUR PS, V78, P470, DOI 10.1136/jnnp.2006.100016
   Di Fabio N, 2013, EUR NEUROL, V70, P297, DOI 10.1159/000353378
   Di Giacopo R, 2012, MOVEMENT DISORD, V27, P559, DOI 10.1002/mds.24909
   Diederich NJ, 2012, J NEUROL SCI, V314, P12, DOI 10.1016/j.jns.2011.10.025
   Werneck ALD, 2009, ARQ NEURO-PSIQUIAT, V67, P407
   Dowling GA, 2005, SLEEP MED, V6, P459, DOI 10.1016/j.sleep.2005.04.004
   Driver-Dunckley E, 2006, MOVEMENT DISORD, V21, P1287, DOI 10.1002/mds.20911
   Dumitrascu O, 2013, SLEEP MED, V14, P1217, DOI 10.1016/j.sleep.2013.06.012
   Elmer L, 2006, J NEUROL SCI, V248, P78, DOI 10.1016/j.jns.2006.05.014
   Esaki Y, 2016, J CLIN SLEEP MED, V12, P689, DOI 10.5664/jcsm.5796
   Fabbrini G, 2002, MOVEMENT DISORD, V17, P1026, DOI 10.1002/mds.10193
   Fereshtehnejad SM, 2015, ACTA NEUROL SCAND, V131, P211, DOI 10.1111/ane.12307
   Ferreira JJ, 2013, EUR J NEUROL, V20, P5, DOI 10.1111/j.1468-1331.2012.03866.x
   Ferri R, 2013, SLEEP MED, V14, P399, DOI 10.1016/j.sleep.2013.01.007
   Findley L, 2003, MOVEMENT DISORD, V18, P1139, DOI 10.1002/mds.10507
   Frucht S, 1999, NEUROLOGY, V52, P1908, DOI 10.1212/WNL.52.9.1908
   Garcia-Borreguero D, 2002, MOVEMENT DISORD, V17, P934, DOI 10.1002/mds.10233
   Garcia-Borreguero D, 2016, SLEEP MED, V21, P1, DOI 10.1016/j.sleep.2016.01.017
   Generali Joyce A, 2014, HOSP PHARM, V49, P612, DOI 10.1310/hpj4907-612
   Gjerstad MD, 2006, NEUROLOGY, V67, P853, DOI 10.1212/01.wnl.0000233980.25978.9d
   Gros P, 2016, SLEEP BREATH, V20, P205, DOI 10.1007/s11325-015-1208-9
   GUILLEMINAULT C, 1976, ACTA NEUROL SCAND, V54, P71, DOI 10.1111/j.1600-0404.1976.tb07621.x
   Guilleminault C, 2005, BRAIN, V128, P1062, DOI 10.1093/brain/awh481
   Happe S, 2003, J NEUROL, V250, P83, DOI 10.1007/s00415-003-0957-8
   Hauser RA, 2000, MOVEMENT DISORD, V15, P658, DOI 10.1002/1531-8257(200007)15:4<658::AID-MDS1009>3.0.CO;2-N
   Hawkes CH, 2010, PARKINSONISM RELAT D, V16, P79, DOI 10.1016/j.parkreldis.2009.08.007
   Herer B, 2001, CHEST, V119, P387, DOI 10.1378/chest.119.2.387
   Hjort N, 2004, MOVEMENT DISORD, V19, P196, DOI 10.1002/mds.10639
   Hobson DE, 2002, JAMA-J AM MED ASSOC, V287, P455, DOI 10.1001/jama.287.4.455
   Högl B, 2002, SLEEP, V25, P905
   Hornyak M, 2006, SLEEP MED REV, V10, P169, DOI 10.1016/j.smrv.2005.12.003
   Ip EJ, 2013, PHARMACOTHERAPY, V33, P369, DOI 10.1002/phar.1210
   Iranzo A, 2002, J NEUROL NEUROSUR PS, V72, P661, DOI 10.1136/jnnp.72.5.661
   Iranzo AE, 1999, AM J MED, V107, P390, DOI 10.1016/S0002-9343(99)00245-4
   Jiang LL, 2015, CHINESE MED J-PEKING, V128, P2433, DOI 10.4103/0366-6999.164925
   Karadeniz D, 2000, EUR J NEUROL, V7, P331, DOI 10.1046/j.1468-1331.2000.00070.x
   Kashihara K, 2016, INTERNAL MED, V55, P231, DOI 10.2169/internalmedicine.55.5464
   Kedia S, 2004, NEUROLOGY, V63, P2410, DOI 10.1212/01.WNL.0000147288.26029.B8
   KIM YE, 2015, J CLIN NEUROSCI, V22, P315, DOI 10.1016/J.J0CN.2014.07.016
   Klingelhoefer L, 2014, CLIN MED, V14, P520, DOI 10.7861/clinmedicine.14-5-520
   Kumar R, 2008, DRUGS, V68, P1803, DOI 10.2165/00003495-200868130-00003
   LAPIERRE O, 1992, NEUROLOGY, V42, P1371, DOI 10.1212/WNL.42.7.1371
   Lavoisy J, 1997, LANCET, V350, P74, DOI 10.1016/S0140-6736(05)66285-X
   LEES AJ, 1988, CLIN NEUROPHARMACOL, V11, P512, DOI 10.1097/00002826-198812000-00004
   Li SX, 2016, SLEEP MED, V21, P114, DOI 10.1016/j.sleep.2015.12.020
   Lilleeng B, 2015, ACTA NEUROL SCAND, V132, P251, DOI 10.1111/ane.12391
   Lima MMS, 2013, SLEEP MED REV, V17, P367, DOI 10.1016/j.smrv.2012.10.006
   Lin L, 2013, INT J MOL SCI, V14, P14575, DOI 10.3390/ijms140714575
   Liu KD, 2013, J NEUROL, V260, P1714, DOI 10.1007/s00415-013-6849-7
   Louden M B, 1995, W V MED J, V91, P101
   Lyons KE, 2006, J NEUROSURG, V104, P502, DOI 10.3171/jns.2006.104.4.502
   Lyons KE, 2010, CLIN NEUROPHARMACOL, V33, P5, DOI 10.1097/WNF.0b013e3181b7926f
   Maria B, 2003, RESP MED, V97, P1151, DOI 10.1016/S0954-6111(03)00188-4
   Marques A, 2015, SLEEP MED, V16, P583, DOI 10.1016/j.sleep.2014.11.020
   Martinez-Martin P, 2008, MOVEMENT DISORD, V23, P1681, DOI 10.1002/mds.22110
   McCarter SJ, 2013, SLEEP MED, V14, P237, DOI 10.1016/j.sleep.2012.09.018
   McGrane IR, 2015, SLEEP MED, V16, P19, DOI 10.1016/j.sleep.2014.09.011
   Mendelson WB, 1996, SLEEP, V19, P219, DOI 10.1093/sleep/19.3.219
   Medeiros CAM, 2007, J NEUROL, V254, P459, DOI 10.1007/s00415-006-0390-x
   Menza M, 2010, MOVEMENT DISORD, V25, P1708, DOI 10.1002/mds.23168
   Merlino G, 2014, SLEEP MED, V15, P637, DOI 10.1016/j.sleep.2013.12.016
   Micieli G, 2003, NEUROL SCI, V24, PS32, DOI 10.1007/s100720300035
   Moccia M, 2016, SLEEP, V39, P405, DOI 10.5665/sleep.5452
   Monaca C, 2004, J NEUROL, V251, P214, DOI 10.1007/s00415-004-0305-7
   Morgenthaler T, 2006, SLEEP, V29, P1415
   Neikrug AB, 2014, SLEEP, V37, P177, DOI 10.5665/sleep.3332
   NIIYAMA Y, 1993, ELECTROEN CLIN NEURO, V86, P247, DOI 10.1016/0013-4694(93)90105-5
   Nishida N, 2011, MOVEMENT DISORD, V26, P2418, DOI 10.1002/mds.23862
   Norlinah MI, 2009, PARKINSONISM RELAT D, V15, P670, DOI 10.1016/j.parkreldis.2009.02.012
   Odekerken VJJ, 2013, LANCET NEUROL, V12, P37, DOI 10.1016/S1474-4422(12)70264-8
   Oderda LH, 2012, ANN PHARMACOTHER, V46, P917, DOI 10.1345/aph.1Q589
   Olson EJ, 2000, BRAIN, V123, P331, DOI 10.1093/brain/123.2.331
   Ondo WG, 2005, J NEUROL NEUROSUR PS, V76, P1636, DOI 10.1136/jnnp.2005.065870
   Ondo WG, 2008, ARCH NEUROL-CHICAGO, V65, P1337, DOI 10.1001/archneur.65.10.1337
   Onofrj M, 2003, NEUROLOGY, V60, P113, DOI 10.1212/01.WNL.0000042084.03066.C0
   PASSOUANT P, 1972, REV NEUROL-FRANCE, V127, P173
   Paus S, 2003, MOVEMENT DISORD, V18, P659, DOI 10.1002/mds.10417
   Peeraully T, 2012, MOVEMENT DISORD, V27, P1729, DOI 10.1002/mds.25197
   Peppe A, 2012, SLEEP, V35, P1637, DOI 10.5665/sleep.2234
   Phillips CL, 2013, AM J RESP CRIT CARE, V187, P879, DOI 10.1164/rccm.201212-2223OC
   Pierantozzi M, 2016, SLEEP MED, V21, P140, DOI 10.1016/j.sleep.2016.01.016
   Poewe WH, 2007, LANCET NEUROL, V6, P513, DOI 10.1016/S1474-4422(07)70108-4
   Pondal M, 2013, J NEUROL NEUROSUR PS, V84, P130, DOI 10.1136/jnnp-2012-302684
   Poryazova R, 2007, ARCH NEUROL-CHICAGO, V64, P1524, DOI 10.1001/archneur.64.10.1524
   Postuma RB, 2012, NEUROLOGY, V79, P651, DOI 10.1212/WNL.0b013e318263570d
   Puligheddu M, 2014, SLEEP MED, V15, P816, DOI 10.1016/j.sleep.2014.03.011
   Qaseem A, 2016, ANN INTERN MED, V165, P125, DOI 10.7326/M15-2175
   Raskind MA, 2000, J CLIN PSYCHIAT, V61, P129, DOI 10.4088/JCP.v61n0208
   Raskind MA, 2003, AM J PSYCHIAT, V160, P371, DOI 10.1176/appi.ajp.160.2.371
   Raskind MA, 2002, J CLIN PSYCHIAT, V63, P565, DOI 10.4088/JCP.v63n0705
   Ratti PL, 2015, PARKINSONISM RELAT D, V21, P1323, DOI 10.1016/j.parkreldis.2015.09.025
   Razmy A, 2004, ARCH NEUROL-CHICAGO, V61, P97, DOI 10.1001/archneur.61.1.97
   Reyner LA, 1998, INT J LEGAL MED, V111, P120, DOI 10.1007/s004140050131
   Riemann D, 2015, LANCET NEUROL, V14, P547, DOI 10.1016/S1474-4422(15)00021-6
   Rodrigues TM, 2016, PARKINSONISM RELAT D, V27, P25, DOI 10.1016/j.parkreldis.2016.03.002
   Romenets SR, 2013, PARKINSONISM RELAT D, V19, P670, DOI 10.1016/j.parkreldis.2013.03.003
   Roth AJ, 2011, J SLEEP RES, V20, P552, DOI 10.1111/j.1365-2869.2011.00928.x
   Rye DB, 2006, CURR NEUROL NEUROSCI, V6, P169, DOI 10.1007/s11910-996-0041-8
   Sakakibara R, 2016, NEUROUROL URODYNAM, V35, P551, DOI 10.1002/nau.22764
   Sasai T, 2013, PARKINSONISM RELAT D, V19, P153, DOI 10.1016/j.parkreldis.2012.08.010
   Sasai T, 2012, TOHOKU J EXP MED, V226, P177, DOI 10.1620/tjem.226.177
   SCHENCK CH, 1993, J SLEEP RES, V2, P224, DOI 10.1111/j.1365-2869.1993.tb00093.x
   SCHENCK CH, 1992, SLEEP, V15, P226, DOI 10.1093/sleep/15.3.226
   Schenck CH, 1997, SLEEP, V20, P972, DOI 10.1093/sleep/20.11.972
   SCHENCK CH, 1989, AM J PSYCHIAT, V146, P1166
   Schenck CH, 1996, AM J MED, V100, P333, DOI 10.1016/S0002-9343(97)89493-4
   Schettino C, 2016, NEUROPSYCH DIS TREAT, V12, P2497, DOI 10.2147/NDT.S116476
   Seccombe LM, 2011, RESP PHYSIOL NEUROBI, V179, P300, DOI 10.1016/j.resp.2011.09.012
   Seppi K, 2011, MOVEMENT DISORD, V26, PS42, DOI 10.1002/mds.23884
   Shpirer I, 2006, MOVEMENT DISORD, V21, P1432, DOI 10.1002/mds.21002
   Slow EJ, 2014, J NEURAL TRANSM, V121, PS49, DOI 10.1007/s00702-014-1168-4
   del Pozo JSG, 2013, EXPERT OPIN DRUG SAF, V12, P479, DOI 10.1517/14740338.2013.790956
   Spoormaker VI, 2006, SLEEP MED REV, V10, P19, DOI 10.1016/j.smrv.2005.06.001
   Stevens S, 2004, SLEEP, V27, P967, DOI 10.1093/sleep/27.5.967
   Stocchi F, 1998, J NEUROL, V245, PS15, DOI 10.1007/PL00007731
   Stowe R, 2011, MOVEMENT DISORD, V26, P587, DOI 10.1002/mds.23517
   Tan SM, 2016, PSYCHIAT RES, V243, P365, DOI 10.1016/j.psychres.2016.06.055
   Tanner C, 2007, CLIN NEUROPHARMACOL, V30, P72, DOI 10.1097/01.WNF.0000240943.59617.4C
   Taylor F, 2002, J CLIN PSYCHOPHARM, V22, P82, DOI 10.1097/00004714-200202000-00013
   Tholfsen LK, 2015, NEUROLOGY, V85, P162, DOI 10.1212/WNL.0000000000001737
   Trenkwalder C, 2016, NEUROLOGY, V86, P1336, DOI 10.1212/WNL.0000000000002542
   Trenkwalder C, 2011, MOVEMENT DISORD, V26, P644, DOI 10.1002/mds.23476
   Trenkwalder C, 2011, MOVEMENT DISORD, V26, P90, DOI 10.1002/mds.23441
   Valko PO, 2010, EUR J NEUROL, V17, P1428, DOI 10.1111/j.1468-1331.2010.03063.x
   Valko PO, 2014, PLOS ONE, V9, P0, DOI 10.1371/journal.pone.0100828
   Varadharajulu S, 2015, INDIAN J PSYCHIAT, V57, P205, DOI 10.4103/0019-5545.158196
   Videnovic A, 2013, EXP NEUROL, V243, P45, DOI 10.1016/j.expneurol.2012.08.018
   VINCKEN W, 1985, CHEST, V88, P480, DOI 10.1378/chest.88.3.480-a
   Wailke S, 2011, EUR J NEUROL, V18, P590, DOI 10.1111/j.1468-1331.2010.03213.x
   Walters AS, 2014, J CLIN SLEEP MED, V10, P1343, DOI 10.5664/jcsm.4298
   Walters AS, 2009, SLEEP, V32, P589, DOI 10.1093/sleep/32.5.589
   WALTERS AS, 1990, ARCH NEUROL-CHICAGO, V47, P1219, DOI 10.1001/archneur.1990.00530110079020
   Wetter TC, 2001, MOVEMENT DISORD, V16, P928, DOI 10.1002/mds.1163
   Wetter TC, 2000, SLEEP, V23, P361
   Wing YK, 2008, J NEUROL NEUROSUR PS, V79, P1415, DOI 10.1136/jnnp.2008.155374
   Winkelman JW, 2004, SLEEP, V27, P317, DOI 10.1093/sleep/27.2.317
   Ylikoski A, 2015, EUR NEUROL, V73, P212, DOI 10.1159/000375493
   Ylikoski A, 2014, J NEUROL SCI, V346, P204, DOI 10.1016/j.jns.2014.08.025
   Yong MH, 2011, PLOS ONE, V6, P0, DOI 10.1371/journal.pone.0022511
   Young T, 2002, ARCH INTERN MED, V162, P893, DOI 10.1001/archinte.162.8.893
   Zesiewicz TA, 2010, NEUROLOGY, V74, P924, DOI 10.1212/WNL.0b013e3181d55f24
   Zesiewicz TA, 2003, CNS DRUGS, V17, P593, DOI 10.2165/00023210-200317080-00004
   Zhang W, 2016, NEUROL SCI, V37, P57, DOI 10.1007/s10072-015-2357-0
   Zoccolella S, 2011, SLEEP MED REV, V15, P41, DOI 10.1016/j.smrv.2010.02.004
NR 182
TC 71
Z9 77
U1 3
U2 20
PU FRONTIERS MEDIA SA
PI LAUSANNE
PA AVENUE DU TRIBUNAL FEDERAL 34, LAUSANNE, CH-1015, SWITZERLAND
SN 1664-2295
EI 
J9 FRONT NEUROL
JI Front. Neurol.
PD FEB 16
PY 2017
VL 8
IS 
BP 
EP 
DI 10.3389/fneur.2017.00042
PG 15
WC Clinical Neurology; Neurosciences
SC Neurosciences & Neurology
GA EK9ZU
UT WOS:000394283300001
PM 28261151
DA 2024-02-03
ER

PT J
AU Piao, YS
   Lian, TH
   Hu, Y
   Zuo, LJ
   Guo, P
   Yu, SY
   Liu, L
   Jin, Z
   Zhao, H
   Li, LX
   Yu, QJ
   Wang, RD
   Chen, SD
   Chan, P
   Wang, XM
   Zhang, W
AF Piao, Ying-Shan
   Lian, Teng-Hong
   Hu, Yang
   Zuo, Li-Jun
   Guo, Peng
   Yu, Shu-Yang
   Liu, Li
   Jin, Zhao
   Zhao, Hui
   Li, Li-Xia
   Yu, Qiu-Jin
   Wang, Rui-Dan
   Chen, Sheng-Di
   Chan, Piu
   Wang, Xiao-Min
   Zhang, Wei
TI Restless legs syndrome in Parkinson disease: Clinical characteristics, abnormal iron metabolism and altered neurotransmitters
SO SCIENTIFIC REPORTS
LA English
DT Article
ID alzheimers-disease; substantia-nigra; dopamine; brain; neurodegeneration; stimulation; contributes; prevalence; disorders; serotonin
AB Relationships among clinical characteristics, iron metabolism and neurotransmitters in Parkinson disease (PD) patients with restless legs syndrome (RLS) remains unclear. We divided 218 patients into PD with and with no RLS (PD-RLS and PD-NRLS) groups by RLS-rating scale (RLS-RS) score. Motor and non-motor symptoms were rated by related scales. Iron and related proteins, and neurotransmitters in cerebrospinal fluid (CSF) and serum were measured. PD-RLS frequency was 40.37%. PD-RLS group had longer duration, higher stage and scores of motor symptoms, depression, anxiety, sleep disorders, fatigue and apathy, and increased transferrin and decreased iron, ferritin, dopamine (DA) and 5-hydroxytryptamine (5-HT) in CSF. In CSF of PD-RLS group, RLS-RS score was positively correlated with transferrin level and negatively correlated with iron and ferritin levels; RLS-RS score was negatively correlated with DA and 5-HT levels; transferrin level was negatively correlated with DA and 5-HT levels, and ferritin level was positively correlated with DA level. In serum, PD-RLS group had decreased iron and transferrin levels, which were negatively correlated with RLS-RS score. PD-RLS was common and severer in motor and some non-motor symptoms. Iron deficiency induced by its metabolism dysfunctions in peripheral and central systems might cause PD-RLS through decreasing brain DA and 5-HT.
C1 [Piao, Ying-Shan; Hu, Yang; Guo, Peng; Yu, Shu-Yang; Liu, Li; Zhao, Hui; Li, Li-Xia; Zhang, Wei] Capital Med Univ, Beijing Tiantan Hosp, Dept Geriatr, Beijing 100050, Peoples R China.
   [Lian, Teng-Hong; Zuo, Li-Jun; Jin, Zhao; Yu, Qiu-Jin; Wang, Rui-Dan; Zhang, Wei] Capital Med Univ, Beijing Tiantan Hosp, Dept Neurol, Beijing 100050, Peoples R China.
   [Zhang, Wei] China Natl Clin Res Ctr Neurol Dis, Beijing 100050, Peoples R China.
   [Wang, Xiao-Min; Zhang, Wei] Capital Med Univ, Minist Educ, Key Lab Neurodegenerat Disorders, Beijing 100069, Peoples R China.
   [Chan, Piu; Wang, Xiao-Min; Zhang, Wei] Beijing Inst Brain Disorders, Ctr Parkinson Dis, Beijing 100069, Peoples R China.
   [Chan, Piu; Wang, Xiao-Min; Zhang, Wei] Beijing Key Lab Parkinson Dis, Beijing 100053, Peoples R China.
   [Chen, Sheng-Di] Shanghai Jiao Tong Univ, Sch Med, Ruijin Hosp, Dept Neurol, Shanghai 200025, Peoples R China.
   [Chan, Piu] Capital Med Univ, Beijing Xuanwu Hosp, Dept Neurobiol, Beijing 100053, Peoples R China.
   [Wang, Xiao-Min] Capital Med Univ, Dept Physiol, Beijing 100069, Peoples R China.
C3 Capital Medical University; Capital Medical University; Capital Medical University; Shanghai Jiao Tong University; Capital Medical University; Capital Medical University
RP Zhang, W (corresponding author), Capital Med Univ, Beijing Tiantan Hosp, Dept Geriatr, Beijing 100050, Peoples R China.; Zhang, W (corresponding author), Capital Med Univ, Beijing Tiantan Hosp, Dept Neurol, Beijing 100050, Peoples R China.; Zhang, W (corresponding author), China Natl Clin Res Ctr Neurol Dis, Beijing 100050, Peoples R China.; Zhang, W (corresponding author), Capital Med Univ, Minist Educ, Key Lab Neurodegenerat Disorders, Beijing 100069, Peoples R China.; Zhang, W (corresponding author), Beijing Inst Brain Disorders, Ctr Parkinson Dis, Beijing 100069, Peoples R China.; Zhang, W (corresponding author), Beijing Key Lab Parkinson Dis, Beijing 100053, Peoples R China.
EM ttyyzw@163.com
FU National Key Plan for Scientific Research and Development of China [2016YFC1306000, 2016YFC1306300]; National Natural Science Foundation of China [81571229, 81071015, 30770745]; Key Project of National Natural Science Foundation of China [81030062]; Key Project of Natural Science Foundation of Beijing, China (B) [kz201610025030]; Key Project of Natural Science Foundation of Beijing, China [4161004, kz200910025001]; Natural Science Foundation of Beijing, China [7082032]; National Key Basic Research Program of China [2011CB504100]; Important National Science & Technology Specific Projects [2011ZX09102-003-01]; National Key Technology Research and Development Program of the Ministry of Science and Technology of China [2013BAI09B03]; Project of Beijing Institute for Brain Disorders [BIBD-PXM2013_014226_07_000084]; High Level Technical Personnel Training Project of Beijing Health System, China [2009-3-26]; Project of Construction of Innovative Teams and Teacher Career Development for Universities and Colleges Under Beijing Municipality [IDHT20140514]; Capital Clinical Characteristic Application Research [Z12110700100000, Z121107001012161]; Beijing Healthcare Research Project, China [JING-15-2, JING-15-3]; Excellent Personnel Training Project of Beijing, China [20071D0300400076]; Basic-Clinical Research Cooperation Funding of Capital Medical University, China [2015-JL-PT-X04, 10JL49, 14JL15]; Youth Research Funding, Beijing Tiantan Hospital, Capital Medical University, China [2014-YQN-YS-18, 2015-YQN-15, 2015-YQN-05, 2015-YQN-14, 2015-YQN-17]
CR Alex KD, 2007, PHARMACOL THERAPEUT, V113, P296, DOI 10.1016/j.pharmthera.2006.08.004
   Allen RP, 2003, SLEEP MED, V4, P101, DOI 10.1016/S1389-9457(03)00010-8
   Altamura S, 2009, J ALZHEIMERS DIS, V16, P879, DOI 10.3233/JAD-2009-1010
   Andersen HH, 2014, CELL MOL LIFE SCI, V71, P1607, DOI 10.1007/s00018-013-1509-8
   Arreguin S, 2009, J INORG BIOCHEM, V103, P87, DOI 10.1016/j.jinorgbio.2008.09.007
   Bayard M, 2011, J AM BOARD FAM MED, V24, P422, DOI 10.3122/jabfm.2011.04.100173
   Belaidi AA, 2016, J NEUROCHEM, V139, P179, DOI 10.1111/jnc.13425
   Bhalsing K, 2013, PARKINSONISM RELAT D, V19, P426, DOI 10.1016/j.parkreldis.2012.12.005
   Braak H, 2003, NEUROBIOL AGING, V24, P197, DOI 10.1016/S0197-4580(02)00065-9
   Chaudhuri A, 2000, J NEUROL SCI, V179, P34, DOI 10.1016/S0022-510X(00)00411-1
   Clemens S, 2006, NEUROLOGY, V67, P125, DOI 10.1212/01.wnl.0000223316.53428.c9
   Connor JR, 2009, BRAIN, V132, P2403, DOI 10.1093/brain/awp125
   Connor JR, 2003, NEUROLOGY, V61, P304, DOI 10.1212/01.WNL.0000078887.16593.12
   Earley CJ, 2000, NEUROLOGY, V54, P1698, DOI 10.1212/WNL.54.8.1698
   Eisenstein SA, 2014, ANN NEUROL, V76, P279, DOI 10.1002/ana.24204
   Fereshtehnejad SM, 2015, ACTA NEUROL SCAND, V131, P211, DOI 10.1111/ane.12307
   HUGHES AJ, 1992, J NEUROL NEUROSUR PS, V55, P181, DOI 10.1136/jnnp.55.3.181
   Jhoo JH, 2010, NEUROLOGY, V74, P513, DOI 10.1212/WNL.0b013e3181cef824
   Kedia S, 2004, NEUROLOGY, V63, P2410, DOI 10.1212/01.WNL.0000147288.26029.B8
   Krishnan PR, 2003, MOVEMENT DISORD, V18, P181, DOI 10.1002/mds.10307
   Kwon DY, 2010, MOVEMENT DISORD, V25, P1373, DOI 10.1002/mds.23066
   Lee JE, 2009, MOVEMENT DISORD, V24, P579, DOI 10.1002/mds.22410
   Minguez-Castellanos A, 2007, NEUROLOGY, V68, P2012, DOI 10.1212/01.wnl.0000264429.59379.d9
   Mizuno S, 2005, J SLEEP RES, V14, P43, DOI 10.1111/j.1365-2869.2004.00403.x
   Moccia M, 2016, SLEEP, V39, P405, DOI 10.5665/sleep.5452
   Möller JC, 2010, J NEUROL SCI, V289, P135, DOI 10.1016/j.jns.2009.08.035
   Oh YS, 2014, J NEUROL SCI, V344, P186, DOI 10.1016/j.jns.2014.06.056
   Pavese N, 2010, BRAIN, V133, P3434, DOI 10.1093/brain/awq268
   Polotis M, 2015, BEHAV BRAIN RES, V277, P136, DOI 10.1016/j.bbr.2014.07.037
   Pont-Sunyer C, 2015, MOVEMENT DISORD, V30, P229, DOI 10.1002/mds.26077
   Remy P, 2005, BRAIN, V128, P1314, DOI 10.1093/brain/awh445
   Rye DB, 2000, J SLEEP RES, V9, P63, DOI 10.1046/j.1365-2869.2000.00201.x
   Salazar J, 2008, P NATL ACAD SCI USA, V105, P18578, DOI 10.1073/pnas.0804373105
   Sian-Hülsmann J, 2011, J NEUROCHEM, V118, P939, DOI 10.1111/j.1471-4159.2010.07132.x
   SOFIC E, 1988, J NEURAL TRANSM, V74, P199, DOI 10.1007/BF01244786
   Suzuki K, 2012, J NEUROL SCI, V318, P76, DOI 10.1016/j.jns.2012.03.022
   Svensson E, 2012, BMC NEUROL, V12, P0, DOI 10.1186/1471-2377-12-71
   Thobois S, 2013, BRAIN, V136, P1568, DOI 10.1093/brain/awt067
   Trenkwalder C, 2010, NAT REV NEUROL, V6, P337, DOI 10.1038/nrneurol.2010.55
   Zhang W, 2014, MOL NEUROBIOL, V49, P1153, DOI 10.1007/s12035-013-8586-4
NR 40
TC 39
Z9 42
U1 0
U2 10
PU NATURE PUBLISHING GROUP
PI LONDON
PA MACMILLAN BUILDING, 4 CRINAN ST, LONDON N1 9XW, ENGLAND
SN 2045-2322
EI 
J9 SCI REP-UK
JI Sci Rep
PD SEP 5
PY 2017
VL 7
IS 
BP 
EP 
DI 10.1038/s41598-017-10593-7
PG 10
WC Multidisciplinary Sciences
SC Science & Technology - Other Topics
GA FF9AN
UT WOS:000409309300135
PM 28874701
DA 2024-02-03
ER

PT J
AU Jin, H
   Zhang, JR
   Shen, Y
   Liu, CF
AF Jin, Hong
   Zhang, Jin-Ru
   Shen, Yun
   Liu, Chun-Feng
TI Clinical Significance of REM Sleep Behavior Disorders and Other Non-motor Symptoms of Parkinsonism
SO NEUROSCIENCE BULLETIN
LA English
DT Review
DE Parkinson's disease; Rapid eye movement sleep behavior disorder; Risk factors; Parkinsonism
ID substantia-nigra echogenicity; excessive daytime sleepiness; mild cognitive impairment; multiple system atrophy; olfactory dysfunction; neurodegenerative disease; color-vision; early marker; mutation; dementia
AB Rapid eye movement sleep behavior disorder (RBD) is one of the most common non-motor symptoms of parkinsonism, and it may serve as a prodromal marker of neurodegenerative disease. The mechanism underlying RBD is unclear. Several prospective studies have reported that specific non-motor symptoms predict a conversion risk of developing a neurodegenerative disease, including olfactory dysfunction, abnormal color vision, autonomic dysfunction, excessive daytime sleepiness, depression, and cognitive impairment. Parkinson's disease (PD) with RBD exhibits clinical heterogeneity with respect to motor and non-motor symptoms compared with PD without RBD. In this review, we describe the main clinical and pathogenic features of RBD, focusing on its association with other non-motor symptoms of parkinsonism.
C1 [Jin, Hong; Zhang, Jin-Ru; Shen, Yun; Liu, Chun-Feng] Soochow Univ, Affiliated Hosp 2, Dept Neurol, Suzhou 215004, Peoples R China.
   [Jin, Hong; Zhang, Jin-Ru; Shen, Yun; Liu, Chun-Feng] Soochow Univ, Affiliated Hosp 2, Sleep Ctr, Suzhou 215004, Peoples R China.
   [Liu, Chun-Feng] Soochow Univ, Inst Neurosci, Suzhou 215123, Peoples R China.
C3 Soochow University - China; Soochow University - China; Soochow University - China
RP Liu, CF (corresponding author), Soochow Univ, Affiliated Hosp 2, Dept Neurol, Suzhou 215004, Peoples R China.; Liu, CF (corresponding author), Soochow Univ, Affiliated Hosp 2, Sleep Ctr, Suzhou 215004, Peoples R China.; Liu, CF (corresponding author), Soochow Univ, Inst Neurosci, Suzhou 215123, Peoples R China.
EM liuchunfeng@suda.edu.cn
FU National Natural Science Foundation of China [91649114]; Jiangsu Provincial Special Program of Medical Science, China [BL2014042]; Jiangsu Provincial Medical Key Discipline Project; Suzhou Clinical Research Center of Neurological Disease [Szzx201503]; Jiangsu Province Ordinary University Professional Degree Graduate Practice Innovation, China [SJZZ16-0242]; Priority Academic Program Development of Jiangsu Higher Education Institutions, China
CR Abbott RD, 2005, NEUROLOGY, V65, P1442, DOI 10.1212/01.wnl.0000183056.89590.0d
   Alonso A, 2009, J NEUROL NEUROSUR PS, V80, P671, DOI 10.1136/jnnp.2008.152983
   Arnulf I, 2002, NEUROLOGY, V58, P1019, DOI 10.1212/WNL.58.7.1019
   Arnulf I, 2015, SLEEP, V38, P1529, DOI 10.5665/sleep.5040
   Beavan M, 2015, JAMA NEUROL, V72, P201, DOI 10.1001/jamaneurol.2014.2950
   Berg D, 2015, MOVEMENT DISORD, V30, P1600, DOI 10.1002/mds.26431
   Bergareche A, 2016, MOVEMENT DISORD, V31, P335, DOI 10.1002/mds.26478
   Boeve BF, 2013, SLEEP MED, V14, P754, DOI 10.1016/j.sleep.2012.10.015
   Boissard R, 2002, EUR J NEUROSCI, V16, P1959, DOI 10.1046/j.1460-9568.2002.02257.x
   Bonakis A, 2009, SLEEP MED, V10, P641, DOI 10.1016/j.sleep.2008.07.008
   Braak H, 2003, NEUROBIOL AGING, V24, P197, DOI 10.1016/S0197-4580(02)00065-9
   Cardoso EF, 2010, MOVEMENT DISORD, V25, P1590, DOI 10.1002/mds.23101
   Claassen DO, 2010, NEUROLOGY, V75, P494, DOI 10.1212/WNL.0b013e3181ec7fac
   Delazer M, 2012, SLEEP, V35, P667, DOI 10.5665/sleep.1828
   Ehrminger M, 2015, MOVEMENT DISORD, V30, P1839, DOI 10.1002/mds.26412
   Eschweiler J, 2016, P I MECH ENG H, V230, P326, DOI 10.1177/0954411916635443
   Ferini-Strambi L, 2011, SLEEP MED, V12, PS43, DOI 10.1016/j.sleep.2011.10.010
   Ferman TJ, 2011, NEUROLOGY, V77, P875, DOI 10.1212/WNL.0b013e31822c9148
   Fernández-Santiago R, 2016, NEUROLOGY, V86, P1072, DOI 10.1212/WNL.0000000000002304
   Figorilli M, 2017, SLEEP, V40, P0, DOI 10.1093/sleep/zsw060
   Frauscher B, 2012, MOVEMENT DISORD, V27, P1673, DOI 10.1002/mds.25223
   Friedrich C, 2010, MOVEMENT DISORD, V25, P315, DOI 10.1002/mds.22844
   Gagnon JF, 2009, ANN NEUROL, V66, P39, DOI 10.1002/ana.21680
   Gagnon JF, 2002, NEUROLOGY, V59, P585, DOI 10.1212/WNL.59.4.585
   Gan-Or Z, 2015, J MOL NEUROSCI, V56, P617, DOI 10.1007/s12031-015-0569-7
   Gan-Or Z, 2015, ANN CLIN TRANSL NEUR, V2, P941, DOI 10.1002/acn3.228
   Gelpi E, 2014, MOVEMENT DISORD, V29, P1010, DOI 10.1002/mds.25776
   Goldstein DS, 2015, NEUROLOGY, V85, P1554, DOI 10.1212/WNL.0000000000002086
   Gong Y, 2014, SLEEP MED, V15, P647, DOI 10.1016/j.sleep.2013.12.021
   Hanyu H, 2012, PARKINSONISM RELAT D, V18, P136, DOI 10.1016/j.parkreldis.2011.08.023
   Hobson DE, 1900, V287, V0, P455
   Hoyles K, 2013, J NEUROL, V260, P2951, DOI 10.1007/s00415-013-6848-8
   Iranzo A, 2005, NEUROLOGY, V65, P247, DOI 10.1212/01.wnl.0000168864.97813.e0
   Iranzo A, 2014, MOVEMENT DISORD, V29, P1774, DOI 10.1002/mds.26055
   Iranzo A, 2014, MOVEMENT DISORD, V29, P410, DOI 10.1002/mds.25825
   Iranzo A, 2014, PLOS ONE, V9, P0, DOI 10.1371/journal.pone.0089741
   Iranzo A, 2011, LANCET NEUROL, V10, P797, DOI 10.1016/S1474-4422(11)70152-1
   Iranzo A, 2006, LANCET NEUROL, V5, P572, DOI 10.1016/S1474-4422(06)70476-8
   Iranzo A, 2010, LANCET NEUROL, V9, P1070, DOI 10.1016/S1474-4422(10)70216-7
   Ito Eiki, 2015, NIHON RINSHO, V73, P916
   Ju YE, 2011, SLEEP MED, V12, P278, DOI 10.1016/j.sleep.2010.07.022
   Kang SH, 2013, SLEEP, V36, P1147, DOI 10.5665/sleep.2874
   Khoo TK, 2013, NEUROLOGY, V80, P276, DOI 10.1212/WNL.0b013e31827deb74
   Kim JS, 2016, J NEUROL SCI, V362, P59, DOI 10.1016/j.jns.2016.01.020
   Konno T, 2016, PARKINSONISM RELAT D, V22, PS1, DOI 10.1016/j.parkreldis.2015.09.007
   Lanfranchi PA, 2007, SLEEP, V30, P1019, DOI 10.1093/sleep/30.8.1019
   Levy G, 2002, MOVEMENT DISORD, V17, P1221, DOI 10.1002/mds.10280
   Li SX, 2010, SLEEP MED, V11, P43, DOI 10.1016/j.sleep.2009.06.008
   Lu J, 2006, NATURE, V441, P589, DOI 10.1038/nature04767
   Maetzler W, 2009, LANCET NEUROL, V8, P1158, DOI 10.1016/S1474-4422(09)70291-1
   Mahlknecht P, 2015, MOVEMENT DISORD, V30, P1417, DOI 10.1002/mds.26350
   Mahlknecht P, 2015, NEUROLOGY, V84, P654, DOI 10.1212/WNL.0000000000001265
   Manni R, 2013, INT J PSYCHOPHYSIOL, V89, P213, DOI 10.1016/j.ijpsycho.2013.04.003
   Mazza S, 2006, NEUROLOGY, V67, P1618, DOI 10.1212/01.wnl.0000242879.39415.49
   Mirelman A, 2015, MOVEMENT DISORD, V30, P981, DOI 10.1002/mds.26213
   Miyamoto T, 2006, NEUROLOGY, V67, P2236, DOI 10.1212/01.wnl.0000249313.25627.2e
   Miyamoto T, 2010, SLEEP MED, V11, P458, DOI 10.1016/j.sleep.2009.09.013
   Moreno-López C, 2011, ARCH NEUROL-CHICAGO, V68, P223, DOI 10.1001/archneurol.2010.359
   Nomura T, 2013, SLEEP MED, V14, P131, DOI 10.1016/j.sleep.2012.10.011
   Papadimitriou D, 2016, MOVEMENT DISORD, V31, P1226, DOI 10.1002/mds.26615
   Poletti M, 2012, J NEUROL NEUROSUR PS, V83, P601, DOI 10.1136/jnnp-2011-301874
   Pont-Sunyer C, 2015, MOVEMENT DISORD, V30, P229, DOI 10.1002/mds.26077
   Postuma RB, 2008, J NEUROL NEUROSUR PS, V79, P1117, DOI 10.1136/jnnp.2008.149195
   Postuma RB, 2009, BRAIN, V132, P3298, DOI 10.1093/brain/awp244
   Postuma RB, 2009, NEUROLOGY, V72, P1296, DOI 10.1212/01.wnl.0000340980.19702.6e
   Postuma RB, 2015, MOVEMENT DISORD, V30, P1413, DOI 10.1002/mds.26347
   Postuma RB, 2015, NEUROLOGY, V84, P1104, DOI 10.1212/WNL.0000000000001364
   Postuma RB, 2013, MOVEMENT DISORD, V28, P597, DOI 10.1002/mds.25445
   Postuma Ronald B, 2012, MOV DISORD, V27, P913, DOI 10.1002/mds.25037
   Postuma RB, 2012, MOVEMENT DISORD, V27, P617, DOI 10.1002/mds.24996
   Postuma RB, 2011, ANN NEUROL, V69, P811, DOI 10.1002/ana.22282
   PRICE MJ, 1992, NEUROLOGY, V42, P887, DOI 10.1212/WNL.42.4.887
   Reijnders JSAM, 2008, MOVEMENT DISORD, V23, P183, DOI 10.1002/mds.21803
   Rolinski M, 2016, BRAIN, V139, P2224, DOI 10.1093/brain/aww124
   Rongve A, 2010, J AM GERIATR SOC, V58, P480, DOI 10.1111/j.1532-5415.2010.02733.x
   Ross GW, 2008, ANN NEUROL, V63, P167, DOI 10.1002/ana.21291
   Rupprecht S, 2013, SLEEP MED, V14, P1064, DOI 10.1016/j.sleep.2013.06.008
   Saunders-Pullman R, 2015, MOVEMENT DISORD, V30, P1834, DOI 10.1002/mds.26413
   Schenck CH, 2013, SLEEP MED, V14, P744, DOI 10.1016/j.sleep.2012.10.009
   Scherfler C, 2011, ANN NEUROL, V69, P400, DOI 10.1002/ana.22245
   Schmidt C, 2009, J NEURAL TRANSM, V116, P875, DOI 10.1007/s00702-009-0239-4
   Schrag A, 2015, LANCET NEUROL, V14, P57, DOI 10.1016/S1474-4422(14)70287-X
   Shen SS, 2014, SLEEP MED, V15, P952, DOI 10.1016/j.sleep.2014.03.020
   Shen Y, 2015, CLIN NEUROPHYSIOL, V126, P1198, DOI 10.1016/j.clinph.2014.09.014
   Sixel-Döring F, 2011, NEUROLOGY, V77, P1048, DOI 10.1212/WNL.0b013e31822e560e
   Stiasny-Kolster K, 2005, BRAIN, V128, P126, DOI 10.1093/brain/awh322
   Stiasny-Kolster K, 2015, SLEEP MED, V16, P186, DOI 10.1016/j.sleep.2014.08.014
   Teman PT, 2009, SLEEP MED, V10, P60, DOI 10.1016/j.sleep.2007.11.019
   Terzaghi M, 2008, SLEEP MED, V9, P343, DOI 10.1016/j.sleep.2007.06.013
   Valappil RA, 2010, MOVEMENT DISORD, V25, P2296, DOI 10.1002/mds.23348
   Vetrugno R, 2004, SLEEP MED, V5, P21, DOI 10.1016/j.sleep.2003.07.002
   Vilas D, 2016, LANCET NEUROL, V15, P708, DOI 10.1016/S1474-4422(16)00080-6
   Vilas D, 2015, J NEUROL, V262, P1665, DOI 10.1007/s00415-015-7745-0
   Wang J, 2011, AM J NEURORADIOL, V32, P677, DOI 10.3174/ajnr.A2350
   Yang ZJ, 2016, SLEEP BREATH, V20, P1285, DOI 10.1007/s11325-016-1366-4
   Yarnall A, 2011, MOVEMENT DISORD, V26, P2496, DOI 10.1002/mds.23932
   Zhang JR, 2016, CHINESE MED J-PEKING, V129, P379, DOI 10.4103/0366-6999.176077
NR 97
TC 22
Z9 23
U1 1
U2 21
PU SPRINGER
PI NEW YORK
PA ONE NEW YORK PLAZA, SUITE 4600, NEW YORK, NY, UNITED STATES
SN 1673-7067
EI 1995-8218
J9 NEUROSCI BULL
JI Neurosci. Bull.
PD OCT 15
PY 2017
VL 33
IS 5
BP 576
EP 584
DI 10.1007/s12264-017-0164-8
PG 9
WC Neurosciences
SC Neurosciences & Neurology
GA FJ4VG
UT WOS:000412740300013
PM 28770440
DA 2024-02-03
ER

PT J
AU Bouhouche, A
   Tibar, H
   Ben El Haj, R
   El Bayad, K
   Razine, R
   Tazrout, S
   Skalli, A
   Bouslam, N
   Elouardi, L
   Benomar, A
   Yahyaoui, M
   Regragui, W
AF Bouhouche, Ahmed
   Tibar, Houyam
   Ben El Haj, Rafiqua
   El Bayad, Khalil
   Razine, Rachid
   Tazrout, Sanaa
   Skalli, Asmae
   Bouslam, Naima
   Elouardi, Loubna
   Benomar, Ali
   Yahyaoui, Mohammed
   Regragui, Wafa
TI <i>LRRK2</i> G2019S Mutation: Prevalence and Clinical Features in Moroccans with Parkinson's Disease
SO PARKINSONS DISEASE
LA English
DT Article
ID north-african; ashkenazi jews; early-onset; penetrance; phenotype; frequency; family; gene
AB Background. The LRRK2 G2019S mutation is the most common genetic determinant of Parkinson's disease (PD) identified to date. This mutation, reported in both familial and sporadic PD, occurs at elevated frequencies in Maghreb population. In the present study, we examined the prevalence of the G2019S mutation in the Moroccan population and we compared the motor and nonmotor phenotype of G2019S carriers to patients with idiopathic Parkinson's disease. Methods. 100 PD patients were assessed for motor and nonmotor symptoms, current medication, and motor complication including motor fluctuations and dyskinesia. The LRRK2 G2019Smutation was investigated by direct sequencing in patients and ethnically matched controls, all of Moroccan origin. Results. Among the 100 PD Moroccan patients, 41 (41%) were carriers of the G2019S mutation. The mutation frequency was higher among probands with autosomal dominant inheritance (76%) than among sporadic ones (28%). Interestingly, G2019S mutation was also found in 5% of control individuals. Clinically, patients carrying the G2019Smutation have more dystonia (OR = 4.6, p = 0.042) and more sleep disorders (OR = 2.4, p = 0.045) than noncarriers. Conclusions. The LRRK2 G2019S prevalence in Morocco is the highest in the world reported to date. Some clinical features in G2019S carriers such as dystonia and sleep disturbances are worth noting.
C1 [Bouhouche, Ahmed; Ben El Haj, Rafiqua; Skalli, Asmae; Benomar, Ali; Yahyaoui, Mohammed; Regragui, Wafa] Mohammed V Univ, Med Sch & Pharm, Res Team Neurol & Neurogenet, Rabat, Morocco.
   [Bouhouche, Ahmed; Tibar, Houyam; El Bayad, Khalil; Tazrout, Sanaa; Bouslam, Naima; Elouardi, Loubna; Benomar, Ali; Yahyaoui, Mohammed; Regragui, Wafa] Specialties Hosp, Dept Neurol & Neurogenet, Rabat, Morocco.
   [Razine, Rachid] Mohammed V Univ, Med Sch & Pharm, Lab Publ Hlth, Rabat, Morocco.
C3 Mohammed V University in Rabat; Ibn sina University Hospital Center of Rabat; Mohammed V University in Rabat; Ibn sina University Hospital Center of Rabat; Mohammed V University in Rabat
RP Bouhouche, A (corresponding author), Mohammed V Univ, Med Sch & Pharm, Res Team Neurol & Neurogenet, Rabat, Morocco.; Bouhouche, A (corresponding author), Specialties Hosp, Dept Neurol & Neurogenet, Rabat, Morocco.
EM a.bouhouche@um5s.net.ma
FU Novartis Pharma Maroc SA; "Centre National de Recherche Scientifique et Technique" (CNRST) of "Ministere de l'Enseignement Superieur, de la Recherche Scientifique et de la Formation des Cadres" (MESRSFC) of Morocco
CR Alcalay RN, 2013, MOVEMENT DISORD, V28, P1966, DOI 10.1002/mds.25647
   Bardien S, 2010, J NEURAL TRANSM, V117, P847, DOI 10.1007/s00702-010-0423-6
   Belarbi S, 2010, PARKINSONISM RELAT D, V16, P676, DOI 10.1016/j.parkreldis.2010.09.003
   Benamer HTS, 2010, EUR NEUROL, V63, P321, DOI 10.1159/000279653
   Bonifati Vincenzo, 2014, PARKINSONISM RELAT DISORD, V20 Suppl 1, PS23, DOI 10.1016/S1353-8020(13)70009-9
   Change N, 2008, GENET TEST, V12, P333, DOI 10.1089/gte.2007.0098
   Chien HF, 2014, ARQ NEURO-PSIQUIAT, V72, P356, DOI 10.1590/0004-282X20140019
   Cho JW, 2009, J CLIN NEUROL, V5, P29, DOI 10.3988/jcn.2009.5.1.29
   Clark LN, 2006, NEUROLOGY, V67, P1786, DOI 10.1212/01.wnl.0000244345.49809.36
   Coppedè F, 2012, SCI WORLD J, V0, P0, DOI DOI 10.1100/2012/489830
   Dekker MCJ, 2003, BRAIN, V126, P1722, DOI 10.1093/brain/awg172
   Ehrminger M, 2015, MOVEMENT DISORD, V30, P1839, DOI 10.1002/mds.26412
   Ferreira JJ, 2007, MOVEMENT DISORD, V22, P1194, DOI 10.1002/mds.21525
   Goldwurm S, 2007, NEUROLOGY, V68, P1141, DOI 10.1212/01.wnl.0000254483.19854.ef
   Goldwurm S, 2006, PARKINSONISM RELAT D, V12, P410, DOI 10.1016/j.parkreldis.2006.04.001
   Gomez-Garre P., 2010, EUROPEAN NEUROLOGICA, V2, P1
   Gosal D, 2005, PARKINSONISM RELAT D, V11, P349, DOI 10.1016/j.parkreldis.2005.05.004
   Healy DG, 2008, LANCET NEUROL, V7, P583, DOI 10.1016/S1474-4422(08)70117-0
   HUGHES AJ, 1992, J NEUROL NEUROSUR PS, V55, P181, DOI 10.1136/jnnp.55.3.181
   Hulihan MM, 2008, LANCET NEUROL, V7, P591, DOI 10.1016/S1474-4422(08)70116-9
   Ishihara L, 2007, MOVEMENT DISORD, V22, P55, DOI 10.1002/mds.21180
   Jankovic J, 2008, J NEUROL NEUROSUR PS, V79, P368, DOI 10.1136/jnnp.2007.131045
   Kachergus J, 2005, AM J HUM GENET, V76, P672, DOI 10.1086/429256
   Kalia LV, 2015, JAMA NEUROL, V72, P100, DOI 10.1001/jamaneurol.2014.2704
   Khan NL, 2005, BRAIN, V128, P2786, DOI 10.1093/brain/awh667
   Kilarski LL, 2012, MOVEMENT DISORD, V27, P1522, DOI 10.1002/mds.25132
   Lesage S, 2008, NEUROLOGY, V71, P1550, DOI 10.1212/01.wnl.0000338460.89796.06
   Lesage S, 2005, ANN NEUROL, V58, P784, DOI 10.1002/ana.20636
   Lesage S, 2010, HUM MOL GENET, V19, P1998, DOI 10.1093/hmg/ddq081
   Li DW, 2015, J NEURAL TRANSM, V122, P661, DOI 10.1007/s00702-014-1281-4
   Lin MK, 2014, GENOME MED, V6, P0, DOI 10.1186/gm566
   Gatto EM, 2013, NEUROSCI LETT, V537, P1, DOI 10.1016/j.neulet.2013.01.011
   Marras C, 2011, NEUROLOGY, V77, P325, DOI 10.1212/WNL.0b013e318227042d
   Moore DJ, 2005, ANNU REV NEUROSCI, V28, P57, DOI 10.1146/annurev.neuro.28.061604.135718
   Nichols WC, 2005, LANCET, V365, P410, DOI 10.1016/S0140-6736(05)17828-3
   Okubadejo N, 2008, PLOS ONE, V3, P0, DOI 10.1371/journal.pone.0003421
   Orr-Urtreger A, 2007, NEUROLOGY, V69, P1595, DOI 10.1212/01.wnl.0000277637.33328.d8
   Pont-Sunyer C, 2015, PLOS ONE, V10, P0, DOI 10.1371/journal.pone.0132368
   Punia S, 2006, NEUROSCI LETT, V409, P83, DOI 10.1016/j.neulet.2006.04.052
   Puschmann A, 2013, PARKINSONISM RELAT D, V19, P407, DOI 10.1016/j.parkreldis.2013.01.020
   Regragui Wafa, 2014, INT ARCH MED, V7, P10, DOI 10.1186/1755-7682-7-10
   Schulte C, 2011, APPL CLIN GENET, V4, P67, DOI 10.2147/TACG.S11639
   Sierra M, 2011, MOVEMENT DISORD, V26, P2343, DOI 10.1002/mds.23965
   Thomas B, 2007, HUM MOL GENET, V16, PR183, DOI 10.1093/hmg/ddm159
   Tomlinson CL, 2010, MOVEMENT DISORD, V25, P2649, DOI 10.1002/mds.23429
   Warren L, 2008, PARKINSONISM RELAT D, V14, P77, DOI 10.1016/j.parkreldis.2007.02.001
NR 46
TC 29
Z9 33
U1 0
U2 1
PU HINDAWI LTD
PI LONDON
PA ADAM HOUSE, 3RD FLR, 1 FITZROY SQ, LONDON, W1T 5HF, ENGLAND
SN 2090-8083
EI 2042-0080
J9 PARKINSONS DIS-US
JI Parkinsons Dis.
PD JUN 15
PY 2017
VL 2017
IS 
BP 
EP 
DI 10.1155/2017/2412486
PG 7
WC Clinical Neurology
SC Neurosciences & Neurology
GA ES0TU
UT WOS:000399240500001
PM 28465860
DA 2024-02-03
ER

PT J
AU Shafazand, S
   Wallace, DM
   Arheart, KL
   Vargas, S
   Luca, CC
   Moore, H
   Katzen, H
   Levin, B
   Singer, C
AF Shafazand, Shirin
   Wallace, Douglas M.
   Arheart, Kristopher L.
   Vargas, Silvia
   Luca, Corneliu C.
   Moore, Henry
   Katzen, Heather
   Levin, Bonnie
   Singer, Carlos
TI Insomnia, Sleep Quality, and Quality of Life in Mild to Moderate Parkinson's Disease
SO ANNALS OF THE AMERICAN THORACIC SOCIETY
LA English
DT Article
DE sleep-wake disorders; sleep initiation and maintenance disorders; health-related quality of life; Parkinson's disease; idiopathic
ID excessive daytime sleepiness; nonmotor symptoms; psychometric evaluation; apnea syndrome; rating-scales; index; depression; recommendations; questionnaire; validation
AB Rationale: Sleep disorders are prevalent in Parkinson's disease but underreported in clinical settings. The contribution of sleep disorders to health-related quality of life (HRQOL) for patients with this degenerative neurological disease are not well known. Objectives: To evaluate the impact of insomnia symptoms, obstructive sleep apnea (OSA), and poor sleep quality on HRQOL in a cohort of patients with idiopathic Parkinson's disease. Methods: We enrolled a convenience sample of 66 adults seen in the University of Miami Movement Disorders Clinic between July 2011 and June 2013. Participants completed validated questionnaires to determine insomnia symptoms, OSA risk, depression, anxiety, and HRQOL. All patients underwent unattended polysomnography to confirm OSA. Results were compared for those with and without insomnia symptoms. Principal component and regression analyses were performed to evaluate determinants of HRQOL. Measurements and Main Results: Participants were predominately Hispanic males with mild to moderate Parkinson's disease. Insomnia symptoms were reported for 46% of the study subjects. OSA (apnea-hypopnea index, >= 5) was noted in 47%, with a mean apnea-hypopnea index of 8.3 +/- 11.0. Fairly bad to very bad sleep quality was reported by 21% of the participants. Insomnia (r = 0.71; P < 0.001), daytime sleepiness (r = 0.36; P = 0.003), depression symptoms (r = 0.44; P, 0.001), and anxiety symptoms (r = 0.33; P = 0.006) were significant correlates of poor sleep quality. OSA, severity of Parkinson's disease, and dopaminergic therapy were not. In the principal component analysis, sleep quality was a significant component of the "psychological factor" that in turn was a significant determinant of overall HRQOL. Conclusions: Insomnia symptoms, OSA, and subsequent poor sleep quality are prevalent in Parkinson's disease. In this single-center, exploratory study, we found that insomnia and poor sleep quality, but not OSA, play important roles in determining overall quality of life for patients with this disease.
C1 [Shafazand, Shirin; Vargas, Silvia] Univ Miami, Miller Sch Med, Div Pulm Allergy Crit Care & Sleep Med, Dept Med, POB 016960 D60, Miami, FL 33101 USA.
   [Wallace, Douglas M.; Vargas, Silvia; Luca, Corneliu C.; Moore, Henry; Katzen, Heather; Levin, Bonnie; Singer, Carlos] Univ Miami, Miller Sch Med, Dept Neurol, Miami, FL 33101 USA.
   [Wallace, Douglas M.] Univ Miami, Miller Sch Med, Div Biostat, Dept Publ Hlth Sci, Miami, FL 33101 USA.
   [Arheart, Kristopher L.] Bruce W Carter Dept Vet Affairs Med Ctr, Neurol Serv, Miami, FL USA.
C3 University of Miami; University of Miami; University of Miami
RP Shafazand, S (corresponding author), Univ Miami, Miller Sch Med, Div Pulm Allergy Crit Care & Sleep Med, Dept Med, POB 016960 D60, Miami, FL 33101 USA.
EM sshafazand@med.miami.edu
FU National Parkinson Foundation
CR Alonso J, 2004, QUAL LIFE RES, V13, P283, DOI 10.1023/B:QURE.0000018472.46236.05
   Arnau RC, 2001, HEALTH PSYCHOL, V20, P112, DOI 10.1037//0278-6133.20.2.112
   Barone P, 2009, MOVEMENT DISORD, V24, P1641, DOI 10.1002/mds.22643
   BECK AT, 1988, J CONSULT CLIN PSYCH, V56, P893, DOI 10.1037/0022-006X.56.6.893
   BUYSSE DJ, 1989, PSYCHIAT RES, V28, P193, DOI 10.1016/0165-1781(89)90047-4
   Carpenter JS, 1998, J PSYCHOSOM RES, V45, P5, DOI 10.1016/S0022-3999(97)00298-5
   Chaudhuri KR, 2002, J NEUROL NEUROSUR PS, V73, P629, DOI 10.1136/jnnp.73.6.629
   Chung F, 2011, SLEEP BREATH, V15, P367, DOI 10.1007/s11325-010-0340-9
   Chung S, 2013, J CLIN SLEEP MED, V9, P1131, DOI 10.5664/jcsm.3150
   Collop NA, 2007, J CLIN SLEEP MED, V3, P737
   Corral-Peñafiel J, 2013, EUR RESPIR REV, V22, P312, DOI 10.1183/09059180.00004213
   da Silva FP, 2014, SLEEP MED REV, V18, P173, DOI 10.1016/j.smrv.2013.04.005
   Dhawan V, 2006, AGE AGEING, V35, P220, DOI 10.1093/ageing/afj087
   Fahn S, 1987, RECENT DEV PARKINSON, V2, P293, DOI 10.2490/JJRMC.47.791
   Hobson DE, 2002, JAMA-J AM MED ASSOC, V287, P455, DOI 10.1001/jama.287.4.455
   Jenkinson C, 1997, AGE AGEING, V26, P353, DOI 10.1093/ageing/26.5.353
   JOHNS MW, 1991, SLEEP, V14, P540, DOI 10.1093/sleep/14.6.540
   Krell Suzanne B, 2005, SLEEP BREATH, V9, P104, DOI 10.1007/s11325-005-0026-x
   Leentjens AFG, 2008, MOVEMENT DISORD, V23, P2015, DOI 10.1002/mds.22233
   Neikrug AB, 2013, J CLIN SLEEP MED, V9, P1119, DOI 10.5664/jcsm.3148
   Netzer NC, 1999, ANN INTERN MED, V131, P485, DOI 10.7326/0003-4819-131-7-199910050-00002
   Poryazova R, 2010, EUR NEUROL, V63, P129, DOI 10.1159/000276402
   Schrag A, 2007, MOVEMENT DISORD, V22, P1077, DOI 10.1002/mds.21333
   Shulman LM, 2002, PARKINSONISM RELAT D, V8, P193, DOI 10.1016/S1353-8020(01)00015-3
   Soldatos CR, 2003, J PSYCHOSOM RES, V55, P263, DOI 10.1016/S0022-3999(02)00604-9
   Tse W, 2005, PARKINSONISM RELAT D, V11, P317, DOI 10.1016/j.parkreldis.2005.02.006
   Uemura Y, 2009, J NEUROL SCI, V287, P36, DOI 10.1016/j.jns.2009.09.015
   Vanacore N, 2013, ARCH ITAL BIOL, V151, P143
   Wallace DM, 2012, J CLIN NEUROL, V8, P51, DOI 10.3988/jcn.2012.8.1.51
   Wüllner U, 2010, J NEURAL TRANSM, V117, P855, DOI 10.1007/s00702-010-0425-4
NR 30
TC 17
Z9 19
U1 1
U2 18
PU AMER THORACIC SOC
PI NEW YORK
PA 25 BROADWAY, 18 FL, NEW YORK, NY 10004 USA
SN 1546-3222
EI 2325-6621
J9 ANN AM THORAC SOC
JI Ann. Am. Thoracic Society
PD MAR 15
PY 2017
VL 14
IS 3
BP 412
EP 419
DI 10.1513/AnnalsATS.201608-625OC
PG 8
WC Respiratory System
SC Respiratory System
GA FS0AQ
UT WOS:000419436700018
PM 28231027
DA 2024-02-03
ER

PT J
AU Chung, SJ
   Choi, YH
   Kwon, H
   Park, YH
   Yun, HJ
   Yoo, HS
   Moon, SH
   Ye, BS
   Sohn, YH
   Lee, JM
   Lee, PH
AF Chung, Seok Jong
   Choi, Yong-Ho
   Kwon, Hunki
   Park, Yeong-Hun
   Yun, Hyuk Jin
   Yoo, Han Soo
   Moon, Seock Hyeon
   Ye, Byoung Seok
   Sohn, Young H.
   Lee, Jong-Min
   Lee, Phil Hyu
TI Sleep Disturbance May Alter White Matter and Resting State Functional Connectivities in Parkinson's Disease
SO SLEEP
LA English
DT Article
DE Parkinson's disease; sleep disturbance; cognition; white matter; functional connectivity
ID mild cognitive impairment; mode network connectivity; head motion; alzheimers-disease; daytime sleepiness; amyloid-beta; fmri; mri; deprivation; performance
AB Study Objectives: To clarify whether sleep disturbance would alter the patterns of structural and functional networks underlying cognitive dysfunction in patients with Parkinson's disease (PD). Methods: Among the 180 patients with nondemented PD in our cohort, 45 patients were classified as the group with sleep disturbance according to the 5-item scales for outcomes in Parkinson's disease nighttime scale. Based on propensity scores, another 45 PD patients without sleep disturbance were matched to this group. We performed a comparative analysis of cortical thickness, diffusion tensor imaging-based white matter integrity, resting-state functional connectivity, and cognitive performance between PD patients with and without sleep disturbance. Results: PD patients with sleep disturbance showed poorer performance in attention and working memory and a tendency toward a lower score in frontal executive function relative to those without sleep disturbance. The PD with sleep disturbance group exhibited widespread white matter disintegration compared to the PD without sleep disturbance group, although there were no significant differences in cortical thickness between the PD subgroups. On functional network analysis, PD patients with sleep disturbance exhibited less severely decreased cortical functional connectivity within the default mode network, central executive network, and dorsal attention network when compared to those without sleep disturbance. Conclusions: The present study suggests that sleep disturbance in PD patients could be associated with white matter and functional network alterations in conjunction with cognitive impairment.
C1 [Chung, Seok Jong; Yoo, Han Soo; Ye, Byoung Seok; Sohn, Young H.; Lee, Phil Hyu] Yonsei Univ, Dept Neurol, Coll Med, 50 Yonsei Ro, Seoul 120752, South Korea.
   [Chung, Seok Jong; Moon, Seock Hyeon] Jangseong Publ Hlth Ctr, Jangseong, South Korea.
   [Choi, Yong-Ho; Kwon, Hunki; Park, Yeong-Hun; Lee, Jong-Min] Hanyang Univ, Dept Biomed Engn, Seoul, South Korea.
   [Lee, Phil Hyu] Yonsei Univ, Severance Biomed Sci Inst, Coll Med, Seoul, South Korea.
C3 Yonsei University; Yonsei University Health System; Hanyang University; Yonsei University; Yonsei University Health System
RP Lee, PH (corresponding author), Yonsei Univ, Dept Neurol, Coll Med, 50 Yonsei Ro, Seoul 120752, South Korea.
EM phisland@chol.net
FU Korea Health Technology R& D Project through the Korea Health Industry Development Institute (KHIDI) - Ministry of Health & Welfare, Republic of Korea [HI16C1118]; Brain Research Program through the National Research Foundation of Korea (NRF) - Ministry of Science, ICT & Future Planning [NRF-2014M3C71A1046050]
CR Baggio HC, 2015, HUM BRAIN MAPP, V36, P199, DOI 10.1002/hbm.22622
   Baik K, 2014, HUM BRAIN MAPP, V35, P5431, DOI 10.1002/hbm.22561
   Benedict C, 2015, ALZHEIMERS DEMENT, V11, P1090, DOI 10.1016/j.jalz.2014.08.104
   Beyer MK, 2007, J NEUROL NEUROSUR PS, V78, P254, DOI 10.1136/jnnp.2006.093849
   Braunlich K, 2015, NEUROIMAGE, V107, P146, DOI 10.1016/j.neuroimage.2014.11.051
   Brück A, 2004, J NEUROL NEUROSUR PS, V75, P1467, DOI 10.1136/jnnp.2003.031237
   Castronovo V, 2014, SLEEP, V37, P1465, DOI 10.5665/sleep.3994
   Chen VCH, 2016, J AFFECT DISORDERS, V205, P103, DOI 10.1016/j.jad.2016.06.066
   Chu YP, 2012, BRAIN, V135, P2058, DOI 10.1093/brain/aws133
   Chung SS, 2013, PLOS ONE, V8, P0, DOI 10.1371/journal.pone.0083971
   Comella CL, 2008, CURR TREAT OPTION NE, V10, P215, DOI 10.1007/s11940-008-0023-z
   De Havas JA, 2012, NEUROIMAGE, V59, P1745, DOI 10.1016/j.neuroimage.2011.08.026
   Ham JH, 2014, J NEUROL, V261, P1628, DOI 10.1007/s00415-014-7403-y
   Hanganu A, 2014, BRAIN, V137, P1120, DOI 10.1093/brain/awu036
   Hawellek DJ, 2011, P NATL ACAD SCI USA, V108, P19066, DOI 10.1073/pnas.1110024108
   He BJ, 2007, NEURON, V53, P905, DOI 10.1016/j.neuron.2007.02.013
   Honey CJ, 2009, P NATL ACAD SCI USA, V106, P2035, DOI 10.1073/pnas.0811168106
   HUGHES AJ, 1992, J NEUROL NEUROSUR PS, V55, P181, DOI 10.1136/jnnp.55.3.181
   Joo EY, 2014, SLEEP, V37, P1189, DOI 10.5665/sleep.3836
   Kalaitzakis ME, 2013, NEUROPATH APPL NEURO, V39, P644, DOI 10.1111/nan.12024
   Kang JE, 2009, SCIENCE, V326, P1005, DOI 10.1126/science.1180962
   Kang SJ, 2004, J GERIATR PSYCH NEUR, V17, P32, DOI 10.1177/089198873258818
   Kar S, 2011, CLIN NEUROPHYSIOL, V122, P966, DOI 10.1016/j.clinph.2010.08.009
   Kim EJ, 2014, J MOV DISORD, V7, P13, DOI 10.14802/jmd.14003
   Kulisevsky J, 1996, BRAIN, V119, P2121, DOI 10.1093/brain/119.6.2121
   Kulisevsky J, 2000, MOVEMENT DISORD, V15, P613, DOI 10.1002/1531-8257(200007)15:4<613::AID-MDS1005>3.0.CO;2-F
   Lee JE, 2010, NEUROLOGY, V75, P2009, DOI 10.1212/WNL.0b013e3181ff96bf
   Litvan I, 2012, MOVEMENT DISORD, V27, P349, DOI 10.1002/mds.24893
   Lyoo CH, 2010, MOVEMENT DISORD, V25, P496, DOI 10.1002/mds.22975
   Marinus J, 2003, SLEEP, V26, P1049, DOI 10.1093/sleep/26.8.1049
   Naismith SL, 2011, MOVEMENT DISORD, V26, P1537, DOI 10.1002/mds.23640
   Pereira JB, 2014, NEUROLOGY, V82, P2017, DOI 10.1212/WNL.0000000000000483
   Poline JB, 1997, NEUROIMAGE, V5, P83, DOI 10.1006/nimg.1996.0248
   Reuter M, 2015, NEUROIMAGE, V107, P107, DOI 10.1016/j.neuroimage.2014.12.006
   Sämann PG, 2010, MAGN RESON MATER PHY, V23, P375, DOI 10.1007/s10334-010-0213-z
   Sanchez-Espinosa MP, 2014, NEUROIMAGE, V98, P395, DOI 10.1016/j.neuroimage.2014.05.027
   Schrempf W, 2014, J PARKINSON DIS, V4, P211, DOI 10.3233/JPD-130301
   Smeding HMM, 2005, J NEUROL, V252, P176, DOI 10.1007/s00415-005-0628-z
   Song SK, 2011, MOVEMENT DISORD, V26, P289, DOI 10.1002/mds.23477
   Spira AP, 2013, JAMA NEUROL, V70, P1537, DOI 10.1001/jamaneurol.2013.4258
   Sridharan D, 2008, P NATL ACAD SCI USA, V105, P12569, DOI 10.1073/pnas.0800005105
   Stavitsky K, 2012, J INT NEUROPSYCH SOC, V18, P108, DOI 10.1017/S1355617711001482
   Sunwoo MK, 2015, HUM BRAIN MAPP, V36, P1716, DOI 10.1002/hbm.22732
   Tagliazucchi E, 2014, NEURON, V82, P695, DOI 10.1016/j.neuron.2014.03.020
   Tahmasian M, 2015, CORTEX, V73, P80, DOI 10.1016/j.cortex.2015.08.005
   Tessitore A, 2012, NEUROLOGY, V79, P2226, DOI 10.1212/WNL.0b013e31827689d6
   Unrath A, 2008, MOVEMENT DISORD, V23, P1250, DOI 10.1002/mds.22074
   Uribe C, 2016, MOVEMENT DISORD, V31, P699, DOI 10.1002/mds.26590
   Van Dijk KRA, 2012, NEUROIMAGE, V59, P431, DOI 10.1016/j.neuroimage.2011.07.044
   Vincent JL, 2008, J NEUROPHYSIOL, V100, P3328, DOI 10.1152/jn.90355.2008
   Ward AM, 2013, SLEEP, V36, P1609, DOI 10.5665/sleep.3108
   Wen MC, 2016, PARKINSONISM RELAT D, V24, P63, DOI 10.1016/j.parkreldis.2016.01.012
   Xie LL, 2013, SCIENCE, V342, P373, DOI 10.1126/science.1241224
   Yendiki A, 2014, NEUROIMAGE, V88, P79, DOI 10.1016/j.neuroimage.2013.11.027
   Zhang HY, 2009, BEHAV BRAIN RES, V197, P103, DOI 10.1016/j.bbr.2008.08.012
   Zhu YQ, 2016, BRAIN IMAGING BEHAV, V10, P911, DOI 10.1007/s11682-015-9490-5
NR 56
TC 17
Z9 18
U1 1
U2 16
PU OXFORD UNIV PRESS INC
PI CARY
PA JOURNALS DEPT, 2001 EVANS RD, CARY, NC 27513 USA
SN 1550-9109
EI 
J9 SLEEP
JI Sleep
PD MAR 1
PY 2017
VL 40
IS 3
BP 
EP 
DI 10.1093/sleep/zsx009
PG 10
WC Clinical Neurology; Neurosciences
SC Neurosciences & Neurology
GA ER6ND
UT WOS:000398921100026
PM 28364425
DA 2024-02-03
ER

PT J
AU Gallea, C
   Ewenczyk, C
   Degos, B
   Welter, ML
   Grabli, D
   Leu-Semenescu, S
   Valabregue, R
   Berroir, P
   Yahia-Cherif, L
   Bertasi, E
   Fernandez-Vidal, S
   Bardinet, E
   Roze, E
   Benali, H
   Poupon, C
   François, C
   Arnulf, I
   Lehéricy, S
   Vidailhet, M
AF Gallea, Cecile
   Ewenczyk, Claire
   Degos, Bertrand
   Welter, Marie-Laure
   Grabli, David
   Leu-Semenescu, Smaranda
   Valabregue, Romain
   Berroir, Pierre
   Yahia-Cherif, Lydia
   Bertasi, Eric
   Fernandez-Vidal, Sara
   Bardinet, Eric
   Roze, Emmanuel
   Benali, Habib
   Poupon, Cyril
   Francois, Chantal
   Arnulf, Isabelle
   Lehericy, Stephane
   Vidailhet, Marie
TI Pedunculopontine Network Dysfunction in Parkinson's Disease With Postural Control and Sleep Disorders
SO MOVEMENT DISORDERS
LA English
DT Article
DE anticipatory postural adjustments; supplementary motor area; rapid eye movement behavioral disorder; anterior cingulate cortex
ID eye-movement sleep; rem-sleep; behavior disorder; balance disorders; nucleus area; gait; stimulation; connectivity; organization; modulation
AB Background: The objective of this study was to investigate pedunculopontine nucleus network dysfunctions that mediate impaired postural control and sleep disorder in Parkinson's disease. Methods: We examined (1) Parkinson's disease patients with impaired postural control and rapid eye movement sleep behavior disorder (further abbreviated as sleep disorder), (2) Parkinson's disease patients with sleep disorder only, (3) Parkinson's disease patients with neither impaired postural control nor sleep disorder, and (4) healthy volunteers. We assessed postural control with clinical scores and biomechanical recordings during gait initiation. Participants had video polysomnography, daytime sleepiness self-evaluation, and resting-state functional MRIs. Results: Patients with impaired postural control and sleep disorder had longer duration of anticipatory postural adjustments during gait initiation and decreased functional connectivity between the pedunculopontine nucleus and the supplementary motor area in the locomotor network that correlated negatively with the duration of anticipatory postural adjustments. Both groups of patients with sleep disorder had decreased functional connectivity between the pedunculopontine nucleus and the anterior cingulate cortex in the arousal network that correlated with daytime sleepiness. The degree of dysfunction in the arousal network was related to the degree of connectivity in the locomotor network in all patients with sleep disorder, but not in patients without sleep disorder or healthy volunteers. Conclusions: These results shed light on the functional neuroanatomy of pedunculopontine nucleus networks supporting the clinical manifestation and the interdependence between sleep and postural control impairments in Parkinson's disease. (C) 2017 International Parkinson and Movement Disorder Society
C1 [Gallea, Cecile; Valabregue, Romain; Berroir, Pierre; Yahia-Cherif, Lydia; Bertasi, Eric; Fernandez-Vidal, Sara; Bardinet, Eric; Lehericy, Stephane] ICM, Ctr Neuroimagerie Rech CENIR, Paris, France.
   [Gallea, Cecile; Ewenczyk, Claire; Welter, Marie-Laure; Grabli, David; Leu-Semenescu, Smaranda; Valabregue, Romain; Berroir, Pierre; Yahia-Cherif, Lydia; Bertasi, Eric; Fernandez-Vidal, Sara; Bardinet, Eric; Roze, Emmanuel; Francois, Chantal; Arnulf, Isabelle; Lehericy, Stephane; Vidailhet, Marie] INSERM, U 1127, Paris, France.
   [Gallea, Cecile; Ewenczyk, Claire; Welter, Marie-Laure; Grabli, David; Valabregue, Romain; Berroir, Pierre; Yahia-Cherif, Lydia; Bertasi, Eric; Fernandez-Vidal, Sara; Bardinet, Eric; Roze, Emmanuel; Benali, Habib; Francois, Chantal; Arnulf, Isabelle; Lehericy, Stephane; Vidailhet, Marie] CNRS, UMR 7225, Paris, France.
   [Gallea, Cecile; Ewenczyk, Claire; Welter, Marie-Laure; Grabli, David; Leu-Semenescu, Smaranda; Valabregue, Romain; Berroir, Pierre; Yahia-Cherif, Lydia; Bertasi, Eric; Fernandez-Vidal, Sara; Bardinet, Eric; Roze, Emmanuel; Benali, Habib; Francois, Chantal; Arnulf, Isabelle; Lehericy, Stephane; Vidailhet, Marie] UPMC Univ Paris 06, Sorbonne Univ, UMR S 1127, Paris, France.
   [Gallea, Cecile; Ewenczyk, Claire; Welter, Marie-Laure; Grabli, David; Leu-Semenescu, Smaranda; Valabregue, Romain; Berroir, Pierre; Yahia-Cherif, Lydia; Bertasi, Eric; Fernandez-Vidal, Sara; Bardinet, Eric; Roze, Emmanuel; Francois, Chantal; Arnulf, Isabelle; Lehericy, Stephane; Vidailhet, Marie] ICM, Inst Cerveau & Moelle Epiniere, Paris, France.
   [Ewenczyk, Claire; Leu-Semenescu, Smaranda; Roze, Emmanuel; Vidailhet, Marie] Hop La Pitie Salpetriere, AP HP, Ctr Invest Clin Pitie Neurosci, INSERM,ICM,Dept Malad Syst Nerveux,CIC 1422, Paris, France.
   [Degos, Bertrand; Welter, Marie-Laure; Grabli, David; Roze, Emmanuel; Vidailhet, Marie] Hop La Pitie Salpetriere, AP HP, Ctr Interreg Coordinat Malad Parkinson, Dept Malad Syst Nerveux, Paris, France.
   [Leu-Semenescu, Smaranda; Arnulf, Isabelle] Hop La Pitie Salpetriere, AP HP, Sleep Disorders Unit, Paris, France.
   [Poupon, Cyril] CEA Saclay, Neurospin LNAO, Gif Sur Yvette, France.
C3 Institut National de la Sante et de la Recherche Medicale (Inserm); Centre National de la Recherche Scientifique (CNRS); CNRS - National Institute for Biology (INSB); Sorbonne Universite; Sorbonne Universite; Institut National de la Sante et de la Recherche Medicale (Inserm); Assistance Publique Hopitaux Paris (APHP); Hopital Universitaire Pitie-Salpetriere - APHP; Hopital Universitaire Paul-Brousse - APHP; Universite Paris Cite; Hopital Universitaire Hotel-Dieu - APHP; Sorbonne Universite; Assistance Publique Hopitaux Paris (APHP); Universite Paris Cite; Hopital Universitaire Hotel-Dieu - APHP; Hopital Universitaire Paul-Brousse - APHP; Sorbonne Universite; Hopital Universitaire Pitie-Salpetriere - APHP; Assistance Publique Hopitaux Paris (APHP); Hopital Universitaire Pitie-Salpetriere - APHP; Hopital Universitaire Paul-Brousse - APHP; Sorbonne Universite; Universite Paris Cite; Hopital Universitaire Hotel-Dieu - APHP; Universite Paris Saclay; CEA
RP Gallea, C (corresponding author), 47-83 Blvd Hop, F-75013 Paris, France.
EM cecile.gallea.icm@gmail.com
FU Agence Nationale de la Recherche (ANRMNP, Nucleipark); DHOS-Inserm (Nucleipark); France Parkinson; Ecole Neuroscience de Paris, "Investissements d'avenir" [ANR-10-IAIHU-06, ANR-11-INBS-0006]; Fondation pour la Recherche Medicale
CR Alessandro S, 2010, J NEUROL SCI, V289, P44, DOI 10.1016/j.jns.2009.08.017
   Alibiglou L, 2016, MOVEMENT DISORD, V31, P1711, DOI 10.1002/mds.26665
   Amboni M, 2013, MOVEMENT DISORD, V28, P1520, DOI 10.1002/mds.25674
   Arnulf I, 2015, LANCET NEUROL, V14, P19, DOI 10.1016/S1474-4422(14)70234-0
   Arnulf I, 2010, ANN NEUROL, V67, P546, DOI 10.1002/ana.21912
   Belaid H, 2014, J NEUROSCI, V34, P9124, DOI 10.1523/JNEUROSCI.0181-14.2014
   Benarroch EE, 2013, NEUROLOGY, V80, P1148, DOI 10.1212/WNL.0b013e3182886a76
   Bloem BR, 2001, EXP BRAIN RES, V137, P478, DOI 10.1007/s002210000672
   Braak H, 2004, CELL TISSUE RES, V318, P121, DOI 10.1007/s00441-004-0956-9
   Demain A, 2014, J NEUROL, V261, P196, DOI 10.1007/s00415-013-7174-x
   Dugger BN, 2012, NEUROPATH APPL NEURO, V38, P142, DOI 10.1111/j.1365-2990.2011.01203.x
   Fling BW, 2014, PLOS ONE, V9, P0, DOI 10.1371/journal.pone.0100291
   Fling BW, 2013, BRAIN, V136, P2405, DOI 10.1093/brain/awt172
   Fuller PM, 2007, J PHYSIOL-LONDON, V584, P735, DOI 10.1113/jphysiol.2007.140160
   García-Lorenzo D, 2013, BRAIN, V136, P2120, DOI 10.1093/brain/awt152
   Hong S, 2014, NEUROSCIENCE, V282, P139, DOI 10.1016/j.neuroscience.2014.07.002
   Hughes AJ, 2001, NEUROLOGY, V57, P0
   Jacobs JV, 2009, NEUROSCIENCE, V164, P877, DOI 10.1016/j.neuroscience.2009.08.002
   Jacobs JV, 2008, CLIN NEUROPHYSIOL, V119, P1431, DOI 10.1016/j.clinph.2008.02.015
   Jacobs JV, 2014, FRONT INTEGR NEUROSC, V8, P0, DOI 10.3389/fnint.2014.00069
   JOHNS MW, 1994, SLEEP, V17, P703, DOI 10.1093/sleep/17.8.703
   JOUVET M, 1967, CR ACAD SCI D NAT, V264, P360
   Karachi C, 2010, J CLIN INVEST, V120, P2745, DOI 10.1172/JCI42642
   Lau B, 2015, BRAIN, V138, P1284, DOI 10.1093/brain/awv047
   Lim AS, 2009, ANN NEUROL, V66, P110, DOI 10.1002/ana.21631
   Luppi PH, 2011, SLEEP MED REV, V15, P153, DOI 10.1016/j.smrv.2010.08.002
   Martinez-Gonzalez C, 2011, FRONT NEUROANAT, V5, P0, DOI 10.3389/fnana.2011.00022
   MASSION J, 1992, PROG NEUROBIOL, V38, P35, DOI 10.1016/0301-0082(92)90034-C
   Moreau C, 2009, MOVEMENT DISORD, V24, P2164, DOI 10.1002/mds.22743
   Nosko D, 2015, J NEUROL NEUROSUR PS, V86, P674, DOI 10.1136/jnnp-2013-307511
   Peterson DS, 2014, PLOS ONE, V9, P0, DOI 10.1371/journal.pone.0090634
   Postuma RB, 2008, J NEUROL NEUROSUR PS, V79, P1117, DOI 10.1136/jnnp.2008.149195
   Power JD, 2012, NEUROIMAGE, V59, P2142, DOI 10.1016/j.neuroimage.2011.10.018
   Redgrave P, 2010, NAT REV NEUROSCI, V11, P760, DOI 10.1038/nrn2915
   Rye DB, 1997, SLEEP, V20, P757, DOI 10.1093/sleep/20.9.757
   Rye DB, 1999, NEUROLOGY, V53, P1868, DOI 10.1212/WNL.53.8.1868
   Shine JM, 2013, BRAIN, V136, P1204, DOI 10.1093/brain/awt049
   Silber MH, 2007, J CLIN SLEEP MED, V3, P121
   Sixel-Döring F, 2011, NEUROLOGY, V77, P1048, DOI 10.1212/WNL.0b013e31822e560e
   Smith BA, 2012, EXP BRAIN RES, V222, P455, DOI 10.1007/s00221-012-3232-3
   Spieser L, 2013, NEUROSCIENCE, V246, P329, DOI 10.1016/j.neuroscience.2013.05.005
   Spieser L, 2015, J NEUROSCI, V35, P3010, DOI 10.1523/JNEUROSCI.1642-14.2015
   Takakusaki K, 2016, J NEURAL TRANSM, V123, P695, DOI 10.1007/s00702-015-1475-4
   Vercruysse S, 2014, NEUROSCI BIOBEHAV R, V43, P213, DOI 10.1016/j.neubiorev.2014.04.010
   Videnovic A, 2013, NEUROLOGY, V81, P1030, DOI 10.1212/WNL.0b013e3182a4a408
   Welter ML, 2015, J NEUROL, V262, P1515, DOI 10.1007/s00415-015-7744-1
   Yan CG, 2010, FRONT SYST NEUROSCI, V4, P0, DOI 10.3389/fnsys.2010.00013
   Yogev G, 2005, EUR J NEUROSCI, V22, P1248, DOI 10.1111/j.1460-9568.2005.04298.x
NR 48
TC 47
Z9 51
U1 1
U2 13
PU WILEY
PI HOBOKEN
PA 111 RIVER ST, HOBOKEN 07030-5774, NJ USA
SN 0885-3185
EI 1531-8257
J9 MOVEMENT DISORD
JI Mov. Disord.
PD MAY 15
PY 2017
VL 32
IS 5
BP 693
EP 704
DI 10.1002/mds.26923
PG 12
WC Clinical Neurology
SC Neurosciences & Neurology
GA EV7EA
UT WOS:000401936200007
PM 28164375
DA 2024-02-03
ER

PT J
AU Nicoletti, A
   Vasta, R
   Mostile, G
   Nicoletti, G
   Arabia, G
   Iliceto, G
   Lamberti, P
   Marconi, R
   Morgante, L
   Barone, P
   Quattrone, A
   Zappia, M
AF Nicoletti, A.
   Vasta, R.
   Mostile, G.
   Nicoletti, G.
   Arabia, G.
   Iliceto, G.
   Lamberti, P.
   Marconi, R.
   Morgante, L.
   Barone, P.
   Quattrone, A.
   Zappia, M.
TI Gender effect on non-motor symptoms in Parkinson's disease: are men more at risk?
SO PARKINSONISM & RELATED DISORDERS
LA English
DT Article
DE Parkinson's disease/Parkinsonism; Case-control studies; Gender effect; Non-motor symptoms
ID sex-differences; body-weight; levodopa; motor; features; epidemiology; onset; age
AB Introduction: Several gender differences have been reported in Parkinson's Disease (PD). We evaluated the burden of non-motor symptoms (NMS) in PD and the possible gender differences in their occurrence. Methods: The FRAGAMP study is a large multicenter case-control study. PD patients and controls underwent a face-to-face interview and a neurological examination performed by trained neurologists. Presence of NMS was investigated using a standardized questionnaire; cognitive impairment and depression were assessed using the Mini Mental State Examination and the Hamilton Depression Rating Scale respectively. Results: 585 PD patients (59.5% men) and 481 controls (34.9% men) were enrolled in the study. All NMS were significantly more frequent among PD patients than controls. PD women showed a significantly higher frequency of depression and urinary disturbances than parkinsonian men; a close frequency among PD women and men was recorded for hallucination, cognitive impairment and sleep disorders. Nonetheless, with respect to the control population, according to logistic regression stratified by sex and adjusted by age, PD men showed a stronger positive significant association with almost all NMS compared to women, excepting for urinary disturbances. The strongest association among PD men was recorded for cognitive impairment (adjusted OR 5.44 for men and 2.82 for women) and depression (adjusted OR 30.88 for men and 12.72 for women). Conclusions: With respect to the general population, presence of NMS was stronger associated with male gender. Our data suggest that the presence of NMS among PD men is more strictly due to the neurodegenerative processes related to PD. (C) 2016 Elsevier Ltd. All rights reserved.
C1 [Nicoletti, A.; Vasta, R.; Mostile, G.; Zappia, M.] Univ Catania, Dipartimento GF Ingrassia, Sez Neurosci, Catania, Italy.
   [Nicoletti, G.; Quattrone, A.] CNR, Ist Bioimmagini & Fisiol Mol, Catanzaro, Italy.
   [Arabia, G.; Quattrone, A.] Magna Graecia Univ Catanzaro, Clin Neurol, Catanzaro, Italy.
   [Iliceto, G.; Lamberti, P.] Univ Bari, Dipartimento Sci Med Base Neurosci & Organi Senso, I-70121 Bari, Italy.
   [Marconi, R.] Osped Misericordia, Div Neurol, Grosseto, Italy.
   [Morgante, L.] Univ Messina, Dipartimento Neurosci, I-98100 Messina, Italy.
   [Barone, P.] Univ Salerno, Dipartimento Med & Chirurgia, Fisciano Sa, Italy.
C3 University of Catania; Consiglio Nazionale delle Ricerche (CNR); Istituto di Bioimmagini e Fisiologia Molecolare (IBFM-CNR); Magna Graecia University of Catanzaro; Universita degli Studi di Bari Aldo Moro; University of Messina; University of Salerno
RP Zappia, M (corresponding author), Univ Catania, Dept GF Ingrassia, Sect Neurosci, Via Santa Sofia 78, I-95123 Catania, Italy.
EM m.zappia@unict.it
CR Baba Y, 2005, J NEUROL, V252, P1201, DOI 10.1007/s00415-005-0835-7
   Barone P, 2009, MOVEMENT DISORD, V24, P1641, DOI 10.1002/mds.22643
   Chaudhuri KR, 2008, EUR J NEUROL, V15, P2, DOI 10.1111/j.1468-1331.2008.02212.x
   de Lau LML, 2006, LANCET NEUROL, V5, P525, DOI 10.1016/S1474-4422(06)70471-9
   Gallagher DA, 2010, MOVEMENT DISORD, V25, P2493, DOI 10.1002/mds.23394
   Gelb DJ, 1999, ARCH NEUROL-CHICAGO, V56, P33, DOI 10.1001/archneur.56.1.33
   Gillies GE, 2010, PHARMACOL REV, V62, P155, DOI 10.1124/pr.109.002071
   Guo XY, 2013, PARKINSONISM RELAT D, V19, P961, DOI 10.1016/j.parkreldis.2013.06.009
   Haaxma CA, 2007, J NEUROL NEUROSUR PS, V78, P819, DOI 10.1136/jnnp.2006.103788
   Khedr EM, 2013, CLIN NEUROL NEUROSUR, V115, P673, DOI 10.1016/j.clineuro.2012.07.032
   Khoo TK, 2013, NEUROLOGY, V80, P276, DOI 10.1212/WNL.0b013e31827deb74
   Kim HS, 2013, J NEUROL SCI, V324, P70, DOI 10.1016/j.jns.2012.10.004
   Krishnan S, 2011, MOVEMENT DISORD, V26, P2110, DOI 10.1002/mds.23826
   Liu R, 2015, NEUROLOGY, V84, P2107, DOI 10.1212/WNL.0000000000001609
   Martinez-Martin P, 2012, J NEUROL, V259, P1639, DOI 10.1007/s00415-011-6392-3
   Müller T, 2000, PARKINSONISM RELAT D, V6, P171, DOI 10.1016/S1353-8020(00)00005-5
   Nicoletti A, 2016, J NEUROL, V263, P888, DOI 10.1007/s00415-016-8075-6
   Nicoletti A, 2015, MOVEMENT DISORD, V30, P1854, DOI 10.1002/mds.26459
   Nicoletti A, 2011, MOVEMENT DISORD, V26, P2563, DOI 10.1002/mds.23951
   Nicoletti A, 2010, MOVEMENT DISORD, V25, P2387, DOI 10.1002/mds.23297
   Nicoletti A, 2010, NEUROL SCI, V31, P47, DOI 10.1007/s10072-009-0182-z
   Picillo M, 2015, NEUROLOGY, V84, P2102, DOI 10.1212/WNL.0000000000001621
   Picillo M, 2013, J NEUROL, V260, P1724, DOI 10.1007/s00415-013-6851-0
   Pont-Sunyer C, 2015, MOVEMENT DISORD, V30, P229, DOI 10.1002/mds.26077
   Riedel O, 2008, J NEUROL, V255, P255, DOI 10.1007/s00415-008-0720-2
   Schrag A, 2007, MOVEMENT DISORD, V22, P1077, DOI 10.1002/mds.21333
   Solla P, 2012, J NEUROL SCI, V323, P33, DOI 10.1016/j.jns.2012.07.026
   Song Y, 2014, NEUROL SCI, V35, P1991, DOI 10.1007/s10072-014-1879-1
   Szewczyk-Krolikowski K, 2014, PARKINSONISM RELAT D, V20, P99, DOI 10.1016/j.parkreldis.2013.09.025
   Tomlinson CL, 2010, MOVEMENT DISORD, V25, P2649, DOI 10.1002/mds.23429
   Zappia M, 2005, ARCH NEUROL-CHICAGO, V62, P601, DOI 10.1001/archneur.62.4.601
   Zappia M, 2002, CLIN NEUROPHARMACOL, V25, P79, DOI 10.1097/00002826-200203000-00004
NR 32
TC 44
Z9 46
U1 1
U2 9
PU ELSEVIER SCI LTD
PI OXFORD
PA THE BOULEVARD, LANGFORD LANE, KIDLINGTON, OXFORD OX5 1GB, OXON, ENGLAND
SN 1353-8020
EI 1873-5126
J9 PARKINSONISM RELAT D
JI Parkinsonism Relat. Disord.
PD FEB 15
PY 2017
VL 35
IS 
BP 69
EP 74
DI 10.1016/j.parkreldis.2016.12.008
PG 6
WC Clinical Neurology
SC Neurosciences & Neurology
GA EK6ZF
UT WOS:000394074100011
PM 28017549
DA 2024-02-03
ER

PT J
AU Cui, SS
   Du, JJ
   Fu, R
   Lin, YQ
   Huang, P
   He, YC
   Gao, C
   Wang, HL
   Chen, SD
AF Cui, Shi-Shuang
   Du, Juan-Juan
   Fu, Rao
   Lin, Yi-Qi
   Huang, Pei
   He, Ya-Chao
   Gao, Chao
   Wang, Hua-Long
   Chen, Sheng-Di
TI Prevalence and risk factors for depression and anxiety in Chinese patients with Parkinson disease
SO BMC GERIATRICS
LA English
DT Article
DE Parkinson disease; Depression; Anxiety; Prevalence; Risk factors
ID sleep behavior disorder; induced dyskinesia; nonmotor symptoms; substantia-nigra; serotonin; iron; association; consumption; population; features
AB Background: Anxiety and depression are common in Parkinson disease and both are important determinants of quality of life in patients. Several risk factors are identified but few research have investigated general and Parkinson's disease (PD)-specific factors comprehensively. The aim of this work was to explore PD-specific and -non-specific risk factors for PD with depression or anxiety. Methods: A cross-sectional survey was performed in 403 patients with PD. Multivariate logistic analysis was used to investigate the prevalence and risk factors for the depression and anxiety in PD. The data of patients included demographic information, medicine history, disease duration, age at onset (AAO), family history, anti-parkinsonism drug, modified Hoehn and Yahr staging (H-Y) stage, scales of motor and non-motor symptoms and substantia nigra (SN) echogenic areas. Results: 403 PD patients were recruited in the study. Depression and anxiety were present in 11.17% and 25.81% respectively. Marital status, tumor, higher Movement Disorder Society-sponsored revision of the Unified Parkinson's Disease Rating Scale (MDS-UPDRS) II score, dyskinesia, higher Hamilton Anxiety Rating Scale (HARS) score and lower the Parkinson's disease sleep scale (PDSS) score were associated with depression in PD. female gender, higher rapid eye movement behavior disorder Questionnaire-Hong Kong (RBD-HK) score, higher Hamilton Deprssion Rating Scale (HAMD) score, higher the scale for outcomes in PD for autonomic symptoms (SCOPA-AUT) score and larger SN echogenic areas were associated with anxiety. Neither depression nor anxiety was related to any anti-parkinsonism drugs. Conclusions: The prevalence of depression and anxiety in the current PD patients was 11.17% and 25.81% respectively. Disease of tumor, currently having no partner, severer motor function, dyskinesia, poorer sleep quality and anxiety were risk factors for PD with depression. Female, depression, rapid eye movement behavior disorder (RBD), autonomic dysfunction and larger SN area were risk factors for PD with anxiety.
C1 [Chen, Sheng-Di] Shanghai Jiao Tong Univ, Sch Med, Dept Neurol, Ruijin Hosp, 197 RuijinEr Rd, Shanghai 200025, Peoples R China.
   Shanghai Jiao Tong Univ, Sch Med, Coinnovat Ctr Neuroregenerat, Ruijin Hosp, 197 RuijinEr Rd, Shanghai 200025, Peoples R China.
C3 Shanghai Jiao Tong University; Shanghai Jiao Tong University
RP Chen, SD (corresponding author), Shanghai Jiao Tong Univ, Sch Med, Dept Neurol, Ruijin Hosp, 197 RuijinEr Rd, Shanghai 200025, Peoples R China.
EM chen_sd@medmail.com.cn
FU National Natural Science Foundation of China [81371407, 81,430,022]
CR Alexapoulos GS, 2005, LANCET, V365, P1961, DOI 10.1016/S0140-6736(05)66665-2
   [Anonymous], 2006, J NEUROL SCI, V2006, P151
   Baxter AJ, 2016, LANCET PSYCHIAT, V3, P832, DOI 10.1016/S2215-0366(16)30139-0
   Becker C, 2011, EUR J NEUROL, V18, P448, DOI 10.1111/j.1468-1331.2010.03176.x
   Berg D, 1999, ULTRASOUND MED BIOL, V25, P901, DOI 10.1016/S0301-5629(99)00046-0
   Boeve BF, 2007, BRAIN, V130, P2770, DOI 10.1093/brain/awm056
   Braam AW, 2014, J AFFECT DISORDERS, V155, P266, DOI 10.1016/j.jad.2013.11.011
   Broen MPG, 2016, MOVEMENT DISORD, V31, P1125, DOI 10.1002/mds.26643
   Broen MPG, 2016, MOVEMENT DISORD, V31, P310, DOI 10.1002/mds.26461
   Burn DJ, 2012, MOVEMENT DISORD, V27, P379, DOI 10.1002/mds.24041
   Chen W, 2015, PARKINSONISM RELAT D, V21, P610, DOI 10.1016/j.parkreldis.2015.03.021
   Dan XJ, 2016, PARKINSONISM RELAT D, V33, P122, DOI 10.1016/j.parkreldis.2016.09.029
   De Luka SR, 2014, VOJNOSANIT PREGL, V71, P346, DOI 10.2298/VSP1404346D
   Dissanayaka NNW, 2011, J AFFECT DISORDERS, V132, P82, DOI 10.1016/j.jad.2011.01.021
   Dissanayaka NNW, 2010, MOVEMENT DISORD, V25, P838, DOI 10.1002/mds.22833
   Fan JY, 2016, PARKINSONS DIS-US, V2016, P0, DOI 10.1155/2016/4040185
   Fidalgo C, 2015, NEUROSCIENCE, V298, P389, DOI 10.1016/j.neuroscience.2015.04.027
   Garlovsky JK, 2016, J CLIN PSYCHOL, V72, P979, DOI 10.1002/jclp.22308
   Goetz CG, 2010, MOVEMENT DISORD, V25, PS104, DOI 10.1002/mds.22636
   Hu G, 2007, MOVEMENT DISORD, V22, P2242, DOI 10.1002/mds.21706
   Hubert M, 2006, EUROPEAN PSYCHIAT, V21, P516
   Jiang SM, 2015, NEUROL SCI, V36, P2105, DOI 10.1007/s10072-015-2320-0
   Kalk NJ, 2011, J PSYCHOPHARMACOL, V25, P3, DOI 10.1177/0269881110367448
   Kang HJ, 2016, INT PSYCHOGERIATR, V28, P423, DOI 10.1017/S1041610215001301
   Khera AV, 2016, NEW ENGL J MED, V375, P2349, DOI 10.1056/NEJMoa1605086
   Kim J, 2014, J NUTR BIOCHEM, V25, P1101, DOI 10.1016/j.jnutbio.2014.07.003
   Landau S, 2016, PSYCHOL MED, V46, P657, DOI 10.1017/S0033291715002196
   Lauterbach EC, 2002, MOVEMENT DISORD, V17, P0
   Leentjens AFG, 2002, ACTA PSYCHIAT SCAND, V106, P196, DOI 10.1034/j.1600-0447.2002.02045.x
   Leentjens AFG, 2008, MOVEMENT DISORD, V23, P2015, DOI 10.1002/mds.22233
   Leentjens AFG, 2013, NEUROLOGY, V81, P1036, DOI 10.1212/WNL.0b013e3182a4a503
   Leentjens AFG, 2011, MOVEMENT DISORD, V26, P484, DOI 10.1002/mds.23528
   Li N, 2016, PSYCHIAT RES, V243, P87, DOI 10.1016/j.psychres.2016.05.030
   Linden W, 2012, J AFFECT DISORDERS, V141, P343, DOI 10.1016/j.jad.2012.03.025
   Martinez-Martin P, 2016, MOVEMENT DISORD, V31, P270, DOI 10.1002/mds.26522
   Martinez-Martin P, 2012, J NEUROL, V259, P1639, DOI 10.1007/s00415-011-6392-3
   Mitchell AJ, 2011, LANCET ONCOL, V12, P160, DOI 10.1016/S1470-2045(11)70002-X
   Nègre-Pagès L, 2010, MOVEMENT DISORD, V25, P157, DOI 10.1002/mds.22760
   Olanow CW, 2013, MOVEMENT DISORD, V28, P1064, DOI 10.1002/mds.25364
   Pellegrino RM, 2016, SCI REP-UK, V6, P0, DOI 10.1038/srep30725
   Polotis M, 2015, BEHAV BRAIN RES, V277, P136, DOI 10.1016/j.bbr.2014.07.037
   Pontone GM, 2017, EUR J NEUROL, V24, P541, DOI 10.1111/ene.13242
   Postuma RB, 2015, MOVEMENT DISORD, V30, P1591, DOI 10.1002/mds.26424
   Qureshi SU, 2012, J GERIATR PSYCH NEUR, V25, P233, DOI 10.1177/0891988712466458
   Ragonese P, 2003, NEUROEPIDEMIOLOGY, V22, P297, DOI 10.1159/000071193
   Reichmann H, 2017, NEUROSCI BULL, V33, P526, DOI 10.1007/s12264-017-0159-5
   Reijnders JSAM, 2008, MOVEMENT DISORD, V23, P183, DOI 10.1002/mds.21803
   Remy P, 2005, BRAIN, V128, P1314, DOI 10.1093/brain/awh445
   Riedel O, 2010, J GERIATR PSYCH NEUR, V23, P27, DOI 10.1177/0891988709351833
   Rolinski M, 2014, J NEUROL NEUROSUR PS, V85, P560, DOI 10.1136/jnnp-2013-306104
   Rugbjerg K, 2009, NEUROLOGY, V73, P1462, DOI 10.1212/WNL.0b013e3181c06635
   Rutten S, 2017, PARKINSONISM RELAT D, V0, P0
   Rutten S, 2015, PARKINSONISM RELAT D, V21, P189, DOI 10.1016/j.parkreldis.2014.11.019
   Sagna A, 2014, PARKINSONISM RELAT D, V20, P708, DOI 10.1016/j.parkreldis.2014.03.020
   Schrag A, 2001, PSYCHOL MED, V31, P65, DOI 10.1017/S0033291799003141
   Schrag A, 2007, MOVEMENT DISORD, V22, P1077, DOI 10.1002/mds.21333
   Stacy MA, 2010, PROG NEURO-PSYCHOPH, V34, P57, DOI 10.1016/j.pnpbp.2009.09.023
   Suzuki K, 2009, PARKINSONISM RELAT D, V15, P15, DOI 10.1016/j.parkreldis.2008.02.002
   Tan LC, 2008, AM J EPIDEMIOL, V167, P553, DOI 10.1093/aje/kwm338
   Tomlinson CL, 2010, MOVEMENT DISORD, V25, P2649, DOI 10.1002/mds.23429
   Tong Q, 2015, PARKINSONISM RELAT D, V21, P882, DOI 10.1016/j.parkreldis.2015.05.016
   Wee N, 2016, PARKINSONISM RELAT D, V23, P50, DOI 10.1016/j.parkreldis.2015.12.001
   Zhang ZX, 2005, LANCET, V365, P595, DOI 10.1016/S0140-6736(05)70801-1
   Zhou HY, 2016, PARKINSONISM RELAT D, V24, P28, DOI 10.1016/j.parkreldis.2016.01.021
   Zhu K, 2017, EUR J NEUROL, V24, P404, DOI 10.1111/ene.13217
   Zhu KD, 2016, J NEUROL, V263, P1215, DOI 10.1007/s00415-016-8130-3
NR 66
TC 41
Z9 48
U1 1
U2 13
PU BMC
PI LONDON
PA CAMPUS, 4 CRINAN ST, LONDON N1 9XW, ENGLAND
SN 1471-2318
EI 
J9 BMC GERIATR
JI BMC Geriatr.
PD NOV 22
PY 2017
VL 17
IS 
BP 
EP 
DI 10.1186/s12877-017-0666-2
PG 10
WC Geriatrics & Gerontology; Gerontology
SC Geriatrics & Gerontology
GA FN5MI
UT WOS:000416051300002
PM 29166864
DA 2024-02-03
ER

PT J
AU Maeda, T
   Shimo, Y
   Chiu, SW
   Yamaguchi, T
   Kashihara, K
   Tsuboi, Y
   Nomoto, M
   Hattori, N
   Watanabe, H
   Saiki, H
AF Maeda, Tetsuya
   Shimo, Yasushi
   Chiu, Shih-Wei
   Yamaguchi, Takuhiro
   Kashihara, Kenichi
   Tsuboi, Yoshio
   Nomoto, Masahiro
   Hattori, Nobutaka
   Watanabe, Hirohisa
   Saiki, Hidemoto
TI Clinical manifestations of nonmotor symptoms in 1021 Japanese Parkinson's disease patients from 35 medical centers
SO PARKINSONISM & RELATED DISORDERS
LA English
DT Article
DE Parkinson's disease; Nonmotor symptoms; Japan; Quality of life
ID impulse control disorders; fatigue; validation; questionnaire; prevalence; priamo
AB Introduction: We aimed to investigate the prevalence and severity of nonmotor symptoms (NMSs) and to identify factors affecting NMSs and the health-related quality of life of Japanese patients with Parkinson's disease (PD). Methods: A total of 1021 patients with PD who had one or more NMS and showed wearing-off under anti-parkinsonian treatment were enrolled from 35 medical centers in Japan for this observational study. The primary measurements were the Movement Disorder Society unified Parkinson's disease rating scale (MDS-UPDRS) part I and the Parkinson's Disease Questionnaire (PDQ-8). The relationships of MDS-UPDRS and PDQ-8 with the patient's clinical background and undertaken medical interventions were determined. Here, we report baseline data of our 52-week ongoing study. Results: The mean MDS-UPDRS part I and PDQ-8 scores were 10.9 and 7.3, respectively. The most common NMSs were constipation problems (85.4%), sleep problems (73.7%), pain and other sensations (72.7%) and daytime sleepiness (72.0%). Fatigue was an NMS that affected 79.6% of females but only 72.6% of males, whereas features of dopamine dysregulation syndrome affected only 5.6% of females and 10.8% of males. Positive correlations were found between the MDS-UPDRS part I and the PDQ-8 (p < 0.0001, r = 0.56) and between the number of NMSs and the PDQ-8 score (p < 0.0001, r = 0.47). Conclusions: This study revealed distinctive patterns of NMSs in Japanese patients with PD and suggested that the prevalence and severity of NMSs vary between sexes, and that the NMSs are important factors affecting the long-term quality of life of PD patients. (C) 2017 The Authors. Published by Elsevier Ltd.
C1 [Maeda, Tetsuya] Iwate Med Univ, Sch Med, Dept Internal Med, Div Neurol & Gerontol, 19-1 Uchimaru, Morioka, Iwate 0208505, Japan.
   [Maeda, Tetsuya] Res Inst Brain & Blood Vessels, Dept Neurol & Movement Disorder Res, 6-10 Senshukubotamachi, Akita 0100874, Japan.
   [Shimo, Yasushi; Hattori, Nobutaka] Juntendo Univ, Sch Med, Dept Neurol, Bunkyo Ku, 3-1-3 Hongo, Tokyo 1138431, Japan.
   [Chiu, Shih-Wei; Yamaguchi, Takuhiro] Tohoku Univ, Grad Sch Med, Div Biostat, Aoba Ku, 2-1 Seiryo Machi, Sendai, Miyagi 9808575, Japan.
   [Kashihara, Kenichi] Okayama Kyokuto Hosp, Dept Neurol, 567-1 Kurata, Okayama 7038265, Japan.
   [Tsuboi, Yoshio] Fukuoka Univ, Fac Med, Dept Neurol, Higashi Ku, 3-1-1 Maidashi, Fukuoka 8128582, Japan.
   [Nomoto, Masahiro] Ehime Univ, Grad Sch Med, Dept Neurol & Clin Pharmacol, 454 Shizukawa, Tohon, Ehime 7910295, Japan.
   [Watanabe, Hirohisa] Nagoya Univ, Brain & Mind Res Ctr, Chikusa Ku, Furo Cho, Nagoya, Aichi 4648602, Japan.
   [Saiki, Hidemoto] Kitano Hosp, Dept Neurol, Tazuke Kofukai Med Res Inst, Kita Ku, 2-4-20 Ohgimachi, Osaka 5308480, Japan.
C3 Iwate Medical University; Juntendo University; Tohoku University; Fukuoka University; Ehime University; Nagoya University; Kitano Hospital
RP Maeda, T (corresponding author), Iwate Med Univ, Sch Med, Dept Internal Med, Div Neurol & Gerontol, 19-1 Uchimaru, Morioka, Iwate 0208505, Japan.
EM maeda@iwate-med.ac.jp; yshimo@juntendo.ac.jp; chiu@med.tohoku.ac.jp; yamaguchi@med.tohoku.ac.jp; kkashi@kyokuto.or.jp; tsuboi@cis.fukuoka-u.ac.jp; nomoto@m.ehime-u.ac.jp; nhattori@juntendo.ac.jp; nabe@med.nagoya-u.ac.jp; saiki@kuhp.kyoto-u.ac.jp
CR Antonini A, 2008, NEUROL SCI, V29, P61, DOI 10.1007/s10072-008-0863-z
   Barone P, 2009, MOVEMENT DISORD, V24, P1641, DOI 10.1002/mds.22643
   Brown RG, 2005, PARKINSONISM RELAT D, V11, P49, DOI 10.1016/j.parkreldis.2004.07.007
   Chaudhuri KR, 2006, MOVEMENT DISORD, V21, P916, DOI 10.1002/mds.20844
   Chaudhuri KR, 2006, LANCET NEUROL, V5, P235, DOI 10.1016/S1474-4422(06)70373-8
   Chen HL, 2015, TRANSL NEURODEGENER, V4, P0, DOI 10.1186/2047-9158-4-1
   Connolly BS, 2014, JAMA-J AM MED ASSOC, V311, P1670, DOI 10.1001/jama.2014.3654
   Gallagher DA, 2010, MOVEMENT DISORD, V25, P2493, DOI 10.1002/mds.23394
   GIBB WRG, 1988, J NEUROL NEUROSUR PS, V51, P745, DOI 10.1136/jnnp.51.6.745
   Goetz CG, 2007, MOVEMENT DISORD, V22, P41, DOI 10.1002/mds.21198
   Jenkinson C, 1997, PSYCHOL HEALTH, V12, P805, DOI 10.1080/08870449708406741
   Karlsen K, 1999, MOVEMENT DISORD, V14, P237, DOI 10.1002/1531-8257(199903)14:2<237::AID-MDS1006>3.3.CO;2-O
   Kashihara K, 2014, MOV DISORD CLIN PRAC, V1, P200, DOI 10.1002/mdc3.12058
   Krishnan S, 2011, MOVEMENT DISORD, V26, P2110, DOI 10.1002/mds.23826
   Martinez-Martin P, 2007, MOVEMENT DISORD, V22, P1623, DOI 10.1002/mds.21586
   Martinez-Martin P, 2012, J NEUROL, V259, P1639, DOI 10.1007/s00415-011-6392-3
   Martinez-Martin P, 2011, MOVEMENT DISORD, V26, P399, DOI 10.1002/mds.23462
   Miller IN, 2010, MOVEMENT DISORD, V25, P2695, DOI 10.1002/mds.23388
   Okuma Y, 2009, MOVEMENT DISORD, V24, P1977, DOI 10.1002/mds.22731
   PETO V, 1995, QUAL LIFE RES, V4, P241, DOI 10.1007/BF02260863
   Pont-Sunyer C, 2015, MOVEMENT DISORD, V30, P229, DOI 10.1002/mds.26077
   Qin ZH, 2009, PARKINSONISM RELAT D, V15, P767, DOI 10.1016/j.parkreldis.2009.05.011
   Seppi K, 2011, MOVEMENT DISORD, V26, PS42, DOI 10.1002/mds.23884
   Shulman LM, 2002, PARKINSONISM RELAT D, V8, P193, DOI 10.1016/S1353-8020(01)00015-3
   Solimeo S, 2008, J GERONTOL B-PSYCHOL, V63, PS42, DOI 10.1093/geronb/63.1.S42
   Thomas A, 2010, ANN NEUROL, V68, P400, DOI 10.1002/ana.22029
   Tomlinson CL, 2010, MOVEMENT DISORD, V25, P2649, DOI 10.1002/mds.23429
   VANHILTEN JJ, 1993, J NEUROL NEUROSUR PS, V56, P874, DOI 10.1136/jnnp.56.8.874
   Weintraub D, 2015, MOVEMENT DISORD, V30, P121, DOI 10.1002/mds.26016
   Weintraub D, 2010, ANN NEUROL, V68, P963, DOI 10.1002/ana.22164
NR 30
TC 38
Z9 38
U1 0
U2 9
PU ELSEVIER SCI LTD
PI OXFORD
PA THE BOULEVARD, LANGFORD LANE, KIDLINGTON, OXFORD OX5 1GB, OXON, ENGLAND
SN 1353-8020
EI 1873-5126
J9 PARKINSONISM RELAT D
JI Parkinsonism Relat. Disord.
PD MAY 15
PY 2017
VL 38
IS 
BP 54
EP 60
DI 10.1016/j.parkreldis.2017.02.024
PG 7
WC Clinical Neurology
SC Neurosciences & Neurology
GA EU7FL
UT WOS:000401200600010
PM 28279596
DA 2024-02-03
ER

PT J
AU Lei, HJ
   Huang, ZW
   Zhang, J
   Yang, Z
   Tan, EL
   Zhou, F
   Lei, BY
AF Lei, Haijun
   Huang, Zhongwei
   Zhang, Jian
   Yang, Zhang
   Tan, Ee-Leng
   Zhou, Feng
   Lei, Baiying
TI Joint detection and clinical score prediction in Parkinson's disease via multi-modal sparse learning
SO EXPERT SYSTEMS WITH APPLICATIONS
LA English
DT Article
DE Parkinson's disease; Feature selection; Classification; Prediction; Multi-modal data
ID mild cognitive impairment; smell identification test; dimensionality reduction; alzheimers-disease; automatic detection; feature-selection; classification; diagnosis; regression; connectivity
AB Parkinson's disease (PD) is the world's second most common progressive neurodegenerative disease. This disease is characterized by a combination of various non-motor symptoms (e.g., depression, olfactory, and sleep disturbance) and motor symptoms (e.g., bradykinesia, tremor, rigidity), therefore diagnosis and treatment of PD are usually complex. There are some machine learning techniques that automate PD diagnosis and predict clinical scores. These techniques are promising in assisting assessment of stage of pathology and predicting PD progression. However, existing PD research mainly focuses on single-function model (i.e., only classification or prediction) using one modality, which limits performance. In this work, we propose a novel feature selection framework based on multi-modal neuroimaging data for joint PD detection and clinical score prediction. Specifically, a unique objective function is designed to capture discriminative features which are used to train a support vector regression (SVR) model for predicting clinical score (e.g., sleep scores and olfactory scores), and a support vector classification (SVC) model for class label identification. We evaluate our method using a dataset of 208 subjects, which includes 56 normal controls (NC), 123 PD and 29 scans without evidence of dopamine deficit (SWEDD) via a 10 fold cross-validation strategy. Our experimental results demonstrate that multi-modal data effectively improves the performance in disease status identification and clinical scores prediction as compared to one single modality. Comparative analysis reveals that the proposed method outperforms state-of-art methods. (C) 2017 Elsevier Ltd. All rights reserved.
C1 [Lei, Haijun; Huang, Zhongwei; Zhang, Jian] Shenzhen Univ, Coll Comp Sci & Software Engn, Key Lab Serv Comp & Applicat, Guangdong Prov Key Lab Popular High Performance C, Shenzhen, Peoples R China.
   [Yang, Zhang] Shenzhen Univ, Sch Informat Engn, Shenzhen, Peoples R China.
   [Tan, Ee-Leng] Sesame World Technol, Beijing, Peoples R China.
   [Zhou, Feng] Georgia Inst Technol, George W Woodruff Sch Mech Engn, Atlanta, GA 30332 USA.
   [Lei, Baiying] Shenzhen Univ, Sch Biomed Engn, Natl Reg Key Technol Engn Lab Med Ultrasound, Guangdong Key Lab Biomed Measurements & Ultrasoun, Shenzhen, Peoples R China.
C3 Shenzhen University; Shenzhen University; University System of Georgia; Georgia Institute of Technology; Shenzhen University
RP Lei, BY (corresponding author), Shenzhen Univ, Sch Biomed Engn, Natl Reg Key Technol Engn Lab Med Ultrasound, Guangdong Key Lab Biomed Measurements & Ultrasoun, Shenzhen, Peoples R China.
EM lhj@szu.edu.cn; 2161230202@email.szu.edu.cn; 2140230404@email.szu.edu.cn; yangzhang120@163.com; etanel@ntu.edu.sg; fzhou35@gatech.edu; leiby@szu.edu.cn
FU China 863 program [2015AA015305]; National Natural Science Foundation of China [U1301252, 61402296, 61471243]; Guangdong Key Laboratory Project [2012A061400024]; Guangdong Medical Grant [B2016094]; Natural Science Foundation of Shenzhen [JCYJ20140418095735561, JCYJ20150731160834611]; Shenzhen Key Basic Research Project [JCYJ20150525092940986]; Open Fund Project of Fujian Provincial Key Laboratory of Information Processing and Intelligent Control (Minjiang University) [MJUKF201711]; National Natural Science Foundation of Shenzhen University [2016077]
CR Aerts Marjolein B, 2012, PRACT NEUROL, V12, P77, DOI 10.1136/practneurol-2011-000132
   Alexopoulos EC, 2010, HIPPOKRATIA, V14, P23
   Anemüller J, 2006, NEUROCOMPUTING, V69, P1502, DOI 10.1016/j.neucom.2005.12.029
   Ashburner J, 2007, NEUROIMAGE, V38, P95, DOI 10.1016/j.neuroimage.2007.07.007
   Baiying Lei, 2015, MACHINE LEARNING IN MEDICAL IMAGING. 6TH INTERNATIONAL WORKSHOP, V0, P0
   Basser PJ, 1996, J MAGN RESON SER B, V111, P209, DOI 10.1006/jmrb.1996.0086
   Belkin M, 2003, NEURAL COMPUT, V15, P1373, DOI 10.1162/089976603321780317
   Bendlin BB, 2012, PLOS ONE, V7, P0, DOI 10.1371/journal.pone.0037720
   Bhalchandra NA, 2015, I S BIOMED IMAGING, V0, PP963, DOI 10.1109/ISBI.2015.7164031
   Bowman FD, 2016, FRONT NEUROSCI-SWITZ, V10, P0, DOI 10.3389/fnins.2016.00131
   Cao H, 2011, AM J NEURORADIOL, V32, P1969, DOI 10.3174/ajnr.A2672
   Chang CC, 2011, ACM T INTEL SYST TEC, V2, P0, DOI 10.1145/1961189.1961199
   Chaudhuri KR, 2002, J NEUROL NEUROSUR PS, V73, P629, DOI 10.1136/jnnp.73.6.629
   Chen HL, 2016, NEUROCOMPUTING, V184, P131, DOI 10.1016/j.neucom.2015.07.138
   Cheng B, 2013, NEUROINFORMATICS, V11, P339, DOI 10.1007/s12021-013-9180-7
   Chu C, 2012, NEUROIMAGE, V60, P59, DOI 10.1016/j.neuroimage.2011.11.066
   Comella CL, 2007, MOVEMENT DISORD, V22, PS367, DOI 10.1002/mds.21682
   Diederich NJ, 2014, BRAIN, V137, P1838, DOI 10.1093/brain/awu094
   Dorsey ER, 2007, NEUROLOGY, V68, P384, DOI 10.1212/01.wnl.0000247740.47667.03
   DOTY RL, 1984, LARYNGOSCOPE, V94, P176, DOI 10.1288/00005537-198402000-00004
   Farrer MJ, 2006, NAT REV GENET, V7, P306, DOI 10.1038/nrg1831
   Feinsod M, 1998, DEPRESS ANXIETY, V7, P65
   Flexer A, 2015, NEUROCOMPUTING, V169, P281, DOI 10.1016/j.neucom.2014.11.084
   Garraux G, 2013, NEUROIMAGE-CLIN, V2, P883, DOI 10.1016/j.nicl.2013.06.004
   Godino-Llorente JI, 2006, IEEE T BIO-MED ENG, V53, P1943, DOI 10.1109/TBME.2006.871883
   GRIFFITHS PD, 1994, NEUROSCI LETT, V169, P68, DOI 10.1016/0304-3940(94)90358-1
   Guerrero R, 2014, LECT NOTES COMPUT SC, V8679, P77, DOI 10.1007/978-3-319-10581-9_10
   He XF, 2003, NINTH IEEE INTERNATIONAL CONFERENCE ON COMPUTER VISION, VOLS I AND II, PROCEEDINGS
   Hou YB, 2016, J NEUROL SCI, V366, P27, DOI 10.1016/j.jns.2016.04.030
   Huang L, 2016, NEUROBIOL AGING, V46, P180, DOI 10.1016/j.neurobiolaging.2016.07.005
   JOHNS MW, 1991, SLEEP, V14, P540, DOI 10.1093/sleep/14.6.540
   Kandiah N, 2014, PARKINSONISM RELAT D, V20, P1145, DOI 10.1016/j.parkreldis.2014.08.002
   Kordower JH, 2013, BRAIN, V136, P2419, DOI 10.1093/brain/awt192
   Lee SH, 2012, EXPERT SYST APPL, V39, P7338, DOI 10.1016/j.eswa.2012.01.084
   Lei BY, 2016, FRONT AGING NEUROSCI, V8, P0, DOI 10.3389/fnagi.2016.00077
   Lei BY, 2015, SCI REP-UK, V5, P0, DOI 10.1038/srep12818
   Liu F, 2014, NEUROIMAGE, V84, P466, DOI 10.1016/j.neuroimage.2013.09.015
   Liu J., 2009, P 25 C UNC ART INT, V0, P339
   Liu MX, 2016, IEEE T MED IMAGING, V35, P1463, DOI 10.1109/TMI.2016.2515021
   Liu X, 2013, NEUROIMAGE, V83, P148, DOI 10.1016/j.neuroimage.2013.06.033
   Long DP, 2012, PLOS ONE, V7, P0, DOI 10.1371/journal.pone.0040150
   Lu MH, 2015, COMPUT IND, V69, P61, DOI 10.1016/j.compind.2014.09.006
   Mahfuz N, 2015, ADV INTELL SYST, V355, P21, DOI 10.1007/978-3-319-17398-6_3
   Mao R, 2016, INT J MACH LEARN CYB, V7, P311, DOI 10.1007/s13042-016-0504-4
   Marek K, 2011, PROG NEUROBIOL, V95, P629, DOI 10.1016/j.pneurobio.2011.09.005
   Martínez-Murcia FJ, 2014, NEUROCOMPUTING, V126, P58, DOI 10.1016/j.neucom.2013.01.054
   Mateos G, 2010, IEEE T SIGNAL PROCES, V58, P5262, DOI 10.1109/TSP.2010.2055862
   Nagano-Saito A, 2014, NEUROBIOL AGING, V35, P223, DOI 10.1016/j.neurobiolaging.2013.06.025
   Nemmi F, 2015, NEUROBIOL AGING, V36, P424, DOI 10.1016/j.neurobiolaging.2014.07.010
   Nicastro N, 2016, PARKINSONISM RELAT D, V31, P53, DOI 10.1016/j.parkreldis.2016.07.002
   Nir TM, 2015, NEUROBIOL AGING, V36, PS132, DOI 10.1016/j.neurobiolaging.2014.05.037
   Özarslan E, 2005, MAGN RESON MED, V53, P866, DOI 10.1002/mrm.20411
   Perronnin F, 2010, LECT NOTES COMPUT SC, V6314, P143, DOI 10.1007/978-3-642-15561-1_11
   Picillo M, 2014, NEUROL SCI, V35, P379, DOI 10.1007/s10072-013-1522-6
   Prasad G, 2015, NEUROBIOL AGING, V36, PS121, DOI 10.1016/j.neurobiolaging.2014.04.037
   Prashanth R, 2014, EXPERT SYST APPL, V41, P3333, DOI 10.1016/j.eswa.2013.11.031
   Rana B, 2015, EXPERT SYST APPL, V42, P4506, DOI 10.1016/j.eswa.2015.01.062
   Rodríguez-Violante M, 2014, ARQ NEURO-PSIQUIAT, V72, P33
   Rohde GK, 2004, MAGN RESON MED, V51, P103, DOI 10.1002/mrm.10677
   Roweis ST, 2000, SCIENCE, V290, P2323, DOI 10.1126/science.290.5500.2323
   Ruinskiy D, 2007, IEEE T AUDIO SPEECH, V15, P838, DOI 10.1109/TASL.2006.889750
   Sadananthan SA, 2010, NEUROIMAGE, V49, P225, DOI 10.1016/j.neuroimage.2009.08.050
   Salamanca L, 2015, LECT NOTES COMPUT SC, V9350, P119, DOI 10.1007/978-3-319-24571-3_15
   Singh G, 2015, J NEUROSCI METH, V256, P30, DOI 10.1016/j.jneumeth.2015.08.011
   Summerfield C, 2005, ARCH NEUROL-CHICAGO, V62, P281, DOI 10.1001/archneur.62.2.281
   Tao R, 2009, LECT NOTES COMPUT SC, V5636, P664
   Tibshirani R, 1996, J ROY STAT SOC B, V58, P267, DOI 10.1111/j.2517-6161.1996.tb02080.x
   TOMBAUGH TN, 1992, J AM GERIATR SOC, V40, P922, DOI 10.1111/j.1532-5415.1992.tb01992.x
   Tzourio-Mazoyer N, 2002, NEUROIMAGE, V15, P273, DOI 10.1006/nimg.2001.0978
   Wang DQ, 2014, PATTERN RECOGN LETT, V45, P1, DOI 10.1016/j.patrec.2014.02.013
   Wang JW, 2013, INT CONF INFO SCI, V0, P54
   Xia JG, 2013, NEURAL REGEN RES, V8, P1276, DOI 10.3969/j.issn.1673-5374.2013.14.004
   YESAVAGE JA, 1988, PSYCHOPHARMACOL BULL, V24, P709
   Young J., 2012, P SOC PHOT INSTR ENG, V0, P83140
   Yuan M., 2006, JOURNAL OF THE ROYAL STATISTICAL SOCIETY, V0, P0
   Yuvaraj R, 2016, BEHAV BRAIN RES, V298, P248, DOI 10.1016/j.bbr.2015.10.036
   Zang YF, 2004, NEUROIMAGE, V22, P394, DOI 10.1016/j.neuroimage.2003.12.030
   Zang YF, 2007, BRAIN DEV-JPN, V29, P83, DOI 10.1016/j.braindev.2006.07.002
   Zhang DQ, 2012, NEUROIMAGE, V59, P895, DOI 10.1016/j.neuroimage.2011.09.069
   Zhu XF, 2016, BRAIN IMAGING BEHAV, V10, P818, DOI 10.1007/s11682-015-9430-4
   Zhu XF, 2016, IEEE T BIO-MED ENG, V63, P607, DOI 10.1109/TBME.2015.2466616
   Zhu XF, 2014, NEUROIMAGE, V100, P91, DOI 10.1016/j.neuroimage.2014.05.078
   Zhu XF, 2013, IEEE T MULTIMEDIA, V15, P633, DOI 10.1109/TMM.2012.2233723
   Zhu XF, 2013, PATTERN RECOGN, V46, P215, DOI 10.1016/j.patcog.2012.07.018
   Zhu XF, 2012, PATTERN RECOGN, V45, P3003, DOI 10.1016/j.patcog.2012.02.007
   Zhu X, 2014, ADV INTEL SYS RES, V75, P401
   Zou H, 2005, J R STAT SOC B, V67, P301, DOI 10.1111/j.1467-9868.2005.00503.x
NR 87
TC 33
Z9 34
U1 3
U2 64
PU PERGAMON-ELSEVIER SCIENCE LTD
PI OXFORD
PA THE BOULEVARD, LANGFORD LANE, KIDLINGTON, OXFORD OX5 1GB, ENGLAND
SN 0957-4174
EI 1873-6793
J9 EXPERT SYST APPL
JI Expert Syst. Appl.
PD SEP 1
PY 2017
VL 80
IS 
BP 284
EP 296
DI 10.1016/j.eswa.2017.03.038
PG 13
WC Computer Science, Artificial Intelligence; Engineering, Electrical & Electronic; Operations Research & Management Science
SC Computer Science; Engineering; Operations Research & Management Science
GA EU0QU
UT WOS:000400717200023
DA 2024-02-03
ER

PT J
AU Li, SY
   Wang, YL
   Liu, WW
   Lyu, DJ
   Wang, F
   Mao, CJ
   Yang, YP
   Hu, LF
   Liu, CF
AF Li, Si-Yue
   Wang, Ya-Li
   Liu, Wen-Wen
   Lyu, Dong-Jun
   Wang, Fen
   Mao, Cheng-Jie
   Yang, Ya-Ping
   Hu, Li-Fang
   Liu, Chun-Feng
TI Long-term Levodopa Treatment Accelerates the Circadian Rhythm Dysfunction in a 6-hydroxydopamine Rat Model of Parkinson's Disease
SO CHINESE MEDICAL JOURNAL
LA English
DT Article
DE Circadian Rhythm; Levodopa; Oxidopamine; Parkinson Disease
ID nonmotor symptoms; clock; sleep; expression; liver
AB Background: Parkinson's disease (PD) patients with long-term levodopa (L-DOPA) treatment are suffering from severe circadian dysfunction. However, it is hard to distinguish that the circadian disturbance in patients is due to the disease progression itself, or is affected by L-DOPA replacement therapy. This study was to investigate the role of L-DOPA on the circadian dysfunction in a rat model of PD. Methods: The rat model of PD was constructed by a bilateral striatal injection with 6-hydroxydopamine (6-OHDA), followed by administration of saline or 25 mg/kg L-DOPA for 21 consecutive days. Rotarod test, footprint test, and open-field test were carried out to evaluate the motor function. Striatum, suprachiasmatic nucleus (SCN), liver, and plasma were collected at 6:00, 12:00, 18:00, and 24:00. Quantitative real-time polymerase chain reaction was used to examine the expression of clock genes. Enzyme-linked immunosorbent assay was used to determine the secretion level of cortisol and melatonin. High-performance liquid chromatography was used to measure the neurotransmitters. Analysis of variance was used for data analysis. Results: L-DOPA alleviated the motor deficits induced by 6-OHDA lesions in the footprint and open-field test (P < 0.01, P < 0.001, respectively). After L-DOPA treatment, Bmall decreased in the SCN compared with 6-OHDA group at 12:00 (P < 0.01) and 24:00 (P < 0.001). In the striatum, the expression ofBmall, Rora was lower than that in the 6-OHDA group at 18:00 (P < 0.05) and L-DOPA seemed to delay the peak of Per2 to 24:00. In liver, L-DOPA did not affect the rhythmicity and expression of these clock genes (P > 0.05). In addition, the cortisol secretion was increased (P > 0.05), but melatonin was further inhibited after L-DOPAtreatment at 6:00 (P < 0.01). Conclusions: In the circadian system of advanced PD rat models, circadian dysfunction is not only contributed by the degeneration of the disease itself but also long-term L-DOPA therapy may further aggravate it.
C1 [Li, Si-Yue; Lyu, Dong-Jun; Mao, Cheng-Jie; Yang, Ya-Ping; Liu, Chun-Feng] Soochow Univ, Affiliated Hosp 2, Dept Neurol, Suzhou 215004, Jiangsu, Peoples R China.
   [Li, Si-Yue; Lyu, Dong-Jun; Mao, Cheng-Jie; Yang, Ya-Ping; Liu, Chun-Feng] Soochow Univ, Affiliated Hosp 2, Suzhou Clin Res Ctr Neurol Dis, Suzhou 215004, Jiangsu, Peoples R China.
   [Wang, Ya-Li; Liu, Wen-Wen; Lyu, Dong-Jun; Wang, Fen; Hu, Li-Fang; Liu, Chun-Feng] Soochow Univ, Inst Neurosci, Suzhou 215123, Jiangsu, Peoples R China.
C3 Soochow University - China; Soochow University - China; Soochow University - China
RP Liu, CF (corresponding author), Soochow Univ, Affiliated Hosp 2, Dept Neurol, Suzhou 215004, Jiangsu, Peoples R China.
EM liuchunfeng@suda.edu.cn
FU National Natural Science Foundation of China [91649114]; Jiangsu Provincial Special Program of Medical Science [BL2014042]; Plans for Graduate Research and Innovation in Colleges and Universities of Jiangsu Province [KYZZ15_0334]; Suzhou Clinical Research Center of Neurological Disease [Szzx201503]; Priority Academic Program Development of Jiangsu Higher Education Institutions; Jiangsu Provincial Medical Key Discipline Project
CR Belden WJ, 2008, CELL, V134, P212, DOI 10.1016/j.cell.2008.07.010
   Bellante F, 2016, ACTA NEUROL BELG, V116, P39, DOI 10.1007/s13760-015-0497-x
   Bonuccelli U, 2000, CLIN NEUROPHARMACOL, V23, P28, DOI 10.1097/00002826-200001000-00006
   Bordet R, 2003, CLIN NEUROPHARMACOL, V26, P65, DOI 10.1097/00002826-200303000-00005
   Breen DP, 2014, JAMA NEUROL, V71, P589, DOI 10.1001/jamaneurol.2014.65
   Damiola F, 2000, GENE DEV, V14, P2950, DOI 10.1101/gad.183500
   Faludi B, 2015, ORVOSI HETILAP, V156, P1091, DOI 10.1556/650.2015.30191
   Gong Y, 2014, SLEEP MED, V15, P647, DOI 10.1016/j.sleep.2013.12.021
   Harnod D, 2014, YONSEI MED J, V55, P1297, DOI 10.3349/ymj.2014.55.5.1297
   Hartmann A, 1997, NEUROBIOL AGING, V18, P285, DOI 10.1016/S0197-4580(97)80309-0
   Hood S, 2010, J NEUROSCI, V30, P14046, DOI 10.1523/JNEUROSCI.2128-10.2010
   Hu LF, 2010, AGING CELL, V9, P135, DOI 10.1111/j.1474-9726.2009.00543.x
   INOUYE SIT, 1994, NEUROSCI RES, V20, P109, DOI 10.1016/0168-0102(94)90029-9
   Lee JE, 2010, PARKINSONISM RELAT D, V16, P105, DOI 10.1016/j.parkreldis.2009.08.005
   Li SY, 2017, NEUROSCI BULL, V33, P62, DOI 10.1007/s12264-016-0089-7
   Lowrey PL, 2011, ADV GENET, V74, P175, DOI 10.1016/B978-0-12-387690-4.00006-4
   Mattam U, 2015, BIOGERONTOLOGY, V16, P109, DOI 10.1007/s10522-014-9541-0
   Norlinah MI, 2009, PARKINSONISM RELAT D, V15, P670, DOI 10.1016/j.parkreldis.2009.02.012
   Oh YS, 2013, J MOV DISORD, V6, P23, DOI 10.14802/jmd.13006
   Özekmekçi S, 2005, CLIN NEUROL NEUROSUR, V107, P306, DOI 10.1016/j.clineuro.2004.09.021
   Peirson SN, 2006, BIOCHEM BIOPH RES CO, V351, P800, DOI 10.1016/j.bbrc.2006.10.118
   Ren JP, 2009, CHINESE MED J-PEKING, V122, P2366, DOI 10.3760/cma.j.issn.0366-6999.2009.19.032
   SECKL JR, 1991, BRAIN RES, V561, P332, DOI 10.1016/0006-8993(91)91612-5
   SOWERS JR, 1984, J ENDOCRINOL INVEST, V7, P341, DOI 10.1007/BF03351014
   Stokkan KA, 2001, SCIENCE, V291, P490, DOI 10.1126/science.291.5503.490
   STRUCK LK, 1990, NEUROLOGY, V40, P467, DOI 10.1212/WNL.40.3_Part_1.467
   Videnovic A, 2014, NAT REV NEUROL, V10, P683, DOI 10.1038/nrneurol.2014.206
   Videnovic A, 2014, JAMA NEUROL, V71, P463, DOI 10.1001/jamaneurol.2013.6239
   Videnovic A, 2013, EXP NEUROL, V243, P45, DOI 10.1016/j.expneurol.2012.08.018
   Wang XH, 2015, CHINESE MED J-PEKING, V128, P3371, DOI 10.4103/0366-6999.171464
   WOLKOWITZ OM, 1994, PSYCHONEUROENDOCRINO, V19, P233, DOI 10.1016/0306-4530(94)90064-7
   Yu B, 2010, CHINESE MED J-PEKING, V123, P1436, DOI 10.3760/cma.j.issn.0366-6999.2010.11.016
   Yujnovsky I, 2006, P NATL ACAD SCI USA, V103, P6386, DOI 10.1073/pnas.0510691103
   Zhang ZX, 2005, LANCET, V365, P595, DOI 10.1016/S0140-6736(05)70801-1
NR 34
TC 21
Z9 22
U1 0
U2 11
PU LIPPINCOTT WILLIAMS & WILKINS
PI PHILADELPHIA
PA TWO COMMERCE SQ, 2001 MARKET ST, PHILADELPHIA, PA 19103 USA
SN 0366-6999
EI 2542-5641
J9 CHINESE MED J-PEKING
JI Chin. Med. J.
PD MAY 5
PY 2017
VL 130
IS 9
BP 1085
EP 1092
DI 10.4103/0366-6999.204920
PG 8
WC Medicine, General & Internal
SC General & Internal Medicine
GA ET8DJ
UT WOS:000400528300013
PM 28469105
DA 2024-02-03
ER

PT J
AU Mao, ZJ
   Liu, CC
   Ji, SQ
   Yang, QM
   Ye, HX
   Han, HY
   Xue, Z
AF Mao, Zhi-juan
   Liu, Chan-chan
   Ji, Su-qiong
   Yang, Qing-mei
   Ye, Hong-xiang
   Han, Hai-yan
   Xue, Zheng
TI Clinical characteristics of sleep disorders in patients with Parkinson's disease
SO JOURNAL OF HUAZHONG UNIVERSITY OF SCIENCE AND TECHNOLOGY-MEDICAL SCIENCES
LA English
DT Article
DE Parkinson's disease; sleep disorders; polysomnography; influencing factors
ID disturbances; dopamine; apnea; risk
AB In order to investigate the sleep quality and influencing factors in patients with Parkinson's disease (PD), 201 PD patients were enrolled and underwent extensive clinical evaluations. Subjective sleep evaluation was assessed using the Pittsburgh Sleep Quality Index (PSQI), and the Epworth Sleepiness Scale (ESS). It was found that poor sleep quality (77.11%) and excessive daytime sleepiness (32.34%) were commonly seen in PD patients and positively correlated with disease severity. Then 70 out of the 201 PD patients and 70 age- and sex-matched controls underwent a polysomnographic recording. The parameters were compared between PD group and control group and the influencing factors of sleep in PD patients were analyzed. The results showed that sleep efficiency (SE) was significantly decreased (P < 0.01), and sleep latency (SL) and the arousal index (AI) were increased (P < 0.05) in the PD group as compared with those in the control group. SE and total sleep time (TST) were positively correlated with the Hoehn and Yahr (H&Y) stage. There was significant difference in the extent of hypopnea and hypoxemia between the PD group and the control group (P < 0.05). Our results indicate that PD patients have an overall poor sleep quality and a high prevalence of sleep disorder, which may be correlated with the disease severity. Respiratory function and oxygen supply are also affected to a certain degree in PD patients.
C1 [Mao, Zhi-juan; Liu, Chan-chan; Ji, Su-qiong; Yang, Qing-mei; Ye, Hong-xiang; Xue, Zheng] Huazhong Univ Sci & Technol, Tongji Hosp, Dept Neurol, Tongji Med Coll, Wuhan 430030, Peoples R China.
   [Han, Hai-yan] Guangzhou Med Univ, Guangzhou Peoples Hosp 1, Dept Neurol, Guangzhou 510180, Guangdong, Peoples R China.
C3 Huazhong University of Science & Technology; Guangzhou Medical University
RP Xue, Z (corresponding author), Huazhong Univ Sci & Technol, Tongji Hosp, Dept Neurol, Tongji Med Coll, Wuhan 430030, Peoples R China.
EM zhijuanjoy@163.com; xuezheng@hotmail.com
FU National Natural Science Foundation of China [30700244]; Natural Science Foundation of Hubei Province [2012FFB02501]
CR Belaid H, 2014, J NEUROSCI, V34, P9124, DOI 10.1523/JNEUROSCI.0181-14.2014
   Berry RB, 2012, J CLIN SLEEP MED, V8, P597, DOI 10.5664/jcsm.2172
   Bjornarå KA, 2014, CLIN NEUROL NEUROSUR, V124, P37, DOI 10.1016/j.clineuro.2014.06.027
   Braak H, 2004, CELL TISSUE RES, V318, P121, DOI 10.1007/s00441-004-0956-9
   Chahine LM, 2013, PARKINSONISM RELAT D, V19, P859, DOI 10.1016/j.parkreldis.2013.05.009
   Chen JC, 2015, J SLEEP RES, V24, P432, DOI 10.1111/jsr.12289
   Comella CL, 2007, MOVEMENT DISORD, V22, PS367, DOI 10.1002/mds.21682
   Dhawan V, 2006, AGE AGEING, V35, P220, DOI 10.1093/ageing/afj087
   Diederich NJ, 2012, J NEUROL SCI, V314, P12, DOI 10.1016/j.jns.2011.10.025
   HUGHES AJ, 1992, J NEUROL NEUROSUR PS, V55, P181, DOI 10.1136/jnnp.55.3.181
   Kaynak D, 2005, EUR J NEUROL, V12, P199, DOI 10.1111/j.1468-1331.2004.00971.x
   Lima MMS, 2013, SLEEP MED REV, V17, P367, DOI 10.1016/j.smrv.2012.10.006
   Martinez-Ramirez D, 2015, PARKINSONS DIS-US, V2015, P0, DOI 10.1155/2015/570375
   Monti JM, 2008, PROG BRAIN RES, V172, P625, DOI 10.1016/S0079-6123(08)00929-1
   Ondo WG, 2001, NEUROLOGY, V57, P1392, DOI 10.1212/WNL.57.8.1392
   Peeraully T, 2012, MOVEMENT DISORD, V27, P1729, DOI 10.1002/mds.25197
   Petit D, 2004, J PSYCHOSOM RES, V56, P487, DOI 10.1016/j.jpsychores.2004.02.001
   Raggi A, 2013, REV NEUROSCIENCE, V24, P279, DOI 10.1515/revneuro-2013-0002
   Roberts RE, 2000, AM J PSYCHIAT, V157, P81, DOI 10.1176/ajp.157.1.81
   Suzuki K, 2011, PARKINSONS DIS-US, V2011, P0, DOI 10.4061/2011/219056
   Targa ADS, 2016, NEUROPHARMACOLOGY, V108, P161, DOI 10.1016/j.neuropharm.2016.04.018
   Tomlinson CL, 2010, MOVEMENT DISORD, V25, P2649, DOI 10.1002/mds.23429
   Trenkwalder C, 2011, MOVEMENT DISORD, V26, P90, DOI 10.1002/mds.23441
   VINCKEN WG, 1984, NEW ENGL J MED, V311, P438, DOI 10.1056/NEJM198408163110704
   Yeh NC, 2016, MEDICINE, V95, P0, DOI 10.1097/MD.0000000000002293
NR 25
TC 11
Z9 11
U1 0
U2 11
PU SPRINGER
PI NEW YORK
PA 233 SPRING ST, NEW YORK, NY 10013 USA
SN 1672-0733
EI 1993-1352
J9 J HUAZHONG U SCI-MED
JI J. Huazhong Univ. Sci. Tech.-Med.
PD FEB 15
PY 2017
VL 37
IS 1
BP 100
EP 104
DI 10.1007/s11596-017-1701-4
PG 5
WC Biochemistry & Molecular Biology
SC Biochemistry & Molecular Biology
GA EM6AO
UT WOS:000395395400016
PM 28224427
DA 2024-02-03
ER

PT J
AU Prasuhn, J
   Piskol, L
   Vollstedt, EJ
   Graf, J
   Schmidt, A
   Tadic, V
   Tunc, S
   Hampf, J
   Warrlich, E
   Bibergeil, C
   Hagenah, J
   Klein, C
   Kasten, M
   Brüggemann, N
AF Prasuhn, J.
   Piskol, L.
   Vollstedt, E. -J.
   Graf, J.
   Schmidt, A.
   Tadic, V.
   Tunc, S.
   Hampf, J.
   Warrlich, E.
   Bibergeil, C.
   Hagenah, J.
   Klein, C.
   Kasten, M.
   Brueggemann, N.
TI Non-motor symptoms and quality of life in subjects with mild parkinsonian signs
SO ACTA NEUROLOGICA SCANDINAVICA
LA English
DT Article
DE mild parkinsonian signs; prodromal Parkinson's disease; quality of life
ID cognitive impairment; disease; population; depression; association; prevalence; sleepiness; criteria; german; gender
AB Background: Mild parkinsonian signs (MPS) are frequent in the elderly population and associated with the presence of risk markers for Parkinson's disease (PD). Both MPS and non-motor signs may be present in prodromal PD and may significantly impair quality of life (QoL). Objective: To disentangle the contribution of motor impairment and extra-motor manifestations to QoL in subjects with MPS (n= 63), manifest PD (n= 69), disorders with motor symptoms due to non-neurodegenerative diseases (n= 213) and healthy controls (n= 258). Methods: Subjects with MPS, healthy controls, disease controls (patients with motor impairment due to, eg, arthrosis and spondylosis), and PD patients (total n= 603) were selected from a large epidemiological longitudinal study, the EPIPARK cohort. Motor function was determined using the UPDRSIII protocol, and information on depressive symptoms, anxiety, sleep, and QoL was assessed via rating scales and data were analyzed. Results: Depressive symptoms, anxiety, and sleep problems were equally frequent in the MPS group and controls. Health-related QoL was slightly reduced in the MPS group. Motor impairment and its extent was comparable between the MPS group and disease controls (UPDRSIII 5-6 points). Higher motor dysfunction was associated with lower QoL. Depressive symptoms, but not anxiety and daytime sleepiness, was significant predictors of general QoL, independent of motor function. Conclusions: Quality of life is slightly decreased in an elderly population with MPS. QoL is associated with severity of motor impairment but also with non-motor aspects, ie, depressive symptoms. Follow-up studies in large cohorts are warranted to determine the natural course of MPS and its impact on QoL.
C1 [Prasuhn, J.; Piskol, L.; Vollstedt, E. -J.; Graf, J.; Schmidt, A.; Tadic, V.; Tunc, S.; Hampf, J.; Warrlich, E.; Bibergeil, C.; Klein, C.; Kasten, M.; Brueggemann, N.] Univ Lubeck, Inst Neurogenet, Lubeck, Germany.
   [Vollstedt, E. -J.; Kasten, M.] Univ Lubeck, Dept Psychiat & Psychotherapy, Lubeck, Germany.
   [Graf, J.; Tadic, V.; Tunc, S.; Brueggemann, N.] Univ Lubeck, Dept Neurol, Lubeck, Germany.
   [Schmidt, A.] Hanns Eisler Sch Mus Berlin, Kurt Singer Inst Mus Physiol & Musicians Hlth, Berlin, Germany.
   [Schmidt, A.] Charite, Berlin Ctr Musicians Med, Berlin, Germany.
   [Hagenah, J.] Westkustenklinikum Heide, Dept Neurol, Heide, Germany.
C3 University of Lubeck; University of Lubeck; University of Lubeck; Free University of Berlin; Humboldt University of Berlin; Charite Universitatsmedizin Berlin
RP Brüggemann, N (corresponding author), Univ Lubeck, Dept Neurol, Lubeck, Germany.
EM norbert.brueggemann@neuro.uni-luebeck.de
FU Deutsche Forschungsgemeinschaft [KA 3179/2-1, CK 1134]; Hermann and Lilly Schilling Foundation
CR Aarsland D, 2012, NAT REV NEUROL, V8, P35, DOI 10.1038/nrneurol.2011.189
   Angermeyer C, 2002, Z MED PSYCHOL, V11, P44
   Bartusch SM, 2004, MONEAL COGNITIVE ASS, V0, P0
   Beck AT, 1996, J PERS ASSESS, V67, P588, DOI 10.1207/s15327752jpa6703_13
   Berg D, 2015, MOVEMENT DISORD, V30, P1600, DOI 10.1002/mds.26431
   Bloch KE, 1999, RESPIRATION, V66, P440, DOI 10.1159/000029408
   Braak H, 2004, CELL TISSUE RES, V318, P121, DOI 10.1007/s00441-004-0956-9
   Braak H, 2003, NEUROBIOL AGING, V24, P197, DOI 10.1016/S0197-4580(02)00065-9
   Brüggemann N, 2014, PARKINSONISM RELAT D, V20, P428, DOI 10.1016/j.parkreldis.2013.12.014
   de Rijk MC, 2000, NEUROLOGY, V54, P0
   GIBB WRG, 1988, J NEUROL NEUROSUR PS, V51, P745, DOI 10.1136/jnnp.51.6.745
   Hatate J, 2016, PARKINSONISM RELAT D, V26, P29, DOI 10.1016/j.parkreldis.2016.02.011
   JOHNS MW, 1991, SLEEP, V14, P540, DOI 10.1093/sleep/14.6.540
   Kasten M, 2013, INT J EPIDEMIOL, V42, P128, DOI 10.1093/ije/dys202
   Kasten M, 2012, MOVEMENT DISORD, V27, P754, DOI 10.1002/mds.24999
   Keezer MR, 2016, NEUROEPIDEMIOLOGY, V46, P222, DOI 10.1159/000444021
   Kritzinger C, 2015, BEHAV NEUROL, V2015, P0, DOI 10.1155/2015/961372
   Kuhner C, 2006, BDI 2 BECK DEPRESSIO, V0, P0
   Laux L., 1981, STATE TRAIT ANGSTINV, V0, P0
   Lerche S, 2015, PARKINSONISM RELAT D, V21, P126, DOI 10.1016/j.parkreldis.2014.11.018
   Lerche S, 2014, PLOS ONE, V9, P0, DOI 10.1371/journal.pone.0092878
   Li HJ, 2010, MOVEMENT DISORD, V25, P2740, DOI 10.1002/mds.23368
   Louis ED, 2005, ARCH NEUROL-CHICAGO, V62, P297, DOI 10.1001/archneur.62.2.297
   Louis ED, 2005, NEUROLOGY, V64, P1157, DOI 10.1212/01.WNL.0000156157.97411.5E
   Louis ED, 2007, MOVEMENT DISORD, V22, P1681, DOI 10.1002/mds.21433
   Mahoney JR, 2014, J NEUROL, V261, P1922, DOI 10.1007/s00415-014-7442-4
   Nasreddine ZS, 2005, J AM GERIATR SOC, V53, P695, DOI 10.1111/j.1532-5415.2005.53221.x
   Postuma RB, 2015, MOVEMENT DISORD, V30, P1591, DOI 10.1002/mds.26424
   Postuma RB, 2012, MOVEMENT DISORD, V27, P617, DOI 10.1002/mds.24996
   Pramstaller PP, 1999, J NEUROL, V246, P79, DOI 10.1007/s004150050312
   Schrag A, 2015, LANCET NEUROL, V14, P57, DOI 10.1016/S1474-4422(14)70287-X
   Spielberger C. D., 1983, MANUAL FOR THE STATE-TRAIT-ANXIETY INVENTORY: STAI (FORM Y), V0, P0
   Uemura Y, 2013, ACTA NEUROL SCAND, V128, P153, DOI 10.1111/ane.12089
   Van Den Eeden SK, 2003, AM J EPIDEMIOL, V157, P1015, DOI 10.1093/aje/kwg068
   Wada-Isoe K, 2016, J NEUROL SCI, V362, P7, DOI 10.1016/j.jns.2016.01.016
   Wooten GF, 2004, J NEUROL NEUROSUR PS, V75, P637, DOI 10.1136/jnnp.2003.020982
   Ylikoski A, 2017, ACTA NEUROL SCAND, V135, P459, DOI 10.1111/ane.12620
NR 37
TC 11
Z9 13
U1 0
U2 1
PU WILEY
PI HOBOKEN
PA 111 RIVER ST, HOBOKEN 07030-5774, NJ USA
SN 0001-6314
EI 1600-0404
J9 ACTA NEUROL SCAND
JI Acta Neurol. Scand.
PD NOV 15
PY 2017
VL 136
IS 5
BP 495
EP 500
DI 10.1111/ane.12760
PG 6
WC Clinical Neurology
SC Neurosciences & Neurology
GA FN2ZB
UT WOS:000415864000017
PM 28345787
DA 2024-02-03
ER

PT J
AU Azulay, JP
   Witjas, T
   Eusebio, A
AF Azulay, Jean-Philippe
   Witjas, Tatiana
   Eusebio, Alexandre
TI No motor signs in Parkinson's disease
SO PRESSE MEDICALE
LA French
DT Article
ID sleep behavior disorder; deep brain-stimulation; nonmotor fluctuations; autonomic dysfunction; symptoms; pain; fatigue; disturbances; epidemiology; pramipexole
AB In Parkinson's disease, motor signs have long been the main targets of the management of the disease. In recent years, non-motor disorders have elicited increasing interest. These disorders are under diagnosed and managed more difficultly than motor signs and are sometimes perceived as more disturbing by the patients. These signs are polymorphous, sometimes occurring before the motor symptoms but increase with the disease duration and complicating always the late stages. They may fluctuate as the motor signs, while being under the control of dopaminergic pathways, or be linked to the degeneration of other neuronal circuits. These clinical manifestations, whether or not fluctuating are classified into three major categories: psycho-cognitive including sleep disorders, autonomic and sensory.
C1 [Azulay, Jean-Philippe; Witjas, Tatiana; Eusebio, Alexandre] AP HM, Ctr Expert Malad Parkinson, Serv Neurol & Pathol Mouvement, F-13385 Marseille, France.
C3 Aix-Marseille Universite; Assistance Publique-Hopitaux de Marseille
RP Azulay, JP (corresponding author), AP HM, Ctr Expert Malad Parkinson, Serv Neurol & Pathol Mouvement, F-13385 Marseille, France.
EM jean-philippe.azulay@ap-hm.fr
CR Aarsland D, 2016, PARKINSONISM RELAT D, V22, PS144, DOI 10.1016/j.parkreldis.2015.09.034
   Abbott RD, 2001, NEUROLOGY, V57, P456, DOI 10.1212/WNL.57.3.456
   Allen RP, 2003, SLEEP MED, V4, P101, DOI 10.1016/S1389-9457(03)00010-8
   Amara AW, 2012, PARKINSONISM RELAT D, V18, P63, DOI 10.1016/j.parkreldis.2011.09.001
   Araki I, 2000, J UROLOGY, V164, P1640, DOI 10.1016/S0022-5347(05)67048-6
   Arnulf I, 2002, NEUROLOGY, V58, P1019, DOI 10.1212/WNL.58.7.1019
   Arnulf I, 2009, PARKINSONISM RELAT D, V15, PS101, DOI 10.1016/S1353-8020(09)70792-8
   Azulay JP, 2013, J NEURAL TRANSM, V120, P655, DOI 10.1007/s00702-012-0958-9
   Barone P, 2009, MOVEMENT DISORD, V24, P1641, DOI 10.1002/mds.22643
   Berg D, 2015, MOVEMENT DISORD, V30, P1600, DOI 10.1002/mds.26431
   Blanchard-Dauphin A, 2009, REV NEUROL (PARIS), V165 Spec No 1, P0
   Boeve BF, 2013, SLEEP MED, V14, P754, DOI 10.1016/j.sleep.2012.10.015
   Brefel-Courbon C, 2009, REV NEUROL (PARIS), V165 Spec No 2, P0
   Brown RG, 2005, PARKINSONISM RELAT D, V11, P49, DOI 10.1016/j.parkreldis.2004.07.007
   BROWN RG, 1990, J NEUROL NEUROSUR PS, V53, P480, DOI 10.1136/jnnp.53.6.480
   Buzas B, 2004, NEUROLOGY, V62, P2156, DOI 10.1212/01.WNL.0000130384.56476.75
   Chaudhuri KR, 2009, LANCET NEUROL, V8, P464, DOI 10.1016/S1474-4422(09)70068-7
   De Cock VC, 2007, BRAIN, V130, P450, DOI 10.1093/brain/awl363
   De Marinis M, 1991, FUNCT NEUROL, V6, P279
   Dewey RB, 2004, NEUROL CLIN, V22, PS127, DOI 10.1016/j.ncl.2004.05.006
   Dujardin K, 2012, REV NEUROL-FRANCE, V168, P598, DOI 10.1016/j.neurol.2012.05.002
   EDWARDS LL, 1991, MOVEMENT DISORD, V6, P151, DOI 10.1002/mds.870060211
   EDWARDS LL, 1992, NEUROLOGY, V42, P726, DOI 10.1212/WNL.42.4.726
   Eusebio A, 2013, J NEUROL NEUROSUR PS, V84, P868, DOI 10.1136/jnnp-2012-302387
   Fernandez HH, 2010, LANCET NEUROL, V9, P556, DOI 10.1016/S1474-4422(10)70114-9
   Ferreira JJ, 2000, LANCET, V355, P1333, DOI 10.1016/S0140-6736(00)02119-X
   Ford B, 1998, CLIN NEUROSCI, V5, P63
   Ford B, 2010, MOVEMENT DISORD, V25, PS98, DOI 10.1002/mds.22716
   Friedman JH, 2001, MOVEMENT DISORD, V16, P1120, DOI 10.1002/mds.1201
   Frucht S, 1999, NEUROLOGY, V52, P1908, DOI 10.1212/WNL.52.9.1908
   Giuffrida R, 2005, REV NEUROL-FRANCE, V161, P407, DOI 10.1016/S0035-3787(05)85070-2
   Goetz C G, 1986, MOV DISORD, V1, P45, DOI 10.1002/mds.870010106
   Homann CN, 2002, BMJ-BRIT MED J, V324, P1483, DOI 10.1136/bmj.324.7352.1483
   HOVESTADT A, 1989, J NEUROL NEUROSUR PS, V52, P329, DOI 10.1136/jnnp.52.3.329
   Kalbe E, 2016, J NEUROL NEUROSUR PS, V87, P1099, DOI 10.1136/jnnp-2016-313838
   Kaufmann H, 2014, NEUROLOGY, V0, P0
   Khoo TK, 2013, NEUROLOGY, V80, P276, DOI 10.1212/WNL.0b013e31827deb74
   MARSDEN CD, 1976, LANCET, V1, P292, DOI 10.1016/S0140-6736(76)91416-1
   Menza M, 2010, MOVEMENT DISORD, V25, PS117, DOI 10.1002/mds.22788
   Micieli G, 2003, NEUROL SCI, V24, PS32, DOI 10.1007/s100720300035
   Müller B, 2011, MOVEMENT DISORD, V26, P65, DOI 10.1002/mds.23387
   OSullivan SS, 2009, CNS DRUGS, V23, P157, DOI 10.2165/00023210-200923020-00005
   Oka H, 2007, BRAIN, V130, P2425, DOI 10.1093/brain/awm174
   Olson EJ, 2000, BRAIN, V123, P331, DOI 10.1093/brain/123.2.331
   Ondo WG, 2002, ARCH NEUROL-CHICAGO, V59, P421, DOI 10.1001/archneur.59.3.421
   Pal PK, 1999, PARKINSONISM RELAT D, V5, P1, DOI 10.1016/S1353-8020(99)00011-5
   Postuma RB, 2012, MOVEMENT DISORD, V27, P720, DOI 10.1002/mds.24939
   Richard IH, 1991, J NEUROPSYCHIATRY CL, V13, P35
   RILEY DE, 1993, NEUROLOGY, V43, P1459, DOI 10.1212/WNL.43.8.1459
   Rolinski M, 2012, COCHRANE DB SYST REV, V0, P0, DOI DOI 10.1002/14651858.CD006504.pub2
   Sakakibara R, 2001, AUTON NEUROSCI-BASIC, V92, P76, DOI 10.1016/S1566-0702(01)00295-8
   Schenck CH, 2013, SLEEP MED, V14, P744, DOI 10.1016/j.sleep.2012.10.009
   Schestatsky P, 2007, NEUROLOGY, V69, P2162, DOI 10.1212/01.wnl.0000295669.12443.d3
   Seppi K, 2011, MOVEMENT DISORD, V26, PS42, DOI 10.1002/mds.23884
   Siderowf A, 2012, MOVEMENT DISORD, V27, P608, DOI 10.1002/mds.24954
   Stocchi F, 1997, J NEUROL NEUROSUR PS, V62, P507, DOI 10.1136/jnnp.62.5.507
   Stocchi F, 2014, NEUROLOGY, V83, P215, DOI 10.1212/WNL.0000000000000587
   Swinn L, 2003, MOVEMENT DISORD, V18, P1459, DOI 10.1002/mds.10586
   Vercueil L, 1999, RESP PHYSIOL, V118, P163, DOI 10.1016/S0034-5687(99)00075-4
   Voon V, 2009, LANCET NEUROL, V8, P1140, DOI 10.1016/S1474-4422(09)70287-X
   Weiner P, 2002, CAN J NEUROL SCI, V29, P68, DOI 10.1017/S031716710000175X
   Weintraub D, 2010, ARCH NEUROL-CHICAGO, V67, P589, DOI 10.1001/archneurol.2010.65
   Witjas T, 2002, NEUROLOGY, V59, P408, DOI 10.1212/WNL.59.3.408
   Witjas T, 2007, MOVEMENT DISORD, V22, P1729, DOI 10.1002/mds.21602
   Wolters EC, 2006, J NEURAL TRANSM-SUPP, V0, P309
   Yu M, 2004, AM J GERIAT PSYCHIAT, V12, P221, DOI 10.1176/appi.ajgp.12.2.221
   Zesiewicz TA, 2010, NEUROLOGY, V74, P924, DOI 10.1212/WNL.0b013e3181d55f24
NR 67
TC 0
Z9 0
U1 0
U2 4
PU MASSON EDITEUR
PI MOULINEAUX CEDEX 9
PA 21 STREET CAMILLE DESMOULINS, ISSY, 92789 MOULINEAUX CEDEX 9, FRANCE
SN 0755-4982
EI 2213-0276
J9 PRESSE MED
JI Presse Med.
PD MAR 15
PY 2017
VL 46
IS 2
BP 195
EP 201
DI 10.1016/j.lpm.2016.11.015
PG 7
WC Medicine, General & Internal
SC General & Internal Medicine
GA EP4DB
UT WOS:000397329700010
PM 28063757
DA 2024-02-03
ER

PT J
AU Silva-Batista, C
   de Brito, LC
   Corcos, DM
   Roschel, H
   de Mello, MT
   Piemonte, MEP
   Tricoli, V
   Ugrinowitsch, C
AF Silva-Batista, Carla
   de Brito, Leandro C.
   Corcos, Daniel M.
   Roschel, Hamilton
   de Mello, Marco T.
   Piemonte, Maria E. P.
   Tricoli, Valmor
   Ugrinowitsch, Carlos
TI RESISTANCE TRAINING IMPROVES SLEEP QUALITY IN SUBJECTS WITH MODERATE PARKINSON'S DISEASE
SO JOURNAL OF STRENGTH AND CONDITIONING RESEARCH
LA English
DT Article
DE progressive exercise; muscle strength; nonmotor signs; daytime dysfunction; subjective sleep quality
ID randomized controlled-trial; systemic-lupus-erythematosus; older-adults; exercise; index; disorders; symptoms; strength; insomnia; state
AB The objectives of this study were to test if 12 weeks of progressive resistance training (RT) improves sleep quality and muscle strength in subjects with moderate Parkinson's disease (PD) and if sleep quality values of subjects with moderate PD are closer to those of age-matched healthy controls (HC) at posttraining. This was a randomized controlled trial conducted between March 2013 and September 2014. Twenty-two subjects with moderate PD were randomly assigned to a nonexercising control group (n = 11) or an RT group (n = 11). Thirty-one HC were not randomized to any group. The RT group performed a RT program twice a week for 12 weeks, whereas the control group made no change to their weekly routine. For subjects with PD, sleep quality (i.e., Pittsburgh Sleep Quality Index [PSQI]) and knee-extensor peak torque were assessed before and after 12 weeks of intervention; for HC, these outcomes were assessed at pretest only. There were differences between RT and control groups in PSQI scores, PSQI subscores(i.e., subjective sleep quality and daytime dysfunction), and knee-extensor peak torque at posttraining (p <= 0.05). After RT, the average subjects with PD showed lower (i.e., improved) PSQI scores than the average HC (p <= 0.05). A negative association was observed between changes in PSQI scores and changes in knee-extensor peak torque at posttraining (r = -0.58, p = 0.028). No adverse events were reported. The RT is recommended as an adjunct therapeutic method for improving sleep quality of subjects with moderate PD and moving these levels to those observed in HC.
C1 [Silva-Batista, Carla; Roschel, Hamilton; Tricoli, Valmor; Ugrinowitsch, Carlos] Univ Sao Paulo, Sch Phys Educ & Sport, Lab Adaptat Strength Training, Dept Sport, Sao Paulo, Brazil.
   [de Brito, Leandro C.] Univ Sao Paulo, Sch Phys Educ & Sport, Exercise Hemodynam Lab, Dept Biodynam Human Body Movement, Sao Paulo, Brazil.
   [Corcos, Daniel M.] Northwestern Univ, Dept Phys Therapy & Human Movement Sci, Chicago, IL 60611 USA.
   [Corcos, Daniel M.] Rush Univ, Med Ctr, Dept Neurol Sci, Chicago, IL 60612 USA.
   [de Mello, Marco T.] Univ Fed Sao Paulo, Ctr Psychobiol & Exercise Studies, Dept Psychobiol, Sao Paulo, Brazil.
   [Piemonte, Maria E. P.] Univ Sao Paulo, Fac Med Sci, Sao Paulo, Brazil.
C3 Universidade de Sao Paulo; Universidade de Sao Paulo; Northwestern University; Rush University; Universidade Federal de Sao Paulo (UNIFESP); Universidade de Sao Paulo
RP Silva-Batista, C (corresponding author), Univ Sao Paulo, Sch Phys Educ & Sport, Lab Adaptat Strength Training, Dept Sport, Sao Paulo, Brazil.
EM csilvabatista@usp.br
FU Brazil Parkinson Association's staff; Center for Psychobiology and Exercise Studies; Sao Paulo Research Foundation [FAPESP-2011/042423, 2012/03056-4, 2013/04970-4]; Coordination for the Improvement of Higher Education Personnel [CAPES-3095/2015-00]; National Council for Scientific and Technological Development [CNPq-406609/2015-2]; Fundacao de Amparo a Pesquisa do Estado de Sao Paulo (FAPESP) [12/03056-4] Funding Source: FAPESP
CR Barone P, 2009, MOVEMENT DISORD, V24, P1641, DOI 10.1002/mds.22643
   Braak H, 2003, NEUROBIOL AGING, V24, P197, DOI 10.1016/S0197-4580(02)00065-9
   Busková J, 2011, J NEUROL, V258, P2254, DOI 10.1007/s00415-011-6109-7
   BUYSSE DJ, 1989, PSYCHIAT RES, V28, P193, DOI 10.1016/0165-1781(89)90047-4
   Carpenter JS, 1998, J PSYCHOSOM RES, V45, P5, DOI 10.1016/S0022-3999(97)00298-5
   Chung S, 2013, J CLIN SLEEP MED, V9, P1131, DOI 10.5664/jcsm.3150
   Cohen J, 1988, STAT POWER ANAL BEHA, V0, PP29, DOI 10.4324/9780203771587
   Corcos DM, 2013, MOVEMENT DISORD, V28, P1230, DOI 10.1002/mds.25380
   Dhawan V, 2006, AGE AGEING, V35, P220, DOI 10.1093/ageing/afj087
   Fahn S, 1987, RECENT DEV PARKINSON, V2, P293, DOI 10.2490/JJRMC.47.791
   Ferris LT, 2005, J SPORT SCI MED, V4, P354
   Fleck SJ, 1999, J STRENGTH COND RES, V13, P82, DOI 10.1519/00124278-199902000-00015
   FOLSTEIN MF, 1975, J PSYCHIAT RES, V12, P189, DOI 10.1016/0022-3956(75)90026-6
   Hawkes CH, 2010, PARKINSONISM RELAT D, V16, P79, DOI 10.1016/j.parkreldis.2009.08.007
   Högl B, 2010, MOVEMENT DISORD, V25, P2704, DOI 10.1002/mds.23190
   HUGHES AJ, 1992, J NEUROL NEUROSUR PS, V55, P181, DOI 10.1136/jnnp.55.3.181
   Kumar S, 2002, MOVEMENT DISORD, V17, P775, DOI 10.1002/mds.10167
   Manabe K, 2000, GERONTOLOGY, V46, P318, DOI 10.1159/000022184
   Marinus J, 2003, SLEEP, V26, P1049, DOI 10.1093/sleep/26.8.1049
   Miossi R, 2012, ARTHRIT CARE RES, V64, P1159, DOI 10.1002/acr.21678
   OSullivan SS, 2011, J NEUROL NEUROSUR PS, V82, P620, DOI 10.1136/jnnp.2009.186874
   Olanow CW, 1999, ANNU REV NEUROSCI, V22, P123, DOI 10.1002/mds.23732
   Persch LN, 2009, CLIN BIOMECH, V24, P819, DOI 10.1016/j.clinbiomech.2009.07.012
   Pollak C P, 1990, J COMMUNITY HEALTH, V15, P123, DOI 10.1007/BF01321316
   Prado DML, 2013, ARTHRITIS RES THER, V15, P0, DOI 10.1186/ar4205
   Rye DB, 2002, NEUROLOGY, V58, P341, DOI 10.1212/WNL.58.3.341
   Schrempf W, 2014, J PARKINSON DIS, V4, P211, DOI 10.3233/JPD-130301
   Silva-Batista C, 2016, MED SCI SPORT EXER, V48, P1678, DOI 10.1249/MSS.0000000000000945
   Singh NA, 2005, J GERONTOL A-BIOL, V60, P768, DOI 10.1093/gerona/60.6.768
   Singh NA, 1997, SLEEP, V20, P95, DOI 10.1093/sleep/20.2.95
   Spira AP, 2012, J AM GERIATR SOC, V60, P1092, DOI 10.1111/j.1532-5415.2012.03968.x
   Tandberg E, 1999, MOVEMENT DISORD, V14, P922, DOI 10.1002/1531-8257(199911)14:6<922::AID-MDS1003>3.0.CO;2-7
   Tomlinson CL, 2010, MOVEMENT DISORD, V25, P2649, DOI 10.1002/mds.23429
   Uemura Y, 2009, J NEUROL SCI, V287, P36, DOI 10.1016/j.jns.2009.09.015
   Ugrinowitsch C, 2004, MED SCI SPORT EXER, V36, P2144, DOI 10.1249/01.MSS.0000147580.40591.75
   Wallerstein LF, 2012, J AGING PHYS ACTIV, V20, P171, DOI 10.1123/japa.20.2.171
   Wisor JP, 2001, J NEUROSCI, V21, P1787, DOI 10.1523/JNEUROSCI.21-05-01787.2001
   Ylikoski A, 2015, NEUROL SCI, V36, P2003, DOI 10.1007/s10072-015-2288-9
   Zesiewicz Theresa A, 2006, EXPERT REV NEUROTHER, V6, P1811, DOI 10.1586/14737175.6.12.1811
NR 39
TC 30
Z9 32
U1 1
U2 20
PU LIPPINCOTT WILLIAMS & WILKINS
PI PHILADELPHIA
PA TWO COMMERCE SQ, 2001 MARKET ST, PHILADELPHIA, PA 19103 USA
SN 1064-8011
EI 1533-4287
J9 J STRENGTH COND RES
JI J. Strength Cond. Res.
PD AUG 15
PY 2017
VL 31
IS 8
BP 2270
EP 2277
DI 10.1519/JSC.0000000000001685
PG 8
WC Sport Sciences
SC Sport Sciences
GA FC1RD
UT WOS:000406614200030
PM 27787472
DA 2024-02-03
ER

PT J
AU Diago, EB
   del Val, LJL
   Lasaosa, SS
   Garcia, EL
   Alebesque, AV
AF Bellosta Diago, E.
   Lopez del Val, L. J.
   Santos Lasaosa, S.
   Lopez Garcia, E.
   Vitoria Alebesque, A.
TI Association between REM sleep behaviour disorder and impulse control disorder in Parkinson's disease; patients with Parkinson's disease
SO NEUROLOGIA
LA Spanish
DT Article
DE Parkinson's disease; REM sleep behaviour disorder; Impulse control; disorder and related behaviours; Dopamine agonists; Single-Question; Screen for REM Sleep; Behavior Disorder; Parkinson's Disease; Impulsive-Compulsive; Disorders; Questionnaire
ID eye-movement sleep; symptoms
AB Introduction: The relationship between impulse control disorder (ICD) and REM sleep behaviour disorder (RBD) has not yet been clarified, and the literature reports contradictory results. Our purpose is to analyse the association between these 2 disorders and their presence in patients under dopaminergic treatment. Methods: A total of 73 patients diagnosed with Parkinson's disease and treated with a single dopamine agonist were included in the study after undergoing clinical assessment and completing the single-question screen for REM sleep behaviour disorder and the short version of the questionnaire for impulsive-compulsive behaviours in Parkinson's disease. Results: Mean age was 68.88 7.758 years. Twenty-six patients (35.6%) were classified as probable-RBD. This group showed a significant association with ICD (P=.001) and had a higher prevalence of non-tremor akinetic rigid syndrome and longer duration of treatment with levodopa and dopamine agonists than the group without probable-RBD. We found a significant correlation between the use of oral dopamine agonists and ICD. Likewise, patients treated with oral dopamine agonists demonstrated a greater tendency toward presenting probable-RBD than patients taking dopamine agonists by other routes; the difference was non-significant. Conclusions: The present study confirms the association between RBD and a higher risk of developing symptoms of ICD in Parkinson's disease. (C) 2016 Sociedad Espanola de Neurologia. Published by Elsevier Espana, S.L.U.
C1 [Bellosta Diago, E.; Lopez del Val, L. J.; Santos Lasaosa, S.; Lopez Garcia, E.; Vitoria Alebesque, A.] Hosp Clin Lozano Blesa, Serv Neurol, Zaragoza, Spain.
C3 Lozano Blesa University Clinical Hospital
RP Diago, EB (corresponding author), Hosp Clin Lozano Blesa, Serv Neurol, Zaragoza, Spain.
EM elenabellosta@hotmail.com
CR [Anonymous], 2000, DSM 4 DIAGN STAT MAN, V0, P0
   Bayard S, 2014, PARKINSONISM RELAT D, V20, P1411, DOI 10.1016/j.parkreldis.2014.09.020
   Fantini ML, 2015, J NEUROL NEUROSUR PS, V86, P174, DOI 10.1136/jnnp-2014-307904
   Garcia-Ruiz PJ, 2014, J NEUROL NEUROSUR PS, V85, P841, DOI 10.1136/jnnp-2013-306787
   Hassan A, 2011, PARKINSONISM RELAT D, V17, P260, DOI 10.1016/j.parkreldis.2011.01.009
   HUGHES AJ, 1992, J NEUROL NEUROSUR PS, V55, P181, DOI 10.1136/jnnp.55.3.181
   Iranzo A, 2005, NEUROLOGY, V65, P247, DOI 10.1212/01.wnl.0000168864.97813.e0
   Iranzo A, 2006, ANN NEUROL, V59, P178, DOI 10.1002/ana.20693
   Isaias IU, 2008, MOVEMENT DISORD, V23, P411, DOI 10.1002/mds.21872
   Kim YE, 2014, PARKINSONISM RELAT D, V20, P1081, DOI 10.1016/j.parkreldis.2014.03.022
   Kim YE, 2014, J PARKINSON DIS, V4, P237, DOI 10.3233/JPD-130293
   Maquet P, 1996, NATURE, V383, P163, DOI 10.1038/383163a0
   Martinez-Martin P, 2009, NEUROLOGY, V73, P1584, DOI 10.1212/WNL.0b013e3181c0d416
   Olivares Romero J, 2014, REV ESP TRAS MOV, V6, P6
   Pagonabarraga J, 2015, PARKINSONS DIS-US, V2015, P0, DOI 10.1155/2015/131508
   Poletti M, 2013, J CLIN PSYCHOPHARM, V33, P691, DOI 10.1097/JCP.0b013e3182979830
   Postuma Ronald B, 2012, MOV DISORD, V27, P913, DOI 10.1002/mds.25037
   Tomlinson CL, 2010, MOVEMENT DISORD, V25, P2649, DOI 10.1002/mds.23429
   Weintraub D, 2010, ARCH NEUROL-CHICAGO, V67, P589, DOI 10.1001/archneurol.2010.65
   Weintraub D, 2009, MOVEMENT DISORD, V24, P1461, DOI 10.1002/mds.22571
   Wilson DIG, 2009, EUR J NEUROSCI, V30, P504, DOI 10.1111/j.1460-9568.2009.06836.x
NR 21
TC 7
Z9 7
U1 0
U2 4
PU ELSEVIER ESPANA SLU
PI BARCELONA
PA AV JOSEP TARRADELLAS, 20-30, 1ERA PLANTA, BARCELONA, CP-08029, SPAIN
SN 0213-4853
EI 1578-1968
J9 NEUROLOGIA
JI Neurologia
PD OCT 15
PY 2017
VL 32
IS 8
BP 494
EP 499
DI 10.1016/j.nr1.2016.02.008
PG 6
WC Clinical Neurology
SC Neurosciences & Neurology
GA FI0YM
UT WOS:000411655700002
DA 2024-02-03
ER

PT J
AU Wang, Y
   Shen, Y
   Xiong, KP
   He, PC
   Mao, CJ
   Li, J
   Wang, FY
   Wang, YL
   Huang, JY
   Liu, CF
AF Wang, Yi
   Shen, Yun
   Xiong, Kang-Ping
   He, Pei-Cheng
   Mao, Cheng-Jie
   Li, Jie
   Wang, Fu-Yu
   Wang, Ya-Li
   Huang, Jun-Ying
   Liu, Chun-Feng
TI Tonic Electromyogram Density in Multiple System Atrophy with Predominant Parkinsonism and Parkinson's Disease
SO CHINESE MEDICAL JOURNAL
LA English
DT Article
DE Multiple System Atrophy with Predominant Parkinsonism; Parkinson's Disease; Polysomnography; Tonic Chin Electromyogram Density
ID sleep behavior disorder; rem-sleep; neurodegenerative disease; diagnosis; antidepressants; severity; features; atonia; onset
AB Background: Both Parkinson's disease (PD) and multiple system atrophy (MSA) have associated sleep disorders related to the underlying neurodegenerative pathology. Clinically, MSA with predominant parkinsonism (MSA-P) resembles PD in the manifestation of prominent parkinsonism. Whether the amount of rapid eye movement (REM) sleep without atonia could be a potential marker for differentiating MSA-P from PD has not been thoroughly investigated. This study aimed to examine whether sleep parameters could provide a method for differentiating MSA-P from PD. Methods: This study comprised 24 MSA-P patients and 30 PD patients, and they were of similar age, gender, and REM sleep behavior disorder (RBD) prevalence. All patients underwent clinical evaluation and one night of video-polysomnography recording. The tonic and phasic chin electromyogram (EMG) activity was manually quantified during REM sleep of each patient. We divided both groups in terms of whether they had RBD to make subgroup analysis. Results: No significant difference between MSA-P group and PD group had been found in clinical characteristics and sleep architecture. However, MSA-P patients had higher apnea-hypopnea index (AHI; 1.15 [0.00, 8.73]/h vs. 0.00 [0.00, 0.55]/h, P = 0.024) and higher tonic chin EMG density (34.02 [18.48,57.18]% vs. 8.40 [3.11, 13.06]%, P < 0.001) as compared to PD patients. Subgroup analysis found that tonic EMG density in MSA+RBD subgroup was higher than that in PD+RBD subgroup (55.04 [26.81, 69.62]% vs. 11.40 [8.51, 20.41]%, P < 0.001). Furthermore, no evidence of any difference in tonic EMG density emerged between PD + RBD and MSA - RBD subgroups (P > 0.05). Both disease duration (P = 0.056) and AHI (P = 0.051) showed no significant differences during subgroup analysis although there was a trend toward longer disease duration in PD + RBD subgroup and higher AHI in MSA -RBD subgroup. Stepwise multiple linear regression analysis identified the presence of MSA-P (beta=0.552, P < 0.001) and RBD (beta=0.433, P < 0.001) as predictors of higher tonic EMG density. Conclusion: Tonic chin EMG density could be a potential marker for differentiating MSA-P from PD.
C1 [Wang, Yi; Shen, Yun; Xiong, Kang-Ping; He, Pei-Cheng; Mao, Cheng-Jie; Li, Jie; Wang, Fu-Yu; Wang, Ya-Li; Huang, Jun-Ying; Liu, Chun-Feng] Soochow Univ, Affiliated Hosp 2, Dept Neurol, 1055 Sanxiang Rd, Suzhou 215004, Jiangsu, Peoples R China.
   [Wang, Yi; Shen, Yun; Xiong, Kang-Ping; He, Pei-Cheng; Mao, Cheng-Jie; Li, Jie; Wang, Fu-Yu; Wang, Ya-Li; Huang, Jun-Ying; Liu, Chun-Feng] Soochow Univ, Affiliated Hosp 2, Sleep Ctr, 1055 Sanxiang Rd, Suzhou 215004, Jiangsu, Peoples R China.
   [Wang, Yi; Shen, Yun; Xiong, Kang-Ping; He, Pei-Cheng; Mao, Cheng-Jie; Li, Jie; Wang, Fu-Yu; Wang, Ya-Li; Huang, Jun-Ying; Liu, Chun-Feng] Soochow Univ, Affiliated Hosp 2, Suzhou Clin Res Ctr Neurol Dis, Suzhou 215004, Jiangsu, Peoples R China.
   [Wang, Ya-Li; Liu, Chun-Feng] Soochow Univ, Inst Neurosci, Suzhou 215123, Jiangsu, Peoples R China.
C3 Soochow University - China; Soochow University - China; Soochow University - China; Soochow University - China
RP Liu, CF (corresponding author), Soochow Univ, Affiliated Hosp 2, Dept Neurol, 1055 Sanxiang Rd, Suzhou 215004, Jiangsu, Peoples R China.; Liu, CF (corresponding author), Soochow Univ, Affiliated Hosp 2, Sleep Ctr, 1055 Sanxiang Rd, Suzhou 215004, Jiangsu, Peoples R China.
EM liuchunfeng@suda.edu.cn
FU Jiangsu Provincial Special Program of Medical Science [BL2014042]; Suzhou Clinical Research Center of Neurological Disease [Szzx201503]; Suzhou Clinical Key Disease Diagnosis and Treatment Technology Foundation [LCZX201304]; Priority Academic Program Development of Jiangsu Higher Education Institutions (PAPD)
CR Abbott SM, 2014, MOV DISORD CLIN PRAC, V1, P89, DOI 10.1002/mdc3.12025
   Benarroch EE, 2013, NEUROLOGY, V80, P1148, DOI 10.1212/WNL.0b013e3182886a76
   Boeve BF, 2007, BRAIN, V130, P2770, DOI 10.1093/brain/awm056
   Chahine LM, 2014, PARKINSONISM RELAT D, V20, P766, DOI 10.1016/j.parkreldis.2014.04.011
   Ding Y, 2016, CHINESE MED J-PEKING, V129, P2173, DOI 10.4103/0366-6999.189903
   Frauscher B, 2012, SLEEP, V35, P835, DOI 10.5665/sleep.1886
   Gilman S, 2008, NEUROLOGY, V71, P670, DOI 10.1212/01.wnl.0000324625.00404.15
   Gjerstad MD, 2008, J NEUROL NEUROSUR PS, V79, P387, DOI 10.1136/jnnp.2007.116830
   Gong Y, 2014, SLEEP MED, V15, P647, DOI 10.1016/j.sleep.2013.12.021
   Howell MJ, 2015, JAMA NEUROL, V72, P707, DOI 10.1001/jamaneurol.2014.4563
   HUGHES AJ, 1992, J NEUROL NEUROSUR PS, V55, P181, DOI 10.1136/jnnp.55.3.181
   Iranzo A, 2005, NEUROLOGY, V65, P247, DOI 10.1212/01.wnl.0000168864.97813.e0
   McCarter SJ, 2015, SLEEP, V38, P907, DOI 10.5665/sleep.4738
   Montplaisir J, 2010, MOVEMENT DISORD, V25, P2044, DOI 10.1002/mds.23257
   Nomura T, 2011, PSYCHIAT CLIN NEUROS, V65, P264, DOI 10.1111/j.1440-1819.2011.02201.x
   Postuma RB, 2010, NEUROLOGY, V74, P239, DOI 10.1212/WNL.0b013e3181ca0166
   Shen Y, 2015, CLIN NEUROPHYSIOL, V126, P1198, DOI 10.1016/j.clinph.2014.09.014
   Suzuki K, 2015, CURR NEUROL NEUROSCI, V15, P0, DOI 10.1007/s11910-015-0525-5
   Tachibana N, 2004, SLEEP MED, V5, P155, DOI 10.1016/j.sleep.2003.09.007
   Takakusaki K, 2011, ARCH ITAL BIOL, V149, P383, DOI 10.4449/aib.v149i4.1383
   Tomlinson CL, 2010, MOVEMENT DISORD, V25, P2649, DOI 10.1002/mds.23429
   Videnovic A, 2013, EXP NEUROL, V243, P45, DOI 10.1016/j.expneurol.2012.08.018
   Winkelman JW, 2004, SLEEP, V27, P317, DOI 10.1093/sleep/27.2.317
   Zhang JH, 2008, SLEEP, V31, P1179
   Zhang JR, 2016, CHINESE MED J-PEKING, V129, P379, DOI 10.4103/0366-6999.176077
   Zhou JY, 2014, SLEEP MED, V15, P654, DOI 10.1016/j.sleep.2013.12.020
NR 26
TC 11
Z9 13
U1 0
U2 6
PU MEDKNOW PUBLICATIONS & MEDIA PVT LTD
PI MUMBAI
PA B-9, KANARA BUSINESS CENTRE, OFF LINK RD, GHAKTOPAR-E, MUMBAI, 400075, INDIA
SN 0366-6999
EI 
J9 CHINESE MED J-PEKING
JI Chin. Med. J.
PD MAR 20
PY 2017
VL 130
IS 6
BP 684
EP 690
DI 10.4103/0366-6999.201603
PG 7
WC Medicine, General & Internal
SC General & Internal Medicine
GA EQ1HO
UT WOS:000397820800010
PM 28303851
DA 2024-02-03
ER

PT J
AU Li, K
   Li, SH
   Su, W
   Chen, HB
AF Li, Kai
   Li, Shu-Hua
   Su, Wen
   Chen, Hai-Bo
TI Diagnostic accuracy of REM sleep behaviour disorder screening questionnaire: a meta-analysis
SO NEUROLOGICAL SCIENCES
LA English
DT Article
DE REM sleep behaviour disorder; REM sleep behaviour disorder screening questionnaire; Diagnostic accuracy; Parkinson's disease
ID parkinsons-disease; validation; insomnia; utility; rbdsq; apnea; need
AB A screening tool can greatly facilitate the identification of individuals with rapid eye movement (REM) sleep behaviour disorder (RBD). Currently, the REM sleep behaviour disorder screening questionnaire (RBDSQ) is widely used, but its diagnostic accuracy has varied across previous studies. The aim of the present study was to systematically assess the diagnostic performance of the RBDSQ. We comprehensively searched for studies that evaluated the diagnostic performance of the RBDSQ. A bivariate mixed-effects model was used to summarize the diagnostic accuracy of the RBDSQ. Subgroup analyses were performed according to the study design and the different populations included in the studies. Ten studies were included. Using a cutoff value of 5, the pooled sensitivity, specificity, positive likelihood ratio, negative likelihood ratio, and diagnostic odds ratio were 0.91 (95% CI 0.85-0.95), 0.77 (95% CI 0.66-0.85), 4.00 (95% CI 2.60-6.10), 0.12 (95% CI 0.07-0.19), and 34 (95% CI 16-71), respectively. A subgroup analysis revealed that the RBDSQ had excellent diagnostic accuracy for RBD screening in the general population. However, its performance in specific patient populations, especially patients with Parkinson's disease, was less satisfactory. In conclusion, the RBDSQ is an effective diagnostic screening tool for RBD in the general population, but its performance in subjects with specific neurological disorders requires more comprehensive assessments.
C1 [Li, Kai; Li, Shu-Hua; Su, Wen; Chen, Hai-Bo] Beijing Hosp, Dept Neurol, Natl Ctr Gerontol, 1 DaHua Rd, Beijing 100730, Peoples R China.
   [Li, Kai] Tech Univ Dresden, Univ Hosp Carl Gustav Carus, Dept Neurol, Ctr Clin Neurosci, Fetscherstr 74, D-01307 Dresden, Germany.
C3 Beijing Hospital; Technische Universitat Dresden; Carl Gustav Carus University Hospital
RP Su, W; Chen, HB (corresponding author), Beijing Hosp, Dept Neurol, Natl Ctr Gerontol, 1 DaHua Rd, Beijing 100730, Peoples R China.
EM suwendy@126.com; chenhb_bjh@hotmail.com
FU Beijing Hospital, National Center of Gerontology, China [bj-2015-027, 211-2016009]
CR Chahine LM, 2017, SLEEP MED REV, V35, P33, DOI 10.1016/j.smrv.2016.08.001
   Chahine LM, 2013, MOVEMENT DISORD, V28, P1146, DOI 10.1002/mds.25438
   Cömert IT, 2016, BEHAV NEUROL, V2016, P0, DOI 10.1155/2016/8341651
   Frauscher B, 2010, SLEEP MED, V11, P167, DOI 10.1016/j.sleep.2009.03.011
   Iranzo A, 2016, LANCET NEUROL, V15, P405, DOI 10.1016/S1474-4422(16)00057-0
   Kang SH, 2013, SLEEP, V36, P1147, DOI 10.5665/sleep.2874
   Lee SA, 2015, J NEUROL SCI, V358, P328, DOI 10.1016/j.jns.2015.09.347
   Lim DC, 2017, ANNU REV MED, V68, P99, DOI 10.1146/annurev-med-042915-102623
   Manni R, 2011, SLEEP MED, V12, PS50, DOI 10.1016/j.sleep.2011.10.011
   Marelli S, 2016, J NEUROL, V263, P2470, DOI 10.1007/s00415-016-8285-y
   Miyamoto T, 2009, SLEEP MED, V10, P1151, DOI 10.1016/j.sleep.2009.05.007
   Nomura T, 2011, SLEEP MED, V12, P711, DOI 10.1016/j.sleep.2011.01.015
   Ohayon MM, 2002, SLEEP MED REV, V6, P97, DOI 10.1053/smrv.2002.0186
   Olson EJ, 2000, BRAIN, V123, P331, DOI 10.1093/brain/123.2.331
   Postuma RB, 2009, NEUROLOGY, V72, P1296, DOI 10.1212/01.wnl.0000340980.19702.6e
   Stiasny-Kolster K, 2007, MOVEMENT DISORD, V22, P2386, DOI 10.1002/mds.21740
   Stiasny-Kolster K, 2015, SLEEP MED, V16, P186, DOI 10.1016/j.sleep.2014.08.014
   Wang Y, 2015, J CLIN NEUROSCI, V22, P1420, DOI 10.1016/j.jocn.2015.03.008
   White C, 2012, J CLIN SLEEP MED, V8, P133, DOI 10.5664/jcsm.1762
   Whiting PF, 2011, ANN INTERN MED, V155, P529, DOI 10.7326/0003-4819-155-8-201110180-00009
   Ylikoski A, 2015, NEUROL SCI, V36, P2003, DOI 10.1007/s10072-015-2288-9
   Yong MH, 2011, PLOS ONE, V6, P0, DOI 10.1371/journal.pone.0022511
   Zha S, 2016, J DIAGN CONCEPTS PRA, V15, P258
NR 23
TC 28
Z9 29
U1 0
U2 9
PU SPRINGER-VERLAG ITALIA SRL
PI MILAN
PA VIA DECEMBRIO, 28, MILAN, 20137, ITALY
SN 1590-1874
EI 1590-3478
J9 NEUROL SCI
JI Neurol. Sci.
PD JUN 15
PY 2017
VL 38
IS 6
BP 1039
EP 1046
DI 10.1007/s10072-017-2886-9
PG 8
WC Clinical Neurology; Neurosciences
SC Neurosciences & Neurology
GA EX6LN
UT WOS:000403353900016
PM 28314940
DA 2024-02-03
ER

PT J
AU Zhou, JY
   Zhang, JH
   Lam, SP
   Chan, JWY
   Mok, V
   Chan, A
   Li, SX
   Liu, YP
   Tang, XD
   Yung, WH
   Wing, YK
AF Zhou, Junying
   Zhang, Jihui
   Lam, Siu Ping
   Chan, Joey W. Y.
   Mok, Vincent
   Chan, Anne
   Li, Shirley Xin
   Liu, Yaping
   Tang, Xiangdong
   Yung, Wing Ho
   Wing, Yun Kwok
TI Excessive Daytime Sleepiness Predicts Neurodegeneration in Idiopathic REM Sleep Behavior Disorder
SO SLEEP
LA English
DT Article
DE REM sleep behavior disorder; excessive daytime sleepiness; neurodegenerative disease; Parkinson's disease; dementia
ID lewy body disease; parkinsons-disease; diagnosis; alzheimers; dementia; management; body; apnea; risk
AB Study Objectives: To determine the association of excessive daytime sleepiness (EDS) with the conversion of neurodegenerative diseases in patients with idiopathic REM sleep behavior disorder (iRBD). Methods: A total of 179 patients with iRBD (79.1% males, mean age = 66.3 +/- 9.8 years) were consecutively recruited. Forty-five patients with Epworth Sleepiness Scale score = 14 were defined as having EDS. Demographic, clinical, and polysomnographic data were compared between iRBD patients with and without EDS. The risk of developing neurodegenerative diseases was examined using Cox proportional hazards model. Results: After a mean follow-up of 5.8 years (SD = 4.3 years), 50 (27.9%) patients developed neurodegenerative diseases. There was a significantly higher proportion of conversion in patients with EDS compared to those without EDS (42.2 % vs. 23.1%, p = .01). EDS significantly predicted an increased risk of developing neurodegenerative diseases (adjusted hazard ratios [ HR] = 2.56, 95% confidence interval [ CI] 1.37 to 4.77) after adjusting for age, sex, body mass index, current depression, obstructive sleep apnea, and periodic limb movements during sleep. Further analyses demonstrated that EDS predicted the conversion of Parkinson's disease (PD) (adjusted HR = 3.55, 95% CI 1.59 to 7.89) but not dementia (adjusted HR = 1.48, 95% CI 0.44 to 4.97). Conclusions: EDS is associated with an increased risk of developing neurodegenerative diseases, especially PD, in patients with iRBD. Our findings suggest that EDS is a potential clinical biomarker of alpha-synucleinopathies in iRBD.
C1 [Zhou, Junying; Zhang, Jihui; Lam, Siu Ping; Chan, Joey W. Y.; Liu, Yaping; Wing, Yun Kwok] Chinese Univ Hong Kong, Dept Psychiat, Fac Med, Shatin, Hong Kong, Peoples R China.
   [Zhou, Junying; Tang, Xiangdong] Sichuan Univ, West China Hosp, Sleep Med Ctr, Chengdu, Sichuan, Peoples R China.
   [Mok, Vincent; Chan, Anne] Chinese Univ Hong Kong, Dept Med & Therapeut, Fac Med, Shatin, Hong Kong, Peoples R China.
   [Li, Shirley Xin] Univ Hong Kong, Dept Psychol, Sleep Res Clin & Lab, Pokfulam Rd, Hong Kong, Hong Kong, Peoples R China.
   [Li, Shirley Xin] Univ Hong Kong, State Key Lab Brain & Cognit Sci, Pokfulam Rd, Hong Kong, Hong Kong, Peoples R China.
   [Yung, Wing Ho] Chinese Univ Hong Kong, Sch Biomed Sci, Fac Med, Shatin, Hong Kong, Peoples R China.
C3 Chinese University of Hong Kong; Sichuan University; Chinese University of Hong Kong; University of Hong Kong; University of Hong Kong; Chinese University of Hong Kong
RP Wing, YK (corresponding author), Chinese Univ Hong Kong, Dept Psychiat, Fac Med, Shatin, Hong Kong, Peoples R China.
EM ykwing@cuhk.edu.hk
FU Research Grants Council [476610]; Food and Health Bureau of Hong Kong SAR, China [01120326]; National Natural Science Foundation of China [81471348, 81501144]; Chinese University of Hong Kong
CR Abbott RD, 2005, NEUROLOGY, V65, P1442, DOI 10.1212/01.wnl.0000183056.89590.0d
   [Anonymous], 2005, INT CLASSLEEP DIS, V0, P0
   Arnulf I, 2002, NEUROLOGY, V58, P1019, DOI 10.1212/WNL.58.7.1019
   Arnulf I, 2015, SLEEP, V38, P1529, DOI 10.5665/sleep.5040
   Arnulf I, 2009, PARKINSONISM RELAT D, V15, PS101, DOI 10.1016/S1353-8020(09)70792-8
   Berg D, 2015, MOVEMENT DISORD, V30, P1600, DOI 10.1002/mds.26431
   Boeve BF, 2007, BRAIN, V130, P2770, DOI 10.1093/brain/awm056
   Braak H, 2004, CELL TISSUE RES, V318, P121, DOI 10.1007/s00441-004-0956-9
   Braak H, 2003, NEUROBIOL AGING, V24, P197, DOI 10.1016/S0197-4580(02)00065-9
   BRAAK H, 1991, ACTA NEUROPATHOL, V82, P239, DOI 10.1007/BF00308809
   De Cock VC, 2010, SLEEP MED, V11, P247, DOI 10.1016/j.sleep.2009.05.008
   DEKEYSER J, 1989, NEUROSCI LETT, V104, P281, DOI 10.1016/0304-3940(89)90589-2
   Diederich NJ, 2012, J NEUROL SCI, V314, P12, DOI 10.1016/j.jns.2011.10.025
   Fantini ML, 2006, BRAIN RES BULL, V70, P386, DOI 10.1016/j.brainresbull.2006.07.008
   Ferman TJ, 2014, ALZHEIMERS RES THER, V6, P0, DOI 10.1186/s13195-014-0076-z
   Foley DJ, 2007, AM J GERIAT PSYCHIAT, V15, P344, DOI 10.1097/01.JGP.0000249385.50101.67
   Fong SYY, 2005, J PSYCHOSOM RES, V58, P55, DOI 10.1016/j.jpsychores.2004.05.004
   Fronczek R, 2007, BRAIN, V130, P1577, DOI 10.1093/brain/awm090
   Gilman S, 2008, NEUROLOGY, V71, P0
   Gjerstad MD, 2006, NEUROLOGY, V67, P853, DOI 10.1212/01.wnl.0000233980.25978.9d
   Gjerstad MD, 2002, NEUROLOGY, V58, P1544, DOI 10.1212/WNL.58.10.1544
   Happe S, 2007, J NEUROL, V254, P1037, DOI 10.1007/s00415-006-0483-6
   Hobson DE, 2002, JAMA-J AM MED ASSOC, V287, P455, DOI 10.1001/jama.287.4.455
   Högl B, 2001, WIEN KLIN WOCHENSCHR, V113, P278
   Huang JX, 2011, SLEEP, V34, P909, DOI 10.5665/SLEEP.1126
   HUGHES AJ, 1992, J NEUROL NEUROSUR PS, V55, P181, DOI 10.1136/jnnp.55.3.181
   Iranzo A, 2005, SLEEP, V28, P203, DOI 10.1093/sleep/28.2.203
   Iranzo A, 2016, LANCET NEUROL, V15, P405, DOI 10.1016/S1474-4422(16)00057-0
   Iranzo A, 2006, SLEEP MED CLIN, V1, P127, DOI 10.1016/j.jsmc.2005.11.003
   Jaussent I, 2012, SLEEP, V35, P1201, DOI 10.5665/sleep.2070
   Knudsen S, 2010, BRAIN, V133, P568, DOI 10.1093/brain/awp320
   Lam SP, 2013, SLEEP MED, V14, P788, DOI 10.1016/j.sleep.2012.05.016
   Mahlknecht P, 2015, NEUROLOGY, V84, P654, DOI 10.1212/WNL.0000000000001265
   Mazza S, 2006, NEUROLOGY, V67, P1618, DOI 10.1212/01.wnl.0000242879.39415.49
   McKeith IG, 2005, NEUROLOGY, V65, P1863, DOI 10.1212/01.wnl.0000187889.17253.b1
   MCKHANN G, 1984, NEUROLOGY, V34, P939, DOI 10.1212/WNL.34.7.939
   Molano J, 2010, BRAIN, V133, P540, DOI 10.1093/brain/awp280
   Ondo WG, 2001, NEUROLOGY, V57, P1392, DOI 10.1212/WNL.57.8.1392
   Poryazova R, 2010, EUR NEUROL, V63, P129, DOI 10.1159/000276402
   Postuma RB, 2015, NEUROLOGY, V84, P1104, DOI 10.1212/WNL.0000000000001364
   Razmy A, 2004, ARCH NEUROL-CHICAGO, V61, P97, DOI 10.1001/archneur.61.1.97
   Rolinski M, 2014, J NEUROL NEUROSUR PS, V85, P560, DOI 10.1136/jnnp-2013-306104
   Rothman SM, 2012, NEUROMOL MED, V14, P194, DOI 10.1007/s12017-012-8181-2
   Rye DB, 2000, J SLEEP RES, V9, P63, DOI 10.1046/j.1365-2869.2000.00201.x
   Sasai T, 2011, J NEUROL, V258, P1971, DOI 10.1007/s00415-011-6051-8
   Schenck CH, 2013, SLEEP MED, V14, P744, DOI 10.1016/j.sleep.2012.10.009
   Scherfler C, 2011, ANN NEUROL, V69, P400, DOI 10.1002/ana.22245
   Shirakawa S, 2002, PSYCHIAT CLIN NEUROS, V56, P291, DOI 10.1046/j.1440-1819.2002.00961.x
   Shpirer I, 2006, MOVEMENT DISORD, V21, P1432, DOI 10.1002/mds.21002
   Simuni T, 2015, MOVEMENT DISORD, V30, P1371, DOI 10.1002/mds.26248
   Thannickal TC, 2007, BRAIN, V130, P1586, DOI 10.1093/brain/awm097
   Tholfsen LK, 2015, NEUROLOGY, V85, P162, DOI 10.1212/WNL.0000000000001737
   Tsuno N, 2007, J SLEEP RES, V16, P364, DOI 10.1111/j.1365-2869.2007.00606.x
   Unger MM, 2010, SLEEP, V33, P767, DOI 10.1093/sleep/33.6.767
   Videnovic A, 2014, JAMA NEUROL, V71, P463, DOI 10.1001/jamaneurol.2013.6239
   Wang P, 2016, AGING CLIN EXP RES, V28, P951, DOI 10.1007/s40520-015-0382-8
   Wing YK, 2015, NEUROLOGY, V84, P516, DOI 10.1212/WNL.0000000000001215
   Wing YK, 2012, J NEUROL NEUROSUR PS, V83, P470, DOI 10.1136/jnnp-2011-301232
   Zhang JH, 2008, SLEEP, V31, P1179
   Zhou JY, 2016, SLEEP, V39, P1543, DOI 10.5665/sleep.6016
   Zhou JY, 2014, SLEEP MED, V15, P654, DOI 10.1016/j.sleep.2013.12.020
NR 62
TC 25
Z9 27
U1 1
U2 20
PU OXFORD UNIV PRESS INC
PI CARY
PA JOURNALS DEPT, 2001 EVANS RD, CARY, NC 27513 USA
SN 0161-8105
EI 1550-9109
J9 SLEEP
JI Sleep
PD MAY 1
PY 2017
VL 40
IS 5
BP 
EP 
DI 10.1093/sleep/zsx041
PG 7
WC Clinical Neurology; Neurosciences
SC Neurosciences & Neurology
GA EV3ZY
UT WOS:000401699100004
PM 28329332
DA 2024-02-03
ER

PT J
AU De Fabregues, O
   Dot, J
   Abu-Suboh, M
   Hernández-Vara, J
   Ferré, A
   Romero, O
   Ibarria, M
   Seoane, JL
   Raguer, N
   Puiggros, C
   Gómez, MR
   Quintana, M
   Armengol, JR
   Alvarez-Sabín, J
AF De Fabregues, Oriol
   Dot, Joan
   Abu-Suboh, Monder
   Hernandez-Vara, Jorge
   Ferre, Alex
   Romero, Odile
   Ibarria, Marta
   Luis Seoane, Jose
   Raguer, Nuria
   Puiggros, Carolina
   Rosa Gomez, Maria
   Quintana, Manuel
   Ramon Armengol, Josep
   Alvarez-Sabin, Jose
TI Long-term safety and effectiveness of levodopa-carbidopa intestinal gel infusion
SO BRAIN AND BEHAVIOR
LA English
DT Article
DE levodopa-carbidopa intestinal gel infusion; motor fluctuations; nonmotor symptoms; Parkinson; safety
ID advanced parkinsons-disease; quality-of-life; levodopa/carbidopa infusion; nonmotor symptoms; double-blind; follow-up; experience; multicenter; therapy; motor
AB Introduction: Levodopa-carbidopa intestinal gel (LCIG) infusion has demonstrated to improve motor fluctuations. The aim of this study is to assess the long-term safety and effectiveness of LCIG infusion in advanced Parkinson's disease (PD) patients with motor fluctuations and its effect in nonmotor symptoms. Methods: Adverse events (AE) and their management, clinical motor, and nonmotor aspects were assessed up to 10years. Thirty-seven patients were treated with LGIC; in three subsets of patients, specific batteries of tests were used to assess cognitive and behavior assessment for 6months, quality of sleep for 6months, and quality of life and caregiver burden for 1year. Results: There was a high number of AE, but manageable, most of mild and moderate severity. All patients experienced significant improvement in motor fluctuations with a reduction in mean daily off time of 4.87hr after 3months (n=37) to 6.25hr after 9years (n=2). Diskynesias remained stables in 28 patients (75.7%) and improved in 5 patients (13.5%). There was no neuropsychological deterioration, but an improvement in attentional functions, voluntary motor control, and semantic fluency. Quality of sleep did not worsen, and there was an improvement in the subjective parameters, although overnight polysomnography did not change. There was a significant sustained improvement of 37% in PD-Q39 after 3months and to 1year, and a significant reduction in caregiver burden of 10% after 3months. Conclusion: LCIG infusion is a safe and efficacious treatment for the control of motor fluctuations, and for improvement or nonworsening of nonmotor aspects, long-term sustained, and feasible for use in routine care.
C1 [De Fabregues, Oriol; Hernandez-Vara, Jorge; Ibarria, Marta; Quintana, Manuel; Alvarez-Sabin, Jose] Autonomous Univ Barcelona, Movement Disorders Unit, Neurol Dept,Vall dHebron Res Inst, Vall dHebron Univ Hosp,Neurodegenerat Dis Res Grp, Barcelona, Spain.
   [Dot, Joan; Abu-Suboh, Monder; Ramon Armengol, Josep] Vall dHebron Univ Hosp, Digest Endoscopy Dept, Barcelona, Spain.
   [Ferre, Alex; Romero, Odile] Vall dHebron Univ Hosp, Neurophysiol Dept, Sleep Unit, Barcelona, Spain.
   [Luis Seoane, Jose; Raguer, Nuria] Vall dHebron Univ Hosp, Neurophysiol Dept, Electromyog Unit, Barcelona, Spain.
   [Puiggros, Carolina] Vall dHebron Univ Hosp, Nutrit Support Dept, Barcelona, Spain.
   [Rosa Gomez, Maria] Vall dHebron Univ Hosp, Pharm Dept, Barcelona, Spain.
C3 Autonomous University of Barcelona; Hospital Universitari Vall d'Hebron; Vall d'Hebron Institut de Recerca (VHIR); Hospital Universitari Vall d'Hebron; Hospital Universitari Vall d'Hebron; Hospital Universitari Vall d'Hebron; Hospital Universitari Vall d'Hebron; Hospital Universitari Vall d'Hebron
RP De Fabregues, O (corresponding author), Autonomous Univ Barcelona, Movement Disorders Unit, Neurol Dept,Vall dHebron Res Inst, Vall dHebron Univ Hosp,Neurodegenerat Dis Res Grp, Barcelona, Spain.
EM odfabregues@vhebron.net
CR Antonini A, 2008, NEURODEGENER DIS, V5, P244, DOI 10.1159/000113714
   Antonini A, 2013, J NEURAL TRANSM, V120, P1553, DOI 10.1007/s00702-013-1026-9
   Antonini A, 2007, MOVEMENT DISORD, V22, P1145, DOI 10.1002/mds.21500
   Buongiorno M, 2015, PARKINSONISM RELAT D, V21, P871, DOI 10.1016/j.parkreldis.2015.05.014
   Cáceres-Redondo MT, 2014, J NEUROL, V261, P561, DOI 10.1007/s00415-013-7235-1
   Eggert K, 2008, CLIN NEUROPHARMACOL, V31, P151, DOI 10.1097/WNF.0b013e31814b113e
   Fasano A, 2012, EUR REV MED PHARMACO, V16, P79
   Fernandez HH, 2015, MOVEMENT DISORD, V30, P500, DOI 10.1002/mds.26123
   Honig H, 2009, MOVEMENT DISORD, V24, P1468, DOI 10.1002/mds.22596
   HUGHES AJ, 1992, J NEUROL NEUROSUR PS, V55, P181, DOI 10.1136/jnnp.55.3.181
   Isacson D, 2008, ACTA NEUROL SCAND, V118, P379, DOI 10.1111/j.1600-0404.2008.01049.x
   Catalán MJ, 2013, MOVEMENT DISORD, V28, P2007, DOI 10.1002/mds.25636
   Lim AH, 2015, ENDOSC INT OPEN, V3, PE610, DOI 10.1055/s-0034-1392806
   Manca D, 2009, MOVEMENT DISORD, V24, P2293, DOI 10.1002/mds.22807
   Martinez-Martin P, 2015, MOVEMENT DISORD, V30, P510, DOI 10.1002/mds.26067
   Neville AM, 2012, PARKINSONISM RELAT D, V18, P686, DOI 10.1016/j.parkreldis.2011.11.026
   Nyholm D, 2012, EUR J NEUROL, V19, P820, DOI 10.1111/j.1468-1331.2011.03614.x
   Nyholm D, 2008, CLIN NEUROPHARMACOL, V31, P63, DOI 10.1097/WNF.0b013e3180ed449f
   Olanow CW, 2014, LANCET NEUROL, V13, P141, DOI 10.1016/S1474-4422(13)70293-X
   Pålhagen SE, 2012, ACTA NEUROL SCAND, V126, Pe29, DOI 10.1111/j.1600-0404.2012.01689.x
   Pickut BA, 2014, NEUROL SCI, V35, P861, DOI 10.1007/s10072-013-1612-5
   Puente V, 2010, PARKINSONISM RELAT D, V16, P218, DOI 10.1016/j.parkreldis.2009.07.015
   Raudino F, 2009, NEUROL SCI, V30, P85, DOI 10.1007/s10072-009-0022-1
   Sánchez-Castañeda C, 2010, PROG NEURO-PSYCHOPH, V34, P250, DOI 10.1016/j.pnpbp.2009.10.021
   Santos-García D, 2010, NEUROLOGIA, V25, P536, DOI 10.1016/j.nrl.2010.07.018
   Santos-García D, 2012, ACTA NEUROL SCAND, V125, P187, DOI 10.1111/j.1600-0404.2011.01523.x
   Sensi M, 2014, J NEURAL TRANSM, V121, P633, DOI 10.1007/s00702-013-1153-3
   Slevin JT, 2015, J PARKINSON DIS, V5, P165, DOI 10.3233/JPD-140456
   Timpka J, 2016, ACTA NEUROL SCAND, V133, P451, DOI 10.1111/ane.12483
   Todorova A, 2015, CLIN NEUROPHARMACOL, V38, P132, DOI 10.1097/WNF.0000000000000091
   Valldeoriola F, 2016, NEURODEGENER DIS MAN, V6, P289, DOI 10.2217/nmt-2016-0021
   Wenning GK, 2000, J NEUROL NEUROSUR PS, V68, P434, DOI 10.1136/jnnp.68.4.434
   Zibetti M, 2014, EUR J NEUROL, V21, P312, DOI 10.1111/ene.12309
   Zibetti M, 2013, J NEUROL, V260, P105, DOI 10.1007/s00415-012-6597-0
NR 34
TC 28
Z9 28
U1 0
U2 5
PU WILEY
PI HOBOKEN
PA 111 RIVER ST, HOBOKEN, NJ 07030 USA
SN 2162-3279
EI 
J9 BRAIN BEHAV
JI Brain Behav.
PD AUG 15
PY 2017
VL 7
IS 8
BP 
EP 
DI 10.1002/brb3.758
PG 10
WC Behavioral Sciences; Neurosciences
SC Behavioral Sciences; Neurosciences & Neurology
GA FE0JI
UT WOS:000407906200016
PM 28828219
DA 2024-02-03
ER

PT J
AU Szatmari, S
   Bereczki, D
   Fornadi, K
   Kalantar-Zadeh, K
   Kovesdy, CP
   Molnar, MZ
AF Szatmari, Szabolcs, Jr.
   Bereczki, Daniel
   Fornadi, Katalin
   Kalantar-Zadeh, Kamyar
   Kovesdy, Csaba P.
   Molnar, Miklos Z.
TI Association of Restless Legs Syndrome With Incident Parkinson's Disease
SO SLEEP
LA English
DT Article
DE restless legs syndrome; Parkinson's disease
AB Study Objectives: The association between restless legs syndrome (RLS) and Parkinson's disease (PD) has been extensively studied with inconclusive results; therefore, we prospectively examined the associations of the presence of RLS with development of incident PD. Methods: From a nationally representative prospective cohort of almost 3.5 million US veterans (age: 60 +/- 14 years, 93% male, median follow-up time of 7.8 years [interquartile range: 6.4-8.4 years]), we created a propensity-matched cohort of 100 882 PD-free patients and examined the association between prevalent RLS and incident PD. This association was also assessed in the entire cohort. Associations were examined using Cox models. Results: There were 68 incident PD events (0.13%, incidence rate 1.87 [1.48-2.3410000 patient-years) in the RLS-negative group, and 185 incident PD events (0.37%, incidence rate 4.72 [4.09-5.45]/10 000 patient-years) in the RLS-positive group in the propensity-matched cohort. Prevalent RLS was associated with more than twofold higher risk of incident PD (hazard ratio [HR]: 2.57, 95% confidence interval [CI]: 1.95-3.39) compared to RLS-negative patients. Qualitatively similar results were found when we examined the entire 3.5 million cohort: Prevalent RLS was associated with more than twofold higher risk of incident PD (multivariable adjusted HR: 2.81, 95%CI: 2.41-3.27). Conclusion: RLS and PD share common risk factors. In this large cohort of US veterans, we found that prevalent RLS is associated with higher risk of incident PD during 8 years of follow-up, suggesting that RLS could be an early clinical feature of incident PD.
C1 [Szatmari, Szabolcs, Jr.] Sibiu Cty Emergency Hosp, Dept Neurol, Sibiu, Romania.
   [Szatmari, Szabolcs, Jr.] Targu Mures Emergency Clin Cty Hosp, Dept Neurol 2, Targu Mures, Romania.
   [Szatmari, Szabolcs, Jr.; Bereczki, Daniel] Semmelweis Univ, Szentagothai Doctoral Sch, Budapest, Hungary.
   [Bereczki, Daniel; Fornadi, Katalin] Semmelweis Univ, Dept Neurol, Budapest, Hungary.
   [Kalantar-Zadeh, Kamyar] Univ Calif Irvine, Div Nephrol, Irvine, CA USA.
   [Kovesdy, Csaba P.; Molnar, Miklos Z.] Univ Tennessee, Div Nephrol, Dept Med, Hlth Sci Ctr, Memphis, TN 37996 USA.
   [Kovesdy, Csaba P.] Memphis Vet Affairs Med Ctr, Nephrol Sect, Memphis, TN USA.
   [Molnar, Miklos Z.] Semmelweis Univ, Dept Transplantat & Surg, Budapest, Hungary.
C3 Semmelweis University; Semmelweis University; University of California System; University of California Irvine; University of Tennessee System; University of Tennessee Health Science Center; US Department of Veterans Affairs; Veterans Health Administration (VHA); Memphis VA Medical Center; Semmelweis University
RP Molnar, MZ (corresponding author), Univ Tennessee, Div Nephrol, Dept Med, Hlth Sci Ctr, Memphis, TN 37996 USA.; Molnar, MZ (corresponding author), Semmelweis Univ, Dept Transplantat & Surg, Budapest, Hungary.
EM mzmolnar@uthsc.edu
FU NIH [1R01DK096920]; Department of Veterans Affairs, Veterans Health Administration, Office of Research and Development, Health Services Research and Development, VA Information Resource Center [SDR 02-237, 98-004]; Hungarian National Brain Research Program [KTIA-NAP-13-1-2013-0001]
CR Adel S, 2006, MOVEMENT DISORD, V21, P258, DOI 10.1002/mds.20690
   Adler CH, 1998, MOVEMENT DISORD, V13, P563, DOI 10.1002/mds.870130332
   Allen RP, 2000, SLEEP MED, V1, P11, DOI 10.1016/S1389-9457(99)00012-X
   Allen RP, 2007, AM J MED, V120, PS13, DOI 10.1016/j.amjmed.2006.11.003
   Allen RP, 2014, SLEEP MED, V15, P860, DOI 10.1016/j.sleep.2014.03.025
   Brown LK, 2005, SLEEP MED, V6, P443, DOI 10.1016/j.sleep.2005.03.005
   Chaudhuri KR, 2006, LANCET NEUROL, V5, P235, DOI 10.1016/S1474-4422(06)70373-8
   Connor JR, 2009, BRAIN, V132, P2403, DOI 10.1093/brain/awp125
   Dimmitt SB, 2000, ARCH INTERN MED, V160, P712, DOI 10.1001/archinte.160.5.712
   Duggal HS, 2007, J CLIN PSYCHOPHARM, V27, P89, DOI 10.1097/JCP.0b013e31802e7587
   Gao XA, 2010, MOVEMENT DISORD, V25, P2654, DOI 10.1002/mds.23256
   Gao X, 2009, NEUROLOGY, V72, P1255, DOI 10.1212/01.wnl.0000345673.35676.1c
   Garcia-Borreguero D, 2003, NEUROLOGY, V61, PS49, DOI 10.1212/WNL.61.6_suppl_3.S49
   Garcia-Borregueroa D, 2006, SLEEP MED REV, V10, P153, DOI 10.1016/j.smrv.2006.01.001
   Ghorayeb I, 2009, REV NEUROL-FRANCE, V165, P641, DOI 10.1016/j.neurol.2009.02.006
   Gjerstad MD, 2011, NEUROLOGY, V77, P1941, DOI 10.1212/WNL.0b013e31823a0cc8
   Hernán MA, 2001, ANN NEUROL, V50, P780, DOI 10.1002/ana.10028
   Hoque R, 2010, J CLIN SLEEP MED, V6, P79
   Horiguchi J, 1999, INT CLIN PSYCHOPHARM, V14, P33
   Innes KE, 2011, SLEEP MED, V12, P623, DOI 10.1016/j.sleep.2010.12.018
   Iranzo A, 2014, PLOS ONE, V9, P0, DOI 10.1371/journal.pone.0089741
   ISHIKAWA A, 1993, J NEUROL SCI, V117, P28, DOI 10.1016/0022-510X(93)90150-W
   Jagota P, 2012, J NEUROL SCI, V314, P158, DOI 10.1016/j.jns.2011.10.032
   Kang SG, 2009, J PSYCHOPHARMACOL, V23, P597, DOI 10.1177/0269881108091876
   Khalid I, 2009, J CLIN SLEEP MED, V5, P68
   Kovesdy CP, 2015, CIRCULATION, V132, P1538, DOI 10.1161/CIRCULATIONAHA.114.015124
   Kraus T, 1999, J CLIN PSYCHOPHARM, V19, P478, DOI 10.1097/00004714-199910000-00017
   Krishnan PR, 2003, MOVEMENT DISORD, V18, P181, DOI 10.1002/mds.10307
   Kushida CA, 2007, AM J MED, V120, PS4, DOI 10.1016/j.amjmed.2006.11.002
   Kwon DY, 2010, MOVEMENT DISORD, V25, P1373, DOI 10.1002/mds.23066
   Lavigne GJ, 1997, SLEEP, V20, P290
   Lee HB, 2008, J NEUROPSYCH CLIN N, V20, P101, DOI 10.1176/jnp.2008.20.1.101
   Limousin N, 2009, MOVEMENT DISORD, V24, P1970, DOI 10.1002/mds.22711
   Molnar MZ, 2016, J SLEEP RES, V25, P47, DOI 10.1111/jsr.12335
   Molnar MZ, 2015, HEPATOLOGY, V61, P1495, DOI 10.1002/hep.27664
   MOUNTIFIELD JA, 1985, CAN MED ASSOC J, V133, P426
   Mylius V, 2010, NEUROSCI LETT, V473, P151, DOI 10.1016/j.neulet.2010.02.042
   Nomura T, 2006, MOVEMENT DISORD, V21, P380, DOI 10.1002/mds.20734
   Oksenberg A, 2010, J CLIN SLEEP MED, V6, P489
   Ondo WG, 2006, MOVEMENT DISORD, V21, P515, DOI 10.1002/mds.20746
   Ondo WG, 2002, ARCH NEUROL-CHICAGO, V59, P421, DOI 10.1001/archneur.59.3.421
   Peralta CM, 2009, MOVEMENT DISORD, V24, P2076, DOI 10.1002/mds.22694
   Pereira JC, 2010, CLINICS, V65, P547, DOI 10.1590/S1807-59322010000500013
   Pinninti NR, 2005, J CLIN PSYCHOPHARM, V25, P617, DOI 10.1097/01.jcp.0000186870.75042.25
   Rijsman Roselyne M, 2014, PARKINSONISM RELAT DISORD, V20 Suppl 1, PS5, DOI 10.1016/S1353-8020(13)70004-X
   Ruottinen HM, 2000, NEUROLOGY, V54, P502, DOI 10.1212/WNL.54.2.502
   Ryu JH, 2011, PARKINSONISM RELAT D, V17, P201, DOI 10.1016/j.parkreldis.2010.11.014
   Schlesinger I, 2009, MOVEMENT DISORD, V24, P1587, DOI 10.1002/mds.22486
   Schrag A, 2015, LANCET NEUROL, V14, P57, DOI 10.1016/S1474-4422(14)70287-X
   Spieler D, 2014, GENOME RES, V24, P592, DOI 10.1101/gr.166751.113
   St Sauver J, 2010, 83 DEP HLTH SCI RES, V0, P0
   Szentkiralyi Andras, 2009, EXPERT REV PHARMACOECON OUTCOMES RES, V9, P49, DOI 10.1586/14737167.9.1.49
   Tan EK, 2002, J NEUROL SCI, V196, P33, DOI 10.1016/S0022-510X(02)00020-5
   Tan EK, 2006, J NEUROL, V253, P33, DOI 10.1007/s00415-006-7008-1
   Trenkwalder C, 1999, MOVEMENT DISORD, V14, P141, DOI 10.1002/1531-8257(199901)14:1<141::AID-MDS1024>3.3.CO;2-2
   Turjanski N, 1999, NEUROLOGY, V52, P932, DOI 10.1212/WNL.52.5.932
   Urbano MR, 2008, J CLIN PSYCHOPHARM, V28, P704, DOI 10.1097/JCP.0b013e31818b2764
   Verbaan D, 2010, MOVEMENT DISORD, V25, P2142, DOI 10.1002/mds.23241
   Walters AS, 2009, SLEEP, V32, P589, DOI 10.1093/sleep/32.5.589
   Walters AS, 2003, J SLEEP RES, V12, P343, DOI 10.1046/j.0962-1105.2003.00368.x
   Wetter TC, 2002, PHARMACOPSYCHIATRY, V35, P109, DOI 10.1055/s-2002-31514
   Winkelman JW, 2008, NEUROLOGY, V70, P35, DOI 10.1212/01.wnl.0000287072.93277.c9
   Wong JC, 2014, SLEEP, V37, P369, DOI 10.5665/sleep.3416
   Young JE, 2009, MAYO CLIN PROC, V84, P134, DOI 10.4065/84.2.134
   Zhang JH, 2014, J PSYCHOSOM RES, V76, P158, DOI 10.1016/j.jpsychores.2013.11.017
NR 65
TC 13
Z9 13
U1 0
U2 0
PU OXFORD UNIV PRESS INC
PI CARY
PA JOURNALS DEPT, 2001 EVANS RD, CARY, NC 27513 USA
SN 0161-8105
EI 1550-9109
J9 SLEEP
JI Sleep
PD FEB 1
PY 2017
VL 40
IS 2
BP 
EP 
DI 10.1093/sleep/zsw065
PG 10
WC Clinical Neurology; Neurosciences
SC Neurosciences & Neurology
GA VL1EN
UT WOS:000792387200006
PM 28364505
DA 2024-02-03
ER

PT J
AU Lenka, A
   George, L
   Arumugham, SS
   Hegde, S
   Reddy, V
   Kamble, N
   Yadav, R
   Pal, PK
AF Lenka, Abhishek
   George, Lija
   Arumugham, Shyam Sundar
   Hegde, Shantala
   Reddy, Venkateswara
   Kamble, Nitish
   Yadav, Ravi
   Pal, Pramod Kumar
TI Predictors of onset of psychosis in patients with Parkinson's disease: Who gets it early?
SO PARKINSONISM & RELATED DISORDERS
LA English
DT Article
DE Parkinson's disease; Psychosis; Visual hallucinations; Delusions
ID sleep behavior disorder; postural instability/gait difficulty; central cholinergic circuits; visual hallucinations; cognitive impairment; nonmotor symptoms; rem-sleep; motor phenotype; risk-factors; levodopa
AB Introduction: Psychosis is one of the common non-motor symptoms of PD, which substantially worsens the quality of life. Hence, it is important to identify factors that are associated with early onset of psychosis in PD. In order to identify those factors, the current study aims to compare various demographic and clinical features of PD patients with early and late onset psychosis. Methodology: In this prospective case-control study, 51 consecutive patients with PD having psychosis (PDP) were recruited. Median of the latency of onset of psychotic symptoms from the onset of motor symptoms was calculated (5.5 years) and after doing a median split, the cohort of PDP was divided into early onset PDP (EOP, n = 25) and late onset PDP (LOP, n = 26). Both the groups were compared for several demographic and clinical characteristics. Results: Compared to those with LOP, patients with EOP had poor scores on frontal assessment battery (13.8 +/- 2.0 vs 15.3 +/- 1.8, p = 0.007), more frequently had Rapid Eye movement sleep Behavior Disorder (RBD) (80% vs 46.2%, p = 0.02), Postural Instability with Gait Difficulty (PIGD) phenotype (72% vs 26.9%, p = 0.002), and excessive daytime sleepiness (Epworth Sleepiness Scale: 8.04 +/- 3.7 vs 3.9 +/- 3.1). Patients with LOP were older (63.4 +/- 7.0 years vs 56.5 +/- 8.1 years, p = 0.002) and had higher Levodopa equivalent dose/day (LEDD: 819.1 +/- 365.8 vs 608.5 +/- 356.3, p = 0.04) compared to those with EOP. Conclusion: Presence of RBD, excessive daytime sleepiness, frontal lobe dysfunction, and PIGD phenotype of PD may be associated with early onset of psychosis in PD. Higher LEDD may not trigger early occurrence of psychosis in PD. (C) 2017 Elsevier Ltd. All rights reserved.
C1 [Lenka, Abhishek] Natl Inst Mental Hlth & Neurosci, Dept Clin Neurosci, Bangalore 560029, Karnataka, India.
   [Lenka, Abhishek; George, Lija; Reddy, Venkateswara; Kamble, Nitish; Yadav, Ravi; Pal, Pramod Kumar] Natl Inst Mental Hlth & Neurosci, Dept Neurol, Bangalore 560029, Karnataka, India.
   [Arumugham, Shyam Sundar] Natl Inst Mental Hlth & Neurosci, Dept Psychiat, Bangalore 560029, Karnataka, India.
   [Hegde, Shantala] Natl Inst Mental Hlth & Neurosci, Dept Clin Psychol, Bangalore 560029, Karnataka, India.
C3 National Institute of Mental Health & Neurosciences - India; National Institute of Mental Health & Neurosciences - India; National Institute of Mental Health & Neurosciences - India; National Institute of Mental Health & Neurosciences - India
RP Pal, PK (corresponding author), Natl Inst Mental Hlth & Neurosci NIMHANS, Dept Neurol, Hosur Rd, Bangalore 560029, Karnataka, India.
EM pal.pramod@rediffmail.com
FU Indian Council of Medical research (ICMR) [ICMR/003/304/2013/00694]
CR Aarsland D, 1999, ARCH NEUROL-CHICAGO, V56, P595, DOI 10.1001/archneur.56.5.595
   Archibald NK, 2011, MOVEMENT DISORD, V26, P2387, DOI 10.1002/mds.23891
   Arnulf I, 2000, NEUROLOGY, V55, P281, DOI 10.1212/WNL.55.2.281
   Ba F, 2016, CAN J NEUROL SCI, V43, P261, DOI 10.1017/cjn.2015.328
   Benbir G, 2006, ACTA NEUROL SCAND, V114, P239, DOI 10.1111/j.1600-0404.2006.00644.x
   Chaudhuri KR, 2006, LANCET NEUROL, V5, P235, DOI 10.1016/S1474-4422(06)70373-8
   Ecker D, 2009, BMC NEUROL, V9, P0, DOI 10.1186/1471-2377-9-23
   Fénelon G, 2010, J NEUROL SCI, V289, P12, DOI 10.1016/j.jns.2009.08.014
   ffytche D.H., 2017, NAT REV NEUROL, V0, P0
   Ffytche DH, 2017, J NEUROL NEUROSUR PS, V88, P325, DOI 10.1136/jnnp-2016-314832
   Gallagher DA, 2011, BRAIN, V134, P3299, DOI 10.1093/brain/awr225
   Goetz CG, 1998, NEUROLOGY, V50, P515, DOI 10.1212/WNL.50.2.515
   HUGHES AJ, 1992, J NEUROL NEUROSUR PS, V55, P181, DOI 10.1136/jnnp.55.3.181
   Kang SH, 2016, J NEUROL SCI, V368, P374, DOI 10.1016/j.jns.2016.07.057
   Lenka A., 2016, PARKINSONISM RELAT D, V26, P1814
   Lenka A, 2017, J NEUROL SCI, V379, P169, DOI 10.1016/j.jns.2017.06.011
   Lenka A, 2016, PARKINSONISM RELAT D, V22, P1, DOI 10.1016/j.parkreldis.2015.11.018
   Lenka A, 2015, PARKINSONISM RELAT D, V21, P683, DOI 10.1016/j.parkreldis.2015.04.005
   Manganelli F, 2009, BRAIN, V132, P2350, DOI 10.1093/brain/awp166
   MOSKOVITZ C, 1978, AM J PSYCHIAT, V135, P669
   Nardone R, 2013, J NEURAL TRANSM, V120, P413, DOI 10.1007/s00702-012-0888-6
   Pacchetti C, 2005, MOVEMENT DISORD, V20, P1439, DOI 10.1002/mds.20582
   Pappert EJ, 1999, MOVEMENT DISORD, V14, P117, DOI 10.1002/1531-8257(199901)14:1<117::AID-MDS1019>3.0.CO;2-0
   Plomhause L, 2014, NEUROPSYCHOLOGY, V28, P388, DOI 10.1037/neu0000006
   Rascol O, 2000, NEW ENGL J MED, V342, P1484, DOI 10.1056/NEJM200005183422004
   Ravina B, 2007, MOVEMENT DISORD, V22, P1061, DOI 10.1002/mds.21382
   Sauerbier A, 2017, INT REV NEUROBIOL, V133, P417, DOI 10.1016/bs.im.2017.05.032
   Sinforiani E, 2008, MOVEMENT DISORD, V23, P1441, DOI 10.1002/mds.22126
   Stebbins GT, 2013, MOVEMENT DISORD, V28, P668, DOI 10.1002/mds.25383
   Wu Y, 2016, ACTA NEUROL SCAND, V133, P330, DOI 10.1111/ane.12461
   Zahodne LB, 2008, CNS SPECTRUMS, V13, P26, DOI 10.1017/S1092852900017296
   Zhu K., 2016, PARK RELAT DISORD, V20, P980, DOI 10.1016/J.PARKRELDIS.2016.01
   Zhu KD, 2013, MOVEMENT DISORD, V28, P755, DOI 10.1002/mds.25389
   Zuo LJ, 2017, SCI REP-UK, V7, P0, DOI 10.1038/srep44872
NR 34
TC 14
Z9 16
U1 0
U2 2
PU ELSEVIER SCI LTD
PI OXFORD
PA THE BOULEVARD, LANGFORD LANE, KIDLINGTON, OXFORD OX5 1GB, OXON, ENGLAND
SN 1353-8020
EI 1873-5126
J9 PARKINSONISM RELAT D
JI Parkinsonism Relat. Disord.
PD NOV 15
PY 2017
VL 44
IS 
BP 91
EP 94
DI 10.1016/j.parkreldis.2017.09.015
PG 4
WC Clinical Neurology
SC Neurosciences & Neurology
GA FR3QE
UT WOS:000418980400016
PM 28928050
DA 2024-02-03
ER

PT J
AU Videnovic, A
   Klerman, EB
   Wang, W
   Marconi, A
   Kuhta, T
   Zee, PC
AF Videnovic, Aleksandar
   Klerman, Elizabeth B.
   Wang, Wei
   Marconi, Angelica
   Kuhta, Teresa
   Zee, Phyllis C.
TI Timed Light Therapy for Sleep and Daytime Sleepiness Associated With Parkinson Disease A Randomized Clinical Trial
SO JAMA NEUROLOGY
LA English
DT Article
ID quality-of-life; bright light; circadian rhythmicity; disorders; health
AB IMPORTANCE Impaired sleep and alertness are some of the most common nonmotor manifestations of Parkinson disease (PD) and currently have only limited treatment options. Light therapy (LT), a widely available treatment modality in sleep medicine, has not been systematically studied in the PD population. OBJECTIVE To determine the safety and efficacy of LT on excessive daytime sleepiness (EDS) associated with PD. DESIGN, SETTINGS, AND PARTICIPANTS This randomized, placebo-controlled, clinical intervention study was set in PD centers at Northwestern University and Rush University. Participants were 31 patients with PD receiving stable dopaminergic therapy with coexistent EDS, as assessed by an Epworth Sleepiness Scale score of 12 or greater, and without cognitive impairment or primary sleep disorder. Participants were randomized 1: 1 to receive bright LT or dim-red LT (controlled condition) twice daily in 1-hour intervals for 14 days. This trial was conducted between March 1, 2007, and October 31, 2012. Data analysis of the intention-to-treat population was conducted from November 1, 2012, through April 30, 2016. MAIN OUTCOMES AND MEASURES The primary outcome measurewas the change in the Epworth Sleepiness Scale score comparing the bright LT with the dim-red LT. Secondary outcome measures included the Pittsburgh Sleep Quality Index score, the Parkinson's Disease Sleep Scale score, the visual analog scale score for daytime sleepiness, and sleep log-derived and actigraphy-derived metrics. RESULTS Among the 31 patients (13 males and 18 females; mean [SD] disease duration, 5.9 [3.6] years), bright LT resulted in significant improvements in EDS, as assessed by the Epworth Sleepiness Scale score (mean [SD], 15.81 [3.10] at baseline vs 11.19 [3.31] after the intervention). Both bright LT and dim-red LT were associated with improvements in sleep quality as captured by mean (SD) scores on the Pittsburg Sleep Quality Index (7.88 [4.11] at baseline vs 6.25 [4.27] after bright LT, and 8.87 [2.83] at baseline vs 7.33 [3.52] after dim-red LT) and the Parkinson's Disease Sleep Scale (97.24 [22.49] at baseline vs 106.98 [19.37] after bright LT, and 95.11 [19.86] at baseline vs 99.28 [16.94] after dim-red LT). Bright LT improved several self-reported mean (SD) sleep metrics, including sleep fragmentation (number of overnight awakenings, 1.51 [1.03] at baseline vs 0.92 [0.97] after the intervention), sleep quality (sleep diary score, 3.03 [1.01] at baseline vs 3.53 [0.91] after the intervention), and ease of falling asleep (sleep diary score, 2.32 [0.89] at baseline vs 1.83 [0.88] after the intervention). Light therapy was associated with increased daily physical activity as assessed by actigraphy (average activity [SD] counts, 165.01 [66.87] at baseline vs 194.59 [87.81] after the intervention). CONCLUSIONS AND RELEVANCE Light therapy was well tolerated and may be a feasible intervention for improving the sleep-wake cycles in patients with PD. Further studies are required to determine optimal parameters of LT for PD.
C1 [Videnovic, Aleksandar] Massachusetts Gen Hosp, Dept Neurol, 165 Cambridge St,Ste 600, Boston, MA 02114 USA.
   [Videnovic, Aleksandar; Klerman, Elizabeth B.; Wang, Wei] Harvard Med Sch, Div Sleep Med, Boston, MA USA.
   [Klerman, Elizabeth B.] Brigham & Womens Hosp, Dept Med, 75 Francis St, Boston, MA 02115 USA.
   [Marconi, Angelica; Kuhta, Teresa; Zee, Phyllis C.] Northwestern Univ, Dept Neurol, Chicago, IL USA.
C3 Harvard University; Massachusetts General Hospital; Harvard University; Harvard Medical School; Harvard University; Brigham & Women's Hospital; Northwestern University
RP Videnovic, A (corresponding author), Massachusetts Gen Hosp, Dept Neurol, 165 Cambridge St,Ste 600, Boston, MA 02114 USA.
EM avidenovic@mgh.harvard.edu
FU National Parkinson Foundation; National Institutes of Health
CR Adler CH, 2003, MOVEMENT DISORD, V18, P287, DOI 10.1002/mds.10390
   Alves G, 2008, J NEUROL, V255, P18, DOI 10.1007/s00415-008-5004-3
   Archibald NK, 2009, BRAIN, V132, P1128, DOI 10.1093/brain/awp068
   Bruguerolle B, 2002, CLIN NEUROPHARMACOL, V25, P194, DOI 10.1097/00002826-200207000-00002
   Cajochen C, 2007, SLEEP MED REV, V11, P453, DOI 10.1016/j.smrv.2007.07.009
   CZEISLER CA, 1986, SCIENCE, V233, P667, DOI 10.1126/science.3726555
   Dijk DJ, 2002, J APPL PHYSIOL, V92, P852, DOI 10.1152/japplphysiol.00924.2001
   Dorsey ER, 2007, NEUROLOGY, V68, P384, DOI 10.1212/01.wnl.0000247740.47667.03
   FACTOR SA, 1990, MOVEMENT DISORD, V5, P280, DOI 10.1002/mds.870050404
   Hubbard J, 2013, SLEEP MED REV, V17, P445, DOI 10.1016/j.smrv.2012.12.004
   Karlsen KH, 2000, J NEUROL NEUROSUR PS, V69, P584, DOI 10.1136/jnnp.69.5.584
   Kogan AO, 1998, AM J PSYCHIAT, V155, P293
   LEES AJ, 1988, CLIN NEUROPHARMACOL, V11, P512, DOI 10.1097/00002826-198812000-00004
   Lockley SW, 1997, J CLIN ENDOCR METAB, V82, P3763, DOI 10.1210/jc.82.11.3763
   McEnany Geoffry W, 2005, ISSUES MENT HEALTH NURS, V26, P781, DOI 10.1080/01612840591008410
   Meindorfner C, 2005, MOVEMENT DISORD, V20, P832, DOI 10.1002/mds.20412
   Middleton B, 2002, NEUROSCI LETT, V329, P41, DOI 10.1016/S0304-3940(02)00574-8
   MOORE RY, 1972, BRAIN RES, V42, P201, DOI 10.1016/0006-8993(72)90054-6
   MOOREEDE MC, 1983, NEW ENGL J MED, V309, P530, DOI 10.1056/NEJM198309013090905
   Morton AJ, 2014, HUM MOL GENET, V23, P3375, DOI 10.1093/hmg/ddu047
   MYERS BL, 1995, NEUROSCI BIOBEHAV R, V19, P553, DOI 10.1016/0149-7634(95)00018-6
   Paus S, 2003, MOVEMENT DISORD, V18, P659, DOI 10.1002/mds.10417
   Paus S, 2007, MOVEMENT DISORD, V22, P1495, DOI 10.1002/mds.21542
   Reid KJ, 2005, PRIMARY CARE, V32, P449, DOI 10.1016/j.pop.2005.02.002
   Romenets SR, 2013, PARKINSONISM RELAT D, V19, P670, DOI 10.1016/j.parkreldis.2013.03.003
   Rye DB, 2000, J SLEEP RES, V9, P63, DOI 10.1046/j.1365-2869.2000.00201.x
   Scaravilli T, 2003, NEUROL SCI, V24, P209, DOI 10.1007/s10072-003-0134-y
   Shochat T, 2000, J SLEEP RES, V9, P373, DOI 10.1046/j.1365-2869.2000.00221.x
   Stocchi F, 1998, J NEUROL, V245, PS15, DOI 10.1007/PL00007731
   Tandberg E, 1998, MOVEMENT DISORD, V13, P895, DOI 10.1002/mds.870130606
   van Maanen A, 2016, SLEEP MED REV, V29, P52, DOI 10.1016/j.smrv.2015.08.009
   VanSomeren EJW, 1997, BIOL PSYCHIAT, V41, P955, DOI 10.1016/S0006-3223(97)89928-3
   Videnovic A, 2014, JAMA NEUROL, V71, P463, DOI 10.1001/jamaneurol.2013.6239
   WEVER RA, 1983, PFLUG ARCH EUR J PHY, V396, P85, DOI 10.1007/BF00584704
   Willis GL, 2007, CHRONOBIOL INT, V24, P521, DOI 10.1080/07420520701420717
   Willis GL, 2012, REV NEUROSCIENCE, V23, P199, DOI 10.1515/revneuro-2011-0072
   Willis GL, 2008, REV NEUROSCIENCE, V19, P245
NR 37
TC 137
Z9 152
U1 0
U2 30
PU AMER MEDICAL ASSOC
PI CHICAGO
PA 330 N WABASH AVE, STE 39300, CHICAGO, IL 60611-5885 USA
SN 2168-6149
EI 2168-6157
J9 JAMA NEUROL
JI JAMA Neurol.
PD APR 1
PY 2017
VL 74
IS 4
BP 411
EP 418
DI 10.1001/jamaneurol.2016.5192
PG 8
WC Clinical Neurology
SC Neurosciences & Neurology
GA ER3EV
UT WOS:000398679600012
PM 28241159
DA 2024-02-03
ER

PT J
AU Defebvre, L
   Moreau, C
AF Defebvre, Luc
   Moreau, Caroline
TI Traitements medical et chirurgical de la maladie de Parkinson
SO PRESSE MEDICALE
LA French
DT Article
ID deep brain-stimulation; subthalamic nucleus; disease
AB The treatment of Parkinson's disease is symptomatic with the use of dopaminergic medications: levodopa, dopaminergic agonists and enzymatic inhibitors. At the initial stage, the main goals are to improve the quality of life of patients and delay the onset of motor complications, using a combination of these therapies taking into account both clinical disability and tolerance of different treatments. At the stage of motor and non-motor fluctuations inhibitors of MAO-B and COMT are proposed; amantadine may limit moderate dyskinesias. At the stage of disabling fluctuations continuous dopaminergic strategy is discussed: deep brain stimulation of different targets, subcutaneous apomorphine pump and intra intestinal Duodopa (R) administration. The monitoring of side effects remains essential for an early adjustment of medications; mainly nausea, orthostatic hypotension, drowsiness and sleep attacks, dyskinesias and behavioral disorders (hallucinations, impulse control disorders). A care pathway published in 2014 by the HAS develops the management process of parkinsonism and its multidisciplinary outpatient.
C1 [Defebvre, Luc; Moreau, Caroline] Univ Lille, CHRU Lille, Fac Med,Inserm 1171, Ctr Expert Parkinson,Hop Salengro,Serv Neurol & P, F-59037 Lille, France.
C3 Institut National de la Sante et de la Recherche Medicale (Inserm); Universite de Lille - ISITE; CHU Lille; Universite de Lille
RP Defebvre, L (corresponding author), Univ Lille, CHRU Lille, Fac Med,Inserm 1171, Ctr Expert Parkinson,Hop Salengro,Serv Neurol & P, F-59037 Lille, France.
EM luc.defebvre@chru-lille.fr
CR Benabid AL, 2009, LANCET NEUROL, V8, P67, DOI 10.1016/S1474-4422(08)70291-6
   Bronstein JM, 2011, ARCH NEUROL-CHICAGO, V68, P165, DOI 10.1001/archneurol.2010.260
   Castrioto A, 2014, LANCET NEUROL, V13, P287, DOI 10.1016/S1474-4422(13)70294-1
   Cesaro P, 2014, REV NEUROL PARIS, V4, P237
   Devos D, 2009, MOVEMENT DISORD, V24, P993, DOI 10.1002/mds.22450
   Drapier D, 2008, NEUROPSYCHOLOGIA, V46, P2796, DOI 10.1016/j.neuropsychologia.2008.05.006
   Drapier S, 2016, J NEUROL, V263, P1111, DOI 10.1007/s00415-016-8106-3
   Fasano A, 2010, BRAIN, V133, P2664, DOI 10.1093/brain/awq221
   Fraix V., 2015, MONOGRAPHIES NEUROLO, V0, P0
   Moreau C, 2015, REV PRATICIEN, V65, P1
   Moro E, 2010, MOVEMENT DISORD, V25, P578, DOI 10.1002/mds.22735
   Nyholm D, 2008, CLIN NEUROPHARMACOL, V31, P63, DOI 10.1097/WNF.0b013e3180ed449f
   Pollak Pierre, 2013, HANDB CLIN NEUROL, V116, P97, DOI 10.1016/B978-0-444-53497-2.00009-7
   Postuma RB, 2015, MOVEMENT DISORD, V30, P1591, DOI 10.1002/mds.26424
   Rizzone MG, 2014, PARKINSONISM RELAT D, V20, P376, DOI 10.1016/j.parkreldis.2014.01.012
   Rouaud T, 2010, MOVEMENT DISORD, V25, P1839, DOI 10.1002/mds.23171
   Schupbach M, 2013, NEW ENGL J MED, V7, P610
   Schuurman PR, 2008, MOVEMENT DISORD, V23, P1146, DOI 10.1002/mds.22059
   Verin M., 2015, MONOGRAPHIES NEUROLO, V0, P0
NR 20
TC 0
Z9 0
U1 1
U2 6
PU MASSON EDITEUR
PI MOULINEAUX CEDEX 9
PA 21 STREET CAMILLE DESMOULINS, ISSY, 92789 MOULINEAUX CEDEX 9, FRANCE
SN 0755-4982
EI 2213-0276
J9 PRESSE MED
JI Presse Med.
PD MAR 15
PY 2017
VL 46
IS 2
BP 218
EP 224
DI 10.1016/j.lpm.2017.01.018
PG 7
WC Medicine, General & Internal
SC General & Internal Medicine
GA EP4DB
UT WOS:000397329700013
PM 28279509
DA 2024-02-03
ER

PT J
AU Barrett, MJ
   Smolkin, ME
   Flanigan, JL
   Shah, BB
   Harrison, MB
   Sperling, SA
AF Barrett, Matthew J.
   Smolkin, Mark E.
   Flanigan, Joseph L.
   Shah, Binit B.
   Harrison, Madaline B.
   Sperling, Scott A.
TI Characteristics, correlates, and assessment of psychosis in Parkinson disease without dementia
SO PARKINSONISM & RELATED DISORDERS
LA English
DT Article
DE Parkinson disease; Psychosis; Psychotic disorders; Visual hallucinations; Visual illusions
ID sleep behavior disorder; visual hallucinations; recommendations; impairment; prevalence; symptoms; spectrum; critique; scales
AB Introduction: Considering that psychosis in Parkinson disease (PD) is associated with worse outcomes, including dementia, we aimed to study the characteristics, correlates, and assessment of PD psychosis in those without dementia. Methods: 101 PD subjects without dementia (Montreal Cognitive Assessment >= 21/30) were recruited to participate in a study of neuropsychiatric symptoms in PD. This study included a baseline standard neurological exam and common PD symptom assessments. Using the Scale for the Assessment of Positive Symptoms (SAPS) and separate assessment of visual illusions and sense of presence, NINDS-NIMH criteria for PD psychosis were applied. Results: Of the 33 (32.7%) PD subjects who met diagnostic criteria for psychosis in PD, visual illusions were most common (72.7%), followed by visual hallucinations (39.4%). Adjusted for presence of REM sleep behavior disorder (RBD) (p = 0.097), use of dopamine agonists (OR = 3.7, p = 0.012) and greater autonomic symptom burden (OR = 1.1 (per 1-unit change in score on SCOPA-AUT), p = 0.012) were associated with greater risk of psychosis. Use of dopamine agonists (OR = 5.0, p = 0.007), higher MDS-UPDRS Part II score (OR = 1.1, p = 0.010), and presence of RBD (OR = 4.8, p = 0.012) were independent predictors of visual hallucinations and visual illusions. MDS-UPDRS item 1.2 score >= 1 had highly correlated with the SAPS score (r = 0.65, p < 0.0001), but was 42% sensitive and 96% specific for identifying psychosis. Conclusion: This study confirms the association between dopamine agonists and psychosis in PD patients without dementia. The association of RBD, autonomic symptoms, and MDS-UPDRS Part II scores with psychosis underscore its link to brainstem dysfunction and greater PD motor symptom severity. (c) 2017 Elsevier Ltd. All rights reserved.
C1 [Barrett, Matthew J.; Flanigan, Joseph L.; Shah, Binit B.; Harrison, Madaline B.; Sperling, Scott A.] Univ Virginia, Dept Neurol, POB 800394, Charlottesville, VA 22908 USA.
   [Smolkin, Mark E.] Univ Virginia, Dept Publ Hlth Sci, Charlottesville, VA 22908 USA.
C3 University of Virginia; University of Virginia
RP Barrett, MJ (corresponding author), Univ Virginia, Dept Neurol, POB 800394, Charlottesville, VA 22908 USA.
EM mjbarrett@virginia.edu; mes6r@virginia.edu; jlf4m@virginia.edu; bbs7s@virginia.edu; mbh3y@virginia.edu; sas7yr@virginia.edu
FU American Parkinson Disease Association Center for Advanced Research at UVA
CR Aarsland D, 2000, J AM GERIATR SOC, V48, P938, DOI 10.1111/j.1532-5415.2000.tb06891.x
   Aarsland D, 2003, ARCH NEUROL-CHICAGO, V60, P387, DOI 10.1001/archneur.60.3.387
   Aarsland D, 1999, ARCH NEUROL-CHICAGO, V56, P595, DOI 10.1001/archneur.56.5.595
   Boeve BF, 2007, BRAIN, V130, P2770, DOI 10.1093/brain/awm056
   Boeve BF, 2013, SLEEP MED, V14, P754, DOI 10.1016/j.sleep.2012.10.015
   Dalrymple-Alford JC, 2010, NEUROLOGY, V75, P1717, DOI 10.1212/WNL.0b013e3181fc29c9
   Fénelon G, 2010, MOVEMENT DISORD, V25, P763, DOI 10.1002/mds.22839
   Fénelon G, 2010, J NEUROL SCI, V289, P12, DOI 10.1016/j.jns.2009.08.014
   Ffytche DH, 2017, NAT REV NEUROL, V13, P81, DOI 10.1038/nrneurol.2016.200
   Forsaa EB, 2010, ARCH NEUROL-CHICAGO, V67, P996, DOI 10.1001/archneurol.2010.166
   Frei K, 2017, J NEUROL SCI, V374, P56, DOI 10.1016/j.jns.2017.01.014
   Gallagher DA, 2011, BRAIN, V134, P3299, DOI 10.1093/brain/awr225
   Geddes MR, 2016, CORTEX, V74, P96, DOI 10.1016/j.cortex.2015.10.015
   Gjerstad MD, 2008, J NEUROL NEUROSUR PS, V79, P387, DOI 10.1136/jnnp.2007.116830
   GOETZ CG, 1995, NEUROLOGY, V45, P669, DOI 10.1212/WNL.45.4.669
   Harding AJ, 2002, BRAIN, V125, P391, DOI 10.1093/brain/awf033
   Hely MA, 2008, MOVEMENT DISORD, V23, P837, DOI 10.1002/mds.21956
   Högl B, 2010, MOVEMENT DISORD, V25, P2704, DOI 10.1002/mds.23190
   Jellinger KA, 2015, J NEURAL TRANSM, V122, P1429, DOI 10.1007/s00702-015-1405-5
   Llebaria G, 2010, MOVEMENT DISORD, V25, P2785, DOI 10.1002/mds.23411
   McKinlay A, 2008, PARKINSONISM RELAT D, V14, P37, DOI 10.1016/j.parkreldis.2007.05.009
   Morgante L, 2012, J NEUROL NEUROSUR PS, V83, P76, DOI 10.1136/jnnp-2011-300043
   Pacchetti C, 2005, MOVEMENT DISORD, V20, P1439, DOI 10.1002/mds.20582
   Pagonabarraga J, 2016, MOVEMENT DISORD, V31, P45, DOI 10.1002/mds.26432
   Ravina B, 2007, MOVEMENT DISORD, V22, P1061, DOI 10.1002/mds.21382
   Schrag A, 2007, MOVEMENT DISORD, V22, P1077, DOI 10.1002/mds.21333
   STARKSTEIN SE, 1992, J NEUROPSYCH CLIN N, V4, P134
   Stiasny-Kolster K, 2007, MOVEMENT DISORD, V22, P2386, DOI 10.1002/mds.21740
   Stowe RL, 2008, COCHRANE DB SYST REV, V0, P0, DOI DOI 10.1002/14651858.CD006564.pub2
   Tomlinson CL, 2010, MOVEMENT DISORD, V25, P2649, DOI 10.1002/mds.23429
   Williams DR, 2005, LANCET NEUROL, V4, P605, DOI 10.1016/S1474-4422(05)70146-0
NR 31
TC 24
Z9 25
U1 0
U2 6
PU ELSEVIER SCI LTD
PI OXFORD
PA THE BOULEVARD, LANGFORD LANE, KIDLINGTON, OXFORD OX5 1GB, OXON, ENGLAND
SN 1353-8020
EI 1873-5126
J9 PARKINSONISM RELAT D
JI Parkinsonism Relat. Disord.
PD OCT 15
PY 2017
VL 43
IS 
BP 56
EP 60
DI 10.1016/j.parkreldis.2017.07.011
PG 5
WC Clinical Neurology
SC Neurosciences & Neurology
GA FM9DA
UT WOS:000415393100009
PM 28735797
DA 2024-02-03
ER

PT J
AU Bhidayasiri, R
   Sringean, J
   Chaiwong, S
   Anan, C
   Penkeaw, N
   Leaknok, A
   Boonpang, K
   Saksornchai, K
   Rattanachaisit, W
   Thanawattano, C
   Jagota, P
AF Bhidayasiri, Roongroj
   Sringean, Jirada
   Chaiwong, Suchapit
   Anan, Chanawat
   Penkeaw, Nuntiwat
   Leaknok, Amarinee
   Boonpang, Kamolwan
   Saksornchai, Karn
   Rattanachaisit, Watchara
   Thanawattano, Chusak
   Jagota, Priya
TI Rotigotine for nocturnal hypokinesia in Parkinson's disease: Quantitative analysis of efficacy from a randomized, placebo controlled trial using an axial inertial sensor
SO PARKINSONISM & RELATED DISORDERS
LA English
DT Article
DE Hypokinesia; Night-time; Parkinson's disease; Rotigotine; Wearable technology; Inertial sensors
ID excessive daytime sleepiness; disturbances
AB Background: Nocturnal hypokinesia is a common symptom in Parkinson's disease (PD), negatively affecting quality of life of both patients and caregivers. However, evidence-based treatment strategies are limited. Objective: To evaluate the efficacy of rotigotine transdermal patch, using a wearable sensor, in the management of nocturnal immobility. Methods: 34 PD subjects with nocturnal immobility were randomized to receive rotigotine transdermal patch (mean +/- SD of 10.46 +/- 4.63 mg/24 h, n = 17) or placebo patch (n = 17). Treatment was titrated to an optimal dose over 1-8 weeks, then maintained for 4 weeks. Primary endpoints were objective parameters assessing axial rotation measured using an axial inertial sensor (the NIGHT-Recorder) over two nights at the patients' home. Scale-based assessments were also performed. Results: There was a significant difference, in favor of rotigotine, in change from baseline score in the number of turns in bed (ANCOVA, p = 0.001), and degree of axial turn (p = 0.042). These objective improvements were mirrored by significantly greater improvements in clinical scale-based assessments, including the Unified Parkinson's Disease Rating Scale (UPDRS) total scores (p = 0.009), UPDRS-motor scores (p < 0.001), UPDRS-axial scores (p = 0.01), the Modified Parkinson's Disease Sleep Scale (p < 0.001), the Nocturnal Akinesia Dystonia and Cramp Scale (p = 0.003) and the eight-item PD Questionnaire (PDQ-8) scores (p = 0.01) from baseline to end of treatment in patients given rotigotine compared to placebo. Conclusion: We show that the rotigotine patch provides a significant improvement in nocturnal symptoms as assessed using both objective measures and clinical rating scales. The study demonstrates the feasibility of using wearable sensors to record objective outcomes in PD-related clinical trials. (C) 2017 Elsevier Ltd. All rights reserved.
C1 [Bhidayasiri, Roongroj; Sringean, Jirada; Chaiwong, Suchapit; Anan, Chanawat; Penkeaw, Nuntiwat; Leaknok, Amarinee; Boonpang, Kamolwan; Saksornchai, Karn; Rattanachaisit, Watchara; Jagota, Priya] Chulalongkorn Univ, Chulalongkorn Ctr Excellence Parkinsons Dis & Rel, Dept Med, Fac Med, Bangkok 10330, Thailand.
   [Bhidayasiri, Roongroj; Sringean, Jirada; Chaiwong, Suchapit; Anan, Chanawat; Penkeaw, Nuntiwat; Leaknok, Amarinee; Boonpang, Kamolwan; Saksornchai, Karn; Rattanachaisit, Watchara; Jagota, Priya] King Chulalongkorn Mem Hosp, Thai Red Cross Soc, Bangkok 10330, Thailand.
   [Bhidayasiri, Roongroj] Juntendo Univ, Dept Neurol, Tokyo, Japan.
   [Thanawattano, Chusak] Natl Elect & Comp Technol Ctr NECTEC, Biomed Signal Proc Lab, Pathum Thani, Thailand.
C3 Chulalongkorn University; Thai Red Cross Society; Chulalongkorn University; Juntendo University; National Science & Technology Development Agency - Thailand; National Electronics & Computer Technology Center (NECTEC)
RP Bhidayasiri, R (corresponding author), Chulalongkorn Univ Hosp, Chulalongkorn Ctr Excellence Parkinsons Dis & Rel, 1873 Rama 4 Rd, Bangkok 10330, Thailand.
EM rbh@chulapd.org
FU National Research Council of Thailand [GRB_APS_05_59_30_04]; Health System Research Institute of Thailand Fund [59-012]; International Research Network grant [RDG5950152]; Chulalongkorn Academic Advancement Fund into Its 2nd Century Project of Chulalongkorn University, Bangkok, Thailand
CR Barone P, 2004, NEUROLOGY, V63, PS35, DOI 10.1212/WNL.63.8_suppl_3.S35
   Bhidayasiri R, 2016, PARKINSONISM RELAT D, V33, PS36, DOI 10.1016/j.parkreldis.2016.11.016
   Bhidayasiri R, 2016, J REHABIL RES DEV, V53, P487, DOI 10.1682/JRRD.2015.04.0062
   Bhidayasiri R, 2014, J NEURAL TRANSM, V121, PS59, DOI 10.1007/s00702-014-1199-x
   Comella CL, 2006, J NEURAL TRANSM-SUPP, V0, P349
   Louter M, 2012, J AM GERIATR SOC, V60, P1104, DOI 10.1111/j.1532-5415.2012.03966.x
   Miner B, 2017, SLEEP MED CLIN, V12, P31, DOI 10.1016/j.jsmc.2016.10.008
   Sommerauer M, 2015, PARKINSONISM RELAT D, V21, P1269, DOI 10.1016/j.parkreldis.2015.08.010
   Sringean J, 2017, J NEUROL SCI, V373, P244, DOI 10.1016/j.jns.2016.12.045
   Sringean J, 2016, PARKINSONISM RELAT D, V23, P10, DOI 10.1016/j.parkreldis.2015.11.003
   Tandberg E, 1998, MOVEMENT DISORD, V13, P895, DOI 10.1002/mds.870130606
   Trenkwalder C, 2011, MOVEMENT DISORD, V26, P90, DOI 10.1002/mds.23441
NR 12
TC 24
Z9 25
U1 0
U2 9
PU ELSEVIER SCI LTD
PI OXFORD
PA THE BOULEVARD, LANGFORD LANE, KIDLINGTON, OXFORD OX5 1GB, OXON, ENGLAND
SN 1353-8020
EI 1873-5126
J9 PARKINSONISM RELAT D
JI Parkinsonism Relat. Disord.
PD NOV 15
PY 2017
VL 44
IS 
BP 124
EP 128
DI 10.1016/j.parkreldis.2017.08.010
PG 5
WC Clinical Neurology
SC Neurosciences & Neurology
GA FR3QE
UT WOS:000418980400023
PM 28818560
DA 2024-02-03
ER

PT J
AU Shi, J
   Tian, JZ
   Li, T
   Qin, B
   Fan, DS
   Ni, JNA
   Wei, MQ
   Zhang, XK
   Liu, N
   Liu, JP
   Li, YM
   Liu, WW
   Wang, YY
AF Shi, Jing
   Tian, Jinzhou
   Li, Ting
   Qin, Bin
   Fan, Dongsheng
   Ni, Jingnian
   Wei, Mingqing
   Zhang, Xuekai
   Liu, Na
   Liu, Jianping
   Li, Yumeng
   Liu, Weiwei
   Wang, Yongyan
TI Efficacy and safety of SQJZ herbal mixtures on nonmotor symptoms in Parkinson disease patients Protocol for a randomized, double-blind, placebo-controlled trial
SO MEDICINE
LA English
DT Article
DE complementary therapy; nonmotor symptoms; Parkinson disease; randomized controlled trial
ID quality-of-life; sleep; constipation; stimulation; instrument; rotigotine; fatigue; markers; impact; scale
AB Background: As a multisystemic neurodegenerative disorder, Parkinson disease (PD) has a broad spectrum of symptoms including motor and nonmotor symptoms (NMS). As shown in studies, NMS can also impact patient's quality of life, and many of them often go untreated. Chinese herbal medicines with multiconstituent may alleviate NMS in PD patients. This research is carried out to assess the efficacy and safety of a Chinese herbal formula for NMS, with its Chinese name acronym of SQJZ. Methods/design: It will be a multicenter, randomized, double-blind, placebo-controlled trial. Idiopathic PD with a Hoehn and Yahr scale score <= 4, aged 18 to 80 years, will be involved. About 240 patients will be randomly assigned to either SQJZ or placebo in a 2: 1 ratio. There is a 2-week run-in period before the randomization, and the follow-up will be 24 weeks, including 12-week treatment period, with visit once every 4 weeks and 12-week washout follow-up. All participants are asked to maintain the regular medication schedule. SQJZ formula will consist of Chinese herbs with effects for insomnia, constipation, anxiety, and so on. The primary outcome will be measured using NMS scale, and secondary outcomes will include unified PD rating scale, PD sleep scale, the Parkinson fatigue scale, the constipation severity instrument, and PD Questionnaire-39. The primary efficacy analysis will be based on the intention-to-treat method, and mixed-model repeated-measures analyses will be used. Discussion: The findings from this research might provide evidence of the efficacy and safety of SQJZ Chinese herbal formula for treating NMS in PD patients. The results will sustain the broader use of SQJZ formula in PD.
C1 [Shi, Jing; Tian, Jinzhou; Li, Ting; Ni, Jingnian; Wei, Mingqing; Zhang, Xuekai; Li, Yumeng] Beijing Univ Chinese Med, Dongzhimen Hosp, Inst Neurodegenerat Dis, Beijing, Peoples R China.
   [Qin, Bin] Beijing Hosp, Beijing, Peoples R China.
   [Fan, Dongsheng; Liu, Na] Peking Univ, Hosp 3, Beijing, Peoples R China.
   [Liu, Jianping] Beijing Univ Chinese Med, Ctr Evidence Based Chinese Med, Beijing, Peoples R China.
   [Liu, Weiwei] Acad Mil Med Sci, Consulting Ctr Biomed Stat, Beijing, Peoples R China.
   [Wang, Yongyan] China Acad Chinese Med Sci, Inst Clin Med, Beijing, Peoples R China.
C3 Beijing University of Chinese Medicine; Beijing Hospital; Peking University; Beijing University of Chinese Medicine; Academy of Military Medical Sciences - China; China Academy of Chinese Medical Sciences; Institute of Basic Research In Clinical Medicine, CACMS
RP Tian, JZ (corresponding author), Beijing Univ Chinese Med, Dongzhimen Hosp, Inst Neurodegenerat Dis, Beijing, Peoples R China.
EM jztian@hotmail.com
FU National Natural Science Foundation of China [81473518, 81573824]; Beijing Municipal Science and Technology Commission [Z141107002515019]; Capital Health Research and Development of Special [SF2014-1-4191]
CR Antonini A, 2015, EUR J NEUROL, V22, P1402, DOI 10.1111/ene.12757
   Antonini A, 2013, EXPERT OPIN PHARMACO, V14, P2571, DOI 10.1517/14656566.2013.849692
   Arai E, 2012, BRAIN, V135, P1478, DOI 10.1093/brain/aws086
   Barone P, 2009, MOVEMENT DISORD, V24, P1641, DOI 10.1002/mds.22643
   Cao JX, 2010, J ETHNOPHARMACOL, V130, P163, DOI 10.1016/j.jep.2010.03.023
   Chaudhuri KR, 2011, PARKINSONISM RELAT D, V17, P717, DOI 10.1016/j.parkreldis.2011.02.018
   Chaudhuri KR, 2009, LANCET NEUROL, V8, P464, DOI 10.1016/S1474-4422(09)70068-7
   Chaudhuri KR, 2002, J NEUROL NEUROSUR PS, V73, P629, DOI 10.1136/jnnp.73.6.629
   Chaudhuri KR, 2006, LANCET NEUROL, V5, P235, DOI 10.1016/S1474-4422(06)70373-8
   [陈路 Chen Lu], 2014, 北京中医药大学学报 JOURNAL OF BEIJING UNIVERSITY OF TRADITIONAL CHINESE MEDICINE, V37, P209
   Doi H, 2014, EUR NEUROL, V71, P193, DOI 10.1159/000355608
   Fahn S, 1987, RECENT DEV PARKINSON, V2, P293, DOI 10.2490/JJRMC.47.791
   Ghys L, 2011, EXPERT OPIN PHARMACO, V12, P1985, DOI 10.1517/14656566.2011.604031
   Guo XY, 2013, J NEUROL SCI, V330, P32, DOI 10.1016/j.jns.2013.03.022
   Iranzo A, 2006, LANCET NEUROL, V5, P572, DOI 10.1016/S1474-4422(06)70476-8
   Kassubek J, 2014, BMC NEUROL, V14, P0, DOI 10.1186/1471-2377-14-42
   Khoo TK, 2013, NEUROLOGY, V80, P276, DOI 10.1212/WNL.0b013e31827deb74
   Kim SR, 2014, J NEUROL SCI, V347, P310, DOI 10.1016/j.jns.2014.10.032
   Lees AJ, 2009, LANCET, V373, P2055, DOI 10.1016/S0140-6736(09)60492-X
   Li HJ, 2010, MOVEMENT DISORD, V25, P2740, DOI 10.1002/mds.23368
   Lin CH, 2014, PARKINSONISM RELAT D, V20, P1371, DOI 10.1016/j.parkreldis.2014.09.026
   Malkki H, 2016, NAT REV NEUROL, V12, P0, DOI 10.1038/nrneurol.2016.78
   Martinez-Martin P, 2009, NEUROLOGY, V73, P1584, DOI 10.1212/WNL.0b013e3181c0d416
   Nazzaro JM, 2011, PARKINSONISM RELAT D, V17, P606, DOI 10.1016/j.parkreldis.2011.05.009
   Nilsson MH, 2013, J PAIN SYMPTOM MANAG, V46, P737, DOI 10.1016/j.jpainsymman.2012.11.004
   PETO V, 1995, QUAL LIFE RES, V4, P241, DOI 10.1007/BF02260863
   Picillo M, 2014, PARKINSONISM RELAT D, V20, P1319, DOI 10.1016/j.parkreldis.2014.03.014
   Postuma RB, 2006, NEUROLOGY, V66, P845, DOI 10.1212/01.wnl.0000203648.80727.5b
   Postuma RB, 2016, NAT REV NEUROL, V12, P622, DOI 10.1038/nrneurol.2016.152
   Sakakibara R, 2005, MOVEMENT DISORD, V20, P261, DOI 10.1002/mds.20352
   Schapira AHV, 2015, EUR J NEUROL, V22, P2, DOI 10.1111/ene.12523
   Shen JK, 2010, J CLIN NEUROL, V23, P251
   Stocchi F, 2014, EUR J NEUROL, V21, P357, DOI 10.1111/ene.12205
   Tang Xu-Dong, 2009, ZHONGGUO ZHONG XI YI JIE HE ZA ZHI, V29, P656
   Varma MG, 2008, DIS COLON RECTUM, V51, P162, DOI 10.1007/s10350-007-9140-0
   Zhao Guo-hua, 2013, ZHONGGUO ZHONG XI YI JIE HE ZA ZHI, V33, P476
   Zhou J, 2014, SHANGHAI J TRADIT CH, V48, P38
NR 38
TC 8
Z9 8
U1 1
U2 22
PU LIPPINCOTT WILLIAMS & WILKINS
PI PHILADELPHIA
PA TWO COMMERCE SQ, 2001 MARKET ST, PHILADELPHIA, PA 19103 USA
SN 0025-7974
EI 1536-5964
J9 MEDICINE
JI Medicine (Baltimore)
PD DEC 15
PY 2017
VL 96
IS 50
BP 
EP 
DI 10.1097/MD.0000000000008824
PG 5
WC Medicine, General & Internal
SC General & Internal Medicine
GA FT2QG
UT WOS:000422990500022
PM 29390272
DA 2024-02-03
ER

PT J
AU Sauerbier, A
   Jitkritsadakul, O
   Titova, N
   Klingelhoefer, L
   Tsuboi, Y
   Carr, H
   Kumar, H
   Banerjee, R
   Erro, R
   Bhidayasiri, R
   Schrag, A
   Zis, P
   Lim, SY
   Al-Hashel, JY
   Kamel, WA
   Martinez-Martin, P
   Chaudhuri, KR
AF Sauerbier, Anna
   Jitkritsadakul, Onanong
   Titova, Nataliya
   Klingelhoefer, Lisa
   Tsuboi, Yoshio
   Carr, Harry
   Kumar, Hrishikesh
   Banerjee, Rebecca
   Erro, Roberto
   Bhidayasiri, Roongroj
   Schrag, Anette
   Zis, Panagiotis
   Lim, Shen-Yang
   Al-Hashel, J. Y.
   Kamel, Walaa A.
   Martinez-Martin, Pablo
   Chaudhuri, K. Ray
TI Non-Motor Symptoms Assessed by Non-Motor Symptoms Questionnaire and Non-Motor Symptoms Scale in Parkinson's Disease in Selected Asian Populations
SO NEUROEPIDEMIOLOGY
LA English
DT Review
DE Non-motor symptoms; Parkinson; Asia; Ethnicity
ID quality-of-life; non motor symptoms; glucocerebrosidase mutations; methyltransferase activity; cultural-differences; chinese patients; impact; association; gene; prevalence
AB Background: Ethnic variations have been described in medical conditions, such as hypertension, diabetes, and multiple sclerosis. Whether ethnicity plays a role in Parkinson's disease (PD), particularly with regard to non-motor symptoms (NMS), remains unclear. Existing literature is diverse, controversial, and inadequately documented. This review aims to analyse and report the currently available literature on NMS, specifically in Asian PD patients. Summary: We conducted a literature review using PubMed, searching for articles and currently available publications that reference and assess NMS in PD patients living in Asia using the validated NMS Questionnaire (NMS Quest) and NMS Scale (NMSS). In total, 24 articles were included: 12 using the NMS Quest and 12 using the NMSS. Symptoms of constipation, memory impairment, and nocturia were the most frequently self-reported symptoms (NMS Quest) in selected Asian populations, while symptoms within the domains sleep/fatigue, attention/memory, and mood/apathy were most prevalent when applying the health-professional completed NMSS. Key Messages: NMS are generally prevalent and highly burdensome within selected Asian PD populations living in countries included in this review. Our review suggests that NMS-driven phenotypic heterogeneity is present in Asian patients, and compared to Western PD populations there might be variations in assessed NMS. (C) 2017 S. Karger AG, Basel
C1 [Sauerbier, Anna; Chaudhuri, K. Ray] Kings Coll Hosp London, Neurol, London, England.
   [Sauerbier, Anna; Carr, Harry; Chaudhuri, K. Ray] Kings Coll London, Inst Psychiat Psychol & Neurosci, London, England.
   [Zis, Panagiotis] Sheffield Teaching Hosp NHS Fdn Trust, Acad Dept Neurosci, Sheffield, S Yorkshire, England.
   [Schrag, Anette] UCL, Inst Neurol, London, England.
   [Jitkritsadakul, Onanong; Bhidayasiri, Roongroj] Chulalongkorn Univ Hosp, Neurol, Bangkok, Thailand.
   [Titova, Nataliya] NI Pirogov Russian Natl Res Med Univ, Minist Healthcare Russian Federat, Fed State Budgetary Educ Inst Higher Educ, Moscow, Russia.
   [Klingelhoefer, Lisa] Tech Univ Dresden, Dept Neurol, Dresden, Germany.
   [Tsuboi, Yoshio] Fukuoka Univ, Dept Internal Med 5, Fukuoka, Japan.
   [Kumar, Hrishikesh; Banerjee, Rebecca] Inst Neurosci, Kolkata, India.
   [Erro, Roberto] Univ Salerno, Dept Med, Neurosci Sect, Ctr Neurodegenerat Dis CEMAND, Salerno, Italy.
   [Lim, Shen-Yang] Univ Malaya, Div Neurol, Kuala Lumpur, Malaysia.
   [Al-Hashel, J. Y.; Kamel, Walaa A.] Ibn Sina Hosp, Neurol Dept, Kuwait, Kuwait.
   [Al-Hashel, J. Y.] Kuwait Univ, Hlth Sci Ctr, Kuwait, Kuwait.
   [Kamel, Walaa A.] Beni Suef Univ, Neurol, Bani Suwayf, Egypt.
   [Martinez-Martin, Pablo] Carlos III Inst Hlth, Natl Ctr Epidemiol, Madrid, Spain.
   [Martinez-Martin, Pablo] Carlos III Inst Hlth, CIBERNED, Madrid, Spain.
C3 King's College Hospital NHS Foundation Trust; King's College Hospital; University of London; King's College London; University of Sheffield; University of London; University College London; Chulalongkorn University; Pirogov Russian National Research Medical University; Technische Universitat Dresden; Fukuoka University; University of Salerno; Universiti Malaya; Kuwait University; Egyptian Knowledge Bank (EKB); Beni Suef University; Instituto de Salud Carlos III; CIBERNED; Instituto de Salud Carlos III
RP Sauerbier, A (corresponding author), Kings Coll Hosp NHS Fdn Trust, EUROPAR Off, 2nd Floor,Todd Call Bldg Denmark Hill, London SE5 9RS, England.
EM annasauerbier@nhs.net
FU Parkinson's UK; Kirby Laing Foundation; NIHR London South CRN; Parkinson&apos;s UK [K-1406] Funding Source: researchfish
CR Aharon-Peretz J, 2004, NEW ENGL J MED, V351, P1972, DOI 10.1056/NEJMoa033277
   [Anonymous], 2014, NEUROBIOL AGING, V0, P0
   [Anonymous], 2016, JOURNAL OF NEURAL TRANSMISSION, V0, P0
   [Anonymous], 1817, LOND MED PHYS J, V0, P0
   [Anonymous], 2017, EUROPEAN NEUROLOGICAL REVIEW, V0, P0
   Auyeung M, 2011, PARKINSONISM RELAT D, V17, P635, DOI 10.1016/j.parkreldis.2011.06.001
   Azmin S, 2014, PARKINSONS DIS-US, V2014, P0, DOI 10.1155/2014/472157
   Barone P, 2009, MOVEMENT DISORD, V24, P1641, DOI 10.1002/mds.22643
   Berg D, 2015, MOVEMENT DISORD, V30, P1600, DOI 10.1002/mds.26431
   Bhidayasiri R, 2015, EXPERT REV NEUROTHER, V15, P1285, DOI 10.1586/14737175.2015.1088783
   BOUDIKOVA B, 1990, CLIN PHARMACOL THER, V48, P381, DOI 10.1038/clpt.1990.166
   Brockmann K, 2015, MOVEMENT DISORD, V30, P407, DOI 10.1002/mds.26071
   Chaudhuri KR, 2007, MOVEMENT DISORD, V22, P1901, DOI 10.1002/mds.21596
   Chaudhuri KR, 2006, MOVEMENT DISORD, V21, P916, DOI 10.1002/mds.20844
   Chaudhuri KR, 2013, PLOS ONE, V8, P0, DOI 10.1371/journal.pone.0057221
   Chaudhuri KR, 2000, MOVEMENT DISORD, V15, P18, DOI 10.1002/1531-8257(200001)15:1<18::AID-MDS1005>3.0.CO;2-Z
   Chen J, 2014, PLOS ONE, V9, P0, DOI 10.1371/journal.pone.0115747
   Chen W, 2014, TRANSL NEURODEGENER, V3, P0, DOI 10.1186/2047-9158-3-26
   Chen W, 2012, PARKINSONISM RELAT D, V18, P446, DOI 10.1016/j.parkreldis.2012.02.002
   Cheon SM, 2008, PARKINSONISM RELAT D, V14, P286, DOI 10.1016/j.parkreldis.2007.09.002
   CONGRESS EP, 1992, SOC WORK HEALTH CARE, V17, P81, DOI 10.1300/J010v17n03_06
   Crispo JAG, 2016, PLOS ONE, V11, P0, DOI 10.1371/journal.pone.0150621
   Cubo E, 2014, J NEUROL SCI, V336, P122, DOI 10.1016/j.jns.2013.10.021
   Das D, 2016, NEUROL INDIA, V64, P419, DOI 10.4103/0028-3886.181533
   Gan J, 2014, J CLIN NEUROSCI, V21, P751, DOI 10.1016/j.jocn.2013.07.015
   Guo XY, 2013, PARKINSONISM RELAT D, V19, P961, DOI 10.1016/j.parkreldis.2013.06.009
   Guo XY, 2013, J NEUROL SCI, V330, P32, DOI 10.1016/j.jns.2013.03.022
   Guo YJ, 2014, PLOS ONE, V9, P0, DOI 10.1371/journal.pone.0107465
   Hu FY, 2010, EUR J NEUROL, V17, P1476, DOI 10.1111/j.1468-1331.2010.03097.x
   Huang CL, 2011, EUR J NEUROL, V18, P1227, DOI 10.1111/j.1468-1331.2011.03362.x
   Huang T, 2015, BMC GENOMICS, V16, P0, DOI 10.1186/s12864-015-2328-0
   Jaquet M, 2009, INT J FOOD MICROBIOL, V130, P117, DOI 10.1016/j.ijfoodmicro.2009.01.011
   Jiménez-Jiménez FJ, 2016, EXPERT OPIN DRUG MET, V12, P433, DOI 10.1517/17425255.2016.1158250
   Jeanjean AP, 1997, BIOL PSYCHIAT, V41, P1010, DOI 10.1016/S0006-3223(96)00264-8
   Jellinger KA, 2015, J NEURAL TRANSM, V122, P505, DOI 10.1007/s00702-014-1288-x
   Kalia LV, 2015, LANCET, V386, P896, DOI 10.1016/S0140-6736(14)61393-3
   Kim HJ, 2009, J NEUROL SCI, V287, P200, DOI 10.1016/j.jns.2009.07.026
   Kim HJ, 2016, EXPERT REV NEUROTHER, V16, P815, DOI 10.1080/14737175.2016.1182021
   Kim HS, 2013, J NEUROL SCI, V324, P70, DOI 10.1016/j.jns.2012.10.004
   Kim SR, 2014, J NEUROL SCI, V347, P310, DOI 10.1016/j.jns.2014.10.032
   KLEMETSDAL B, 1994, EUR J CLIN PHARMACOL, V46, P231
   Krishnan S, 2011, MOVEMENT DISORD, V26, P2110, DOI 10.1002/mds.23826
   Kunugi H, 1997, PSYCHIAT GENET, V7, P97, DOI 10.1097/00041444-199723000-00001
   Li DW, 2015, J NEURAL TRANSM, V122, P661, DOI 10.1007/s00702-014-1281-4
   Li HJ, 2015, INT J NEUROSCI, V125, P929, DOI 10.3109/00207454.2014.986573
   Li HJ, 2010, MOVEMENT DISORD, V25, P2740, DOI 10.1002/mds.23368
   Lim SY, 2011, PARKINSONISM RELAT D, V17, P761, DOI 10.1016/j.parkreldis.2011.07.009
   Maeda T, 2017, PARKINSONISM RELAT D, V38, P54, DOI 10.1016/j.parkreldis.2017.02.024
   Makoff AJ, 2000, PHARMACOGENETICS, V10, P43, DOI 10.1097/00008571-200002000-00006
   Mao XY, 2010, NEUROSCI LETT, V469, P256, DOI 10.1016/j.neulet.2009.12.007
   Martinez-Martin P, 2007, MOVEMENT DISORD, V22, P1623, DOI 10.1002/mds.21586
   Martinez-Martin P, 2012, J NEUROL, V259, P1639, DOI 10.1007/s00415-011-6392-3
   Martinez-Martin P, 2011, MOVEMENT DISORD, V26, P399, DOI 10.1002/mds.23462
   McLeod HL, 1998, PHARMACOGENETICS, V8, P195
   Moher D, 2009, PLOS MED, V6, P0, DOI 10.1186/2046-4053-4-1
   Mridula KR, 2015, IRAN J NEUROL, V14, P86
   Ohayon MM, 2012, SLEEP MED REV, V16, P283, DOI 10.1016/j.smrv.2011.05.002
   Ou RW, 2016, PARKINSONS DIS-US, V2016, P0, DOI 10.1155/2016/9730319
   Ou RW, 2016, J NEUROL SCI, V360, P72, DOI 10.1016/j.jns.2015.11.047
   Pal G, 2016, MOV DISORD CLIN PRAC, V3, P4, DOI 10.1002/mdc3.12229
   Peeraully Tasneem, 2012, PARKINSONISM RELAT DISORD, V18 Suppl 1, PS63, DOI 10.1016/S1353-8020(11)70021-9
   Pocock SJ, 2000, NEW ENGL J MED, V342, P1907, DOI 10.1056/NEJM200006223422511
   Politis M, 2010, MOVEMENT DISORD, V25, P1646, DOI 10.1002/mds.23135
   Prakash KM, 2016, EUR J NEUROL, V23, P854, DOI 10.1111/ene.12950
   Rana AQ, 2012, J PARKINSON DIS, V2, P281, DOI 10.3233/JPD-129002
   Romenets SR, 2012, PARKINSONISM RELAT D, V18, P54, DOI 10.1016/j.parkreldis.2011.08.013
   Sauerbier A, 2016, MOVEMENT DISORD, V31, P0
   Sauerbier A, 2016, CLIN MED, V16, P365, DOI 10.7861/clinmedicine.16-4-365
   Sauerbier A, 2016, PARKINSONISM RELAT D, V22, PS41, DOI 10.1016/j.parkreldis.2015.09.027
   Sengul Y, 2015, ACTA NEUROL BELG, V115, P281, DOI 10.1007/s13760-014-0396-6
   Sidransky E, 2009, NEW ENGL J MED, V361, P1651, DOI 10.1056/NEJMoa0901281
   Song W, 2014, PARKINSONISM RELAT D, V20, P149, DOI 10.1016/j.parkreldis.2013.10.005
   Tan EK, 2007, ARCH NEUROL-CHICAGO, V64, P1056, DOI 10.1001/archneur.64.7.1056
   Tsuboi Y, 2006, MOVEMENT DISORD, V21, P0
   Vongvaivanich Kiratikorn, 2014, JOURNAL OF THE MEDICAL ASSOCIATION OF THAILAND, V97, P0
   Wang G, 2010, PARKINSONISM RELAT D, V16, P119, DOI 10.1016/j.parkreldis.2009.08.009
   Wang YP, 2012, BEHAV BRAIN FUNCT, V8, P0, DOI 10.1186/1744-9081-8-57
   WEINSHILBOUM RM, 1977, AM J HUM GENET, V29, P125
   Wild S, 2004, DIABETES CARE, V27, P1047, DOI 10.2337/diacare.27.5.1047
   Wu Y, 2016, ACTA NEUROL SCAND, V133, P330, DOI 10.1111/ane.12461
   Wu YR, 2007, J NEUROL NEUROSUR PS, V78, P977, DOI 10.1136/jnnp.2006.105940
   Yong MH, 2013, PLOS ONE, V8, P0, DOI 10.1371/journal.pone.0049596
   Yu B, 2010, CHINESE MED J-PEKING, V123, P1436, DOI 10.3760/cma.j.issn.0366-6999.2010.11.016
   Yu RL, 2017, MOV DISORD CLIN PRAC, V4, P68, DOI 10.1002/mdc3.12349
   Zhang LM, 2011, PLOS ONE, V6, P0, DOI 10.1371/journal.pone.0019333
   Zhang N, 2015, NEUROL SCI, V36, P577, DOI 10.1007/s10072-014-1993-0
   Zhang SS, 2016, NEUROL RES, V38, P434, DOI 10.1080/01616412.2016.1139320
   Zhang X, 2012, CHINESE J PHYSIOL, V55, P398, DOI 10.4077/CJP.2011.AMM076
   Zhang Zhen-Xin, 2014, BMC RES NOTES, V7, P65, DOI 10.1186/1756-0500-7-65
   Zhou MZ, 2013, CLIN NEUROL NEUROSUR, V115, P2103, DOI 10.1016/j.clineuro.2013.07.027
   Ziegler SG, 2007, MOL GENET METAB, V91, P195, DOI 10.1016/j.ymgme.2007.03.004
   Zis P, 2015, EUR J NEUROL, V22, P1145, DOI 10.1111/ene.12733
   Zis P, 2015, NPJ PARKINSONS DIS, V1, P0, DOI 10.1038/npjparkd.2015.13
NR 100
TC 21
Z9 22
U1 1
U2 6
PU KARGER
PI BASEL
PA ALLSCHWILERSTRASSE 10, CH-4009 BASEL, SWITZERLAND
SN 0251-5350
EI 1423-0208
J9 NEUROEPIDEMIOLOGY
JI Neuroepidemiology
PD JUN 15
PY 2017
VL 49
IS 1-2
BP 1
EP 17
DI 10.1159/000478702
PG 17
WC Public, Environmental & Occupational Health; Clinical Neurology
SC Public, Environmental & Occupational Health; Neurosciences & Neurology
GA FJ7VX
UT WOS:000412968900001
PM 28803229
DA 2024-02-03
ER

PT J
AU de Schipper, LJ
   van der Grond, J
   Marinus, J
   Henselmans, JML
   van Hilten, JJ
AF de Schipper, Laura J.
   van der Grond, Jeroen
   Marinus, Johan
   Henselmans, Johanna M. L.
   van Hilten, Jacobus J.
TI Loss of integrity and atrophy in cingulate structural covariance networks in Parkinson's disease
SO NEUROIMAGE-CLINICAL
LA English
DT Article
DE Parkinson's disease/Parkinsonism; Magnetic resonance imaging; Structural covariance network; Non-dopaminergic symptoms
ID excessive daytime sleepiness; matter abnormality; brain networks; lewy body; dementia; severity; symptoms; cortex
AB Background: In Parkinson's disease (PD), the relation between cortical brain atrophy on MRI and clinical progression is not straightforward. Determination of changes in structural covariance networks-patterns of covariance in grey matter density-has shown to be a valuable technique to detect subtle grey matter variations. We evaluated how structural network integrity in PD is related to clinical data. Methods: 3 Tesla MRI was performed in 159 PD patients. We used nine standardized structural covariance networks identified in 370 healthy subjects as a template in the analysis of the PD data. Clinical assessment comprised motor features (Movement Disorder Society-Unified Parkinson's Disease Rating Scale; MDS-UPDRS motor scale) and predominantly non-dopaminergic features (SEverity of Non-dopaminergic Symptoms in Parkinson's Disease; SENS-PD scale: postural instability and gait difficulty, psychotic symptoms, excessive daytime sleepiness, autonomic dysfunction, cognitive impairment and depressive symptoms). Voxel-based analyses were performed within networks significantly associated with PD. Results: The anterior and posterior cingulate network showed decreased integrity, associated with the SENS-PD score, p = 0.001 (beta=-0.265, eta(2)(p) = 0.070) and p= 0.001 (beta=-0.264, eta(2)(p) = 0.074), respectively. Of the components of the SENS-PD score, cognitive impairment and excessive daytime sleepiness were associated with atrophy within both networks. Conclusions: We identified loss of integrity and atrophy in the anterior and posterior cingulate networks in PD patients. Abnormalities of both networks were associated with predominantly non-dopaminergic features, specifically cognition and excessive daytime sleepiness. Our findings suggest that (components of) the cingulate networks display a specific vulnerability to the pathobiology of PD and may operate as interfaces between networks involved in cognition and alertness.
C1 [de Schipper, Laura J.; Marinus, Johan; Henselmans, Johanna M. L.; van Hilten, Jacobus J.] Leiden Univ, Med Ctr, Dept Neurol, POB 9600, NL-2300 RC Leiden, Netherlands.
   [van der Grond, Jeroen] Leiden Univ, Med Ctr, Dept Radiol, POB 9600, NL-2300 RC Leiden, Netherlands.
   [Henselmans, Johanna M. L.] Antonius Hosp, Dept Neurol, POB 8000, NL-3440 JD Woerden, Netherlands.
C3 Leiden University; Leiden University Medical Center (LUMC); Leiden University - Excl LUMC; Leiden University; Leiden University Medical Center (LUMC); Leiden University - Excl LUMC
RP de Schipper, LJ (corresponding author), Leiden Univ, Med Ctr, Dept Neurol, POB 9600, NL-2300 RC Leiden, Netherlands.
EM l.j.de_schipper@lumc.nl; j.van_der_grond@lumc.nl; j.marinus@lumc.nl; h.henselmans@antoniusziekenhuis.nl; j.j.van_hilten@lumc.nl
FU Stichting ParkinsonFonds
CR Adler C. H., 2016, MOV DISORD, V0, P0
   Alexander-Bloch A, 2013, J NEUROSCI, V33, P2889, DOI 10.1523/JNEUROSCI.3554-12.2013
   Andersson JL., 2007, FMRIB ANAL GROUP U O, V2, P0
   Andrews TJ, 1997, J NEUROSCI, V17, P2859
   Beach TG, 2009, ACTA NEUROPATHOL, V117, P169, DOI 10.1007/s00401-008-0450-7
   Beckmann CF, 2005, PHILOS T R SOC B, V360, P1001, DOI 10.1098/rstb.2005.1634
   Brown RE, 2012, PHYSIOL REV, V92, P1087, DOI 10.1152/physrev.00032.2011
   Chaudhuri KR, 2009, LANCET NEUROL, V8, P464, DOI 10.1016/S1474-4422(09)70068-7
   Christopher L, 2015, ANN NEUROL, V77, P269, DOI 10.1002/ana.24323
   Douaud G, 2007, BRAIN, V130, P2375, DOI 10.1093/brain/awm184
   Filippini N, 2009, P NATL ACAD SCI USA, V106, P7209, DOI 10.1073/pnas.0811879106
   Gama RL, 2010, PARKINSONISM RELAT D, V16, P275, DOI 10.1016/j.parkreldis.2010.01.002
   GIBB WRG, 1988, J NEUROL NEUROSUR PS, V51, P745, DOI 10.1136/jnnp.51.6.745
   Goetz CG, 2007, MOVEMENT DISORD, V22, P41, DOI 10.1002/mds.21198
   Good CD, 2001, NEUROIMAGE, V14, P21, DOI 10.1006/nimg.2001.0786
   Gratwicke J, 2015, BRAIN, V138, P1454, DOI 10.1093/brain/awv104
   Hafkemeijer A, 2016, HUM BRAIN MAPP, V37, P978, DOI 10.1002/hbm.23081
   Hafkemeijer A, 2014, AGING CELL, V13, P1068, DOI 10.1111/acel.12271
   Jellinger KA, 2012, MOVEMENT DISORD, V27, P8, DOI 10.1002/mds.23795
   Jenkinson M, 2002, NEUROIMAGE, V17, P825, DOI 10.1006/nimg.2002.1132
   Kato S, 2012, J NEUROL, V259, P318, DOI 10.1007/s00415-011-6187-6
   Leech R, 2014, BRAIN, V137, P12, DOI 10.1093/brain/awt162
   Menon Vinod, 2010, BRAIN STRUCT FUNCT, V214, P655, DOI 10.1007/s00429-010-0262-0
   Möller C, 2016, NEUROBIOL AGING, V38, P21, DOI 10.1016/j.neurobiolaging.2015.10.020
   Montembeault M, 2012, NEUROIMAGE, V63, P754, DOI 10.1016/j.neuroimage.2012.06.052
   Pan PL, 2012, EUR J NEUROL, V19, P199, DOI 10.1111/j.1468-1331.2011.03474.x
   Schulz-Schaeffer WJ, 2010, ACTA NEUROPATHOL, V120, P131, DOI 10.1007/s00401-010-0711-0
   Seeley WW, 2007, J NEUROSCI, V27, P2349, DOI 10.1523/JNEUROSCI.5587-06.2007
   Segall JM, 2012, FRONT NEUROINFORM, V6, P0, DOI 10.3389/fninf.2012.00010
   Smith SM, 2004, NEUROIMAGE, V23, PS208, DOI 10.1016/j.neuroimage.2004.07.051
   Smith SM, 2009, NEUROIMAGE, V44, P83, DOI 10.1016/j.neuroimage.2008.03.061
   Spreng RN, 2013, J NEUROSCI, V33, P15226, DOI 10.1523/JNEUROSCI.2261-13.2013
   Tholfsen LK, 2015, NEUROLOGY, V85, P162, DOI 10.1212/WNL.0000000000001737
   Tomlinson CL, 2010, MOVEMENT DISORD, V25, P2649, DOI 10.1002/mds.23429
   van den Heuvel MP, 2013, JAMA PSYCHIAT, V70, P783, DOI 10.1001/jamapsychiatry.2013.1328
   van der Heeden JF, 2016, PARKINSONISM RELAT D, V25, P39, DOI 10.1016/j.parkreldis.2016.02.016
   van der Heeden JF, 2014, NEUROLOGY, V82, P412, DOI 10.1212/WNL.0000000000000087
   Winkler AM, 2014, NEUROIMAGE, V92, P381, DOI 10.1016/j.neuroimage.2014.01.060
   Zhu KD, 2016, PARKINSONISM RELAT D, V24, P34, DOI 10.1016/j.parkreldis.2016.01.020
   Zielinski BA, 2010, P NATL ACAD SCI USA, V107, P18191, DOI 10.1073/pnas.1003109107
   ZIGMOND AS, 1983, ACTA PSYCHIAT SCAND, V67, P361, DOI 10.1111/j.1600-0447.1983.tb09716.x
NR 41
TC 26
Z9 26
U1 1
U2 12
PU ELSEVIER SCI LTD
PI OXFORD
PA THE BOULEVARD, LANGFORD LANE, KIDLINGTON, OXFORD OX5 1GB, OXON, ENGLAND
SN 2213-1582
EI 
J9 NEUROIMAGE-CLIN
JI NeuroImage-Clin.
PD JUN 15
PY 2017
VL 15
IS 
BP 587
EP 593
DI 10.1016/j.nicl.2017.05.012
PG 7
WC Neuroimaging
SC Neurosciences & Neurology
GA FG3MN
UT WOS:000410067200061
PM 28652971
DA 2024-02-03
ER

PT J
AU Baumann-Vogel, H
   Imbach, LL
   Sürücü, O
   Stieglitz, L
   Waldvogel, D
   Baumann, CR
   Werth, E
AF Baumann-Vogel, Heide
   Imbach, Lukas L.
   Surucu, Oguzkan
   Stieglitz, Lennart
   Waldvogel, Daniel
   Baumann, Christian R.
   Werth, Esther
TI The Impact of Subthalamic Deep Brain Stimulation on Sleep-Wake Behavior: A Prospective Electrophysiological Study in 50 Parkinson Patients
SO SLEEP
LA English
DT Article
DE Parkinson's disease; deep brain stimulation; sleep; slow-wave activity; subthalamic nucleus
ID restless legs syndrome; diagnostic-criteria; daytime sleepiness; disease; nucleus; architecture; improvement; emergence; symptoms; quality
AB Study Objectives: This prospective observational study was designed to systematically examine the effect of subthalamic deep brain stimulation (DBS) on subjective and objective sleep-wake parameters in Parkinson patients. Methods: In 50 consecutive Parkinson patients undergoing subthalamic DBS, we assessed motor symptoms, medication, the position of DBS electrodes within the subthalamic nucleus (STN), subjective sleep-wake parameters, 2-week actigraphy, video-polysomnography studies, and sleep electroencepahalogram frequency and dynamics analyses before and 6 months after surgery. Results: Subthalamic DBS improved not only motor symptoms and reduced daily intake of dopaminergic agents but also enhanced subjective sleep quality and reduced sleepiness (Epworth Sleepiness Scale: -2.1 +/- 3.8, p <.001). Actigraphy recordings revealed longer bedtimes (+1: 06 +/- 0: 51 hours, p <.001) without shifting of circadian timing. Upon polysomnography, we observed an increase in sleep efficiency (+5.2 +/- 17.6%, p = .005) and deep sleep (+11.2 +/- 32.2 min, p = .017) and increased accumulation of slow-wave activity over the night (+41.0 +/- 80.0%, p = .005). Rapid eye movement sleep features were refractory to subthalamic DBS, and the dynamics of sleep as assessed by state space analyses did not normalize. Increased sleep efficiency was associated with active electrode contact localization more distant from the ventral margin of the left subthalamic nucleus. Conclusion: Subthalamic DBS deepens and consolidates nocturnal sleep and improves daytime wakefulness in Parkinson patients, but several outcomes suggest that it does not normalize sleep. It remains elusive whether modulated activity in the STN directly contributes to changes in sleep-wake behavior, but dorsal positioning of electrodes within the STN is linked to improved sleep-wake outcomes.
C1 [Baumann-Vogel, Heide; Imbach, Lukas L.; Waldvogel, Daniel; Baumann, Christian R.; Werth, Esther] Univ Zurich, Dept Neurol, Univ Hosp Zurich, Zurich, Switzerland.
   [Surucu, Oguzkan; Stieglitz, Lennart] Univ Zurich, Dept Neurosurg, Univ Hosp Zurich, Zurich, Switzerland.
C3 University of Zurich; University Zurich Hospital; University of Zurich; University Zurich Hospital
RP Werth, E (corresponding author), Univ Hosp Zurich, Dept Neurol, Frauenklin Str 26, CH-8091 Zurich, Switzerland.
EM esther.werth@usz.ch
FU Swiss National Science Foundation; HSM-2 Grant Canton of Zurich; UCB Pharma; AbbVie Pharma
CR Allen RP, 2003, SLEEP MED, V4, P101, DOI 10.1016/S1389-9457(03)00010-8
   [Anonymous], 2015, AASM SCORING MANUAL, V0, P0
   Arnulf I, 2000, NEUROLOGY, V55, P1732, DOI 10.1212/WNL.55.11.1732
   Baumann CR, 2014, MOVEMENT DISORD, V29, P207, DOI 10.1002/mds.25650
   Benarroch EE, 2008, NEUROLOGY, V71, P944, DOI 10.1212/01.wnl.0000326066.57313.13
   Bloch KE, 1999, RESPIRATION, V66, P440, DOI 10.1159/000029408
   Buckelmüller J, 2006, NEUROSCIENCE, V138, P351, DOI 10.1016/j.neuroscience.2005.11.005
   Chahine LM, 2011, PARKINSONISM RELAT D, V17, P208, DOI 10.1016/j.parkreldis.2010.11.017
   Cicolin A, 2004, SLEEP MED, V5, P207, DOI 10.1016/j.sleep.2003.10.010
   Dafsari HS, 2016, BRAIN STIMUL, V9, P78, DOI 10.1016/j.brs.2015.08.005
   De Cock VC, 2008, NAT CLIN PRACT NEURO, V4, P254, DOI 10.1038/ncpneuro0775
   Driver-Dunckley E, 2006, MOVEMENT DISORD, V21, P1287, DOI 10.1002/mds.20911
   Eitan R, 2013, FRONT SYST NEUROSCI, V7, P0, DOI 10.3389/fnsys.2013.00069
   Frauscher B, 2012, SLEEP, V35, P835, DOI 10.5665/sleep.1886
   Gelb DJ, 1999, ARCH NEUROL-CHICAGO, V56, P33, DOI 10.1001/archneur.56.1.33
   Genzel L, 2013, CHRONOBIOL INT, V30, P766, DOI 10.3109/07420528.2012.763132
   Goetz CG, 2008, MOVEMENT DISORD, V23, P2129, DOI 10.1002/mds.22340
   Hayes A. F., 2017, INTRO MEDIATION MODE, V0, P0
   Herzog J, 2004, MOVEMENT DISORD, V19, P1050, DOI 10.1002/mds.20056
   Hjort N, 2004, MOVEMENT DISORD, V19, P196, DOI 10.1002/mds.10639
   Imbach LL, 2016, CLIN NEUROPHYSIOL, V127, P1403, DOI 10.1016/j.clinph.2015.08.012
   Imbach LL, 2015, BRAIN, V138, P726, DOI 10.1093/brain/awu391
   Imbach LL, 2012, PLOS ONE, V7, P0, DOI 10.1371/journal.pone.0048660
   Iranzo A, 2002, J NEUROL NEUROSUR PS, V72, P661, DOI 10.1136/jnnp.72.5.661
   Kedia S, 2004, NEUROLOGY, V63, P2410, DOI 10.1212/01.WNL.0000147288.26029.B8
   Lambert C, 2012, NEUROIMAGE, V60, P83, DOI 10.1016/j.neuroimage.2011.11.082
   Lyons KE, 2006, J NEUROSURG, V104, P502, DOI 10.3171/jns.2006.104.4.502
   Zibetti M, 2007, EUR NEUROL, V58, P218, DOI 10.1159/000107943
   Marques A, 2015, SLEEP MED, V16, P583, DOI 10.1016/j.sleep.2014.11.020
   Merlino G, 2014, SLEEP MED, V15, P637, DOI 10.1016/j.sleep.2013.12.016
   Monaca C, 2004, NEUROLOGY, V62, P1232, DOI 10.1212/01.WNL.0000118284.91103.BB
   Monaca C, 2004, J NEUROL, V251, P214, DOI 10.1007/s00415-004-0305-7
   Monti JM, 2007, SLEEP MED REV, V11, P113, DOI 10.1016/j.smrv.2006.08.003
   MORUZZI G, 1949, ELECTROEN CLIN NEURO, V1, P455, DOI 10.1016/0013-4694(49)90066-8
   Nishida N, 2011, MOVEMENT DISORD, V26, P2418, DOI 10.1002/mds.23862
   Peeraully T, 2012, MOVEMENT DISORD, V27, P1729, DOI 10.1002/mds.25197
   Rye DB, 1997, SLEEP, V20, P757, DOI 10.1093/sleep/20.9.757
   Santamaria J, 2011, SLEEP, V34, P1283, DOI 10.5665/SLEEP.1256
   Saper CB, 2010, NEURON, V68, P1023, DOI 10.1016/j.neuron.2010.11.032
   Scammell Thomas E, 2015, J CLIN PSYCHIATRY, V76, Pe13, DOI 10.4088/JCP.14046tx1c
   Thobois S, 2010, BRAIN, V133, P1111, DOI 10.1093/brain/awq032
   Tomlinson CL, 2010, MOVEMENT DISORD, V25, P2649, DOI 10.1002/mds.23429
   Valko PO, 2008, SLEEP, V31, P1601, DOI 10.1093/sleep/31.11.1601
   Werth E, 1996, AM J PHYSIOL-REG I, V271, PR501, DOI 10.1152/ajpregu.1996.271.3.R501
NR 44
TC 53
Z9 57
U1 0
U2 1
PU OXFORD UNIV PRESS INC
PI CARY
PA JOURNALS DEPT, 2001 EVANS RD, CARY, NC 27513 USA
SN 0161-8105
EI 1550-9109
J9 SLEEP
JI Sleep
PD MAY 1
PY 2017
VL 40
IS 5
BP 
EP 
DI 10.1093/sleep/zsx033
PG 9
WC Clinical Neurology; Neurosciences
SC Neurosciences & Neurology
GA EV3ZY
UT WOS:000401699100003
PM 28369624
DA 2024-02-03
ER

PT J
AU Postuma, RB
   Anang, J
   Pelletier, A
   Joseph, L
   Moscovich, M
   Grimes, D
   Furtado, S
   Munhoz, RP
   Appel-Cresswell, S
   Moro, A
   Borys, A
   Hobson, D
   Lang, AE
AF Postuma, Ronald B.
   Anang, Julius
   Pelletier, Amelie
   Joseph, Lawrence
   Moscovich, Mariana
   Grimes, David
   Furtado, Sarah
   Munhoz, Renato P.
   Appel-Cresswell, Silke
   Moro, Adriana
   Borys, Andrew
   Hobson, Douglas
   Lang, Anthony E.
TI Caffeine as symptomatic treatment for Parkinson disease (Cafe-PD) A randomized trial
SO NEUROLOGY
LA English
DT Article
ID clinical-diagnosis; antagonists; sleepiness; accuracy; risk
AB Objective: To assess effects of caffeine on Parkinson disease (PD). Methods: In this multicenter parallel-group controlled trial, patients with PD with 1-8 years disease duration, Hoehn & Yahr stages I-III, on stable symptomatic therapy were randomized to caffeine 200 mg BID vs matching placebo capsules for 6-18 months. The primary research question was whether objective motor scores would differ at 6 months (Movement Disorder Society-sponsored Unified Parkinson's Disease Rating Scale [MDS-UPDRS]-III, Class I evidence). Secondary outcomes included safety and tolerability, motor symptoms (MDS-UPDRS-II), motor fluctuations, sleep, nonmotor symptoms (MDS-UPDRS-I), cognition (Montreal Cognitive Assessment), and quality of life. Results: Sixty patients received caffeine and 61 placebo. Caffeine was well-tolerated with similar prevalence of side effects as placebo. There was no improvement inmotor parkinsonism(the primary outcome) with caffeine treatment compared to placebo (difference between groups -0.48 [95% confidence interval -3.21 to 2.25] points on MDS-UPDRS-III). Similarly, on secondary outcomes, there was no change in motor signs or motor symptoms (MDS-UPDRS-II) at any time point, and no difference on quality of life. There was a slight improvement in somnolence over the first 6 months, which attenuated over time. There was a slight increase in dyskinesia with caffeine (MDS-UPDRS-4.1 +/- 4.2 = 0.25 points higher), and caffeine was associated with worse cognitive testing scores (average Montreal Cognitive Assessment = 0.66 [0.01, 1.32] worse than placebo). Conclusion: Caffeine did not provide clinically important improvement of motor manifestations of PD (Class I evidence). Epidemiologic links between caffeine and lower PD risk do not appear to be explained by symptomatic effects.
C1 [Postuma, Ronald B.; Pelletier, Amelie] McGill Univ, Montreal Gen Hosp, Dept Neurol, Montreal, PQ, Canada.
   [Joseph, Lawrence] McGill Univ, Dept Epidemiol & Biostat, Montreal, PQ, Canada.
   [Anang, Julius; Borys, Andrew; Hobson, Douglas] Univ Manitoba, Dept Neurol, Winnipeg, MB, Canada.
   [Moscovich, Mariana; Moro, Adriana] Pontificia Univ Catolica Parana, Curitiba, Parana, Brazil.
   [Grimes, David] Univ Ottawa, Brain & Mind Res Inst, Ottawa Hosp, Dept Neurol, Ottawa, ON, Canada.
   [Furtado, Sarah] Univ Calgary, Dept Neurol, Calgary, AB, Canada.
   [Munhoz, Renato P.; Lang, Anthony E.] Toronto Western Hosp, Div Neurol, Toronto, ON, Canada.
   [Appel-Cresswell, Silke] Univ British Columbia, Djavad Mowafaghian Ctr Brain Hlth, Div Neurol, Dept Med, Vancouver, BC, Canada.
   [Appel-Cresswell, Silke] Univ British Columbia, Pacific Parkinsons Res Ctr, Vancouver, BC, Canada.
C3 McGill University; McGill University; University of Manitoba; Pontificia Universidade Catolica do Parana; University of Ottawa; Ottawa Hospital Research Institute; University of Calgary; University of Toronto; University Health Network Toronto; University of British Columbia; University of British Columbia
RP Postuma, RB (corresponding author), McGill Univ, Montreal Gen Hosp, Dept Neurol, Montreal, PQ, Canada.
EM ron.postuma@mcgill.ca
CR Altman RD, 2011, MOVEMENT DISORD, V26, P2427, DOI 10.1002/mds.23873
   Barone JJ, 1996, FOOD CHEM TOXICOL, V34, P119, DOI 10.1016/0278-6915(95)00093-3
   BECK AT, 1961, ARCH GEN PSYCHIAT, V4, P561, DOI 10.1001/archpsyc.1961.01710120031004
   Bender R, 2001, J CLIN EPIDEMIOL, V54, P343, DOI 10.1016/S0895-4356(00)00314-0
   Chen XS, 2008, J NEUROCHEM, V107, P1147, DOI 10.1111/j.1471-4159.2008.05697.x
   Goetz CG, 2008, MOVEMENT DISORD, V23, P2129, DOI 10.1002/mds.22340
   Harland BF, 2000, NUTRITION, V16, P522, DOI 10.1016/S0899-9007(00)00369-5
   Hauser RA, 2015, JAMA NEUROL, V72, P1491, DOI 10.1001/jamaneurol.2015.2268
   Higdon JV, 2006, CRIT REV FOOD SCI, V46, P101, DOI 10.1080/10408390500400009
   Hobson DE, 2002, JAMA-J AM MED ASSOC, V287, P455, DOI 10.1001/jama.287.4.455
   Horváth K, 2015, PARKINSONISM RELAT D, V21, P1421, DOI 10.1016/j.parkreldis.2015.10.006
   Hughes AJ, 2001, NEUROLOGY, V57, P1497, DOI 10.1212/WNL.57.8.1497
   HUGHES AJ, 1992, J NEUROL NEUROSUR PS, V55, P181, DOI 10.1136/jnnp.55.3.181
   Marinus J, 2003, SLEEP, V26, P1049, DOI 10.1093/sleep/26.8.1049
   Nasreddine ZS, 2005, J AM GERIATR SOC, V53, P695, DOI 10.1111/j.1532-5415.2005.53221.x
   Nehlig A, 2010, J ALZHEIMERS DIS, V20, PS85, DOI 10.3233/JAD-2010-091315
   Noyce AJ, 2012, ANN NEUROL, V72, P893, DOI 10.1002/ana.23687
   Pinna A, 2014, CNS DRUGS, V28, P455, DOI 10.1007/s40263-014-0161-7
   Postuma RB, 2012, NEUROLOGY, V79, P651, DOI 10.1212/WNL.0b013e318263570d
   Postuma Ronald B, 2012, MOV DISORD, V27, P913, DOI 10.1002/mds.25037
   Ritz B, 2014, NEUROLOGY, V83, P1396, DOI 10.1212/WNL.0000000000000879
   Schrag A, 2006, MOVEMENT DISORD, V21, P1200, DOI 10.1002/mds.20914
   Schwarzschild MA, 2002, NEUROLOGY, V58, P1154, DOI 10.1212/WNL.58.8.1154
   Scott NW, 2016, EUR J NEUROL, V23, P304, DOI 10.1111/ene.12751
   WILLIAMS A, 1990, HEALTH POLICY, V16, P199
   Wills AMA, 2013, MOVEMENT DISORD, V28, P380, DOI 10.1002/mds.25319
NR 26
TC 8
Z9 12
U1 2
U2 6
PU LIPPINCOTT WILLIAMS & WILKINS
PI PHILADELPHIA
PA TWO COMMERCE SQ, 2001 MARKET ST, PHILADELPHIA, PA 19103 USA
SN 0028-3878
EI 1526-632X
J9 NEUROLOGY
JI Neurology
PD OCT 24
PY 2017
VL 89
IS 17
BP 1795
EP 1803
DI 10.1212/WNL.0000000000004568
PG 9
WC Clinical Neurology
SC Neurosciences & Neurology
GA FP5QO
UT WOS:000417674200012
PM 28954882
DA 2024-02-03
ER

PT J
AU Bhidayasiri, R
   Sringean, J
   Rattanachaisit, W
   Truong, DD
AF Bhidayasiri, Roongroj
   Sringean, Jirada
   Rattanachaisit, Watchara
   Truong, Daniel D.
TI The sleeping brain in Parkinson's disease: A focus on REM sleep behaviour disorder and related parasomnias for practicing neurologists
SO JOURNAL OF THE NEUROLOGICAL SCIENCES
LA English
DT Review
DE Parkinson's disease; REM sleep behaviour disorder; Parasomnias; Sleepwalking; Sleep terrors; Sleep-related eating disorder
ID eye-movement; eating-disorder; neurodegenerative disease; confusional arousals; general-population; mental-disorders; dream phenomena; sleepwalking; association; dementia
AB Sleep disorders are identified as common non-motor symptoms of Parkinson's disease (PD) and recently this recognition has been expanded to include parasomnias, encompassing not only REM sleep behaviour disorder (RBD), but also other non-REM forms. RBD, a prototypical parasomnia in PD, exists even in the prodromal stage of the disease, and is characterized by the presence of dream enactment behaviours occurring alongside a loss of normal skeletal muscle atonia during REM sleep. In contrast, non-REM parasomnias are more frequently observed in the late stage PD. However, the development of these disorders often overlaps and it is not uncommon for PD patients to meet the criteria for more than one type of parasomnias, thus making a clinical distinction challenging for practicing neurologists who are not sleep specialists. Indeed, clinical recognition of the predominant form of parasomnia does not just depend on video-polysomnography, but also on an individual physician's clinical acumen in delineating pertinent clinical history to determine the most likely diagnosis and proceed accordingly. In this review article, we highlight the various forms of parasomnias that have been reported in PD, including, but not limited to, RBD, with a focus on clinical symptomatology and implications for clinical practice. In addition, we review the differences in PD-related parasomnias compared to those seen in general populations. With advances in sleep research and better technology for ambulatory home monitoring, it is likely that many unanswered questions on PD-related parasomnias will soon be resolved resulting in better management of this nocturnal challenge in PD. (C) 2017 Elsevier B.V. All rights reserved.
C1 [Bhidayasiri, Roongroj; Sringean, Jirada; Rattanachaisit, Watchara] Chulalongkorn Univ, King Chulalongkorn Mem Hosp & Thai Red Cross Soc, Chulalongkorn Ctr Excellence Parkinsons Dis Relat, Dept Med, Bangkok, Thailand.
   [Bhidayasiri, Roongroj] Juntendo Univ, Dept Rehabil Med, Tokyo, Japan.
   [Truong, Daniel D.] Parkinsons & Movement Disorders Inst, Fountain Valley, CA USA.
C3 Chulalongkorn University; Juntendo University
RP Bhidayasiri, R (corresponding author), Chulalongkorn Univ Hosp, Chulalongkorn Ctr Excellence Parkinsons Dis & Rel, 1873 Rama 4 Rd, Bangkok 10330, Thailand.
EM rbh@chulapd.org
FU National Research Council of Thailand [GRB_APS_05_59_30_04]; International Research Network grant from the Thailand Research Fund [IRN59W0005]; Chulalongkorn Academic Advancement Fund into Its 2nd Century Project of Chulalongkorn University, Bangkok, Thailand;  [GCRS_58_05_30_02]
CR [Anonymous], 2014, INTERNATIONAL CLASSIFICATION OF SLEEP DISORDERS, Vthird, P0
   Arnulf I, 2015, SLEEP, V38, P1529, DOI 10.5665/sleep.5040
   Bhidayasiri R, 2014, J NEURAL TRANSM, V121, PS59, DOI 10.1007/s00702-014-1199-x
   Boeve BF, 2001, MOVEMENT DISORD, V16, P622, DOI 10.1002/mds.1120
   Boeve BF, 2010, ANN NY ACAD SCI, V1184, P15, DOI 10.1111/j.1749-6632.2009.05115.x
   Borek LL, 2007, MOVEMENT DISORD, V22, P198, DOI 10.1002/mds.21255
   Bugalho P, 2011, J NEURAL TRANSM, V118, P1613, DOI 10.1007/s00702-011-0679-5
   Comella CL, 1998, NEUROLOGY, V51, P526, DOI 10.1212/WNL.51.2.526
   De Cock VC, 2007, BRAIN, V130, P450, DOI 10.1093/brain/awl363
   De Cock VC, 2013, SLEEP MED, V14, P749, DOI 10.1016/j.sleep.2012.07.005
   Di Fabio N, 2013, EUR NEUROL, V70, P297, DOI 10.1159/000353378
   Dickson DW, 2009, PARKINSONISM RELAT D, V15, PS1, DOI 10.1016/S1353-8020(09)70769-2
   Fantini ML, 2005, NEUROLOGY, V65, P1010, DOI 10.1212/01.wnl.0000179346.39655.e0
   Fereshtehnejad SM, 2015, JAMA NEUROL, V72, P863, DOI 10.1001/jamaneurol.2015.0703
   Fernandez HH, 2000, MOVEMENT DISORD, V15, P490, DOI 10.1002/1531-8257(200005)15:3<490::AID-MDS1011>3.0.CO;2-E
   Fernández-Arcos A, 2016, SLEEP, V39, P121, DOI 10.5665/sleep.5332
   Friedman JH, 2008, CNS SPECTRUMS, V13, P12, DOI 10.1017/S1092852900017272
   Garcia-Borreguero D, 2003, SLEEP MED REV, V7, P115, DOI 10.1053/smrv.2002.0229
   Happe S, 2002, AGE AGEING, V31, P349, DOI 10.1093/ageing/31.5.349
   Herlin B, 2015, J SLEEP RES, V24, P602, DOI 10.1111/jsr.12323
   Howell MJ, 2009, SLEEP MED REV, V13, P23, DOI 10.1016/j.smrv.2008.07.005
   Howell MJ, 2015, JAMA NEUROL, V72, P707, DOI 10.1001/jamaneurol.2014.4563
   Hublin C, 1997, NEUROLOGY, V48, P177, DOI 10.1212/WNL.48.1.177
   Iranzo A, 2005, NEUROLOGY, V65, P247, DOI 10.1212/01.wnl.0000168864.97813.e0
   Iranzo A, 2014, PLOS ONE, V9, P0, DOI 10.1371/journal.pone.0089741
   Kushida CA, 2005, SLEEP, V28, P499, DOI 10.1093/sleep/28.4.499
   Louter M, 2014, BMC NEUROL, V14, P0, DOI 10.1186/1471-2377-14-76
   Lu ML, 2004, J CLIN PSYCHIAT, V65, P273
   Manni R, 2013, SLEEP MED, V14, P387, DOI 10.1016/j.sleep.2013.02.007
   Manni R, 2010, MOVEMENT DISORD, V25, P985, DOI 10.1002/mds.22990
   Mariotti P, 2015, SLEEP, V38, P287, DOI 10.5665/sleep.4416
   McCarter SJ, 2014, SLEEP MED, V15, P1332, DOI 10.1016/j.sleep.2014.06.002
   Montplaisir Jacques, 2011, HANDB CLIN NEUROL, V99, P869, DOI 10.1016/B978-0-444-52007-4.00012-6
   Morgenthaler Timothy I, 2002, SLEEP MED, V3, P323, DOI 10.1016/S1389-9457(02)00007-2
   Neikrug AB, 2012, SLEEP MED REV, V16, P415, DOI 10.1016/j.smrv.2011.08.004
   Nirenberg MJ, 2006, MOVEMENT DISORD, V21, P524, DOI 10.1002/mds.20757
   Oberholzer M, 2011, J NEUROL, V258, P1261, DOI 10.1007/s00415-011-5922-3
   Ohayon MM, 2000, J NERV MENT DIS, V188, P340, DOI 10.1097/00005053-200006000-00004
   Ohayon MM, 1999, J CLIN PSYCHIAT, V60, P268, DOI 10.4088/JCP.v60n0413
   Onofrj M, 2003, NEUROLOGY, V60, P113, DOI 10.1212/01.WNL.0000042084.03066.C0
   Oudiette D, 2009, NEUROLOGY, V72, P551, DOI 10.1212/01.wnl.0000341936.78678.3a
   Oudiette D, 2012, MOVEMENT DISORD, V27, P428, DOI 10.1002/mds.24044
   Pappert EJ, 1999, MOVEMENT DISORD, V14, P117, DOI 10.1002/1531-8257(199901)14:1<117::AID-MDS1019>3.0.CO;2-0
   Paquet V, 2002, J CLIN PSYCHIAT, V63, P597, DOI 10.4088/JCP.v63n0710d
   Poryazova R, 2007, ARCH NEUROL-CHICAGO, V64, P1524, DOI 10.1001/archneur.64.10.1524
   Postuma RB, 2012, MOVEMENT DISORD, V27, P720, DOI 10.1002/mds.24939
   Ratti PL, 2015, PLOS ONE, V10, P0, DOI 10.1371/journal.pone.0120973
   Ratti PL, 2012, SLEEP MED, V13, P926, DOI 10.1016/j.sleep.2012.04.015
   Sateia MJ, 2014, CHEST, V146, P1387, DOI 10.1378/chest.14-0970
   Sauter TC, 2016, WEST J EMERG MED, V17, P709, DOI 10.5811/westjem.2016.8.31123
   Scaglione C, 2005, NEUROL SCI, V25, P316, DOI 10.1007/s10072-004-0364-7
   Schenck CH, 2013, SLEEP MED, V14, P744, DOI 10.1016/j.sleep.2012.10.009
   Schenck CH, 2009, J FORENSIC SCI, V54, P1475, DOI 10.1111/j.1556-4029.2009.01163.x
   Schenck CH, 2002, SLEEP, V25, P120, DOI 10.1093/sleep/25.2.120
   SHARF B, 1978, J NEURAL TRANSM, V43, P143, DOI 10.1007/BF01579073
   Sharma Ashish, 2005, PRIM CARE COMPANION J CLIN PSYCHIATRY, V7, P74
   Shulman LM, 2002, PARKINSONISM RELAT D, V8, P193, DOI 10.1016/S1353-8020(01)00015-3
   Neto MAS, 2011, EUR NEUROL, V66, P106, DOI 10.1159/000329577
   Tinuper P, 2007, SLEEP MED REV, V11, P255, DOI 10.1016/j.smrv.2007.01.001
   Tsai JH, 2009, EUR NEUROPSYCHOPHARM, V19, P74, DOI 10.1016/j.euroneuro.2008.08.007
   Valli K, 2015, SLEEP MED, V16, P419, DOI 10.1016/j.sleep.2014.10.014
   Verbaan D, 2008, MOVEMENT DISORD, V23, P35, DOI 10.1002/mds.21727
   Viwattanakulvanid P, 2014, J NEURAL TRANSM, V121, PS15, DOI 10.1007/s00702-014-1200-8
   Wing YK, 2010, J CLIN PSYCHIAT, V71, P653, DOI 10.4088/JCP.09l05623gry
   Winkelman JW, 2004, SLEEP, V27, P317, DOI 10.1093/sleep/27.2.317
   Ylikoski A, 2014, J NEUROL SCI, V346, P204, DOI 10.1016/j.jns.2014.08.025
   Yu RL, 2015, NEUROPSYCH DIS TREAT, V11, P0, DOI 10.2147/NDT.S85483
   Zadra Antonio, 2011, HANDB CLIN NEUROL, V99, P851, DOI 10.1016/B978-0-444-52007-4.00011-4
NR 68
TC 11
Z9 11
U1 0
U2 14
PU ELSEVIER SCIENCE BV
PI AMSTERDAM
PA PO BOX 211, 1000 AE AMSTERDAM, NETHERLANDS
SN 0022-510X
EI 1878-5883
J9 J NEUROL SCI
JI J. Neurol. Sci.
PD MAR 15
PY 2017
VL 374
IS 
BP 32
EP 37
DI 10.1016/j.jns.2017.01.018
PG 6
WC Clinical Neurology; Neurosciences
SC Neurosciences & Neurology
GA EL9CR
UT WOS:000394917500006
PM 28126342
DA 2024-02-03
ER

PT J
AU Kim, J
   Jang, S
   Choe, HK
   Chung, S
   Son, GH
   Kim, K
AF Kim, Jeongah
   Jang, Sangwon
   Choe, Han Kyoung
   Chung, Sooyoung
   Son, Gi Hoon
   Kim, Kyungjin
TI Implications of Circadian Rhythm in Dopamine and Mood Regulation
SO MOLECULES AND CELLS
LA English
DT Review
DE circadian rhythm; dopaminergic system; mood disorder; Parkinson's disease; REV-ERB alpha
ID rev-erb-alpha; ventral tegmental area; parkinsons-disease; gene-expression; suprachiasmatic nucleus; clock gene; nonmotor symptoms; substantia-nigra; brain; reward
AB Mammalian physiology and behavior are regulated by an internal time-keeping system, referred to as circadian rhythm. The circadian timing system has a hierarchical organization composed of the master clock in the suprachiasmatic nucleus (SCN) and local clocks in extra-SCN brain regions and peripheral organs. The circadian clock molecular mechanism involves a network of transcription-translation feedback loops. In addition to the clinical association between circadian rhythm disruption and mood disorders, recent studies have suggested a molecular link between mood regulation and circadian rhythm. Specifically, genetic deletion of the circadian nuclear receptor Rev-erb alpha induces mania-like behavior caused by increased midbrain dopaminergic (DAergic) tone at dusk. The association between circadian rhythm and emotion-related behaviors can be applied to pathological conditions, including neurodegenerative diseases. In Parkinson's disease (PD), DAergic neurons in the substantia nigra pars compacta progressively degenerate leading to motor dysfunction. Patients with PD also exhibit non-motor symptoms, including sleep disorder and neuropsychiatric disorders. Thus, it is important to understand the mechanisms that link the molecular circadian clock and brain machinery in the regulation of emotional behaviors and related midbrain DAergic neuronal circuits in healthy and pathological states. This review summarizes the current literature regarding the association between circadian rhythm and mood regulation from a chronobiological perspective, and may provide insight into therapeutic approaches to target psychiatric symptoms in neurodegenerative diseases involving circadian rhythm dysfunction.
C1 [Kim, Jeongah; Jang, Sangwon; Choe, Han Kyoung; Kim, Kyungjin] DGIST, Dept Brain & Cognit Sci, Daegu 42988, South Korea.
   [Kim, Jeongah] Seoul Natl Univ, Dept Biol Sci, Coll Nat Sci, Seoul 08826, South Korea.
   [Chung, Sooyoung] Ewha Womans Univ, Dept Brain & Cognit Sci, Scranton Coll, Seoul 03760, South Korea.
   [Son, Gi Hoon] Korea Univ, Dept Biomed Sci, Coll Med, Seoul 02473, South Korea.
   [Kim, Kyungjin] KBRI, Daegu 41068, South Korea.
C3 Daegu Gyeongbuk Institute of Science & Technology (DGIST); Seoul National University (SNU); Ewha Womans University; Korea University; Korea University Medicine (KU Medicine); Korea Brain Research Institute (KBRI)
RP Kim, K (corresponding author), DGIST, Dept Brain & Cognit Sci, Daegu 42988, South Korea.; Kim, K (corresponding author), KBRI, Daegu 41068, South Korea.
EM kyungjin@dgist.ac.kr
FU National Research Foundation of Korea (NRF) - Ministry of Science, ICT & Future Planning [NRF-2017R1A2A1A05001351]; DGIST MIREBraiN Program of the Ministry of Science, ICT & Future Planning [2017010095, 2017040002]
CR Aarsland D, 2012, NAT REV NEUROL, V8, P35, DOI 10.1038/nrneurol.2011.189
   Abarca C, 2002, P NATL ACAD SCI USA, V99, P9026, DOI 10.1073/pnas.142039099
   Akhtar RA, 2002, CURR BIOL, V12, P540, DOI 10.1016/S0960-9822(02)00759-5
   Albrecht U, 2017, FRONT NEUROL, V8, P0, DOI 10.3389/fneur.2017.00030
   Albrecht Urs, 2013, HANDB EXP PHARMACOL, V0, PP227, DOI 10.1007/978-3-642-25950-0_9
   Amir S, 2009, BIOL PSYCHIAT, V65, P829, DOI 10.1016/j.biopsych.2008.12.019
   Balsalobre A, 1998, CELL, V93, P929, DOI 10.1016/S0092-8674(00)81199-X
   Banerjee S, 2014, NAT COMMUN, V5, P0, DOI 10.1038/ncomms6759
   Bedrosian TA, 2013, EXP NEUROL, V243, P67, DOI 10.1016/j.expneurol.2012.05.005
   Björklund A, 2007, TRENDS NEUROSCI, V30, P194, DOI 10.1016/j.tins.2007.03.006
   BLIWISE DL, 1995, J GERIATR PSYCH NEUR, V8, P107, DOI 10.1177/089198879500800206
   Braak H, 2003, NEUROBIOL AGING, V24, P197, DOI 10.1016/S0197-4580(02)00065-9
   Brichta L, 2014, FRONT NEUROANAT, V8, P0, DOI 10.3389/fnana.2014.00152
   Brown RG, 2011, J NEUROL NEUROSUR PS, V82, P803, DOI 10.1136/jnnp.2010.213652
   Bunger MK, 2000, CELL, V103, P1009, DOI 10.1016/S0092-8674(00)00205-1
   Burn DJ, 2002, MOVEMENT DISORD, V17, P445, DOI 10.1002/mds.10114
   Cebrián C, 2010, J COMP NEUROL, V518, P1283, DOI 10.1002/cne.22275
   Chaudhuri KR, 2009, LANCET NEUROL, V8, P464, DOI 10.1016/S1474-4422(09)70068-7
   Cheng HC, 2010, ANN NEUROL, V67, P715, DOI 10.1002/ana.21995
   Chung S, 2014, CELL, V157, P858, DOI 10.1016/j.cell.2014.03.039
   Colavito V, 2015, NEUROSCI BIOBEHAV R, V54, P3, DOI 10.1016/j.neubiorev.2014.11.021
   Dauer W, 2003, NEURON, V39, P889, DOI 10.1016/S0896-6273(03)00568-3
   Dibner C, 2010, ANNU REV PHYSIOL, V72, P517, DOI 10.1146/annurev-physiol-021909-135821
   Domínguez-López S, 2014, SYNAPSE, V68, P454, DOI 10.1002/syn.21757
   Dulcis D, 2013, SCIENCE, V340, P449, DOI 10.1126/science.1234152
   Easton A, 2003, GENES BRAIN BEHAV, V2, P11, DOI 10.1034/j.1601-183X.2003.00002.x
   Gallego M, 2007, NAT REV MOL CELL BIO, V8, P139, DOI 10.1038/nrm2106
   Gekakis N, 1998, SCIENCE, V280, P1564, DOI 10.1126/science.280.5369.1564
   Gloston GF, 2017, FRONT NEUROL, V8, P0, DOI 10.3389/fneur.2017.00100
   Grace AA, 2016, NAT REV NEUROSCI, V17, P524, DOI 10.1038/nrn.2016.57
   Guillaumond F, 2005, J BIOL RHYTHM, V20, P391, DOI 10.1177/0748730405277232
   HALLIDAY GM, 1990, ANN NEUROL, V27, P373, DOI 10.1002/ana.410270405
   Hampp G, 2008, CURR BIOL, V18, P678, DOI 10.1016/j.cub.2008.04.012
   Heuer A, 2012, BEHAV BRAIN RES, V228, P30, DOI 10.1016/j.bbr.2011.11.027
   Hikosaka O, 2010, NAT REV NEUROSCI, V11, P503, DOI 10.1038/nrn2866
   Hyman SE, 2001, NAT REV NEUROSCI, V2, P695, DOI 10.1038/35094560
   JOHNSSON A, 1983, INTERNATIONAL JOURNAL OF CHRONOBIOLOGY, V8, P129
   Kim HJ, 2009, J NEUROL SCI, V287, P200, DOI 10.1016/j.jns.2009.07.026
   King DP, 1997, CELL, V89, P641, DOI 10.1016/S0092-8674(00)80245-7
   Kojetin D, 2011, ACS CHEM BIOL, V6, P131, DOI 10.1021/cb1002575
   Kripke Daniel F, 2009, J CIRCADIAN RHYTHMS, V7, P2, DOI 10.1186/1740-3391-7-2
   Kume K, 1999, CELL, V98, P193, DOI 10.1016/S0092-8674(00)81014-4
   Lauretti E, 2017, MOL PSYCHIATR, V22, P280, DOI 10.1038/mp.2016.47
   Leentjens AFG, 2006, NEUROPSYCHOPHARMACOL, V31, P1009, DOI 10.1038/sj.npp.1300914
   Li JZ, 2013, P NATL ACAD SCI USA, V110, P9950, DOI 10.1073/pnas.1305814110
   Luo AH, 2009, EUR J NEUROSCI, V29, P748, DOI 10.1111/j.1460-9568.2008.06606.x
   Mansour HA, 2006, GENES BRAIN BEHAV, V5, P150, DOI 10.1111/j.1601-183X.2005.00147.x
   McCarthy MJ, 2012, J BIOL RHYTHM, V27, P339, DOI 10.1177/0748730412456367
   McClung CA, 2005, P NATL ACAD SCI USA, V102, P9377, DOI 10.1073/pnas.0503584102
   McClung CA, 2007, PHARMACOL THERAPEUT, V114, P222, DOI 10.1016/j.pharmthera.2007.02.003
   Musiek E.S., 2015, FRONT PHARMACOL, V27, P6
   Nestler EJ, 2006, BIOL PSYCHIAT, V59, P1151, DOI 10.1016/j.biopsych.2005.09.018
   Panda S, 2002, CELL, V109, P307, DOI 10.1016/S0092-8674(02)00722-5
   Preitner N, 2002, CELL, V110, P251, DOI 10.1016/S0092-8674(02)00825-5
   Renard CE, 2001, PSYCHOPHARMACOLOGY, V159, P42, DOI 10.1007/s002130100836
   Richard Irene H, 2004, COGN BEHAV NEUROL, V17, P201
   Roedter A, 2001, J COMP NEUROL, V432, P217, DOI 10.1002/cne.1098
   Roybal K, 2007, P NATL ACAD SCI USA, V104, P6406, DOI 10.1073/pnas.0609625104
   Russo SJ, 2013, NAT REV NEUROSCI, V14, P609, DOI 10.1038/nrn3381
   Shearman LP, 2000, SCIENCE, V288, P1013, DOI 10.1126/science.288.5468.1013
   Solt LA, 2012, NATURE, V485, P62, DOI 10.1038/nature11030
   Soria V, 2010, NEUROPSYCHOPHARMACOL, V35, P1279, DOI 10.1038/npp.2009.230
   Sprouse J, 2006, BIOL PSYCHIAT, V60, P896, DOI 10.1016/j.biopsych.2006.03.003
   Storch KF, 2002, NATURE, V417, P78, DOI 10.1038/nature744
   Videnovic A, 2016, MOVEMENT DISORD, V31, P260, DOI 10.1002/mds.26509
   Videnovic A, 2014, NAT REV NEUROL, V10, P683, DOI 10.1038/nrneurol.2014.206
   Volkow ND, 2009, JAMA-J AM MED ASSOC, V302, P1084, DOI 10.1001/jama.2009.1308
   Watabe-Uchida M, 2012, NEURON, V74, P858, DOI 10.1016/j.neuron.2012.03.017
   Webb IC, 2009, J BIOL RHYTHM, V24, P465, DOI 10.1177/0748730409346657
   Weber M, 2004, NEUROSCI LETT, V358, P17, DOI 10.1016/j.neulet.2003.12.053
   Weintraub D, 2005, MOVEMENT DISORD, V20, P1161, DOI 10.1002/mds.20555
   Wirz-Justice A, 2006, INT CLIN PSYCHOPHARM, V21, PS11, DOI 10.1097/01.yic.0000195660.37267.cf
   Wise RA, 1998, DRUG ALCOHOL DEPEN, V51, P13, DOI 10.1016/S0376-8716(98)00063-5
   Wulff K, 2010, NAT REV NEUROSCI, V11, P589, DOI 10.1038/nrn2868
   Yadid G, 2001, BRAIN RES, V896, P43, DOI 10.1016/S0006-8993(00)03248-0
   Yamazaki S, 2000, SCIENCE, V288, P682, DOI 10.1126/science.288.5466.682
   Yin L, 2005, MOL ENDOCRINOL, V19, P1452, DOI 10.1210/me.2005-0057
   Yin L, 2006, SCIENCE, V311, P1002, DOI 10.1126/science.1121613
   Zarow C, 2003, ARCH NEUROL-CHICAGO, V60, P337, DOI 10.1001/archneur.60.3.337
   Zhang R, 2014, P NATL ACAD SCI USA, V111, P16219, DOI 10.1073/pnas.1408886111
   Zhao X, 2016, CELL, V165, P1644, DOI 10.1016/j.cell.2016.05.012
   Zheng BH, 2001, CELL, V105, P683, DOI 10.1016/S0092-8674(01)00380-4
   Zheng BH, 1999, NATURE, V400, P169, DOI 10.1038/22118
   Zhu BK, 2015, MOL CELL, V60, P769, DOI 10.1016/j.molcel.2015.10.024
NR 84
TC 44
Z9 50
U1 4
U2 37
PU KOREAN SOC MOLECULAR & CELLULAR  BIOLOGY
PI SEOUL
PA 635-4, YUCKSAM-DONG, GANGNAM-GU, SEOUL 135-703, SOUTH KOREA
SN 1016-8478
EI 0219-1032
J9 MOL CELLS
JI Mol. Cells
PD JUL 15
PY 2017
VL 40
IS 7
BP 450
EP 456
DI 10.14348/molcells.2017.0065
PG 7
WC Biochemistry & Molecular Biology; Cell Biology
SC Biochemistry & Molecular Biology; Cell Biology
GA FJ7PY
UT WOS:000412952400002
PM 28780783
DA 2024-02-03
ER

PT J
AU Falup-Pecurariu, C
   Diaconu, S
AF Falup-Pecurariu, Cristian
   Diaconu, Stefania
TI Sleep Dysfunction in Parkinson's Disease
SO NONMOTOR PARKINSON'S: THE HIDDEN FACE: THE MANY HIDDEN FACES
LA English
DT Review; Book Chapter
ID excessive daytime sleepiness; quality-of-life; restless-legs-syndrome; syndrome/willis-ekbom disease; behavior disorder symptoms; rem-sleep; nonmotor symptoms; dopaminergic augmentation; sudden-onset; double-blind
AB The spectrum of sleep problems in Parkinson's disease (PD) is broad. These symptoms are recognized as being clinically relevant by the PD patients and may seriously affect their quality of life. Some studies reveal the occurrence of sleep disorders in more than half of the PD patients. The etiology is multifactorial and it mainly involves the degeneration of the sleep-regulating structures. Sleep disorders in PD can be classified into: disturbances of sleep and disturbances of wakefulness. Generic and specific scales were designed to help the screening and evaluation of sleep dysfunction. Further assessment can be done using sleep recording techniques, like actigraphy or polysomnography. All types of sleep disturbances may be encountered in PD: insomnia, excessive daytime sleepiness, rapid eye movement sleep behavior disorders, and restless legs syndrome. This chapter will focus on reviewing the main characteristics, pathophysiology, assessment, and management of the most frequent sleep disturbances encountered in PD.
C1 [Falup-Pecurariu, Cristian] Transilvania Univ, Fac Med, Brasov, Romania.
   [Falup-Pecurariu, Cristian; Diaconu, Stefania] Cty Emergency Clin Hosp, Brasov, Romania.
C3 Transylvania University of Brasov
RP Falup-Pecurariu, C (corresponding author), Transilvania Univ, Fac Med, Brasov, Romania.; Falup-Pecurariu, C (corresponding author), Cty Emergency Clin Hosp, Brasov, Romania.
EM crisfp100@yahoo.co.uk
CR Allen RP, 2014, SLEEP MED, V15, P860, DOI 10.1016/j.sleep.2014.03.025
   Amara AW, 2012, PARKINSONISM RELAT D, V18, P63, DOI 10.1016/j.parkreldis.2011.09.001
   American Academy of Sleep Medicine, 2014, INT CLASS SLEEP DIS, V0, P0
   [Anonymous], 2016, PRINCIPLES PRACTICE, V0, P0
   [Anonymous], 2012, PARKINSONISM RELAT D, V0, P0, DOI DOI 10.1016/S1353-8020(11)70174-2
   Ansari M, 2017, SLEEP BREATH, V21, P155, DOI 10.1007/s11325-016-1435-8
   Arnulf I, 2002, NEUROLOGY, V58, P1019, DOI 10.1212/WNL.58.7.1019
   Arnulf I, 2015, SLEEP, V38, P1529, DOI 10.5665/sleep.5040
   Barone P, 2009, MOVEMENT DISORD, V24, P1641, DOI 10.1002/mds.22643
   Batla A, 2016, MOV DISORD CLIN PRAC, V3, P443, DOI 10.1002/mdc3.12374
   Boeve BF, 2007, BRAIN, V130, P2770, DOI 10.1093/brain/awm056
   Boeve BF, 2013, SLEEP MED, V14, P754, DOI 10.1016/j.sleep.2012.10.015
   Boeve BF, 2011, SLEEP MED, V12, P445, DOI 10.1016/j.sleep.2010.12.009
   Bonakis A, 2012, J CLIN PSYCHOPHARM, V32, P732, DOI 10.1097/JCP.0b013e31826866f8
   Braak H, 2008, NEUROLOGY, V70, P1916, DOI 10.1212/01.wnl.0000312279.49272.9f
   Brazète JR, 2016, NEUROBIOL AGING, V37, P74, DOI 10.1016/j.neurobiolaging.2015.10.007
   Brodsky MA, 2003, MOVEMENT DISORD, V18, P668, DOI 10.1002/mds.10429
   BUYSSE DJ, 1989, PSYCHIAT RES, V28, P193, DOI 10.1016/0165-1781(89)90047-4
   Carvalho DZ, 2015, NEUROSCI LETT, V608, P57, DOI 10.1016/j.neulet.2015.10.010
   Chaudhuri KR, 2006, MOVEMENT DISORD, V21, P916, DOI 10.1002/mds.20844
   Chaudhuri KR, 2002, J NEUROL NEUROSUR PS, V73, P629, DOI 10.1136/jnnp.73.6.629
   Chung S, 2013, J CLIN SLEEP MED, V9, P1131, DOI 10.5664/jcsm.3150
   Compta Y, 2009, BRAIN, V132, P3308, DOI 10.1093/brain/awp263
   Cricco M, 2001, J AM GERIATR SOC, V49, P1185, DOI 10.1046/j.1532-5415.2001.49235.x
   De Cock VC, 2007, BRAIN, V130, P450, DOI 10.1093/brain/awl363
   De Cock VC, 2010, SLEEP MED, V11, P247, DOI 10.1016/j.sleep.2009.05.008
   Diederich NJ, 2005, SLEEP MED, V6, P313, DOI 10.1016/j.sleep.2005.03.011
   Dowling GA, 2005, SLEEP MED, V6, P459, DOI 10.1016/j.sleep.2005.04.004
   Eisensehr I, 2000, BRAIN, V123, P1155, DOI 10.1093/brain/123.6.1155
   FACTOR SA, 1990, MOVEMENT DISORD, V5, P280, DOI 10.1002/mds.870050404
   Frauscher B, 2012, MOVEMENT DISORD, V27, P1673, DOI 10.1002/mds.25223
   Friedman JH, 2001, MOVEMENT DISORD, V16, P1120, DOI 10.1002/mds.1201
   Fronczek R, 2008, BRAIN, V131, P0, DOI 10.1093/brain/awm222
   Gao L, 2015, INT J NEUROSCI, V125, P645, DOI 10.3109/00207454.2014.961454
   Garcia-Borreguero D, 2003, NEUROLOGY, V61, P1008, DOI 10.1212/WNL.61.7.1008
   García-Borreguero D, 2007, SLEEP MED, V8, P520, DOI 10.1016/j.sleep.2007.03.022
   Garcia-Borreguero D, 2016, SLEEP MED, V21, P1, DOI 10.1016/j.sleep.2016.01.017
   García-Lorenzo D, 2013, BRAIN, V136, P2120, DOI 10.1093/brain/awt152
   Ghorayeb I, 2007, MOVEMENT DISORD, V22, P1567, DOI 10.1002/mds.21541
   Giganti F, 2013, J SLEEP RES, V22, P197, DOI 10.1111/jsr.12000
   Gjerstad MD, 2008, J NEUROL NEUROSUR PS, V79, P387, DOI 10.1136/jnnp.2007.116830
   Gjerstad MD, 2007, J NEUROL NEUROSUR PS, V78, P476, DOI 10.1136/jnnp.2006.100370
   Harmell AL, 2016, SLEEP MED, V21, P28, DOI 10.1016/j.sleep.2016.01.001
   Hauri PJ, 1998, CLIN CHEST MED, V19, P157, DOI 10.1016/S0272-5231(05)70439-1
   Hauser RA, 2000, MOVEMENT DISORD, V15, P658, DOI 10.1002/1531-8257(200007)15:4<658::AID-MDS1009>3.0.CO;2-N
   Hobson DE, 2002, JAMA-J AM MED ASSOC, V287, P455, DOI 10.1001/jama.287.4.455
   Högl B, 2017, SOMNOLOGIE, V21, PS1, DOI 10.1007/s11818-016-0048-6
   Högl B, 2010, MOVEMENT DISORD, V25, P2704, DOI 10.1002/mds.23190
   Iranzo A, 2009, SLEEP MED REV, V13, P385, DOI 10.1016/j.smrv.2008.11.003
   Jessen NA, 2015, NEUROCHEM RES, V40, P2583, DOI 10.1007/s11064-015-1581-6
   JOHNS MW, 1991, SLEEP, V14, P540, DOI 10.1093/sleep/14.6.540
   Kang SH, 2016, J NEUROL SCI, V368, P374, DOI 10.1016/j.jns.2016.07.057
   Karlsen KH, 1999, J NEUROL NEUROSUR PS, V66, P431, DOI 10.1136/jnnp.66.4.431
   Kashihara K, 2016, INTERNAL MED, V55, P231, DOI 10.2169/internalmedicine.55.5464
   Khoo TK, 2013, NEUROLOGY, V80, P276, DOI 10.1212/WNL.0b013e31827deb74
   Kim JS, 2016, J NEUROL SCI, V362, P59, DOI 10.1016/j.jns.2016.01.020
   Knie B, 2011, CNS DRUGS, V25, P203, DOI 10.2165/11539720-000000000-00000
   Körner Y, 2004, MOVEMENT DISORD, V19, P1298, DOI 10.1002/mds.20163
   Kornum BR, 2017, NAT REV DIS PRIMERS, V3, P0, DOI 10.1038/nrdp.2016.100
   Kumar S, 2002, MOVEMENT DISORD, V17, P775, DOI 10.1002/mds.10167
   Kumru H, 2007, SLEEP MED, V8, P779, DOI 10.1016/j.sleep.2007.02.005
   LEES AJ, 1988, CLIN NEUROPHARMACOL, V11, P512, DOI 10.1097/00002826-198812000-00004
   Li SX, 2010, SLEEP MED, V11, P43, DOI 10.1016/j.sleep.2009.06.008
   Luppi PH, 2011, SLEEP MED REV, V15, P153, DOI 10.1016/j.smrv.2010.08.002
   Maglione JE, 2013, SLEEP, V36, P1209, DOI 10.5665/sleep.2888
   Marinus J, 2003, SLEEP, V26, P1049, DOI 10.1093/sleep/26.8.1049
   Martinez-Martin P, 2011, MOVEMENT DISORD, V26, P399, DOI 10.1002/mds.23462
   Mendelsohn AR, 2013, REJUV RES, V16, P518, DOI 10.1089/rej.2013.1530
   Medeiros CAM, 2007, J NEUROL, V254, P459, DOI 10.1007/s00415-006-0390-x
   Micallef J, 2009, BRIT J CLIN PHARMACO, V67, P333, DOI 10.1111/j.1365-2125.2008.03310.x
   Montastruc JL, 2001, CLIN NEUROPHARMACOL, V24, P181, DOI 10.1097/00002826-200105000-00013
   Monti JM, 2007, SLEEP MED REV, V11, P113, DOI 10.1016/j.smrv.2006.08.003
   Morgenthaler T, 2006, SLEEP, V29, P1415
   Morrison I, 2011, AM J MED, V124, PE11, DOI 10.1016/j.amjmed.2010.04.023
   Oberholzer M, 2011, J NEUROL, V258, P1261, DOI 10.1007/s00415-011-5922-3
   Overeem S, 2002, NEUROLOGY, V58, P498, DOI 10.1212/WNL.58.3.498
   Paus S, 2003, MOVEMENT DISORD, V18, P659, DOI 10.1002/mds.10417
   Politis M, 2008, EXP NEUROL, V214, P112, DOI 10.1016/j.expneurol.2008.07.021
   Politis M, 2010, MOVEMENT DISORD, V25, P1646, DOI 10.1002/mds.23135
   Pont-Sunyer C, 2015, MOVEMENT DISORD, V30, P229, DOI 10.1002/mds.26077
   Porter B, 2008, EUR J NEUROL, V15, P50
   Postuma RB, 2008, J NEUROL NEUROSUR PS, V79, P1117, DOI 10.1136/jnnp.2008.149195
   Postuma Ronald B, 2012, MOV DISORD, V27, P913, DOI 10.1002/mds.25037
   Postuma RB, 2010, MOVEMENT DISORD, V25, P2304, DOI 10.1002/mds.23347
   Pushpanathan ME, 2016, SLEEP MED REV, V26, P21, DOI 10.1016/j.smrv.2015.04.003
   Ragab MM, 2011, NEUROUROL URODYNAM, V30, P1258, DOI 10.1002/nau.20983
   Ratti PL, 2015, PLOS ONE, V10, P0, DOI 10.1371/journal.pone.0120973
   Reuter I, 1999, ACTA NEUROL SCAND, V100, P163
   Romenets SR, 2013, PARKINSONISM RELAT D, V19, P670, DOI 10.1016/j.parkreldis.2013.03.003
   Romenets Silvia Rios, 2012, MOV DISORD, V27, P996, DOI 10.1002/mds.25086
   Rye DB, 2006, CURR NEUROL NEUROSCI, V6, P169, DOI 10.1007/s11910-996-0041-8
   Rye DB, 2000, J SLEEP RES, V9, P63, DOI 10.1046/j.1365-2869.2000.00201.x
   Sakakibara R, 2014, INT J UROL, V21, P638, DOI 10.1111/iju.12421
   Scammell TE, 2015, NEW ENGL J MED, V373, P2654, DOI 10.1056/NEJMra1500587
   Schutte-Rodin S, 2008, J CLIN SLEEP MED, V4, P487
   Shpirer I, 2006, MOVEMENT DISORD, V21, P1432, DOI 10.1002/mds.21002
   Siegel JM, 2009, SEMIN NEUROL, V29, P277, DOI 10.1055/s-0029-1237118
   Sixel-Döring F, 2016, SLEEP, V39, P1737, DOI 10.5665/sleep.6102
   Sixel-Döring F, 2011, J CLIN SLEEP MED, V7, P75
   Skorvanek M, 2015, J NEUROL SCI, V353, P87, DOI 10.1016/j.jns.2015.04.013
   Slow EJ, 2014, J NEURAL TRANSM, V121, PS49, DOI 10.1007/s00702-014-1168-4
   Sringean J, 2017, J NEUROL SCI, V373, P244, DOI 10.1016/j.jns.2016.12.045
   Stiasny-Kolster K, 2007, MOVEMENT DISORD, V22, P2386, DOI 10.1002/mds.21740
   Tan SM, 2016, PSYCHIAT RES, V243, P365, DOI 10.1016/j.psychres.2016.06.055
   Tandberg E, 1998, MOVEMENT DISORD, V13, P895, DOI 10.1002/mds.870130606
   Targa ADS, 2016, NEUROPHARMACOLOGY, V108, P161, DOI 10.1016/j.neuropharm.2016.04.018
   Thannickal TC, 2007, BRAIN, V130, P1586, DOI 10.1093/brain/awm097
   Tholfsen LK, 2017, NEUROLOGY, V88, P352, DOI 10.1212/WNL.0000000000003540
   Trenkwalder C, 2016, NEUROLOGY, V86, P1336, DOI 10.1212/WNL.0000000000002542
   Trenkwalder C, 2011, MOVEMENT DISORD, V26, P644, DOI 10.1002/mds.23476
   Underwood E, 2013, SCIENCE, V342, P301, DOI 10.1126/science.342.6156.301
   Valko PO, 2010, EUR J NEUROL, V17, P1428, DOI 10.1111/j.1468-1331.2010.03063.x
   van Guist MM, 2013, PARKINSONISM RELAT D, V19, P654, DOI 10.1016/j.parkreldis.2013.03.014
   VANHILTEN JJ, 1993, J NEURAL TRANSM-PARK, V5, P235
   Verbaan D, 2008, MOVEMENT DISORD, V23, P35, DOI 10.1002/mds.21727
   Videnovic A, 2017, MOVEMENT DISORD, V32, P659, DOI 10.1002/mds.26918
   Videnovic A, 2014, JAMA NEUROL, V71, P463, DOI 10.1001/jamaneurol.2013.6239
   Videnovic A, 2013, EXP NEUROL, V243, P45, DOI 10.1016/j.expneurol.2012.08.018
   Wang Y, 2016, J CLIN SLEEP MED, V12, P1403, DOI 10.5664/jcsm.6200
   Wetter TC, 2000, SLEEP, V23, P361
   Winge K, 2006, NEUROUROL URODYNAM, V25, P116, DOI 10.1002/nau.20193
   Winkelman JW, 2004, SLEEP, V27, P317, DOI 10.1093/sleep/27.2.317
   Ylikoski A, 2017, ACTA NEUROL SCAND, V135, P459, DOI 10.1111/ane.12620
   Ylikoski A, 2015, SLEEP MED, V16, P540, DOI 10.1016/j.sleep.2014.12.010
   Zhang J, 2017, BMC NEUROL, V17, P0, DOI 10.1186/s12883-017-0795-4
   Zhang JR, 2016, CHINESE MED J-PEKING, V129, P379, DOI 10.4103/0366-6999.176077
   Zhang LY, 2016, SLEEP MED, V20, P110, DOI 10.1016/j.sleep.2015.12.018
   Zhang X, 2017, MACROMOL RAPID COMM, V38, P0, DOI 10.1002/marc.201600543
   Zhu K, 2016, PARKINSONISM RELAT D, V33, P51, DOI 10.1016/j.parkreldis.2016.09.010
NR 133
TC 28
Z9 32
U1 3
U2 14
PU ELSEVIER ACADEMIC PRESS INC
PI SAN DIEGO
PA 525 B STREET, SUITE 1900, SAN DIEGO, CA 92101-4495 USA
SN 0074-7742
EI 2162-5514
J9 INT REV NEUROBIOL
JI Int. Rev. Neurobiol.
PD JUN 15
PY 2017
VL 133
IS 
BP 719
EP 742
DI 10.1016/bs.im.2017.05.033
PG 24
WC Clinical Neurology; Neurosciences
SC Neurosciences & Neurology
GA BI7LQ
UT WOS:000414412000026
PM 28802939
DA 2024-02-03
ER

PT J
AU Güngen, B
   Aydemir, Y
   Aras, Y
   Güngen, A
   Kotan, D
   Bal, S
AF Gungen, Belma
   Aydemir, Yusuf
   Aras, Yesim
   Gungen, Adil
   Kotan, Dilcan
   Bal, Serdar
TI The effects of a pulmonary rehabilitation program on exercise tolerance, quality of life, sleep quality and emotional status in the patients with Parkinson's disease.
SO BIOMEDICAL RESEARCH-INDIA
LA English
DT Article
DE Parkinson's disease; Pulmonary rehabilitation; Anxiety; Depression; Sleepiness; Quality of life
ID depressive symptoms; anxiety; motor; disorders
AB Introduction: We aimed in the present study to investigate the effects of pulmonary rehabilitation on the respiratory parameters and effort capacity, quality of life (QoL), anxiety, depression, and sleepiness in the patients with Parkinson's disease (PD). Methods: The study included 34 mobilized patients with PD. Patients underwent a 12-week pulmonary physiotherapy (PPT). Pulmonary function tests (PFT), six-minute walk test (6mWT), Hoehn and Yahr Scale (HYS), Unified Parkinson's Disease Rating Scale (UPDRS), QoL, Parkinson's Disease Questionnaire (PDQ), Beck Anxiety Inventory (BAI), Beck Depression Inventory (BDI), and Epworth Sleepiness Scale (ESS) scores were evaluated before and after PPT. Results: PPT improved parameters of PFT significantly, and caused an increase of about 35 m in the 6mWT (p<0.001). HYS (p=0.002), UPDRS, QoL, PDQ, BAI, BDI and ESS scores were found to improve significantly after the PPT (p<0.001 for all). Conclusion: Results of our study indicated that PPT is effective significantly and positively especially on the non-motor complications, by increasing effort capacity and walking distance in the patients with PD.
C1 [Gungen, Belma; Aras, Yesim; Kotan, Dilcan] Sakarya Univ, Res & Training Hosp, Dept Neurol, Sakarya, Turkey.
   [Aydemir, Yusuf; Gungen, Adil] Sakarya Univ, Res & Training Hosp, Dept Pulmonol, Sakarya, Turkey.
   [Bal, Serdar] Sakarya Univ, Res & Training Hosp, Dept Phys Med & Rehabil, Sakarya, Turkey.
C3 Sakarya University; Sakarya University; Sakarya University
RP Güngen, B (corresponding author), Sakarya Univ, Res & Training Hosp, Dept Neurol, Sakarya, Turkey.
CR Adamson BC, 2015, ARCH PHYS MED REHAB, V96, P1329, DOI 10.1016/j.apmr.2015.01.005
   Andrianasolo RM, 2015, INT J BEHAV MED, V0, P7
   BECK AT, 1988, J CONSULT CLIN PSYCH, V56, P893, DOI 10.1037/0022-006X.56.6.893
   BECK AT, 1984, J CLIN PSYCHOL, V40, P1365, DOI 10.1002/1097-4679(198411)40:6<1365::AID-JCLP2270400615>3.0.CO;2-D
   Blonder LX, 2011, BEHAV NEUROL, V24, P201, DOI 10.1155/2011/143857
   Burn DJ, 2012, MOVEMENT DISORD, V27, P379, DOI 10.1002/mds.24041
   Crapo RO, 2002, AM J RESP CRIT CARE, V166, P111, DOI 10.1164/rccm.166/1/111
   Cugusi L, 2014, NEUROREHABILITATION, V35, P789, DOI 10.3233/NRE-141162
   Dissanayaka NNNW, 2014, MOVEMENT DISORD, V29, P967, DOI 10.1002/mds.25937
   Fahn S., 1987, RECENT DEV PARKINSON, V22, P672, DOI 10.1002/ana.410220556
   Frazzitta G, 2015, NEUROREHAB NEURAL RE, V29, P123, DOI 10.1177/1545968314542981
   Gazibara T, 2015, PARKINSONISM RELAT D, V21, P573, DOI 10.1016/j.parkreldis.2015.03.007
   Gustafsson H, 2015, J REHABIL MED, V47, P45, DOI 10.2340/16501977-1884
   Hackney ME, 2009, J REHABIL MED, V41, P475, DOI 10.2340/16501977-0362
   HOEHN MM, 1967, NEUROLOGY, V17, P427, DOI 10.1212/WNL.17.5.427
   JOHNS MW, 1991, SLEEP, V14, P540, DOI 10.1093/sleep/14.6.540
   King LA, 2015, J NEUROL PHYS THER, V39, P204, DOI 10.1097/NPT.0000000000000101
   Knie B, 2011, CNS DRUGS, V25, P203, DOI 10.2165/11539720-000000000-00000
   Koseoglu F, 1997, FUNCT NEUROL, V12, P319
   Kulisevsky J, 2008, EUR J NEUROL, V15, P953, DOI 10.1111/j.1468-1331.2008.02218.x
   Martinez-Martin P, 2011, MOVEMENT DISORD, V26, P2371, DOI 10.1002/mds.23834
   Nègre-Pagès L, 2010, MOVEMENT DISORD, V25, P157, DOI 10.1002/mds.22760
   Pellecchia MT, 2012, NEUROL SCI, V33, P689, DOI 10.1007/s10072-012-1112-z
   Pelosin E, 2009, NEUROL SCI, V30, P499, DOI 10.1007/s10072-009-0141-8
   Reijnders JSAM, 2008, MOVEMENT DISORD, V23, P183, DOI 10.1002/mds.21803
   Rodríguez-Violante M, 2013, ARCH MED RES, V44, P110, DOI 10.1016/j.arcmed.2013.01.005
   Rutten S, 2015, PARKINSONISM RELAT D, V21, P189, DOI 10.1016/j.parkreldis.2014.11.019
   Sabate M, 1996, J NEUROL SCI, V138, P114, DOI 10.1016/0022-510X(96)00003-2
   Santamaria J, 2004, NEUROLOGY, V63, PS21, DOI 10.1212/WNL.63.8_suppl_3.S21
   Sathyaprabha T N, 2005, INDIAN J CHEST DIS ALLIED SCI, V47, P251
   Scalzo PL, 2012, ARQ NEURO-PSIQUIAT, V70, P119, DOI 10.1590/S0004-282X2012000200009
   Seccombe LM, 2011, RESP PHYSIOL NEUROBI, V179, P300, DOI 10.1016/j.resp.2011.09.012
   Tomlinson CL, 2012, BMJ-BRIT MED J, V6, P5004
   Uhrbrand A, 2015, J NEUROL SCI, V353, P9, DOI 10.1016/j.jns.2015.04.004
   van Nimwegen M, 2011, J NEUROL, V258, P2214, DOI 10.1007/s00415-011-6097-7
   Vitale C, 2012, NEUROL SCI, V33, P1337, DOI 10.1007/s10072-012-1202-y
   Wang Y., 2014, INT J DISTRIB SENS N, V2014, P9, DOI 10.1155/2014/756240
   Ylikoski A, 2015, NEUROL SCI, V36, P2003, DOI 10.1007/s10072-015-2288-9
   Zhang N, 2015, NEUROL SCI, V36, P577, DOI 10.1007/s10072-014-1993-0
NR 39
TC 3
Z9 4
U1 0
U2 12
PU ALLIED ACAD
PI LONDON
PA 40 BLOOMSBURY WAY, LOWER GROUND FLR, LONDON, WC1A 2SE, ENGLAND
SN 0970-938X
EI 0976-1683
J9 BIOMED RES-INDIA
JI Biomed. Res.-India
PD JUN 15
PY 2017
VL 28
IS 2
BP 786
EP 790
DI 
PG 5
WC Engineering, Biomedical; Medicine, Research & Experimental
SC Engineering; Research & Experimental Medicine
GA EJ8QK
UT WOS:000393490700048
DA 2024-02-03
ER

PT J
AU Yang, JH
   Wang, YQ
   Ye, SQ
   Cheng, YG
   Chen, Y
   Feng, XZ
AF Yang, Jing Hui
   Wang, Ya Qun
   Ye, Sai Qing
   Cheng, You Gen
   Chen, Yu
   Feng, Xiao Zhen
TI The Effects of Group-Based versus Individual-Based Tai Chi Training on Nonmotor Symptoms in Patients with Mild to Moderate Parkinson's Disease: A Randomized Controlled Pilot Trial
SO PARKINSONS DISEASE
LA English
DT Article
ID quality-of-life; chinese patients; sleep disorders; exercise; impact; program; people
AB Objective. To compare the effects of group-based and individual-based Tai Chi training on nonmotor symptoms in patients with mild to moderate Parkinson's disease. Design. Randomized controlled pilot study. Methods. 36 community-dwelling patients with Parkinson's disease (PD) were randomly assigned to either group-based training group (n = 19) or individual-based group (n = 17). Both groups received same content of Tai Chi training 3 times a week for 13 weeks. Participants were also asked to perform home exercises daily. The Non-Motor Symptoms Scale was used to assess global nonmotor symptoms change. Sleep quality, depression, and cognition were evaluated by Parkinson's Disease Sleep Scale, Hamilton Depression Scale, and Beijing version-Montreal Cognitive Assessment, respectively. Home exercise compliance was recorded. Results. There was no significant difference between two groups at baseline. After 13 weeks, there were no statistical significance between two groups. However, the within group effect was different. Participants in group-based and individual-based groups showed a significant improvement on global nonmotor symptoms (P < 0.001, P = 0.004) and sleep (P < 0.001, P < 0.001). But only group-based training patients presented a significant improvement in cognitive impairment compared with baseline (P = 0.002, P = 0.116). For depression, no group gained a significant improvement(P = 0.123, P = 0.170). Group-based participants had a higher home-exercise compliance rate (HeCR) than individual-based participants did (P = 0.019), and HeCR showed a moderate correlation with MoCA-BJ and NMSS scores changes in this study. Conclusion. Group-based Tai Chi training is considered to be a more effective and a more labor-saving method in the clinical settings, and patients tend to have a higher compliance rate in their home exercise program. This study is registered with ChiCTR-IPR-17010388.
C1 [Yang, Jing Hui; Wang, Ya Qun; Cheng, You Gen; Feng, Xiao Zhen] Tongde Hosp Zhejiang Prov, Dept Rehabil Med, Hangzhou, Zhejiang, Peoples R China.
   [Ye, Sai Qing] Sichuan Univ, Dept Rehabil Med, West China Hosp, Chengdu, Sichuan, Peoples R China.
   [Chen, Yu] Wuxi Tongren Int Rehabil Hosp, Wuxi, Peoples R China.
C3 Sichuan University
RP Wang, YQ (corresponding author), Tongde Hosp Zhejiang Prov, Dept Rehabil Med, Hangzhou, Zhejiang, Peoples R China.
EM tongde_kangfu@aliyun.com
FU Science Technology Department of Zhejiang Province [2015C33156]
CR Berman MG, 2008, PSYCHOL SCI, V19, P1207, DOI 10.1111/j.1467-9280.2008.02225.x
   Gómez-Esteban JC, 2011, J NEUROL, V258, P494, DOI 10.1007/s00415-010-5786-y
   Chaudhuri KR, 2007, MOVEMENT DISORD, V22, P1901, DOI 10.1002/mds.21596
   Cronin-Golomb A, 2013, BEHAV NEUROSCI, V127, P135, DOI 10.1037/a0032142
   Cugusi L, 2015, NEUROREHABILITATION, V37, P245, DOI 10.3233/NRE-151257
   Cusso ME, 2016, FRONT MED-LAUSANNE, V3, P0, DOI 10.3389/fmed.2016.00035
   Dorsey ER, 2007, NEUROLOGY, V68, P384, DOI 10.1212/01.wnl.0000247740.47667.03
   Duncan GW, 2014, MOVEMENT DISORD, V29, P195, DOI 10.1002/mds.25664
   Duncan RP, 2012, NEUROREHAB NEURAL RE, V26, P132, DOI 10.1177/1545968311421614
   Esch T, 2007, MED SCI MONITOR, V13, P0
   Foster ER, 2013, ARCH PHYS MED REHAB, V94, P240, DOI 10.1016/j.apmr.2012.07.028
   Kadastik-Eerme L, 2015, HEALTH QUAL LIFE OUT, V13, P0, DOI 10.1186/s12955-015-0281-x
   Lees AJ, 2009, LANCET, V373, P2055, DOI 10.1016/S0140-6736(09)60492-X
   Li FZ, 2012, NEW ENGL J MED, V366, P511, DOI 10.1056/NEJMoa1107911
   Li HJ, 2010, MOVEMENT DISORD, V25, P2740, DOI 10.1002/mds.23368
   Martinez-Martin P, 2011, MOVEMENT DISORD, V26, P399, DOI 10.1002/mds.23462
   Modugno N, 2010, THESCIENTIFICWORLDJO, V10, P2301, DOI 10.1100/tsw.2010.221
   Nie K, 2012, J CLIN NEUROSCI, V19, P1497, DOI 10.1016/j.jocn.2011.11.039
   Nocera Joe R, 2013, J YOGA PHYS THER, V3, P0, DOI 10.4172/2157-7595.1000137
   Park A, 2014, PARKINSONISM RELAT D, V20, P106, DOI 10.1016/j.parkreldis.2013.10.003
   Park A, 2009, J NEUROL, V256, PS293, DOI 10.1007/s00415-009-5240-1
   Rahman S, 2008, MOVEMENT DISORD, V23, P1428, DOI 10.1002/mds.21667
   Rhodes RE, 1999, SPORTS MED, V28, P397, DOI 10.2165/00007256-199928060-00003
   Romenets SR, 2015, COMPLEMENT THER MED, V23, P175, DOI 10.1016/j.ctim.2015.01.015
   Schmitz-Hübsch T, 2006, MOVEMENT DISORD, V21, P543, DOI 10.1002/mds.20705
   Sharma Neena K, 2015, INT J YOGA, V8, P74, DOI 10.4103/0973-6131.146070
   Shulman LM, 2013, JAMA NEUROL, V70, P183, DOI 10.1001/jamaneurol.2013.646
   Song W, 2014, PARKINSONISM RELAT D, V20, P149, DOI 10.1016/j.parkreldis.2013.10.005
   Sturkenboom IHWM, 2014, LANCET NEUROL, V13, P557, DOI 10.1016/S1474-4422(14)70055-9
   Tickle-Degnen L, 2011, SOC SCI MED, V73, P95, DOI 10.1016/j.socscimed.2011.05.008
   Tolosa E, 2009, NEUROLOGY, V72, PS12, DOI 10.1212/WNL.0b013e318198db11
   Wang G, 2008, J NEUROL SCI, V271, P153, DOI 10.1016/j.jns.2008.04.008
   Zhou J., 2015, EVIDENCE BASED COMPL, V2015, P0
NR 33
TC 12
Z9 14
U1 0
U2 11
PU HINDAWI LTD
PI LONDON
PA ADAM HOUSE, 3RD FLR, 1 FITZROY SQ, LONDON, W1T 5HF, ENGLAND
SN 2090-8083
EI 2042-0080
J9 PARKINSONS DIS-US
JI Parkinsons Dis.
PD JUN 15
PY 2017
VL 2017
IS 
BP 
EP 
DI 10.1155/2017/8562867
PG 9
WC Clinical Neurology
SC Neurosciences & Neurology
GA FD1TR
UT WOS:000407320100001
PM 28811955
DA 2024-02-03
ER

PT J
AU Rosa-Grilo, M
   Qamar, MA
   Taddei, RN
   Pagonabarraga, J
   Kulisevsky, J
   Sauerbier, A
   Chaudhuri, KR
AF Rosa-Grilo, Miguel
   Qamar, Mubasher A.
   Taddei, Raquel N.
   Pagonabarraga, Javier
   Kulisevsky, Jaime
   Sauerbier, Anna
   Chaudhuri, K. Ray
TI Rotigotine transdermal patch and sleep in Parkinson's disease: where are we now?
SO NPJ PARKINSONS DISEASE
LA English
DT Review
ID restless legs syndrome; open-label; diagnostic-criteria; daytime sleepiness; nonmotor symptoms; disorders; agonist; prevalence; profile; memory
AB A wide range of sleep dysfunction complicates Parkinson's disease during its course from prodromal to palliative stage. It is now increasingly acknowledged that sleep disturbances are thus integral to the disease and pose a significant burden impacting on quality of life of patients. Sleep fragmentation, restless legs syndrome, nocturia, and nocturnal pain are regarded as one of the main components of night-time sleep dysfunction with possible secondary impact on cognition and well-being. The role of dopaminergic therapies, particularly using a continuous drug delivery strategy in managing some of these sleep issues, have been reported but the overall concept remains unclear. This review provides an overview of several aspects of night-time sleep dysfunction in Parkinson's disease and describes all available published open-label and blinded studies that investigated the use of rotigotine transdermal patch targeting sleep. Blinded studies have suggested beneficial effects of rotigotine transdermal patch on maintenance insomnia and restless legs syndrome in Parkinson's disease patients. Open-label studies support these observations and also suggest beneficial effects on nocturia and nocturnal pain.
C1 [Rosa-Grilo, Miguel; Qamar, Mubasher A.; Taddei, Raquel N.; Sauerbier, Anna; Chaudhuri, K. Ray] Kings Coll Hosp London, Int Ctr Excellence, NPF, London, England.
   [Rosa-Grilo, Miguel; Qamar, Mubasher A.; Taddei, Raquel N.; Sauerbier, Anna; Chaudhuri, K. Ray] Kings Coll London, Maurice Wohl Clin Neurosci Inst, Dept Basic & Clin Neurosci, London, England.
   [Rosa-Grilo, Miguel; Qamar, Mubasher A.; Taddei, Raquel N.; Sauerbier, Anna; Chaudhuri, K. Ray] Kings Coll London, NIHR, Inst Psychol Psychiat & Neurosci, Mental Hlth Biomed Res Ctr, London, England.
   [Pagonabarraga, Javier; Kulisevsky, Jaime] UOC, Ctr Invest Biomed Red Enfermedades Neurodegenerat, Inst Biomed Res IIB St Paul,Movement Disorder Uni, Hosp Santa Creu & St Pau St Pau,Dept Neurol, Barcelona, Spain.
C3 King's College Hospital NHS Foundation Trust; King's College Hospital; University of London; King's College London; University of London; King's College London; CIBERNED
RP Rosa-Grilo, M (corresponding author), Kings Coll Hosp London, Int Ctr Excellence, NPF, London, England.; Rosa-Grilo, M (corresponding author), Kings Coll London, Maurice Wohl Clin Neurosci Inst, Dept Basic & Clin Neurosci, London, England.; Rosa-Grilo, M (corresponding author), Kings Coll London, NIHR, Inst Psychol Psychiat & Neurosci, Mental Hlth Biomed Res Ctr, London, England.
EM miguel.grilo@kcl.ac.uk
FU National Institute for Health Research (NIHR) Mental Health Biomedical Research Centre and Dementia Unit at South London and Maudsley NHS Foundation Trust and King's College London
CR Allen RP, 2014, SLEEP MED, V15, P860, DOI 10.1016/j.sleep.2014.03.025
   Allen RP, 2013, NEUROLOGY, V80, P2028, DOI 10.1212/WNL.0b013e318294b3f6
   Allen RP, 2003, SLEEP MED, V4, P101, DOI 10.1016/S1389-9457(03)00010-8
   Angelini M, 2011, J NEUROL SCI, V310, P286, DOI 10.1016/j.jns.2011.08.012
   Banks S, 2007, J CLIN SLEEP MED, V3, P519
   BELLUZZI JD, 1994, MOVEMENT DISORD, V9, P147, DOI 10.1002/mds.870090204
   Berg D, 2015, MOVEMENT DISORD, V30, P1600, DOI 10.1002/mds.26431
   Bhalsing K, 2013, PARKINSONISM RELAT D, V19, P426, DOI 10.1016/j.parkreldis.2012.12.005
   Bhidayasiri R, 2014, J NEURAL TRANSM, V121, PS59, DOI 10.1007/s00702-014-1199-x
   Broen MPG, 2012, MOVEMENT DISORD, V27, P480, DOI 10.1002/mds.24054
   Calabrese VP, 1998, MOVEMENT DISORD, V13, P768, DOI 10.1002/mds.870130503
   Calandra-Buonaura G, 2016, PARKINSONS DIS-US, V2016, P0, DOI 10.1155/2016/3724148
   Canesi M, 2010, FUNCT NEUROL, V25, P201
   Ceballos-Baumann A, 2011, CURR MED RES OPIN, V27, P1899, DOI 10.1185/03007995.2011.611630
   Chahine LM, 2017, SLEEP MED REV, V35, P33, DOI 10.1016/j.smrv.2016.08.001
   Chaudhuri KR, 2016, NPJ PARKINSONS DIS, V2, P0, DOI 10.1038/npjparkd.2016.23
   Chaudhuri KR, 2015, MOVEMENT DISORD, V30, P1623, DOI 10.1002/mds.26270
   Chaudhuri KR, 2012, EUR J NEUROL, V19, P105, DOI 10.1111/j.1468-1331.2011.03442.x
   Chaudhuri KR, 2006, LANCET NEUROL, V5, P235, DOI 10.1016/S1474-4422(06)70373-8
   Comella CL, 2007, MOVEMENT DISORD, V22, PS367, DOI 10.1002/mds.21682
   Dauvilliers Y, 2015, SLEEP MED REV, V22, P47, DOI 10.1016/j.smrv.2014.10.006
   Dhawan V, 2006, AGE AGEING, V35, P220, DOI 10.1093/ageing/afj087
   Di Meco A, 2014, NEUROBIOL AGING, V35, P1813, DOI 10.1016/j.neurobiolaging.2014.02.011
   Diederich NJ, 2009, ACTA NEUROL SCAND, V120, P308, DOI 10.1111/j.1600-0404.2009.01167.x
   Earley CJ, 2014, SLEEP MED, V15, P1288, DOI 10.1016/j.sleep.2014.05.009
   Elshoff JP, 2012, CLIN THER, V34, P966, DOI 10.1016/j.clinthera.2012.02.008
   Erro R, 2012, J NEUROL, V259, P1808, DOI 10.1007/s00415-011-6407-0
   Fasano A, 2015, LANCET NEUROL, V14, P625, DOI 10.1016/S1474-4422(15)00007-1
   Ferré S, 2017, SLEEP MED, V31, P86, DOI 10.1016/j.sleep.2016.08.019
   French IT, 2016, FRONT AGING NEUROSCI, V8, P0, DOI 10.3389/fnagi.2010.00114
   Giladi N, 2010, J NEURAL TRANSM, V117, P1395, DOI 10.1007/s00702-010-0506-4
   Gjerstad MD, 2007, J NEUROL NEUROSUR PS, V78, P476, DOI 10.1136/jnnp.2006.100370
   Happe S, 2003, BIOMED TECH, V48, P62, DOI 10.1515/bmte.2003.48.3.62
   Isaacson S, 2017, MOV DISORD CLIN PRAC, V4, P78, DOI 10.1002/mdc3.12350
   Jenner P, 2005, NEUROLOGY, V65, PS3, DOI 10.1212/WNL.65.2_suppl_1.S3
   Johnston Tom H, 2005, EXPERT OPIN DRUG DELIV, V2, P1059, DOI 10.1517/17425247.2.6.1059
   Kalaitzakis ME, 2013, NEUROPATH APPL NEURO, V39, P644, DOI 10.1111/nan.12024
   Kassubek J, 2014, BMC NEUROL, V14, P0, DOI 10.1186/1471-2377-14-42
   Kim JM, 2015, BMC NEUROL, V15, P0, DOI 10.1186/s12883-015-0267-7
   Krishnan PR, 2003, MOVEMENT DISORD, V18, P181, DOI 10.1002/mds.10307
   Kushida CA, 2004, SLEEP MED, V5, P485, DOI 10.1016/j.sleep.2004.04.004
   Lazarus M, 2013, CURR OPIN NEUROBIOL, V23, P780, DOI 10.1016/j.conb.2013.02.001
   Marrinan S, 2014, MOVEMENT DISORD, V29, P23, DOI 10.1002/mds.25708
   Nedergaard M, 2013, SCIENCE, V340, P1529, DOI 10.1126/science.1240514
   Norlinah MI, 2009, PARKINSONISM RELAT D, V15, P670, DOI 10.1016/j.parkreldis.2009.02.012
   Pagonabarraga J, 2015, PARKINSONS DIS-US, V2015, P0, DOI 10.1155/2015/131508
   Pfeiffer RF, 2005, NEUROLOGY, V65, PS6, DOI 10.1212/WNL.65.2_suppl_1.S6
   Pierantozzi M, 2016, SLEEP MED, V21, P140, DOI 10.1016/j.sleep.2016.01.016
   Porter B, 2008, EUR J NEUROL, V15, P50
   Postuma RB, 2016, SLEEP MED, V21, P101, DOI 10.1016/j.sleep.2015.12.016
   Quiroz C, 2016, NEUROPHARMACOLOGY, V111, P160, DOI 10.1016/j.neuropharm.2016.09.002
   Rascol O, 2016, J CLIN PHARMACOL, V56, P852, DOI 10.1002/jcph.678
   Reuter I, 1999, ACTA NEUROL SCAND, V100, P163
   Rijsman Roselyne M, 2014, PARKINSONISM RELAT DISORD, V20 Suppl 1, PS5, DOI 10.1016/S1353-8020(13)70004-X
   Rizos A, 2014, PARKINSONISM RELAT D, V20, P1231, DOI 10.1016/j.parkreldis.2014.09.013
   Rodrigues TM, 2016, PARKINSONISM RELAT D, V27, P25, DOI 10.1016/j.parkreldis.2016.03.002
   Romigi A, 2006, J NEURAL TRANSM, V113, P1909, DOI 10.1007/s00702-006-0490-x
   Ruffion A, 2013, NEUROEPIDEMIOLOGY, V41, P146, DOI 10.1159/000353274
   Sakakibara R, 2014, INT J UROL, V21, P638, DOI 10.1111/iju.12421
   Scheller D, 2009, N-S ARCH PHARMACOL, V379, P73, DOI 10.1007/s00210-008-0341-4
   Scullin MK, 2012, BRAIN, V135, P2789, DOI 10.1093/brain/aws192
   Sieb JP, 2015, CURR MED RES OPIN, V31, P967, DOI 10.1185/03007995.2015.1030376
   Spira AP, 2013, JAMA NEUROL, V70, P1537, DOI 10.1001/jamaneurol.2013.4258
   Sportiche N, 2010, NEUROSCIENCE, V170, P247, DOI 10.1016/j.neuroscience.2010.06.038
   Stavitsky K, 2012, J INT NEUROPSYCH SOC, V18, P108, DOI 10.1017/S1355617711001482
   Stickgold R, 2005, NATURE, V437, P1272, DOI 10.1038/nature04286
   SWART PJ, 1992, PHARMAZIE, V47, P613
   Tandberg E, 1998, MOVEMENT DISORD, V13, P895, DOI 10.1002/mds.870130606
   Thompson T, 2017, AGEING RES REV, V35, P74, DOI 10.1016/j.arr.2017.01.005
   Trenkwalder C, 2012, BASAL GANGLIA, V2, P79, DOI 10.1016/j.baga.2012.05.009
   Trenkwalder C, 2011, MOVEMENT DISORD, V26, P90, DOI 10.1002/mds.23441
   Vallderiola F, 2015, PARKINSONS DIS-US, V2015, P0, DOI 10.1155/2015/475630
   Verbaan D, 2008, MOVEMENT DISORD, V23, P35, DOI 10.1002/mds.21727
   Wang Y, 2017, SLEEP BREATH, V21, P319, DOI 10.1007/s11325-016-1414-0
   Wang Y, 2016, J CLIN SLEEP MED, V12, P1403, DOI 10.5664/jcsm.6200
   WILSON MA, 1994, SCIENCE, V265, P676, DOI 10.1126/science.8036517
   Winkelman JW, 2016, NEUROLOGY, V87, P2585, DOI 10.1212/WNL.0000000000003388
   Blood MRY, 2016, PARKINSONS DIS-US, V2016, P0, DOI 10.1155/2016/6067132
NR 78
TC 12
Z9 12
U1 0
U2 7
PU NATURE PUBLISHING GROUP
PI LONDON
PA MACMILLAN BUILDING, 4 CRINAN ST, LONDON N1 9XW, ENGLAND
SN 
EI 2373-8057
J9 NPJ PARKINSONS DIS
JI npj Parkinsons Dis.
PD SEP 5
PY 2017
VL 3
IS 
BP 
EP 
DI 10.1038/s41531-017-0030-4
PG 9
WC Neurosciences
SC Neurosciences & Neurology
GA FH3NX
UT WOS:000411056400002
PM 28890931
DA 2024-02-03
ER

PT J
AU Zibetti, M
   Romagnolo, A
   Merola, A
   Priano, L
   Montanaro, E
   Angrisano, S
   Tribolo, A
   Cicolin, A
   Lopiano, L
AF Zibetti, Maurizio
   Romagnolo, Alberto
   Merola, Aristide
   Priano, Lorenzo
   Montanaro, Elisa
   Angrisano, Serena
   Tribolo, Antonella
   Cicolin, Alessandro
   Lopiano, Leonardo
TI A polysomnographic study in parkinsonian patients treated with intestinal levodopa infusion
SO JOURNAL OF NEUROLOGY
LA English
DT Article
DE Parkinson's disease; Levodopa-carbidopa intestinal gel infusion; Sleep disorders; Excessive daytime sleepiness; Polysomnography
ID double-blind; disease; sleep
AB Sleep disorders are very common in advanced Parkinson's disease (PD) and have a significant negative impact on the quality of life of patients. Questionnaire-based studies suggest that sleep quality might improve following levodopa-carbidopa intestinal gel (LCIG) infusion. The objective of this study was to evaluate the impact of LCIG infusion and subsequent oral medication changes on polysomnography (PSG) and sleep symptoms in advanced PD patients. Eleven PD patients underwent PSG at baseline and after 3.8 +/- 1.2 months of LCIG treatment. LCIG infusion therapy was halted during PSG. Patients were assessed with the Unified-PD-rating-Scale and completed the PD-Sleep-Scale-version-2 (PDSS-2), the Epworth Sleepiness Scale and the RBD single question. Subjective sleep quality improved in all patients. PSG showed a reduction of the number of awakenings in sleep, a trend towards a lower apnea-hypopnea index and no change in sleep latency, total sleep time and sleep efficiency. There was a positive correlation between the number of awakenings and PDSS-2 scores for "difficulty staying asleep", "muscle cramps of arms or legs" and "urge to move arms or legs". Motor complications and activities of daily living improved with LCIG. Subjective sleep quality improved significantly and the PSG study showed a less fragmented sleep pattern in advanced PD patients treated with LCIG infusion.
C1 [Zibetti, Maurizio; Romagnolo, Alberto; Priano, Lorenzo; Montanaro, Elisa; Angrisano, Serena; Tribolo, Antonella; Cicolin, Alessandro; Lopiano, Leonardo] Univ Torino, Dept Neurosci Rita Levi Montalcini, Via Cherasco 15, I-10124 Turin, Italy.
   [Merola, Aristide] Univ Cincinnati, Gardner Family Ctr Parkinsons Dis & Movement Diso, Dept Neurol, Cincinnati, OH USA.
   [Priano, Lorenzo] IRCCS Ist Auxol Italiano, S Giuseppe Hosp, Dept Neurol & Neurorehabil, Oggebbio, VB, Italy.
C3 University of Turin; University System of Ohio; University of Cincinnati; IRCCS Istituto Auxologico Italiano
RP Zibetti, M (corresponding author), Univ Torino, Dept Neurosci Rita Levi Montalcini, Via Cherasco 15, I-10124 Turin, Italy.
EM maurizio.zibetti@gmail.com
CR Abbott SM, 2016, NAT SCI SLEEP, V8, P55, DOI 10.2147/NSS.S78947
   Berry R. B., 2015, AASM|SCORING MANUAL VERSION 2.2 THE AASM MANUAL FOR THE SCORING OF SLEEP AND ASSOCIATED EVENTS RULES, V0, P0
   Honig H, 2009, MOVEMENT DISORD, V24, P1468, DOI 10.1002/mds.22596
   JOHNS MW, 1991, SLEEP, V14, P540, DOI 10.1093/sleep/14.6.540
   Olanow CW, 2014, LANCET NEUROL, V13, P141, DOI 10.1016/S1474-4422(13)70293-X
   Ondo WG, 2014, J NEURAL TRANSM, V121, PS3, DOI 10.1007/s00702-014-1239-6
   Pierantozzi M, 2016, SLEEP MED, V21, P140, DOI 10.1016/j.sleep.2016.01.016
   Postuma Ronald B, 2012, MOV DISORD, V27, P913, DOI 10.1002/mds.25037
   Sixel-Döring F, 2012, SLEEP MED, V13, P1178, DOI 10.1016/j.sleep.2012.06.009
   Sommerauer M, 2015, PARKINSONISM RELAT D, V21, P1269, DOI 10.1016/j.parkreldis.2015.08.010
   Stocchi F, 2014, J NEURAL TRANSM, V121, PS79, DOI 10.1007/s00702-014-1259-2
   Tomlinson CL, 2010, MOVEMENT DISORD, V25, P2649, DOI 10.1002/mds.23429
   Trenkwalder C, 2011, MOVEMENT DISORD, V26, P644, DOI 10.1002/mds.23476
   Trenkwalder C, 2011, MOVEMENT DISORD, V26, P90, DOI 10.1002/mds.23441
   Yong MH, 2011, PLOS ONE, V6, P0, DOI 10.1371/journal.pone.0022511
   Zibetti M, 2013, ACTA NEUROL SCAND, V127, Pe28, DOI 10.1111/ane.12075
   Zibetti M, 2013, J NEUROL, V260, P105, DOI 10.1007/s00415-012-6597-0
NR 18
TC 14
Z9 14
U1 0
U2 5
PU SPRINGER HEIDELBERG
PI HEIDELBERG
PA TIERGARTENSTRASSE 17, D-69121 HEIDELBERG, GERMANY
SN 0340-5354
EI 1432-1459
J9 J NEUROL
JI J. Neurol.
PD JUN 15
PY 2017
VL 264
IS 6
BP 1085
EP 1090
DI 10.1007/s00415-017-8491-2
PG 6
WC Clinical Neurology
SC Neurosciences & Neurology
GA EX2TX
UT WOS:000403081100006
PM 28424899
DA 2024-02-03
ER

PT J
AU Szatmari, S
   Illigens, BW
   Siepmann, T
   Pinter, A
   Takats, A
   Bereczki, D
AF Szatmari, Szabolcs
   Illigens, Ben Min-Woo
   Siepmann, Timo
   Pinter, Alexandra
   Takats, Annamaria
   Bereczki, Daniel
TI Neuropsychiatric symptoms in untreated Parkinson's disease
SO NEUROPSYCHIATRIC DISEASE AND TREATMENT
LA English
DT Review
DE neuropsychiatric symptoms; Parkinson's disease; untreated
ID impulse control disorders; sleep behavior disorder; quality-of-life; mild cognitive impairment; agonist withdrawal syndrome; voxel-based morphometry; nonmotor symptoms; visual hallucinations; anxiety disorders; depressive symptoms
AB Neuropsychiatric and cognitive symptoms are common in Parkinson's disease (PD) and may precede and exceed motor symptoms as major factors impacting disease course and quality of life. Neuropsychiatric symptoms (NPS) in PD are various and are attributed to pathologic changes within multiple brain regions, to psychological stress, and to adverse effects of dopamine replacement therapy. Sleep disorders and mood symptoms such as apathy, depression, and anxiety may antedate the development of motor symptoms by years, while other NPS such as impulse control disorders, psychosis, and cognitive impairment are more common in later stages of the disease. Few studies report on NPS in the early, untreated phase of PD. We reviewed the current literature on NPS in PD with a focus on the early, drug-naive stages of PD. Among these early disease stages, premotor and early motor phases were separately addressed in our review, highlighting the underlying pathophysiological mechanisms as well as epidemiological characteristics, clinical features, risk factors, and available techniques of clinical assessment.
C1 [Szatmari, Szabolcs] Sibiu Cty Emergency Hosp, Dept Neurol, Sibiu, Romania.
   [Szatmari, Szabolcs] Targu Mures Emergency Clin Cty Hosp, Dept Neurol 2, Targu Mures, Romania.
   [Szatmari, Szabolcs] Semmelweis Univ, Janos Szentagothai Doctoral Sch Neurosci, Budapest, Hungary.
   [Illigens, Ben Min-Woo] Harvard Med Sch, Beth Israel Deaconess Med Ctr, Dept Neurol, Boston, MA USA.
   [Siepmann, Timo; Pinter, Alexandra] Dresden Int Univ, Div Hlth Care Sci, Ctr Clin Res & Management Educ, Dresden, Germany.
   [Siepmann, Timo] Tech Univ Dresden, Univ Hosp Carl Gustav Carus, Dept Neurol, 74 Fetscher St, D-01307 Dresden, Germany.
   [Pinter, Alexandra] Semmelweis Univ, Dept Family Med, Budapest, Hungary.
   [Takats, Annamaria; Bereczki, Daniel] Semmelweis Univ, Dept Neurol, Budapest, Hungary.
C3 Semmelweis University; Harvard University; Harvard Medical School; Beth Israel Deaconess Medical Center; Technische Universitat Dresden; Technische Universitat Dresden; Carl Gustav Carus University Hospital; Semmelweis University; Semmelweis University
RP Siepmann, T (corresponding author), Tech Univ Dresden, Univ Hosp Carl Gustav Carus, Dept Neurol, 74 Fetscher St, D-01307 Dresden, Germany.
EM timo.siepmann@uniklinikum-dresden.de
FU National Brain Research Program of the Government of Hungary [KTIA-NAP-13-2013-001]; Michael J. Fox Foundation; European Academy of Neurology; Society of Transylvanian Museum Section of Medicine and Pharmacy
CR Aarsland D, 1999, J NEUROL NEUROSUR PS, V67, P492, DOI 10.1136/jnnp.67.4.492
   Aarsland D, 2003, ARCH NEUROL-CHICAGO, V60, P387, DOI 10.1001/archneur.60.3.387
   Aarsland D, 1999, ARCH NEUROL-CHICAGO, V56, P595, DOI 10.1001/archneur.56.5.595
   Aarsland D, 2010, NEUROLOGY, V75, P1062, DOI 10.1212/WNL.0b013e3181f39d0e
   Aarsland D, 2009, J NEUROL NEUROSUR PS, V80, P928, DOI 10.1136/jnnp.2008.166959
   Aarsland D, 2009, NEUROLOGY, V72, P1121, DOI 10.1212/01.wnl.0000338632.00552.cb
   Aarsland D, 2007, J NEUROL NEUROSUR PS, V78, P36, DOI 10.1136/jnnp.2005.083113
   Aarsland D, 2014, MOVEMENT DISORD, V29, P651, DOI 10.1002/mds.25873
   Aarsland D, 2012, NAT REV NEUROL, V8, P35, DOI 10.1038/nrneurol.2011.189
   Aarsland D, 2009, MOVEMENT DISORD, V24, P2175, DOI 10.1002/mds.22589
   Abbott RD, 2005, NEUROLOGY, V65, P1442, DOI 10.1212/01.wnl.0000183056.89590.0d
   Alves G, 2006, MOVEMENT DISORD, V21, P1123, DOI 10.1002/mds.20897
   Antonini A, 2011, MOVEMENT DISORD, V26, P464, DOI 10.1002/mds.23501
   APA, 2013, DIAGNOSTIC STAT MANU, V0, P0
   Arnulf I, 2002, NEUROLOGY, V58, P1019, DOI 10.1212/WNL.58.7.1019
   Baba T, 2012, BRAIN, V135, P161, DOI 10.1093/brain/awr321
   Balarajah S, 2013, BEHAV NEUROL, V26, P237, DOI 10.1155/2013/579092
   Ballanger B, 2010, ARCH NEUROL-CHICAGO, V67, P416, DOI 10.1001/archneurol.2010.35
   Barone P, 2009, MOVEMENT DISORD, V24, P1641, DOI 10.1002/mds.22643
   Bastiaens J, 2013, MOVEMENT DISORD, V28, P327, DOI 10.1002/mds.25291
   Biundo R, 2014, PARKINSONISM RELAT D, V20, P394, DOI 10.1016/j.parkreldis.2014.01.009
   Biundo R, 2011, J NEUROL SCI, V310, P64, DOI 10.1016/j.jns.2011.08.001
   Boot BP, 2012, ANN NEUROL, V71, P49, DOI 10.1002/ana.22655
   Bower JH, 2010, MOVEMENT DISORD, V25, P2105, DOI 10.1002/mds.23230
   Braak H, 2004, CELL TISSUE RES, V318, P121, DOI 10.1007/s00441-004-0956-9
   Brown RG, 2011, J NEUROL NEUROSUR PS, V82, P803, DOI 10.1136/jnnp.2010.213652
   Burn DJ, 2004, J GERIATR PSYCH NEUR, V17, P172, DOI 10.1177/0891988704267466
   Busková J, 2011, J NEUROL, V258, P2254, DOI 10.1007/s00415-011-6109-7
   Callesen MB, 2014, PARKINSONISM RELAT D, V20, P22, DOI 10.1016/j.parkreldis.2013.09.006
   Chaudhuri KR, 2009, LANCET NEUROL, V8, P464, DOI 10.1016/S1474-4422(09)70068-7
   Chaudhuri KR, 2002, J NEUROL NEUROSUR PS, V73, P629, DOI 10.1136/jnnp.73.6.629
   Chen JJ, 2013, PHARMACOTHERAPY, V33, P972, DOI 10.1002/phar.1314
   Cilia R, 2011, MOVEMENT DISORD, V26, P225, DOI 10.1002/mds.23480
   Cools R, 2003, NEUROPSYCHOLOGIA, V41, P1431, DOI 10.1016/S0028-3932(03)00117-9
   Cunnington AL, 2012, PARKINSONISM RELAT D, V18, P1051, DOI 10.1016/j.parkreldis.2012.05.012
   de la Riva P, 2014, NEUROLOGY, V83, P1096, DOI 10.1212/WNL.0000000000000801
   den Brok MGHE, 2015, MOVEMENT DISORD, V30, P759, DOI 10.1002/mds.26208
   Dhawan V, 2006, J NEUROL SCI, V248, P158, DOI 10.1016/j.jns.2006.05.004
   Dissanayaka NNW, 2010, MOVEMENT DISORD, V25, P838, DOI 10.1002/mds.22833
   Dobkin RD, 2013, J GERIATR PSYCH NEUR, V26, P105, DOI 10.1177/0891988713481269
   dos Santos AB, 2015, NEUROCHEM RES, V40, P421, DOI 10.1007/s11064-014-1488-7
   Drijgers RL, 2012, J NEUROL SCI, V320, P121, DOI 10.1016/j.jns.2012.07.015
[truncated: 382,959 more chars]
