# Supplementary material for: A bibliometric and visual analysis of Parkinson’s disease sleep disorders: articles from 2008 to 2023
Source: Front Psychiatry. 2024 Oct 17;15:1468568. doi: 10.3389/fpsyt.2024.1468568 (PMC11551719; doi:10.3389/fpsyt.2024.1468568)
Supplement: Supplementary file 1 [file DataSheet1.zip › download2018u94.txt]

PT J
AU Fantini, ML
   Figorilli, M
   Arnulf, I
   Zibetti, M
   Pereira, B
   Beudin, P
   Puligheddu, M
   Cormier-Dequaire, F
   Lacomblez, L
   Benchetrit, E
   Corvol, JC
   Cicolin, A
   Lopiano, L
   Marques, A
   Durif, F
AF Fantini, Maria Livia
   Figorilli, Michela
   Arnulf, Isabelle
   Zibetti, Maurizio
   Pereira, Bruno
   Beudin, Patricia
   Puligheddu, Monica
   Cormier-Dequaire, Florence
   Lacomblez, Lucette
   Benchetrit, Eve
   Corvol, Jean Christophe
   Cicolin, Alessandro
   Lopiano, Leonardo
   Marques, Ana
   Durif, Franck
TI Sleep and REM sleep behaviour disorder in Parkinson's disease with impulse control disorder
SO JOURNAL OF NEUROLOGY NEUROSURGERY AND PSYCHIATRY
LA English
DT Article
ID nonmotor features; scale; manifestations; association; validation; diagnosis; brain
AB Introduction Because the association between rapid eye movement sleep behaviour disorder (RBD) and impulse control disorders (ICDs) in Parkinson's disease (PD) has been debated, we assessed the sleep characteristics and the frequency of RBD using video-polysomnography (v-PSG) in patients with PD with versus without ICDs. Methods Eighty non-demented patients with PD consecutively identified during routine evaluation at three movement disorders centres were enrolled in a case-control study. Forty patients (22 men; mean age: 62.6 +/- 9.7 years, Hoehn & Yahr: 2.1 +/- 0.6) with one or more current ICDs were age-matched and sex-matched with 40 patients with no history of ICDs (22 men, mean age: 64.9 +/- 7.8 years, Hoehn & Yahr: 2.2 +/- 0.6). They underwent a detailed sleep interview followed by a full-night in-lab v-PSG. Sleep was scored blindly to ICDs condition and RBD diagnosis included a clinical complaint of enacted dreams and/or documented behaviour during rapid eye movement (REM) sleep, with the presence of quantified REM sleep without atonia (RSWA). Results Patients with ICDs had a higher arousal index and higher RSWA than those without ICDs (51.9%+/- 28.2% vs 32.2 +/- 27.1%, p=0.004). In addition, RBD was more frequent in the ICD group (85% vs53%, p=0.0001). RBD was still associated with ICDs in a multivariate regression analysis including age of onset, PD duration and severity, treatment duration, levodopa-equivalent and dopamine agonist-equivalent daily doses and antidepressant use (OR: 4.9 (95% CI 1.3 to 18.5), p=0.02). Conclusions This large, controlled series of patients with PD with ICDs assessed by v-PSG confirms the association between ICDs and RBD. Increased surveillance of symptoms of ICDs should be recommended in patients with PD with RBD.
C1 [Fantini, Maria Livia; Arnulf, Isabelle; Beudin, Patricia] CHU Clermont Ferrand, Sleep & EEG Unit, Clermont Ferrand, France.
   [Fantini, Maria Livia; Figorilli, Michela; Marques, Ana; Durif, Franck] Univ Clermont Auvergne, UFR Med EA7820, Clermont Ferrand, France.
   [Fantini, Maria Livia; Marques, Ana; Durif, Franck] CHU Clermont Ferrand, Dept Neurol, Clermont Ferrand, France.
   [Figorilli, Michela; Puligheddu, Monica] Univ Cagliari, Neurophysiol Unit, Sleep Ctr, Monserrato, Italy.
   [Arnulf, Isabelle] Hop La Pitie Salpetriere, AP HP, Sleep Disorders Unit, Paris, France.
   [Arnulf, Isabelle] Pierre & Marie Curie Univ, Paris, France.
   [Zibetti, Maurizio; Lopiano, Leonardo] Univ Turin, Dept Neurosci, Turin, Italy.
   [Pereira, Bruno] CHU Clermont Ferrand, Biostat DRCI, Clermont Ferrand, France.
   [Cormier-Dequaire, Florence; Lacomblez, Lucette; Benchetrit, Eve; Corvol, Jean Christophe] Sorbonne Univ, Dept Neurol, Hop Pitie Salpetriere, Paris, France.
   [Cicolin, Alessandro] Univ Turin, Dept Neurosci, Sleep Disorders Ctr, Turin, Italy.
C3 CHU Clermont Ferrand; Universite Clermont Auvergne (UCA); CHU Clermont Ferrand; University of Cagliari; Assistance Publique Hopitaux Paris (APHP); Universite Paris Cite; Hopital Universitaire Hotel-Dieu - APHP; Sorbonne Universite; Hopital Universitaire Paul-Brousse - APHP; Hopital Universitaire Pitie-Salpetriere - APHP; Sorbonne Universite; University of Turin; CHU Clermont Ferrand; Sorbonne Universite; Assistance Publique Hopitaux Paris (APHP); Hopital Universitaire Pitie-Salpetriere - APHP; University of Turin
RP Fantini, ML (corresponding author), CHU Clermont Ferrand, Neurol Dept, EEG & Sleep Unit, Clermont Ferrand, France.
EM mfantini@chu-clermontferrand.fr
FU UCB Pharma; Ipsen; Michael J Fox Foundation; Sanofi; Abbvie; Lundbeck
CR American Psychiatric Associaton (APA), 2013, DIAGNOSTIC AND STATISTICAL MANUAL OF MENTAL DISORDERS, V0, P0, DOI 10.1176/APPI.BOOKS.9780890425787
   [Anonymous], 2014, INT CLASSIFICATION S, V0, P0
   Arnulf I, 2012, MOVEMENT DISORD, V27, P677, DOI 10.1002/mds.24957
   Balarajah S, 2013, BEHAV NEUROL, V26, P237, DOI 10.1155/2013/579092
   Bayard S, 2014, PARKINSONISM RELAT D, V20, P1411, DOI 10.1016/j.parkreldis.2014.09.020
   Berry R, 2015, THE AASM MANUAL FOR THE SCORING OF SLEEP AND ASSOCIATED EVENTS RULES, V0, P0
   Boutrel B, 2004, SLEEP, V27, P1181, DOI 10.1093/sleep/27.6.1181
   De Cock VC, 2007, BRAIN, V130, P450, DOI 10.1093/brain/awl363
   Djamshidian A, 2015, PARKINSONS DIS-US, V2015, P0, DOI 10.1155/2015/970862
   Fahn S., 1987, RECENT DEV PARKINSON, V22, P672, DOI 10.1002/ana.410220556
   Fantini ML, 2015, J NEUROL NEUROSUR PS, V86, P174, DOI 10.1136/jnnp-2014-307904
   Fereshtehnejad SM, 2015, JAMA NEUROL, V72, P863, DOI 10.1001/jamaneurol.2015.0703
   FOLSTEIN MF, 1975, J PSYCHIAT RES, V12, P189, DOI 10.1016/0022-3956(75)90026-6
   Frauscher B, 2012, SLEEP, V35, P835, DOI 10.5665/sleep.1886
   Goetz CG, 2004, MOVEMENT DISORD, V19, P1020, DOI 10.1002/mds.20213
   Gujar N, 2011, J NEUROSCI, V31, P4466, DOI 10.1523/JNEUROSCI.3220-10.2011
   Hassan A, 2011, PARKINSONISM RELAT D, V17, P260, DOI 10.1016/j.parkreldis.2011.01.009
   Howell MJ, 2015, JAMA NEUROL, V72, P707, DOI 10.1001/jamaneurol.2014.4563
   HUGHES AJ, 1992, J NEUROL NEUROSUR PS, V55, P181, DOI 10.1136/jnnp.55.3.181
   Kim YE, 2014, PARKINSONISM RELAT D, V20, P1081, DOI 10.1016/j.parkreldis.2014.03.022
   Marras C, 2016, MOVEMENT DISORD, V31, P1095, DOI 10.1002/mds.26510
   NAUSIEDA PA, 1982, CLIN NEUROPHARMACOL, V5, P183, DOI 10.1097/00002826-198205020-00003
   OSullivan SS, 2011, J NEUROL NEUROSUR PS, V82, P620, DOI 10.1136/jnnp.2009.186874
   Parekh PK, 2015, ALCOHOL, V49, P341, DOI 10.1016/j.alcohol.2014.09.034
   Perogamvros L, 2012, NEUROSCI BIOBEHAV R, V36, P1934, DOI 10.1016/j.neubiorev.2012.05.010
   Pontone G, 2006, NEUROLOGY, V67, P1258, DOI 10.1212/01.wnl.0000238401.76928.45
   Postuma RB, 2008, MOVEMENT DISORD, V23, P1665, DOI 10.1002/mds.22099
   Rieu I, 2015, MOVEMENT DISORD, V30, P705, DOI 10.1002/mds.26223
   Rolinski M, 2014, J NEUROL NEUROSUR PS, V85, P560, DOI 10.1136/jnnp-2013-306104
   Schreiber Liana, 2011, FRONT PSYCHIATRY, V2, P1, DOI 10.3389/fpsyt.2011.00001
   Scullin MK, 2013, PARKINSONISM RELAT D, V19, P991, DOI 10.1016/j.parkreldis.2013.06.018
   Sixel-Döring F, 2016, SLEEP, V39, P1737, DOI 10.5665/sleep.6102
   Sixel-Döring F, 2011, NEUROLOGY, V77, P1048, DOI 10.1212/WNL.0b013e31822e560e
   Sixel-Döring F, 2011, J CLIN SLEEP MED, V7, P75
   Tomlinson CL, 2010, MOVEMENT DISORD, V25, P2649, DOI 10.1002/mds.23429
   Voon V, 2011, CURR OPIN NEUROL, V24, P324, DOI 10.1097/WCO.0b013e3283489687
   Voon V, 2009, LANCET NEUROL, V8, P1140, DOI 10.1016/S1474-4422(09)70287-X
   Weintraub D, 2015, MOVEMENT DISORD, V30, P121, DOI 10.1002/mds.26016
   Weintraub D, 2009, MOVEMENT DISORD, V24, P1461, DOI 10.1002/mds.22571
   Yoo SS, 2007, CURR BIOL, V17, PR877, DOI 10.1016/j.cub.2007.08.007
NR 40
TC 25
Z9 27
U1 0
U2 7
PU BMJ PUBLISHING GROUP
PI LONDON
PA BRITISH MED ASSOC HOUSE, TAVISTOCK SQUARE, LONDON WC1H 9JR, ENGLAND
SN 0022-3050
EI 1468-330X
J9 J NEUROL NEUROSUR PS
JI J. Neurol. Neurosurg. Psychiatry
PD MAR 15
PY 2018
VL 89
IS 3
BP 305
EP 310
DI 10.1136/jnnp-2017-316576
PG 6
WC Clinical Neurology; Psychiatry; Surgery
SC Neurosciences & Neurology; Psychiatry; Surgery
GA FZ2LI
UT WOS:000427409200014
PM 29066517
DA 2024-02-03
ER

PT J
AU Leng, Y
   Goldman, SM
   Cawthon, PM
   Stone, KL
   Ancoli-Israel, S
   Yaffe, K
AF Leng, Yue
   Goldman, Samuel M.
   Cawthon, Peggy M.
   Stone, Katie L.
   Ancoli-Israel, Sonia
   Yaffe, Kristine
TI Excessive daytime sleepiness, objective napping and 11-year risk of Parkinson's disease in older men
SO INTERNATIONAL JOURNAL OF EPIDEMIOLOGY
LA English
DT Article
DE Daytime napping; sleep; daytime sleepiness; Parkinson's disease; longitudinal study
ID osteoporotic fractures; behavior disorder; nighttime sleep; adults; association; women; scale; mros; reliability; dysfunction
AB Background: It is unknown whether subjective daytime sleepiness or objective napping could precede the risk of Parkinson's disease (PD) in the long term. Methods: We studied 2920 men (mean age 76 years) without a history of PD and followed them for 11 years. Excessive daytime sleepiness (EDS) was defined as having an Epworth Sleepiness Scale score > 10. Objective naps were defined as >= 5 consecutive minutes of inactivity as measured by actigraphy, and napping duration was the accumulated time of naps outside the main sleep period. We used logistic regression to compare PD risk across four groups: no EDS& napping < 1 h/day (N = 1739, 59.5%; referent group), EDS& napping < 1 h/day (N = 215, 7.4%), no EDS& napping >= 1 h/day (N = 819, 28.1%) and EDS& napping >= 1 h/day (N = 147, 5.0%). Results: We identified 106 incident PD cases over 11 years. After multivariable adjustment, men with napping >= 1h/day alone were twice as likely [odds ratio (OR) = 1.96, 95% confidence interval (CI) 1.25-3.08], and men with both EDS and napping >= 1 h/day were almost three times as likely to develop PD (2.52, 1.21-5.27), compared with the referent group. Compared with those with naps for < 30 min, men who napped for >= 1 h/day had more than double the risk of PD. No association was found for EDS alone and PD risk. Further adjustment for chronotype and circadian stability, or excluding PD cases identified within 2 years after napping measurements, showed similar results. Conclusions: Objective long napping rather than subjective EDS was prospectively associated with a higher risk of PD in older men. Objective measures of napping might be valuable as a preclinical marker for PD.
C1 [Leng, Yue; Yaffe, Kristine] Univ Calif San Francisco, Dept Psychiat, San Francisco, CA 94143 USA.
   [Goldman, Samuel M.; Yaffe, Kristine] Univ Calif San Francisco, Dept Neurol, San Francisco, CA 94143 USA.
   [Cawthon, Peggy M.; Stone, Katie L.] Calif Pacific Med Ctr, Dept Res Inst, San Francisco, CA USA.
   [Ancoli-Israel, Sonia] Univ Calif San Diego, Dept Psychiat, San Diego, CA 92103 USA.
   [Yaffe, Kristine] Univ Calif San Francisco, Dept Epidemiol, San Francisco, CA USA.
   [Yaffe, Kristine] San Francisco VA Med Ctr, 4150 Clement St, San Francisco, CA 94121 USA.
C3 University of California System; University of California San Francisco; University of California System; University of California San Francisco; California Pacific Medical Center; University of California System; University of California San Diego; University of California System; University of California San Francisco; US Department of Veterans Affairs; Veterans Health Administration (VHA); San Francisco VA Medical Center
RP Leng, Y (corresponding author), San Francisco VA Med Ctr, 4150 Clement St, San Francisco, CA 94121 USA.
EM yue.leng@ucsf.edu
FU National Institute on Aging (NIA); National Institute of Arthritis and Musculoskeletal and Skin Diseases (NIAMS); National Center for Advancing Translational Sciences (NCATS); NIH Roadmap for Medical Research [U01 AG027810, U01 AG042124, U01 AG042139, U01 AG042140, U01 AG042143, U01 AG042145, U01 AG042168, U01 AR066160, UL1 TR000128, 1K99AG056598-01, K24AG031155]; National Heart, Lung, and Blood Institute (NHLBI) [R01 HL071194, R01 HL070848, R01 HL070847, R01 HL070842, R01 HL070841, R01 HL070837, R01 HL070838, R01 HL070839]
CR Abbott RD, 2005, NEUROLOGY, V65, P1442, DOI 10.1212/01.wnl.0000183056.89590.0d
   Bjornarå KA, 2014, CLIN NEUROL NEUROSUR, V124, P37, DOI 10.1016/j.clineuro.2014.06.027
   Blackwell T, 2005, SLEEP, V28, P1599, DOI 10.1093/sleep/28.12.1599
   Blackwell T, 2008, SLEEP, V31, P283, DOI 10.1093/sleep/31.2.283
   Blank JB, 2005, CONTEMP CLIN TRIALS, V26, P557, DOI 10.1016/j.cct.2005.05.005
   Boeve BF, 2007, BRAIN, V130, P2770, DOI 10.1093/brain/awm056
   Borek LL, 2006, J CLIN PSYCHIAT, V67, P958, DOI 10.4088/JCP.v67n0613
   Braak H, 2003, NEUROBIOL AGING, V24, P197, DOI 10.1016/S0197-4580(02)00065-9
   Breen DP, 2014, JAMA NEUROL, V71, P589, DOI 10.1001/jamaneurol.2014.65
   Brink TL., 1986, CLIN GERONTOLOGY GUI, V0, P0
   Cai Y, 2010, EUR J NEUROL, V17, P550, DOI 10.1111/j.1468-1331.2009.02848.x
   Chahine LM, 2017, SLEEP MED REV, V35, P33, DOI 10.1016/j.smrv.2016.08.001
   Claman DM, 2013, J CLIN SLEEP MED, V9, P1109, DOI 10.5664/jcsm.3146
   COLE RJ, 1992, SLEEP, V15, P461, DOI 10.1093/sleep/15.5.461
   Comella CL, 2007, MOVEMENT DISORD, V22, PS367, DOI 10.1002/mds.21682
   Dautovich ND, 2008, J AM GERIATR SOC, V56, P1681, DOI 10.1111/j.1532-5415.2008.01822.x
   Gao JJ, 2011, AM J EPIDEMIOL, V173, P1032, DOI 10.1093/aje/kwq478
   Goldman SE, 2008, SLEEP, V31, P733, DOI 10.1093/sleep/31.5.733
   Jean-Louis G, 2000, J GERONTOL A-BIOL, V55, PM120, DOI 10.1093/gerona/55.3.M120
   Jean-Louis G, 2001, J NEUROSCI METH, V105, P185, DOI 10.1016/S0165-0270(00)00364-2
   JOHNS MW, 1992, SLEEP, V15, P376, DOI 10.1093/sleep/15.4.376
   JOHNS MW, 1991, SLEEP, V14, P540, DOI 10.1093/sleep/14.6.540
   Kanady JC, 2011, J SLEEP RES, V20, P214, DOI 10.1111/j.1365-2869.2010.00858.x
   Knie B, 2011, CNS DRUGS, V25, P203, DOI 10.2165/11539720-000000000-00000
   Leng Y, 2018, J GERONTOL A-BIOL, V73, P419, DOI 10.1093/gerona/glx189
   Masa JF, 2006, SLEEP, V29, P1463, DOI 10.1093/sleep/29.11.1463
   Moreno-López C, 2011, ARCH NEUROL-CHICAGO, V68, P223, DOI 10.1001/archneurol.2010.359
   OSuilleabhain PE, 2002, ARCH NEUROL-CHICAGO, V59, P986, DOI 10.1001/archneur.59.6.986
   Ondo WG, 2001, NEUROLOGY, V57, P1392, DOI 10.1212/WNL.57.8.1392
   Orwoll E, 2005, CONTEMP CLIN TRIALS, V26, P569, DOI 10.1016/j.cct.2005.05.006
   PAHOR M, 1994, EUR J EPIDEMIOL, V10, P405, DOI 10.1007/BF01719664
   Patel SR, 2014, INT J OBESITY, V38, P1159, DOI 10.1038/ijo.2014.13
   Pringsheim T, 2014, MOVEMENT DISORD, V29, P1583, DOI 10.1002/mds.25945
   Rolinski M, 2014, J NEUROL NEUROSUR PS, V85, P560, DOI 10.1136/jnnp-2013-306104
   Sohail S, 2017, MOVEMENT DISORD, V32, P1729, DOI 10.1002/mds.27200
   TENG EL, 1987, J CLIN PSYCHIAT, V48, P314
   Tholfsen LK, 2015, NEUROLOGY, V85, P162, DOI 10.1212/WNL.0000000000001737
   Trenkwalder C, 1998, CLIN NEUROSCI, V5, P107
   Videnovic A, 2014, JAMA NEUROL, V71, P463, DOI 10.1001/jamaneurol.2013.6239
   Vitiello MV, 2008, J AM GERIATR SOC, V56, P1753, DOI 10.1111/j.1532-5415.2008.01837.x
   WASHBURN RA, 1993, J CLIN EPIDEMIOL, V46, P153, DOI 10.1016/0895-4356(93)90053-4
   Willison LD, 2013, EXP NEUROL, V243, P57, DOI 10.1016/j.expneurol.2013.01.014
   Wooten GF, 2004, J NEUROL NEUROSUR PS, V75, P637, DOI 10.1136/jnnp.2003.020982
   Yoon IY, 2003, J AM GERIATR SOC, V51, P1085, DOI 10.1046/j.1532-5415.2003.51356.x
NR 45
TC 23
Z9 29
U1 1
U2 4
PU OXFORD UNIV PRESS
PI OXFORD
PA GREAT CLARENDON ST, OXFORD OX2 6DP, ENGLAND
SN 0300-5771
EI 1464-3685
J9 INT J EPIDEMIOL
JI Int. J. Epidemiol.
PD OCT 15
PY 2018
VL 47
IS 5
BP 1679
EP 1686
DI 10.1093/ije/dyy098
PG 8
WC Public, Environmental & Occupational Health
SC Public, Environmental & Occupational Health
GA HA3TH
UT WOS:000450177900041
PM 29873737
DA 2024-02-03
ER

PT J
AU Rana, AQ
   Qureshi, ARM
   Oghli, YS
   Saqib, Y
   Mohammed, B
   Sarfraz, Z
   Rana, R
AF Rana, Abdul Qayyum
   Qureshi, Abdul Rehman M.
   Oghli, Yazan Shamli
   Saqib, Yosuf
   Mohammed, Bilal
   Sarfraz, Zainab
   Rana, Ruqqiyah
TI Decreased sleep quality in Parkinson's patients is associated with higher anxiety and depression prevalence and severity, and correlates with pain intensity and quality
SO NEUROLOGICAL RESEARCH
LA English
DT Article
DE Pain; poor sleep quality; restless legs syndrome; Parkinson's disease; anxiety; depression
ID restless legs syndrome; nonmotor symptoms; disease; diagnosis; disorders
AB Objective: Pain, poor sleep quality, restless legs syndrome (RLS), and other symptoms are frequently reported by patients with Parkinson's disease (PD). However, the impact that pain severity and interference has on non-motor symptoms (NMS) has not been extensively studied. The objective of the present study is to explore the relationship between sleep quality in PD to pain and other NMS that affect quality of life. Methods: The study included 100 PD patients and 100 age and gender-matched controls assessed for pain severity and pain interference using the Brief Pain Inventory and sleep quality using the Pittsburgh Sleep Quality Index. Participants were also evaluated for their subjective levels of anxiety and depression using the Hospital Anxiety and Depression Scale. Results: PD patients with poor sleep quality had greater pain severity and pain interference than controls and PD patients with good or borderline sleep quality. PD patients with poor sleep quality also had the greatest case-ness and severity for depression and anxiety. However, RLS was not significantly correlated with depression, anxiety or pain. Discussion: Poor sleep quality in PD patients is related to greater pain severity, pain interference, and more radiating and paresthestic pain that is independent of RLS. There is a higher prevalence of depression and anxiety in PD patients compared to controls, especially in PD patients with poor sleep quality. Our findings suggest a relationship between poor sleep quality in PD with pain, anxiety and depression. Prospective studies are warranted to investigate the causal relationship.
C1 [Rana, Abdul Qayyum; Qureshi, Abdul Rehman M.; Oghli, Yazan Shamli; Sarfraz, Zainab; Rana, Ruqqiyah] Parkinsons Clin Eastern Toronto, Toronto, ON, Canada.
   [Rana, Abdul Qayyum; Qureshi, Abdul Rehman M.; Oghli, Yazan Shamli; Sarfraz, Zainab; Rana, Ruqqiyah] Movement Disorders Ctr, Toronto, ON, Canada.
   [Qureshi, Abdul Rehman M.; Oghli, Yazan Shamli] Univ Toronto Scarborough, Dept Biol Sci, Toronto, ON, Canada.
   [Saqib, Yosuf; Mohammed, Bilal] York Univ, Fac Sci, Toronto, ON, Canada.
C3 University of Toronto; University Toronto Scarborough; York University - Canada
RP Oghli, YS (corresponding author), Parkinsons Clin Eastern Toronto, Toronto, ON, Canada.; Oghli, YS (corresponding author), Movement Disorders Ctr, Toronto, ON, Canada.; Oghli, YS (corresponding author), Univ Toronto Scarborough, Dept Biol Sci, Toronto, ON, Canada.
EM yazan.shamlioghli@mail.utoronto.ca
CR Allen RP, 2003, SLEEP MED, V4, P101, DOI 10.1016/S1389-9457(03)00010-8
   Bjelland I, 2002, J PSYCHOSOM RES, V52, P69, DOI 10.1016/S0022-3999(01)00296-3
   Bogan Richard K, 2006, NEUROPSYCHIATR DIS TREAT, V2, P513, DOI 10.2147/nedt.2006.2.4.513
   BUYSSE DJ, 1989, PSYCHIAT RES, V28, P193, DOI 10.1016/0165-1781(89)90047-4
   Chaudhuri KR, 2006, LANCET NEUROL, V5, P235, DOI 10.1016/S1474-4422(06)70373-8
   Cleeland C. S., 1994, ANNALS ACADEMY OF MEDICINE SINGAPORE, V23, P129
   HUGHES AJ, 1992, J NEUROL NEUROSUR PS, V55, P181, DOI 10.1136/jnnp.55.3.181
   Kumar S, 2002, MOVEMENT DISORD, V17, P775, DOI 10.1002/mds.10167
   Kurtis MM, 2013, PARKINSONISM RELAT D, V19, P1152, DOI 10.1016/j.parkreldis.2013.07.026
   Lees AJ, 2009, LANCET, V373, P2055, DOI 10.1016/S0140-6736(09)60492-X
   Martinez-Martin P, 2012, J NEUROL, V259, P1639, DOI 10.1007/s00415-011-6392-3
   Oh YS, 2014, J NEUROL SCI, V344, P186, DOI 10.1016/j.jns.2014.06.056
   Pandey S, 2016, CLIN NEUROL NEUROSUR, V148, P29, DOI 10.1016/j.clineuro.2016.06.014
   Poewe W, 2008, EUR J NEUROL, V15, P14, DOI 10.1111/j.1468-1331.2008.02056.x
   Rana AQ, 2013, CLIN NEUROL NEUROSUR, V115, P2313, DOI 10.1016/j.clineuro.2013.08.022
   Suzuki K, 2015, ACTA NEUROL SCAND, V131, P426, DOI 10.1111/ane.12347
   Suzuki K., 2015, CURRENT NEUROLOGY NE, V15, P1
   Wasner G, 2012, NAT REV NEUROL, V8, P284, DOI 10.1038/nrneurol.2012.54
   Whitehead, 2008, SLEEP QUALITY LIFE C, V0, P175
NR 20
TC 24
Z9 26
U1 0
U2 3
PU TAYLOR & FRANCIS LTD
PI ABINGDON
PA 2-4 PARK SQUARE, MILTON PARK, ABINGDON OR14 4RN, OXON, ENGLAND
SN 0161-6412
EI 1743-1328
J9 NEUROL RES
JI Neurol. Res.
PD JUN 15
PY 2018
VL 40
IS 8
BP 696
EP 701
DI 10.1080/01616412.2018.1462880
PG 6
WC Clinical Neurology; Neurosciences
SC Neurosciences & Neurology
GA GT0BF
UT WOS:000444091900011
PM 29663852
DA 2024-02-03
ER

PT J
AU Siciliano, M
   Trojano, L
   Santangelo, G
   De Micco, R
   Tedeschi, G
   Tessitore, A
AF Siciliano, Mattia
   Trojano, Luigi
   Santangelo, Gabriella
   De Micco, Rosa
   Tedeschi, Gioacchino
   Tessitore, Alessandro
TI Fatigue in Parkinson's disease: A systematic review and meta-analysis
SO MOVEMENT DISORDERS
LA English
DT Review
DE Parkinson's disease; fatigue; meta-analysis; prevalence; review
ID quality-of-life; excessive daytime sleepiness; health survey sf-36; society task-force; nonmotor symptoms; double-blind; multiple-sclerosis; japanese patients; publication bias; basal ganglia
AB We conducted a systematic review and meta-analysis aimed at establishing robust prevalence estimates and identifying clinical correlates of fatigue in PD. From 2,459 titles and abstracts, we selected 44 relevant studies (n = 7427 patients). Overall, the meta-analysis showed a prevalence of fatigue of 50% in PD. This prevalence estimate, however, was significantly moderated by study heterogeneity in measurement scales and cut-off thresholds. In contrast, demographic features, disease severity, cognitive impairment, and depression did not moderate prevalence estimates. Moreover, fatigue prevalence did not differ between de novo and treated PD patients. Compared to nonfatigued patients, fatigued patients had sligthly higher age (1.44 years), disease duration (0.93 years), l-dopa equivalent daily dose (50.89 units), UPDRS-III (4.99 points), and H & Y (0.33 points), as well as risk of comorbid depression (risk ratio = 1.89) and had a little lower MMSE score (-0.66 points). Fatigue was moderately associated with apathy (Hedges' g = 0.55), anxiety (Hedges' g = 0.67), daytime somnolence (Hedges' g = 0.43), sleep disturbances (Hedges' g = 0.66), and poorer quality of life (Hedges' g = 1.23). Our analyses suggest that fatigue is a frequent, independent nonmotor symptom in PD appearing early and persisting throughout the disease course, and that establishing uniform diagnostic criteria for PD-related fatigue is critical. In addition, several nonmotor symptoms appear to be associated with fatigue and negatively impact quality of life. Pharmacological and nonpharmacological interventions targeting fatigue and associated symptoms may improve quality of life in patients with PD. (c) 2018 International Parkinson and Movement Disorder Society
C1 [Siciliano, Mattia; De Micco, Rosa; Tedeschi, Gioacchino; Tessitore, Alessandro] Univ Campania Luigi Vanvitelli, MRI Res Ctr SUN FISM, Dept Med Surg Neurol Metab & Aging Sci, Naples, Italy.
   [Siciliano, Mattia; Trojano, Luigi; Santangelo, Gabriella] Univ Campania Luigi Vanvitelli, Dept Psychol, Caserta, Italy.
   [Trojano, Luigi] Sci Inst Telese, ICS Maugeri, Telese, Italy.
C3 Universita della Campania Vanvitelli; Universita della Campania Vanvitelli; Istituti Clinici Scientifici Maugeri IRCCS
RP Tessitore, A (corresponding author), Univ Campania Luigi Vanvitelli, Dept Med Surg Neurol Metab & Aging Sci, Piazza Miraglia 2, I-80138 Naples, Italy.
EM alessandro.tessitore@unicampania.it
CR Abe K, 2001, BEHAV NEUROL, V13, P117
   Ahn S, 2017, NURS HEALTH SCI, V19, P220, DOI 10.1111/nhs.12332
   Alves G, 2004, NEUROLOGY, V63, P1908, DOI 10.1212/01.WNL.0000144277.06917.CC
   American Psychiatric Associaton (APA), 2013, DIAGNOSTIC AND STATISTICAL MANUAL OF MENTAL DISORDERS, V0, P0, DOI 10.1176/APPI.BOOKS.9780890425787
   [Anonymous], 1900, DOI 10.4061/2011/125271, V0, P0
   [Anonymous], 1988, STATISTICAL POWER ANALYSIS FOR THE BEHAVIORAL SCIENCES, V0, P0, DOI DOI 10.4324/9780203771587.
   [Anonymous], 2009, INT STAT REV, V0, P0
   [Anonymous], 1994, HDB RES SYNTHESIS, V0, P0
   Barone P, 2009, MOVEMENT DISORD, V24, P1641, DOI 10.1002/mds.22643
   Beach TG, 2009, ACTA NEUROPATHOL, V117, P169, DOI 10.1007/s00401-008-0450-7
   Beiske AG, 2010, MOVEMENT DISORD, V25, P2456, DOI 10.1002/mds.23372
   Bensing JM, 1999, MED CARE, V37, P1078, DOI 10.1097/00005650-199910000-00011
   Beutel ME, 2004, EUR J OBSTET GYN R B, V117, P204, DOI 10.1016/j.ejogrb.2004.05.008
   Beutel ME, 2002, EUR UROL, V41, P85, DOI 10.1016/S0302-2838(01)00003-3
   BHATIA KP, 1994, BRAIN, V117, P859, DOI 10.1093/brain/117.4.859
   Braak H, 2003, NEUROBIOL AGING, V24, P197, DOI 10.1016/S0197-4580(02)00065-9
   Broen MPG, 2016, MOVEMENT DISORD, V31, P1125, DOI 10.1002/mds.26643
   Broen MPG, 2012, MOVEMENT DISORD, V27, P480, DOI 10.1002/mds.24054
   Brown RG, 2005, PARKINSONISM RELAT D, V11, P49, DOI 10.1016/j.parkreldis.2004.07.007
   Cardoso EF, 2009, NEUROIMAGE, V47, P467, DOI 10.1016/j.neuroimage.2009.04.059
   Chaudhuri A, 2000, J NEUROL SCI, V179, P34, DOI 10.1016/S0022-510X(00)00411-1
   Chaudhuri KR, 2007, MOVEMENT DISORD, V22, P1901, DOI 10.1002/mds.21596
   CHEN MK, 1986, PREV MED, V15, P74, DOI 10.1016/0091-7435(86)90037-X
   Cochrane GD, 2015, PARKINSONISM RELAT D, V21, P1093, DOI 10.1016/j.parkreldis.2015.07.007
   Cugusi L, 2014, NEUROREHABILITATION, V35, P789, DOI 10.3233/NRE-141162
   DIorio A, 2017, PARKINSONISM RELAT D, V43, P114, DOI 10.1016/j.parkreldis.2017.08.003
   den Brok MGHE, 2015, MOVEMENT DISORD, V30, P759, DOI 10.1002/mds.26208
   Ding J, 2017, INT J GERONTOL, V11, P171, DOI 10.1016/j.ijge.2016.05.011
   Dogan VB, 2015, NEUROL SCI, V36, P2221, DOI 10.1007/s10072-015-2340-9
   Drevets WC, 2007, NUCL MED BIOL, V34, P865, DOI 10.1016/j.nucmedbio.2007.06.008
   Duval S, 2000, J AM STAT ASSOC, V95, P89, DOI 10.2307/2669529
   Duval S, 2000, BIOMETRICS, V56, P455, DOI 10.1111/j.0006-341X.2000.00455.x
   Duval S, 2005, PUBLICATION BIAS IN META-ANALYSIS: PREVENTION, V0, P127, DOI 10.1002/0470870168.ch8
   Egger M, 1997, BMJ-BRIT MED J, V315, P629, DOI 10.1136/bmj.315.7109.629
   Erro R, 2013, PLOS ONE, V8, P0, DOI 10.1371/journal.pone.0070244
   Franssen M, 2014, MOVEMENT DISORD, V29, P1675, DOI 10.1002/mds.26030
   FRIEDMAN J, 1993, NEUROLOGY, V43, P2016, DOI 10.1212/WNL.43.10.2016
   Friedman JH, 2001, MOVEMENT DISORD, V16, P1120, DOI 10.1002/mds.1201
   Friedman JH, 2016, NPJ PARKINSONS DIS, V2, P0, DOI 10.1038/npjparkd.2015.25
   Friedman JH, 2010, MOVEMENT DISORD, V25, P805, DOI 10.1002/mds.22989
   Fu R, 2016, TRANSL NEURODEGENER, V5, P0, DOI 10.1186/s40035-016-0056-2
   Gallagher DA, 2012, MOVEMENT DISORD, V27, P79, DOI 10.1002/mds.23939
   Gallagher DA, 2010, MOVEMENT DISORD, V25, P2493, DOI 10.1002/mds.23394
   Goetz CG, 2004, MOVEMENT DISORD, V19, P1020, DOI 10.1002/mds.20213
   Goulart FO, 2009, BRAZ J MED BIOL RES, V42, P771, DOI 10.1590/S0100-879X2009000800014
   Hagell P, 2009, J NEUROL NEUROSUR PS, V80, P489, DOI 10.1136/jnnp.2008.159772
   Hagell P, 2006, J PAIN SYMPTOM MANAG, V32, P420, DOI 10.1016/j.jpainsymman.2006.05.021
   Havlikova E, 2008, PARKINSONISM RELAT D, V14, P187, DOI 10.1016/j.parkreldis.2007.07.017
   Herlofson K, 2012, EUR J NEUROL, V19, P963, DOI 10.1111/j.1468-1331.2012.03663.x
   Herlofson K, 2002, EUR J NEUROL, V9, P595, DOI 10.1046/j.1468-1331.2002.00444.x
   Herlofson K, 2017, J NEUROL SCI, V374, P38, DOI 10.1016/j.jns.2016.12.061
   Higgins JPT, 2003, BMJ-BRIT MED J, V327, P557, DOI 10.1136/bmj.327.7414.557
   Hu X, 2015, PLOS ONE, V10, P0, DOI 10.1371/journal.pone.0131133
   Huedo-Medina TB, 2006, PSYCHOL METHODS, V11, P193, DOI 10.1037/1082-989X.11.2.193
   Jason L A, 1999, J HEALTH PSYCHOL, V4, P9, DOI 10.1177/135910539900400103
   Jenkinson C, 1997, PSYCHOL HEALTH, V12, P805, DOI 10.1080/08870449708406741
   Kaasinen V, 2017, ANN NEUROL, V82, P873, DOI 10.1002/ana.25103
   Kader M, 2017, J PARKINSON DIS, V7, P397, DOI 10.3233/JPD-161034
   Kang SY, 2013, EUR NEUROL, V70, P59, DOI 10.1159/000350289
   Karlsen K, 1999, MOVEMENT DISORD, V14, P237, DOI 10.1002/1531-8257(199903)14:2<237::AID-MDS1006>3.3.CO;2-O
   Kenangil G, 2009, CLIN NEUROL NEUROSUR, V111, P412, DOI 10.1016/j.clineuro.2008.11.019
   Kluger BM, 2017, PARKINSONISM RELAT D, V37, P87, DOI 10.1016/j.parkreldis.2017.02.005
   Kluger BM, 2016, MOVEMENT DISORD, V31, P625, DOI 10.1002/mds.26511
   Kluger BM, 2013, NEUROLOGY, V80, P409, DOI 10.1212/WNL.0b013e31827f07be
   KROENKE K, 1988, JAMA-J AM MED ASSOC, V260, P929, DOI 10.1001/jama.260.7.929
   KRUPP LB, 1989, ARCH NEUROL-CHICAGO, V46, P1121, DOI 10.1001/archneur.1989.00520460115022
   Kummer A, 2011, ACTA NEUROL SCAND, V123, P130, DOI 10.1111/j.1600-0404.2010.01364.x
   LEBOEUFYDE C, 1995, SPINE, V20, P2112, DOI 10.1097/00007632-199510000-00009
   Levy R, 2006, CEREB CORTEX, V16, P916, DOI 10.1093/cercor/bhj043
   Li JY, 2017, J NEURAL TRANSM, V124, P1187, DOI 10.1007/s00702-017-1748-1
   Light R.J., 1984, SUMMING SCI REV RES, V0, P0
   Lim TT, 2015, MOVEMENT DISORD, V30, P1825, DOI 10.1002/mds.26429
   Loge JH, 1998, J PSYCHOSOM RES, V45, P53, DOI 10.1016/S0022-3999(97)00291-2
   Lou JS, 2009, CLIN NEUROPHARMACOL, V32, P305, DOI 10.1097/WNF.0b013e3181aa916a
   Maillet A, 2016, BRAIN, V139, P2486, DOI 10.1093/brain/aww162
   Marras C, 2016, MOVEMENT DISORD, V31, P1095, DOI 10.1002/mds.26510
   Martinez-Martin P, 2015, PARKINSONISM RELAT D, V21, P629, DOI 10.1016/j.parkreldis.2015.03.024
   MCHORNEY CA, 1993, MED CARE, V31, P247, DOI 10.1097/00005650-199303000-00006
   McKinlay A, 2008, PARKINSONISM RELAT D, V14, P37, DOI 10.1016/j.parkreldis.2007.05.009
   Mendes MF, 2000, ARQ NEURO-PSIQUIAT, V58, P467, DOI 10.1590/S0004-282X2000000300011
   Mendonça DA, 2007, MOVEMENT DISORD, V22, P2070, DOI 10.1002/mds.21656
   Miwa H, 2011, INTERNAL MED, V50, P1553, DOI 10.2169/internalmedicine.50.4954
   MOGENSON GJ, 1980, PROG NEUROBIOL, V14, P69, DOI 10.1016/0301-0082(80)90018-0
   Monti JM, 2011, SLEEP MED REV, V15, P269, DOI 10.1016/j.smrv.2010.11.003
   Morita A, 2011, INTERNAL MED, V50, P2163, DOI 10.2169/internalmedicine.50.5456
   Müller B, 2013, PARKINSONISM RELAT D, V19, P1027, DOI 10.1016/j.parkreldis.2013.07.010
   Nakamura T, 2011, MOVEMENT DISORD, V26, P1869, DOI 10.1002/mds.23744
   Nasreddine ZS, 2016, CAN J NEUROL SCI, V43, P665, DOI 10.1017/cjn.2016.273
   Okuma Y, 2009, MOVEMENT DISORD, V24, P1977, DOI 10.1002/mds.22731
   Ongre SO, 2017, EUR J NEUROL, V24, P105, DOI 10.1111/ene.13161
   Paul BS, 2016, ANN INDIAN ACAD NEUR, V19, P451, DOI 10.4103/0972-2327.194419
   Pavese N, 2010, BRAIN, V133, P3434, DOI 10.1093/brain/awq268
   Pereira JR, 2016, J NEUROL SCI, V370, P153, DOI 10.1016/j.jns.2016.09.030
   PETO V, 1995, QUAL LIFE RES, V4, P241, DOI 10.1007/BF02260863
   Pogarell O, 2002, J NEUROL NEUROSUR PS, V72, P713, DOI 10.1136/jnnp.72.6.713
   Polotis M, 2015, BEHAV BRAIN RES, V277, P136, DOI 10.1016/j.bbr.2014.07.037
   Pont-Sunyer C, 2015, MOVEMENT DISORD, V30, P229, DOI 10.1002/mds.26077
   Qin ZH, 2009, PARKINSONISM RELAT D, V15, P767, DOI 10.1016/j.parkreldis.2009.05.011
   Rascol O, 2011, LANCET NEUROL, V10, P415, DOI 10.1016/S1474-4422(11)70073-4
   Reeves WC, 2005, BMC MED, V3, P0, DOI 10.1186/1741-7015-3-19
   RICHMAN JA, 1994, AM J PUBLIC HEALTH, V84, P282, DOI 10.2105/AJPH.84.2.282
   Rosqvist K, 2017, ACTA NEUROL SCAND, V136, P64, DOI 10.1111/ane.12695
   Sáez-Francàs N, 2014, J NEUROL SCI, V337, P167, DOI 10.1016/j.jns.2013.12.003
   Sáez-Francàs N, 2013, BEHAV NEUROSCI, V127, P237, DOI 10.1037/a0031531
   Santangelo G, 2017, NEUROSCI BIOBEHAV R, V77, P129, DOI 10.1016/j.neubiorev.2017.02.018
   Sargent PA, 2000, ARCH GEN PSYCHIAT, V57, P174, DOI 10.1001/archpsyc.57.2.174
   Sauerbier A, 2016, PARKINSONISM RELAT D, V22, PS41, DOI 10.1016/j.parkreldis.2015.09.027
   Schapira AHV, 2017, NAT REV NEUROSCI, V18, P435, DOI 10.1038/nrn.2017.62
   Schenkman M, 2001, PARKINSONISM RELAT D, V8, P41, DOI 10.1016/S1353-8020(00)00079-1
   Schifitto G, 2008, NEUROLOGY, V71, P481, DOI 10.1212/01.wnl.0000324862.29733.69
   Schrag A, 2006, MOVEMENT DISORD, V21, P1200, DOI 10.1002/mds.20914
   Shulman LM, 2002, PARKINSONISM RELAT D, V8, P193, DOI 10.1016/S1353-8020(01)00015-3
   Shulman LM, 2001, MOVEMENT DISORD, V16, P507, DOI 10.1002/mds.1099
   Siciliano M, 2017, PARKINSONISM RELAT D, V45, P63, DOI 10.1016/j.parkreldis.2017.10.004
   Skorvanek M, 2015, ACTA NEUROL SCAND, V131, P80, DOI 10.1111/ane.12282
   Skorvanek M, 2013, J NEUROL, V260, P1554, DOI 10.1007/s00415-012-6828-4
   Solla P, 2014, J NEUROL, V261, P382, DOI 10.1007/s00415-013-7207-5
   Stocchi F, 2014, EUR J NEUROL, V21, P357, DOI 10.1111/ene.12205
   Stocchi F, 2014, NEUROLOGY, V83, P215, DOI 10.1212/WNL.0000000000000587
   Tanaka K, 2014, BRAIN BEHAV, V4, P643, DOI 10.1002/brb3.247
   Titova N, 2017, INT REV NEUROBIOL, V132, P33, DOI 10.1016/bs.irn.2017.02.016
   Tong Q, 2015, PARKINSONISM RELAT D, V21, P882, DOI 10.1016/j.parkreldis.2015.05.016
   Tu XJ, 2017, PLOS ONE, V12, P0, DOI 10.1371/journal.pone.0178896
   Tyne HL, 2010, J NEUROL, V257, P452, DOI 10.1007/s00415-009-5351-8
   Valko PO, 2010, EUR J NEUROL, V17, P1428, DOI 10.1111/j.1468-1331.2010.03063.x
   van Dijk JP, 2013, EUR NEUROL, V70, P201, DOI 10.1159/000351779
   VANHILTEN JJ, 1993, J NEUROL NEUROSUR PS, V56, P874, DOI 10.1136/jnnp.56.8.874
   VANHILTEN JJ, 1993, J NEURAL TRANSM-PARK, V5, P235
   WARE JE, 1992, MED CARE, V30, P473, DOI 10.1097/00005650-199206000-00002
   Weintraub D, 2011, MOVEMENT DISORD, V26, P1022, DOI 10.1002/mds.23664
   Welsh M, 2003, MOVEMENT DISORD, V18, P637, DOI 10.1002/mds.10424
   WhettenGoldstein K, 1997, J AM GERIATR SOC, V45, P844, DOI 10.1111/j.1532-5415.1997.tb01512.x
   Whiting Penny F, 2006, BMC MED RES METHODOL, V6, P9, DOI 10.1186/1471-2288-6-9
   Winward C, 2012, MOVEMENT DISORD, V27, P143, DOI 10.1002/mds.23966
   Zhang JJ, 2017, CNS NEUROSCI THER, V23, P241, DOI 10.1111/cns.12666
   Zhang L, 2018, INT J NEUROSCI, V128, P330, DOI 10.1080/00207454.2017.1381093
   Zis P, 2015, NPJ PARKINSONS DIS, V1, P0, DOI 10.1038/npjparkd.2015.13
   Zuo LJ, 2016, J CLIN NEUROL, V12, P172, DOI 10.3988/jcn.2016.12.2.172
NR 139
TC 118
Z9 130
U1 2
U2 18
PU WILEY
PI HOBOKEN
PA 111 RIVER ST, HOBOKEN 07030-5774, NJ USA
SN 0885-3185
EI 1531-8257
J9 MOVEMENT DISORD
JI Mov. Disord.
PD NOV 15
PY 2018
VL 33
IS 11
BP 1712
EP 1723
DI 10.1002/mds.27461
PG 12
WC Clinical Neurology
SC Neurosciences & Neurology
GA HC0CZ
UT WOS:000451464900009
PM 30264539
DA 2024-02-03
ER

PT J
AU Ruppert, E
   Kilic-Huck, U
AF Ruppert, Elisabeth
   Kilic-Huck, Ulker
TI Diagnosis and comorbidities of Circadian Rhythm Sleep Disorders
SO PRESSE MEDICALE
LA French
DT Review
ID attention-deficit/hyperactivity disorder; autism spectrum disorders; smith-magenis syndrome; children; melatonin; insomnia
AB Circadian rhythm sleep disorders (CRSD) result from a disturbed endogenous clock (intrinsic CRSD) or from a misalignment between the biological clock and an imposed environment (extrinsic CRSD). Among intrinsic CRSD, one distinguishes the delayed sleep-wake phase disorder, the advanced sleep-wake phase disorder, the irregular sleep-wake rhythm disorder and the non-24-hour sleep-wake rhythm disorder. Shift work disorder, jet lag disorder and circadian sleep-wake disorder not otherwise specified are extrinsic CRSD. Prevalences of the different CRSD remain largely unknown. Some CRSD are particularly frequent such as sleep delayed phase syndrome in adolescents. Overall, CRSD are probably under-diagnosed. CRSD generate insomnia and excessive daytime somnolence. A biological clock dysfunction has to be evoked in case of insomnia or sleepiness. Furthermore, as CRSD can overlap with other sleep disorders, their diagnosis and treatment are essential. CRSD cause significant mental, physical or socio-professional sufferings. They are frequently associated with comorbidities, mainly neurodevelopmental, psychiatric and neurodegenerative disorders. Regarding neurodevelopmental comorbidities, therapy using a chronobiological approach is complementary to the usual clinical care. It helps to limit the significant impact of CRSD on quality of live, daytime functioning, social interactions and neurocognitive difficulties in the children. In psychiatry, sleep disorders and circadian rhythms sleep-wake disorders are a factor of vulnerability, of suicidal risk, of relapse and pharmacoresistance. Thus, diagnosis of CRSD associated with a psychiatric disorder is of major importance. Treatment using a chronobiological approach reinforcing the entrainment of the sleep-wake cycle is complementary to usual treatments. Sleep disorders and circadian sleep-wake rhythm disorders can be a preclinical sign of Alzheimer's and Parkinson's disease. In the elderly, a beginning neurodegenerative disorder can be associated with a CRSD and complaints of sleepiness, nocturnal awakenings and/or irregular sleep-wake cycles. Patients affected by neurogenerative disorders are particularly vulnerable for having CRSD. Data from different studies suggest that CRSD participate in pathophysiology of Alzheimer's disease. Even though treatment of CRSD associated with neurodegenerative disorders is entirely part of the treatment strategy, it remains uncertain to which extend this treatment may impact disease progression.
C1 [Ruppert, Elisabeth; Kilic-Huck, Ulker] Hop Civil, Ctr Troubles Sommeil CIRCSom, Dept Neurol, 1 Pl Hop, F-67091 Strasbourg, France.
   [Ruppert, Elisabeth; Kilic-Huck, Ulker] Univ Strasbourg, Inst Neurosci Cellulaires & Integrat, CNRS, UPR 3212, 5 Rue Blaise Pascal, F-67000 Strasbourg, France.
C3 CHU Strasbourg; Universites de Strasbourg Etablissements Associes; Universite de Strasbourg; Centre National de la Recherche Scientifique (CNRS); CNRS - National Institute for Biology (INSB)
RP Ruppert, E (corresponding author), Hop Civil, Ctr Troubles Sommeil CIRCSom, 1 Pl Hop, F-67091 Strasbourg, France.
EM elisabeth.ruppert@chru-strasbourg.fr
CR American Academy of Sleep Medicine (AASM), 2014, INTERNATIONAL CLASSIFICATION OF SLEEP DISORDERS, V3rd ed., P0
   American Psychiatric Association, 2013, DSM 5 DIAGN STAT MAN, V0, P0
   Charrier A, 2017, INT J MOL SCI, V29, P18
   Emens J, 2009, PSYCHIAT RES, V168, P259, DOI 10.1016/j.psychres.2009.04.009
   Geoffroy PA, 2014, GENES BRAIN BEHAV, V13, P299, DOI 10.1111/gbb.12103
   Geoffroy PA, 2018, WORLD J BIOL PSYCHIA, V19, P619, DOI 10.1080/15622975.2017.1282174
   Herbert J, 2013, PSYCHOL MED, V43, P449, DOI 10.1017/S0033291712000955
   Krakowiak P, 2008, J SLEEP RES, V17, P197, DOI 10.1111/j.1365-2869.2008.00650.x
   Mantovani S, 2018, J SLEEP RES, V27, P0, DOI 10.1111/jsr.12673
   Müller MJ, 2016, NORD J PSYCHIAT, V70, P329, DOI 10.3109/08039488.2015.1112832
   Musiek ES, 2016, SCIENCE, V354, P1004, DOI 10.1126/science.aah4968
   Oades RD, 2008, BEHAV BRAIN FUNCT, V4, P0, DOI 10.1186/1744-9081-4-48
   Poisson A, 2015, ARCH PEDIATRIE, V22, P638, DOI 10.1016/j.arcped.2015.03.015
   Rossignol DA, 2011, DEV MED CHILD NEUROL, V53, P783, DOI 10.1111/j.1469-8749.2011.03980.x
   Smagula SF, 2015, CHRONOBIOL INT, V32, P1427, DOI 10.3109/07420528.2015.1102925
   Soehner AM, 2013, SLEEP MED CLIN, V8, P361, DOI 10.1016/j.jsmc.2013.04.007
   Sundberg I, 2016, PLOS ONE, V11, P0, DOI 10.1371/journal.pone.0152814
   Sung V, 2008, ARCH PEDIAT ADOL MED, V162, P336, DOI 10.1001/archpedi.162.4.336
   Tordjman S, 2012, PSYCHONEUROENDOCRINO, V37, P1990, DOI 10.1016/j.psyneuen.2012.04.013
   Van der Heijden KB, 2005, CHRONOBIOL INT, V22, P559, DOI 10.1081/CBI-200062410
   Van Veen MM, 2010, BIOL PSYCHIAT, V67, P1091, DOI 10.1016/j.biopsych.2009.12.032
   Veatch OJ, 2015, J AUTISM DEV DISORD, V45, P100, DOI 10.1007/s10803-014-2197-4
   Williams SR, 2012, AM J HUM GENET, V90, P941, DOI 10.1016/j.ajhg.2012.04.013
   Willis GL, 2018, BRAIN RES, V1678, P203, DOI 10.1016/j.brainres.2017.09.027
   Xu XH, 2010, BEHAV BRAIN FUNCT, V6, P0, DOI 10.1186/1744-9081-6-48
NR 25
TC 3
Z9 3
U1 1
U2 28
PU MASSON EDITEUR
PI MOULINEAUX CEDEX 9
PA 21 STREET CAMILLE DESMOULINS, ISSY, 92789 MOULINEAUX CEDEX 9, FRANCE
SN 0755-4982
EI 2213-0276
J9 PRESSE MED
JI Presse Med.
PD NOV-DEC 15
PY 2018
VL 47
IS 11-12
BP 969
EP 976
DI 10.1016/j.lpm.2018.10.016
PG 8
WC Medicine, General & Internal
SC General & Internal Medicine
GA HC5CG
UT WOS:000451820500010
PM 30391268
DA 2024-02-03
ER

PT J
AU De Fabregues, O
   Ferré, A
   Romero, O
   Quintana, M
   Alvarez-Sabin, J
AF De Fabregues, Oriol
   Ferre, Alex
   Romero, Odile
   Quintana, Manuel
   Alvarez-Sabin, Jose
TI Sleep Quality and Levodopa Intestinal Gel Infusion in Parkinson's Disease: A Pilot Study
SO PARKINSONS DISEASE
LA English
DT Article
ID deep brain-stimulation; long-term; nonmotor symptoms; of-life; disturbances; multicenter; motor
AB Background. Sleep problems in patients with advanced Parkinson's disease (PD) have a deleterious impact on quality of life. Objective. To assess the effect of levodopa-carbidopa intestinal gel (LCIG) infusion on sleep quality in advanced PD patients. Methods. Seven patients participated in a prospective pilot study. Before and after 6 months of LCIG infusion, an overnight polysomnography was performed and the Epworth Sleepiness Scale, fatigue scale, Pittsburgh Sleep Quality Index, Beck Depression Inventory, and the Hamilton Anxiety Rating Scale were administered. Results. PSG showed low sleep efficiency. REM sleep without atony was found in 5 patients. After 6 months of LCIG infusion, the percentage of REM sleep decreased as well as the number of arousals especially due to reduction of spontaneous arousals and periodic leg movements during REM sleep, but differences were not statistically significant. Also, scores of all study questionnaires showed a tendency to improve. Conclusion. The results show a trend toward an improvement of sleep quality after 6 months of LCIG infusion, although differences as compared to pretreatment values were not statistically significant. The sleep architecture
C1 [De Fabregues, Oriol; Quintana, Manuel; Alvarez-Sabin, Jose] Univ Autonoma Barcelona, Neurodegenerat Dis Res Grp, Vall DHebron Res Inst, Movement Disorders Unit,Dept Neurol,Hosp Univ Val, Barcelona, Spain.
   [Ferre, Alex; Romero, Odile] Hosp Univ Vall DHebron, Dept Neurophysiol, Sleep Unit, Barcelona, Spain.
C3 Autonomous University of Barcelona; Hospital Universitari Vall d'Hebron; Vall d'Hebron Institut de Recerca (VHIR); Hospital Universitari Vall d'Hebron
RP De Fabregues, O (corresponding author), Univ Autonoma Barcelona, Neurodegenerat Dis Res Grp, Vall DHebron Res Inst, Movement Disorders Unit,Dept Neurol,Hosp Univ Val, Barcelona, Spain.
EM odefabregues@gmail.com
CR Amara Amy W, 2011, THER ADV NEUROL DISORD, V4, P15, DOI 10.1177/1756285610392446
   Antonini A, 2015, PARKINSONISM RELAT D, V21, P231, DOI 10.1016/j.parkreldis.2014.12.012
   Bajenaru O, 2016, J NEURAL TRANSM, V123, P407, DOI 10.1007/s00702-015-1496-z
   Berry RB, 2012, J CLIN SLEEP MED, V8, P597, DOI 10.5664/jcsm.2172
   Cáceres-Redondo MT, 2014, J NEUROL, V261, P561, DOI 10.1007/s00415-013-7235-1
   Chiner E, 1999, ARCH BRONCONEUMOL, V35, P422
   Comella CL, 2006, J NEURAL TRANSM-SUPP, V0, P349
   De Fabregues O, 2017, BRAIN BEHAV, V7, P0, DOI 10.1002/brb3.758
   Elbers RG, 2015, COCHRANE DB SYST REV, V0, P0, DOI DOI 10.1002/14651858.CD010925.pub2
   Eugster L, 2016, PARKINSONISM RELAT D, V32, P12, DOI 10.1016/j.parkreldis.2016.08.006
   Fahn S, 1987, RECENT DEV PARKINSON, V2, P153, DOI 10.1016/S1779-0123(06)74622-8
   FOLSTEIN MF, 1975, J PSYCHIAT RES, V12, P189, DOI 10.1016/0022-3956(75)90026-6
   Hita-Contreras F, 2014, RHEUMATOL INT, V34, P929, DOI 10.1007/s00296-014-2960-z
   HOEHN MM, 1967, NEUROLOGY, V17, P427, DOI 10.1212/WNL.17.5.427
   Honig H, 2009, MOVEMENT DISORD, V24, P1468, DOI 10.1002/mds.22596
   Iranzo A, 2016, SLEEP MED CLIN, V11, P1, DOI 10.1016/j.jsmc.2015.10.011
   Karlsen KH, 2000, J NEUROL NEUROSUR PS, V69, P584, DOI 10.1136/jnnp.69.5.584
   Menza M, 2010, MOVEMENT DISORD, V25, PS117, DOI 10.1002/mds.22788
   Najafi MR, 2013, INT J PREVENTIVE MED, V4, P0
   Pal PK, 2004, PARKINSONISM RELAT D, V10, P157, DOI 10.1016/j.parkreldis.2003.11.002
   Pålhagen SE, 2012, ACTA NEUROL SCAND, V126, Pe29, DOI 10.1111/j.1600-0404.2012.01689.x
   Ramon-Brieve J. C., 1989, ACTAS LUSO-ESP NEUR, V14, P324
   Scaravilli T, 2003, NEUROL SCI, V24, P209, DOI 10.1007/s10072-003-0134-y
   Schwab RS., 1969, THIRD SYMPOSIUM ON PARKINSONS DISEASE, V0, P152
   Tolleson CM, 2016, NEUROMODULATION, V19, P724, DOI 10.1111/ner.12442
   Valko PO, 2008, SLEEP, V31, P1601, DOI 10.1093/sleep/31.11.1601
   Wiebe JS, 2005, PSYCHOL ASSESSMENT, V17, P481, DOI 10.1037/1040-3590.17.4.481
   Wirdefeldt K, 2016, CNS DRUGS, V30, P381, DOI 10.1007/s40263-016-0336-5
   Zibetti M, 2013, ACTA NEUROL SCAND, V127, Pe28, DOI 10.1111/ane.12075
   Zibetti M, 2017, J NEUROL, V264, P1085, DOI 10.1007/s00415-017-8491-2
NR 30
TC 4
Z9 4
U1 0
U2 0
PU HINDAWI LTD
PI LONDON
PA ADAM HOUSE, 3RD FLR, 1 FITZROY SQ, LONDON, W1T 5HF, ENGLAND
SN 2090-8083
EI 2042-0080
J9 PARKINSONS DIS-US
JI Parkinsons Dis.
PD JUN 15
PY 2018
VL 2018
IS 
BP 
EP 
DI 10.1155/2018/8691495
PG 6
WC Clinical Neurology
SC Neurosciences & Neurology
GA GZ9TR
UT WOS:000449845000001
PM 30515291
DA 2024-02-03
ER

PT J
AU Bartolomei, L
   Pastore, A
   Meligrana, L
   Sanson, E
   Bonetto, N
   Minicuci, GM
   Marsala, SZ
   Mesiano, T
   Bragagnolo, L
   Antonini, A
AF Bartolomei, Luigi
   Pastore, Andrea
   Meligrana, Lucia
   Sanson, Elena
   Bonetto, Nicola
   Minicuci, Giacomo Maria
   Marsala, Sandro Zambito
   Mesiano, Tiziana
   Bragagnolo, Lorenzo
   Antonini, Angelo
TI Relevance of sleep quality on caregiver burden in Parkinson's disease
SO NEUROLOGICAL SCIENCES
LA English
DT Article
DE Sleep disturbance; Burden caregiver; Quality of life; Depression; Parkinson's disease
ID of-life; health; disturbances; depression; disability; disorders; inventory; symptoms; insomnia; scale
AB Parkinson's disease (PD) is a neurodegenerative disorder which affects the quality of life of patient and their family. Sleep disorders appear in 80-90% of PD patients and have a great impact on the PD well-being. We examined the relationship of patients' sleep quality and depression on burden, mood, quality of life, and quality of sleep of their caregivers. A multicenter, regional (Veneto), observational, cross-sectional study that included 55 patient-caregiver pairs was conducted. Patients were assessed using Parkinson's Disease Sleep Scale (PDSS) and Epworth Sleepiness Scale (ESS) for sleep disorders, Beck Depression Inventory (BDI) as a measure of depression, and Parkinson's Disease Questionnaire (PDQ-39) as a measure of quality of life. Caregivers were evaluated by the Caregiver Burden Inventory (CBI) a measure of burden, BDI, SF-36 Health Survey as measures of HRQoL, and Medical Outcomes Study-Sleep Scale (MOS-SS) for quality of sleep. CBI, HRQoL, MOS-SS, and BDI scores displayed no association with patients' age, cognition (Mini Mental State Examination (MMSE) and Frontal Assessment Battery (FAB)), disease duration, and Hoehn and Yahr (H&Y), and UPDRS III scales whereas were significantly correlated with patients' quality of sleep, depression, and quality life. CBI and HRQoL were also associated respectively with patients' ESS and l-dopa daily dose. This study underscores the presence of a significant relationship between patient and caregiver quality of life. Interestingly, sleep quality and depression rather than motor disability best predicted caregivers' well-being.
C1 [Bartolomei, Luigi; Meligrana, Lucia; Sanson, Elena; Bonetto, Nicola; Minicuci, Giacomo Maria] San Bortolo Hosp, Dept Neurosci, Vicenza, Italy.
   [Bartolomei, Luigi] Osped San Bortolo, UO Neurol, I-36100 Vicenza, Italy.
   [Pastore, Andrea] Ca Foscari Univ, Dept Econ, Venice, Italy.
   [Meligrana, Lucia; Sanson, Elena] San Bortolo Hosp, Psychol Unit, Vicenza, Italy.
   [Marsala, Sandro Zambito] San Martino Hosp, Neurol Dept, Belluno, Italy.
   [Mesiano, Tiziana] Cazzavillan Hosp, Neurol Dept, Arzignano, Italy.
   [Bragagnolo, Lorenzo] San Bassiano Hosp, Neurol Dept, Bassano, Italy.
   [Antonini, Angelo] Fdn Osped San Camillo IRCCS, Parkinson & Movement Disorders Unit, Venice, Italy.
   [Antonini, Angelo] Padova Univ, Dept Neurosci DNS, Padua, Italy.
C3 ULSS 8 Berica; Ospedale San Bortolo di Vicenza; ULSS 8 Berica; Ospedale San Bortolo di Vicenza; Universita Ca Foscari Venezia; ULSS 8 Berica; Ospedale San Bortolo di Vicenza; ULSS 1 Dolomiti; Ospedale di Belluno; ULSS 8 Berica; Ospedale Cazzavillan di Arzignano; ULSS 7 Pedemontana; Ospedale San Bassiano; IRCCS Ospedale San Camillo; University of Padua
RP Bartolomei, L (corresponding author), San Bortolo Hosp, Dept Neurosci, Vicenza, Italy.; Bartolomei, L (corresponding author), Osped San Bortolo, UO Neurol, I-36100 Vicenza, Italy.
EM luigi.bartolomei@ulssvicenza.it
CR ASKENASY JJM, 1993, ACTA NEUROL SCAND, V87, P167
   BECK AT, 1961, ARCH GEN PSYCHIAT, V4, P561, DOI 10.1001/archpsyc.1961.01710120031004
   Caap-Ahlgren M, 2001, ARCH GERONTOL GERIAT, V32, P23, DOI 10.1016/S0167-4943(00)00087-X
   Carod-Artal FJ, 2013, PARKINSONISM RELAT D, V19, P943, DOI 10.1016/j.parkreldis.2013.06.005
   Chaudhuri KR, 2002, J NEUROL NEUROSUR PS, V73, P629, DOI 10.1136/jnnp.73.6.629
   Comella CL, 2007, MOVEMENT DISORD, V22, PS367, DOI 10.1002/mds.21682
   DEIMLING GT, 1985, RES AGING, V7, P563, DOI 10.1177/0164027585007004004
   Dickens CM, 2004, HEART, V90, P518, DOI 10.1136/hrt.2003.011668
   Dubois B, 2000, NEUROLOGY, V55, P1621, DOI 10.1212/WNL.55.11.1621
   Edwards Nancy E, 2002, J NEUROSCI NURS, V34, P184
   Fahn S., 1987, RECENT DEV PARKINSON, V22, P672, DOI 10.1002/ana.410220556
   FOLSTEIN MF, 1975, J PSYCHIAT RES, V12, P189, DOI 10.1016/0022-3956(75)90026-6
   GILHOOLY MLM, 1986, BRIT J MED PSYCHOL, V59, P165, DOI 10.1111/j.2044-8341.1986.tb02681.x
   GILLEARD CJ, 1987, BRIT J PSYCHIAT, V150, P219, DOI 10.1192/bjp.150.2.219
   Gjerstad MD, 2007, J NEUROL NEUROSUR PS, V78, P476, DOI 10.1136/jnnp.2006.100370
   Goldman JG, 2014, PARKINSONISM RELAT D, V20, P1135, DOI 10.1016/j.parkreldis.2014.08.001
   Happe S, 2002, AGE AGEING, V31, P349, DOI 10.1093/ageing/31.5.349
   Hays RD., 1992, MEASURING FUNCTIONIN, V0, P235
   Jenkinson C, 1997, AGE AGEING, V26, P353, DOI 10.1093/ageing/26.5.353
   JOHNS MW, 1991, SLEEP, V14, P540, DOI 10.1093/sleep/14.6.540
   Leroi I, 2010, INT J GERIATR PSYCH, V25, P1073, DOI 10.1002/gps.2472
   Martínez-Martín P, 2007, MOVEMENT DISORD, V22, P924, DOI 10.1002/mds.21355
   Naismith SL, 2010, J NEUROPSYCH CLIN N, V22, P384, DOI 10.1176/appi.neuropsych.22.4.384
   NOVAK M, 1989, GERONTOLOGIST, V29, P798, DOI 10.1093/geront/29.6.798
   Pal PK, 2004, PARKINSONISM RELAT D, V10, P157, DOI 10.1016/j.parkreldis.2003.11.002
   Parkinson J., 1817, ESSAY SHAKING PALSY, V0, P0
   Roland KP, 2010, MOVEMENT DISORD, V25, P189, DOI 10.1002/mds.22939
   Santos-García D, 2015, ACTA NEUROL SCAND, V131, P203, DOI 10.1111/ane.12305
   Schrag A, 2006, PARKINSONISM RELAT D, V12, P35, DOI 10.1016/j.parkreldis.2005.06.011
   Smith MC, 1997, J AM GERIATR SOC, V45, P194, DOI 10.1111/j.1532-5415.1997.tb04506.x
   Stocchi F, 1998, J NEUROL, V245, PS15, DOI 10.1007/PL00007731
   WARE JE, 1992, MED CARE, V30, P473, DOI 10.1097/00005650-199206000-00002
NR 32
TC 28
Z9 31
U1 2
U2 19
PU SPRINGER-VERLAG ITALIA SRL
PI MILAN
PA VIA DECEMBRIO, 28, MILAN, 20137, ITALY
SN 1590-1874
EI 1590-3478
J9 NEUROL SCI
JI Neurol. Sci.
PD MAY 15
PY 2018
VL 39
IS 5
BP 835
EP 839
DI 10.1007/s10072-018-3252-2
PG 5
WC Clinical Neurology; Neurosciences
SC Neurosciences & Neurology
GA GE5KL
UT WOS:000431260500004
PM 29445989
DA 2024-02-03
ER

PT J
AU Valldeoriola, F
   Salvador, A
   Gómez-Arguelles, JM
   Marey, J
   Moya, M
   Ayuga, A
   Ramírez, F
AF Valldeoriola, Francesc
   Salvador, Antonio
   Maria Gomez-Arguelles, Jose
   Marey, Jose
   Moya, Miguel
   Ayuga, Angel
   Ramirez, Francisco
TI The effects of transdermal rotigotine on non-motor symptoms of Parkinson's disease: a multicentre, observational, retrospective, post-marketing study
SO INTERNATIONAL JOURNAL OF NEUROSCIENCE
LA English
DT Article
DE Parkinson's disease; rotigotine; non-motor symptoms; clinical practice
ID post-hoc analysis; quality-of-life; management; diagnosis; recover
AB Aim: This study evaluated the effect of 6 months of transdermal rotigotine on non-motor and motor symptoms of patients with advanced Parkinson's disease. Materials and methods: The study was conducted in Spain between September 2011 and December 2012 (ClinicalTrials.gov: NCT01504529). The primary efficacy variable was the change from baseline in non-motor symptoms, as assessed by changes in Parkinson's Disease Non-Motor Symptoms Questionnaire total scores at 6 months. Secondary endpoints included the assessment of motor symptoms by Unified Parkinson's Disease Rating Scale III scores. Results: Data from 378 patients (mean age: 70.2 years; 56.9% male) with Parkinson's disease receiving rotigotine from were collected. Mean disease duration was 6.1years, and mean rotigotine treatment duration was 45.6 months. Rotigotine reduced non-motor symptoms by 14.6% (mean change from baseline in Parkinson's Disease Non-Motor Symptoms Questionnaire: -1.5 +/- 3.4; p < 0.0001). The majority of patients (58.2%) had improved non-motor symptoms at 6 months. Comparing the baseline versus study end, fewer patients experienced events in the urinary (78.6% vs. 73.3%; p = 0.0066), sleep (82.8% vs. 72.8%; p < 0.0001) and mood/cognition (77.3% vs. 66.4%; p < 0.0001) domains of the Parkinson's Disease Non-Motor Symptoms Questionnaire. Mean motor symptoms were reduced from baseline by 8.0% (mean change from baseline in Unified Parkinson's Disease Rating Scale III: -2.6 +/- 8.0; p < 0.0001). Conclusions: In clinical practice in Spain, rotigotine may be an effective treatment to reduce the non-motor and motor symptoms in patients with advanced Parkinson's disease.
C1 [Valldeoriola, Francesc] Hosp Clin Barcelona, Dept Neurol, Barcelona, Spain.
   [Salvador, Antonio] Hosp Clin Univ Valencia, Dept Neurol, Valencia, Spain.
   [Maria Gomez-Arguelles, Jose] Hosp Univ Tajo, Dept Neurol, Madrid, Spain.
   [Marey, Jose] Hosp Univ A Coruna, Dept Neurol, La Coruna, Spain.
   [Moya, Miguel] Hosp Puerta Del Mar, Neurol Unit, Cadiz, Spain.
   [Ayuga, Angel] UCB Pharma SA, Dept Med, Madrid, Spain.
   [Ramirez, Francisco] UCB Pharma GmbH, Monheim, Germany.
C3 University of Barcelona; Hospital Clinic de Barcelona; Hospital Clinic Universitari de Valencia; Complejo Hospitalario Universitario A Coruna; Universidad de Cadiz; Hospital Universitario Puerta del Mar; UCB Pharma SA; UCB Pharma SA
RP Valldeoriola, F (corresponding author), Hosp Clin Barcelona, Dept Neurol, Barcelona, Spain.
EM fvallde@clinic.cat
FU UCB Pharma, Spain [SP1018]
CR Barone P, 2009, MOVEMENT DISORD, V24, P1641, DOI 10.1002/mds.22643
   Ceballos-Baumann A, 2011, CURR MED RES OPIN, V27, P1899, DOI 10.1185/03007995.2011.611630
   Chaudhuri KR, 2013, PARKINSONISM RELAT D, V19, P660, DOI 10.1016/j.parkreldis.2013.02.018
   Chaudhuri KR, 2006, LANCET NEUROL, V5, P235, DOI 10.1016/S1474-4422(06)70373-8
   de Rijk MC, 2000, NEUROLOGY, V54, P0
   Erro R, 2013, J NEUROL NEUROSUR PS, V84, P14, DOI 10.1136/jnnp-2012-303419
   Forno LS, 1996, J NEUROPATH EXP NEUR, V55, P259, DOI 10.1097/00005072-199603000-00001
   Ghys L, 2011, EXPERT OPIN PHARMACO, V12, P1985, DOI 10.1517/14656566.2011.604031
   GIBB WRG, 1988, J NEUROL NEUROSUR PS, V51, P745, DOI 10.1136/jnnp.51.6.745
   Giladi N, 2010, J NEURAL TRANSM, V117, P1395, DOI 10.1007/s00702-010-0506-4
   HOEHN MM, 1967, NEUROLOGY, V17, P427, DOI 10.1212/WNL.17.5.427
   Kassubek J, 2014, BMC NEUROL, V14, P0, DOI 10.1186/1471-2377-14-42
   Kim HJ, 2011, BMC NEUROL, V11, P0, DOI 10.1186/1471-2377-11-100
   Kuno S, 2004, PARKINSONISM RELAT D, V10, P181, DOI 10.1016/j.parkreldis.2003.08.001
   Lyons KE, 2013, NEUROL CLIN, V31, PS51, DOI 10.1016/j.ncl.2013.04.011
   Martínez-Martín P, 2006, REV NEUROLOGIA, V42, P360, DOI 10.33588/rn.4206.2006041
   Martinez-Martin P, 2011, MOVEMENT DISORD, V26, P399, DOI 10.1002/mds.23462
   Nutt JG, 2005, NEW ENGL J MED, V353, P1021, DOI 10.1056/NEJMcp043908
   Poewe WH, 2007, LANCET NEUROL, V6, P513, DOI 10.1016/S1474-4422(07)70108-4
   Takahashi H, 2001, NEUROPATHOLOGY, V21, P315, DOI 10.1046/j.1440-1789.2001.00403.x
   Trenkwalder C, 2011, MOVEMENT DISORD, V26, P90, DOI 10.1002/mds.23441
NR 22
TC 14
Z9 14
U1 0
U2 5
PU TAYLOR & FRANCIS LTD
PI ABINGDON
PA 2-4 PARK SQUARE, MILTON PARK, ABINGDON OR14 4RN, OXON, ENGLAND
SN 0020-7454
EI 1563-5279
J9 INT J NEUROSCI
JI Int. J. Neurosci.
PD JUN 15
PY 2018
VL 128
IS 4
BP 369
EP 375
DI 10.1080/00207454.2017.1387111
PG 7
WC Neurosciences
SC Neurosciences & Neurology
GA FZ9PH
UT WOS:000427943500010
PM 29249180
DA 2024-02-03
ER

PT J
AU Caverzasio, S
   Amato, N
   Manconi, M
   Prosperetti, C
   Kaelin-Lang, A
   Hutchison, WD
   Galati, S
AF Caverzasio, Serena
   Amato, Ninfa
   Manconi, Mauro
   Prosperetti, Chiara
   Kaelin-Lang, Alain
   Hutchison, William Duncan
   Galati, Salvatore
TI Brain plasticity and sleep: Implication for movement disorders
SO NEUROSCIENCE AND BIOBEHAVIORAL REVIEWS
LA English
DT Review
DE Parkinson's disease; Sleep; Cortical plasticity; Dystonia; Levodopa-induced dyskinesia
ID long-term potentiation; motor cortical plasticity; medium spiny neurons; synaptic plasticity; parkinsons-disease; basal ganglia; l-dopa; homeostatic plasticity; dopaminergic control; writers cramp
AB Brain plasticity is a lifelong process and involves both Hebbian and non-Hebbian synaptic plasticity. The latter, such as intrinsic plasticity and homeostatic synaptic plasticity or synaptic scaling, is thought to counteract Hebbian plasticity, in order to maintain a balanced network. Recent studies support the role of sleep in the regulation of homeostatic synaptic plasticity involved in memory and learning processes. Most evidence focus on the dependence of memory and plasticity in sleep mechanisms. Abnormal brain plasticity during sleep might be implicated in the development of movement disorders, particularly Parkinson's disease (PD) and dystonia. From that, the great interest to understand the underlying process of sleep in relation to movement disorders. The first objective of the review is to summarize the latest knowledge about brain plasticity. The second objective is to analyze the association between sleep, memory and brain plasticity. Finally, the review aims to assess the consequence of abnormal plasticity during PD and dystonia with a viewpoint on the underling pathogenesis of these disorders.
C1 [Caverzasio, Serena; Prosperetti, Chiara; Kaelin-Lang, Alain; Galati, Salvatore] Neuroctr Southern Switzerland, Lugano, Switzerland.
   [Amato, Ninfa; Manconi, Mauro] Neuroctr Southern Switzerland, Sleep & Epilepsy Ctr, Lugano, Switzerland.
   [Manconi, Mauro] Bern Univ Hosp, Inselspital, Neurol Dept, Bern, Switzerland.
   [Hutchison, William Duncan] Univ Toronto, Dept Physiol, Toronto, ON, Canada.
C3 University of Bern; University Hospital of Bern; University of Toronto
RP Galati, S (corresponding author), Neuroctr Southern Switzerland, Lab Biomed Neurosci, Via Tesserete 46, CH-6903 Lugano, Switzerland.
EM salvatore.galati@eoc.ch
FU Fondazione per lo studio delle malattie neurodegenerative delle persone adulte e dell'anziano del Ticino; Dystonia Medical Research Foundation (DMRF) Canada
CR Achermann P, 2003, FRONT BIOSCI-LANDMRK, V8, PS683, DOI 10.2741/1064
   Ackermann S, 2014, CURR NEUROL NEUROSCI, V14, P0, DOI 10.1007/s11910-013-0430-8
   Albanese A, 2013, MOVEMENT DISORD, V28, P863, DOI 10.1002/mds.25475
   Altenmüller E, 2003, HAND CLIN, V19, P523, DOI 10.1016/S0749-0712(03)00043-X
   [Anonymous], 2003, SLEEP AND BRAIN PLASTICITY., V0, P0, DOI DOI 10.1093/ACPR0F:0S0/9780198574002.003.0005
   Arnulf I, 2006, J NEURAL TRANSM-SUPP, V0, P357
   ASERINSKY E, 1953, SCIENCE, V118, P273, DOI 10.1126/science.118.3062.273
   Azdad K, 2009, PLOS ONE, V4, P0, DOI 10.1371/journal.pone.0006908
   Aziz NA, 2010, PARKINSONISM RELAT D, V16, P345, DOI 10.1016/j.parkreldis.2010.02.009
   Bara-Jimenez W, 1998, ANN NEUROL, V44, P828, DOI 10.1002/ana.410440520
   Bateman DE, 1999, J NEUROL NEUROSUR PS, V67, P384, DOI 10.1136/jnnp.67.3.384
   Bear Mark F., 1994, CURRENT OPINION IN NEUROBIOLOGY, V4, P389, DOI 10.1016/0959-4388(94)90101-5
   Berardelli A, 2006, BRAIN, V129, P6, DOI 10.1093/brain/awh717
   Berardelli A, 1998, BRAIN, V121, P1195, DOI 10.1093/brain/121.7.1195
   Berthet A, 2009, PARKINSONISM RELAT D, V15, PS8, DOI 10.1016/S1353-8020(09)70827-2
   Bertolucci P H, 1987, ARQ NEUROPSIQUIATR, V45, P224
   Blair HT, 2001, LEARN MEMORY, V8, P229, DOI 10.1101/lm.30901
   BLISS TVP, 1973, J PHYSIOL-LONDON, V232, P331, DOI 10.1113/jphysiol.1973.sp010273
   Bonsi P, 2008, J NEUROSCI, V28, P6258, DOI 10.1523/JNEUROSCI.1678-08.2008
   Borbély AA, 1999, J BIOL RHYTHM, V14, P557, DOI 10.1177/074873099129000894
   Bramham CR, 2008, CURR OPIN NEUROBIOL, V18, P524, DOI 10.1016/j.conb.2008.09.013
   Bramham CR, 2010, EXP BRAIN RES, V200, P125, DOI 10.1007/s00221-009-1959-2
   Breakefield XO, 2008, NAT REV NEUROSCI, V9, P222, DOI 10.1038/nrn2337
   Bushey D, 2011, SCIENCE, V332, P1576, DOI 10.1126/science.1202839
   Byrnes ML, 1998, BRAIN, V121, P977, DOI 10.1093/brain/121.5.977
   Calabresi P, 2002, BRAIN, V125, P844, DOI 10.1093/brain/awf073
   CALABRESI P, 1992, J NEUROSCI, V12, P4224
   Calabresi P, 2000, J NEUROSCI, V20, P8443, DOI 10.1523/JNEUROSCI.20-22-08443.2000
   Calabresi P, 2007, TRENDS NEUROSCI, V30, P211, DOI 10.1016/j.tins.2007.03.001
   Calabresi P, 2010, LANCET NEUROL, V9, P1106, DOI 10.1016/S1474-4422(10)70218-0
   Carbon M, 2010, EUR J NEUROL, V17, P58, DOI 10.1111/j.1468-1331.2010.03054.x
   Carbon M, 2009, NEUROLOGY, V72, P2097, DOI 10.1212/WNL.0b013e3181aa538f
   CeballosBaumann AO, 1997, BRAIN, V120, P571, DOI 10.1093/brain/120.4.571
   Centonze D, 2003, J NEUROSCI, V23, P6245
   Centonze D, 2001, EUR J NEUROSCI, V13, P1071, DOI 10.1046/j.0953-816x.2001.01485.x
   Chu HY, 2015, NEURON, V85, P364, DOI 10.1016/j.neuron.2014.12.022
   Cirelli C, 2004, NEURON, V41, P35, DOI 10.1016/S0896-6273(03)00814-6
   Cirelli C, 2000, J NEUROSCI, V20, P9187
   Cirelli C, 2000, BRAIN RES, V885, P303, DOI 10.1016/S0006-8993(00)03008-0
   Cohen DA, 2010, CLIN NEUROPHYSIOL, V121, P2159, DOI 10.1016/j.clinph.2010.05.019
   Collingridge GL, 2013, NEUROPHARMACOLOGY, V64, P13, DOI 10.1016/j.neuropharm.2012.06.051
   Crupi D, 2008, BRAIN RES BULL, V75, P107, DOI 10.1016/j.brainresbull.2007.07.029
   Cuny E, 2008, NEUROBIOL DIS, V30, P151, DOI 10.1016/j.nbd.2007.12.011
   Currie LJ, 1997, NEUROLOGY, V48, P1115, DOI 10.1212/WNL.48.4.1115
   Dang-Vu T T, 2006, PEDIATR REHABIL, V9, P98, DOI 10.1080/13638490500138702
   Daoudal G, 2003, LEARN MEMORY, V10, P456, DOI 10.1101/lm.64103
   de Vivo L, 2017, SCIENCE, V355, P507, DOI 10.1126/science.aah5982
   DELCASTILLO J, 1954, J PHYSIOL-LONDON, V124, P560, DOI 10.1113/jphysiol.1954.sp005129
   Dhawan V, 2006, AGE AGEING, V35, P220, DOI 10.1093/ageing/afj087
   Diederich NJ, 2005, SLEEP MED, V6, P313, DOI 10.1016/j.sleep.2005.03.011
   Drummond SPA, 2000, NATURE, V403, P655, DOI 10.1038/35001068
   Edwards MJ, 2006, MOVEMENT DISORD, V21, P2181, DOI 10.1002/mds.21160
   Elbert T, 1998, NEUROREPORT, V9, P3571, DOI 10.1097/00001756-199811160-00006
   Fattinger S, 2017, NAT COMMUN, V8, P0, DOI 10.1038/ncomms15405
   Ferini-Strambi L, 2013, FRONT NEUROL, V4, P0, DOI 10.3389/fneur.2013.00159
   Filipovic SR, 2010, CLIN NEUROPHYSIOL, V121, P1129, DOI 10.1016/j.clinph.2010.01.031
   Fogel SM, 2006, J SLEEP RES, V15, P250, DOI 10.1111/j.1365-2869.2006.00522.x
   Fourcaudot E, 2009, NAT NEUROSCI, V12, P1093, DOI 10.1038/nn.2378
   Frank MG, 2006, NEUROSCIENTIST, V12, P477, DOI 10.1177/1073858406293552
   FRANKEL JP, 1990, J NEUROL NEUROSUR PS, V53, P948, DOI 10.1136/jnnp.53.11.948
   FRANKEN P, 1991, NEUROSCI LETT, V130, P141, DOI 10.1016/0304-3940(91)90382-4
   Frick A, 2005, J NEUROBIOL, V64, P100, DOI 10.1002/neu.20148
   Gais S, 2000, NAT NEUROSCI, V3, P1335, DOI 10.1038/81881
   Galati S, 2015, NEUROBIOL AGING, V36, P1577, DOI 10.1016/j.neurobiolaging.2014.12.018
   Galati S, 2009, J PHYSIOL-LONDON, V587, P4405, DOI 10.1113/jphysiol.2009.172759
   Gao M, 2010, J NEUROSCI, V30, P7168, DOI 10.1523/JNEUROSCI.1067-10.2010
   Gerfen CR, 2011, ANNU REV NEUROSCI, V34, P441, DOI 10.1146/annurev-neuro-061010-113641
   Ghilardi MF, 2003, ANN NEUROL, V54, P102, DOI 10.1002/ana.10610
   Goetz CG, 2007, MOVEMENT DISORD, V22, P179, DOI 10.1002/mds.21226
   Goold CP, 2010, NEURON, V68, P512, DOI 10.1016/j.neuron.2010.09.020
   Guan ZW, 2004, BRAIN RES, V1018, P38, DOI 10.1016/j.brainres.2004.05.032
   Gubellini P, 2003, NEUROPHARMACOLOGY, V44, P8, DOI 10.1016/S0028-3908(02)00214-9
   Gubellini P, 2001, NEUROPHARMACOLOGY, V40, P839, DOI 10.1016/S0028-3908(01)00021-1
   Håkansson K, 2004, PARKINSONISM RELAT D, V10, P281, DOI 10.1016/j.parkreldis.2004.02.010
   Hallett M, 2006, J NEURAL TRANSM-SUPP, V0, P485
   Hallett M, 2002, NEUROLOGY, V59, P1306, DOI 10.1212/01.WNL.0000027361.73814.0E
   Hallett M, 1998, ARCH NEUROL-CHICAGO, V55, P601, DOI 10.1001/archneur.55.5.601
   Hallett M, 2001, BRAIN RES REV, V36, P169, DOI 10.1016/S0165-0173(01)00092-3
   Hanajima R, 2007, NEUROLOGY, V68, P1039, DOI 10.1212/01.wnl.0000257816.92101.54
   Hanlon EC, 2009, SLEEP, V32, P719, DOI 10.1093/sleep/32.6.719
   Harris JJ, 2012, NEURON, V75, P762, DOI 10.1016/j.neuron.2012.08.019
   Harrison Y, 2000, J EXP PSYCHOL-APPL, V6, P236, DOI 10.1037//1076-898X.6.3.236
   Hebb D. O., 1949, ORG BEHAV NEUROPSYCH, V0, P0
   Henley Jeremy M, 2013, DIALOGUES CLIN NEUROSCI, V15, P11
   Högl B, 2001, MOVEMENT DISORD, V16, P616, DOI 10.1002/mds.1138
   Huang YZ, 2011, BRAIN, V134, P2312, DOI 10.1093/brain/awr158
   Huang YY, 1998, NEURON, V21, P169, DOI 10.1016/S0896-6273(00)80524-3
   Huang YY, 2000, J NEUROSCI, V20, P6317, DOI 10.1523/JNEUROSCI.20-17-06317.2000
   Huber R, 2004, NATURE, V430, P78, DOI 10.1038/nature02663
   Huber R, 2006, NAT NEUROSCI, V9, P1169, DOI 10.1038/nn1758
   Huber R, 2013, CEREB CORTEX, V23, P1, DOI 10.1093/cercor/bhs014
   Huot P, 2011, PROG NEUROBIOL, V95, P163, DOI 10.1016/j.pneurobio.2011.08.004
   Hutchison WD, 2003, ANN NEUROL, V53, P480, DOI 10.1002/ana.10474
   Ibata K, 2008, NEURON, V57, P819, DOI 10.1016/j.neuron.2008.02.031
   IRIKI A, 1989, SCIENCE, V245, P1385, DOI 10.1126/science.2551038
   Ito TA, 1998, J PERS SOC PSYCHOL, V75, P887, DOI 10.1037/0022-3514.75.4.887
   IZQUIERDO I, 1995, NEUROBIOL LEARN MEM, V63, P19, DOI 10.1006/nlme.1995.1002
   Jankovic J, 2007, CNS DRUGS, V21, P677, DOI 10.2165/00023210-200721080-00005
   Jenkins JG, 1924, AM J PSYCHOL, V35, P605, DOI 10.2307/1414040
   Jenner P, 2008, NAT REV NEUROSCI, V9, P665, DOI 10.1038/nrn2471
   Karlsborg M, 2010, DAN MED BULL, V57, P0
   KARNI A, 1994, SCIENCE, V265, P679, DOI 10.1126/science.8036518
   Killgore WDS, 2010, PROG BRAIN RES, V185, P105, DOI 10.1016/B978-0-444-53702-7.00007-5
   Kilman V, 2002, J NEUROSCI, V22, P1328, DOI 10.1523/JNEUROSCI.22-04-01328.2002
   Klann E, 2004, NAT REV NEUROSCI, V5, P931, DOI 10.1038/nrn1557
   Koch G, 2005, NEUROLOGY, V65, P623, DOI 10.1212/01.wnl.0000172861.36430.95
   Kreitzer AC, 2008, NEURON, V60, P543, DOI 10.1016/j.neuron.2008.11.005
   Laventure S, 2016, PLOS BIOL, V14, P0, DOI 10.1371/journal.pbio.1002429
   Lazarus M, 2013, CURR OPIN NEUROBIOL, V23, P780, DOI 10.1016/j.conb.2013.02.001
   Lee HK, 2011, SEMIN CELL DEV BIOL, V22, P514, DOI 10.1016/j.semcdb.2011.06.007
   Lenz FA, 1999, J NEUROPHYSIOL, V82, P2372
   Levenson JM, 2006, CELL MOL LIFE SCI, V63, P1009, DOI 10.1007/s00018-006-6026-6
   Lisman JE, 2007, NAT REV NEUROSCI, V8, P597, DOI 10.1038/nrn2191
   Litim N, 2017, NEUROPHARMACOLOGY, V115, P166, DOI 10.1016/j.neuropharm.2016.03.036
   LOVINGER DM, 1993, J NEUROPHYSIOL, V70, P1937, DOI 10.1152/jn.1993.70.5.1937
   Lunardi G, 2009, PARKINSONISM RELAT D, V15, P383, DOI 10.1016/j.parkreldis.2008.10.001
   Lynch G, 2002, NAT NEUROSCI, V5, P1035, DOI 10.1038/nn935
   Lynch G, 2008, EUR J PHARMACOL, V585, P2, DOI 10.1016/j.ejphar.2007.11.082
   Lynch G, 2007, NEUROPHARMACOLOGY, V52, P12, DOI 10.1016/j.neuropharm.2006.07.027
   Lynch G, 2013, NEUROPHARMACOLOGY, V64, P27, DOI 10.1016/j.neuropharm.2012.07.006
   MALENKA RC, 1993, TRENDS NEUROSCI, V16, P521, DOI 10.1016/0166-2236(93)90197-T
   Malenka RC, 2004, NEURON, V44, P5, DOI 10.1016/j.neuron.2004.09.012
   Maquet P, 2000, NAT NEUROSCI, V3, P831, DOI 10.1038/77744
   Maren S, 1999, TRENDS NEUROSCI, V22, P561, DOI 10.1016/S0166-2236(99)01465-4
   Maren S, 2005, NEURON, V47, P783, DOI 10.1016/j.neuron.2005.08.009
   Maret S, 2011, NAT NEUROSCI, V14, P1418, DOI 10.1038/nn.2934
   Markram H, 1997, SCIENCE, V275, P213, DOI 10.1126/science.275.5297.213
   Martella G, 2014, NEUROBIOL DIS, V65, P124, DOI 10.1016/j.nbd.2014.01.016
   Martin SJ, 2000, ANNU REV NEUROSCI, V23, P649, DOI 10.1146/annurev.neuro.23.1.649
   Matsuzaki M, 2004, NATURE, V429, P761, DOI 10.1038/nature02617
   Mercuri NB, 2005, TRENDS PHARMACOL SCI, V26, P341, DOI 10.1016/j.tips.2005.05.002
   Meunier S, 2001, ANN NEUROL, V50, P521, DOI 10.1002/ana.1234
   Mink JW, 2003, ARCH NEUROL-CHICAGO, V60, P1365, DOI 10.1001/archneur.60.10.1365
   Mink JW, 2001, PEDIATR NEUROL, V25, P190, DOI 10.1016/S0887-8994(01)00262-4
   Morgante F, 2006, BRAIN, V129, P1059, DOI 10.1093/brain/awl031
   Morin A, 2008, SLEEP, V31, P1149
   MORRIS GO, 1960, ARCH GEN PSYCHIAT, V2, P247
   Muñoz A, 2009, EXP NEUROL, V219, P298, DOI 10.1016/j.expneurol.2009.05.033
   Murthy VN, 2001, NEURON, V32, P673, DOI 10.1016/S0896-6273(01)00500-1
   Nadjar A, 2009, PROG NEUROBIOL, V87, P1, DOI 10.1016/j.pneurobio.2008.09.013
   Olanow CW, 2004, MOVEMENT DISORD, V19, P997, DOI 10.1002/mds.20243
   Olanow CW, 2004, ANNU REV MED, V55, P41, DOI 10.1146/annurev.med.55.091902.104422
   Ozelius LJ, 1997, NAT GENET, V17, P40, DOI 10.1038/ng0997-40
   Pérez-Otaño I, 2005, TRENDS NEUROSCI, V28, P229, DOI 10.1016/j.tins.2005.03.004
   Picconi B, 2003, NAT NEUROSCI, V6, P501, DOI 10.1038/nn1040
   Picconi B, 2012, ADV EXP MED BIOL, V970, P553, DOI 10.1007/978-3-7091-0932-8_24
   Pisani A, 2006, NEUROBIOL DIS, V24, P318, DOI 10.1016/j.nbd.2006.07.006
   Pittenger C, 2003, PHILOS T ROY SOC B, V358, P757, DOI 10.1098/rstb.2002.1247
   Playford ED, 1998, MOVEMENT DISORD, V13, P309
   Plenz D, 1998, J NEUROSCI, V18, P266
   Poewe W, 2010, CLIN INTERV AGING, V5, P229, DOI 10.2147/CIA.86456
   Prescott IA, 2014, NEUROBIOL DIS, V71, P24, DOI 10.1016/j.nbd.2014.08.002
   Prescott IA, 2013, NEUROBIOL DIS, V51, P214, DOI 10.1016/j.nbd.2012.11.012
   Prescott IA, 2009, BRAIN, V132, P309, DOI 10.1093/brain/awn322
   Prosperetti C, 2013, EXP NEUROL, V247, P730, DOI 10.1016/j.expneurol.2013.03.018
   Quartarone A, 2005, BRAIN, V128, P1943, DOI 10.1093/brain/awh527
   Quartarone A, 2006, TRENDS NEUROSCI, V29, P192, DOI 10.1016/j.tins.2006.02.007
   Quartarone A, 2009, BRAIN, V132, P2871, DOI 10.1093/brain/awp213
   Quartarone A, 2011, NEUROBIOL DIS, V42, P162, DOI 10.1016/j.nbd.2010.12.011
   Rannals MD, 2011, J NEUROSCI, V31, P17701, DOI 10.1523/JNEUROSCI.4476-11.2011
   REIST C, 1995, PROG NEURO-PSYCHOPH, V19, P445, DOI 10.1016/0278-5846(95)00025-Q
   Rex CS, 2010, NEURON, V67, P603, DOI 10.1016/j.neuron.2010.07.016
   Reynolds JNJ, 2002, NEURAL NETWORKS, V15, P507, DOI 10.1016/S0893-6080(02)00045-X
   Rial D, 2014, PLOS ONE, V9, P0, DOI 10.1371/journal.pone.0114216
   Riedner BA, 2007, SLEEP, V30, P1643, DOI 10.1093/sleep/30.12.1643
   Rodrigues SM, 2004, NEURON, V44, P75, DOI 10.1016/j.neuron.2004.09.014
   Rosenkranz K, 2007, J NEUROSCI, V27, P12058, DOI 10.1523/JNEUROSCI.2663-07.2007
   Rostasy K, 2003, NEUROBIOL DIS, V12, P11, DOI 10.1016/S0969-9961(02)00010-4
   Salat D, 2013, J PARKINSON DIS, V3, P255, DOI 10.3233/JPD-130186
   Sanger TD, 2000, J NEUROPHYSIOL, V84, P2458, DOI 10.1152/jn.2000.84.5.2458
   Schenk T, 2001, EXP BRAIN RES, V136, P321, DOI 10.1007/s002210000599
   Schikorski T, 1997, J NEUROSCI, V17, P5858
   Schwenkreis P, 1999, ACTA NEUROL SCAND, V100, P260
   Sehgal M, 2013, NEUROBIOL LEARN MEM, V105, P186, DOI 10.1016/j.nlm.2013.07.008
   Sejnowski TJ, 2000, BRAIN RES, V886, P208, DOI 10.1016/S0006-8993(00)03007-9
   Sgambato-Faure V, 2005, J NEUROPATH EXP NEUR, V64, P936, DOI 10.1097/01.jnen.0000186922.42592.b7
   Sharma N, 2005, J NEUROSCI, V25, P5351, DOI 10.1523/JNEUROSCI.0855-05.2005
   Shen WX, 2008, SCIENCE, V321, P848, DOI 10.1126/science.1160575
   Shepherd JD, 2006, NEURON, V52, P475, DOI 10.1016/j.neuron.2006.08.034
   Siebner HR, 2004, J NEUROSCI, V24, P3379, DOI 10.1523/JNEUROSCI.5316-03.2004
   Sjostrom J., 2010, SPIKE TIMING DEPENDE, V35, P0
   Smith GE, 2009, J AM GERIATR SOC, V57, P594, DOI 10.1111/j.1532-5415.2008.02167.x
   Song S, 2000, NAT NEUROSCI, V3, P919, DOI 10.1038/78829
   Spinnewyn B, 2011, NEUROPHARMACOLOGY, V60, P692, DOI 10.1016/j.neuropharm.2010.11.019
   STAUBLI U, 1994, P NATL ACAD SCI USA, V91, P777, DOI 10.1073/pnas.91.2.777
   Stickgold R, 2007, SLEEP MED, V8, P331, DOI 10.1016/j.sleep.2007.03.011
   Strafella AP, 2003, BRAIN, V126, P2609, DOI 10.1093/brain/awg268
   Surmeier DJ, 2009, CURR OPIN NEUROBIOL, V19, P621, DOI 10.1016/j.conb.2009.10.003
   Tamburin S, 2002, BRAIN, V125, P2719, DOI 10.1093/brain/awf279
   Tamura Y, 2009, BRAIN, V132, P749, DOI 10.1093/brain/awn348
   Tanabe LM, 2009, NAT REV NEUROL, V5, P598, DOI 10.1038/nrneurol.2009.160
   Thickbroom GW, 2003, MOVEMENT DISORD, V18, P395, DOI 10.1002/mds.10383
   Todd RD, 1998, MOL NEUROBIOL, V16, P135, DOI 10.1007/BF02740641
   Tononi G, 2006, SLEEP MED REV, V10, P49, DOI 10.1016/j.smrv.2005.05.002
   Tononi G, 2003, BRAIN RES BULL, V62, P143, DOI 10.1016/j.brainresbull.2003.09.004
   Tononi G, 2014, NEURON, V81, P12, DOI 10.1016/j.neuron.2013.12.025
   Torres-Russotto D, 2008, ANN NY ACAD SCI, V1142, P179, DOI 10.1196/annals.1444.012
   Turrigiano GG, 1999, TRENDS NEUROSCI, V22, P221, DOI 10.1016/S0166-2236(98)01341-1
   Turrigiano GG, 2004, NAT REV NEUROSCI, V5, P97, DOI 10.1038/nrn1327
   Turrigiano GG, 1998, NATURE, V391, P892, DOI 10.1038/36103
   Turrigiano GG, 2000, CURR OPIN NEUROBIOL, V10, P358, DOI 10.1016/S0959-4388(00)00091-X
   Turrigiano G, 2011, ANNU REV NEUROSCI, V34, P89, DOI 10.1146/annurev-neuro-060909-153238
   Turrigiano GG, 2008, CELL, V135, P422, DOI 10.1016/j.cell.2008.10.008
   Ueki Y, 2006, ANN NEUROL, V59, P60, DOI 10.1002/ana.20692
   van Guist MM, 2013, PARKINSONISM RELAT D, V19, P654, DOI 10.1016/j.parkreldis.2013.03.014
   Vanvinckenroye A, 2016, NEURAL PLAST, V2016, P0, DOI 10.1155/2016/1478684
   Vitek JL, 1999, ANN NEUROL, V46, P22, DOI 10.1002/1531-8249(199907)46:1<22::AID-ANA6>3.0.CO;2-Z
   Vitek JL, 2002, MOVEMENT DISORD, V17, PS49, DOI 10.1002/mds.10142
   Vitureira N, 2013, J CELL BIOL, V203, P175, DOI 10.1083/jcb.201306030
   Vyazovskiy VV, 2008, NAT NEUROSCI, V11, P200, DOI 10.1038/nn2035
   Walker MP, 2006, ANNU REV PSYCHOL, V57, P139, DOI 10.1146/annurev.psych.56.091103.070307
   Wang G, 2011, TRENDS NEUROSCI, V34, P452, DOI 10.1016/j.tins.2011.07.005
   Wang ZF, 2006, NEURON, V50, P443, DOI 10.1016/j.neuron.2006.04.010
   Weise D, 2011, NEUROBIOL DIS, V42, P171, DOI 10.1016/j.nbd.2010.11.009
   Weissbach A, 2015, MOVEMENT DISORD, V30, P1705, DOI 10.1002/mds.26365
   Weisskopf MG, 1999, J NEUROSCI, V19, P10512
   Wilson CJ, 1996, J NEUROSCI, V16, P2397
   Xu TH, 2017, MOVEMENT DISORD, V32, P487, DOI 10.1002/mds.26938
   Zhang W, 2003, NAT REV NEUROSCI, V4, P885, DOI 10.1038/nrn1248
   Ziemann U, 1997, AM J PSYCHIAT, V154, P1277
   ZIMMERMAN TR, 1994, MOVEMENT DISORD, V9, P173, DOI 10.1002/mds.870090208
NR 225
TC 7
Z9 10
U1 4
U2 22
PU PERGAMON-ELSEVIER SCIENCE LTD
PI OXFORD
PA THE BOULEVARD, LANGFORD LANE, KIDLINGTON, OXFORD OX5 1GB, ENGLAND
SN 0149-7634
EI 1873-7528
J9 NEUROSCI BIOBEHAV R
JI Neurosci. Biobehav. Rev.
PD MAR 15
PY 2018
VL 86
IS 
BP 21
EP 35
DI 10.1016/j.neubiorev.2017.12.009
PG 15
WC Behavioral Sciences; Neurosciences
SC Behavioral Sciences; Neurosciences & Neurology
GA FX6VE
UT WOS:000426224600003
PM 29278685
DA 2024-02-03
ER

PT J
AU Liu, CF
   Wang, T
   Zhan, SQ
   Geng, DQ
   Wang, J
   Liu, J
   Shang, HF
   Wang, LJ
   Chan, P
   Chen, HB
   Chen, SD
   Wang, YP
   Zhao, ZX
   Chaudhuri, KR
AF Liu, Chun-Feng
   Wang, Tao
   Zhan, Shu-Qin
   Geng, De-Qin
   Wang, Jian
   Liu, Jun
   Shang, Hui-Fang
   Wang, Li-Juan
   Chan, Piu
   Chen, Hai-Bo
   Chen, Sheng-Di
   Wang, Yu-Ping
   Zhao, Zhong-Xin
   Chaudhuri, K. Ray
TI Management Recommendations on Sleep Disturbance of Patients with Parkinson's Disease
SO CHINESE MEDICAL JOURNAL
LA English
DT Article
DE Excessive Daytime Sleepiness; Insomnia; Parkinson's Disease; Rapid Eye Movement Sleep Behavior Disorder; Sleep Disturbance
ID restless legs syndrome; excessive daytime sleepiness; rotigotine transdermal system; behavior disorder; double-blind; nonmotor symptoms; open-label; prolonged release; update treatments; chinese patients
C1 [Liu, Chun-Feng] Soochow Univ, Affiliated Hosp 2, Dept Neurol, Suzhou 215004, Jiangsu, Peoples R China.
   [Liu, Chun-Feng] Soochow Univ, Inst Neurosci, Suzhou 215004, Jiangsu, Peoples R China.
   [Wang, Tao] Huazhong Univ Sci & Technol, Union Hosp, Tongji Med Coll, Dept Neurol, Wuhan 430022, Hubei, Peoples R China.
   [Zhan, Shu-Qin; Chan, Piu; Wang, Yu-Ping] Capital Med Univ, Xuan Wu Hosp, Dept Neurol, Beijing 100053, Peoples R China.
   [Geng, De-Qin] Xuzhou Med Univ, Affiliated Hosp, Dept Neurol, Xuzhou 221006, Jiangsu, Peoples R China.
   [Wang, Jian] Fudan Univ, Huashan Hosp, Dept Neurol, Shanghai 200040, Peoples R China.
   [Wang, Jian] Fudan Univ, Huashan Hosp, Natl Clin Res Ctr Aging & Med, Shanghai 200040, Peoples R China.
   [Liu, Jun; Chen, Sheng-Di] Shanghai Jiao Tong Univ, Sch Med, Ruijin Hosp, Dept Neurol, Shanghai 200025, Peoples R China.
   [Liu, Jun; Chen, Sheng-Di] Shanghai Jiao Tong Univ, Sch Med, Ruijin Hosp, Inst Neurol, Shanghai 200025, Peoples R China.
   [Shang, Hui-Fang] Sichuan Univ, West China Hosp, Dept Neurol, Chengdu 610041, Sichuan, Peoples R China.
   [Wang, Li-Juan] Guangdong Acad Med Sci, Guangdong Gen Hosp, Guangdong Neurosci Inst, Dept Neurol, Guangzhou 510080, Guangdong, Peoples R China.
   [Chen, Hai-Bo] Beijing Hosp, Natl Ctr Gerontol, Dept Neurol, Beijing 100730, Peoples R China.
   [Zhao, Zhong-Xin] Second Mil Med Univ, Dept Neurol, Changzheng Hosp, Shanghai 200003, Peoples R China.
   [Chaudhuri, K. Ray] Kings Coll London, Natl Parkinson Fdn Ctr Excellence, London WC2R 2LS, England.
   [Chaudhuri, K. Ray] Kings Coll London, Maurice Wohl Clin Neurosci Inst, London WC2R 2LS, England.
   [Chaudhuri, K. Ray] Kings Coll Hosp London, London WC2R 2LS, England.
C3 Soochow University - China; Soochow University - China; Huazhong University of Science & Technology; Capital Medical University; Xuzhou Medical University; Fudan University; Fudan University; Shanghai Jiao Tong University; Shanghai Jiao Tong University; Sichuan University; Southern Medical University - China; Guangdong Academy of Medical Sciences & Guangdong General Hospital; Beijing Hospital; Naval Medical University; University of London; King's College London; University of London; King's College London; King's College Hospital NHS Foundation Trust; King's College Hospital
RP Liu, CF (corresponding author), Soochow Univ, Affiliated Hosp 2, Dept Neurol, Suzhou 215004, Jiangsu, Peoples R China.; Chaudhuri, KR (corresponding author), Kings Coll London, Natl Parkinson Fdn Ctr Excellence, London WC2R 2LS, England.; Chaudhuri, KR (corresponding author), Kings Coll London, Maurice Wohl Clin Neurosci Inst, London WC2R 2LS, England.; Chaudhuri, KR (corresponding author), Kings Coll Hosp London, London WC2R 2LS, England.
EM liuchunfeng@suda.edu.cn; ray.chaudhuri@kcl.ac.uk
FU National Key R and D Program of China [2017YFC0909100]; Jiangsu Provincial Special Program of Medical Science and Jiangsu Provincial Key RD Program [BE2018658]
CR Adler CH, 2003, MOVEMENT DISORD, V18, P287, DOI 10.1002/mds.10390
   Albers JA, 2017, SLEEP MED, V35, P41, DOI 10.1016/j.sleep.2017.03.026
   Amara AW, 2017, J NEUROL NEUROSUR PS, V88, P653, DOI 10.1136/jnnp-2016-315023
   Amara AW, 2017, CURR TREAT OPTION NE, V19, P0, DOI 10.1007/s11940-017-0461-6
   American Academy of Sleep Medicine (AASM), 2014, INTERNATIONAL CLASSIFICATION OF SLEEP DISORDERS, V3rd ed., P0
   [Anonymous], 2002, MOV DISORD, V17 Suppl 4, P0
   Boeve BF, 2013, SLEEP MED, V14, P754, DOI 10.1016/j.sleep.2012.10.015
   Calandra-Buonaura G, 2016, PARKINSONS DIS-US, V2016, P0, DOI 10.1155/2016/3724148
   Carlos K, 2017, COCHRANE DB SYST REV, V0, P0, DOI DOI 10.1002/14651858.CD006939.pub2
   Chaudhuri KR, 2012, EUR J NEUROL, V19, P105, DOI 10.1111/j.1468-1331.2011.03442.x
   Chen W, 2015, PARKINSONISM RELAT D, V21, P610, DOI 10.1016/j.parkreldis.2015.03.021
   Dauvilliers Y, 2013, LANCET NEUROL, V12, P1068, DOI 10.1016/S1474-4422(13)70225-4
   De Cock VC, 2015, SLEEP MED, V16, P1497, DOI 10.1016/j.sleep.2014.09.014
   Devos D, 2007, J NEUROL NEUROSUR PS, V78, P470, DOI 10.1136/jnnp.2006.100016
   Dowling GA, 2005, SLEEP MED, V6, P459, DOI 10.1016/j.sleep.2005.04.004
   Elmer LW, 2012, PARKINSONISM RELAT D, V18, P488, DOI 10.1016/j.parkreldis.2012.01.008
   Falup-Pecurariu C, 2017, INT REV NEUROBIOL, V133, P719, DOI 10.1016/bs.im.2017.05.033
   Fereshtehnejad SM, 2015, ACTA NEUROL SCAND, V131, P211, DOI 10.1111/ane.12307
   Fox SH, 2011, MOVEMENT DISORD, V26, PS2, DOI 10.1002/mds.23829
   Gagnon JF, 2006, LANCET NEUROL, V5, P424, DOI 10.1016/S1474-4422(06)70441-0
   [高俊华 Gao Junhua], 2010, 中国全科医学 CHINESE GENERAL PRACTICE, V13, P2576
   Giladi N, 2007, MOVEMENT DISORD, V22, P2398, DOI 10.1002/mds.21741
   Giladi N, 2010, J NEURAL TRANSM, V117, P1395, DOI 10.1007/s00702-010-0506-4
   Gong Y, 2014, SLEEP MED, V15, P647, DOI 10.1016/j.sleep.2013.12.021
   Gros P, 2016, SLEEP BREATH, V20, P205, DOI 10.1007/s11325-015-1208-9
   Harmell AL, 2016, SLEEP MED, V21, P28, DOI 10.1016/j.sleep.2016.01.001
   [何荆贵 HE Jinggui], 2005, 中华老年医学杂志 CHINESE JOURNAL OF GERIATRICS, V24, P831
   He YH, 2008, CHIN J PRACT NERV DI, V11, P29
   Högl B, 2017, MOVEMENT DISORD, V32, P669, DOI 10.1002/mds.26929
   Högl B, 2002, SLEEP, V25, P905
   Hu Y, 2015, PLOS ONE, V10, P0, DOI 10.1371/journal.pone.0138997
   Hu Y, 2015, NEUROLOGY, V84, P888, DOI 10.1212/WNL.0000000000001308
   Huang J, 2017, PARKINSONS DIS-US, V2017, P0, DOI 10.1155/2017/4267353
   Iftikhar IH, 2017, EUR J NEUROL, V24, P1446, DOI 10.1111/ene.13449
   Iranzo A, 2013, LANCET NEUROL, V12, P443, DOI 10.1016/S1474-4422(13)70056-5
   Iranzo A, 2006, LANCET NEUROL, V5, P572, DOI 10.1016/S1474-4422(06)70476-8
   Jespersen KV, 2015, COCHRANE DB SYST REV, V0, P0, DOI DOI 10.1002/14651858.CD010459.pub2
   Juri C, 2005, CLIN NEUROPHARMACOL, V28, P185, DOI 10.1097/01.wnf.0000174932.82134.e2
   Kaminska M, 2015, PARKINSONS DIS-US, V2015, P0, DOI 10.1155/2015/849472
   Kim JM, 2015, BMC NEUROL, V15, P0, DOI 10.1186/s12883-015-0267-7
   Kumru H, 2008, SLEEP, V31, P1418
   LeWitt PA, 2013, J NEURAL TRANSM, V120, P1069, DOI 10.1007/s00702-012-0925-5
   Li D, 2017, J MAGN RESON IMAGING, V46, P697, DOI 10.1002/jmri.25571
   Li L, 2008, CHIN J CONT NEUROL N, V8, P176
   Liang PY, 2015, CLIN MED ENG, V22, P928
   Loddo G, 2017, FRONT NEUROL, V8, P0, DOI 10.3389/fneur.2017.00042
   Lou F, 2012, CHIN J CLIN, V6, P5907
   Lou F, 2011, CHIN J CLIN, V5, P5567
   Ma HL, 2015, CHIN J CLIN, V9, P4309
   Ma XR, 2013, CHIN J PRACT NERV DI, V16, P3
   Medeiros CAM, 2007, J NEUROL, V254, P459, DOI 10.1007/s00415-006-0390-x
   Menza M, 2010, MOVEMENT DISORD, V25, P1708, DOI 10.1002/mds.23168
   Mery VP, 2017, NEUROLOGY, V88, P1120, DOI 10.1212/WNL.0000000000003738
   Moccia M, 2016, SLEEP, V39, P405, DOI 10.5665/sleep.5452
   Nieves AV, 2002, CLIN NEUROPHARMACOL, V25, P111, DOI 10.1097/00002826-200203000-00010
   Ondo WG, 2005, J NEUROL NEUROSUR PS, V76, P1636, DOI 10.1136/jnnp.2005.065870
   Ondo WG, 2008, ARCH NEUROL-CHICAGO, V65, P1337, DOI 10.1001/archneur.65.10.1337
   Pagonabarraga J, 2015, PARKINSONS DIS-US, V2015, P0, DOI 10.1155/2015/131508
   Pahwa R, 2007, NEUROLOGY, V68, P1108, DOI 10.1212/01.wnl.0000258660.74391.c1
   Pal S, 2001, J NEURAL TRANSM, V108, P71, DOI 10.1007/s007020170098
   Park M, 2015, DISORDERS SLEEP CIRC, V0, P79
   Phillips CL, 2013, AM J RESP CRIT CARE, V187, P879, DOI 10.1164/rccm.201212-2223OC
   Pierantozzi M, 2016, SLEEP MED, V21, P140, DOI 10.1016/j.sleep.2016.01.016
   Poewe WH, 2007, LANCET NEUROL, V6, P513, DOI 10.1016/S1474-4422(07)70108-4
   Postuma RB, 2017, NEUROLOGY, V89, P310, DOI 10.1212/WNL.0000000000004163
   Postuma RB, 2012, NEUROLOGY, V79, P651, DOI 10.1212/WNL.0b013e318263570d
   Rodrigues TM, 2016, PARKINSONISM RELAT D, V27, P25, DOI 10.1016/j.parkreldis.2016.03.002
   Romenets SR, 2013, PARKINSONISM RELAT D, V19, P670, DOI 10.1016/j.parkreldis.2013.03.003
   Sasai T, 2013, PARKINSONISM RELAT D, V19, P153, DOI 10.1016/j.parkreldis.2012.08.010
   Schettino C, 2016, NEUROPSYCH DIS TREAT, V12, P2497, DOI 10.2147/NDT.S116476
   Schrempf W, 2018, EUR J NEUROL, V25, P672, DOI 10.1111/ene.13567
   Seppi K, 2011, MOVEMENT DISORD, V26, PS42, DOI 10.1002/mds.23884
   Shen Y, 2015, CLIN NEUROPHYSIOL, V126, P1198, DOI 10.1016/j.clinph.2014.09.014
   St Louis EK, 2017, MOVEMENT DISORD, V32, P645, DOI 10.1002/mds.27018
   Stocchi F, 1998, J NEUROL, V245, PS15, DOI 10.1007/PL00007731
   Sun Q, 2016, AGING DIS, V7, P230, DOI 10.14336/AD.2015.1026
   Suzuki K, 2017, J NEUROL SCI, V380, P230, DOI 10.1016/j.jns.2017.07.045
   Tan SM, 2016, PSYCHIAT RES, V243, P365, DOI 10.1016/j.psychres.2016.06.055
   Tian ZY, 2014, CHIN J MED GUIDE, V16, P623
   Trenkwalder C, 2011, MOVEMENT DISORD, V26, P90, DOI 10.1002/mds.23441
   Valko PO, 2014, PLOS ONE, V9, P0, DOI 10.1371/journal.pone.0100828
   Vallderiola F, 2015, PARKINSONS DIS-US, V2015, P0, DOI 10.1155/2015/475630
   Wailke S, 2011, EUR J NEUROL, V18, P590, DOI 10.1111/j.1468-1331.2010.03213.x
   Wang Y, 2016, CHIN J GERIATR HEART, V18, P722
   Wang Y, 2017, SLEEP BREATH, V21, P319, DOI 10.1007/s11325-016-1414-0
   Wang Y, 2016, J CLIN SLEEP MED, V12, P1403, DOI 10.5664/jcsm.6200
   Wang Y, 2017, CHINESE MED J-PEKING, V130, P684, DOI 10.4103/0366-6999.201603
   Weintraub D, 2010, NEUROLOGY, V75, P448, DOI 10.1212/WNL.0b013e3181ebdd79
   Yang ZJ, 2016, SLEEP BREATH, V20, P1285, DOI 10.1007/s11325-016-1366-4
   Yu SY, 2012, CHIN J CLIN, V6, P3956
   Zhang H, 2017, CHIN J NEUROIMMUNOL, V24, P21
   Zhang H, 2014, TOHOKU J EXP MED, V232, P129, DOI 10.1620/tjem.232.129
   Zhang J, 2017, BMC NEUROL, V17, P0, DOI 10.1186/s12883-017-0795-4
   Zhang L, 2016, NEUROL RES, V38, P792, DOI 10.1080/01616412.2016.1204495
   Zhang XN, 2017, NEUROL SCI, V38, P163, DOI 10.1007/s10072-016-2744-1
   Zhu KD, 2016, PARKINSONISM RELAT D, V24, P34, DOI 10.1016/j.parkreldis.2016.01.020
NR 96
TC 16
Z9 27
U1 1
U2 22
PU LIPPINCOTT WILLIAMS & WILKINS
PI PHILADELPHIA
PA TWO COMMERCE SQ, 2001 MARKET ST, PHILADELPHIA, PA 19103 USA
SN 0366-6999
EI 
J9 CHINESE MED J-PEKING
JI Chin. Med. J.
PD DEC 20
PY 2018
VL 131
IS 24
BP 2976
EP 2985
DI 10.4103/0366-6999.247210
PG 10
WC Medicine, General & Internal
SC General & Internal Medicine
GA HD8GB
UT WOS:000452791900012
PM 30539911
DA 2024-02-03
ER

PT J
AU Johnson, BP
   Westlake, KP
AF Johnson, Brian P.
   Westlake, Kelly P.
TI Link Between Parkinson Disease and Rapid Eye Movement Sleep Behavior Disorder With Dream Enactment: Possible Implications for Early Rehabilitation
SO ARCHIVES OF PHYSICAL MEDICINE AND REHABILITATION
LA English
DT Article
DE Exercise; Occupational therapy; Parkinson disease; Rehabilitation; REM sleep behavior disorder; Sleep; Synucleinopathy
ID randomized controlled-trial; mild cognitive impairment; quality-of-life; rem-sleep; exercise program; alzheimers-disease; motor symptoms; tai chi; dementia; people
AB The purpose of this article is 2-fold: first, to inform readers of the link between the loss of motor inhibition during rapid eye movement (REM) sleep dreaming, diagnosed as REM sleep behavior disorder, and the future onset of neurodegenerative disorders, such as Parkinson disease and dementia with Lewy bodies; it has been reported that motor disinhibition during REM sleep often precedes the onset of these disorders by years or even decades; second, to consider that the identification of REM sleep behavior disorder and the early involvement of rehabilitation and/or development of home exercise plans may aid in prolonging and even increasing function, independence, and quality of life, should such neurodegenerative disorders develop later in life. (C) 2017 by the American Congress of Rehabilitation Medicine
C1 [Johnson, Brian P.; Westlake, Kelly P.] Univ Maryland, Sch Med, Dept Phys Therapy & Rehabil Sci, 100 Penn St,Suite 205C, Baltimore, MD 21201 USA.
C3 University System of Maryland; University of Maryland Baltimore
RP Westlake, KP (corresponding author), Univ Maryland, Sch Med, Dept Phys Therapy & Rehabil Sci, 100 Penn St,Suite 205C, Baltimore, MD 21201 USA.
EM kwestlake@som.umaryland.edu
CR Ahlskog JE, 2011, NEUROLOGY, V77, P288, DOI 10.1212/WNL.0b013e318225ab66
   Allen NE, 2010, MOVEMENT DISORD, V25, P1217, DOI 10.1002/mds.23082
   American Academy of Sleep Medicine (AASM), 2014, INTERNATIONAL CLASSIFICATION OF SLEEP DISORDERS, V3rd ed., P0
   Anderson KN, 2009, J CLIN SLEEP MED, V5, P235
   [Anonymous], 2012, J AGING RES, V0, P0
   Aurora RN, 2010, J CLIN SLEEP MED, V6, P85
   Baille G, 2016, J PARKINSON DIS, V6, P463, DOI 10.3233/JPD-160804
   Boeve BF, 2013, J CLIN SLEEP MED, V9, P471, DOI 10.5664/jcsm.2670
   Boeve BF, 2011, SLEEP MED, V12, P445, DOI 10.1016/j.sleep.2010.12.009
   Boeve BF, 2010, ANN NY ACAD SCI, V1184, P15, DOI 10.1111/j.1749-6632.2009.05115.x
   Boot BP, 2012, ANN NEUROL, V71, P49, DOI 10.1002/ana.22655
   Calleo J, 2012, PARKINSONS DIS-US, V2012, P0, DOI 10.1155/2012/512892
   Carroll LM, 2017, ARCH PHYS MED REHAB, V98, P631, DOI 10.1016/j.apmr.2016.12.006
   Chen MC, 2013, CURR OPIN NEUROBIOL, V23, P793, DOI 10.1016/j.conb.2013.02.019
   Clare L, 2010, AM J GERIAT PSYCHIAT, V18, P928, DOI 10.1097/JGP.0b013e3181d5792a
   Corcos DM, 2013, MOVEMENT DISORD, V28, P1230, DOI 10.1002/mds.25380
   de Paula FR, 2006, MOVEMENT DISORD, V21, P1073, DOI 10.1002/mds.20763
   Devnani P, 2015, ANN INDIAN ACAD NEUR, V18, P1, DOI 10.4103/0972-2327.150927
   Dibble LE, 2006, MOVEMENT DISORD, V21, P1444, DOI 10.1002/mds.20997
   Erickson KI, 2011, P NATL ACAD SCI USA, V108, P3017, DOI 10.1073/pnas.1015950108
   Gagnon JF, 2006, NEUROLOGY, V67, P742, DOI 10.1212/01.wnl.0000233926.47469.73
   Hall JM, 2015, J PARKINSON DIS, V5, P881, DOI 10.3233/JPD-150581
   Heyn P, 2004, ARCH PHYS MED REHAB, V85, P1694, DOI 10.1016/j.apmr.2004.03.019
   Hurwitz A, 1989, J NEUROSCI NURS, V21, P180
   Iranzo A, 2013, LANCET NEUROL, V12, P443, DOI 10.1016/S1474-4422(13)70056-5
   Iranzo A, 2009, SLEEP MED REV, V13, P385, DOI 10.1016/j.smrv.2008.11.003
   Jennum P, 2016, NAT SCI SLEEP, V8, P107, DOI 10.2147/NSS.S99240
   Kang SH, 2013, SLEEP, V36, P1147, DOI 10.5665/sleep.2874
   King AC, 1997, JAMA-J AM MED ASSOC, V277, P32, DOI 10.1001/jama.277.1.32
   King LA, 2009, PHYS THER, V89, P384, DOI 10.2522/ptj.20080214
   LAI YY, 1990, J NEUROSCI, V10, P2727
   LAPIERRE O, 1992, NEUROLOGY, V42, P1371, DOI 10.1212/WNL.42.7.1371
   Lau YS, 2011, EUR J NEUROSCI, V33, P1264, DOI 10.1111/j.1460-9568.2011.07626.x
   Lewin MR, 2014, PARKINSONISM RELAT D, V20, P1037, DOI 10.1016/j.parkreldis.2014.05.002
   Li FZ, 2012, NEW ENGL J MED, V366, P511, DOI 10.1056/NEJMoa1107911
   Lun V, 2005, MOVEMENT DISORD, V20, P971, DOI 10.1002/mds.20475
   Mahlknecht P, 2015, MOVEMENT DISORD, V30, P1417, DOI 10.1002/mds.26350
   McDade EM, 2013, MOVEMENT DISORD, V28, P1847, DOI 10.1002/mds.25653
   McNeely ME, 2015, MATURITAS, V81, P10, DOI 10.1016/j.maturitas.2015.02.007
   MORRISON AA, 1993, J SLEEP RES, V2, P4, DOI 10.1111/j.1365-2869.1993.tb00052.x
   Ni M, 2016, ARCH PHYS MED REHAB, V97, P345, DOI 10.1016/j.apmr.2015.10.095
   Nocera J, 2009, PARKINSONISM RELAT D, V15, P742, DOI 10.1016/j.parkreldis.2009.07.002
   Nombela Cristina, 2011, FRONT NEUROL, V2, P82, DOI 10.3389/fneur.2011.00082
   Park A, 2014, PARKINSONISM RELAT D, V20, P106, DOI 10.1016/j.parkreldis.2013.10.003
   Pereira AC, 2007, P NATL ACAD SCI USA, V104, P5638, DOI 10.1073/pnas.0611721104
   Postuma RB, 2015, NEUROLOGY, V84, P1104, DOI 10.1212/WNL.0000000000001364
   Postuma Ronald B, 2012, MOV DISORD, V27, P913, DOI 10.1002/mds.25037
   Postuma RB, 2011, ANN NEUROL, V69, P811, DOI 10.1002/ana.22282
   Reiter K, 2015, J INT NEUROPSYCH SOC, V21, P757, DOI 10.1017/S135561771500079X
   Ridgel AL, 2015, FRONT NEUROL, V6, P0, DOI 10.3389/fneur.2015.00194
   Roach KE, 2011, J GERIATR PHYS THER, V34, P50, DOI 10.1519/JPT.0b013e31820aab9c
   Rolland Y, 2007, J AM GERIATR SOC, V55, P158, DOI 10.1111/j.1532-5415.2007.01035.x
   Sammer G, 2006, J NEUROL SCI, V248, P115, DOI 10.1016/j.jns.2006.05.028
   Schenck CH, 2013, SLEEP MED, V14, P744, DOI 10.1016/j.sleep.2012.10.009
   Schenck CH, 2002, SLEEP, V25, P120, DOI 10.1093/sleep/25.2.120
   Silber MH, 2007, J CLIN SLEEP MED, V3, P121
   Sinforiani E, 2004, ARCH GERONTOL GERIAT, V0, P387
   Smania N, 2010, NEUROREHAB NEURAL RE, V24, P826, DOI 10.1177/1545968310376057
   Smith AD, 2003, EXP NEUROL, V184, P31, DOI 10.1016/j.expneurol.2003.08.017
   Smith JC, 2014, FRONT AGING NEUROSCI, V6, P0, DOI 10.3389/fnagi.2014.00061
   Song R, 2017, PARKINSONISM RELAT D, V41, P3, DOI 10.1016/j.parkreldis.2017.05.019
   Steinberg M, 2009, INT J GERIATR PSYCH, V24, P680, DOI 10.1002/gps.2175
   Videnovic A, 2013, NEUROLOGY, V81, P1030, DOI 10.1212/WNL.0b013e3182a4a408
   Zoetmulder M, 2016, J CLIN SLEEP MED, V12, P895, DOI 10.5664/jcsm.5896
NR 64
TC 7
Z9 7
U1 0
U2 12
PU W B SAUNDERS CO-ELSEVIER INC
PI PHILADELPHIA
PA 1600 JOHN F KENNEDY BOULEVARD, STE 1800, PHILADELPHIA, PA 19103-2899 USA
SN 0003-9993
EI 1532-821X
J9 ARCH PHYS MED REHAB
JI Arch. Phys. Med. Rehabil.
PD FEB 15
PY 2018
VL 99
IS 2
BP 411
EP 415
DI 10.1016/j.apmr.2017.08.468
PG 5
WC Rehabilitation; Sport Sciences
SC Rehabilitation; Sport Sciences
GA FU7YX
UT WOS:000424069800025
PM 28890381
DA 2024-02-03
ER

PT J
AU Meles, SK
   Renken, RJ
   Janzen, A
   Vadasz, D
   Pagani, M
   Arnaldi, D
   Morbelli, S
   Nobili, F
   Mayer, G
   Leenders, KL
   Oertel, WH
AF Meles, Sanne K.
   Renken, Remco J.
   Janzen, Annette
   Vadasz, David
   Pagani, Marco
   Arnaldi, Dario
   Morbelli, Silvia
   Nobili, Flavio
   Mayer, Geert
   Leenders, Klaus L.
   Oertel, Wolfgang H.
TI The Metabolic Pattern of Idiopathic REM Sleep Behavior Disorder Reflects Early-Stage Parkinson Disease
SO JOURNAL OF NUCLEAR MEDICINE
LA English
DT Article
DE Neurology; PET/CT; statistical; analysis; F-18-FDG-PET; idiopathic REM; sleep behavior disorder; Parkinson's disease related pattern; alpha-synucleinopathy; metabolic pattern
ID drug-naive patients; network activity; neurodegenerative disease; pedunculopontine nucleus; brain perfusion; fdg-pet; dementia; motor; hypometabolism; abnormality
AB Idiopathic REM sleep behavior disorder (iRBD) is considered a prodromal stage of Parkinson disease (PD) and other Lewy body disorders. Spatial covariance analysis of F-18-FDG PET data has disclosed a specific brain pattern of altered glucose metabolism in PD. In this study, we identify the metabolic pattern underlying iRBD and compare it with the known PD pattern. To understand the relevance of the iRBD pattern to disease progression, we studied the expression of the iRBD pattern in de novo PD patients. Methods: The iRBD-related pattern was identified in F-18-FDG PET scans of 21 patients with polysomnographically confirmed iRBD and 19 controls using spatial covariance analysis. Expression of the iRBD-related pattern was subsequently computed in F-18-FDG PET scans of 44 controls and 38 de novo, treatment-naive PD patients. Of these 38 PD patients, 24 had probable REM sleep behavior disorder (RBD) according to the Mayo Sleep Questionnaire. Neuropsychologic evaluation showed mild cognitive impairment in 20 PD patients (PD-MCI), of whom 16 also had concomitant RBD and roughly half (11/20) had bilateral motor symptoms. Results: The iRBD-related pattern was characterized by relative hypermetabolism in the cerebellum, brain stem, thalamus, sensorimotor cortex, and hippocampus, and by relative hypometabolism in the middle cingulate, temporal, occipital, and parietal cortices. This topography partially overlapped with the PD-related pattern (PDRP). The iRBD-related pattern was significantly expressed in PD patients compared with controls (P < 0.0001). iRBD-related pattern expression was not significantly different between PD patients with and without probable RBD, or between PD patients with unilateral or bilateral parkinsonism. iRBD-related pattern (iRBDRP) expression was higher in PD-MCI patients than in PD patients with preserved cognition (P 5 0.001). Subject scores on the iRBD-related pattern were highly correlated to subject scores on the PDRP (r = 0.94, P < 0.0001). Conclusion: Our results show that the iRBDRP is an early manifestation of the PDRP. Expression of both PDRP and iRBDRP was higher in patients with a more severe form of PD (PD-MCI), which indicates that expression of the 2 patterns increases with disease severity.
C1 [Meles, Sanne K.; Leenders, Klaus L.] Univ Groningen, Univ Med Ctr Groningen, Dept Neurol, Groningen, Netherlands.
   [Renken, Remco J.] Univ Groningen, Dept Neurosci, Neuroimaging Ctr, Groningen, Netherlands.
   [Janzen, Annette; Vadasz, David; Mayer, Geert] Philipps Univ Marburg, Dept Neurol, Marburg, Germany.
   [Pagani, Marco] CNR, Inst Cognit Sci, Rome, Italy.
   [Pagani, Marco] CNR, Inst Technol, Rome, Italy.
   [Pagani, Marco] Karolinska Hosp, Dept Nucl Med, Stockholm, Sweden.
   [Pagani, Marco] Univ Groningen, Univ Med Ctr Groningen, Dept Nucl Med, Groningen, Netherlands.
   [Arnaldi, Dario; Nobili, Flavio] Univ Genoa, Dept Neurosci DINOGMI, Clin Neurol, Genoa, Italy.
   [Arnaldi, Dario; Morbelli, Silvia; Nobili, Flavio] IRCCS AOU San Martino IST, Genoa, Italy.
   [Morbelli, Silvia] Univ Genoa, Dept Hlth Sci DISSAL, Nucl Med, Genoa, Italy.
   [Mayer, Geert] Hephata Klin, Schwalmstadt, Germany.
   [Oertel, Wolfgang H.] Helmholtz Ctr Hlth & Environm, Inst Neurogen, Munich, Germany.
C3 University of Groningen; University of Groningen; Philipps University Marburg; Consiglio Nazionale delle Ricerche (CNR); Consiglio Nazionale delle Ricerche (CNR); Karolinska Institutet; Karolinska University Hospital; University of Groningen; University of Genoa; University of Genoa; IRCCS AOU San Martino IST; University of Genoa
RP Meles, SK (corresponding author), Univ Med Ctr Groningen, Dept Neurol, Hanzeplein 1,POB 30-001, NL-9700 RB Groningen, Netherlands.
EM s.k.meles@umcg.nl
FU Dutch 'Stichting ParkinsonFonds'; German 'ParkinsonFonds Deutschland'; Charitable Hertie Foundation, Frankfurt/Main, Germany
CR AKAIKE H, 1974, IEEE T AUTOMAT CONTR, VAC19, P716, DOI 10.1109/TAC.1974.1100705
   Arnaldi D, 2016, PARKINSONISM RELAT D, V29, P47, DOI 10.1016/j.parkreldis.2016.05.031
   Benarroch EE, 2013, NEUROLOGY, V80, P1148, DOI 10.1212/WNL.0b013e3182886a76
   Berg D, 2015, MOVEMENT DISORD, V30, P1600, DOI 10.1002/mds.26431
   Boeve BF, 2013, LANCET NEUROL, V12, P469, DOI 10.1016/S1474-4422(13)70054-1
   Boeve BF, 2011, SLEEP MED, V12, P445, DOI 10.1016/j.sleep.2010.12.009
   Bohnen NI, 2011, J NUCL MED, V52, P848, DOI 10.2967/jnumed.111.089946
   Braak H, 2003, NEUROBIOL AGING, V24, P197, DOI 10.1016/S0197-4580(02)00065-9
   Dang-Vu TT, 2012, NEUROLOGY, V79, P2302, DOI 10.1212/WNL.0b013e318278b658
   Delaville C, 2011, FRONT SYST NEUROSCI, V5, P0, DOI 10.3389/fnsys.2011.00031
   Della Rosa PA, 2014, NEUROINFORMATICS, V12, P575, DOI 10.1007/s12021-014-9235-4
   EIDELBERG D, 1994, J CEREBR BLOOD F MET, V14, P783, DOI 10.1038/jcbfm.1994.99
   Eidelberg D, 2009, TRENDS NEUROSCI, V32, P548, DOI 10.1016/j.tins.2009.06.003
   Fereshtehnejad SM, 2017, CURR NEUROL NEUROSCI, V17, P0, DOI 10.1007/s11910-017-0738-x
   Garcia-Garcia D, 2012, EUR J NUCL MED MOL I, V39, P1767, DOI 10.1007/s00259-012-2198-5
   Ge JJ, 2015, J CEREBR BLOOD F MET, V35, P2062, DOI 10.1038/jcbfm.2015.173
   Habeck C, 2008, NEUROIMAGE, V40, P1503, DOI 10.1016/j.neuroimage.2008.01.056
   Holtbernd F, 2014, NEUROLOGY, V82, P620, DOI 10.1212/WNL.0000000000000130
   Huot P, 2013, EXP BRAIN RES, V230, P463, DOI 10.1007/s00221-013-3621-2
   Iranzo A, 2014, PLOS ONE, V9, P0, DOI 10.1371/journal.pone.0089741
   Iranzo A, 2013, LANCET NEUROL, V12, P443, DOI 10.1016/S1474-4422(13)70056-5
   Iranzo A, 2011, LANCET NEUROL, V10, P797, DOI 10.1016/S1474-4422(11)70152-1
   Iranzo A, 2010, LANCET NEUROL, V9, P1070, DOI 10.1016/S1474-4422(10)70216-7
   Janzen J, 2012, J NEUROL, V259, P147, DOI 10.1007/s00415-011-6149-z
   Keren NI, 2009, NEUROIMAGE, V47, P1261, DOI 10.1016/j.neuroimage.2009.06.012
   Kranz GS, 2012, P NATL ACAD SCI USA, V109, PE2000, DOI 10.1073/pnas.1206247109
   Ma YL, 2007, J CEREBR BLOOD F MET, V27, P597, DOI 10.1038/sj.jcbfm.9600358
   Mazza S, 2006, NEUROLOGY, V67, P1618, DOI 10.1212/01.wnl.0000242879.39415.49
   Meles SK, 2017, MOVEMENT DISORD, V32, P1482, DOI 10.1002/mds.27094
   Niethammer M, 2012, ANN NEUROL, V72, P635, DOI 10.1002/ana.23631
   Pappatà S, 2011, NEUROLOGY, V77, P1357, DOI 10.1212/WNL.0b013e3182315259
   Peever J, 2014, TRENDS NEUROSCI, V37, P279, DOI 10.1016/j.tins.2014.02.009
   Postuma RB, 2012, BRAIN, V135, P1860, DOI 10.1093/brain/aws093
   Postuma RB, 2009, NEUROLOGY, V72, P1296, DOI 10.1212/01.wnl.0000340980.19702.6e
   Postuma RB, 2015, MOVEMENT DISORD, V30, P1591, DOI 10.1002/mds.26424
   Postuma RB, 2015, ANN NEUROL, V77, P830, DOI 10.1002/ana.24385
   Schenck CH, 2013, SLEEP MED, V14, P744, DOI 10.1016/j.sleep.2012.10.009
   Spetsieris PG, 2015, P NATL ACAD SCI USA, V112, P2563, DOI 10.1073/pnas.1411011112
   Spetsieris PG, 2011, NEUROIMAGE, V54, P2899, DOI 10.1016/j.neuroimage.2010.10.025
   Tang CC, 2010, J NEUROSCI, V30, P1049, DOI 10.1523/JNEUROSCI.4188-09.2010
   Tard C, 2015, J PARKINSON DIS, V5, P569, DOI 10.3233/JPD-150583
   Teune LK, 2014, NEUROIMAGE-CLIN, V5, P240, DOI 10.1016/j.nicl.2014.06.007
   Teune LK, 2013, MOVEMENT DISORD, V28, P547, DOI 10.1002/mds.25361
   Vendette M, 2011, MOVEMENT DISORD, V26, P1717, DOI 10.1002/mds.23721
   Wu P, 2014, BRAIN, V137, P3122, DOI 10.1093/brain/awu290
   Wu P, 2013, PARKINSONISM RELAT D, V19, P622, DOI 10.1016/j.parkreldis.2013.02.013
   Zhu RL, 2017, SCI REP-UK, V7, P0, DOI 10.1038/srep40779
   Zrinzo L, 2008, BRAIN, V131, P1588, DOI 10.1093/brain/awn075
NR 48
TC 61
Z9 67
U1 0
U2 19
PU SOC NUCLEAR MEDICINE INC
PI RESTON
PA 1850 SAMUEL MORSE DR, RESTON, VA 20190-5316 USA
SN 0161-5505
EI 1535-5667
J9 J NUCL MED
JI J. Nucl. Med.
PD SEP 1
PY 2018
VL 59
IS 9
BP 1437
EP 1444
DI 10.2967/jnumed.117.202242
PG 8
WC Radiology, Nuclear Medicine & Medical Imaging
SC Radiology, Nuclear Medicine & Medical Imaging
GA GS6DG
UT WOS:000443772500028
PM 29476004
DA 2024-02-03
ER

PT J
AU Xiong, KP
   Dai, YP
   Chen, J
   Xu, JM
   Wang, Y
   Feng, P
   You, SJ
   Liu, CF
AF Xiong, Kang-Ping
   Dai, Yong-Ping
   Chen, Jing
   Xu, Jin-Min
   Wang, Yi
   Feng, Ping
   You, Shou-Jiang
   Liu, Chun-Feng
TI Increased Serum Cystatin C in Early Parkinson's Disease With Objective Sleep Disturbances
SO CHINESE MEDICAL JOURNAL
LA English
DT Article
DE Cystatin C; Early Parkinson's Disease; Objective Sleep Disturbance
ID cognitive impairment; intermittent hypoxia; progression; neuroinflammation; features; apnea; men
AB Background: Sleep disturbance is one of the major non-motor symptoms which cause the disability of Parkinson's disease (PD) patients. Cystatin C (CysC) is a more sensitive biomarker than serum creatinine or estimated glomerular filtration rate. Previous studies have reported altered CysC levels in neurodegenerative disorders and sleep disorders. This study aimed to explore the correlations of serum CysC levels and objective sleep disturbances in early PD. Methods: We recruited 106 early PD patients and 146 age- and sex-matched controls. All participants underwent clinical investigation and video-polysomnography. Sleep parameters and serum levels of CysC were measured. Then, we.investigated the relationships between CysC and clinical variables and objective sleep disturbances in early PD patients. Results: The mean serum level of CysC was significantly higher in patients with early PD (1.03 +/- 0.19 mg/L) compared to controls (0.96 +/- 0.15 mg/L, P = 0.009). There were significantly positive correlations between serum CysC levels and age (r = 0.334, P < 0.001), gender (r = 0.264, P = 0.013), and creatinine levels (r = 0.302, P = 0.018) in early PD patients. Increased serum CysC levels in early PD patients were significantly associated with higher apnea and hypopnea index (AHI) (r = 0.231, P = 0.017), especially hypopnea index (r = 0.333, P < 0.001). In early PD patients, elevated serum CysC levels were positively correlated with oxygen desaturation index (r = 0.223, P = 0.021), percentage of time spent at oxygen saturation (SaO(2)) <90% (r = 0.644, P < 0.001), arousal with respiratory event during sleep (r = 0.247, P = 0.013). On the contrary, the elevated serum CysC levels were negatively correlated with mean and minimal SaO(2) (r = -0.323, -0.315, both P = 0.001) in PD patients. Conclusions: The level of serum CysC was higher in early PD patients. PD patients with elevated serum CysC levels had more respiratory events and more severe oxygen desaturation. Therefore, the serum CysC levels may predict the severities of sleep-disordered breathing problems in early PD patients.
C1 [Xiong, Kang-Ping; Chen, Jing; Xu, Jin-Min; Wang, Yi; You, Shou-Jiang; Liu, Chun-Feng] Soochow Univ, Dept Neurol, Affiliated Hosp 2, 1055 Sanxiang Rd, Suzhou 215004, Jiangsu, Peoples R China.
   [Xiong, Kang-Ping; Chen, Jing; Xu, Jin-Min; Wang, Yi; You, Shou-Jiang; Liu, Chun-Feng] Soochow Univ, Suzhou Clin Res Ctr Neurol Dis, Affiliated Hosp 2, Suzhou 215004, Jiangsu, Peoples R China.
   [Dai, Yong-Ping; Liu, Chun-Feng] Soochow Univ, Jiangsu Key Lab Neuropsychiat Dis, Suzhou 215123, Jiangsu, Peoples R China.
   [Dai, Yong-Ping; Liu, Chun-Feng] Soochow Univ, Inst Neurosci, Suzhou 215123, Jiangsu, Peoples R China.
   [Feng, Ping] Soochow Univ, Clin Lab, Affiliated Hosp 2, Suzhou 215004, Jiangsu, Peoples R China.
C3 Soochow University - China; Soochow University - China; Soochow University - China; Soochow University - China; Soochow University - China
RP Liu, CF (corresponding author), Soochow Univ, Dept Neurol, Affiliated Hosp 2, 1055 Sanxiang Rd, Suzhou 215004, Jiangsu, Peoples R China.
EM liuchunfeng@suda.edu.cn
FU National Key R and D Program of China [2017YFC0909100]; National Natural Science Foundation of China [91649114]; Jiangsu Provincial Medical Key Discipline Project [ZDXKB2016022]; Jiangsu Provincial social development projects [BE2017653]; Jiangsu Key Laboratory of Neuropsychiatric Diseases [BM2013003]; Suzhou Clinical Research Center of Neurological Disease [Szzx201503]; Priority Academic Program Development of Jiangsu Higher Education Institutions
CR Berry RB, 2012, J CLIN SLEEP MED, V8, P597, DOI 10.5664/jcsm.2172
   Chen WW, 2015, EUR REV MED PHARMACO, V19, P2957
   da Silva FP, 2014, SLEEP MED REV, V18, P173, DOI 10.1016/j.smrv.2013.04.005
   De Cock VC, 2010, SLEEP MED, V11, P247, DOI 10.1016/j.sleep.2009.05.008
   Du GW, 2012, MOVEMENT DISORD, V27, P1636, DOI 10.1002/mds.25182
   Ensrud KE, 2014, AM J KIDNEY DIS, V63, P31, DOI 10.1053/j.ajkd.2013.05.022
   Flemons WW, 1999, SLEEP, V22, P667, DOI 10.1093/sleep/22.5.667
   Gauthier Sebastien, 2011, FRONT BIOSCI (SCHOL ED), V3, P541, DOI 10.2741/s170
   Gelb DJ, 1999, ARCH NEUROL-CHICAGO, V56, P33, DOI 10.1001/archneur.56.1.33
   HOEHN MM, 1967, NEUROLOGY, V17, P427, DOI 10.1212/WNL.17.5.427
   Hu WD, 2016, COGN BEHAV NEUROL, V29, P144, DOI 10.1097/WNN.0000000000000100
   Kato K, 2011, RESP MED, V105, P643, DOI 10.1016/j.rmed.2010.11.024
   Keller T, 2009, EUR HEART J, V30, P314, DOI 10.1093/eurheartj/ehn598
   Lavie L, 2015, SLEEP MED REV, V20, P27, DOI 10.1016/j.smrv.2014.07.003
   Lees AJ, 2009, LANCET, V373, P2055, DOI 10.1016/S0140-6736(09)60492-X
   Liu Y, 2017, TRANSL NEURODEGENER, V6, P0, DOI 10.1186/s40035-017-0105-5
   Nagai A, 2008, FRONT BIOSCI-LANDMRK, V13, P3470
   Neikrug AB, 2014, SLEEP, V37, P177, DOI 10.5665/sleep.3332
   Pan MQ, 2013, NEUROIMMUNOMODULAT, V20, P19, DOI 10.1159/000342483
   Pan YY, 2016, CHINESE MED J-PEKING, V129, P838, DOI 10.4103/0366-6999.178969
   Patton SM, 2013, FLUIDS BARRIERS CNS, V10, P0, DOI 10.1186/2045-8118-10-20
   Shen Y, 2017, PARKINSONISM RELAT D, V44, P66, DOI 10.1016/j.parkreldis.2017.09.003
   Skaper SD, 2015, MOL NEUROBIOL, V52, P1034, DOI 10.1007/s12035-015-9253-8
   Thakur P, 2015, MOL NEUROBIOL, V51, P209, DOI 10.1007/s12035-014-8769-7
   Tizon B, 2010, PLOS ONE, V5, P0, DOI 10.1371/journal.pone.0009819
   Turk V, 2008, FRONT BIOSCI-LANDMRK, V13, P5406, DOI 10.2741/3089
   Wang Y, 2017, CHINESE MED J-PEKING, V130, P684, DOI 10.4103/0366-6999.201603
   Xu L, 2005, NEUROBIOL DIS, V18, P152, DOI 10.1016/j.nbd.2004.08.012
   Zhang LM, 2011, PLOS ONE, V6, P0, DOI 10.1371/journal.pone.0019333
   Zhang XB, 2013, SLEEP BREATH, V17, P235, DOI 10.1007/s11325-012-0678-2
NR 30
TC 7
Z9 8
U1 0
U2 8
PU LIPPINCOTT WILLIAMS & WILKINS
PI PHILADELPHIA
PA TWO COMMERCE SQ, 2001 MARKET ST, PHILADELPHIA, PA 19103 USA
SN 0366-6999
EI 2542-5641
J9 CHINESE MED J-PEKING
JI Chin. Med. J.
PD APR 20
PY 2018
VL 131
IS 8
BP 907
EP 911
DI 10.4103/0366-6999.229902
PG 5
WC Medicine, General & Internal
SC General & Internal Medicine
GA GD2TC
UT WOS:000430353500006
PM 29664049
DA 2024-02-03
ER

PT J
AU Verhoeff, MC
   Lobbezoo, F
   Wetselaar, P
   Aarab, G
   Koutris, M
AF Verhoeff, Merel C.
   Lobbezoo, Frank
   Wetselaar, Peter
   Aarab, Ghizlane
   Koutris, Michail
TI Parkinson's disease, temporomandibular disorders and bruxism: A pilot study
SO JOURNAL OF ORAL REHABILITATION
LA English
DT Article
DE bruxism; facial pain; Parkinson disease; pilot project; questionnaire; temporomandibular joint disorders
ID sleep bruxism; oral behaviors; orofacial pain; facial-pain; validity; epidemiology; reliability; management; checklist
AB BackgroundEven though bruxism and Parkinson's disease (PD) share common characteristics, their relation is still not clear. Both bruxism and PD are movement disorders in addition, patients with bruxism as well as those with PD complain about musculoskeletal pain, including temporomandibular disorders (TMD) pain. ObjectivesTherefore, the aim of this pilot study was to gain more insight into the possible relation between bruxism and TMD on one hand and PD on the other. MethodsIn total, 801 persons gave their written informed consent and agreed to participate in the study filling in a questionnaire. Complete data were collected from 708 persons (368 with PD or Parkinsonism [PR] and 340 controls) and were included in the analysis. The questionnaire included the graded chronic pain scale, the DC/TMD oral behaviour checklist, the DC/TMD symptom questionnaire and the TMD pain screener. In addition, a question about self-reported tooth wear was included. The chi-square test and independent samples t test were used for the data analysis. ResultsPatients with PD/PR reported significantly more often bruxism during sleep and wakefulness than controls. Also, patients with PD/PR had more often possible TMD and reported a significantly higher mean pain intensity in the orofacial region than controls. There was no significant difference in complaints of jaw locking between the patient group and the control group. A tendency towards a significant association was found between PD/PR and tooth wear. ConclusionThere is a relation between PD/PR and bruxism. Furthermore, a relation of PD/PR with TMD pain is suggested to be present.
C1 [Verhoeff, Merel C.; Lobbezoo, Frank; Wetselaar, Peter; Aarab, Ghizlane; Koutris, Michail] Acad Ctr Dent Amsterdam ACTA, Dept Oral Kinesiol, Gustav Mahlerlaan 3004, NL-1081 LA Amsterdam, Netherlands.
C3 Vrije Universiteit Amsterdam; Academic Center for Dentistry Amsterdam
RP Koutris, M (corresponding author), Acad Ctr Dent Amsterdam ACTA, Dept Oral Kinesiol, Gustav Mahlerlaan 3004, NL-1081 LA Amsterdam, Netherlands.
EM M.Koutris@acta.nl
CR Adachi K, 2012, J NEURAL TRANSM, V119, P933, DOI 10.1007/s00702-012-0768-0
   Albuquerque LCA, 2016, CODAS, V28, P193, DOI 10.1590/2317-1782/20162015057
   Beers E, 2007, NED TIJDSCHR TANDHEELKD, V114, P388
   Bloem BR, 2010, MULTIDISCIPLINAIRE R, V0, P0
   Boeve BF, 2013, LANCET NEUROL, V12, P469, DOI 10.1016/S1474-4422(13)70054-1
   DesLeeuw R, 2013, OROFACIAL PAIN GUIDE, V0, P0
   Durham J, 2015, BMJ-BRIT MED J, V350, P0, DOI 10.1136/bmj.h1154
   Fil A, 2013, PARKINSONISM RELAT D, V19, P285, DOI 10.1016/j.parkreldis.2012.11.009
   Gonzalez YM, 2011, J AM DENT ASSOC, V142, P1183, DOI 10.14219/jada.archive.2011.0088
   Hagelberg N, 2003, PAIN, V106, P43, DOI 10.1016/S0304-3959(03)00275-6
   HOEHN MM, 1967, NEUROLOGY, V17, P427, DOI 10.1212/WNL.17.5.427
   Joutsa J, 2014, PARKINSONISM RELAT D, V20, P840, DOI 10.1016/j.parkreldis.2014.04.019
   Khoo TK, 2013, NEUROLOGY, V80, P276, DOI 10.1212/WNL.0b013e31827deb74
   Klasser GD, 2015, J CAN DENT ASSOC, V81, P0
   Kwak YT, 2009, GERIATR GERONTOL INT, V9, P382, DOI 10.1111/j.1447-0594.2009.00538.x
   LeResche L, 1997, CRIT REV ORAL BIOL M, V8, P291, DOI 10.1177/10454411970080030401
   Lobbezoo F, 2013, J ORAL REHABIL, V40, P2, DOI 10.1111/joor.12011
   Lobbezoo F, 1997, MOVEMENT DISORD, V12, P73, DOI 10.1002/mds.870120113
   Lobbezoo F, 2001, J ORAL REHABIL, V28, P1085, DOI 10.1046/j.1365-2842.2001.00839.x
   MAGEE KR, 1970, J AMER MED ASSOC, V214, P147, DOI 10.1001/jama.1970.03180010087026
   Manfredini D, 2013, J OROFAC PAIN, V27, P99, DOI 10.11607/jop.921
   Manfredini D, 2010, ORAL SURG ORAL MED O, V109, PE26, DOI 10.1016/j.tripleo.2010.02.013
   Markiewicz MR, 2006, J OROFAC PAIN, V20, P306
   Ritsema van Eck J., 2013, DEMOGRAFISCHE ONTWIK, V0, P0
   Schiffman E, 2014, J ORAL FACIAL PAIN H, V28, P6, DOI 10.11607/jop.1151
   Svensson P, 2016, J ORAL REHABIL, V43, P977, DOI 10.1111/joor.12447
   Tan EK, 2004, J NEUROL SCI, V217, P229, DOI 10.1016/j.jns.2003.10.003
   Tassorelli C, 2007, BRAIN RES, V1176, P53, DOI 10.1016/j.brainres.2007.08.012
   Van der Meulen MJ, 2014, J ORAL REHABIL, V41, P115, DOI 10.1111/joor.12114
   VONKORFF M, 1992, PAIN, V50, P133, DOI 10.1016/0304-3959(92)90154-4
   Watts MW, 1999, CRANIO, V17, P196, DOI 10.1080/08869634.1999.11746095
   Wetselaar P, 2016, J ORAL REHABIL, V43, P69, DOI 10.1111/joor.12340
   Wolters EC, 2002, BEWEGINGSSTOORNISSEN, V0, P0
   Yachida W, 2016, J PROSTHODONT RES, V60, P250, DOI 10.1016/j.jpor.2016.01.001
NR 34
TC 24
Z9 28
U1 0
U2 15
PU WILEY
PI HOBOKEN
PA 111 RIVER ST, HOBOKEN 07030-5774, NJ USA
SN 0305-182X
EI 1365-2842
J9 J ORAL REHABIL
JI J. Oral Rehabil.
PD NOV 15
PY 2018
VL 45
IS 11
BP 854
EP 863
DI 10.1111/joor.12697
PG 10
WC Dentistry, Oral Surgery & Medicine
SC Dentistry, Oral Surgery & Medicine
GA GW0MU
UT WOS:000446562500003
PM 30024048
DA 2024-02-03
ER

PT J
AU Zou, S
   Lan, YL
   Hu, YP
   Yin, XX
   Liu, WL
   Li, T
   Liang, ZH
AF Zou, Shuang
   Lan, Yu-Long
   Hu, Ya-Ping
   Yin, Xiao-Xue
   Liu, Wen-Long
   Li, Tao
   Liang, Zhanhua
TI Update on the clinical application of deep brain stimulation in sleep dysfunction of Parkinson's disease
SO ACTA NEUROLOGICA BELGICA
LA English
DT Review
DE Deep brain stimulation; Parkinson's disease; Sleep; Target; Therapy
ID restless legs syndrome; eye-movement sleep; quality-of-life; subthalamic nucleus; nonmotor symptoms; double-blind; daytime sleepiness; basal ganglia; pedunculopontine; pramipexole
AB Sleep dysfunctions, including rapid eye movement sleep behavior disorder, sleep fragmentation, excessive daytime sleepiness and various other dysfunctions, can seriously affect quality of life in patients with Parkinson's disease (PD). Emerging evidence suggests that deep brain stimulation (DBS) exerts a substantial effect when used to treat sleep dysfunctions, which are common nonmotor symptoms experienced by patients with PD. However, far less is known about the specific mechanisms underlying the effects of DBS on sleep processes and the factors that potentially influence these effects. These issues therefore need to be further clarified. Intriguingly, a number of recent studies have evaluated the effects of applying DBS to various brain targets on sleep in patients with PD. Deeper research into the efficacy of applying DBS to each brain target may help determine which region should be targeted during surgery in PD patients. Furthermore, compared with pharmacological therapy, DBS had more beneficial effects on sleep symptoms, and appropriate management involving the joint application of dopamine replacement therapy and DBS might accelerate the effects of treatment. Here, we review the potential roles DBS may play and provide clinical guidance for the use of DBS in treating sleep dysfunctions in PD patients.
C1 [Zou, Shuang; Hu, Ya-Ping; Yin, Xiao-Xue; Liu, Wen-Long; Li, Tao; Liang, Zhanhua] Dalian Med Univ, Affiliated Hosp 1, Dept Neurol, 222 Zhong Shan Rd, Dalian 116011, Peoples R China.
   [Lan, Yu-Long] Dalian Med Univ, Affiliated Hosp 2, Dept Neurosurg, 467 Zhong Shan Rd, Dalian 116023, Peoples R China.
   [Zou, Shuang; Lan, Yu-Long] Dalian Med Univ, Dept Physiol, 9 Western Dist,Lvshun South Rd, Dalian 116044, Peoples R China.
   [Lan, Yu-Long] Dalian Med Univ, Dept Pharm, Dalian 116044, Peoples R China.
C3 Dalian Medical University; Dalian Medical University; Dalian Medical University; Dalian Medical University
RP Li, T; Liang, ZH (corresponding author), Dalian Med Univ, Affiliated Hosp 1, Dept Neurol, 222 Zhong Shan Rd, Dalian 116011, Peoples R China.
EM litao00008908@126.com; zhanhualiangdl@163.com
FU Program of Individualized Diagnosis and Treatment of Parkinson's Disease and Related Dyskinesia and Construction of Neural Regulation Platform [LNCCC-C06-2015]; Integrated Research Project of New Diagnosis and Treatment Technology of Electrical Stimulation of Brain Implantation [2016YFC0105900]
CR Adler CH, 2005, NEUROLOGY, V64, PS12, DOI 10.1212/WNL.64.12_suppl_3.S12
   Adler CH, 2005, MOVEMENT DISORD, V20, PS23, DOI 10.1002/mds.20460
   Allen RP, 1996, SLEEP, V19, P205, DOI 10.1093/sleep/19.3.205
   Amara AW, 2012, PARKINSONISM RELAT D, V18, P63, DOI 10.1016/j.parkreldis.2011.09.001
   Amara Amy W, 2011, THER ADV NEUROL DISORD, V4, P15, DOI 10.1177/1756285610392446
   Aravamuthan BR, 2007, NEUROIMAGE, V37, P694, DOI 10.1016/j.neuroimage.2007.05.050
   Arnulf I, 2000, NEUROLOGY, V55, P1732, DOI 10.1212/WNL.55.11.1732
   Arnulf I, 2000, J SLEEP RES, V9, P55, DOI 10.1046/j.1365-2869.2000.00171.x
   Azmi Hooman, 2016, SURG NEUROL INT, V7, PS557, DOI 10.4103/2152-7806.187537
   Baumann-Vogel H, 2017, SLEEP, V40, P0, DOI 10.1093/sleep/zsx033
   BEVAN MD, 1995, J NEUROSCI, V15, P7105
   Borek LL, 2006, J CLIN PSYCHIAT, V67, P958, DOI 10.4088/JCP.v67n0613
   Borgohain R, 2012, THER ADV NEUROL DISO, V5, P23, DOI 10.1177/1756285611423412
   Braak H, 2004, CELL TISSUE RES, V318, P121, DOI 10.1007/s00441-004-0956-9
   Brunner H, 2002, MOVEMENT DISORD, V17, P928, DOI 10.1002/mds.10242
   Chahine LM, 2011, PARKINSONISM RELAT D, V17, P208, DOI 10.1016/j.parkreldis.2010.11.017
   Chen MC, 2015, EUR J NEUROSCI, V41, P748, DOI 10.1111/ejn.12822
   Cicolin A, 2004, SLEEP MED, V5, P207, DOI 10.1016/j.sleep.2003.10.010
   Deuschl G, 2006, NEW ENGL J MED, V355, P896, DOI 10.1056/NEJMoa060281
   Di Giacopo R, 2012, MOVEMENT DISORD, V27, P559, DOI 10.1002/mds.24909
   Dong J, 2016, CURR NEUROPHARMACOL, V14, P339, DOI 10.2174/1570159X14666151120123025
   Eggert K, 2014, CLIN NEUROPHARMACOL, V37, P116, DOI 10.1097/WNF.0000000000000041
   Ferreira JJ, 2000, LANCET, V355, P1333, DOI 10.1016/S0140-6736(00)02119-X
   Frucht S, 1999, NEUROLOGY, V52, P1908, DOI 10.1212/WNL.52.9.1908
   Gallagher DA, 2010, MOVEMENT DISORD, V25, P2493, DOI 10.1002/mds.23394
   Garcia-Rill E, 2015, SLEEP SCI, V8, P153, DOI 10.1016/j.slsci.2015.09.001
   Hahn PJ, 2008, EXP NEUROL, V211, P243, DOI 10.1016/j.expneurol.2008.01.032
   Hashimoto T, 2003, J NEUROSCI, V23, P1916
   Hjort N, 2004, MOVEMENT DISORD, V19, P196, DOI 10.1002/mds.10639
   Hwynn N, 2011, PARKINSONS DIS-US, V2011, P0, DOI 10.4061/2011/507416
   Iranzo A, 2002, J NEUROL NEUROSUR PS, V72, P661, DOI 10.1136/jnnp.72.5.661
   KALES A, 1971, CLIN PHARMACOL THER, V12, P397
   Kedia S, 2004, NEUROLOGY, V63, P2410, DOI 10.1212/01.WNL.0000147288.26029.B8
   Kita H, 2005, J NEUROSCI, V25, P8611, DOI 10.1523/JNEUROSCI.1719-05.2005
   Kovac S, 2014, CEPHALALGIA, V34, P219, DOI 10.1177/0333102413505241
   Kulua TK, 2011, ZH NEVROL PSIKHIATR, V111, P45
   Lim AS, 2009, ANN NEUROL, V66, P110, DOI 10.1002/ana.21631
   Litvinenko IV, 2012, ZH NEVROL PSIKHIATR, V112, P26
   Lotan I, 2014, CLIN NEUROPHARMACOL, V37, P41, DOI 10.1097/WNF.0000000000000016
   Lu J, 2006, NATURE, V441, P589, DOI 10.1038/nature04767
   Lyons KE, 2006, J NEUROSURG, V104, P502, DOI 10.3171/jns.2006.104.4.502
   Micallef J, 2009, BRIT J CLIN PHARMACO, V67, P333, DOI 10.1111/j.1365-2125.2008.03310.x
   Miocinovic S, 2006, J NEUROPHYSIOL, V96, P1569, DOI 10.1152/jn.00305.2006
   Monaca C, 2004, J NEUROL, V251, P214, DOI 10.1007/s00415-004-0305-7
   Mridula KR, 2015, IRAN J NEUROL, V14, P86
   Olanow CW, 2009, NEUROLOGY, V72, PS1, DOI 10.1212/WNL.0b013e3181a1d44c
   Olanow CW, 2001, NEUROLOGY, V56, PS1, DOI 10.1212/WNL.56.suppl_5.S1
   Pahapill PA, 2000, BRAIN, V123, P1767, DOI 10.1093/brain/123.9.1767
   Pahwa R, 2007, NEUROLOGY, V68, P1108, DOI 10.1212/01.wnl.0000258660.74391.c1
   PARENT A, 1995, BRAIN RES REV, V20, P128, DOI 10.1016/0165-0173(94)00008-D
   Peppe A, 2012, SLEEP, V35, P1637, DOI 10.5665/sleep.2234
   Pillai JA, 2017, CHEST, V151, P1375, DOI 10.1016/j.chest.2017.01.002
   Profice P, 2011, J NEURAL TRANSM, V118, P1423, DOI 10.1007/s00702-011-0644-3
   Qiu MH, 2016, NEUROSCIENCE, V322, P115, DOI 10.1016/j.neuroscience.2016.02.032
   Qiu MH, 2016, CEREB CORTEX, V26, P1430, DOI 10.1093/cercor/bhu241
   Qiu MH, 2010, EUR J NEUROSCI, V31, P499, DOI 10.1111/j.1460-9568.2009.07062.x
   Ricciardi L, 2015, NEUROL SCI, V36, P1581, DOI 10.1007/s10072-015-2201-6
   Rodrigues JP, 2007, MOVEMENT DISORD, V22, P1866, DOI 10.1002/mds.21427
   Romenets SR, 2013, PARKINSONISM RELAT D, V19, P670, DOI 10.1016/j.parkreldis.2013.03.003
   Rye DB, 1997, SLEEP, V20, P757, DOI 10.1093/sleep/20.9.757
   Scaravilli T, 2003, NEUROL SCI, V24, P209, DOI 10.1007/s10072-003-0134-y
   Schapira AHV, 2000, LANCET, V355, P1332, DOI 10.1016/S0140-6736(00)02118-8
   Schrag A, 2015, MOVEMENT DISORD, V30, P1490, DOI 10.1002/mds.26415
   Schrempf W, 2014, J PARKINSON DIS, V4, P211, DOI 10.3233/JPD-130301
   Simuni T, 2008, ANN NEUROL, V64, PS65, DOI 10.1002/ana.21472
   Stiasny-Kolster K, 2004, MOVEMENT DISORD, V19, P1432, DOI 10.1002/mds.20251
   Tandberg E, 1998, MOVEMENT DISORD, V13, P895, DOI 10.1002/mds.870130606
   Trenkwalder C, 2011, MOVEMENT DISORD, V26, P90, DOI 10.1002/mds.23441
   Vignatelli L, 2006, EUR J NEUROL, V13, P1049, DOI 10.1111/J.1468-1331.2006.01410.x
   Volkmann J, 2009, MOVEMENT DISORD, V24, P1154, DOI 10.1002/mds.22496
   Walters AS, 2004, MOVEMENT DISORD, V19, P1414, DOI 10.1002/mds.20257
   Wang XH, 2015, CHINESE MED J-PEKING, V128, P3371, DOI 10.4103/0366-6999.171464
   Wetter TC, 2000, SLEEP, V23, P361
   Winkelman JW, 2006, NEUROLOGY, V67, P1034, DOI 10.1212/01.wnl.0000231513.23919.a1
   Xie LL, 2013, SCIENCE, V342, P373, DOI 10.1126/science.1241224
   Zibetti M, 2013, ACTA NEUROL SCAND, V127, Pe28, DOI 10.1111/ane.12075
NR 76
TC 1
Z9 2
U1 1
U2 8
PU SPRINGER HEIDELBERG
PI HEIDELBERG
PA TIERGARTENSTRASSE 17, D-69121 HEIDELBERG, GERMANY
SN 0300-9009
EI 2240-2993
J9 ACTA NEUROL BELG
JI Acta Neurol. Belg.
PD SEP 15
PY 2018
VL 118
IS 3
BP 351
EP 359
DI 10.1007/s13760-018-0971-3
PG 9
WC Clinical Neurology; Neurosciences
SC Neurosciences & Neurology
GA GR0XX
UT WOS:000442249600003
PM 29987555
DA 2024-02-03
ER

PT J
AU Matsubara, T
   Suzuki, K
   Fujita, H
   Watanabe, Y
   Sakuramoto, H
   Matsubara, M
   Hirata, K
AF Matsubara, Takeo
   Suzuki, Keisuke
   Fujita, Hiroaki
   Watanabe, Yuji
   Sakuramoto, Hirotaka
   Matsubara, Masanori
   Hirata, Koichi
TI Restless legs syndrome, leg motor restlessness and their variants in patients with Parkinson's disease and related disorders
SO JOURNAL OF THE NEUROLOGICAL SCIENCES
LA English
DT Article
DE Parkinson's disease; restless legs syndrome; leg motor restlessness
ID diagnostic-criteria; japanese version; clinical characteristics; identification test; daytime sleepiness; prevalence; scale; rls
AB Objective: The objective of this study was to investigate the prevalence of restless leg syndrome (RLS), leg motor restlessness (LMR) and RLS/LMR variants and their relationship with clinical factors in patients with Parkinson's disease (PD) and related disorders. Methods: Sixty-three PD patients, 17 multiple system atrophy (MSA) patients and 11 progressive supranuclear palsy (PSP) patients were included in this study. Through face-to-face interviews, the patients were diagnosed with RLS/LMR, or with RLS/LMR variants in which the symptoms occur predominantly in body parts other than the legs. Results: The frequency of RLS, LMR, RLS variants and LMR variants was as follows: PD (12.7%, 11.1%, 0% and 1.6%); MSA (5.9%, 11.8%, 0% and 0%); and PSP (0%, 9.1%, 0% and 0%). Restlessness without the urge to move was observed in 25.4% of the PD patients, 11.8% of the MSA patients and 0% of the PSP patients. The PD patients with restlessness exhibited higher Hoehn and Yahr stages and higher scores on the Scales for Outcomes in PD-Autonomic, PD sleep scale-2 and Beck Depression Inventory-II. The olfactory functioning, 1231-MIBG myocardial scintigraphy uptake and dopamine transporter single photon emission computed tomography findings did not differ between the PD patients with restlessness and those without. The severity of RLS was correlated with the autonomic symptoms among the PD patients with restlessness. Conclusion: PD with restlessness was characterized by increased autonomic, sleep and depressive symptoms. Further studies including a large sample are warranted to characterize restlessness in PD and related disorders.
C1 [Matsubara, Takeo; Suzuki, Keisuke; Fujita, Hiroaki; Watanabe, Yuji; Sakuramoto, Hirotaka; Matsubara, Masanori; Hirata, Koichi] Dokkyo Med Univ, Dept Neurol, 880 Kitakobayashi, Mibu, Tochigi 3210293, Japan.
C3 Dokkyo Medical University
RP Suzuki, K (corresponding author), Dokkyo Med Univ, Dept Neurol, 880 Kitakobayashi, Mibu, Tochigi 3210293, Japan.
EM keisuke@dokkyomed.ac.jp
FU JSPS KAKENHI [JP16K21319]
CR Allen RP, 2014, SLEEP MED, V15, P860, DOI 10.1016/j.sleep.2014.03.025
   Allen RP, 2003, SLEEP MED, V4, P101, DOI 10.1016/S1389-9457(03)00010-8
   Aquino CC, 2014, JAMA NEUROL, V71, P1559, DOI 10.1001/jamaneurol.2014.1326
   Beck AT, 1996, BECK DEPRESSION INVE, V0, P0
   Bhalsing K, 2013, PARKINSONISM RELAT D, V19, P426, DOI 10.1016/j.parkreldis.2012.12.005
   Chaudhuri KR, 2007, MOVEMENT DISORD, V22, P1901, DOI 10.1002/mds.21596
   De Cock VC, 2018, CURR TREAT OPTION NE, V20, P0, DOI 10.1007/s11940-018-0503-8
   Dragon EM, 2015, INT J NEUROSCI, V125, P526, DOI 10.3109/00207454.2014.987771
   Gama RL, 2010, PARKINSONISM RELAT D, V16, P275, DOI 10.1016/j.parkreldis.2010.01.002
   Ghorayeb I, 2014, J NEURAL TRANSM, V121, P1523, DOI 10.1007/s00702-014-1232-0
   Gilman S, 2008, NEUROLOGY, V71, P670, DOI 10.1212/01.wnl.0000324625.00404.15
   Gjerstad MD, 2011, NEUROLOGY, V77, P1941, DOI 10.1212/WNL.0b013e31823a0cc8
   Grosset DG, 2014, J NUCL MED, V55, P1281, DOI 10.2967/jnumed.114.138032
   Horvath J, 2008, LANCET, V371, P530, DOI 10.1016/S0140-6736(08)60240-8
   Kashlhara K., 2014, MOV DISORD PRATT, V1, P2110
   Litvan I, 1996, NEUROLOGY, V47, P1, DOI 10.1212/WNL.47.1.1
   Litvan I, 2011, MOVEMENT DISORD, V26, P1814, DOI 10.1002/mds.23823
   Matsushima M, 2014, CLIN NEUROL NEUROSUR, V124, P182, DOI 10.1016/j.clineuro.2014.07.007
   Moccia M, 2016, SLEEP, V39, P405, DOI 10.5665/sleep.5452
   Moccia M, 2015, J NEUROL SCI, V350, P103, DOI 10.1016/j.jns.2015.01.025
   Möller JC, 2010, J NEUROL SCI, V289, P135, DOI 10.1016/j.jns.2009.08.035
   Moreno-López C, 2011, ARCH NEUROL-CHICAGO, V68, P223, DOI 10.1001/archneurol.2010.359
   Nomura T, 2006, MOVEMENT DISORD, V21, P380, DOI 10.1002/mds.20734
   Nomura T, 2010, PARKINSONISM RELAT D, V16, P683, DOI 10.1016/j.parkreldis.2010.08.011
   Nuermaimaiti M, 2018, TREMOR OTHER HYPERK, V8, P0, DOI 10.7916/D86H5R1H
   Okamura M, 2018, PARKINSONISM RELAT D, V51, P117, DOI 10.1016/j.parkreldis.2018.02.040
   Orimo S, 2012, PARKINSONISM RELAT D, V18, P494, DOI 10.1016/j.parkreldis.2012.01.009
   Pérez-Díaz H, 2011, NEUROLOGY, V77, P1283, DOI 10.1212/WNL.0b013e318230207a
   Piao YS, 2017, SCI REP-UK, V7, P0, DOI 10.1038/s41598-017-10593-7
   Postuma RB, 2015, MOVEMENT DISORD, V30, P1591, DOI 10.1002/mds.26424
   Saito S, 2006, CHEM SENSES, V31, P379, DOI 10.1093/chemse/bjj042
   Schapira AHV, 2017, NAT REV NEUROSCI, V18, P435, DOI 10.1038/nrn.2017.62
   Shneyder N, 2013, SLEEP MED, V14, P1413, DOI 10.1016/j.sleep.2013.08.781
   Suzuki K, 2018, SLEEP BIOL RHYTHMS, V16, P369, DOI 10.1007/s41105-018-0160-z
   Suzuki K, 2017, PARKINSONISM RELAT D, V44, P18, DOI 10.1016/j.parkreldis.2017.08.007
   Suzuki Keisuke, 2013, TREMOR OTHER HYPERKINET MOV (N Y), V3, P0, DOI 10.7916/D8348J3B
   Suzuki K, 2017, PARKINSONISM RELAT D, V41, P130, DOI 10.1016/j.parkreldis.2017.05.015
   Suzuki K, 2012, J NEUROL SCI, V318, P76, DOI 10.1016/j.jns.2012.03.022
   Takegami M, 2009, SLEEP MED, V10, P556, DOI 10.1016/j.sleep.2008.04.015
   Tomlinson CL, 2010, MOVEMENT DISORD, V25, P2649, DOI 10.1002/mds.23429
   Trenkwalder C, 2010, NAT REV NEUROL, V6, P337, DOI 10.1038/nrneurol.2010.55
   Verbaan D, 2008, MOVEMENT DISORD, V23, P35, DOI 10.1002/mds.21727
   Walters AS, 2003, SLEEP MED, V4, P121, DOI 10.1016/S1389-9457(02)00258-7
   Watanabe Y, 2017, INTERNAL MED, V56, P2871, DOI 10.2169/internalmedicine.8565-16
   Wijemanne S, 2015, SLEEP MED, V16, P678, DOI 10.1016/j.sleep.2015.03.002
   Winkelmann J, 2018, MOV DISORD, V0, P0
   Yang XL, 2018, SLEEP MED, V43, P40, DOI 10.1016/j.sleep.2017.11.1146
   Zhu XY, 2015, J NEUROL SCI, V357, P109, DOI 10.1016/j.jns.2015.07.008
NR 48
TC 7
Z9 7
U1 0
U2 0
PU ELSEVIER
PI AMSTERDAM
PA RADARWEG 29, 1043 NX AMSTERDAM, NETHERLANDS
SN 0022-510X
EI 1878-5883
J9 J NEUROL SCI
JI J. Neurol. Sci.
PD OCT 15
PY 2018
VL 393
IS 
BP 51
EP 57
DI 10.1016/j.jns.2018.08.007
PG 7
WC Clinical Neurology; Neurosciences
SC Neurosciences & Neurology
GA HG3DO
UT WOS:000454850300010
PM 30103064
DA 2024-02-03
ER

PT J
AU Hanganu, A
   Monchi, O
AF Hanganu, Alexandru
   Monchi, Oury
TI Interaction Between Neuropsychiatric Symptoms and Cognitive Performance in Parkinson's Disease: What Do Clinical and Neuroimaging Studies Tell Us?
SO CURRENT NEUROLOGY AND NEUROSCIENCE REPORTS
LA English
DT Review
DE Parkinson's disease; Cognitive impairment; Neuropsychiatric symptoms; Neuroimaging
ID sleep behavior disorder; impulse control disorders; frontostriatal functional connectivity; dopamine transporter levels; voxel-based morphometry; visual hallucinations; nonmotor symptoms; gray-matter; rem-sleep; depressive symptoms
AB Purpose of Review Parkinson's disease was studied for a long time from the prism of a motor impairment. Recent advances have outlined the importance of cognitive and neuropsychiatric symptoms (NPS) in the PD equation. This review concentrates on the present possibilities of using neuroimaging techniques in order to quantify the cognitive performance and NPS in PD patients. Recent Findings Mild cognitive impairment as well as many NPS have been acknowledged as important criteria for assessing the quality of life in patients with Parkinson's disease and have been shown as potential factors in predicting further evolution of PD from a clinical perspective. Some NPS strongly influence cognition (depression, REM sleep behavior disorder), while others are less specifically associated with it (impulse control disorders). Neuroimaging techniques reported specific structural, functional, and metabolic brain changes that might be specific for each NPS type. Summary Recent neuroimaging advances report a strong interrelation between NPS and cognitive performance in PD. A special place for consideration is given to REM sleep behavior disorder, depression, and hallucinations. Nevertheless, some studies report distinct results, outlining that the neuroimaging acquisition and analysis techniques still have limitations and also likely represent the complexity of the manifestation of NPS in PD.
C1 [Hanganu, Alexandru; Monchi, Oury] Univ Calgary, Dept Clin Neurosci, 3330 Hosp DR NW, Calgary, AB T2N 4N1, Canada.
   [Hanganu, Alexandru; Monchi, Oury] Univ Calgary, Dept Radiol, 3330 Hosp DR NW, Calgary, AB T2N 4N1, Canada.
   [Hanganu, Alexandru; Monchi, Oury] Cumming Sch Med, Hotchkiss Brain Inst, Calgary, AB, Canada.
   [Hanganu, Alexandru; Monchi, Oury] Inst Univ Geriatrie Montreal, Ctr Rech, Montreal, PQ, Canada.
   [Hanganu, Alexandru] Univ Montreal, Dept Psychol, Montreal, PQ, Canada.
   [Monchi, Oury] Univ Montreal, Fac Med, Dept Radiol, Montreal, PQ, Canada.
C3 University of Calgary; University of Calgary; Universite de Montreal; Universite de Montreal; Universite de Montreal
RP Monchi, O (corresponding author), Univ Calgary, Dept Clin Neurosci, 3330 Hosp DR NW, Calgary, AB T2N 4N1, Canada.; Monchi, O (corresponding author), Univ Calgary, Dept Radiol, 3330 Hosp DR NW, Calgary, AB T2N 4N1, Canada.; Monchi, O (corresponding author), Cumming Sch Med, Hotchkiss Brain Inst, Calgary, AB, Canada.; Monchi, O (corresponding author), Inst Univ Geriatrie Montreal, Ctr Rech, Montreal, PQ, Canada.; Monchi, O (corresponding author), Univ Montreal, Fac Med, Dept Radiol, Montreal, PQ, Canada.
EM oury.monchi@ucalgary.ca
FU Canadian Institutes of Health Research (CIHR) [MOP-126017]; Canada Research Chair in non-motor deficits in Parkinson's disease; Tourmaline Oil Chair in Parkinson's disease; Parkinson Society Canada (PSC); Quebec Parkinson Network (QPN); Parkinson Society Quebec's (PSQ) Research Fund on Parkinson; Parkinson Alberta
CR Aarsland D, 1999, J NEUROL NEUROSUR PS, V67, P492, DOI 10.1136/jnnp.67.4.492
   Aarsland D, 2009, J NEUROL NEUROSUR PS, V80, P928, DOI 10.1136/jnnp.2008.166959
   Aarsland D, 2009, NEUROLOGY, V72, P1121, DOI 10.1212/01.wnl.0000338632.00552.cb
   Alzahrani H, 2015, J NEUROL SCI, V356, P32, DOI 10.1016/j.jns.2015.06.037
   [Anonymous], 2013, DIAGNOSTIC STAT MANU, V5th, P0
   [Anonymous], 2011, FRONTIERS IN PSYCHIA, V0, P0, DOI DOI 10.3389/FPSYT.2011.00001
   Avanzi M, 2006, MOVEMENT DISORD, V21, P2068, DOI 10.1002/mds.21072
   Baggio HC, 2015, HUM BRAIN MAPP, V36, P199, DOI 10.1002/hbm.22622
   Ballanger B, 2010, ARCH NEUROL-CHICAGO, V67, P416, DOI 10.1001/archneurol.2010.35
   Barnes J, 2001, J NEUROL NEUROSUR PS, V70, P727, DOI 10.1136/jnnp.70.6.727
   Burton EJ, 2004, BRAIN, V127, P791, DOI 10.1093/brain/awh088
   Baggio HC, 2015, MOVEMENT DISORD, V30, P671, DOI 10.1002/mds.26137
   Chaudhuri KR, 2009, LANCET NEUROL, V8, P464, DOI 10.1016/S1474-4422(09)70068-7
   Chaudhuri KR, 2006, LANCET NEUROL, V5, P235, DOI 10.1016/S1474-4422(06)70373-8
   Cilia R, 2010, NEUROBIOL DIS, V39, P98, DOI 10.1016/j.nbd.2010.03.013
   Corvol J-C, 2018, NEUROLOGY ENTERPRISE, V0, P10
   den Brok MGHE, 2015, MOVEMENT DISORD, V30, P759, DOI 10.1002/mds.26208
   Dujardin K, 2009, MOVEMENT DISORD, V24, P2391, DOI 10.1002/mds.22843
   Erro R, 2012, PARKINSONISM RELAT D, V18, P1034, DOI 10.1016/j.parkreldis.2012.05.022
   Feldmann A, 2008, MOVEMENT DISORD, V23, P42, DOI 10.1002/mds.21765
   Felicio AC, 2010, PSYCHOPHARMACOLOGY, V211, P27, DOI 10.1007/s00213-010-1867-y
   Fereshtehnejad SM, 2015, JAMA NEUROL, V72, P863, DOI 10.1001/jamaneurol.2015.0703
   Firbank MJ, 2018, NEUROLOGY ENTERPRISE, V0, P10
   Fitts W, 2015, PARKINSONISM RELAT D, V21, P992, DOI 10.1016/j.parkreldis.2015.06.009
   Forsaa EB, 2010, ARCH NEUROL-CHICAGO, V67, P996, DOI 10.1001/archneurol.2010.166
   Gagnon JF, 2009, ANN NEUROL, V66, P39, DOI 10.1002/ana.21680
   Gagnon JF, 2002, NEUROLOGY, V59, P585, DOI 10.1212/WNL.59.4.585
   Gallagher DA, 2010, MOVEMENT DISORD, V25, P2493, DOI 10.1002/mds.23394
   García-Lorenzo D, 2013, BRAIN, V136, P2120, DOI 10.1093/brain/awt152
   Goetz CG, 2013, MOVEMENT DISORD, V28, P0
   GOTHAM AM, 1988, BRAIN, V111, P299, DOI 10.1093/brain/111.2.299
   Hanganu A, 2017, BRAIN COGNITION, V111, P127, DOI 10.1016/j.bandc.2016.11.001
   Hanganu A, 2014, BRAIN, V137, P1120, DOI 10.1093/brain/awu036
   Hanganu A, 2013, MOVEMENT DISORD, V28, P1360, DOI 10.1002/mds.25541
   Hatz F, 2017, FRONT AGING NEUROSCI, V9, P0, DOI 10.3389/fnagi.2017.00262
   Hobson P, 2004, MOVEMENT DISORD, V19, P1043, DOI 10.1002/mds.20216
   Holroyd S, 2006, J NEUROPSYCH CLIN N, V18, P402, DOI 10.1176/appi.neuropsych.18.3.402
   Hu MTM, 2014, MOVEMENT DISORD, V29, P351, DOI 10.1002/mds.25748
   Huang CR, 2013, DEMENT GERIATR COGN, V35, P183, DOI 10.1159/000345987
   Jellinger KA, 2007, J NEURAL TRANSM-SUPP, V0, P91
   Kadhim S, 2018, MOV DISORD, V0, P0
   Kapur S, 2001, AM J PSYCHIAT, V158, P360, DOI 10.1176/appi.ajp.158.3.360
   Kataoka H, 2008, MOVEMENT DISORD, V23, P464, DOI 10.1002/mds.21923
   Kehagia AA, 2012, NEURODEGENER DIS, V0, P0
   Killgore WDS, 2012, NEUROSCI LETT, V518, P10, DOI 10.1016/j.neulet.2012.04.029
   Kostic VS, 2010, NEUROLOGY, V75, P857, DOI 10.1212/WNL.0b013e3181f11c1d
   Kotagal V, 2012, ANN NEUROL, V71, P560, DOI 10.1002/ana.22691
   Kuzis G, 1997, ARCH NEUROL-CHICAGO, V54, P982, DOI 10.1001/archneur.1997.00550200046009
   Lee JY, 2018, NEURODEGENER DIS, V18, P127, DOI 10.1159/000489311
   Levy R, 2006, CEREB CORTEX, V16, P916, DOI 10.1093/cercor/bhj043
   Lim JS, 2016, PARKINSONISM RELAT D, V23, P31, DOI 10.1016/j.parkreldis.2015.11.027
   Linnet J, 2011, SCAND J PSYCHOL, V52, P28, DOI 10.1111/j.1467-9450.2010.00837.x
   Litvan I, 2012, MOVEMENT DISORD, V27, P349, DOI 10.1002/mds.24893
   Maillet A, 2016, BRAIN, V139, P2486, DOI 10.1093/brain/aww162
   Mak E, 2015, BRAIN, V138, P2974, DOI 10.1093/brain/awv211
   Marinus J, 2018, LANCET NEUROL, V17, P559, DOI 10.1016/S1474-4422(18)30127-3
   Marsh L, 2006, MOVEMENT DISORD, V21, P148, DOI 10.1002/mds.20723
   Monchi O, 2004, J NEUROSCI, V24, P702, DOI 10.1523/JNEUROSCI.4860-03.2004
   Muslimovic D, 2005, NEUROLOGY, V65, P1239, DOI 10.1212/01.wnl.0000180516.69442.95
   Nagano-Saito A, 2004, MOVEMENT DISORD, V19, P801, DOI 10.1002/mds.20129
   Nagano-Saito A, 2008, J NEUROSCI, V28, P3697, DOI 10.1523/JNEUROSCI.3921-07.2008
   Nagata T, 2016, J ALZHEIMERS DIS, V50, P839, DOI 10.3233/JAD-150869
   Ng A, 2015, PARKINSONISM RELAT D, V21, P1056, DOI 10.1016/j.parkreldis.2015.06.014
   Nilsson FM, 2002, ACTA PSYCHIAT SCAND, V106, P202, DOI 10.1034/j.1600-0447.2002.02229.x
   OCallaghan C, 2014, PARKINSONISM RELAT D, V20, P867, DOI 10.1016/j.parkreldis.2014.04.027
   Oosterwijk CS, 2018, J AFFECT DISORD, V0, P0
   Pagonabarraga J, 2016, MOVEMENT DISORD, V31, P45, DOI 10.1002/mds.26432
   Pirogovsky-Turk E, 2017, AM J GERIAT PSYCHIAT, V25, P279, DOI 10.1016/j.jagp.2016.10.004
   Postuma RB, 2009, NEUROLOGY, V72, P1296, DOI 10.1212/01.wnl.0000340980.19702.6e
   Postuma RB, 2012, MOVEMENT DISORD, V27, P720, DOI 10.1002/mds.24939
   Ramírez-Ruiz B, 2007, EUR J NEUROL, V14, P750, DOI 10.1111/j.1468-1331.2007.01768.x
   Ramirez-Ruiz B, 2007, DEMENT GERIATR COGN, V23, P281, DOI 10.1159/000100850
   Rao HY, 2010, MOVEMENT DISORD, V25, P1660, DOI 10.1002/mds.23147
   Reijnders JSAM, 2008, MOVEMENT DISORD, V23, P183, DOI 10.1002/mds.21803
   Reijnders JSAM, 2010, MOVEMENT DISORD, V25, P2318, DOI 10.1002/mds.23268
   Remy P, 2005, BRAIN, V128, P1314, DOI 10.1093/brain/awh445
   Reuter J, 2005, NAT NEUROSCI, V8, P147, DOI 10.1038/nn1378
   Riedel O, 2010, J NEUROL, V257, P1073, DOI 10.1007/s00415-010-5465-z
   Roselli F, 2009, MOVEMENT DISORD, V24, P2097, DOI 10.1002/mds.22702
   Ryder KA, 2002, AGING NEUROPSYCHOL C, V9, P77, DOI 10.1076/anec.9.2.77.9543
   Santangelo G, 2015, PARKINSONISM RELAT D, V21, P489, DOI 10.1016/j.parkreldis.2015.02.015
   Santangelo G, 2009, MOVEMENT DISORD, V24, P899, DOI 10.1002/mds.22472
   Segura B, 2014, MOVEMENT DISORD, V29, P1495, DOI 10.1002/mds.25982
   Siderowf A, 2008, ANN NEUROL, V0, P64
   Siri C, 2015, MOVEMENT DISORD, V30, P696, DOI 10.1002/mds.26160
   Siri C, 2010, J NEUROL, V257, P247, DOI 10.1007/s00415-009-5301-5
   Soh SE, 2011, PARKINSONISM RELAT D, V17, P1, DOI 10.1016/j.parkreldis.2010.08.012
   Stebbins GT, 2004, NEUROLOGY, V63, P1409
   Steeves TDL, 2009, BRAIN, V132, P1376, DOI 10.1093/brain/awp054
   Stefanova E, 2006, J NEUROL SCI, V248, P131, DOI 10.1016/j.jns.2006.05.031
   Surdhar I, 2012, PARKINSONISM RELAT D, V18, P809, DOI 10.1016/j.parkreldis.2012.03.008
   van Rooden SM, 2009, J NEUROL NEUROSUR PS, V80, P846, DOI 10.1136/jnnp.2008.166629
   Vendette M, 2007, NEUROLOGY, V69, P1843, DOI 10.1212/01.wnl.0000278114.14096.74
   Voon V, 2006, NEUROLOGY, V67, P1254, DOI 10.1212/01.wnl.0000238503.20816.13
   Vriend C, 2016, J NEUROL NEUROSURG P, V0, P0
   Weintraub D, 2015, MOVEMENT DISORD, V30, P121, DOI 10.1002/mds.26016
   Weintraub D, 2010, ARCH NEUROL-CHICAGO, V67, P589, DOI 10.1001/archneurol.2010.65
   Yamanishi T, 2013, INTERNAL MED, V52, P539, DOI 10.2169/internalmedicine.52.8617
   Yan HJ, 2015, FRONT HUM NEUROSCI, V9, P0, DOI 10.3389/fnhum.2015.00318
   Ye BS, 2017, J NEUROL NEUROSURG P, V0, P0
NR 100
TC 7
Z9 7
U1 0
U2 25
PU SPRINGER
PI NEW YORK
PA 233 SPRING ST, NEW YORK, NY 10013 USA
SN 1528-4042
EI 1534-6293
J9 CURR NEUROL NEUROSCI
JI Curr. Neurol. Neurosci. Rep.
PD DEC 15
PY 2018
VL 18
IS 12
BP 
EP 
DI 10.1007/s11910-018-0907-6
PG 9
WC Clinical Neurology; Neurosciences
SC Neurosciences & Neurology
GA GX0CH
UT WOS:000447376500002
PM 30324260
DA 2024-02-03
ER

PT J
AU Silva, MDE
   Lorenzi, CH
   Schneider, BB
   Seidel, CEF
   Salomé, I
   Gianini, VCM
   Pessoa, RR
   Mercer, PBS
   Witt, MCZ
AF de Moraes e Silva, Maren
   Lorenzi, Cezar Henrique
   Schneider, Blenda Barreto
   Fischer Seidel, Catherine Enk
   Salome, Isabela
   Morals Gianini, Viktor Cleto
   Pessoa, Renato Ramina
   Siqueira Mercer, Pilar Bueno
   Zavagna Witt, Maria Carolina
TI Restless legs syndrome in Parkinson's disease and increased cardiovascular risk
SO ARQUIVOS DE NEURO-PSIQUIATRIA
LA English
DT Article
DE Parkinson disease; restless legs syndrome; cardiovascular diseases; dyslipidemias
ID clinical characteristics; prevalence; sleep; hypertension; association; cholesterol; diagnosis; quality; impact
AB Restless legs syndrome (RLS) is a disorder commonly found in patients with Parkinson's disease, with descriptions for both conditions impairing dopaminergic transmission in central nervous system. Previous studies in varied populations indicate an association between the presence of RLS and increased cardiovascular risk and, so far, there are no consistent studies of this association in Parkinson's disease. Objective: To analyze the influence of RLS on cardiovascular risk in patients with Parkinson's disease. Methods: We reviewed the medical records of 202 patients diagnosed with Parkinson's disease and verified the presence of RLS, cardiovascular comorbidities, blood pressure measurements, lipid profiles and Framingham Risk Scores. Results: Statistically significant higher values of total cholesterol were found for the RLS group (mean 216.6 mg/dL), as well as for LDL cholesterol (mean 145 mg/dL). No statistical difference was found among the other factors. Conclusion: Patients with Parkinson's disease and RLS have a higher prevalence of dyslipidemia than patients without RLS, suggesting a correlation between restless legs and hyperlipidemia. It is questioned whether the dopaminergicsubstrate is the main factor in the genesis of the syndrome, as even with the use of dopaminergic agonists by both groups, it was possible to observe differences between groups. The hypothesis of the real interference of the syndrome treatment as a protective factor for cardiovascular risk was generated.
C1 [de Moraes e Silva, Maren; Pessoa, Renato Ramina; Siqueira Mercer, Pilar Bueno; Zavagna Witt, Maria Carolina] Hosp Cruz Vermelha Brasileira Filial Parana, Dept Neurol, Curitiba, Parana, Brazil.
   [Lorenzi, Cezar Henrique] Univ Fed Parana, Curitiba, Parana, Brazil.
   [Schneider, Blenda Barreto] Univ Positivo, Curitiba, Parana, Brazil.
   [Fischer Seidel, Catherine Enk] Fac Evangel Parana, Curitiba, Parana, Brazil.
   [Salome, Isabela] Pontificia Univ Catolica Parana, Curitiba, Parana, Brazil.
   [Morals Gianini, Viktor Cleto] Fac Pequeno Principe, Curitiba, Parana, Brazil.
C3 Universidade Federal do Parana; Universidade Positivo; Faculdade Evangelica do Parana; Pontificia Universidade Catolica do Parana; Hospital Pequeno Principe
RP Silva, MDE (corresponding author), Ave Vicente Machado 1310, BR-80420011 Curitiba, Parana, Brazil.
EM marenms@livee.com
CR Allen RP, 2005, ARCH INTERN MED, V165, P1286, DOI 10.1001/archinte.165.11.1286
   American Academy of Sleep Medicine (AASM), 2005, INT CLASS SLEEP DIS, V0, P0
   Angelini M, 2011, J NEUROL SCI, V310, P286, DOI 10.1016/j.jns.2011.08.012
   Banno K, 2000, SLEEP MED, V1, P221, DOI 10.1016/S1389-9457(00)00023-X
   Bertisch SM, 2016, SLEEP, V39, P565, DOI 10.5665/sleep.5528
   Bhalsing K, 2013, PARKINSONISM RELAT D, V19, P426, DOI 10.1016/j.parkreldis.2012.12.005
   Billars L, 2007, SLEEP, V30, P0
   Braga-Neto P, 2004, J NEUROL SCI, V217, P41, DOI 10.1016/j.jns.2003.08.010
   Cho YW, 2008, SLEEP, V31, P219, DOI 10.1093/sleep/31.2.219
   Cikrikcioglu MA, 2011, EUR J CLIN INVEST, V41, P734, DOI 10.1111/j.1365-2362.2010.02461.x
   Clemens S, 2006, NEUROLOGY, V67, P125, DOI 10.1212/01.wnl.0000223316.53428.c9
   DAVIES RJO, 1993, J APPL PHYSIOL, V74, P1123, DOI 10.1152/jappl.1993.74.3.1123
   De Vito K, 2014, MOVEMENT DISORD, V29, P1044, DOI 10.1002/mds.25860
   Ekstedt M, 2004, PSYCHOSOM MED, V66, P925, DOI 10.1097/01.psy.0000145821.25453.f7
   Fereshtehnejad SM, 2015, ACTA NEUROL SCAND, V131, P211, DOI 10.1111/ane.12307
   Guerreiro TM, 2010, ARQ NEURO-PSIQUIAT, V68, P869, DOI 10.1590/S0004-282X2010000600007
   HARVEY JC, 1976, SOUTHERN MED J, V69, P269, DOI 10.1097/00007611-197603000-00007
   HUGHES AJ, 1992, J NEUROL NEUROSUR PS, V55, P181, DOI 10.1136/jnnp.55.3.181
   Izzi F, 2014, SLEEP MED, V15, P1392, DOI 10.1016/j.sleep.2014.06.022
   LANG AE, 1987, NEUROLOGY, V37, P477, DOI 10.1212/WNL.37.3.477
   Lee JE, 2009, MOVEMENT DISORD, V24, P579, DOI 10.1002/mds.22410
   Li YP, 2012, CIRCULATION, V126, P1689, DOI 10.1161/CIRCULATIONAHA.112.112698
   Loo HV, 2008, J NEUROL SCI, V266, P145, DOI 10.1016/j.jns.2007.09.033
   Manconi M, 2011, SLEEP MED, V12, P47, DOI 10.1016/j.sleep.2010.03.019
   Oh YS, 2014, J NEUROL SCI, V344, P186, DOI 10.1016/j.jns.2014.06.056
   Pennestri MH, 2007, NEUROLOGY, V68, P1213, DOI 10.1212/01.wnl.0000259036.89411.52
   Phillips B, 2006, CHEST, V129, P76, DOI 10.1378/chest.129.1.76
   Schilling C, 2010, MOVEMENT DISORD, V25, P1047, DOI 10.1002/mds.23026
   Schlesinger I, 2009, MOVEMENT DISORD, V24, P1587, DOI 10.1002/mds.22486
   Tan EK, 2002, J NEUROL SCI, V196, P33, DOI 10.1016/S0022-510X(02)00020-5
   Tratamento DE, 2007, ARQ NEURO-PSIQUIAT, V65, P721, DOI 10.1590/S0004-282X2007000400035
   Van Den Eeden SK, 2015, SLEEP, V38, P1009, DOI 10.5665/sleep.4800
   Vogl FD, 2006, MOVEMENT DISORD, V21, P1189, DOI 10.1002/mds.20922
   Winkelman JW, 2006, EUR J NEUROL, V13, P8, DOI 10.1111/j.1468-1331.2006.01586.x
   Winkelman JW, 2008, NEUROLOGY, V70, P35, DOI 10.1212/01.wnl.0000287072.93277.c9
   Winkelman JW, 2006, SLEEP MED, V7, P545, DOI 10.1016/j.sleep.2006.01.004
NR 36
TC 3
Z9 3
U1 0
U2 0
PU ASSOC ARQUIVOS NEURO- PSIQUIATRIA
PI SAO PAULO SP
PA PR AMADEU AMARAL 47/33, 01327-010 SAO PAULO SP, BRAZIL
SN 0004-282X
EI 1678-4227
J9 ARQ NEURO-PSIQUIAT
JI Arq. Neuro-Psiquiatr.
PD NOV 15
PY 2018
VL 76
IS 11
BP 731
EP 735
DI 10.1590/0004-282X20180114
PG 5
WC Neurosciences; Psychiatry
SC Neurosciences & Neurology; Psychiatry
GA HE1DJ
UT WOS:000453010600002
PM 30570015
DA 2024-02-03
ER

PT J
AU Junho, BT
   Kummer, A
   Cardoso, F
   Teixeira, AL
   Rocha, NP
AF Junho, Bruno Terra
   Kummer, Arthur
   Cardoso, Francisco
   Teixeira, Antonio Lucio
   Rocha, Natalia Pessoa
TI Clinical Predictors of Excessive Daytime Sleepiness in Patients with Parkinson's Disease
SO JOURNAL OF CLINICAL NEUROLOGY
LA English
DT Article
DE Parkinson's disease; nonmotor symptoms; excessive daytime sleepiness; depression; anxiety
ID restless legs syndrome; nonmotor symptoms; nocturnal disability; quality; anxiety; scale; motor; associations; depression; disorders
AB Background and Purpose Excessive daytime sleepiness (EDS) is a common complaint among patients with Parkinson's disease (PD). Several factors have been associated with EDS in PD, especially neuropsychiatric symptoms. This study aimed to determine the relationships between neuropsychiatric symptoms, sociodemographic and clinical parameters, and EDS in PD. Methods This cross-sectional study analyzed 85 patients with PD. All patients underwent socioeconomic and clinical data evaluations followed by a psychiatric interview and a neurological examination, including the assessment of sleep features. Patients were divided into two groups according to the presence or absence of EDS, which was defined as a score higher than 10 on the Epworth Sleepiness Scale. Binary logistic regression was performed in order to describe the predictors of EDS. Results We found that EDS affects 40% of PD patients and is associated with older age, restless legs syndrome, depressive and anxious symptoms, and worse sleep quality. In the multivariate analysis, older age, levodopa use, and worse sleep quality remained as significant predictors of EDS in PD. Conclusions Nighttime sleep problems, older age, and levodopa use are significantly associated with EDS in PD. A careful assessment and the management of sleep problems in PD patients might help to improve their quality of life.
C1 [Junho, Bruno Terra; Kummer, Arthur; Teixeira, Antonio Lucio; Rocha, Natalia Pessoa] Univ Fed Minas Gerais, LIIM, Fac Med, Belo Horizonte, MG, Brazil.
   [Kummer, Arthur] Eli Lilly & Co Brasil, Sao Paulo, SP, Brazil.
   [Cardoso, Francisco] Univ Fed Minas Gerais, Unidade Disturbios Movimento, Hosp Clin, Belo Horizonte, MG, Brazil.
   [Teixeira, Antonio Lucio; Rocha, Natalia Pessoa] Univ Texas Hlth Sci Ctr Houston UTHlth, Neuropsychiat Program, Dept Psychiat & Behav Sci, McGovern Med Sch, 1941 East Rd, Houston, TX 77054 USA.
C3 Universidade Federal de Minas Gerais; Universidade Federal de Minas Gerais; Baylor College of Medicine; University of Texas System; University of Texas Health Science Center Houston
RP Rocha, NP (corresponding author), Univ Texas Hlth Sci Ctr Houston UTHlth, Neuropsychiat Program, Dept Psychiat & Behav Sci, McGovern Med Sch, 1941 East Rd, Houston, TX 77054 USA.
EM npessoarocha@gmail.com
FU Department of Psychiatry and Behavioral Sciences, UT Health Houston
CR Alatriste-Booth V, 2015, ARQ NEURO-PSIQUIAT, V73, P241, DOI 10.1590/0004-282X20140228
   Allen RP, 2003, SLEEP MED, V4, P101, DOI 10.1016/S1389-9457(03)00010-8
   Amara AW, 2017, J NEUROL NEUROSUR PS, V88, P653, DOI 10.1136/jnnp-2016-315023
   American Academy of Sleep Medicine, 2014, INT CLASS SLEEP DIS, V0, P0
   Arnulf I, 2002, NEUROLOGY, V58, P1019, DOI 10.1212/WNL.58.7.1019
   Avidan A, 2013, J NEUROPSYCH CLIN N, V25, P319, DOI 10.1176/appi.neuropsych.12070175
   BECK AT, 1961, ARCH GEN PSYCHIAT, V4, P561, DOI 10.1001/archpsyc.1961.01710120031004
   Braak H, 2003, NEUROBIOL AGING, V24, P197, DOI 10.1016/S0197-4580(02)00065-9
   Chahine LM, 2017, SLEEP MED REV, V35, P33, DOI 10.1016/j.smrv.2016.08.001
   Chaudhuri KR, 2002, J NEUROL NEUROSUR PS, V73, P629, DOI 10.1136/jnnp.73.6.629
   Chaudhuri KR, 2004, NEUROLOGY, V63, PS17, DOI 10.1212/WNL.63.8_suppl_3.S17
   Chondrogiorgi M, 2016, INT J NEUROSCI, V126, P422, DOI 10.3109/00207454.2015.1023437
   Chung S, 2013, J CLIN SLEEP MED, V9, P1131, DOI 10.5664/jcsm.3150
   Comella CL, 2006, J NEURAL TRANSM-SUPP, V0, P349
   de la Riva P, 2014, NEUROLOGY, V83, P1096, DOI 10.1212/WNL.0000000000000801
   Dhawan V, 2006, AGE AGEING, V35, P220, DOI 10.1093/ageing/afj087
   Dubois B, 2000, NEUROLOGY, V55, P1621, DOI 10.1212/WNL.55.11.1621
   Edwards BA, 2010, SEMIN RESP CRIT CARE, V31, P618, DOI 10.1055/s-0030-1265902
   Empana JP, 2009, STROKE, V40, P1219, DOI 10.1161/STROKEAHA.108.530824
   Fahn S, 1987, RECENT DEV PARKINSON, V2, P153, DOI 10.1016/S1779-0123(06)74622-8
   FOLSTEIN MF, 1983, ARCH GEN PSYCHIAT, V40, P812
   Gallagher DA, 2010, MOVEMENT DISORD, V25, P2493, DOI 10.1002/mds.23394
   Gama RL, 2010, PARKINSONISM RELAT D, V16, P275, DOI 10.1016/j.parkreldis.2010.01.002
   Ghorayeb I, 2007, MOVEMENT DISORD, V22, P1567, DOI 10.1002/mds.21541
   Gjerstad MD, 2006, NEUROLOGY, V67, P853, DOI 10.1212/01.wnl.0000233980.25978.9d
   Goetz CG, 2004, MOVEMENT DISORD, V19, P1020, DOI 10.1002/mds.20213
   HAMILTON M, 1960, J NEUROL NEUROSUR PS, V23, P56, DOI 10.1136/jnnp.23.1.56
   HAMILTON M, 1959, BRIT J MED PSYCHOL, V32, P50, DOI 10.1111/j.2044-8341.1959.tb00467.x
   Havlikova E, 2011, J NEUROL, V258, P2222, DOI 10.1007/s00415-011-6098-6
   Hays JC, 1996, J AM GERIATR SOC, V44, P693, DOI 10.1111/j.1532-5415.1996.tb01834.x
   HUGHES AJ, 1992, J NEUROL NEUROSUR PS, V55, P181, DOI 10.1136/jnnp.55.3.181
   JOHNS MW, 1991, SLEEP, V14, P540, DOI 10.1093/sleep/14.6.540
   Junho BT, 2018, ACTA NEUROL BELG, V118, P85, DOI 10.1007/s13760-017-0868-6
   Kummer A, 2011, ACTA NEUROL SCAND, V123, P130, DOI 10.1111/j.1600-0404.2010.01364.x
   Lenka A, 2017, PARKINSONISM RELAT D, V44, P91, DOI 10.1016/j.parkreldis.2017.09.015
   Mander BA, 2017, NEURON, V94, P19, DOI 10.1016/j.neuron.2017.02.004
   McRae C, 2002, PARKINSONISM RELAT D, V8, P187, DOI 10.1016/S1353-8020(01)00009-8
   Ohayon MM, 2002, ARCH INTERN MED, V162, P201, DOI 10.1001/archinte.162.2.201
   Ozdilek B, 2012, J NEUROPSYCH CLIN N, V24, P478, DOI 10.1176/appi.neuropsych.11100315
   Schmidt Christina, 2012, FRONT NEUROL, V3, P118, DOI 10.3389/fneur.2012.00118
   Shulman LM, 2002, PARKINSONISM RELAT D, V8, P193, DOI 10.1016/S1353-8020(01)00015-3
   Simuni T, 2015, MOVEMENT DISORD, V30, P1371, DOI 10.1002/mds.26248
   Spindler M, 2013, J PARKINSON DIS, V3, P387, DOI 10.3233/JPD-130184
   Suzuki K, 2017, PARKINSONISM RELAT D, V44, P18, DOI 10.1016/j.parkreldis.2017.08.007
   Suzuki K, 2017, J NEUROL NEUROSUR PS, V88, P953, DOI 10.1136/jnnp-2017-316136
   Tholfsen LK, 2015, NEUROLOGY, V85, P162, DOI 10.1212/WNL.0000000000001737
   Vashum KP, 2015, ASIA-PAC J PUBLIC HE, V27, PNP2275, DOI 10.1177/1010539513497783
   Verbaan D, 2008, MOVEMENT DISORD, V23, P35, DOI 10.1002/mds.21727
   Wen MC, 2016, PARKINSONISM RELAT D, V24, P63, DOI 10.1016/j.parkreldis.2016.01.012
   Wijemanne Subhashie, 2017, PRACT NEUROL, V17, P444, DOI 10.1136/practneurol-2017-001762
   Wolkove N, 2007, CAN MED ASSOC J, V176, P1299, DOI 10.1503/cmaj.060792
   Yamanishi T, 2013, INTERNAL MED, V52, P539, DOI 10.2169/internalmedicine.52.8617
   Zhu K, 2017, EUR J NEUROL, V24, P404, DOI 10.1111/ene.13217
   Zhu KD, 2014, PARKINSONISM RELAT D, V20, P980, DOI 10.1016/j.parkreldis.2014.06.006
NR 54
TC 18
Z9 23
U1 2
U2 5
PU KOREAN NEUROLOGICAL ASSOC
PI SEOUL
PA 1111 DAEIL BLD, 43 INSA-DONG, JONGNO-GU, SEOUL, 110-741, SOUTH KOREA
SN 1738-6586
EI 2005-5013
J9 J CLIN NEUROL
JI J. Clin. Neurol.
PD OCT 15
PY 2018
VL 14
IS 4
BP 530
EP 536
DI 10.3988/jcn.2018.14.4.530
PG 7
WC Clinical Neurology
SC Neurosciences & Neurology
GA GW9WG
UT WOS:000447357300013
PM 30198233
DA 2024-02-03
ER

PT J
AU Bhidayasiri, R
   Trenkwalder, C
AF Bhidayasiri, Roongroj
   Trenkwalder, Claudia
TI Getting a good night sleep? The importance of recognizing and treating nocturnal hypokinesia in Parkinson's disease
SO PARKINSONISM & RELATED DISORDERS
LA English
DT Review
DE Nocturnal hypokinesia; Nocturnal Akinesia; Parkinson's disease; Turning in bed; Impaired bed immobility; Getting out of bed
ID levodopa/carbidopa intestinal gel; impaired bed mobility; quality-of-life; quantitative-analysis; nonmotor symptoms; update treatments; axial apraxia; supine sleep; madopar hbs; movement
AB When Parkinson's disease (PD) patients are asked about the quality of their sleep, their answers are dominated by difficulties associated with impaired mobility in bed, medically referred to as nocturnal hypokinesia. Nocturnal hypokinesia is symptomatic from the mid-stage of the disease, affecting up to 70% of PD patients, and contributes to poor sleep quality, and increased carer burden. Here we explore four areas of nocturnal hypokinesia that are relevant to clinical practice, namely: manifestations and definition; clinical assessment and objective monitoring; etiologies and contributing factors; and evidence-based therapeutic approaches. In addition, we provide an operational definition of what constitutes nocturnal hypokinesia and outline different methods of assessment, ranging from clinical interviews and rating scales to objective night-time monitoring with inertial sensors. Optimal management of nocturnal hypokinesia in PD begins with recognizing its manifestation by inquiring about cardinal symptoms and contributing factors from, not only patients, but also carers, followed by formal assessment, and the application of individualized evidence-based treatment. Night-time dopaminergic treatment is the primary therapy; however, careful clinical judgment is required to balance the benefits with the potential adverse events related to nocturnal dopaminergic stimulation. Future studies are needed to explore the practicality of home-based objective assessment of nocturnal hypokinesia, new therapeutic options not limited to dopaminergic medications, and non-pharmacologic approaches, including training on compensatory strategies and bedroom adaptations. (C) 2018 Elsevier Ltd. All rights reserved.
C1 [Bhidayasiri, Roongroj] Chulalongkorn Univ, Fac Med, Chulalongkorn Ctr Excellence Parkinson Dis & Rela, Dept Med, Bangkok 10330, Thailand.
   [Bhidayasiri, Roongroj] King Chulalongkorn Mem Hosp, Thai Red Cross Soc, Bangkok 10330, Thailand.
   [Bhidayasiri, Roongroj] Juntendo Univ, Dept Rehabil Med, Tokyo, Japan.
   [Trenkwalder, Claudia] Paracelsus Elena Hosp, Univ Med Ctr Gottingen, Dept Neurosurg, Kassel, Germany.
C3 Chulalongkorn University; Thai Red Cross Society; Chulalongkorn University; Juntendo University
RP Bhidayasiri, R (corresponding author), Chulalongkorn Univ Hosp, Chulalongkorn Ctr Excellence Parkinson Dis & Rela, 1873 Rama 4 Rd, Bangkok 10330, Thailand.
EM rbh@chulapd.org
FU International Research Network grant [RDG5950152]; Chulalongkorn Academic Advancement Fund into Its 2nd Century Project of Chulalongkorn University; National Research Council of Thailand [GRB-APS-13-58-30-10]; Center of Excellence grant of Chulalongkorn University, Bangkok, Thailand
CR ALEXANDER NB, 1995, J AM GERIATR SOC, V43, P338, DOI 10.1111/j.1532-5415.1995.tb05804.x
   [Anonymous], 2017, PRINCIPLES PRACTICE, V0, P0
   Bhidayasiri R, 2017, PARKINSONISM RELAT D, V44, P124, DOI 10.1016/j.parkreldis.2017.08.010
   Bhidayasiri R, 2016, PARKINSONISM RELAT D, V33, PS36, DOI 10.1016/j.parkreldis.2016.11.016
   Bhidayasiri R, 2016, J REHABIL RES DEV, V53, P487, DOI 10.1682/JRRD.2015.04.0062
   Bhidayasiri R, 2016, PARKINSONISM RELAT D, V22, PS127, DOI 10.1016/j.parkreldis.2015.09.049
   Bhidayasiri R, 2015, PARKINSONISM RELAT D, V21, P1127, DOI 10.1016/j.parkreldis.2015.08.025
   Bhidayasiri R, 2014, J NEURAL TRANSM, V121, PS59, DOI 10.1007/s00702-014-1199-x
   Chaudhuri KR, 2012, EUR J NEUROL, V19, P105, DOI 10.1111/j.1468-1331.2011.03442.x
   Cubo E, 2001, ARCH NEUROL-CHICAGO, V58, P1379, DOI 10.1001/archneur.58.9.1379
   De Cock VC, 2015, SLEEP MED, V16, P1497, DOI 10.1016/j.sleep.2014.09.014
   deBoer AGEM, 1996, J NEUROL NEUROSUR PS, V61, P70, DOI 10.1136/jnnp.61.1.70
   Dhawan V, 2006, J NEUROL SCI, V248, P158, DOI 10.1016/j.jns.2006.05.004
   Ferreira JJ, 2013, EUR J NEUROL, V20, P5, DOI 10.1111/j.1468-1331.2012.03866.x
   Fox SH, 2011, MOVEMENT DISORD, V26, PS2, DOI 10.1002/mds.23829
   Gallagher DA, 2010, MOVEMENT DISORD, V25, P2493, DOI 10.1002/mds.23394
   Gershanik O, 2012, EUR J NEUROL, V19, P1502, DOI 10.1111/j.1468-1331.2011.03593.x
   Ghys L, 2011, EXPERT OPIN PHARMACO, V12, P1985, DOI 10.1517/14656566.2011.604031
   Giladi N, 2010, J NEURAL TRANSM, V117, P1395, DOI 10.1007/s00702-010-0506-4
   Grandas F, 2004, NEUROLOGY, V63, PS8, DOI 10.1212/WNL.63.8_suppl_3.S8
   Hatano T, 2009, J INT MED RES, V37, P717, DOI 10.1177/147323000903700315
   Högl B, 2010, MOVEMENT DISORD, V25, P2704, DOI 10.1002/mds.23190
   Högl B, 2003, NEUROPSYCHOPHARMACOL, V28, P1866, DOI 10.1038/sj.npp.1300250
   JANSEN ENH, 1988, CLIN NEUROL NEUROSUR, V90, P35, DOI 10.1016/S0303-8467(88)80007-6
   Kafri M, 2005, NEUROREHABILITATION, V20, P125
   Klingelhoefer L, 2016, EUR J NEUROL, V23, P1275, DOI 10.1111/ene.13015
   LAKKE JPWF, 1985, J NEUROL SCI, V69, P37, DOI 10.1016/0022-510X(85)90005-X
   LAKKE JPWF, 1984, CLIN NEUROL NEUROSUR, V86, P291, DOI 10.1016/0303-8467(84)90291-9
   LEEMAN AL, 1987, BRIT J CLIN PHARMACO, V24, P637, DOI 10.1111/j.1365-2125.1987.tb03223.x
   LEES AJ, 1988, CLIN NEUROPHARMACOL, V11, P512, DOI 10.1097/00002826-198812000-00004
   Levy G, 2005, ARCH NEUROL-CHICAGO, V62, P467, DOI 10.1001/archneur.62.3.467
   Louter M, 2015, J NEUROL NEUROSUR PS, V86, P32, DOI 10.1136/jnnp-2013-306851
   Louter M, 2013, SLEEP MED, V14, P668, DOI 10.1016/j.sleep.2013.03.010
   Louter M, 2012, J AM GERIATR SOC, V60, P1104, DOI 10.1111/j.1532-5415.2012.03966.x
   Morgenthaler T, 2007, SLEEP, V30, P519, DOI 10.1093/sleep/30.4.519
   Morris ME, 2000, PHYS THER, V80, P578, DOI 10.1093/ptj/80.6.578
   Mount J, 2009, PHYS OCCUP THER GERI, V27, P333, DOI 10.1080/02703180802560934
   Mount J, 2006, PHYS OCCUP THER GERI, V24, P27, DOI 10.1300/J148v24n03_03
   Nyholm D, 2010, CLIN NEUROPHARMACOL, V33, P181, DOI 10.1097/WNF.0b013e3181e70f7a
   PACCHETTI C, 1990, EUR NEUROL, V30, P319, DOI 10.1159/000117364
   Politis M., 2010, MOV DISORD, V25, P0
   Reichmann H., 2011, PARKINSONS DIS, V2011, P0
   Reuter I, 1999, ACTA NEUROL SCAND, V100, P163
   Ricciardi L, 2016, MOVEMENT DISORD, V31, P597, DOI 10.1002/mds.26564
   RICHTER RR, 1989, PHYS THER, V69, P63, DOI 10.1093/ptj/69.1.63
   Rizos A, 2014, PARKINSONISM RELAT D, V20, P1231, DOI 10.1016/j.parkreldis.2014.09.013
   Schulte EC, 2011, J NEUROL, V258, PS328, DOI 10.1007/s00415-011-5933-0
   Seppi K, 2011, MOVEMENT DISORD, V26, PS42, DOI 10.1002/mds.23884
   Shulman LM, 2002, PARKINSONISM RELAT D, V8, P193, DOI 10.1016/S1353-8020(01)00015-3
   Sixel-Döring F, 2011, NEUROLOGY, V77, P1048, DOI 10.1212/WNL.0b013e31822e560e
   Sommerauer M, 2015, PARKINSONISM RELAT D, V21, P1269, DOI 10.1016/j.parkreldis.2015.08.010
   Sringean J., 2017, MOV DISORD, V32, P0
   Sringean J, 2017, J NEUROL SCI, V373, P244, DOI 10.1016/j.jns.2016.12.045
   Sringean J, 2016, PARKINSONISM RELAT D, V23, P10, DOI 10.1016/j.parkreldis.2015.11.003
   Stack EL, 2006, MOVEMENT DISORD, V21, P1340, DOI 10.1002/mds.20944
   Steiger MJ, 1996, J NEUROL NEUROSUR PS, V61, P645, DOI 10.1136/jnnp.61.6.645
   Stocchi F, 2011, EUR J NEUROL, V18, P1373, DOI 10.1111/j.1468-1331.2011.03512.x
   Stocchi F, 1998, J NEUROL, V245, PS15, DOI 10.1007/PL00007731
   Trenkwalder C, 2011, MOVEMENT DISORD, V26, P644, DOI 10.1002/mds.23476
   Trenkwalder C, 2011, MOVEMENT DISORD, V26, P90, DOI 10.1002/mds.23441
   VANDENKERCHOVE M, 1993, ACTA NEUROL BELG, V93, P32
   WELLER C, 1992, AGE AGEING, V21, P189, DOI 10.1093/ageing/21.3.189
   Zhu K, 2016, PARKINSONISM RELAT D, V33, P51, DOI 10.1016/j.parkreldis.2016.09.010
   Zibetti M, 2013, ACTA NEUROL SCAND, V127, Pe28, DOI 10.1111/ane.12075
NR 64
TC 26
Z9 27
U1 0
U2 10
PU ELSEVIER SCI LTD
PI OXFORD
PA THE BOULEVARD, LANGFORD LANE, KIDLINGTON, OXFORD OX5 1GB, OXON, ENGLAND
SN 1353-8020
EI 1873-5126
J9 PARKINSONISM RELAT D
JI Parkinsonism Relat. Disord.
PD MAY 15
PY 2018
VL 50
IS 
BP 10
EP 18
DI 10.1016/j.parkreldis.2018.01.008
PG 9
WC Clinical Neurology
SC Neurosciences & Neurology
GA GH3AM
UT WOS:000433273100003
PM 29336905
DA 2024-02-03
ER

PT J
AU Samart, K
AF Samart, Kusuma
TI Non-motor symptoms in Thai Parkinson's disease patients: Prevalence and associated factors
SO NEUROLOGY ASIA
LA English
DT Article
DE Non-motor symptoms; Parkinson's disease; TU-NMSQuest; associated factors
ID dysfunction; dementia
AB Background & Objective: To identify the prevalence, pattern, associated factors of non-motor symptoms (NMS) in a cohort of Thai Parkinson's disease (PD) patients from the Surin province, Northeast Thailand. Methods: A cross-sectional study of 110 patients was conducted at neurological clinic in Surin Hospital from June to September 2017. NMS were assessed according to Thammasat University Non-Motor Symptoms Questionnaire 40 (TU-NMSQuest). The data on age, sex, duration and severity of disease, treatment and cognitive status were collected. All data were analyzed to determine the prevalence and factors that might correlate with severity of NMS. Results: All the PD patients have at least one NMS symptoms. Nocturia was the commonest symptom (81.8%), followed by insomnia (74.5%), pain (73.6%) and fatigue (71.8%). The number of NMS significantly increased with severity of disease, depression, duration of disease and dementia. Conclusion: All the PD patients in a cohort from rural Northeast Thailand have at least one NMS symptoms. TU-NMSQuest was found to be a useful instrument for screening NMS.
C1 [Samart, Kusuma] Surin Hosp, Dept Med, Nai Mueang 32000, Surin Province, Thailand.
RP Samart, K (corresponding author), Surin Hosp, Dept Med, Nai Mueang 32000, Surin Province, Thailand.
EM kusumasamart6365@gmail.com
CR Aarsland D, 2005, MOVEMENT DISORD, V20, P1255, DOI 10.1002/mds.20527
   Aarsland D, 2014, MOVEMENT DISORD, V29, P651, DOI 10.1002/mds.25873
   Antonini A, 2012, J NEUROL, V259, P2621, DOI 10.1007/s00415-012-6557-8
   Barton B, 2012, MOVEMENT DISORD, V27, P248, DOI 10.1002/mds.24059
   Bhidayasiri R, 2014, J NEURAL TRANSM, V121, PS59, DOI 10.1007/s00702-014-1199-x
   Bhidayasiri R, 2011, NEUROEPIDEMIOLOGY, V37, P222, DOI 10.1159/000334440
   Blackett H, 2009, PARKINSONISM RELAT D, V15, P81, DOI 10.1016/j.parkreldis.2007.10.016
   Chaudhuri KR, 2006, LANCET NEUROL, V5, P235, DOI 10.1016/S1474-4422(06)70373-8
   Ehrt U, 2010, J NEUROL NEUROSUR PS, V81, P160, DOI 10.1136/jnnp.2009.186239
   Gan J, 2014, J CLIN NEUROSCI, V21, P751, DOI 10.1016/j.jocn.2013.07.015
   Lim SY, 2010, MOV DISORD S1, V25, P222
   Lim SY, 2010, PARKINSONISM RELAT D, V16, P202
   Lolekha P, 2014, NEUROL ASIA, V19, P163
   Martinez-Martin P, 2011, MOVEMENT DISORD, V26, P399, DOI 10.1002/mds.23462
   Mekawichai P, 2016, NEUROL ASIA, V21, P41
   Mekawichai Pawut, 2013, JOURNAL OF THE MEDICAL ASSOCIATION OF THAILAND, V96, P440
   Schrag A, 2007, MOVEMENT DISORD, V22, P1077, DOI 10.1002/mds.21333
   Simuni T, 2008, ANN NEUROL, V64, PS65, DOI 10.1002/ana.21472
   Vongvaivanich K, 2014, J MED ASS THAI S2, V97, P0
   Yeo L, 2012, INT UROL NEPHROL, V44, P415, DOI 10.1007/s11255-011-9969-y
NR 20
TC 3
Z9 3
U1 0
U2 3
PU ASEAN NEUROLOGICAL ASSOC
PI KUALA LUMPUR
PA UNIV MALAYA MEDICAL CENTRE, NEUROLOGY LABORATORY, KUALA LUMPUR, 59100, MALAYSIA
SN 1823-6138
EI 
J9 NEUROL ASIA
JI Neurol. Asia
PD DEC 15
PY 2018
VL 23
IS 4
BP 327
EP 331
DI 
PG 5
WC Clinical Neurology
SC Neurosciences & Neurology
GA HG3AV
UT WOS:000454842400005
DA 2024-02-03
ER

PT J
AU Martino, JK
   Freelance, CB
   Willis, GL
AF Martino, Jessica K.
   Freelance, Christopher B.
   Willis, Gregory L.
TI The effect of light exposure on insomnia and nocturnal movement in Parkinson's disease: an open label, retrospective, longitudinal study
SO SLEEP MEDICINE
LA English
DT Article
DE Parkinson's disease; Insomnia; REM sleep behavior disorder; Light therapy
ID circadian secretion pattern; sleep disorders; bright light; melatonin secretion; double-blind; therapy; system; disturbances; deprivation; depression
AB Insomnia, hypersomnia and REM Sleep Behavior Disorder (RSBD) during sleep are major problems for patients suffering from Parkinson's disease (PD) but they are also used to predict its onset. While these secondary symptoms detract from the quality of life in PD patients, few treatment options are available due to limited efficacy or risk of complicating the treatment regimen. Light therapy (LT) has been suggested as a strategy for sleep disorders but it has only been implemented recently for use in PD. An open label, retrospective study was undertaken where PD patients had been undergoing LT, using polychromatic light, for four months to 15 years prior. It was found that 1 h exposure to light, just prior to retiring, significantly improved insomnia and reduced RSBD in as little as one month after commencing LT. In addition, the improvement was maintained as long as LT was continued over a four to six year period. The efficacy of LT in alleviating these sleep related conditions was not compromised by time since diagnosis or age of the patient. These results intimate the value of long term application of non-invasive techniques such as LT for treating sleep disorders in PD and justify further controlled trials on the long term efficacy of LT. (C) 2018 Elsevier B.V. All rights reserved.
C1 [Martino, Jessica K.; Freelance, Christopher B.; Willis, Gregory L.] Bronowski Clin, Bronowski Inst Behav Neurosci, Coliban Med Ctr, 19 Jennings St, Kyneton, Vic 3444, Australia.
   [Martino, Jessica K.] Cairnmillar Inst, Sch Psychol Counselling & Psychotherapy, 993 Burke Rd, Camberwell, Vic 3142, Australia.
   [Freelance, Christopher B.] Univ Melbourne, Sch BioSci, Parkville, Vic 3010, Australia.
C3 University of Melbourne
RP Willis, GL (corresponding author), Bronowski Clin, Bronowski Inst Behav Neurosci, Coliban Med Ctr, 19 Jennings St, Kyneton, Vic 3444, Australia.
EM director@bronowski.org
FU Bronowski Institute of Behavioural Neuroscience
CR Albers JA, 2017, SLEEP MED, V35, P41, DOI 10.1016/j.sleep.2017.03.026
   Amara AW, 2017, CURR TREAT OPTION NE, V19, P0, DOI 10.1007/s11940-017-0461-6
   [Anonymous], 2012, INT CLASS SLEEP DIS, V0, P0
   Artemenko AR, 1996, ZH NEVROPATOL PSIKH, V96, P63
   Askenasy JJM, 2001, PARKINSONISM RELAT D, V8, P123, DOI 10.1016/S1353-8020(01)00026-8
   Bordet R, 2003, CLIN NEUROPHARMACOL, V26, P65, DOI 10.1097/00002826-200303000-00005
   Boulamery A, 2010, CHRONOBIOL INT, V27, P251, DOI 10.3109/07420521003664213
   Braak H, 2017, J PARKINSON DIS, V7, PS73, DOI 10.3233/JPD-179001
   Breen DP, 2016, PARKINSONISM RELAT D, V29, P121, DOI 10.1016/j.parkreldis.2016.05.012
   Bruguerolle B, 2002, CLIN NEUROPHARMACOL, V25, P194, DOI 10.1097/00002826-200207000-00002
   Catala MD, 1997, EXP GERONTOL, V32, P553, DOI 10.1016/S0531-5565(96)00173-8
   Chahine LM, 2017, SLEEP MED REV, V35, P33, DOI 10.1016/j.smrv.2016.08.001
   Chung SJ, 2017, EUR J NEUROL, V24, P1314, DOI 10.1111/ene.13388
   Comella CL, 2007, MOVEMENT DISORD, V22, PS367, DOI 10.1002/mds.21682
   Datieva VK, 2013, ZH NEVROL PSIKHIATR, V113, P77
   Demet EM, 1999, PROG NEURO-PSYCHOPH, V23, P753
   Dowling GA, 2005, SLEEP MED, V6, P459, DOI 10.1016/j.sleep.2005.04.004
   DUBOCOVICH ML, 1983, NATURE, V306, P782, DOI 10.1038/306782a0
   DUVOISIN RC, 1987, CAN J NEUROL SCI, V14, P547
   FERTL E, 1993, J NEURAL TRANSM-PARK, V5, P227, DOI 10.1007/BF02257677
   FERTL E, 1991, J NEURAL TRANSM-PARK, V3, P41, DOI 10.1007/BF02251135
   Fifel K, 2014, JAMA NEUROL, V71, P1455, DOI 10.1001/jamaneurol.2014.2708
   Fifel K, 2014, J NEUROSCI, V34, P9179, DOI 10.1523/JNEUROSCI.1848-14.2014
   Gonzales KK, 2015, ANN NY ACAD SCI, V1349, P1, DOI 10.1111/nyas.12762
   Gulyani S, 2016, BASAL GANGLIA, V6, P165, DOI 10.1016/j.baga.2016.05.001
   Hauser RA, 2010, AM J MANAG CARE, V16, P0
   Jaunarajs KLE, 2011, NEUROSCI BIOBEHAV R, V35, P556, DOI 10.1016/j.neubiorev.2010.06.007
   Khan MA, 2017, B MENNINGER CLIN, V81, P53, DOI 10.1521/bumc.2017.81.1.53
   Klingelhoefer L, 2017, J NEURAL TRANSM, V124, P709, DOI 10.1007/s00702-017-1692-0
   KOHR RL, 1974, J EXP EDUC, V43, P61, DOI 10.1080/00220973.1974.10806305
   KOVACS GL, 1974, PHYSIOL BEHAV, V13, P349, DOI 10.1016/0031-9384(74)90087-0
   Kutscher SJ, 2014, CURR TREAT OPTION NE, V16, P0, DOI 10.1007/s11940-014-0304-7
   Li SY, 2017, NEUROSCI BULL, V33, P62, DOI 10.1007/s12264-016-0089-7
   LYNCH HJ, 1981, NEUROENDOCRINOLOGY, V33, P181, DOI 10.1159/000123226
   MARSH GG, 1973, J NEUROL NEUROSUR PS, V36, P925, DOI 10.1136/jnnp.36.6.925
   Mayer G, 2011, SLEEP MED REV, V15, P369, DOI 10.1016/j.smrv.2011.01.005
   McKenna D, 2017, MOVEMENT DISORD, V32, P636, DOI 10.1002/mds.27003
   Moller J Carsten, 2005, EXPERT REV NEUROTHER, V5, P581, DOI 10.1586/14737175.5.5.581
   Montagna P, 1997, EUR NEUROL, V38, P190, DOI 10.1159/000113373
   Neikrug AB, 2014, SLEEP MED, V15, P959, DOI 10.1016/j.sleep.2014.04.009
   Parkinson J., 1817, ESSAY SHAKING PALSY, V0, P0
   Paus S, 2007, MOVEMENT DISORD, V22, P1495, DOI 10.1002/mds.21542
   Porter B, 2008, EUR J NEUROL, V15, P50
   Postuma Ronald B, 2012, MOV DISORD, V27, P913, DOI 10.1002/mds.25037
   REITER RJ, 1966, ENDOCRINOLOGY, V79, P1168, DOI 10.1210/endo-79-6-1168
   Riverol M, 2014, NEUROBIOL DIS, V62, P250, DOI 10.1016/j.nbd.2013.09.014
   Rutten S, 2016, BMC PSYCHIATRY, V16, P0, DOI 10.1186/s12888-016-1050-z
   Rutten S, 2012, PARKINSONS DIS-US, V2012, P0, DOI 10.1155/2012/767105
   Bruin VMS, 2012, EUR NEUROL, V67, P257, DOI 10.1159/000335078
   Schapira AHV, 2017, NAT REV NEUROSCI, V18, P435, DOI 10.1038/nrn.2017.62
   Shamir E, 2001, ARCH GEN PSYCHIAT, V58, P1049, DOI 10.1001/archpsyc.58.11.1049
   Smolensky MH, 2016, CHRONOBIOL INT, V33, P1101, DOI 10.1080/07420528.2016.1184678
   Tabachnick B.G., 2012, PRACTICAL APPROACH U, V0, P0
   Tapias V, 2010, J NEUROSCI RES, V88, P420, DOI 10.1002/jnr.22201
   Terman M, 2007, SLEEP MED REV, V11, P497, DOI 10.1016/j.smrv.2007.06.003
   Videnovic A, 2017, MOVEMENT DISORD, V32, P659, DOI 10.1002/mds.26918
   Videnovic A, 2017, JAMA NEUROL, V74, P411, DOI 10.1001/jamaneurol.2016.5192
   Videnovic A, 2016, MOVEMENT DISORD, V31, P260, DOI 10.1002/mds.26509
   Videnovic A, 2013, EXP NEUROL, V243, P45, DOI 10.1016/j.expneurol.2012.08.018
   Vo Q, 2014, PARKINSONS DIS, V2014, P1
   Willis GL, 1999, PHYSIOL BEHAV, V66, P785, DOI 10.1016/S0031-9384(99)00023-2
   Willis GL, 2008, BRAIN RES, V1217, P119, DOI 10.1016/j.brainres.2008.03.083
   Willis GL, 2007, CHRONOBIOL INT, V24, P521, DOI 10.1080/07420520701420717
   Willis GL, 2014, SCI REP-UK, V4, P0, DOI 10.1038/srep03921
   Willis GL, 2012, REV NEUROSCIENCE, V23, P403, DOI 10.1515/revneuro-2012-0037
   Willis GL, 2012, REV NEUROSCIENCE, V23, P199, DOI 10.1515/revneuro-2011-0072
   Willis GL, 2008, REV NEUROSCIENCE, V19, P245
   Willison LD, 2013, EXP NEUROL, V243, P57, DOI 10.1016/j.expneurol.2013.01.014
   Wirz-Justice A., 2009, CHRONOTHERAPEUTICS A, V0, P0
   Wood LD, 2010, AM J GERIATR PHARMAC, V8, P294, DOI 10.1016/j.amjopharm.2010.08.002
NR 70
TC 31
Z9 33
U1 2
U2 16
PU ELSEVIER SCIENCE BV
PI AMSTERDAM
PA PO BOX 211, 1000 AE AMSTERDAM, NETHERLANDS
SN 1389-9457
EI 1878-5506
J9 SLEEP MED
JI Sleep Med.
PD APR 15
PY 2018
VL 44
IS 
BP 24
EP 31
DI 10.1016/j.sleep.2018.01.001
PG 8
WC Clinical Neurology
SC Neurosciences & Neurology
GA FZ2AW
UT WOS:000427379800005
PM 29530365
DA 2024-02-03
ER

PT J
AU Chen, LD
   Liu, CY
   Ye, ZN
   Wang, BD
   He, SB
AF Chen, Lindi
   Liu, Chunyan
   Ye, Zhinan
   Wang, Binda
   He, Songbin
TI Assessment of sleep quality using cardiopulmonary coupling analysis in patients with Parkinson's disease
SO BRAIN AND BEHAVIOR
LA English
DT Article
DE cardiopulmonary coupling analysis; Parkinson's disease; pittsburgh sleep quality index; sleep quality
ID neurobiology; insomnia
AB Objectives: To assess the sleep quality of patients with Parkinson's disease (PD) and evaluate the effect of cardiopulmonary coupling (CPC) analysis on sleep quality and its correlation with subjective complaints in patients with PD. Methods: Our study included 42 patients with PD and 30 healthy controls. CPC analysis and the Pittsburgh Sleep Quality Index (PSQI) were used to evaluate the sleep quality of subjects. Results: High-frequency coupling (HFC) and sleep efficiency were significantly lower in the PD than in the control group, whereas very low-frequency coupling (VLFC) and sleep latency were significantly higher in the PD than in the control group. PSQI scores were significantly higher in the PD than in the control group (all p < .05). The PSQI score showed a negative correlation with the HFC ratio in the PD group (r = -.478, p = .001). Factors related to the occurrence of PD with poor sleep quality were the unified Parkinson's disease rating scale (UPDRS) score and nocturia. Conclusions: The sleep quality of patients with PD was generally decreased. CPC analysis can reflect the subjective sleep quality of patients with PD and serve as an effective sleep monitoring tool.
C1 [Chen, Lindi; Wang, Binda; He, Songbin] Wenzhou Med Univ, Zhoushan Hosp, Dept Neurol, Zhoushan, Peoples R China.
   [Liu, Chunyan] Huzhou Cent Hosp, Dept Crit Care Med, Huzhou, Peoples R China.
   [Ye, Zhinan] Taizhou Municipal Hosp, Dept Neurol, Taizhou, Peoples R China.
C3 Wenzhou Medical University; Huzhou University; Taizhou University
RP He, SB (corresponding author), Zhoushan Hosp, Dept Neurol, Zhoushan City, Zhejiang, Peoples R China.
EM 1998hsb@163.com
FU Department of Health and Family Planning Bureau of Zhoushan City, Zhejiang Province, China [2014A17]
CR American Psychiatric Association, 1994, DIAGN STAT MAN MENT, V0, P0
   Armitage R, 1997, DEPRESS ANXIETY, V5, P97, DOI 10.1002/(SICI)1520-6394(1997)5:2<97::AID-DA6>3.0.CO;2-2
   Berry R, 2015, THE AASM MANUAL FOR THE SCORING OF SLEEP AND ASSOCIATED EVENTS RULES, V0, P0
   Buysse DJ, 2006, SLEEP, V29, P1155, DOI 10.1093/sleep/29.9.1155
   de Lecea L, 2005, FEBS J, V272, P5675, DOI 10.1111/j.1742-4658.2005.04981.x
   Dorsey ER, 2007, NEUROLOGY, V68, P384, DOI 10.1212/01.wnl.0000247740.47667.03
   Fahn S, 2007, PRINCIPLES PRACTICE, V0, P0, DOI DOI 10. 1016/B978-0-443-07941-2. 50023-1
   Feige B, 2008, J SLEEP RES, V17, P180, DOI 10.1111/j.1365-2869.2008.00651.x
   Gjerstad MD, 2007, J NEUROL NEUROSUR PS, V78, P476, DOI 10.1136/jnnp.2006.100370
   Högl B, 2010, MOVEMENT DISORD, V25, P2704, DOI 10.1002/mds.23190
   Krack P, 1998, BRAIN, V121, P451, DOI 10.1093/brain/121.3.451
   LEES AJ, 1988, CLIN NEUROPHARMACOL, V11, P512, DOI 10.1097/00002826-198812000-00004
   Liu C., 2017, BRAIN BEHAV, V7, P0
   LOZANO AM, 1995, LANCET, V346, P1383, DOI 10.1016/S0140-6736(95)92404-3
   Monti JM, 2008, PROG BRAIN RES, V172, P625, DOI 10.1016/S0079-6123(08)00929-1
   Moore RY, 1997, ANNU REV MED, V48, P253, DOI 10.1146/annurev.med.48.1.253
   Nofzinger EA, 2004, AM J PSYCHIAT, V161, P2126, DOI 10.1176/appi.ajp.161.11.2126
   Rechtschaffen A, 1968, MANUAL STANDARDIZED, V0, P0
   Roepke SK, 2010, INDIAN J MED RES, V131, P302
   Siegel JM, 2009, SEMIN NEUROL, V29, P277, DOI 10.1055/s-0029-1237118
   Thannickal TC, 2007, BRAIN, V130, P1586, DOI 10.1093/brain/awm097
   Thomas RJ, 2005, SLEEP, V28, P1151, DOI 10.1093/sleep/28.9.1151
   Thomas RJ, 2010, SLEEP MED, V11, P497, DOI 10.1016/j.sleep.2009.09.003
   Thomas RJ, 2009, SLEEP, V32, P897
   Yang AC, 2011, PSYCHOPHYSIOLOGY, V48, P285, DOI 10.1111/j.1469-8986.2010.01060.x
NR 25
TC 9
Z9 9
U1 1
U2 9
PU WILEY
PI HOBOKEN
PA 111 RIVER ST, HOBOKEN, NJ 07030 USA
SN 2162-3279
EI 
J9 BRAIN BEHAV
JI Brain Behav.
PD MAY 15
PY 2018
VL 8
IS 5
BP 
EP 
DI 10.1002/brb3.970
PG 6
WC Behavioral Sciences; Neurosciences
SC Behavioral Sciences; Neurosciences & Neurology
GA GF4YN
UT WOS:000431970500018
PM 29761019
DA 2024-02-03
ER

PT J
AU Videnovic, A
AF Videnovic, Aleksandar
TI Disturbances of Sleep and Alertness in Parkinson's Disease
SO CURRENT NEUROLOGY AND NEUROSCIENCE REPORTS
LA English
DT Review
DE Parkinson's disease; Sleep; Excessive daytime sleepiness; REM sleep behavior disorder, circadian rhythm disorder
ID restless legs syndrome; eye-movement sleep; disorder screening questionnaire; quality-of-life; excessive daytime sleepiness; placebo-controlled trial; rem-sleep; behavior disorder; double-blind; nonmotor symptoms
AB Parkinson's disease (PD) is the second most common neurodegenerative disorder. Sleep dysfunction is one of the most common non-motor manifestations of PD that has gained significant interest over the past two decades due to its impact on the daily lives of PD patients, poorly understood mechanisms, and limited treatment options. In this review, we discuss the most common sleep disorders in PD and present recent investigations that have broadened our understanding of the epidemiology, clinical manifestations, diagnosis, and treatment of disturbed sleep and alertness in PD. The etiology of impaired sleep-wake cycles in PD is multifactorial. Sleep dysfunction in PD encompasses insomnia, REM sleep behavior disorder, sleep-disordered breathing, restless legs syndrome, and circadian dysregulation. Despite the high prevalence of sleep dysfunction in PD, evidence supporting the efficacy of treatment strategies is limited. We are at the opportune time to advance our understanding of sleep dysfunction in PD, which will hopefully lead to mechanisms-driven interventions for better sleep and allow us to approach sleep as a modifiable therapeutic target for other non-motor and motor manifestations in PD.
C1 [Videnovic, Aleksandar] Massachusetts Gen Hosp, Movement Disorders Unit, Boston, MA 02114 USA.
   [Videnovic, Aleksandar] Harvard Med Sch, Div Sleep Med, Boston, MA 02115 USA.
   [Videnovic, Aleksandar] MGH Neurol Clin Res Inst, 165 Cambridge St,Suite 600, Boston, MA 02446 USA.
C3 Harvard University; Massachusetts General Hospital; Harvard University; Harvard Medical School
RP Videnovic, A (corresponding author), Massachusetts Gen Hosp, Movement Disorders Unit, Boston, MA 02114 USA.; Videnovic, A (corresponding author), Harvard Med Sch, Div Sleep Med, Boston, MA 02115 USA.; Videnovic, A (corresponding author), MGH Neurol Clin Res Inst, 165 Cambridge St,Suite 600, Boston, MA 02446 USA.
EM avidenovic@mgh.harvard.edu
FU National Institutes of Health [R01NS099055 02]
CR Abbott RD, 2005, NEUROLOGY, V65, P1442, DOI 10.1212/01.wnl.0000183056.89590.0d
   Adler CH, 2003, MOVEMENT DISORD, V18, P287, DOI 10.1002/mds.10390
   Airagnes G, 2016, CURR PSYCHIAT REP, V18, P0, DOI 10.1007/s11920-016-0727-9
   Allen RP, 2014, SLEEP MED, V15, P860, DOI 10.1016/j.sleep.2014.03.025
   Allen RP, 2014, NEW ENGL J MED, V370, P621, DOI 10.1056/NEJMoa1303646
   Allen RP, 2003, SLEEP MED, V4, P101, DOI 10.1016/S1389-9457(03)00010-8
   Amara Amy W, 2011, THER ADV NEUROL DISORD, V4, P15, DOI 10.1177/1756285610392446
   Anang JBM, 2017, J PARKINSON DIS, V7, P159, DOI 10.3233/JPD-160925
   Aurora RN, 2010, J CLIN SLEEP MED, V6, P85
   Berg D, 2015, MOVEMENT DISORD, V30, P1600, DOI 10.1002/mds.26431
   Bliwise DL, 2013, PARKINSONISM RELAT D, V19, P101, DOI 10.1016/j.parkreldis.2012.08.003
   Boeve BF, 2007, BRAIN, V130, P2770, DOI 10.1093/brain/awm056
   Boeve BF, 2013, SLEEP MED, V14, P754, DOI 10.1016/j.sleep.2012.10.015
   Boeve BF, 2013, J CLIN SLEEP MED, V9, P471, DOI 10.5664/jcsm.2670
   Boeve BF, 2011, SLEEP MED, V12, P445, DOI 10.1016/j.sleep.2010.12.009
   Bolitho SJ, 2014, MOVEMENT DISORD, V29, P736, DOI 10.1002/mds.25832
   Bolitho SJ, 2013, PLOS ONE, V8, P0, DOI 10.1371/journal.pone.0081233
   Brooks PL, 2011, J NEUROSCI, V31, P7111, DOI 10.1523/JNEUROSCI.0347-11.2011
   Busková J, 2011, J NEUROL, V258, P2254, DOI 10.1007/s00415-011-6109-7
   Chahine LM, 2016, PARKINSONISM RELAT D, V27, P102, DOI 10.1016/j.parkreldis.2016.03.006
   Chahine LM, 2011, PARKINSONISM RELAT D, V17, P208, DOI 10.1016/j.parkreldis.2010.11.017
   Chahine LM, 2017, SLEEP MED REV, V35, P33, DOI 10.1016/j.smrv.2016.08.001
   Chahine LM, 2013, MOVEMENT DISORD, V28, P1146, DOI 10.1002/mds.25438
   Chaudhuri KR, 2006, MOVEMENT DISORD, V21, P916, DOI 10.1002/mds.20844
   Chung S, 2013, J CLIN SLEEP MED, V9, P1131, DOI 10.5664/jcsm.3150
   Covassin N, 2012, J NEUROL SCI, V316, P131, DOI 10.1016/j.jns.2012.01.004
   De Cock VC, 2012, MOVEMENT DISORD, V27, P743, DOI 10.1002/mds.24969
   Di Giacopo R, 2012, MOVEMENT DISORD, V27, P559, DOI 10.1002/mds.24909
   Dobkin RD, 2011, AM J GERIAT PSYCHIAT, V19, P222, DOI 10.1097/JGP.0b013e3181e448f7
   Driver-Dunckley E, 2006, MOVEMENT DISORD, V21, P1287, DOI 10.1002/mds.20911
   Duncan GW, 2014, MOVEMENT DISORD, V29, P195, DOI 10.1002/mds.25664
   Ejaz AA, 2006, EUR J INTERN MED, V17, P417, DOI 10.1016/j.ejim.2006.02.020
   Fantini ML, 2011, SLEEP, V34, P619
   Fereshtehnejad SM, 2015, ACTA NEUROL SCAND, V131, P211, DOI 10.1111/ane.12307
   Frauscher B, 2007, MOVEMENT DISORD, V22, P1464, DOI 10.1002/mds.21561
   Frauscher B, 2012, MOVEMENT DISORD, V27, P1673, DOI 10.1002/mds.25223
   Fronczek R, 2008, BRAIN, V131, P0, DOI 10.1093/brain/awm222
   Frucht S, 1999, NEUROLOGY, V52, P1908, DOI 10.1212/WNL.52.9.1908
   Gagnon JF, 2006, NEUROLOGY, V67, P742, DOI 10.1212/01.wnl.0000233926.47469.73
   Garcia-Borreguero D, 2014, SLEEP, V37, P635, DOI 10.5665/sleep.3558
   García-Lorenzo D, 2013, BRAIN, V136, P2120, DOI 10.1093/brain/awt152
   Gjerstad MD, 2008, J NEUROL NEUROSUR PS, V79, P387, DOI 10.1136/jnnp.2007.116830
   Gjerstad MD, 2007, J NEUROL NEUROSUR PS, V78, P476, DOI 10.1136/jnnp.2006.100370
   Gjerstad MD, 2011, NEUROLOGY, V77, P1941, DOI 10.1212/WNL.0b013e31823a0cc8
   Gong Y, 2016, ZHONGHUA NEI KE ZA ZHI, V55, P515, DOI 10.3760/cma.j.issn.0578-1426.2016.07.006
   Gong Y, 2014, SLEEP MED, V15, P647, DOI 10.1016/j.sleep.2013.12.021
   Harmell AL, 2016, SLEEP MED, V21, P28, DOI 10.1016/j.sleep.2016.01.001
   Hartmann A, 1997, NEUROBIOL AGING, V18, P285, DOI 10.1016/S0197-4580(97)80309-0
   Högl B, 2017, SOMNOLOGIE, V21, PS1, DOI 10.1007/s11818-016-0048-6
   Högl B, 2002, SLEEP, V25, P905
   Howell MJ, 2011, J CLIN SLEEP MED, V7, P639, DOI 10.5664/jcsm.1470
   Humbert M, 2017, NPJ PARKINSONS DIS, V3, P0, DOI 10.1038/s41531-017-0027-z
   Iranzo A, 2014, PLOS ONE, V9, P0, DOI 10.1371/journal.pone.0089741
   Kang SH, 2013, SLEEP, V36, P1147, DOI 10.5665/sleep.2874
   Körner Y, 2004, MOVEMENT DISORD, V19, P1298, DOI 10.1002/mds.20163
   Kunz D, 2010, J SLEEP RES, V19, P591, DOI 10.1111/j.1365-2869.2010.00848.x
   Kushida CA, 2009, NEUROLOGY, V72, P439, DOI 10.1212/01.wnl.0000341770.91926.cc
   Kushida CA, 2009, SLEEP, V32, P159, DOI 10.1093/sleep/32.2.159
   Kwon DY, 2010, MOVEMENT DISORD, V25, P1373, DOI 10.1002/mds.23066
   Lahut S, 2014, NEUROGENETICS, V15, P189, DOI 10.1007/s10048-014-0407-z
   Lee DO, 2011, J CLIN SLEEP MED, V7, P279, DOI 10.5664/JCSM.1074
   Li SX, 2010, SLEEP MED, V11, P43, DOI 10.1016/j.sleep.2009.06.008
   Linke R, 2004, MOVEMENT DISORD, V19, P1158, DOI 10.1002/mds.20226
   Ma JF, 2012, SLEEP MED, V13, P58, DOI 10.1016/j.sleep.2011.03.021
   Martinez-Martin P, 2008, MOVEMENT DISORD, V23, P1681, DOI 10.1002/mds.22110
   Matsui H, 2007, PARKINSONISM RELAT D, V13, P174, DOI 10.1016/j.parkreldis.2006.10.005
   McCarter SJ, 2013, SLEEP MED, V14, P237, DOI 10.1016/j.sleep.2012.09.018
   Medicine AAoS, 2014, INTERNATIONAL CLASSIFICATION OF SLEEP DISORDERS, Vthird, P0
   Moccia M, 2016, SLEEP, V39, P405, DOI 10.5665/sleep.5452
   Neikrug AB, 2014, SLEEP, V37, P177, DOI 10.5665/sleep.3332
   Neikrug AB, 2013, J CLIN SLEEP MED, V9, P1119, DOI 10.5664/jcsm.3148
   Nomura T, 2011, SLEEP MED, V12, P711, DOI 10.1016/j.sleep.2011.01.015
   Oertel WH, 2010, SLEEP MED, V11, P848, DOI 10.1016/j.sleep.2010.02.014
   Oh YS, 2014, J NEUROL SCI, V344, P186, DOI 10.1016/j.jns.2014.06.056
   Ondo WG, 2005, J NEUROL NEUROSUR PS, V76, P1636, DOI 10.1136/jnnp.2005.065870
   Ozdilek B, 2012, J NEUROPSYCH CLIN N, V24, P478, DOI 10.1176/appi.neuropsych.11100315
   Pandey S, 2016, CLIN NEUROL NEUROSUR, V148, P29, DOI 10.1016/j.clineuro.2016.06.014
   Paus S, 2007, MOVEMENT DISORD, V22, P1495, DOI 10.1002/mds.21542
   Pierantozzi M, 2016, SLEEP MED, V21, P140, DOI 10.1016/j.sleep.2016.01.016
   Plomhause L, 2013, SLEEP MED, V14, P1035, DOI 10.1016/j.sleep.2013.04.018
   Postuma RB, 2009, NEUROLOGY, V72, P1296, DOI 10.1212/01.wnl.0000340980.19702.6e
   Postuma RB, 2008, MOVEMENT DISORD, V23, P1665, DOI 10.1002/mds.22099
   Postuma RB, 2017, NEUROLOGY, V89, P310, DOI 10.1212/WNL.0000000000004163
   Postuma RB, 2016, NAT REV NEUROL, V12, P622, DOI 10.1038/nrneurol.2016.152
   Postuma RB, 2015, ANN NEUROL, V77, P830, DOI 10.1002/ana.24385
   Postuma RB, 2012, MOVEMENT DISORD, V27, P720, DOI 10.1002/mds.24939
   Qin ZH, 2009, PARKINSONISM RELAT D, V15, P767, DOI 10.1016/j.parkreldis.2009.05.011
   Richard IH, 2012, NEUROLOGY, V78, P1229, DOI 10.1212/WNL.0b013e3182516244
   Romenets SR, 2013, PARKINSONISM RELAT D, V19, P670, DOI 10.1016/j.parkreldis.2013.03.003
   Ryu JH, 2011, PARKINSONISM RELAT D, V17, P201, DOI 10.1016/j.parkreldis.2010.11.014
   Scaglione C, 2005, NEUROL SCI, V25, P316, DOI 10.1007/s10072-004-0364-7
   Schenck CH, 1996, NEUROLOGY, V46, P388, DOI 10.1212/WNL.46.2.388
   SCHENCK CH, 1986, SLEEP, V9, P293, DOI 10.1093/sleep/9.2.293
   Seppi K, 2011, MOVEMENT DISORD, V26, PS42, DOI 10.1002/mds.23884
   Shin HY, 2013, PARKINSONISM RELAT D, V19, P355, DOI 10.1016/j.parkreldis.2012.09.009
   Simuni T, 2015, MOVEMENT DISORD, V30, P1371, DOI 10.1002/mds.26248
   Sixel-Döring F, 2014, SLEEP, V37, P431, DOI 10.5665/sleep.3468
   Sixel-Döring F, 2011, NEUROLOGY, V77, P1048, DOI 10.1212/WNL.0b013e31822e560e
   Sixel-Döring F, 2011, J CLIN SLEEP MED, V7, P75
   Stiasny-Kolster K, 2004, MOVEMENT DISORD, V19, P1432, DOI 10.1002/mds.20251
   Stiasny-Kolster K, 2007, MOVEMENT DISORD, V22, P2386, DOI 10.1002/mds.21740
   Stiasny-Kolster K, 2015, SLEEP MED, V16, P186, DOI 10.1016/j.sleep.2014.08.014
   Suzuki K, 2007, NEUROPSYCHOBIOLOGY, V56, P172, DOI 10.1159/000119735
   Suzuki K, 2017, J NEUROL SCI, V380, P230, DOI 10.1016/j.jns.2017.07.045
   Suzuki K, 2009, PARKINSONISM RELAT D, V15, P15, DOI 10.1016/j.parkreldis.2008.02.002
   Thannickal TC, 2007, BRAIN, V130, P1586, DOI 10.1093/brain/awm097
   Trenkwalder C, 2011, MOVEMENT DISORD, V26, P644, DOI 10.1002/mds.23476
   Trenkwalder C, 2011, MOVEMENT DISORD, V26, P90, DOI 10.1002/mds.23441
   Valko PO, 2014, PLOS ONE, V9, P0, DOI 10.1371/journal.pone.0100828
   van Maanen A, 2016, SLEEP MED REV, V29, P52, DOI 10.1016/j.smrv.2015.08.009
   Vendette M, 2007, NEUROLOGY, V69, P1843, DOI 10.1212/01.wnl.0000278114.14096.74
   Verbaan D, 2007, NEUROLOGY, V69, P333, DOI 10.1212/01.wnl.0000266593.50534.e8
   Videnovic A, 2017, MOVEMENT DISORD, V32, P659, DOI 10.1002/mds.26918
   Videnovic A, 2017, JAMA NEUROL, V74, P411, DOI 10.1001/jamaneurol.2016.5192
   Videnovic A, 2016, MOVEMENT DISORD, V31, P260, DOI 10.1002/mds.26509
   Videnovic A, 2014, NAT REV NEUROL, V10, P683, DOI 10.1038/nrneurol.2014.206
   Videnovic A, 2011, NEUROLOGY, V76, P0
   Vilensky JA, 2011, NEUROL SCI, V32, P343, DOI 10.1007/s10072-011-0487-6
   Walters AS, 2009, CLIN NEUROPHARMACOL, V32, P311, DOI 10.1097/WNF.0b013e3181b3ab16
   Walters AS, 2003, SLEEP MED, V4, P121, DOI 10.1016/S1389-9457(02)00258-7
   Walters AS, 2004, MOVEMENT DISORD, V19, P1414, DOI 10.1002/mds.20257
   WALTERS AS, 1995, MOVEMENT DISORD, V10, P634, DOI 10.1002/mds.870100517
   Whitehead DL, 2008, MOVEMENT DISORD, V23, P1137, DOI 10.1002/mds.22057
   Wienecke M, 2012, J SLEEP RES, V21, P710, DOI 10.1111/j.1365-2869.2012.01027.x
   Willis GL, 2007, CHRONOBIOL INT, V24, P521, DOI 10.1080/07420520701420717
   Willison LD, 2013, EXP NEUROL, V243, P57, DOI 10.1016/j.expneurol.2013.01.014
   Winkelman JW, 2006, NEUROLOGY, V67, P1034, DOI 10.1212/01.wnl.0000231513.23919.a1
   Wu YH, 2015, PLOS ONE, V10, P0, DOI 10.1371/journal.pone.0130282
   Yang H, 2012, NURS HEALTH SCI, V14, P458, DOI 10.1111/j.1442-2018.2012.00711.x
   Yeh NC, 2016, MEDICINE, V95, P0, DOI 10.1097/MD.0000000000002293
   Zhang J, 2017, BMC NEUROL, V17, P0, DOI 10.1186/s12883-017-0795-4
   Zhang JY, 2015, SLEEP MED, V16, P181, DOI 10.1016/j.sleep.2014.09.015
NR 139
TC 18
Z9 19
U1 2
U2 17
PU SPRINGER
PI NEW YORK
PA ONE NEW YORK PLAZA, SUITE 4600, NEW YORK, NY, UNITED STATES
SN 1528-4042
EI 1534-6293
J9 CURR NEUROL NEUROSCI
JI Curr. Neurol. Neurosci. Rep.
PD JUN 15
PY 2018
VL 18
IS 6
BP 
EP 
DI 10.1007/s11910-018-0838-2
PG 13
WC Clinical Neurology; Neurosciences
SC Neurosciences & Neurology
GA GH0IQ
UT WOS:000433086100003
PM 29675716
DA 2024-02-03
ER

PT J
AU Kurcova, S
   Bardon, J
   Vastik, M
   Vecerkova, M
   Frolova, M
   Hvizdosova, L
   Nevrly, M
   Mensikova, K
   Otruba, P
   Krahulik, D
   Kurca, E
   Sivak, S
   Zapletalova, J
   Kanovsky, P
AF Kurcova, Sandra
   Bardon, Jan
   Vastik, Miroslav
   Vecerkova, Marketa
   Frolova, Monika
   Hvizdosova, Lenka
   Nevrly, Martin
   Mensikova, Katerina
   Otruba, Pavel
   Krahulik, David
   Kurca, Egon
   Sivak, Stefan
   Zapletalova, Jana
   Kanovsky, Petr
TI Bilateral subthalamic deep brain stimulation initial impact on nonmotor and motor symptoms in Parkinson's disease An open prospective single institution study
SO MEDICINE
LA English
DT Article
DE deep brain stimulation; nonmotor symptoms; subthalamic nucleus
ID autonomic dysfunction; validation; nucleus; sleep; apomorphine; instrument; levodopa; scale
AB Numerous studies document significant improvement in motor symptoms in patients with Parkinson's disease (PD) after deep brain stimulation of the subthalamic nucleus (STN-DBS). However, little is known about the initial effects of STN-DBS on nonmotor domains. Our objective was to elucidate the initial effects of STN-DBS on non-motor and motor symptoms in PD patients in a 4-month follow-up. This open prospective study followed 24 patients with PD who underwent STN-DBS. The patients were examined using dedicated rating scales preoperatively and at 1 and 4 months following STN-DBS to determine initial changes in motor and nonmotor symptoms. Patients at month 1 after STN-DBS had significantly reduced the Parkinson's disease Questionnaire scores (P=.018) and Scales for Outcomes in Parkinson's disease - Autonomic scores (P=.002); these scores had increased at Month 4 after DBS-STN. Nonmotor Symptoms Scale for Parkinson's Disease had improved significantly at Month 1 (P<.001); at Month 4, it remained significantly lower than before stimulation (P=.036). There was no significant difference in The Parkinson's Disease Sleep Scaleat Month 1 and significant improvement at Month 4 (P=.026). There were no significant changes in The Female Sexual Function Index or International Index of Erectile Function. Movement Disorder Society Unified Parkinson's Disease Rating Scale, Part III scores show significant improvements at Month 1 (P<.001) and at Month 4 (P<.001). STN-DBS in patients with advanced PD clearly improves not only motor symptoms, but also several domains of nonmotor functions, namely sleep, autonomic functions and quality of life quickly following the start of stimulation.
C1 [Kurcova, Sandra; Bardon, Jan; Vastik, Miroslav; Vecerkova, Marketa; Frolova, Monika; Hvizdosova, Lenka; Nevrly, Martin; Mensikova, Katerina; Otruba, Pavel; Kanovsky, Petr] Palacky Univ Olomouc, Univ Hosp, Dept Neurol, Olomouc, Czech Republic.
   [Krahulik, David] Palacky Univ Olomouc, Univ Hosp, Dept Neurosurg, Olomouc, Czech Republic.
   [Krahulik, David] Palacky Univ Olomouc, Fac Med & Dent, Olomouc, Czech Republic.
   [Kurca, Egon; Sivak, Stefan] Comenius Univ, Jessenius Fac Med Martin, Clin Neurol, Bratislava, Slovakia.
   [Kurca, Egon; Sivak, Stefan] Univ Hosp Martin, Martin, Slovakia.
   [Zapletalova, Jana] Palacky Univ Olomouc, Fac Med & Dent, Dept Biostat, Olomouc, Czech Republic.
C3 University Hospital Olomouc; Palacky University Olomouc; Palacky University Olomouc; University Hospital Olomouc; Palacky University Olomouc; Comenius University Bratislava; Palacky University Olomouc
RP Kurcova, S (corresponding author), Palacky Univ Olomouc, Univ Hosp, Dept Neurol, Olomouc, Czech Republic.; Kurcova, S (corresponding author), Palacky Univ, Med Sch, Dept Neurol, IP Pavlova 6, Olomouc 77520, Czech Republic.; Kurcova, S (corresponding author), Univ Hosp Olomouc, IP Pavlova 6, Olomouc 77520, Czech Republic.
EM sandrakurcova@gmail.com
FU RVO-FNOL;  [IGA_LF_2016_033]
CR Basiago A, 2016, BRAIN SCI, V6, P0, DOI 10.3390/brainsci6030033
   Castelli L, 2004, J NEUROL NEUROSUR PS, V75, P1260, DOI 10.1136/jnnp.2003.034579
   Chaudhuri KR, 2007, MOVEMENT DISORD, V22, P1901, DOI 10.1002/mds.21596
   Chaudhuri KR, 2002, J NEUROL NEUROSUR PS, V73, P629, DOI 10.1136/jnnp.73.6.629
   CHRISTENSON GA, 1994, J CLIN PSYCHIAT, V55, P5
   Cury RG, 2016, PAIN, V157, P2758, DOI 10.1097/j.pain.0000000000000697
   Dafsari HS, 2016, BRAIN STIMUL, V9, P78, DOI 10.1016/j.brs.2015.08.005
   Eugster L, 2016, PARKINSONISM RELAT D, V32, P12, DOI 10.1016/j.parkreldis.2016.08.006
   Evatt ML, 2009, MOVEMENT DISORD, V24, P635, DOI 10.1002/mds.22260
   Faggiani E, 2017, PROG NEUROBIOL, V151, P139, DOI 10.1016/j.pneurobio.2016.07.003
   Fahn S, 1987, RECENT DEV PARKINSON, V2, P153, DOI 10.1016/S1779-0123(06)74622-8
   Ruiz PJG, 2006, MOVEMENT DISORD, V21, P727, DOI 10.1002/mds.20852
   Goetz CG, 2008, MOVEMENT DISORD, V23, P2129, DOI 10.1002/mds.22340
   Halim A, 2011, J CLIN NEUROSCI, V18, P804, DOI 10.1016/j.jocn.2010.10.015
   Ineichen C, 2016, BRAIN SCI, V6, P0, DOI 10.3390/brainsci6030040
   Jenkinson C, 1997, AGE AGEING, V26, P353, DOI 10.1093/ageing/26.5.353
   Kanovsky P, 2002, MOVEMENT DISORD, V17, P188, DOI 10.1002/mds.1276
   Keitel A, 2013, BEHAV BRAIN RES, V250, P199, DOI 10.1016/j.bbr.2013.04.051
   Ludwig J, 2007, J NEUROL NEUROSUR PS, V78, P742, DOI 10.1136/jnnp.2006.103739
   Merlino G, 2014, SLEEP MED, V15, P637, DOI 10.1016/j.sleep.2013.12.016
   Merola A, 2017, J NEUROL, V264, P40, DOI 10.1007/s00415-016-8314-x
   Nassery A, 2016, CURR NEUROL NEUROSCI, V16, P0, DOI 10.1007/s11910-016-0690-1
   Noyce AJ, 2016, J NEUROL NEUROSUR PS, V87, P871, DOI 10.1136/jnnp-2015-311890
   PETO V, 1995, QUAL LIFE RES, V4, P241, DOI 10.1007/BF02260863
   Pfeiffer RF, 2016, PARKINSONISM RELAT D, V22, PS119, DOI 10.1016/j.parkreldis.2015.09.004
   Pohanka M, 2004, EUR J NEUROL, V11, P483, DOI 10.1111/j.1468-1331.2004.00820.x
   Rodriguez-Blazquez C, 2010, EUR J NEUROL, V17, P194, DOI 10.1111/j.1468-1331.2009.02788.x
   Rosen R, 2000, J SEX MARITAL THER, V26, P191, DOI 10.1080/009262300278597
   Rosen RC, 1997, J UROLOGY, V49, P822, DOI 10.1016/S0090-4295(97)00238-0
   Sauerbier A, 2014, BRIT J HOSP MED, V75, P18, DOI 10.12968/hmed.2014.75.1.18
   Timmermann L, 2015, LANCET NEUROL, V14, P693, DOI 10.1016/S1474-4422(15)00087-3
   Tykocki T, 2010, NEUROL NEUROCHIR POL, V44, P277
   Visser M, 2004, MOVEMENT DISORD, V19, P1306, DOI 10.1002/mds.20153
   Wolz M, 2012, PARKINSONISM RELAT D, V18, P994, DOI 10.1016/j.parkreldis.2012.05.011
NR 36
TC 17
Z9 19
U1 1
U2 10
PU LIPPINCOTT WILLIAMS & WILKINS
PI PHILADELPHIA
PA TWO COMMERCE SQ, 2001 MARKET ST, PHILADELPHIA, PA 19103 USA
SN 0025-7974
EI 1536-5964
J9 MEDICINE
JI Medicine (Baltimore)
PD FEB 15
PY 2018
VL 97
IS 5
BP 
EP 
DI 10.1097/MD.0000000000009750
PG 5
WC Medicine, General & Internal
SC General & Internal Medicine
GA GA8CO
UT WOS:000428565900022
PM 29384860
DA 2024-02-03
ER

PT J
AU Mao, CJ
   Yang, YP
   Chen, JP
   Wang, F
   Chen, J
   Zhang, JR
   Zhang, HJ
   Zhuang, S
   Xiong, YT
   Gu, CC
   Yuan, W
   Huang, JY
   Fay, A
   Zhong, CK
   Liu, CF
AF Mao, Cheng-jie
   Yang, Ya-ping
   Chen, Ju-ping
   Wang, Fen
   Chen, Jing
   Zhang, Jin-ru
   Zhang, Hui-jun
   Zhuang, Sheng
   Xiong, Yi-tong
   Gu, Chen-chen
   Yuan, Wen
   Huang, Juan-ying
   Fay, Alexander
   Zhong, Chong-ke
   Liu, Chun-feng
TI Poor nighttime sleep is positively associated with dyskinesia in Parkinson's disease patients
SO PARKINSONISM & RELATED DISORDERS
LA English
DT Article
DE Parkinson's disease; Dyskinesia; Sleep disorder
ID levodopa-induced dyskinesia; quality-of-life; motor fluctuations; progression; management; disorders; features; scale
AB Background: Dyskinesia is a troublesome complication of long-term dopaminergic medications in Parkinson's disease (PD) patients. Many factors are reported to be associated with dyskinesia in PD. Objective: To investigate the association between sleep quality and dyskinesia in patients with PD. Methods: Four hundred twenty-five patients with PD were enrolled in this study. Demographic information was collected. Unified Parkinson's Disease Rating Scale (UPDRS) and Hoehn and Yahr (H-Y) stage scale were also performed. Epworth Sleepiness Scale (ESS) and Pittsburgh Sleep Quality Index (PSQI) were applied to evaluate daytime sleepiness and overall nighttime sleep quality, respectively, in PD patients. Results: Patients with dyskinesia tended to have a longer duration of disease, higher daily levodopa-equivalent dose (LED), H-Y stage, UPDRS II and PSQI score, and a higher percentage of levodopa treatment than those without dyskinesia. After adjusting for age, sex, age at onset of PD, disease duration, UPDRS I, UPDRS II, UPDRS III, cigarette smoking, use of different antiparkinsonian drugs, phenotype, daily LED, and restless leg syndrome (RLS), PSQI score was still associated with dyskinesia, with corresponding ORs 1.111 (95% Cl, 1.004-1.229) as a continuous variable, and 2.469 (95% Cl, 1.051-5.800) as a categorical variable, respectively. Further analysis of PSQI components showed that subjective sleep quality and sleep latency were associated with dyskinesia in PD patients. Conclusions: Our data showed that poor nighttime sleep is positively associated with dyskinesia in PD patients. Attention to the management of nighttime sleep quality may be beneficial to dyskinesia in patients with PD. (C) 2017 Elsevier Ltd. All rights reserved.
C1 [Mao, Cheng-jie; Yang, Ya-ping; Chen, Jing; Zhang, Jin-ru; Zhang, Hui-jun; Zhuang, Sheng; Xiong, Yi-tong; Gu, Chen-chen; Yuan, Wen; Huang, Juan-ying; Liu, Chun-feng] Soochow Univ, Dept Neurol, Affiliated Hosp 2, 1055 Sanxiang Rd, Suzhou 215004, Jiangsu, Peoples R China.
   [Mao, Cheng-jie; Yang, Ya-ping; Chen, Jing; Zhang, Jin-ru; Zhang, Hui-jun; Zhuang, Sheng; Xiong, Yi-tong; Gu, Chen-chen; Yuan, Wen; Huang, Juan-ying; Liu, Chun-feng] Soochow Univ, Suzhou Clin Res Ctr Neurol Dis, Affiliated Hosp 2, Suzhou 215004, Peoples R China.
   [Chen, Ju-ping] Changshu Tradit Chinese Med Hosp, Dept Neurol, East Huanghe Rd, Changshu 215000, Jiangsu, Peoples R China.
   [Wang, Fen; Liu, Chun-feng] Soochow Univ, Inst Neurosci, Suzhou 215123, Peoples R China.
   [Fay, Alexander] UCSF Sch Med, Dept Neurol, Med Ctr, San Francisco, CA 94143 USA.
   [Zhong, Chong-ke] Soochow Univ, Dept Epidemiol, Sch Publ Hlth, Med Coll, Suzhou 215123, Peoples R China.
C3 Soochow University - China; Soochow University - China; Soochow University - China; University of California System; University of California San Francisco; Soochow University - China
RP Liu, CF (corresponding author), Soochow Univ, Dept Neurol, Affiliated Hosp 2, 1055 Sanxiang Rd, Suzhou 215004, Jiangsu, Peoples R China.
EM liuchunfeng@suda.edu.cn
FU National Key R&D Program of China [2017YFC0909100]; Jiangsu Province's natural science foundation [BK20170355]; Social development projects in Jiangsu Province [BE2017653]; Suzhou Science and Technology Development Program [SYS201620, SYS201624]; Jiangsu Province's Young Medical Talents Program [QNRC2016872]; Suzhou Clinical Research Center of Neurological Disease [Szzx201503]; Jiangsu Provincial Special Program of Medical Science [BL2014042]; Jiangsu Provincial Medical Key Discipline Project [ZDXKB2016022]; National Natural Science Pre-Research Foundation of China [SDFEYGJ1605]
CR Ahlskog JE, 2001, MOVEMENT DISORD, V16, P448, DOI 10.1002/mds.1090
   Allen RP, 2014, SLEEP MED, V15, P860, DOI 10.1016/j.sleep.2014.03.025
   Bastide MF, 2015, PROG NEUROBIOL, V132, P96, DOI 10.1016/j.pneurobio.2015.07.002
   BUYSSE DJ, 1989, PSYCHIAT RES, V28, P193, DOI 10.1016/0165-1781(89)90047-4
   Chahine LM, 2017, SLEEP MED REV, V35, P33, DOI 10.1016/j.smrv.2016.08.001
   Chen NH, 2002, QUAL LIFE RES, V11, P817, DOI 10.1023/A:1020818417949
   Chen W, 2014, TRANSL NEURODEGENER, V3, P0, DOI 10.1186/2047-9158-3-26
   Chen Y, 2015, PARKINSONISM RELAT D, V21, P361, DOI 10.1016/j.parkreldis.2015.01.008
   Diederich NJ, 2005, SLEEP MED, V6, P313, DOI 10.1016/j.sleep.2005.03.011
   Fahn S, 2005, J NEUROL, V252, P37, DOI 10.1007/s00415-005-4008-5
   French IT, 2016, FRONT AGING NEUROSCI, V8, P0, DOI 10.3389/fnagi.2010.00114
   Galati S, 2015, NEUROBIOL AGING, V36, P1577, DOI 10.1016/j.neurobiolaging.2014.12.018
   Goulet M, 1997, NEUROSCIENCE, V79, P497, DOI 10.1016/S0306-4522(96)00689-6
   Hattori N, 2016, LANCET NEUROL, V15, P8, DOI 10.1016/S1474-4422(15)00362-2
   Hauser RA, 2006, ARCH NEUROL-CHICAGO, V63, P1756, DOI 10.1001/archneur.63.12.1756
   Hechtner MC, 2014, PARKINSONISM RELAT D, V20, P969, DOI 10.1016/j.parkreldis.2014.06.001
   HOEHN MM, 1967, NEUROLOGY, V17, P427, DOI 10.1212/WNL.17.5.427
   HUGHES AJ, 1992, NEUROLOGY, V42, P1142, DOI 10.1212/WNL.42.6.1142
   Jankovic J, 2005, MOVEMENT DISORD, V20, PS11, DOI 10.1002/mds.20458
   JOHNS MW, 1991, SLEEP, V14, P540, DOI 10.1093/sleep/14.6.540
   Lenka A, 2017, PARKINSONISM RELAT D, V37, P11, DOI 10.1016/j.parkreldis.2016.12.025
   [路桃影 Lu Taoying], 2014, 重庆医学 CHONGQING MEDICINE, V43, P260
   Manson A, 2012, J PARKINSON DIS, V2, P189, DOI 10.3233/JPD-2012-120103
   Rodriguez-Oroz MC, 2012, MOVEMENT DISORD, V27, P1718, DOI 10.1002/mds.25214
   Schaeffer E, 2014, CNS DRUGS, V28, P1155, DOI 10.1007/s40263-014-0205-z
   Schiess MC, 2000, PARKINSONISM RELAT D, V6, P69, DOI 10.1016/S1353-8020(99)00051-6
   Tononi G, 2014, NEURON, V81, P12, DOI 10.1016/j.neuron.2013.12.025
   van Guist MM, 2013, PARKINSONISM RELAT D, V19, P654, DOI 10.1016/j.parkreldis.2013.03.014
   Zoccolella S, 2011, SLEEP MED REV, V15, P41, DOI 10.1016/j.smrv.2010.02.004
NR 29
TC 17
Z9 17
U1 3
U2 16
PU ELSEVIER SCI LTD
PI OXFORD
PA THE BOULEVARD, LANGFORD LANE, KIDLINGTON, OXFORD OX5 1GB, OXON, ENGLAND
SN 1353-8020
EI 1873-5126
J9 PARKINSONISM RELAT D
JI Parkinsonism Relat. Disord.
PD MAR 15
PY 2018
VL 48
IS 
BP 68
EP 73
DI 10.1016/j.parkreldis.2017.12.022
PG 6
WC Clinical Neurology
SC Neurosciences & Neurology
GA GA0NE
UT WOS:000428010200012
PM 29305084
DA 2024-02-03
ER

PT J
AU Yang, XL
   Liu, B
   Shen, H
   Li, SM
   Zhao, QZ
   An, R
   Hu, FY
   Ren, H
   Xu, YM
   Xu, Z
AF Yang, Xinglong
   Liu, Bin
   Shen, Hao
   Li, Shimei
   Zhao, Quanzhen
   An, Ran
   Hu, Fayun
   Ren, Hui
   Xu, Yanming
   Xu, Zhong
TI Prevalence of restless legs syndrome in Parkinson's disease: a systematic review and meta-analysis of observational studies
SO SLEEP MEDICINE
LA English
DT Review
DE Parkinson's disease; Prevalence; Restless legs syndrome
ID clinical characteristics; sleep disorders; diagnosis; epidemiology; association; rls; pathophysiology; quality; profile; absence
AB Objective: Restless legs syndrome (RLS) and Parkinson's disease (PD) are common neurological disorders that respond to dopaminergic therapy. RLS prevalence among people with PD varies widely (0-38%) in the literature, complicating efforts to understand whether the two diseases might be associated. Method: The databases Web of Science, PubMed, Embase, Chinese National Knowledge Infrastructure, Wanfang, and SinoMed were searched for observational and case-control studies of RLS prevalence in PD. Eligible studies were meta-analyzed using Stata 12.0. Results: Pooled RLS prevalence in PD among various patient populations was 14%, and prevalence in Asia (12%) was slightly lower than outside Asia (16%). Prevalence was higher among patients who had previously received PD treatment (15%) than among drug-naive patients (11%). Prevalence of RLS was higher in female PD patients (13%) than in male patients (11%). RLS prevalence was much higher among PD patients than among healthy controls (OR 2.86, 95% CI 2.10-3.90; p < 0.001). Conclusion: This meta-analysis may provide the first reliable pooled estimate of RLS prevalence in PD, and strong evidence that RLS risk is higher among PD patients than among healthy individuals. (C) 2017 Elsevier B.V. All rights reserved.
C1 [Yang, Xinglong; Liu, Bin; Ren, Hui; Xu, Zhong] Kunming Med Univ, Affiliated Hosp 1, Dept Geriatr Neurol, Kunming 650032, Yunnan, Peoples R China.
   [Yang, Xinglong; Zhao, Quanzhen; An, Ran; Hu, Fayun; Xu, Yanming] Sichuan Univ, West China Hosp, Dept Neurol, Chengdu 610041, Sichuan, Peoples R China.
   [Shen, Hao] Second Peoples Hosp Jiang You, Dept Rehabil, Mianyang, Peoples R China.
   [Li, Shimei] Kunming Xishan Dist Peoples Hosp, Dept Anesthesia, Kunming, Yunnan, Peoples R China.
C3 Kunming Medical University; Sichuan University
RP Ren, H; Xu, Z (corresponding author), Kunming Med Univ, Affiliated Hosp 1, Dept Geriatr Neurol, Kunming 650032, Yunnan, Peoples R China.; Xu, YM (corresponding author), Sichuan Univ, West China Hosp, Dept Neurol, Chengdu 610041, Sichuan, Peoples R China.
EM huiren2006@163.com; neuroxym999@163.com; xuzhong118@126.com
FU Sichuan Key Project of Science and Technology [2010SZ0086]; Sichuan Province Applied Basic Research Program [2014JY0247]; National Natural Science Foundation of China [81371281]
CR Allen RP, 2003, SLEEP MED, V4, P101, DOI 10.1016/S1389-9457(03)00010-8
   Angelini M, 2011, J NEUROL SCI, V310, P286, DOI 10.1016/j.jns.2011.08.012
   [Anonymous], 2017, SLEEP, V0, P0
   Azmin S, 2013, PARKINSONS DIS-US, V2013, P0, DOI 10.1155/2013/535613
   Bhalsing K, 2013, PARKINSONISM RELAT D, V19, P426, DOI 10.1016/j.parkreldis.2012.12.005
   Calzetti S, 2009, NEUROL SCI, V30, P119, DOI 10.1007/s10072-009-0037-7
   Connor JR, 2004, NEUROLOGY, V62, P1563, DOI 10.1212/01.WNL.0000123251.60485.AC
   Connor JR, 2003, NEUROLOGY, V61, P304, DOI 10.1212/01.WNL.0000078887.16593.12
   Earley CJ, 2006, SLEEP MED, V7, P458, DOI 10.1016/j.sleep.2005.11.009
   Egger M, 1997, BMJ-BRIT MED J, V315, P1533, DOI 10.1136/bmj.315.7121.1533
   Fereshtehnejad SM, 2015, ACTA NEUROL SCAND, V131, P211, DOI 10.1111/ane.12307
   Gjerstad MD, 2011, NEUROLOGY, V77, P1941, DOI 10.1212/WNL.0b013e31823a0cc8
   Gómez-Esteban JC, 2007, MOVEMENT DISORD, V22, P1912, DOI 10.1002/mds.21624
   Guerreiro TM, 2010, ARQ NEURO-PSIQUIAT, V68, P869, DOI 10.1590/S0004-282X2010000600007
   Higgins JPT, 2003, BMJ-BRIT MED J, V327, P557, DOI 10.1136/bmj.327.7414.557
   Jagota Priya, 2012, JOURNAL OF THE MEDICAL ASSOCIATION OF THAILAND, V95, P175
   Jongwanasiri Sontaya, 2014, JOURNAL OF THE MEDICAL ASSOCIATION OF THAILAND, V97, P0
   Krishnan PR, 2003, MOVEMENT DISORD, V18, P181, DOI 10.1002/mds.10307
   Kwon DY, 2010, MOVEMENT DISORD, V25, P1373, DOI 10.1002/mds.23066
   Lee JE, 2009, MOVEMENT DISORD, V24, P579, DOI 10.1002/mds.22410
   Loo HV, 2008, J NEUROL SCI, V266, P145, DOI 10.1016/j.jns.2007.09.033
   Moccia M, 2016, SLEEP, V39, P405, DOI 10.5665/sleep.5452
   Munhoz RP, 2013, J NEUROL NEUROSUR PS, V84, P883, DOI 10.1136/jnnp-2012-304440
   Neikrug AB, 2013, J CLIN SLEEP MED, V9, P1119, DOI 10.5664/jcsm.3148
   Nomura T, 2006, J NEUROL SCI, V250, P39, DOI 10.1016/j.jns.2006.06.023
   Oh YS, 2014, J NEUROL SCI, V344, P186, DOI 10.1016/j.jns.2014.06.056
   Ondo WG, 2002, ARCH NEUROL-CHICAGO, V59, P421, DOI 10.1001/archneur.59.3.421
   Peralta CM, 2009, MOVEMENT DISORD, V24, P2076, DOI 10.1002/mds.22694
   Poewe W, 2017, NAT REV DIS PRIMERS, V3, P0, DOI 10.1038/nrdp.2017.13
   Pratt DP, 2016, CURR RHEUMATOL REV, V12, P91, DOI 10.2174/1573403X12666160223120340
   Rajabally YA, 2013, ACTA NEUROL SCAND, V127, P216, DOI 10.1111/ane.12011
   Rana AQ, 2013, J NEUROL SCI, V327, P32, DOI 10.1016/j.jns.2013.01.039
   Rothdach AJ, 2000, NEUROLOGY, V54, P1064, DOI 10.1212/WNL.54.5.1064
   Rye DB, 2004, SLEEP MED, V5, P317, DOI 10.1016/j.sleep.2004.01.016
   Shin HY, 2013, PARKINSONISM RELAT D, V19, P355, DOI 10.1016/j.parkreldis.2012.09.009
   Suzuki K, 2012, J NEUROL SCI, V318, P76, DOI 10.1016/j.jns.2012.03.022
   Svensson E, 2012, BMC NEUROL, V12, P0, DOI 10.1186/1471-2377-12-71
   Tan EK, 2002, J NEUROL SCI, V196, P33, DOI 10.1016/S0022-510X(02)00020-5
   Trenkwalder C, 2010, NAT REV NEUROL, V6, P337, DOI 10.1038/nrneurol.2010.55
   Verbaan D, 2010, MOVEMENT DISORD, V25, P2142, DOI 10.1002/mds.23241
   von Elm E, 2007, LANCET, V370, P1453, DOI 10.1016/S0140-6736(07)61602-X
   Wijemanne S, 2015, SLEEP MED, V16, P678, DOI 10.1016/j.sleep.2015.03.002
   Yeh P, 2012, SLEEP BREATH, V16, P987, DOI 10.1007/s11325-011-0606-x
   Ylikoski A, 2015, EUR NEUROL, V73, P212, DOI 10.1159/000375493
   Zhang TS., 2014, APPL METHODOLOGY EVI, V0, P0
   Zhu XY, 2015, J NEUROL SCI, V357, P109, DOI 10.1016/j.jns.2015.07.008
NR 46
TC 37
Z9 42
U1 0
U2 13
PU ELSEVIER
PI AMSTERDAM
PA RADARWEG 29, 1043 NX AMSTERDAM, NETHERLANDS
SN 1389-9457
EI 1878-5506
J9 SLEEP MED
JI Sleep Med.
PD MAR 15
PY 2018
VL 43
IS 
BP 40
EP 46
DI 10.1016/j.sleep.2017.11.1146
PG 7
WC Clinical Neurology
SC Neurosciences & Neurology
GA FX3MO
UT WOS:000425976300009
PM 29482811
DA 2024-02-03
ER

PT J
AU Shen, Y
   Huang, JY
   Li, J
   Liu, CF
AF Shen, Yun
   Huang, Jun-Ying
   Li, Jie
   Liu, Chun-Feng
TI Excessive Daytime Sleepiness in Parkinson's Disease: Clinical Implications and Management
SO CHINESE MEDICAL JOURNAL
LA English
DT Review
DE Excessive Daytime Sleepiness; Parkinson's Disease; Sleep Disorders
ID behavior disorder; motor symptoms; rem-sleep; dopamine agonists; nonmotor symptoms; update treatments; sodium oxybate; light therapy; double-blind; somnolence
AB Objective: Excessive daytime sleepiness (EDS) is one of the most common sleep abnormalities in patients with Parkinson's disease (PD), yet its multifactorial etiology complicates its treatment. This review summarized recent studies on the epidemiology, etiology, clinical implications, associated features, and evaluation of EDS in PD. The efficacy of pharmacologic and non-pharmacologic treatments for EDS in PD was also reviewed. Data Sources: English language articles indexed in PubMed and Cochrane databases and Chinese-language papers indexed in Wanfang and National Knowledge Infrastructure databases that were published between January 1987 and November 2017 were located using the following search terms: "sleepiness", "sleep and Parkinson's disease", and "Parkinson's disease and treatment". Study Selection: Original research articles and critical reviews related to EDS in PD were selected. Results: EDS is a major health hazard and is associated with many motor and nonmotor symptoms of PD. Its causes are multifactorial. There are few specific guidelines for the treatment of EDS in PD. It is first necessary to identify and treat any possible factors causing EDS. Recent studies showed that some nonpharmacologic (i.e., cognitive behavioral therapy, light therapy, and repetitive transcranial magnetic stimulation) and pharmacologic (i.e., modafinil, methylphenidate, caffeine, istradefylline, sodium oxybate, and atomoxetine) treatments may be effective in treating EDS in PD. Conclusions: EDS is common in the PD population and can have an immensely negative impact on quality of life. Its causes are multifactorial, which complicates its treatment. Further investigations are required to determine the safety and efficacy of potential therapies and to develop novel treatment approaches for EDS in PD.
C1 [Shen, Yun; Huang, Jun-Ying; Li, Jie; Liu, Chun-Feng] Soochow Univ, Affiliated Hosp 2, Dept Neurol, 1055 Sanxiang Rd, Suzhou 215004, Jiangsu, Peoples R China.
   [Shen, Yun; Huang, Jun-Ying; Li, Jie; Liu, Chun-Feng] Soochow Univ, Affiliated Hosp 2, Suzhou Clin Res Ctr Neurol Dis, 1055 Sanxiang Rd, Suzhou 215004, Jiangsu, Peoples R China.
   [Liu, Chun-Feng] Soochow Univ, Jiangsu Key Lab Neuropsychiat Dis, Suzhou 215123, Jiangsu, Peoples R China.
   [Liu, Chun-Feng] Soochow Univ, Inst Neurosci, Suzhou 215123, Jiangsu, Peoples R China.
C3 Soochow University - China; Soochow University - China; Soochow University - China; Soochow University - China
RP Liu, CF (corresponding author), Soochow Univ, Affiliated Hosp 2, Dept Neurol, 1055 Sanxiang Rd, Suzhou 215004, Jiangsu, Peoples R China.; Liu, CF (corresponding author), Soochow Univ, Affiliated Hosp 2, Suzhou Clin Res Ctr Neurol Dis, 1055 Sanxiang Rd, Suzhou 215004, Jiangsu, Peoples R China.
EM liuchunfeng@suda.edu.cn
FU National Key RAMP;D Program of China [2017YFC0909100]; National Natural Science Foundation of China [91649114]; Jiangsu Provincial Social Development Projects [BE2017653]; Jiangsu Provincial Medical Key Discipline Project [ZDXKB2016022]; Jiangsu Key Laboratory of Neuropsychiatric Diseases [BM2013003]; Suzhou Clinical Research Center of Neurological Disease [Szzx201503]; Suzhou Youth Technology Project Foundation [KJXW2016014]; Priority Academic Program Development of Jiangsu Higher Education Institutions
CR Abbott RD, 2005, NEUROLOGY, V65, P1442, DOI 10.1212/01.wnl.0000183056.89590.0d
   Amara AW, 2017, J NEUROL NEUROSUR PS, V88, P653, DOI 10.1136/jnnp-2016-315023
   Amara AW, 2017, CURR TREAT OPTION NE, V19, P0, DOI 10.1007/s11940-017-0461-6
   American Academy of Sleep Medicine, 2014, INT CLASS SLEEP DIS, V0, P0
   Arnulf I, 2002, NEUROLOGY, V58, P1019, DOI 10.1212/WNL.58.7.1019
   Arnulf I, 2015, SLEEP, V38, P1529, DOI 10.5665/sleep.5040
   Avorn J, 2005, ARCH NEUROL-CHICAGO, V62, P1242, DOI 10.1001/archneur.62.8.1242
   Bhat S, 2017, SLEEP MED CLIN, V12, P443, DOI 10.1016/j.jsmc.2017.03.017
   Bliwise DL, 2013, PARKINSONISM RELAT D, V19, P101, DOI 10.1016/j.parkreldis.2012.08.003
   Büchele F, 2018, JAMA NEUROL, V75, P114, DOI 10.1001/jamaneurol.2017.3171
   Chahine LM, 2017, SLEEP MED REV, V35, P33, DOI 10.1016/j.smrv.2016.08.001
   Civardi C, 2009, SLEEP MED REV, V13, P35, DOI 10.1016/j.smrv.2008.04.001
   Comella CL, 2002, JAMA-J AM MED ASSOC, V287, P509, DOI 10.1001/jama.287.4.509
   De Cock VC, 2014, PLOS ONE, V9, P0, DOI 10.1371/journal.pone.0107278
   De Cock VC, 2010, SLEEP MED, V11, P247, DOI 10.1016/j.sleep.2009.05.008
   Devos D, 2007, J NEUROL NEUROSUR PS, V78, P470, DOI 10.1136/jnnp.2006.100016
   Diederich NJ, 2012, J NEUROL SCI, V314, P12, DOI 10.1016/j.jns.2011.10.025
   Dolder CR, 2010, ANN PHARMACOTHER, V44, P1624, DOI 10.1345/aph.1P341
   Du JJ, 2017, CHINESE MED J-PEKING, V130, P1856, DOI 10.4103/0366-6999.211555
   Falup-Pecurariu C, 2017, INT REV NEUROBIOL, V133, P719, DOI 10.1016/bs.im.2017.05.033
   Ferreira JJ, 2013, EUR J NEUROL, V20, P5, DOI 10.1111/j.1468-1331.2012.03866.x
   Ferreira JJ, 2006, EUR J NEUROL, V13, P209, DOI 10.1111/j.1468-1331.2006.01262.x
   Fox SH, 2011, MOVEMENT DISORD, V26, PS2, DOI 10.1002/mds.23829
   Frucht S, 1999, NEUROLOGY, V52, P1908, DOI 10.1212/WNL.52.9.1908
   Ghorayeb I, 2007, MOVEMENT DISORD, V22, P1567, DOI 10.1002/mds.21541
   Gjerstad MD, 2006, NEUROLOGY, V67, P853, DOI 10.1212/01.wnl.0000233980.25978.9d
   Goodwill AM, 2017, SCI REP-UK, V7, P0, DOI 10.1038/s41598-017-13260-z
   Hauser RA, 2000, MOVEMENT DISORD, V15, P658, DOI 10.1002/1531-8257(200007)15:4<658::AID-MDS1009>3.0.CO;2-N
   Hobson DE, 2002, JAMA-J AM MED ASSOC, V287, P455, DOI 10.1001/jama.287.4.455
   Högl B, 2002, SLEEP, V25, P905
   Jaussent I, 2012, SLEEP, V35, P1201, DOI 10.5665/sleep.2070
   Lai JB, 2017, MEDICINE, V96, P0, DOI 10.1097/MD.0000000000008645
   LEES AJ, 1988, CLIN NEUROPHARMACOL, V11, P512, DOI 10.1097/00002826-198812000-00004
   Leonard BE, 2004, HUM PSYCHOPHARM CLIN, V19, P151, DOI 10.1002/hup.579
   Leroi I, 2010, INT J GERIATR PSYCH, V25, P1073, DOI 10.1002/gps.2472
   Li ZM, 2017, JAMA NEUROL, V74, P1267, DOI 10.1001/jamaneurol.2017.1906
   Loddo G, 2017, FRONT NEUROL, V8, P0, DOI 10.3389/fneur.2017.00042
   Medeiros Liciane Fernandes, 2012, FRONT PSYCHIATRY, V3, P110, DOI 10.3389/fpsyt.2012.00110
   Monderer R, 2017, SLEEP MED CLIN, V12, P301, DOI 10.1016/j.jsmc.2017.03.006
   Montastruc JL, 2001, CLIN NEUROPHARMACOL, V24, P181, DOI 10.1097/00002826-200105000-00013
   Moreno-López C, 2011, ARCH NEUROL-CHICAGO, V68, P223, DOI 10.1001/archneurol.2010.359
   Murray BJ, 2017, SLEEP MED CLIN, V12, P313, DOI 10.1016/j.jsmc.2017.03.007
   Nardone R, 2013, SLEEP MED, V14, P1047, DOI 10.1016/j.sleep.2013.04.025
   Neikrug AB, 2014, SLEEP, V37, P177, DOI 10.5665/sleep.3332
   Noyce AJ, 2012, ANN NEUROL, V72, P893, DOI 10.1002/ana.23687
   OSuilleabhain PE, 2002, ARCH NEUROL-CHICAGO, V59, P986, DOI 10.1001/archneur.59.6.986
   Ondo WG, 2005, J NEUROL NEUROSUR PS, V76, P1636, DOI 10.1136/jnnp.2005.065870
   Ondo WG, 2001, NEUROLOGY, V57, P1392, DOI 10.1212/WNL.57.8.1392
   Parkinson Study Group, 2000, JAMA, V284, P1931
   Paus S, 2003, MOVEMENT DISORD, V18, P659, DOI 10.1002/mds.10417
   Postuma RB, 2017, NEUROLOGY, V89, P310, DOI 10.1212/WNL.0000000000004163
   Postuma RB, 2017, NPJ PARKINSONS DIS, V3, P0, DOI 10.1038/s41531-017-0011-7
   Postuma RB, 2012, NEUROLOGY, V79, P651, DOI 10.1212/WNL.0b013e318263570d
   Razmy A, 2004, ARCH NEUROL-CHICAGO, V61, P97, DOI 10.1001/archneur.61.1.97
   Rodrigues TM, 2016, PARKINSONISM RELAT D, V27, P25, DOI 10.1016/j.parkreldis.2016.03.002
   Rolinski M, 2014, J NEUROL NEUROSUR PS, V85, P560, DOI 10.1136/jnnp-2013-306104
   Romenets SR, 2013, PARKINSONISM RELAT D, V19, P670, DOI 10.1016/j.parkreldis.2013.03.003
   Roth T, 2007, J CLIN SLEEP MED, V3, P595
   Seppi K, 2011, MOVEMENT DISORD, V26, PS42, DOI 10.1002/mds.23884
   Shpirer I, 2006, MOVEMENT DISORD, V21, P1432, DOI 10.1002/mds.21002
   Simuni T, 2015, MOVEMENT DISORD, V30, P1371, DOI 10.1002/mds.26248
   Sobreira-Neto MA, 2017, EUR NEUROL, V78, P330, DOI 10.1159/000481939
   Stavitsky K, 2010, PARKINSONISM RELAT D, V16, P280, DOI 10.1016/j.parkreldis.2010.02.001
   Stevens S, 2004, SLEEP, V27, P967, DOI 10.1093/sleep/27.5.967
   Sulzer D, 2013, MOVEMENT DISORD, V28, P715, DOI 10.1002/mds.25187
   Suzuki K, 2017, J NEUROL SCI, V380, P230, DOI 10.1016/j.jns.2017.07.045
   Takenoshita S, 2017, SLEEP MED CLIN, V12, P461, DOI 10.1016/j.jsmc.2017.03.019
   Tanner CM, 2000, JAMA-J AM MED ASSOC, V284, P1971, DOI 10.1001/jama.284.15.1971
   Thannickal TC, 2007, BRAIN, V130, P1586, DOI 10.1093/brain/awm097
   Tholfsen LK, 2015, NEUROLOGY, V85, P162, DOI 10.1212/WNL.0000000000001737
   Valko PO, 2010, EUR J NEUROL, V17, P1428, DOI 10.1111/j.1468-1331.2010.03063.x
   Videnovic A, 2017, JAMA NEUROL, V74, P411, DOI 10.1001/jamaneurol.2016.5192
   Videnovic A, 2014, JAMA NEUROL, V71, P463, DOI 10.1001/jamaneurol.2013.6239
   Wang YG, 2009, J CLIN SLEEP MED, V5, P365
   Waters F, 2012, SCHIZOPHR RES, V139, P225, DOI 10.1016/j.schres.2012.05.013
   Wen MC, 2017, ACTA NEUROL SCAND, V136, P84, DOI 10.1111/ane.12704
   Yeh NC, 2016, MEDICINE, V95, P0, DOI 10.1097/MD.0000000000002293
   Zesiewicz TA, 2010, NEUROLOGY, V74, P924, DOI 10.1212/WNL.0b013e3181d55f24
   Zhang JR, 2016, CHINESE MED J-PEKING, V129, P379, DOI 10.4103/0366-6999.176077
   Zhou JY, 2017, SLEEP, V40, P0, DOI 10.1093/sleep/zsx041
   Zhu KD, 2016, PARKINSONISM RELAT D, V24, P34, DOI 10.1016/j.parkreldis.2016.01.020
NR 82
TC 25
Z9 32
U1 1
U2 18
PU LIPPINCOTT WILLIAMS & WILKINS
PI PHILADELPHIA
PA TWO COMMERCE SQ, 2001 MARKET ST, PHILADELPHIA, PA 19103 USA
SN 0366-6999
EI 2542-5641
J9 CHINESE MED J-PEKING
JI Chin. Med. J.
PD APR 20
PY 2018
VL 131
IS 8
BP 974
EP 981
DI 10.4103/0366-6999.229889
PG 8
WC Medicine, General & Internal
SC General & Internal Medicine
GA GD2TC
UT WOS:000430353500016
PM 29664059
DA 2024-02-03
ER

PT J
AU Pushpanathan, ME
   Loftus, AM
   Gasson, N
   Thomas, MG
   Timms, CF
   Olaithe, M
   Bucks, RS
AF Pushpanathan, Maria E.
   Loftus, Andrea M.
   Gasson, Natalie
   Thomas, Meghan G.
   Timms, Caitlin F.
   Olaithe, Michelle
   Bucks, Romola S.
TI Beyond factor analysis: Multidimensionality and the Parkinson's Disease Sleep Scale-Revised
SO PLOS ONE
LA English
DT Article
ID nonmotor symptoms; gender-differences; behavior disorder; personality; insomnia; version; common; life; age; pd
AB Many studies have sought to describe the relationship between sleep disturbance and cognition in Parkinson's disease (PD). The Parkinson's Disease Sleep Scale (PDSS) and its variants (the Parkinson's disease Sleep Scale-Revised; PDSS-R, and the Parkinson's Disease Sleep Scale-2; PDSS-2) quantify a range of symptoms impacting sleep in only 15 items. However, data from these scales may be problematic as included items have considerable conceptual breadth, and there may be overlap in the constructs assessed. Multidimensional measurement models, accounting for the tendency for items to measure multiple constructs, may be useful more accurately to model variance than traditional confirmatory factor analysis. In the present study, we tested the hypothesis that a multidimensional model (a bifactor model) is more appropriate than traditional factor analysis for data generated by these types of scales, using data collected using the PDSS-R as an exemplar. 166 participants diagnosed with idiopathic PD participated in this study. Using PDSS-R data, we compared three models: a unidimensional model; a 3-factor model consisting of sub-factors measuring insomnia, motor symptoms and obstructive sleep apnoea (OSA) and REM sleep behaviour disorder (RBD) symptoms; and, a confirmatory bifactor model with both a general factor and the same three sub-factors. Only the confirmatory bifactor model achieved satisfactory model fit, suggesting that PDSS-R data are multidimensional. There were differential associations between factor scores and patient characteristics, suggesting that some PDSS-R items, but not others, are influenced by mood and personality in addition to sleep symptoms. Multidimensional measurement models may also be a helpful tool in the PDSS and the PDSS-2 scales and may improve the sensitivity of these instruments.
C1 [Pushpanathan, Maria E.; Olaithe, Michelle; Bucks, Romola S.] Univ Western Australia, Sch Psychol Sci, Crawley, WA, Australia.
   [Loftus, Andrea M.; Gasson, Natalie; Timms, Caitlin F.] Curtin Univ, Sch Psychol & Speech Pathol, Bentley, WA, Australia.
   [Thomas, Meghan G.] Edith Cowan Univ, Sch Med Sci, Joondalup, WA, Australia.
C3 University of Western Australia; Curtin University; Edith Cowan University
RP Pushpanathan, ME (corresponding author), Univ Western Australia, Sch Psychol Sci, Crawley, WA, Australia.
EM maria.pushpanathan@uwa.edu.au
CR Ancoli-Israel S, 2008, HARVARD REV PSYCHIAT, V16, P279, DOI 10.1080/10673220802432210
   Bower JH, 2010, MOVEMENT DISORD, V25, P2105, DOI 10.1002/mds.23230
   Chaudhuri KR, 2012, EUR J NEUROL, V19, P105, DOI 10.1111/j.1468-1331.2011.03442.x
   Chaudhuri KR, 2002, J NEUROL NEUROSUR PS, V73, P629, DOI 10.1136/jnnp.73.6.629
   DeYoung CG, 2007, J PERS SOC PSYCHOL, V93, P880, DOI 10.1037/0022-3514.93.5.880
   Dhawan V, 2006, J NEUROL SCI, V248, P158, DOI 10.1016/j.jns.2006.05.004
   Dorsey CM, 1997, BIOL PSYCHIAT, V41, P209, DOI 10.1016/0006-3223(95)00659-1
   Fernandez-Mendoza J, 2010, SLEEP, V33, P459, DOI 10.1093/sleep/33.4.459
   Gunn DG, 2010, J GERIATR PSYCH NEUR, V23, P131, DOI 10.1177/0891988709358591
   Henry JD, 2005, BRIT J CLIN PSYCHOL, V44, P227, DOI 10.1348/014466505X29657
   Honig H, 2009, MOVEMENT DISORD, V24, P1468, DOI 10.1002/mds.22596
   HUGHES AJ, 1992, J NEUROL NEUROSUR PS, V55, P181, DOI 10.1136/jnnp.55.3.181
   Iranzo A, 2005, NEUROLOGY, V65, P247, DOI 10.1212/01.wnl.0000168864.97813.e0
   Kovács N, 2016, SLEEP BIOL RHYTHMS, V14, P63, DOI 10.1007/s41105-015-0024-8
   Lee AH, 2012, MOVEMENT DISORD, V27, P858, DOI 10.1002/mds.25003
   Lee I. A., 2013, CALCULATION TEST DIF, V0, P0
   Lin CM, 2008, SLEEP MED REV, V12, P481, DOI 10.1016/j.smrv.2007.11.003
   Loftus AM, 2015, J INT NEUROPSYCH SOC, V21, P137, DOI 10.1017/S1355617715000041
   Martin J, 2000, CLIN PSYCHOL REV, V20, P783, DOI 10.1016/S0272-7358(99)00063-X
   Martinez-Martin P, 2008, MOVEMENT DISORD, V23, P1681, DOI 10.1002/mds.22110
   Miller IN, 2010, MOVEMENT DISORD, V25, P2695, DOI 10.1002/mds.23388
   Morin AJS, 2016, STRUCT EQU MODELING, V23, P116, DOI 10.1080/10705511.2014.961800
   Neikrug AB, 2013, J CLIN SLEEP MED, V9, P1119, DOI 10.5664/jcsm.3148
   Norlinah MI, 2009, PARKINSONISM RELAT D, V15, P670, DOI 10.1016/j.parkreldis.2009.02.012
   Ohayon MM, 2004, SLEEP, V27, P1255, DOI 10.1093/sleep/27.7.1255
   Olson EJ, 2000, BRAIN, V123, P331, DOI 10.1093/brain/123.2.331
   Reise SP, 2007, QUAL LIFE RES, V16, P19, DOI 10.1007/s11136-007-9183-7
   Sixel-Döring F, 2012, SLEEP MED, V13, P1178, DOI 10.1016/j.sleep.2012.06.009
   Stefansdottir S, 2012, EUR J NEUROL, V19, P1575, DOI 10.1111/j.1468-1331.2012.03791.x
   Trenkwalder C, 2011, MOVEMENT DISORD, V26, P644, DOI 10.1002/mds.23476
   Trenkwalder C, 2011, MOVEMENT DISORD, V26, P90, DOI 10.1002/mds.23441
   Tse W, 2005, PARKINSONISM RELAT D, V11, P317, DOI 10.1016/j.parkreldis.2005.02.006
   van Rooden SM, 2010, MOVEMENT DISORD, V25, P969, DOI 10.1002/mds.23116
   Verbaan D, 2008, MOVEMENT DISORD, V23, P35, DOI 10.1002/mds.21727
   Vorderwuelbecke B. J., 2014, 22 C EUR SLEEP RES S, V0, P2649
   Wang J., 2020, STRUCTURAL EQUATION, V0, P0
NR 36
TC 6
Z9 7
U1 0
U2 1
PU PUBLIC LIBRARY SCIENCE
PI SAN FRANCISCO
PA 1160 BATTERY STREET, STE 100, SAN FRANCISCO, CA 94111 USA
SN 1932-6203
EI 
J9 PLOS ONE
JI PLoS One
PD FEB 12
PY 2018
VL 13
IS 2
BP 
EP 
DI 10.1371/journal.pone.0192394
PG 10
WC Multidisciplinary Sciences
SC Science & Technology - Other Topics
GA FV8DE
UT WOS:000424814300023
PM 29432463
DA 2024-02-03
ER

PT J
AU Patel, N
   LeWitt, P
   Neikrug, AB
   Kesslak, P
   Coate, B
   Ancoli-Israel, S
AF Patel, Neepa
   LeWitt, Peter
   Neikrug, Ariel B.
   Kesslak, Patrick
   Coate, Bruce
   Ancoli-Israel, Sonia
TI Nighttime Sleep and Daytime Sleepiness Improved With Pimavanserin During Treatment of Parkinson's Disease Psychosis
SO CLINICAL NEUROPHARMACOLOGY
LA English
DT Review
DE Pimavanserin; Parkinson's disease; Impaired sleep; Insomnia
ID symptoms; behavior
AB Introduction Impaired nocturnal sleep and excessive daytime sleepiness are common problems for patients with Parkinson's disease, and patients with Parkinson's disease with sleep dysfunction are 5 times more likely to experience psychotic symptoms. Pimavanserin, a 5-HT2A inverse agonist approved to treat Parkinson's disease psychosis, may improve sleep quality in patients with Parkinson's disease experiencing sleep disturbances. Methods Scales for Outcomes in Parkinson's Disease nighttime sleep (SCOPA-NS) and SCOPA-daytime sleepiness (DS) data obtained during 2 double-blind placebo-controlled studies of pimavanserin in persons with Parkinson's disease psychosis were evaluated. Data from the placebo and pimavanserin 34 mg groups in the 2 studies were pooled to provide further information on the effect of pimavanserin 34 mg on sleep. Additional analyses on the pooled study data were performed on participants with significantly impaired nighttime sleep and daytime sleepiness, defined as SCOPA-NS 7 and SCOPA-DS 5, respectively. Results In the pooled analysis, treatment effects, expressed as least squares mean reductions in SCOPA-NS at week 6, were -1.4 for pimavanserin 34 mg and -0.5 for placebo. At week 6, the decrease from baseline in SCOPA-DS for the pimavanserin 34 mg group was -1.7 and -1.2 for the placebo group (P = 0.108). When evaluating participants with impaired nighttime sleep and daytime sleepiness at baseline, the SCOPA-NS score change was -4.4 for the pimavanserin 34 mg group and -2.3 for the placebo group (P = 0.002), whereas the SCOPA-DS change was -2.9 and -1.9 for the pimavanserin 34 mg and placebo groups (P = 0.120), respectively. Conclusion The data from the trials suggest that nighttime sleep improved with administration of pimavanserin, a novel 5-HT2A receptor inverse agonist/antagonist.
C1 [Patel, Neepa; LeWitt, Peter] Henry Ford Hosp, Parkinsons Dis & Movement Disorders Program, 6777 West Maple Rd, W Bloomfield, MI 48322 USA.
   [Neikrug, Ariel B.] Univ Calif Irvine, Dept Psychiat & Human Behav, Irvine, CA 92717 USA.
   [Kesslak, Patrick; Coate, Bruce] ACADIA Pharmaceut Inc, San Diego, CA USA.
   [Ancoli-Israel, Sonia] Univ Calif San Diego, Dept Psychiat, La Jolla, CA 92093 USA.
   [Ancoli-Israel, Sonia] Univ Calif San Diego, Dept Med, La Jolla, CA 92093 USA.
C3 Henry Ford Health System; University of California System; University of California Irvine; Acadia Pharmaceuticals Inc.; University of California System; University of California San Diego; University of California System; University of California San Diego
RP Patel, N (corresponding author), Henry Ford Hosp, Parkinsons Dis & Movement Disorders Program, 6777 West Maple Rd, W Bloomfield, MI 48322 USA.
EM npatel20@hfhs.org
FU Acorda Therapeutics; Adamas; Biotie; Cavion; Intec Pharma; Lundbeck; NeuroDerm Ltd; Michael J. Fox Foundation for Parkinson's Research; Parkinson Study Group; Pharma2B; Revance; Roche; Sunovion; US WorldMeds
CR Akerstedt T, 2007, PHYSIOL BEHAV, V92, P250, DOI 10.1016/j.physbeh.2007.05.044
   Albers JA, 2017, SLEEP MED, V35, P41, DOI 10.1016/j.sleep.2017.03.026
   Ancoli-Israel S, 2011, SLEEP MED, V12, P134, DOI 10.1016/j.sleep.2010.10.004
   Anderson KN, 2009, J CLIN SLEEP MED, V5, P235
   Andreasen NC., 1984, SCALE ASSESSMENT POS, V0, P0
   BLIWISE DL, 1995, J GERIATR PSYCH NEUR, V8, P107, DOI 10.1177/089198879500800206
   Bosboom J L W, 2004, EXPERT OPIN DRUG SAF, V3, P209
   Brassington GS, 2000, J AM GERIATR SOC, V48, P1234, DOI 10.1111/j.1532-5415.2000.tb02596.x
   BUYSSE DJ, 1989, PSYCHIAT RES, V28, P193, DOI 10.1016/0165-1781(89)90047-4
   Cummings J, 2014, LANCET, V383, P533, DOI 10.1016/S0140-6736(13)62106-6
   CUMMINGS JL, 1994, NEUROLOGY, V44, P2308, DOI 10.1212/WNL.44.12.2308
   FOLSTEIN MF, 1975, J PSYCHIAT RES, V12, P189, DOI 10.1016/0022-3956(75)90026-6
   JOHNS MW, 1991, SLEEP, V14, P540, DOI 10.1093/sleep/14.6.540
   Karlsen KH, 2000, J NEUROL NEUROSUR PS, V69, P584, DOI 10.1136/jnnp.69.5.584
   Lee AH, 2012, MOVEMENT DISORD, V27, P858, DOI 10.1002/mds.25003
   LEES AJ, 1988, CLIN NEUROPHARMACOL, V11, P512, DOI 10.1097/00002826-198812000-00004
   Marinus J, 2003, SLEEP, V26, P1049, DOI 10.1093/sleep/26.8.1049
   Monti JM, 2011, SLEEP MED REV, V15, P269, DOI 10.1016/j.smrv.2010.11.003
   Neikrug AB, 2013, J CLIN SLEEP MED, V9, P1119, DOI 10.5664/jcsm.3148
   Pappert EJ, 1999, MOVEMENT DISORD, V14, P117, DOI 10.1002/1531-8257(199901)14:1<117::AID-MDS1019>3.0.CO;2-0
   Parkinson J, 2002, J NEUROPSYCH CLIN N, V14, P223, DOI 10.1176/appi.neuropsych.14.2.223
   Poyares D, 2004, J PSYCHIATR RES, V38, P327, DOI 10.1016/j.jpsychires.2003.10.003
   STUTZMANN JM, 1992, SLEEP, V15, P119, DOI 10.1093/sleep/15.2.119
   Vanover KE, 2006, J PHARMACOL EXP THER, V317, P910, DOI 10.1124/jpet.105.097006
   Vanover KE, 2010, NAT SCI SLEEP, V2, P139
   Voss T, 2013, PARKINSONISM RELAT D, V19, P295, DOI 10.1016/j.parkreldis.2012.10.022
NR 26
TC 13
Z9 13
U1 1
U2 7
PU LIPPINCOTT WILLIAMS & WILKINS
PI PHILADELPHIA
PA TWO COMMERCE SQ, 2001 MARKET ST, PHILADELPHIA, PA 19103 USA
SN 0362-5664
EI 1537-162X
J9 CLIN NEUROPHARMACOL
JI Clin. Neuropharmacol.
PD NOV-DEC 15
PY 2018
VL 41
IS 6
BP 210
EP 215
DI 10.1097/WNF.0000000000000307
PG 6
WC Clinical Neurology; Pharmacology & Pharmacy
SC Neurosciences & Neurology; Pharmacology & Pharmacy
GA HB9EO
UT WOS:000451394500003
PM 30303817
DA 2024-02-03
ER

PT J
AU Lee, J
   Kim, Y
   Kim, YL
AF Lee, JuHee
   Kim, Yonji
   Kim, Yie Lin
TI Non-pharmacological therapies for sleep disturbances in people with Parkinson's disease: A systematic review
SO JOURNAL OF ADVANCED NURSING
LA English
DT Review
DE non-pharmacological; Parkinson's disease; sleep; systematic review
ID quality-of-life; nonmotor complications; complementary therapy; behavioral treatment; bright light; management; insomnia; disorders; melatonin; medicine
AB AimTo determine the effectiveness of non-pharmacological therapies for sleep disturbances in people with Parkinson's disease (PD). BackgroundSleep disturbances, which are common in people with PD, may diminish their quality of life. Non-pharmacological therapies are preferred over pharmacological therapies for improving sleep quality, owing to fewer adverse effects. DesignSystematic literature review. Data sourcesA systematic search of eight databases and hand searching was conducted for papers published between 1 January 2000 - 1 January 2016. Review methodsThe Cochrane methods were followed. Risk of bias was assessed using the Cochrane Collaboration Risk of Bias Tool. ResultsEight studies were identified for data extraction. Therapeutic domains included physical exercise, cognitive behavioural and complementary interventions. Therapies in four of the eight studies significantly improved sleep quality and the unified PD rating scale score. Other studies showed no clear effects on sleep (N=1), limited effects on sleep (N=1) or effects in both the intervention and control groups, indicating that the intervention had no distinctive effects (N=2). ConclusionsThe non-pharmacological intervention types and sleep-related measured outcomes were heterogeneous. Most therapies had inconsistent effects on sleep. The insufficient evidence for non-pharmacological treatments seems related to the unique motor-associated clinical features of PD, which restrict the use of physical exercise therapy, or to individual wearing-off periods, which limit group therapy. Further studies on non-pharmacological therapies are required to identify the best interventions for improving sleep quality in people with PD.
C1 [Lee, JuHee] Yonsei Univ, Coll Nursing, Mo Im Kim Nursing Res Inst, Room 510,50-1 Yonsei Ro, Seoul 03722, South Korea.
   [Kim, Yonji; Kim, Yie Lin] Yonsei Univ, Coll Nursing, Grad Sch, Seoul, South Korea.
C3 Yonsei University; Yonsei University Health System; Yonsei University; Yonsei University Health System
RP Lee, J (corresponding author), Yonsei Univ, Coll Nursing, Mo Im Kim Nursing Res Inst, Room 510,50-1 Yonsei Ro, Seoul 03722, South Korea.
EM jhl@yuhs.ac
FU National Research Foundation of Korea (NRF) - Ministry of Science, ICT and Future Planning [NRF-2015R1A1A3A04001474]
CR Adler CH, 2005, MOVEMENT DISORD, V20, PS23, DOI 10.1002/mds.20460
   [Anonymous], 2005, NIH CONSENS STATE SCI STATEMENTS, V22, P1
   Barone P, 2009, MOVEMENT DISORD, V24, P1641, DOI 10.1002/mds.22643
   Bei B, 2013, EARLY INTERV PSYCHIA, V7, P213, DOI 10.1111/j.1751-7893.2012.00382.x
   Bienkiewicz MMN, 2016, FRONT NEUROL, V7, P0, DOI 10.3389/fneur.2016.00216
   Bootzin RR, 2005, CLIN PSYCHOL REV, V25, P629, DOI 10.1016/j.cpr.2005.04.007
   Braak H, 2003, NEUROBIOL AGING, V24, P197, DOI 10.1016/S0197-4580(02)00065-9
   Chaudhuri KR, 2010, MOVEMENT DISORD, V25, P704, DOI 10.1002/mds.22868
   Chung V, 2006, MOVEMENT DISORD, V21, P1709, DOI 10.1002/mds.21008
   Claassen DO, 2011, NAT SCI SLEEP, V3, P125, DOI 10.2147/NSS.S18897
   Crabb L, 2001, BR J NURS, V10, P42
   Nascimento CMC, 2014, GERIATR GERONTOL INT, V14, P259, DOI 10.1111/ggi.12082
   Dowling GA, 2005, SLEEP MED, V6, P459, DOI 10.1016/j.sleep.2005.04.004
   Ferreira JJ, 2016, FRONT NEUROL, V7, P0, DOI 10.3389/fneur.2016.00027
   Frazzitta Giuseppe, 2015, J CLIN MOV DISORD, V2, P11, DOI 10.1186/s40734-015-0020-9
   Gong FQ, 2018, J ADV NURS, V74, P501, DOI 10.1111/jan.13346
   Gregory Pamela, 2012, BR J COMMUNITY NURS, V17, P14
   Happe S, 2001, J NEUROL, V248, P1062, DOI 10.1007/s004150170026
   Harris M, 2012, J HOLIST NURS, V30, P255, DOI 10.1177/0898010112455948
   Higgins J.P., 2011, COCHRANE HDB SYSTEMA, V4, P0
   Korczyn AD, 2006, J NEUROL SCI, V248, P163, DOI 10.1016/j.jns.2006.05.041
   Kumar S, 2002, MOVEMENT DISORD, V17, P775, DOI 10.1002/mds.10167
   Lee J, 2017, CLIN NURS RES, V26, P608, DOI 10.1177/1054773816655091
   Leroi I, 2010, INT J GERIATR PSYCH, V25, P1073, DOI 10.1002/gps.2472
   Li S, 2016, J NEURAL TRANSM, V123, P1279, DOI 10.1007/s00702-016-1603-9
   Liberati A, 2009, ANN INTERN MED, V151, PW65, DOI 10.7326/0003-4819-151-4-200908180-00136
   Lökk J, 2010, PARKINSONISM RELAT D, V16, P540, DOI 10.1016/j.parkreldis.2010.06.007
   Modugno N, 2010, THESCIENTIFICWORLDJO, V10, P2301, DOI 10.1100/tsw.2010.221
   Montgomery P, 2003, COCHRANE DB SYST REV, V1, P0, DOI 10.1002/14651858.CD003161
   Morgenthaler T, 2006, SLEEP, V29, P1415
   Morin CM, 1999, J PSYCHOSOM RES, V46, P103, DOI 10.1016/S0022-3999(98)00077-4
   NEHLIG A, 1992, BRAIN RES REV, V17, P139, DOI 10.1016/0165-0173(92)90012-B
   Pacchetti C, 2000, PSYCHOSOM MED, V62, P386, DOI 10.1097/00006842-200005000-00012
   Pan WD, 2013, CHIN MED-UK, V8, P0, DOI 10.1186/1749-8546-8-14
   Paus S, 2007, MOVEMENT DISORD, V22, P1495, DOI 10.1002/mds.21542
   Poewe W, 2009, NEUROLOGY, V72, PS65, DOI 10.1212/WNL.0b013e31819908ce
   Postuma RB, 2012, NEUROLOGY, V79, P651, DOI 10.1212/WNL.0b013e318263570d
   Romenets SR, 2013, PARKINSONISM RELAT D, V19, P670, DOI 10.1016/j.parkreldis.2013.03.003
   Schiff Andrea, 2006, PFLEGE, V19, P163, DOI 10.1024/1012-5302.19.3.163
   Siebern AT, 2012, NEUROTHERAPEUTICS, V9, P717, DOI 10.1007/s13311-012-0142-9
   Silvestri R., 2012, SLEEP DISORDERS NEUR, V0, P0
   Skogar Ö, 2013, EUR J INTEGR MED, V5, P141, DOI 10.1016/j.eujim.2012.10.005
   Suzuki K, 2015, CURR NEUROL NEUROSCI, V15, P0, DOI 10.1007/s11910-015-0525-5
   Tamrat R, 2014, J GEN INTERN MED, V29, P788, DOI 10.1007/s11606-013-2640-9
   van Maanen A, 2016, SLEEP MED REV, V29, P52, DOI 10.1016/j.smrv.2015.08.009
   Videnovic A, 2017, MOVEMENT DISORD, V32, P659, DOI 10.1002/mds.26918
   Vitiello Michael V, 2017, EVID BASED NURS, V20, P92, DOI 10.1136/eb-2016-102523
   Wells Tamara, 2009, CAN J NEUROSCI NURS, V31, P24
   Williams J, 2013, CHEST, V143, P554, DOI 10.1378/chest.12-0731
   Willis GL, 2007, CHRONOBIOL INT, V24, P521, DOI 10.1080/07420520701420717
   Xu XS, 2009, SHOCK, V32, P201, DOI 10.1097/SHK.0b013e3181996d61
   Young JS, 2009, J HOSP MED, V4, P50, DOI 10.1002/jhm.397
   Zesiewicz TA, 2009, CNS DRUGS, V23, P817, DOI 10.2165/11310860-000000000-00000
   Zisapel N, 2001, CELL MOL NEUROBIOL, V21, P605, DOI 10.1023/A:1015187601628
NR 57
TC 7
Z9 8
U1 0
U2 17
PU WILEY
PI HOBOKEN
PA 111 RIVER ST, HOBOKEN 07030-5774, NJ USA
SN 0309-2402
EI 1365-2648
J9 J ADV NURS
JI J. Adv. Nurs.
PD AUG 15
PY 2018
VL 74
IS 8
BP 1741
EP 1751
DI 10.1111/jan.13694
PG 11
WC Nursing
SC Nursing
GA GN1CR
UT WOS:000438722300003
PM 29700848
DA 2024-02-03
ER

PT J
AU Kharkar, S
   Ellenbogen, JR
   Samuel, M
   Rizos, A
   Silverdale, M
   Chaudhuri, KR
   Ashkan, K
AF Kharkar, Siddharth
   Ellenbogen, Jonathan Richard
   Samuel, Michael
   Rizos, Alexandra
   Silverdale, Monty
   Chaudhuri, K. Ray
   Ashkan, Keyoumars
TI Changes in Parkinson's disease sleep symptoms and daytime somnolence after bilateral subthalamic deep brain stimulation in Parkinson's disease
SO NPJ PARKINSONS DISEASE
LA English
DT Article
ID eye-movement sleep; ropinirole prolonged-release; randomized controlled-trial; behavior disorder; nonmotor symptoms; scale; nucleus; quality; disturbances; architecture
AB Introduction: Deep brain stimulation (DBS) markedly improves motor function in advanced Parkinson's disease (PD), but its effect on sleep is less clear. Patients and methods: Forty PD patients who had subthalamic DBS (STN-DBS) were identified from an ongoing non-motor naturalistic longitudinal study (NILS). All patients were followed up for at least 6 months, 26 patients had a 1 year follow-up. A total PDSS score of 100 or less, a score in any PDSS-item of 6 or less, and a Epworth score of 10 or more were classified as being significant. Results: Forty-five percent of patients reported significant improvement in the total PDSS score at 6 months, and 35% at 12 months. In terms of magnitude, the total PDSS score at 6 months was significantly improved from baseline while the improvement at 12 months was not statistically significant. The most frequently reported improvements were overall sleep quality and maintenance of sleep. Some patients reported worsening of the total PDSS score. More than half of the patients reporting daytime sleepiness at baseline had persistent sleepiness at 6 and 12 months. The mean Epworth Score did not improve because a significant number of patients without sleepiness at baseline reported new-onset sleepiness at 6 and 12 months. Neither medication changes nor motor improvement were consistently related to sleep changes after DBS. Conclusion: Subthalamic DBS is associated with a statistically and clinically significant, but variable, improvement in sleep as measured by the PDSS. The most frequent improvements were better overall sleep quality and better sleep maintenance.
C1 [Kharkar, Siddharth] Wockhardt Hosp, Dept Neurol, Bombay, Maharashtra, India.
   [Ellenbogen, Jonathan Richard; Ashkan, Keyoumars] Kings Coll Hosp NHS Fdn Trust, Dept Neurosurg, London, England.
   [Samuel, Michael; Chaudhuri, K. Ray] Kings Coll Hosp NHS Fdn Trust, Dept Neurol, London, England.
   [Rizos, Alexandra] Kings Coll Hosp NHS Fdn Trust, EUROPAR Off, London, England.
   [Silverdale, Monty] Salford Royal NHS Fdn Trust, Dept Neurol, Manchester, Lancs, England.
C3 King's College Hospital NHS Foundation Trust; King's College Hospital NHS Foundation Trust; King's College Hospital NHS Foundation Trust; Salford Royal NHS Foundation Trust
RP Ellenbogen, JR (corresponding author), Kings Coll Hosp NHS Fdn Trust, Dept Neurosurg, London, England.
EM jellenbogen@nhs.net
CR Amara AW, 2012, PARKINSONISM RELAT D, V18, P63, DOI 10.1016/j.parkreldis.2011.09.001
   Arnulf I, 2000, NEUROLOGY, V55, P1732, DOI 10.1212/WNL.55.11.1732
   Barone P, 2009, MOVEMENT DISORD, V24, P1641, DOI 10.1002/mds.22643
   Bliwise DL, 2012, MOVEMENT DISORD, V27, P1118, DOI 10.1002/mds.25082
   Boeve BF, 2010, ANN NY ACAD SCI, V1184, P15, DOI 10.1111/j.1749-6632.2009.05115.x
   Busková J, 2011, J NEUROL, V258, P2254, DOI 10.1007/s00415-011-6109-7
   Chahine LM, 2011, PARKINSONISM RELAT D, V17, P208, DOI 10.1016/j.parkreldis.2010.11.017
   Chaudhuri KR, 2012, EUR J NEUROL, V19, P105, DOI 10.1111/j.1468-1331.2011.03442.x
   Chaudhuri KR, 2007, MOVEMENT DISORD, V22, P1901, DOI 10.1002/mds.21596
   Chaudhuri KR, 2002, J NEUROL NEUROSUR PS, V73, P629, DOI 10.1136/jnnp.73.6.629
   Cicolin A, 2004, SLEEP MED, V5, P207, DOI 10.1016/j.sleep.2003.10.010
   Deli G, 2015, J PARKINSON DIS, V5, P361, DOI 10.3233/JPD-150540
   Deuschl G, 2006, NEW ENGL J MED, V355, P896, DOI 10.1056/NEJMoa060281
   Dhawan V, 2006, J NEUROL SCI, V248, P158, DOI 10.1016/j.jns.2006.05.004
   Diederich NJ, 2012, J NEUROL SCI, V314, P12, DOI 10.1016/j.jns.2011.10.025
   Dusek P, 2010, CLIN NEUROPHARMACOL, V33, P186, DOI 10.1097/WNF.0b013e3181e71166
   Ferreira T, 2014, ANN INDIAN ACAD NEUR, V17, P416, DOI 10.4103/0972-2327.144016
   Gjerstad MD, 2011, NEUROLOGY, V77, P1941, DOI 10.1212/WNL.0b013e31823a0cc8
   Hjort N, 2004, MOVEMENT DISORD, V19, P196, DOI 10.1002/mds.10639
   Högl B, 2010, MOVEMENT DISORD, V25, P2704, DOI 10.1002/mds.23190
   HUGHES AJ, 1992, J NEUROL NEUROSUR PS, V55, P181, DOI 10.1136/jnnp.55.3.181
   Iranzo A, 2002, J NEUROL NEUROSUR PS, V72, P661, DOI 10.1136/jnnp.72.5.661
   JOHNS MW, 1993, CHEST, V103, P30, DOI 10.1378/chest.103.1.30
   JOHNS MW, 1991, SLEEP, V14, P540, DOI 10.1093/sleep/14.6.540
   Kaplan KA, 2017, BIOL PSYCHOL, V123, P37, DOI 10.1016/j.biopsycho.2016.11.010
   Kedia S, 2004, NEUROLOGY, V63, P2410, DOI 10.1212/01.WNL.0000147288.26029.B8
   Kim YE, 2015, J CLIN NEUROSCI, V22, P315, DOI 10.1016/j.jocn.2014.07.016
   LEES AJ, 1988, CLIN NEUROPHARMACOL, V11, P512, DOI 10.1097/00002826-198812000-00004
   Marinus J, 2004, J NEUROL NEUROSUR PS, V75, P388, DOI 10.1136/jnnp.2003.017509
   Martínez-Martín P, 2005, J CLIN EPIDEMIOL, V58, P674, DOI 10.1016/j.jclinepi.2004.09.014
   Menza M, 2010, MOVEMENT DISORD, V25, P1708, DOI 10.1002/mds.23168
   Monaca C, 2004, J NEUROL, V251, P214, DOI 10.1007/s00415-004-0305-7
   Murphy MJ, 2015, SLEEP MED CLIN, V10, P17, DOI 10.1016/j.jsmc.2014.11.009
   Nishida N, 2011, MOVEMENT DISORD, V26, P2418, DOI 10.1002/mds.23862
   Odekerken VJJ, 2013, LANCET NEUROL, V12, P37, DOI 10.1016/S1474-4422(12)70264-8
   Odin P, 2015, PARKINSONISM RELAT D, V21, P1133, DOI 10.1016/j.parkreldis.2015.07.020
   Olson EJ, 2000, BRAIN, V123, P331, DOI 10.1093/brain/123.2.331
   Perneger TV, 1998, BRIT MED J, V316, P1236, DOI 10.1136/bmj.316.7139.1236
   Riedel O, 2010, J NEUROL, V257, P1073, DOI 10.1007/s00415-010-5465-z
   Romenets SR, 2013, PARKINSONISM RELAT D, V19, P670, DOI 10.1016/j.parkreldis.2013.03.003
   Shulman LM, 2002, PARKINSONISM RELAT D, V8, P193, DOI 10.1016/S1353-8020(01)00015-3
   Strutt AM, 2012, EUR J NEUROL, V19, P121, DOI 10.1111/j.1468-1331.2011.03447.x
   Suzuki K, 2012, J NEUROL SCI, V318, P76, DOI 10.1016/j.jns.2012.03.022
   Tomlinson CL, 2010, MOVEMENT DISORD, V25, P2649, DOI 10.1002/mds.23429
   Trenkwalder C, 2011, MOVEMENT DISORD, V26, P90, DOI 10.1002/mds.23441
   Weaver FM, 2009, JAMA-J AM MED ASSOC, V301, P63, DOI 10.1001/jama.2008.929
NR 46
TC 11
Z9 11
U1 0
U2 5
PU NATURE PUBLISHING GROUP
PI LONDON
PA MACMILLAN BUILDING, 4 CRINAN ST, LONDON N1 9XW, ENGLAND
SN 
EI 2373-8057
J9 NPJ PARKINSON DIS
JI npj Parkinsons Dis.
PD MAY 25
PY 2018
VL 4
IS 
BP 
EP 
DI 10.1038/s41531-018-0053-5
PG 6
WC Neurosciences
SC Neurosciences & Neurology
GA GH0HL
UT WOS:000433083000001
PM 29845108
DA 2024-02-03
ER

PT J
AU Xue, F
   Wang, FY
   Mao, CJ
   Guo, SP
   Chen, J
   Li, J
   Wang, QJ
   Bei, HZ
   Yu, Q
   Liu, CF
AF Xue, Fei
   Wang, Fu-Yu
   Mao, Cheng-Jie
   Guo, Si-Ping
   Chen, Jing
   Li, Jie
   Wang, Qiao-Jun
   Bei, Hong-Zhe
   Yu, Qian
   Liu, Chun-Feng
TI Analysis of nocturnal hypokinesia and sleep quality in Parkinson's disease
SO JOURNAL OF CLINICAL NEUROSCIENCE
LA English
DT Article
DE Parkinson's disease; Nocturnal hypokinesia; Sleep quality; Impaired bed mobility; Sensors
ID impaired bed mobility; quantitative-analysis; daytime sleepiness; axial rotation; symptoms; levodopa; instrument; movements
AB Nocturnal hypokinesia/akinesia and sleep disorder are believed to be common in Parkinson's disease (PD), but are often underestimated. To date, only a few studies have focused on nocturnal symptoms related to motor function and sleep quality in PD patients, and the assessments were based mainly on the subjective descriptions of the patients. In this study, we assessed the relationships between motor symptoms and sleep quality in 29 PD patients (17 PD patients reporting impaired bed mobility (IBM) and 12 patients without IBM). All the participants were monitored using multisite inertial sensors and polysomnography in sleep-monitoring rooms for whole night. Compared with PD-IBM patients, PD+IBM patients tended to have fewer turning-over episodes and smaller degree turns. Meanwhile, PD+IBM patients had worse Pittsburgh Sleep Quality Index (PSQI) and Parkinson's Disease Sleep Scale (PDSS) scores, and less total sleep time (TST) than PD-IBM patients. Spearman correlation analyses found that the number of turning-over events showed negative correlations with disease duration (r = -0.378, P < 0.05) and Unified Parkinson's Disease Rating Scale (UPDRS) axial scores (r = -0.370, P < 0.05). Moreover, TST (r = 0.505, p < 0.05) and sleep efficiency (SE) (r = 0.473, p < 0.05) positively correlated with the number of turns in bed. Multivariate linear regression analyses showed that UPDRS axial scores and the number of turns were significantly associated with TST (both p < 0.05). In conclusion, the number of turns in bed and UPDRS axial scores were two significant factors affecting sleep quality. Multisite inertial sensors can be used to quantitatively evaluate nocturnal motor functions in PD patients. (C) 2018 Elsevier Ltd. All rights reserved.
C1 [Xue, Fei; Wang, Fu-Yu; Mao, Cheng-Jie; Guo, Si-Ping; Chen, Jing; Li, Jie; Wang, Qiao-Jun; Bei, Hong-Zhe; Liu, Chun-Feng] Soochow Univ, Affiliated Hosp 2, Dept Neurol, 1055 Sanxiang Rd, Suzhou 215004, Peoples R China.
   [Xue, Fei; Wang, Fu-Yu; Mao, Cheng-Jie; Guo, Si-Ping; Chen, Jing; Li, Jie; Wang, Qiao-Jun; Bei, Hong-Zhe; Liu, Chun-Feng] Soochow Univ, Affiliated Hosp 2, Suzhou Clin Res Ctr Neurol Dis, Suzhou 215004, Peoples R China.
   [Liu, Chun-Feng] Soochow Univ, Inst Neurosci, Suzhou 215123, Peoples R China.
   [Xue, Fei] Jiangyin Hosp Tradit Chinese Med, Emergency Dept, Wuxi 214400, Peoples R China.
   [Yu, Qian] Chinese Acad Sci, Suzhou Inst Biomed Engn & Technol, Suzhou 215163, Peoples R China.
C3 Soochow University - China; Soochow University - China; Soochow University - China; Chinese Academy of Sciences; Suzhou Institute of Biomedical Engineering & Technology, CAS
RP Liu, CF (corresponding author), Soochow Univ, Affiliated Hosp 2, Dept Neurol, 1055 Sanxiang Rd, Suzhou 215004, Peoples R China.
EM liuchunfeng@suda.edu.cn
FU National Key R&D Program of China [2017YFC0909100]; Jiangsu Provincial Special Program of Medical Science [BL2014042]; Jiangsu Provincial Medical Key Discipline Project [ZDXKB2016022]; Suzhou Clinical Research Center of Neurological Disease [Szzx201503]; Priority Academic Program Development of Jiangsu Higher Education Institutions (PAPD)
CR Bai QF, 2016, INT CONF SIGN PROCES, V0, PP1848, DOI 10.1109/ICSP.2016.7878148
   Bejjani BP, 2000, J NEUROL NEUROSUR PS, V68, P595, DOI 10.1136/jnnp.68.5.595
   Berry RB, 2012, J CLIN SLEEP MED, V8, P597, DOI 10.5664/jcsm.2172
   Bhidayasiri R, 2016, J REHABIL RES DEV, V53, P487, DOI 10.1682/JRRD.2015.04.0062
   Braak H, 2003, NEUROBIOL AGING, V24, P197, DOI 10.1016/S0197-4580(02)00065-9
   BUYSSE DJ, 1989, PSYCHIAT RES, V28, P193, DOI 10.1016/0165-1781(89)90047-4
   Chaudhuri KR, 2002, J NEUROL NEUROSUR PS, V73, P629, DOI 10.1136/jnnp.73.6.629
   Chaudhuri KR, 2006, LANCET NEUROL, V5, P235, DOI 10.1016/S1474-4422(06)70373-8
   Doherty KM, 2011, LANCET NEUROL, V10, P538, DOI 10.1016/S1474-4422(11)70067-9
   JOHNS MW, 1991, SLEEP, V14, P540, DOI 10.1093/sleep/14.6.540
   LAIHINEN A, 1987, ACTA NEUROL SCAND, V76, P64, DOI 10.1111/j.1600-0404.1987.tb03546.x
   LEES AJ, 1988, CLIN NEUROPHARMACOL, V11, P512, DOI 10.1097/00002826-198812000-00004
   Louter M, 2015, J NEUROL NEUROSUR PS, V86, P32, DOI 10.1136/jnnp-2013-306851
   Louter M, 2013, SLEEP MED, V14, P668, DOI 10.1016/j.sleep.2013.03.010
   Louter M, 2012, J AM GERIATR SOC, V60, P1104, DOI 10.1111/j.1532-5415.2012.03966.x
   Matsumoto H, 2014, J NEUROL SCI, V343, P149, DOI 10.1016/j.jns.2014.05.060
   Postuma RB, 2015, MOVEMENT DISORD, V30, P1591, DOI 10.1002/mds.26424
   Sringean J, 2017, J NEUROL SCI, V373, P244, DOI 10.1016/j.jns.2016.12.045
   Sringean J, 2016, PARKINSONISM RELAT D, V23, P10, DOI 10.1016/j.parkreldis.2015.11.003
   Stack EL, 2006, MOVEMENT DISORD, V21, P1340, DOI 10.1002/mds.20944
   Steiger MJ, 1996, J NEUROL NEUROSUR PS, V61, P645, DOI 10.1136/jnnp.61.6.645
   Stocchi F, 2014, J NEURAL TRANSM, V121, PS79, DOI 10.1007/s00702-014-1259-2
   Tomlinson CL, 2010, MOVEMENT DISORD, V25, P2649, DOI 10.1002/mds.23429
   VANHILTEN JJ, 1993, J NEURAL TRANSM-PARK, V5, P235
   Wailke S, 2011, EUR J NEUROL, V18, P590, DOI 10.1111/j.1468-1331.2010.03213.x
   WELLER C, 1992, AGE AGEING, V21, P189, DOI 10.1093/ageing/21.3.189
   WELLER C, 1991, AGE AGEING, V20, P3, DOI 10.1093/ageing/20.1.3
   Yong MH, 2011, PLOS ONE, V6, P0, DOI 10.1371/journal.pone.0022511
NR 28
TC 16
Z9 16
U1 0
U2 10
PU ELSEVIER SCI LTD
PI OXFORD
PA THE BOULEVARD, LANGFORD LANE, KIDLINGTON, OXFORD OX5 1GB, OXON, ENGLAND
SN 0967-5868
EI 1532-2653
J9 J CLIN NEUROSCI
JI J. Clin. Neurosci.
PD AUG 15
PY 2018
VL 54
IS 
BP 96
EP 101
DI 10.1016/j.jocn.2018.06.016
PG 6
WC Clinical Neurology; Neurosciences
SC Neurosciences & Neurology
GA GO0YZ
UT WOS:000439673900017
PM 29908717
DA 2024-02-03
ER

PT J
AU Thompson, JA
   Tekriwal, A
   Felsen, G
   Ozturk, M
   Telkes, I
   Wu, JP
   Ince, NF
   Abosch, A
AF Thompson, John A.
   Tekriwal, Anand
   Felsen, Gidon
   Ozturk, Musa
   Telkes, Ilknur
   Wu, Jiangping
   Ince, Nuri Firat
   Abosch, Aviva
TI Sleep patterns in Parkinson's disease: direct recordings from the subthalamic nucleus
SO JOURNAL OF NEUROLOGY NEUROSURGERY AND PSYCHIATRY
LA English
DT Article
ID deep brain-stimulation; local-field potentials; oscillatory activity; movement-disorders; beta oscillations; behavior disorder; rem-sleep
AB Sleep is a fundamental homeostatic process, and disorders of sleep can greatly affect quality of life. Parkinson's disease (PD) is highly comorbid for a spectrum of sleep disorders and deep brain stimulation (DBS) of the subthalamic nucleus (STN) has been reported to improve sleep architecture in PD. We studied local field potential (LFP) recordings in PD subjects undergoing STN-DBS over the course of a full-night's sleep. We examined the changes in oscillatory activity recorded from STN between ultradian sleep states to determine whether sleep-stage dependent spectral patterns might reflect underlying dysfunction. For this study, PD (n=10) subjects were assessed with concurrent polysomnography and LFP recordings from the DBS electrodes, for an average of 7.5 hours in 'off' dopaminergic medication state. Across subjects, we found conserved spectral patterns among the canonical frequency bands (delta 0-3 Hz, theta 3-7 Hz, alpha 7-13 Hz, beta 13-30 Hz, gamma 30-90 Hz and high frequency 90-350 Hz) that were associated with specific sleep cycles: delta (0-3 Hz) activity during non-rapid eye movement (NREM) associated stages was greater than during Awake, whereas beta (13-30 Hz) activity during NREM states was lower than Awake and rapid eye movement (REM). In addition, all frequency bands were significantly different between NREM states and REM. However, each individual subject exhibited a unique mosaic of spectral interrelationships between frequency bands. Our work suggests that LFP recordings from human STN differentiate between sleep cycle states, and sleep-state specific spectral mosaics may provide insight into mechanisms underlying sleep pathophysiology.
C1 [Thompson, John A.] Univ Colorado, Sch Med, Dept Neurosurg, Aurora, CO 80045 USA.
   [Tekriwal, Anand; Abosch, Aviva] Univ Colorado, Sch Med, Med Scientist Training Program, Aurora, CO 80045 USA.
   [Felsen, Gidon] Univ Colorado, Sch Med, Dept Physiol & Biophys, Aurora, CO 80045 USA.
   [Ozturk, Musa; Telkes, Ilknur; Ince, Nuri Firat] Univ Houston, Biomed Engn, Houston, TX 77004 USA.
   [Wu, Jiangping] Medtronic, Neuromodulat Global Res, Minneapolis, MN USA.
C3 University of Colorado System; University of Colorado Anschutz Medical Campus; University of Colorado System; University of Colorado Anschutz Medical Campus; University of Colorado System; University of Colorado Anschutz Medical Campus; University of Houston System; University of Houston; Medtronic
RP Thompson, JA (corresponding author), Univ Colorado, Sch Med, Dept Neurosurg, Aurora, CO 80045 USA.
EM john.a.thompson@ucdenver.edu
FU National Science Foundation [CBET-1067488]; National Center for Research Resources [5K12-RR03358-03]; Medtronic
CR Abosch A, 2013, STEREOT FUNCT NEUROS, V91, P1, DOI 10.1159/000343207
   Abosch A, 2012, NEUROSURGERY, V71, P804, DOI 10.1227/NEU.0b013e3182676b91
   [Anonymous], 2007, TERMINOL TECH SPECIF, V0, P0
   Baumann-Vogel H, 2017, SLEEP, V40, P0, DOI 10.1093/sleep/zsx033
   Bronstein JM, 2011, ARCH NEUROL-CHICAGO, V68, P165, DOI 10.1001/archneurol.2010.260
   Brown P, 2001, J NEUROSCI, V21, P1033, DOI 10.1523/JNEUROSCI.21-03-01033.2001
   Cicolin A, 2004, SLEEP MED, V5, P207, DOI 10.1016/j.sleep.2003.10.010
   Colten HR, 2006, SLEEP DISORDERS DLEE, V0, P0
   Dauer W, 2003, NEURON, V39, P889, DOI 10.1016/S0896-6273(03)00568-3
   De Cock VC, 2007, BRAIN, V130, P450, DOI 10.1093/brain/awl363
   Ferrie JE, 2011, INT J EPIDEMIOL, V40, P1431, DOI 10.1093/ije/dyr203
   Fries P, 2005, TRENDS COGN SCI, V9, P474, DOI 10.1016/j.tics.2005.08.011
   Giannicola G, 2010, EXP NEUROL, V226, P120, DOI 10.1016/j.expneurol.2010.08.011
   GIUDITTA A, 1995, BEHAV BRAIN RES, V69, P157, DOI 10.1016/0166-4328(95)00012-I
   Hamani C, 2004, BRAIN, V127, P4, DOI 10.1093/brain/awh029
   Hossain Jamil L, 2002, SLEEP BREATH, V6, P85, DOI 10.1055/s-2002-32322
   Iranzo A, 2006, LANCET NEUROL, V5, P572, DOI 10.1016/S1474-4422(06)70476-8
   Kempf F, 2009, EUR J NEUROSCI, V29, P943, DOI 10.1111/j.1460-9568.2009.06655.x
   Kühn AA, 2006, EUR J NEUROSCI, V23, P1956, DOI 10.1111/j.1460-9568.2006.04717.x
   Lempka SF, 2009, J NEURAL ENG, V6, P0, DOI 10.1088/1741-2560/6/4/046001
   Little Simon, 2014, PARKINSONISM RELAT DISORD, V20 Suppl 1, PS44, DOI 10.1016/S1353-8020(13)70013-0
   Little S, 2013, ANN NEUROL, V74, P449, DOI 10.1002/ana.23951
   Little S, 2012, ANN NY ACAD SCI, V1265, P9, DOI 10.1111/j.1749-6632.2012.06650.x
   Morgenthaler TI, 2007, SLEEP, V30, P1445, DOI 10.1093/sleep/30.11.1445
   Pace-Schott EF, 2002, NAT REV NEUROSCI, V3, P591, DOI 10.1038/nrn895
   PRINZ PN, 1995, J CLIN NEUROPHYSIOL, V12, P139, DOI 10.1097/00004691-199503000-00004
   Qasim SE, 2016, NEUROBIOL DIS, V86, P177, DOI 10.1016/j.nbd.2015.11.023
   Rosa M, 2017, WORLD NEUROSURG, V97, P64, DOI 10.1016/j.wneu.2016.09.069
   Ross GW, 2004, ANN NEUROL, V56, P532, DOI 10.1002/ana.20226
   Saper CB, 2001, TRENDS NEUROSCI, V24, P726, DOI 10.1016/S0166-2236(00)02002-6
   Saper CB, 2010, NEURON, V68, P1023, DOI 10.1016/j.neuron.2010.11.032
   Tekriwal A, 2017, J NEUROL NEUROSUR PS, V88, P445, DOI 10.1136/jnnp-2016-314471
   Tekriwal A, 2015, NEUROL MED-CHIR, V55, P861, DOI 10.2176/nmc.ra.2015-0172
   Thompson JA, 2014, STEREOT FUNCT NEUROS, V92, P251, DOI 10.1159/000364913
   Urrestarazu E, 2009, MOVEMENT DISORD, V24, P254, DOI 10.1002/mds.22351
   Weber F, 2016, NATURE, V538, P51, DOI 10.1038/nature19773
   Weinberger M, 2006, J NEUROPHYSIOL, V96, P3248, DOI 10.1152/jn.00697.2006
   Zaidel A, 2010, BRAIN, V133, P2007, DOI 10.1093/brain/awq144
NR 38
TC 27
Z9 33
U1 2
U2 22
PU BMJ PUBLISHING GROUP
PI LONDON
PA BRITISH MED ASSOC HOUSE, TAVISTOCK SQUARE, LONDON WC1H 9JR, ENGLAND
SN 0022-3050
EI 1468-330X
J9 J NEUROL NEUROSUR PS
JI J. Neurol. Neurosurg. Psychiatry
PD JAN 15
PY 2018
VL 89
IS 1
BP 95
EP 104
DI 10.1136/jnnp-2017-316115
PG 10
WC Clinical Neurology; Psychiatry; Surgery
SC Neurosciences & Neurology; Psychiatry; Surgery
GA FQ3AE
UT WOS:000418228400015
PM 28866626
DA 2024-02-03
ER

PT J
AU Phattanarudee, S
   Sangthong, S
   Bhidayasiri, R
AF Phattanarudee, Siripan
   Sangthong, Sunisa
   Bhidayasiri, Roongroj
TI Association between Sleep Disturbances and Daytime Somnolence in Parkinson's Disease
SO EUROPEAN NEUROLOGY
LA English
DT Article
DE Sleep disturbance; Excessive daytime sleepiness; Sleep attack; Epworth sleepiness scale: Thai version; Parkinson's disease sleep scale version-2
ID dopamine agonists; behavior disorder; attacks; scale; episodes; quality; onset; age
AB Background: Sleep disturbance is a common problem among patients with Parkinson's disease (PD). Objectives: To investigate the prevalence of daytime somnolence and night-time sleep disturbances; to characterise the nighttime sleep disturbance in patients with daytime somnolence; and to determine the correlation between daytime somnolence and night-time sleep disturbances. Methods: One hundred and sixty patients with PD were included in the study. Each patient completed the Thai version of the Epworth Sleepiness Scale (ESS) questionnaire to evaluate excessive daytime sleepiness (EDS), and the PD Sleep Scale version- 2 (PDSS-2) questionnaire to evaluate night-time sleep disturbance. Subjective sleep information and details about the presence or absence of sleep attack (SA) were also obtained from the patients. Results: The types of daytime somnolence found in this study were EDS, SA, and combination of EDS and SA (EDS + SA) with the prevalence rates of 22.5, 3.1 and 6.3%, respectively. The prevalence of night-time sleep disturbance was 46.9%. The most common nocturnal disturbance (82.5%) was "get up at night to pass urine". There was a significant positive correlation between the ESS score and PDSS-2 total score with a correlation coefficient of 0.16 (p = 0.043). Patients with "EDS + SA" were the most affected by nocturnal disturbances, as they represented the largest group among those patients with night-time disturbances and had the highest PDSS-2 total score (p < 0.05). Conclusion: There are differences in nocturnal sleep disturbances among PD patients with different types of daytime somnolence. The significant positive correlation between the ESS and the PDSS-2 total scores suggests that night-time sleep disturbance may influence daytime somnolence. (c) 2019 S. Karger AG, Basel
C1 [Phattanarudee, Siripan; Sangthong, Sunisa] Chulalongkorn Univ, Fac Pharmaceut Sci, Dept Pharm Practice, Bangkok 10330, Thailand.
   [Bhidayasiri, Roongroj] Chulalongkorn Univ, Chulalongkorn Ctr Excellence Parkinsons Dis & Rel, Dept Med, Fac Med, Bangkok, Thailand.
   [Bhidayasiri, Roongroj] King Chulalongkorn Mem Hosp, Thai Red Cross Soc, Bangkok, Thailand.
C3 Chulalongkorn University; Chulalongkorn University; Chulalongkorn University; Thai Red Cross Society
RP Phattanarudee, S (corresponding author), Chulalongkorn Univ, Fac Pharmaceut Sci, Dept Pharm Practice, Bangkok 10330, Thailand.
EM siripan.p@pharm.chula.ac.th
FU International Research Network grant of the Thailand Research Fund [IRN59W0005]; Chulalongkorn Academic Advancement Fund into Its 2nd Century Project of Chulalongkorn University; Faculty of Pharmaceutical Sciences, Chulalongkorn University [Phar2559-RG01]
CR Adler CH, 2005, NEUROLOGY, V64, PS12, DOI 10.1212/WNL.64.12_suppl_3.S12
   Banhiran W, 2011, SLEEP BREATH, V15, P571, DOI 10.1007/s11325-010-0405-9
   Bhidayasiri R, 2014, J NEURAL TRANSM, V121, PS59, DOI 10.1007/s00702-014-1199-x
   Bolitho SJ, 2013, PLOS ONE, V8, P0, DOI 10.1371/journal.pone.0081233
   Borek LL, 2006, J CLIN PSYCHIAT, V67, P958, DOI 10.4088/JCP.v67n0613
   Brodsky MA, 2003, MOVEMENT DISORD, V18, P668, DOI 10.1002/mds.10429
   Chahine LM, 2017, SLEEP MED REV, V35, P33, DOI 10.1016/j.smrv.2016.08.001
   Comella CL, 2007, MOVEMENT DISORD, V22, PS367, DOI 10.1002/mds.21682
   Távora DGF, 2014, SLEEP SCI, V7, P13, DOI 10.1016/j.slsci.2014.07.020
   Ferreira JJ, 2006, EUR J NEUROL, V13, P209, DOI 10.1111/j.1468-1331.2006.01262.x
   Goldman JG, 2013, PARKINSONISM RELAT D, V19, P806, DOI 10.1016/j.parkreldis.2013.05.006
   Hagell P, 2007, J SLEEP RES, V16, P102, DOI 10.1111/j.1365-2869.2007.00570.x
   Havlikova E, 2011, J NEUROL, V258, P2222, DOI 10.1007/s00415-011-6098-6
   Homann CN, 2002, BMJ-BRIT MED J, V324, P1483, DOI 10.1136/bmj.324.7352.1483
   JOHNS MW, 1991, SLEEP, V14, P540, DOI 10.1093/sleep/14.6.540
   Johns MW, 2000, J SLEEP RES, V9, P5, DOI 10.1046/j.1365-2869.2000.00177.x
   Kumar S, 2003, SLEEP MED, V4, P339, DOI 10.1016/S1389-9457(03)00105-9
   Mahale R, 2015, PARKINSONISM RELAT D, V21, P461, DOI 10.1016/j.parkreldis.2015.02.007
   Monaca C, 2006, SLEEP MED, V7, P448, DOI 10.1016/j.sleep.2005.12.002
   Moreno-López C, 2011, ARCH NEUROL-CHICAGO, V68, P223, DOI 10.1001/archneurol.2010.359
   Paus S, 2003, MOVEMENT DISORD, V18, P659, DOI 10.1002/mds.10417
   Poryazova R, 2013, J CLIN SLEEP MED, V9, P55, DOI 10.5664/jcsm.2340
   Pushpanathan ME, 2018, PLOS ONE, V13, P0, DOI 10.1371/journal.pone.0192394
   Rolinski M, 2014, J NEUROL NEUROSUR PS, V85, P560, DOI 10.1136/jnnp-2013-306104
   Schlesinger I, 2003, EUR NEUROL, V49, P30, DOI 10.1159/000067022
   Suzuki K, 2008, J NEUROL SCI, V271, P47, DOI 10.1016/j.jns.2008.03.008
   Suzuki K, 2012, J NEUROL SCI, V318, P76, DOI 10.1016/j.jns.2012.03.022
   Tan EK, 2002, NEUROLOGY, V58, P465, DOI 10.1212/WNL.58.3.465
   Tandberg E, 1998, MOVEMENT DISORD, V13, P895, DOI 10.1002/mds.870130606
   Trenkwalder C, 2011, MOVEMENT DISORD, V26, P644, DOI 10.1002/mds.23476
   Verbaan D, 2010, MOVEMENT DISORD, V25, P2142, DOI 10.1002/mds.23241
   Viwattanakulvanid P, 2014, J NEURAL TRANSM, V121, PS15, DOI 10.1007/s00702-014-1200-8
   Yeung EYH, 2014, MOV DISORD CLIN PRAC, V1, P307, DOI 10.1002/mdc3.12063
   Yu RL, 2015, NEUROPSYCH DIS TREAT, V11, P0, DOI 10.2147/NDT.S85483
NR 34
TC 5
Z9 6
U1 0
U2 7
PU KARGER
PI BASEL
PA ALLSCHWILERSTRASSE 10, CH-4009 BASEL, SWITZERLAND
SN 0014-3022
EI 1421-9913
J9 EUR NEUROL
JI Eur. Neurol.
PD JUN 15
PY 2018
VL 80
IS 5-6
BP 268
EP 276
DI 10.1159/000496937
PG 9
WC Clinical Neurology; Neurosciences
SC Neurosciences & Neurology
GA HT2EO
UT WOS:000464376200008
PM 30731467
DA 2024-02-03
ER

PT J
AU Radziunas, A
   Deltuva, VP
   Tamasauskas, A
   Gleizniene, R
   Pranckeyiciene, A
   Petrikonis, K
   Buneyicius, A
AF Radziunas, Andrius
   Deltuva, Vytenis Pranas
   Tamasauskas, Arimantas
   Gleizniene, Rymante
   Pranckeyiciene, Aiste
   Petrikonis, Kestutis
   Buneyicius, Adomas
TI Brain MRI morphometric analysis in Parkinson's disease patients with sleep disturbances
SO BMC NEUROLOGY
LA English
DT Article
DE Parkinson's disease; Sleep disturbances; Distressing dreams; Nocturnal hallucinations; Nocturia; MRI morphometry
ID restless legs syndrome; nonmotor symptoms questionnaire; voxel-based morphometry; behavior disorder; bladder; scale; hallucinations; stimulation; prevalence; depression
AB Background: Sleep disturbances are common in patients with advanced Parkinson disease (PD). The aim of this study was to evaluate a possible association of cortical thickness, cortical and subcortical volume with sleep disturbances in PD patients. Methods: Twenty-eight PD patients (14 men and 14 women, median age 58 years) were evaluated for sleep disturbances with PDSS and underwent brain MRI. Control group consisted of 28 healthy volunteers who were matched by age and gender. Automated voxel based image analysis was performed with the FreeSurfer software. Results: PD patients when compared to controls had larger ventricles, smaller volumes of hippocampus and superior cerebellar peduncle, smaller grey matter thickness in the left fusiform, parahipocampal and precentral gyruses, and right caudal anterior cingulate, parahipocampal and precentral hemisphere gyruses, as well as smaller volume of left rostral middle frontal and frontal pole areas, and right entorhinal and transverse temporal areas. According to the Parkinson's disease Sleep Scale (PDSS), 15 (53.58%) patients had severely disturbed sleep. The most frequent complaints were difficulties staying asleep during the night and nocturia. The least frequent sleep disturbances were distressing hallucinations and urine incontinence due to off symptoms. Patients who fidgeted during the night had thicker white matter in the left caudal middle frontal area and lesser global left hemisphere cortical surface, especially in the lateral orbitofrontal and lateral occipital area, and right hemisphere medial orbitofrontal area. Patients with frequent distressful dreams had white matter reduction in cingulate area, and cortical surface reduction in left paracentral area, inferior frontal gyrus and right postcentral and superior frontal areas. Nocturnal hallucinations were associated with volume reduction in the basal ganglia, nucleus accumbens and putamen bilaterally. Patients with disturbing nocturia had reduction of cortical surface on the left pre- and postcentral areas, total white matter volume decrease bilaterally as well in the pons. Conclusions: PD patients with nocturnal hallucinations had prominent basal ganglia volume reduction. Distressful dreams were associated with limbic system and frontal white matter changes, meanwhile nocturia was mostly associated with global white matter reduction and surface reduction of cortical surface on the left hemisphere preand postcentral areas.
C1 [Radziunas, Andrius; Deltuva, Vytenis Pranas; Tamasauskas, Arimantas; Pranckeyiciene, Aiste; Buneyicius, Adomas] Lithuanian Univ Hlth Sci, Neurosci Inst, Kaunas, Lithuania.
   [Radziunas, Andrius; Deltuva, Vytenis Pranas; Tamasauskas, Arimantas; Buneyicius, Adomas] Lithuanian Univ Hlth Sci, Dept Neurosurg, Kauno Klin, Kaunas, Lithuania.
   [Gleizniene, Rymante] Lithuanian Univ Hlth Sci, Dept Radiol, Kauno Klin, Kaunas, Lithuania.
   [Petrikonis, Kestutis] Lithuanian Univ Hlth Sci, Med Acad, Dept Neurol, Kaunas, Lithuania.
C3 Lithuanian University of Health Sciences; Lithuanian University of Health Sciences; Lithuanian University of Health Sciences; Lithuanian University of Health Sciences
RP Radziunas, A (corresponding author), Lithuanian Univ Hlth Sci, Neurosci Inst, Kaunas, Lithuania.; Radziunas, A (corresponding author), Lithuanian Univ Hlth Sci, Dept Neurosurg, Kauno Klin, Kaunas, Lithuania.
EM andrius.radziunas@ismuni.it
CR Alessandro S, 2010, J NEUROL SCI, V289, P44, DOI 10.1016/j.jns.2009.08.017
   Amara AW, 2012, PARKINSONISM RELAT D, V18, P63, DOI 10.1016/j.parkreldis.2011.09.001
   Arnulf I, 2008, CURR OPIN NEUROL, V21, P472, DOI 10.1097/WCO.0b013e328305044d
   Arnulf I, 2012, MOVEMENT DISORD, V27, P677, DOI 10.1002/mds.24957
   Benarroch EE, 2010, NEUROLOGY, V75, P1839, DOI 10.1212/WNL.0b013e3181fdabba
   Boucetta S, 2016, SCI REP-UK, V6, P0, DOI 10.1038/srep26782
   Bradberry TJ, 2012, BRAIN STIMUL, V5, P605, DOI 10.1016/j.brs.2011.09.002
   Bunevicius A, 2012, J PSYCHOSOM RES, V72, P22, DOI 10.1016/j.jpsychores.2011.10.006
   Chaudhuri KR, 2006, MOVEMENT DISORD, V21, P916, DOI 10.1002/mds.20844
   Chaudhuri KR, 2002, J NEUROL NEUROSUR PS, V73, P629, DOI 10.1136/jnnp.73.6.629
   Chen C, 2015, CHINESE MED J-PEKING, V128, P3178, DOI 10.4103/0366-6999.170269
   Desikan RS, 2006, NEUROIMAGE, V31, P968, DOI 10.1016/j.neuroimage.2006.01.021
   FACTOR SA, 1990, MOVEMENT DISORD, V5, P280, DOI 10.1002/mds.870050404
   Fahn S, 1987, UNIFIED PARKINSONS D, V0, P0
   Fischl B, 2004, NEUROIMAGE, V23, PS69, DOI 10.1016/j.neuroimage.2004.07.016
   FOLSTEIN MF, 1975, J PSYCHIAT RES, V12, P189, DOI 10.1016/0022-3956(75)90026-6
   Gan J, 2014, J CLIN NEUROSCI, V21, P751, DOI 10.1016/j.jocn.2013.07.015
   Gao YY, 2017, NEUROSCI LETT, V658, P121, DOI 10.1016/j.neulet.2017.08.028
   Genovese CR, 2002, NEUROIMAGE, V15, P870, DOI 10.1006/nimg.2001.1037
   Gómez-Esteban JC, 2007, MOVEMENT DISORD, V22, P1912, DOI 10.1002/mds.21624
   Han X, 2006, NEUROIMAGE, V32, P180, DOI 10.1016/j.neuroimage.2006.02.051
   Hornyak M, 2007, SLEEP MED, V9, P22, DOI 10.1016/j.sleep.2006.09.010
   Jaakkola E, 2017, EUR J NEUROL, V24, P1341, DOI 10.1111/ene.13390
   Jost WH, 2013, J NEURAL TRANSM, V120, P587, DOI 10.1007/s00702-012-0914-8
   Kavia R, 2005, J R SOC PROMO HEALTH, V125, P176, DOI 10.1177/146642400512500411
   Kobayakawa Mutsutaka, 2017, BRAIN NERVE, V69, P1323, DOI 10.11477/mf.1416200911
   Mao CJ, 2018, PARKINSONISM RELAT D, V48, P68, DOI 10.1016/j.parkreldis.2017.12.022
   Marion MH, 2008, J NEUROL, V255, P192, DOI 10.1007/s00415-008-0629-9
   Martinez-Martin P, 2008, MOVEMENT DISORD, V23, P1681, DOI 10.1002/mds.22110
   Martinez-Martin P, 2007, MOVEMENT DISORD, V22, P1623, DOI 10.1002/mds.21586
   Medicine AA of S, 2005, INT CLASS SLEEP DIS, V0, P51
   SATOH K, 1978, NEUROSCI LETT, V8, P27, DOI 10.1016/0304-3940(78)90092-7
   Tse W, 2005, PARKINSONISM RELAT D, V11, P317, DOI 10.1016/j.parkreldis.2005.02.006
   Unrath A, 2007, MOVEMENT DISORD, V22, P1751, DOI 10.1002/mds.21608
   Winge K, 2006, MOVEMENT DISORD, V21, P737, DOI 10.1002/mds.20867
   ZIGMOND AS, 1983, ACTA PSYCHIAT SCAND, V67, P361, DOI 10.1111/j.1600-0447.1983.tb09716.x
NR 36
TC 21
Z9 23
U1 2
U2 10
PU BMC
PI LONDON
PA CAMPUS, 4 CRINAN ST, LONDON N1 9XW, ENGLAND
SN 1471-2377
EI 
J9 BMC NEUROL
JI BMC Neurol.
PD JUN 20
PY 2018
VL 18
IS 
BP 
EP 
DI 10.1186/s12883-018-1092-6
PG 9
WC Clinical Neurology
SC Neurosciences & Neurology
GA GK4WI
UT WOS:000436167700002
PM 29925331
DA 2024-02-03
ER

PT J
AU Xiang, W
   Sun, YQ
   Teoh, HC
AF Xiang, Wei
   Sun, Ya Qing
   Teoh, Hui Chin
TI Comparison of nocturnal symptoms in advanced Parkinson's disease patients with sleep disturbances: pramipexole sustained release versus immediate release formulations
SO DRUG DESIGN DEVELOPMENT AND THERAPY
LA English
DT Article
DE dopamine agonist; efficacy; nonmotor symptoms; Parkinson's disease; Parkinson's Disease Sleep Scale; pramipexole extended release
ID continuous dopaminergic stimulation; extended-release; prolonged release; ropinirole; medication; adherence; efficacy; disability; safety; pd
AB Background: Nocturnal symptoms are common in Parkinson's disease (PD), which greatly affect the quality of life but are often overlooked in clinical settings. Treatment strategies that provide sustained dopaminergic stimulation may have sleep benefits. Objective: To investigate the treatment effects of pramipexole (PPX) sustained release (SR) versus PPX immediate release (IR) on nocturnal symptoms in advanced PD patients with sleep disturbances. Materials and methods: In this study, the PPX clinical trial (NCT00466167) was retrospectively analyzed for PD Sleep Scale (PDSS) total and domain scores in patients with advanced idiopathic PD receiving either PPX SR or PPX IR, who experienced motor fluctuations while on stable levodopa with a baseline PDSS total score of <90, indicating sleep disturbances. Analysis of covariance test was used to compare the adjusted mean changes at week 18 from baseline between treatment groups, after adjusting for pooled country and baseline scores. Results: A total of 119 patients with PD reported sleep disturbances at baseline (PDSS <90; SR, n=59; IR, n=60). At week 18, patients receiving PPX SR reported numerically greater improvement of sleep disturbance than those receiving PPX IR, although the difference of 6.8 points was not statistically significant (adjusted mean changes in PDSS total score, SR=28.5 versus IR=21.7 points, P=0.165). Patients receiving PPX SR observed a numerically greater adjusted mean change in all PDSS domains compared with PPX IR. The overall proportions of patients with any adverse event were similar between both PPX SR and IR groups (62.7% versus 70.0%). Conclusion: Both the PPX formulations showed improvements in nocturnal symptoms in advanced PD patients with sleep disturbances and were generally well tolerated. Given the known pharmacokinetic profile of an SR formulation and numerical advantage in PDSS mean change over IR formulation, these preliminary evidences support future prospectively designed studies to investigate the effects of PPX SR for improved sleep.
C1 [Xiang, Wei] Boehringer Ingelheim China Investment Co Ltd, Med Affairs, 29th Floor,Pk Pl,1601 Nanjing Rd West, Shanghai 200040, Peoples R China.
   [Sun, Ya Qing] Boehringer Ingelheim China Investment Co Ltd, Biostat & Data Sci, Shanghai, Peoples R China.
   [Teoh, Hui Chin] Boehringer Ingelheim China Investment Co Ltd, Clin Operat, Shanghai, Peoples R China.
C3 Boehringer Ingelheim; Boehringer Ingelheim; Boehringer Ingelheim
RP Xiang, W (corresponding author), Boehringer Ingelheim China Investment Co Ltd, Med Affairs, 29th Floor,Pk Pl,1601 Nanjing Rd West, Shanghai 200040, Peoples R China.
EM wei.xiang@boehringer-ingelheim.com
FU Boehringer Ingelheim
CR Albers JA, 2017, SLEEP MED, V35, P41, DOI 10.1016/j.sleep.2017.03.026
   Antonini A, 2011, NEUROPSYCH DIS TREAT, V7, P297, DOI 10.2147/NDT.S10097
   Bugalho P, 2013, PARKINSONISM RELAT D, V19, P1084, DOI 10.1016/j.parkreldis.2013.07.017
   Chaudhuri KR, 2012, EUR J NEUROL, V19, P105, DOI 10.1111/j.1468-1331.2011.03442.x
   Chaudhuri KR, 2009, PARKINSONISM RELAT D, V15, PS101, DOI 10.1016/S1353-8020(09)70845-4
   Chaudhuri KR, 2002, J NEUROL NEUROSUR PS, V73, P629, DOI 10.1136/jnnp.73.6.629
   Chaudhuri KR, 2004, NEUROLOGY, V63, PS17, DOI 10.1212/WNL.63.8_suppl_3.S17
   Chaudhuri KR, 2003, NEUROLOGY, V61, PS17, DOI 10.1212/WNL.61.6_suppl_3.S17
   Duncan GW, 2014, MOVEMENT DISORD, V29, P195, DOI 10.1002/mds.25664
   Eisenreich W, 2010, PARKINSONS DIS-US, V2010, P0, DOI 10.4061/2010/612619
   Ferger B, 2010, SYNAPSE, V64, P533, DOI 10.1002/syn.20759
   Frampton JE, 2014, DRUGS, V74, P2175, DOI 10.1007/s40265-014-0322-5
   Giladi N, 2010, J NEURAL TRANSM, V117, P1395, DOI 10.1007/s00702-010-0506-4
   Goetz CG, 2010, NEUROLOGY, V75, P1773, DOI 10.1212/WNL.0b013e3181fd6158
   Grosset D, 2009, MOVEMENT DISORD, V24, P826, DOI 10.1002/mds.22112
   Hawkes CH, 2010, PARKINSONISM RELAT D, V16, P79, DOI 10.1016/j.parkreldis.2009.08.007
   Horváth K, 2015, PARKINSONS DIS-US, V2015, P0, DOI 10.1155/2015/970534
   Jenner P, 2009, CLIN THER, V31, P2698, DOI 10.1016/j.clinthera.2009.10.018
   JOHNS MW, 1991, SLEEP, V14, P540, DOI 10.1093/sleep/14.6.540
   Knie B, 2011, CNS DRUGS, V25, P203, DOI 10.2165/11539720-000000000-00000
   Malek N, 2015, CNS DRUGS, V29, P47, DOI 10.1007/s40263-014-0220-0
   Mizuno Y, 2012, CLIN NEUROPHARMACOL, V35, P174, DOI 10.1097/WNF.0b013e31825f77b9
   Pahwa R, 2007, NEUROLOGY, V68, P1108, DOI 10.1212/01.wnl.0000258660.74391.c1
   Poewe W, 2011, NEUROLOGY, V77, P759, DOI 10.1212/WNL.0b013e31822affb0
   Saini SD, 2009, AM J MANAG CARE, V15, P0
   Schapira AHV, 2013, EUR J NEUROL, V20, P180, DOI 10.1111/j.1468-1331.2012.03822.x
   Schapira AHV, 2011, NEUROLOGY, V77, P767, DOI 10.1212/WNL.0b013e31822affdb
   Stocchi F, 2014, J NEURAL TRANSM, V121, PS79, DOI 10.1007/s00702-014-1259-2
   Stocchi F, 2011, MOVEMENT DISORD, V26, P1259, DOI 10.1002/mds.23498
   Stocchi F, 2009, PARKINSONISM RELAT D, V15, PS9, DOI 10.1016/S1353-8020(09)70005-7
   Takanashi M, 2013, DRUG RES (STUTTG), V63, P639, DOI 10.1055/s-0033-1351257
   Trenkwalder C, 2011, MOVEMENT DISORD, V26, P644, DOI 10.1002/mds.23476
   Trenkwalder C, 2011, MOVEMENT DISORD, V26, P90, DOI 10.1002/mds.23441
   Wakode Rajeshri, 2008, PDA J PHARM SCI TECHNOL, V62, P22
   Wüllner U, 2012, CURR MED RES OPIN, V28, P1239, DOI 10.1185/03007995.2012.702101
NR 35
TC 16
Z9 17
U1 0
U2 4
PU DOVE MEDICAL PRESS LTD
PI ALBANY
PA PO BOX 300-008, ALBANY, AUCKLAND 0752, NEW ZEALAND
SN 1177-8881
EI 
J9 DRUG DES DEV THER
JI Drug Des. Dev. Ther.
PD JUN 15
PY 2018
VL 12
IS 
BP 2017
EP 2024
DI 10.2147/DDDT.S160300
PG 8
WC Chemistry, Medicinal; Pharmacology & Pharmacy
SC Pharmacology & Pharmacy
GA GL9HX
UT WOS:000437545600003
PM 30013321
DA 2024-02-03
ER

PT J
AU Huang, JY
   Zhang, JR
   Shen, Y
   Zhang, HJ
   Cao, YL
   Mao, CJ
   Yang, YP
   Chen, J
   Liu, CF
   Li, J
AF Huang, Jun-Ying
   Zhang, Jin-Ru
   Shen, Yun
   Zhang, Hui-Jun
   Cao, Yu-Lan
   Mao, Cheng-Jie
   Yang, Ya-Ping
   Chen, Jing
   Liu, Chun-Feng
   Li, Jie
TI Effect of Rapid Eye Movement Sleep Behavior Disorder on Obstructive Sleep Apnea Severity and Cognition of Parkinson's Disease Patients
SO CHINESE MEDICAL JOURNAL
LA English
DT Article
DE Cognitive Dysfunction; Sleep Apnea; Obstructive; Parkinson's Disease; Rapid Eye Movement Sleep Behavior Disorder
ID positive airway pressure; rem-sleep; impairment; diagnosis; symptoms
AB Background: Rapid eye movement (REM) sleep behavior disorder (RBD) and obstructive sleep apnea (OSA) are the most common sleep disorders in Parkinson's disease (PD). The aim of this study was to identify whether RBD could alleviate OSA severity in PD patients and its effect on cognitive impairment. Methods: From February 2014 to May 2017, we recruited 174 PD patients from the Second Affiliated Hospital of Soochow University, all of whom underwent polysomnography (PSG). We collected clinical data, PSG results, and compared information between patients with and without RBD or OSA by analysis of covariance. We also investigated the effect of these sleep disorders on cognitive impairment using linear regression. Results: We grouped participants as follows: PD only (n = 53), PD + OSA (n = 29), PD + RBD (n = 61), and PD + RBD OSA (n = 31). Minimum oxygen saturation (SaO(2)) during whole sleep and in REM sleep was higher in PD + RBD + OSA patients than that in PD + OSA patients. PD + RBD patients had worse Mini-Mental Status Examination and Montreal Cognitive Assessment (MoCA) scores than those in the PD group (P < 0.001), especially in visuospatial/executive, attention, and memory functions. The PD + OSA group performed worse than the PD group in the delayed recall domain. After adjusting for age, sex, body mass index, education, disease severity, and other sleep disorders, MoCA was negatively associated with OSA (beta = -0.736, P = 0.043) and RBD (beta = - 2.575, P < 0.001). The severity of RBD (tonic/phasic electromyography activity) and OSA (apnea-hypopnea index/oxygen desaturation index/minimum SaO(2)) were also associated with MoCA. The adjusted beta values of RBD-related parameters were higher than that for OSA. Conclusions: We found that RBD alleviated OSA severity; however, RBD and OSA together exacerbated PD cognitive impairment. Further studies are needed to evaluate whether OSA treatment can improve cognition in PD.
C1 [Huang, Jun-Ying; Shen, Yun; Zhang, Hui-Jun; Cao, Yu-Lan; Mao, Cheng-Jie; Yang, Ya-Ping; Chen, Jing; Liu, Chun-Feng; Li, Jie] Soochow Univ, Dept Neurol, Affiliated Hosp 2, 1055 Sanxiang Rd, Suzhou 215004, Jiangsu, Peoples R China.
   [Huang, Jun-Ying; Shen, Yun; Zhang, Hui-Jun; Cao, Yu-Lan; Mao, Cheng-Jie; Yang, Ya-Ping; Chen, Jing; Liu, Chun-Feng; Li, Jie] Soochow Univ, Affiliated Hosp 2, Suzhou Clin Res Ctr Neurol Dis, Suzhou 215004, Jiangsu, Peoples R China.
   [Zhang, Jin-Ru; Liu, Chun-Feng] Soochow Univ, Jiangsu Key Lab Neuropsychiat Dis, Suzhou 215123, Jiangsu, Peoples R China.
   [Zhang, Jin-Ru; Liu, Chun-Feng] Soochow Univ, Inst Neurosci, Suzhou 215123, Jiangsu, Peoples R China.
C3 Soochow University - China; Soochow University - China; Soochow University - China; Soochow University - China
RP Li, J (corresponding author), Soochow Univ, Dept Neurol, Affiliated Hosp 2, 1055 Sanxiang Rd, Suzhou 215004, Jiangsu, Peoples R China.
EM lijie_cbc@163.com
FU National Key R AMP; D Program of China [2017YFC0909100]; National Natural Science Foundation of China [91649114]; Jiangsu Provincial Social Development Projects [BE2017653]; Jiangsu Provincial Medical Key Discipline Project [ZDXKB2016022]; Jiangsu Key Laboratory of Neuropsychiatric Diseases [BM2013003]; Suzhou Clinical Research Center of Neurological Disease [Szzx201503]; Suzhou Science and Technology Development Program [SYS201624]; Suzhou Youth Technology Project Foundation [KJXW2016014]; Priority Academic Program Development of Jiangsu Higher Education Institutions
CR Aarsland D, 2010, J NEUROL SCI, V289, P18, DOI 10.1016/j.jns.2009.08.034
   Berry RB, 2012, J CLIN SLEEP MED, V8, P597, DOI 10.5664/jcsm.2172
   Bohnen NI, 2014, PARKINSONISM RELAT D, V20, P1394, DOI 10.1016/j.parkreldis.2014.10.008
   da Silva FP, 2014, SLEEP MED REV, V18, P173, DOI 10.1016/j.smrv.2013.04.005
   De Cock VC, 2010, SLEEP MED, V11, P247, DOI 10.1016/j.sleep.2009.05.008
   Dempsey JA, 2010, PHYSIOL REV, V90, P47, DOI 10.1152/physrev.00043.2008
   Flemons WW, 1999, SLEEP, V22, P667, DOI 10.1093/sleep/22.5.667
   Gagnon JF, 2009, ANN NEUROL, V66, P39, DOI 10.1002/ana.21680
   Gong Y, 2014, SLEEP MED, V15, P647, DOI 10.1016/j.sleep.2013.12.021
   Harmell AL, 2016, SLEEP MED, V21, P28, DOI 10.1016/j.sleep.2016.01.001
   Hely MA, 2008, MOVEMENT DISORD, V23, P837, DOI 10.1002/mds.21956
   Huang JX, 2011, SLEEP, V34, P909, DOI 10.5665/SLEEP.1126
   HUGHES AJ, 1992, J NEUROL NEUROSUR PS, V55, P181, DOI 10.1136/jnnp.55.3.181
   Iranzo A, 2006, LANCET NEUROL, V5, P572, DOI 10.1016/S1474-4422(06)70476-8
   Kaminska M, 2015, PARKINSONS DIS-US, V2015, P0, DOI 10.1155/2015/849472
   Kraiczi H, 1999, SLEEP, V22, P61
   Kubin L, 1998, NEWS PHYSIOL SCI, V13, P91
   Liu Y, 2017, TRANSL NEURODEGENER, V6, P0, DOI 10.1186/s40035-017-0105-5
   Mery VP, 2017, NEUROLOGY, V88, P1120, DOI 10.1212/WNL.0000000000003738
   Montplaisir J, 2010, MOVEMENT DISORD, V25, P2044, DOI 10.1002/mds.23257
   Neikrug AB, 2014, SLEEP, V37, P177, DOI 10.5665/sleep.3332
   Nomura T, 2013, SLEEP MED, V14, P131, DOI 10.1016/j.sleep.2012.10.011
   Nomura T, 2012, PARKINSONISM RELAT D, V18, P394, DOI 10.1016/j.parkreldis.2011.10.018
   Pan YY, 2016, CHINESE MED J-PEKING, V129, P838, DOI 10.4103/0366-6999.178969
   Pan YY, 2015, CHINESE MED J-PEKING, V128, P2365, DOI 10.4103/0366-6999.163385
   Pandya M, 2008, CLEV CLIN J MED, V75, P856, DOI 10.3949/ccjm.75a.07005
   Postuma RB, 2008, J NEUROL NEUROSUR PS, V79, P1117, DOI 10.1136/jnnp.2008.149195
   Remmers J E, 1980, SLEEP, V3, P447
   Sobreira-Neto MA, 2017, EUR NEUROL, V78, P330, DOI 10.1159/000481939
   Terzaghi M, 2017, SLEEP MED, V33, P114, DOI 10.1016/j.sleep.2017.01.009
   Tomlinson CL, 2010, MOVEMENT DISORD, V25, P2649, DOI 10.1002/mds.23429
   Wen MC, 2017, TRANSL NEURODEGENER, V6, P0, DOI 10.1186/s40035-017-0094-4
   Yarnall A, 2011, MOVEMENT DISORD, V26, P2496, DOI 10.1002/mds.23932
   Zhang JR, 2016, CHINESE MED J-PEKING, V129, P379, DOI 10.4103/0366-6999.176077
   Zhang LY, 2016, SLEEP MED, V20, P110, DOI 10.1016/j.sleep.2015.12.018
NR 35
TC 24
Z9 24
U1 1
U2 14
PU WOLTERS KLUWER MEDKNOW PUBLICATIONS
PI MUMBAI
PA WOLTERS KLUWER INDIA PVT LTD , A-202, 2ND FLR, QUBE, C T S  NO 1498A-2 VILLAGE MAROL, ANDHERI EAST, MUMBAI, 400059, INDIA
SN 0366-6999
EI 
J9 CHINESE MED J-PEKING
JI Chin. Med. J.
PD APR 20
PY 2018
VL 131
IS 8
BP 899
EP 906
DI 10.4103/0366-6999.229888
PG 8
WC Medicine, General & Internal
SC General & Internal Medicine
GA GD2TC
UT WOS:000430353500005
PM 29664048
DA 2024-02-03
ER

PT J
AU Mohtashami, S
   He, Q
   Ruskey, JA
   Zhou, SR
   Dion, PA
   Allen, RP
   Earley, CJ
   Fon, EA
   Xiong, L
   Dupre, N
   Dauvilliers, Y
   Rouleau, GA
   Gan-Or, Z
AF Mohtashami, Sadaf
   He, Qin
   Ruskey, Jennifer A.
   Zhou, Sirui
   Dion, Patrick A.
   Allen, Richard P.
   Earley, Christopher J.
   Fon, Edward A.
   Xiong, Lan
   Dupre, Nicolas
   Dauvilliers, Yves
   Rouleau, Guy A.
   Gan-Or, Ziv
TI <i>TOX3</i> Variants Are Involved in Restless Legs Syndrome and Parkinson's Disease with Opposite Effects
SO JOURNAL OF MOLECULAR NEUROSCIENCE
LA English
DT Article
DE Restless legs syndrome; Parkinson's disease; Genetics; TOX3
ID genome-wide association; risk loci; metaanalysis
AB Parkinson's disease (PD) and restless legs syndrome (RLS) may be clinically and/or etiologically related, yet this association is under debate. Single-nucleotide polymorphisms (SNPs) in the TOX3 gene locus were implicated in both RLS and PD genome-wide association studies (GWASs), suggesting a potential pleiotropy. Two case-control cohorts including 644 PD patients, 457 RLS patients, and 945 controls were genotyped for one known RLS-related SNP (rs3104767) and one PD-related SNP (rs4784226) in the TOX3 locus. The associations between genotype and PD and RLS risk were tested using multivariate regression models. The allele frequencies of RLS-related SNP rs3104767 in RLS patients and controls were 0.35 and 0.43, respectively (OR 0.70, p = 0.0007). Regression model suggested that this association is derived by homozygous carriage of rs3104767 (adjusted p = 0.008). A nominal association was observed for homozygous carriers of the rs3104767 SNP in PD (OR 1.62, 95% CI 1.05-2.54, p = 0.034), i.e., with an opposite direction of effect on RLS and PD, but this was not significant after Bonferroni correction. However, data from published GWASs of RLS and PD, and from the PDgene database, further supported these inverse associations. Our results confirm the association between the TOX3 SNP rs3104767 and RLS and suggest that TOX3 variants are involved in both RLS and PD, but with different or even opposite effects. Studies in larger populations of different ethnicities are required to further refine the TOX3 locus is involved in RLS and PD.
C1 [Mohtashami, Sadaf] McGill Univ, Dept Expt Med, Montreal, PQ, Canada.
   [Mohtashami, Sadaf; Ruskey, Jennifer A.; Dion, Patrick A.; Fon, Edward A.; Rouleau, Guy A.; Gan-Or, Ziv] McGill Univ, Montreal Neurol Inst & Hosp, Dept Human Genet, 1033 Pine Ave West,Ludmer Pavil,Room 312, Montreal, PQ H3A 1A1, Canada.
   [He, Qin; Xiong, Lan] Inst Univ Sante Mentale Montreal, Ctr Rech, Lab Neurogenet, Montreal, PQ, Canada.
   [He, Qin; Xiong, Lan] Univ Montreal, Dept Psychiat, Montreal, PQ, Canada.
   [Ruskey, Jennifer A.; Dion, Patrick A.; Fon, Edward A.; Rouleau, Guy A.; Gan-Or, Ziv] McGill Univ, Dept Neurol & Neurosurg, Montreal, PQ, Canada.
   [Zhou, Sirui] Univ Montreal, Dept Med, Fac Med, Montreal, PQ, Canada.
   [Dion, Patrick A.; Rouleau, Guy A.; Gan-Or, Ziv] McGill Univ, Dept Human Genet, Montreal, PQ, Canada.
   [Allen, Richard P.; Earley, Christopher J.] Johns Hopkins Bayview Med Ctr, Dept Neurol, Baltimore, MD USA.
   [Dupre, Nicolas] Univ Laval, CHU Quebec, Div Neurosci, Quebec City, PQ, Canada.
   [Dupre, Nicolas] Laval Univ, Fac Med, Dept Med, Quebec City, PQ, Canada.
   [Dauvilliers, Yves] Univ Montpellier, Gui de Chauliac Hosp, CHU Montpellier,Inserm,U1061, Natl Reference Ctr Narcolepsy,Sleep Unit,Dept Neu, Montpellier, France.
C3 McGill University; McGill University; Universite de Montreal; Universite de Montreal; McGill University; Universite de Montreal; McGill University; Johns Hopkins University; Johns Hopkins Medicine; Laval University; Laval University; Institut National de la Sante et de la Recherche Medicale (Inserm); Universite de Montpellier; CHU de Montpellier
RP Gan-Or, Z (corresponding author), McGill Univ, Montreal Neurol Inst & Hosp, Dept Human Genet, 1033 Pine Ave West,Ludmer Pavil,Room 312, Montreal, PQ H3A 1A1, Canada.; Gan-Or, Z (corresponding author), McGill Univ, Dept Neurol & Neurosurg, Montreal, PQ, Canada.; Gan-Or, Z (corresponding author), McGill Univ, Dept Human Genet, Montreal, PQ, Canada.
EM ziv.gan-or@mcgill.ca
FU Michael J. Fox Foundation; Canadian Consortium on Neurodegeneration in Aging (CCNA); Canadian Institutes of Health Research (CIHR)
CR Allen RP, 2014, SLEEP MED, V15, P860, DOI 10.1016/j.sleep.2014.03.025
   Chang D, 2017, NAT GENET, V49, P1511, DOI 10.1038/ng.3955
   de Rijk MC, 2000, NEUROLOGY, V54, P0
   Gan-Or Z, 2015, SLEEP MED, V16, P1151, DOI 10.1016/j.sleep.2015.06.002
   Gan-Or Z, 2015, PARKINSONISM RELAT D, V21, P582, DOI 10.1016/j.parkreldis.2015.03.010
   Garcia-Borreguero D, 2003, NEUROLOGY, V61, PS49, DOI 10.1212/WNL.61.6_suppl_3.S49
   Lee JE, 2009, MOVEMENT DISORD, V24, P579, DOI 10.1002/mds.22410
   Rijsman Roselyne M, 2014, PARKINSONISM RELAT DISORD, V20 Suppl 1, PS5, DOI 10.1016/S1353-8020(13)70004-X
   Schormair B, 2017, LANCET NEUROL, V16, P898, DOI 10.1016/S1474-4422(17)30327-7
   Seksenyan A, 2015, BMC CANCER, V15, P0, DOI 10.1186/s12885-015-1018-2
   Winkelmann J, 2011, PLOS GENET, V7, P0, DOI 10.1371/journal.pgen.1002171
   Yeh P, 2012, SLEEP BREATH, V16, P987, DOI 10.1007/s11325-011-0606-x
   Yuan SH, 2009, P NATL ACAD SCI USA, V106, P2909, DOI 10.1073/pnas.0805555106
NR 13
TC 7
Z9 8
U1 0
U2 1
PU HUMANA PRESS INC
PI TOTOWA
PA 999 RIVERVIEW DRIVE SUITE 208, TOTOWA, NJ 07512 USA
SN 0895-8696
EI 1559-1166
J9 J MOL NEUROSCI
JI J. Mol. Neurosci.
PD MAR 15
PY 2018
VL 64
IS 3
BP 341
EP 345
DI 10.1007/s12031-018-1031-4
PG 5
WC Biochemistry & Molecular Biology; Neurosciences
SC Biochemistry & Molecular Biology; Neurosciences & Neurology
GA GA8HD
UT WOS:000428579400002
PM 29404899
DA 2024-02-03
ER

PT J
AU Jang, JH
   Lee, J
   Jung, I
   Yoo, H
AF Jang, Jung-Hee
   Lee, JuAh
   Jung, Inchul
   Yoo, Horyong
TI Efficacy of Yokukansankachimpihange on sleep disturbance in Parkinson's disease A study protocol of a randomized, double blind, placebo-controlled pilot trial
SO MEDICINE
LA English
DT Article
DE functional near-infrared spectroscopy; Parkinson's disease; polysomnography; protocol; sleep disturbance; Yokukansankachimpihange
ID neuropsychiatric symptoms; alzheimers-disease; yokukansan; insomnia; scale; population; disorder; medicine; complex; rhythm
AB Introduction: Parkinson's disease (PD) is a progressive neurodegenerative disorder that includes motor and nonmotor symptoms. Sleep disturbance is known to decrease the quality of life in patients with PD, and there are limitations to the pharmacotherapy currently in use. Therefore, complementary treatment therapies are required to address these limitations. The traditional herbal medicines Yokukansan (YKS) and Yokukansankachimpihange (YKSCH) have been used to treat insomnia and night crying in children. suggesting their effectiveness against sleep disturbance in patients with PD. We will evaluate whether YKSCH improves sleep disturbance in PD and will identify YKS-related changes in hemodynamic parameters, and neurotransmitter and hormone levels in patients with PD experiencing sleep disturbance. Methods: We will conduct a randomized, double-blinded, placebo-controlled parallel trial in 34 patients with PD and sleep disturbance, randomly allocating the patients to either placebo-control (n=17) or treatment groups (n=17). The total study period will be 16 weeks; administration of YKSCH or placebo, as intervention, will be performed for a 12-week period, and follow-up will be performed over a 4-week period. All subjects will undergo conventional treatment, and be required to maintain a regular medication schedule throughout the study period. The primary outcome measure will be the Scales for Outcomes in PD-Sleep Scale score, and the secondary outcome measures will be polysomnography results. findings from instruments related to sleep disorders. neurotransmitter and hormone levels, and hemodynamic changes in the brain cortex. Discussion and conclusions: This trial will evaluate the effectiveness and safety of YKSCH for sleep improvement in PD with sleep disturbance, and investigate the underlying mechanism of action. We expect improvement in the scores for subjective and objective sleep scales, hemodynamic changes in prefrontal cortical activity, and changes in neurotransmitter and hormone levels. The findings will provide insight into the mechanism underlying the therapeutic effect of YKSCH in PD, and lay the foundation for further studies on whether YKSCH improves sleep disturbance in PD.
C1 [Jang, Jung-Hee; Yoo, Horyong] Daejeon Univ, Dunsan Korean Med Hosp, Dept Neurol Disorders & Aging Brain Constitut, Daejeon, South Korea.
   [Lee, JuAh] Gachon Univ, Coll Korean Med, Dept Korean Internal Med, Incheon, South Korea.
   [Jung, Inchul] Daejeon Univ, Dunsan Korean Med Hosp, Dept Korean Neuropsychol, 75 Daedeok Daero, Daejeon, South Korea.
C3 Daejeon University; Gachon University; Daejeon University
RP Jung, I; Yoo, H (corresponding author), Daejeon Univ, Dunsan Korean Med Hosp, Clin Trial Ctr, 75 Daedeok Daero,176 Beon Gil, Daejeon, South Korea.
EM npjeong@daum.net; horyong.yoo@gmail.com
FU Ministry of Health and Welfare, Republic of Korea [HI15C-0006-030018]
CR Aizawa R, 2002, PSYCHIAT CLIN NEUROS, V56, P303, DOI 10.1046/j.1440-1819.2002.01006.x
   Altena E, 2008, SLEEP, V31, P1271
   Arnaldi D, 2016, NEUROL SCI, V37, P283, DOI 10.1007/s10072-015-2409-5
   Beattie Z, 2017, PHYSIOL MEAS, V38, P1968, DOI 10.1088/1361-6579/aa9047
   Bolitho SJ, 2014, SLEEP MED, V15, P342, DOI 10.1016/j.sleep.2013.10.016
   Breen DP, 2014, JAMA NEUROL, V71, P589, DOI 10.1001/jamaneurol.2014.65
   Brichta L, 2013, TRENDS NEUROSCI, V36, P543, DOI 10.1016/j.tins.2013.06.003
   Chaudhuri KR, 2002, J NEUROL NEUROSUR PS, V73, P629, DOI 10.1136/jnnp.73.6.629
   Chung S, 2013, J CLIN SLEEP MED, V9, P1131, DOI 10.5664/jcsm.3150
   Egashira N, 2011, J PHARMACOL SCI, V116, P316, DOI 10.1254/jphs.11079SC
   Hatano T, 2014, J NEURAL TRANSM, V121, P275, DOI 10.1007/s00702-013-1105-y
   Hayashi Y, 2015, J PREV ALZHEIMERS DIS, V2, P172, DOI 10.14283/jpad.2015.70
   Högl B, 2010, MOVEMENT DISORD, V25, P2704, DOI 10.1002/mds.23190
   Iber C., 2007, AASM MANUAL SCORING, V0, P0
   Kawanabe T, 2010, PROG NEURO-PSYCHOPH, V34, P284, DOI 10.1016/j.pnpbp.2009.11.019
   Kim HJ, 2016, RES NURS HEALTH, V39, P472, DOI 10.1002/nur.21745
   Kurtis MM, 2013, PARKINSONISM RELAT D, V19, P1152, DOI 10.1016/j.parkreldis.2013.07.026
   Maidan I, 2016, NEUROREHAB NEURAL RE, V30, P963, DOI 10.1177/1545968316650426
   Garcia-Alberca JM, 2013, J NERV MENT DIS, V201, P251, DOI 10.1097/NMD.0b013e3182848d04
   Martinez-Martin P, 2008, MOVEMENT DISORD, V23, P1681, DOI 10.1002/mds.22110
   Merlino G, 2014, SLEEP MED, V15, P637, DOI 10.1016/j.sleep.2013.12.016
   Mizoguchi K, 2017, FRONT PHARMACOL, V8, P0, DOI 10.3389/fphar.2017.00149
   Mizoguchi K, 2010, J ETHNOPHARMACOL, V127, P70, DOI 10.1016/j.jep.2009.09.048
   Ogawa Y, 2016, J ETHNOPHARMACOL, V177, P19, DOI 10.1016/j.jep.2015.11.037
   Patel Shnehal, 2017, J CLIN MOV DISORD, V4, P16, DOI 10.1186/s40734-017-0062-2
   Poewe W, 2017, NAT REV DIS PRIMERS, V3, P0, DOI 10.1038/nrdp.2017.13
   Romenets SR, 2013, PARKINSONISM RELAT D, V19, P670, DOI 10.1016/j.parkreldis.2013.03.003
   Scarapicchia V, 2017, FRONT HUM NEUROSCI, V11, P0, DOI 10.3389/fnhum.2017.00419
   SHI J, 2017, MEDICINE BALTIMORE, V96, P0
   Shoji H, 2013, J ETHNOPHARMACOL, V149, P93, DOI 10.1016/j.jep.2013.06.005
   Sun JJ, 2017, NEUROPSYCH DIS TREAT, V13, P1723, DOI 10.2147/NDT.S136774
   Suzuki K, 2015, ACTA NEUROL SCAND, V131, P426, DOI 10.1111/ane.12347
   Tamano H, 2016, EXP ANIM TOKYO, V65, P353, DOI 10.1538/expanim.16-0028
   Tractenberg RE, 2005, J SLEEP RES, V14, P177, DOI 10.1111/j.1365-2869.2005.00445.x
   Trenkwalder C, 2011, MOVEMENT DISORD, V26, P90, DOI 10.1002/mds.23441
   Ueki T, 2015, J ETHNOPHARMACOL, V166, P23, DOI 10.1016/j.jep.2015.02.046
   Videnovic A, 2014, JAMA NEUROL, V71, P463, DOI 10.1001/jamaneurol.2013.6239
NR 37
TC 3
Z9 3
U1 2
U2 11
PU LIPPINCOTT WILLIAMS & WILKINS
PI PHILADELPHIA
PA TWO COMMERCE SQ, 2001 MARKET ST, PHILADELPHIA, PA 19103 USA
SN 0025-7974
EI 1536-5964
J9 MEDICINE
JI Medicine (Baltimore)
PD JUN 15
PY 2018
VL 97
IS 26
BP 
EP 
DI 10.1097/MD.0000000000011298
PG 8
WC Medicine, General & Internal
SC General & Internal Medicine
GA GN9TT
UT WOS:000439552200076
PM 29953013
DA 2024-02-03
ER

PT J
AU Ren, YN
   Suzuki, K
   Yang, WP
   Ren, YL
   Wu, FX
   Yang, JJ
   Takahashi, S
   Ejima, Y
   Wu, JL
   Hirata, K
AF Ren, Yanna
   Suzuki, Keisuke
   Yang, Weiping
   Ren, Yanling
   Wu, Fengxia
   Yang, Jiajia
   Takahashi, Satoshi
   Ejima, Yoshimichi
   Wu, Jinglong
   Hirata, Koichi
TI Absent Audiovisual Integration Elicited by Peripheral Stimuli in Parkinson's Disease
SO PARKINSONS DISEASE
LA English
DT Article
ID mild cognitive impairment; sleep quality index; multisensory integration; japanese version; selective attention; nonmotor symptoms; reaction-time; deficits; pathophysiology; diagnosis
AB The basal ganglia, which have been shown to be a significant multisensory hub, are disordered in Parkinson's disease (PD). This study was to investigate the audiovisual integration of peripheral stimuli in PD patients with/without sleep disturbances. Thirty-six age-matched normal controls (NC) and 30 PD patients were recruited for an auditory/visual discrimination experiment. The mean response times for each participant were analyzed using repeated measures ANOVA and race model. The results showed that the response to all stimuli was significantly delayed for PD compared to NC (all p < 0.01). The response to audiovisual stimuli was significantly faster than that to unimodal stimuli in both NC and PD (p < 0.001). Additionally, audiovisual integration was absent in PD; however, it did occur in NC. Further analysis showed that there was no significant audiovisual integration in PD with/ without cognitive impairment or in PD with/without sleep disturbances. Furthermore, audiovisual facilitation was not associated with Hoehn and Yahr stage, disease duration, or the presence of sleep disturbances (all p > 0.05). The current results showed that audiovisual multisensory integration for peripheral stimuli is absent in PD regardless of sleep disturbances and further suggested the abnormal audiovisual integration might be a potential early manifestation of PD.
C1 [Ren, Yanna] Guiyang Univ Chinese Med, Humanities Med Coll, Dept Psychol, Guiyang 550025, Guizhou, Peoples R China.
   [Ren, Yanna; Wu, Fengxia; Yang, Jiajia; Takahashi, Satoshi; Ejima, Yoshimichi; Wu, Jinglong] Okayama Univ, Grad Sch Nat Sci & Technol, Cognit Neurosci Lab, Okayama 7008530, Japan.
   [Suzuki, Keisuke; Hirata, Koichi] Dokkyo Med Univ, Dept Neurol, Mibu, Tochigi 3210293, Japan.
   [Yang, Weiping] Hubei Univ, Dept Psychol, Wuhan 430062, Hubei, Peoples R China.
   [Ren, Yanling] Guizhou Light Ind Tech Coll, Dept Light & Chem Engn, Guiyang 550025, Guizhou, Peoples R China.
   [Wu, Jinglong] Beijing Inst Technol, Intelligent Robot Inst, Beijing 100081, Peoples R China.
   [Wu, Jinglong] Shenzhen Inst Neurosci, Shenzhen 518057, Peoples R China.
C3 Okayama University; Dokkyo Medical University; Hubei University; Beijing Institute of Technology; Shenzhen Institute of Neuroscience
RP Wu, JL (corresponding author), Okayama Univ, Grad Sch Nat Sci & Technol, Cognit Neurosci Lab, Okayama 7008530, Japan.; Hirata, K (corresponding author), Dokkyo Med Univ, Dept Neurol, Mibu, Tochigi 3210293, Japan.; Wu, JL (corresponding author), Beijing Inst Technol, Intelligent Robot Inst, Beijing 100081, Peoples R China.; Wu, JL (corresponding author), Shenzhen Inst Neurosci, Shenzhen 518057, Peoples R China.
EM wu@mech.okayama-u.ac.jp; hirata@dokkyomed.ac.jp
FU Japan Society for the Promotion of Science (JSPS) KAKENHI [16K18052]; National Natural Science Foundation of China [61473043, 61727807, 31600882, 31700973]; Beijing Municipal Science and Technology Commission [Z161100002616020]; Humanity and Social Science Youth Foundation of the Education Bureau of Hubei Province of China [16Q030]; Humanity and Social Science Youth Foundation of the Ministry of Education of China [16YJC190025]; Grants-in-Aid for Scientific Research [16K18052] Funding Source: KAKEN
CR Buysse D J, 1989, PSYCHIATRY RES, V28, P193
   Calvert GA, 2000, CURR BIOL, V10, P649, DOI 10.1016/S0960-9822(00)00513-3
   Chaudhuri KR, 2009, LANCET NEUROL, V8, P464, DOI 10.1016/S1474-4422(09)70068-7
   Chaudhuri KR, 2006, LANCET NEUROL, V5, P235, DOI 10.1016/S1474-4422(06)70373-8
   Cheng D, 2011, PLOS ONE, V6, P0, DOI 10.1371/journal.pone.0017299
   Davie CA, 2008, BRIT MED BULL, V86, P109, DOI 10.1093/bmb/ldn013
   Doi Y, 2000, PSYCHIAT RES, V97, P165, DOI 10.1016/S0165-1781(00)00232-8
   Fearon C, 2015, J PARKINSON DIS, V5, P925, DOI 10.3233/JPD-150655
   FLOWERS KA, 1985, J NEUROL NEUROSUR PS, V48, P517, DOI 10.1136/jnnp.48.6.517
   Fujiwara Y, 2010, GERIATR GERONTOL INT, V10, P225, DOI 10.1111/j.1447-0594.2010.00585.x
   Gauntlett-Gilbert J, 1998, NEUROSCI BIOBEHAV R, V22, P865, DOI 10.1016/S0149-7634(98)00014-1
   Hoehn MM, 1998, NEUROLOGY, V50, P318, DOI 10.1212/WNL.50.2.318
   Hozumi A, 2000, MOVEMENT DISORD, V15, P835, DOI 10.1002/1531-8257(200009)15:5<835::AID-MDS1012>3.0.CO;2-6
   HUGHES AJ, 1992, J NEUROL NEUROSUR PS, V55, P181, DOI 10.1136/jnnp.55.3.181
   JOHNS MW, 1991, SLEEP, V14, P540, DOI 10.1093/sleep/14.6.540
   Laurienti PJ, 2006, NEUROBIOL AGING, V27, P1155, DOI 10.1016/j.neurobiolaging.2005.05.024
   Low KA, 2002, BRAIN, V125, P1980, DOI 10.1093/brain/awf206
   Macaluso E, 2006, NEUROSCIENTIST, V12, P327, DOI 10.1177/1073858406287908
   Martens KAE, 2012, MOVEMENT DISORD, V27, P387, DOI 10.1002/mds.24042
   Meppelink AM, 2009, BRAIN, V132, P2980, DOI 10.1093/brain/awp223
   MEREDITH MA, 1987, J NEUROSCI, V7, P3215
   MILLER J, 1986, PERCEPT PSYCHOPHYS, V40, P331, DOI 10.3758/BF03203025
   MILLER J, 1982, COGNITIVE PSYCHOL, V14, P247, DOI 10.1016/0010-0285(82)90010-X
   Nagy A, 2005, EUR J NEUROSCI, V22, P419, DOI 10.1111/j.1460-9568.2005.04211.x
   Nagy A, 2006, EUR J NEUROSCI, V24, P917, DOI 10.1111/j.1460-9568.2006.04942.x
   Nidiffer AR, 2016, NEUROPSYCHOLOGIA, V88, P83, DOI 10.1016/j.neuropsychologia.2016.01.031
   Noy D, 2017, HUM MOVEMENT SCI, V56, P71, DOI 10.1016/j.humov.2017.10.007
   Obeso JA, 2008, MOVEMENT DISORD, V23, PS548, DOI 10.1002/mds.22062
   PASCUALLEONE A, 1994, NEUROLOGY, V44, P884, DOI 10.1212/WNL.44.5.884
   Pauletti C, 2015, PARKINSONISM RELAT D, V21, P1306, DOI 10.1016/j.parkreldis.2015.08.035
   Paunikar VM, 2012, INT J BIOL MED RES, V3, P1
   Ren Y., 2017, STUDY AUDIOVISUAL IN, V0, P0
   Ren YN, 2018, INT J PSYCHOPHYSIOL, V124, P1, DOI 10.1016/j.ijpsycho.2017.12.004
   Ren YN, 2017, PERCEPTION, V46, P205, DOI 10.1177/0301006616673850
   Schapira AHV, 2017, NAT REV NEUROSCI, V18, P435, DOI 10.1038/nrn.2017.62
   SHARPE MH, 1992, NEUROPSYCHOLOGIA, V30, P101, DOI 10.1016/0028-3932(92)90019-I
   Spence C, 2011, ATTEN PERCEPT PSYCHO, V73, P971, DOI 10.3758/s13414-010-0073-7
   Stein B., 1993, MERGING SENSE, V0, P0
   Stein B. E., 2012, NEW HDB MULTISENSORY, V0, P0
   Stevenson RA, 2014, BRAIN TOPOGR, V27, P707, DOI 10.1007/s10548-014-0365-7
   Stevenson RA, 2012, EXP BRAIN RES, V219, P121, DOI 10.1007/s00221-012-3072-1
   Suzuki K., 2015, CURRENT NEUROLOGY NE, V15, P1
   Suzuki K, 2012, J NEUROL SCI, V318, P76, DOI 10.1016/j.jns.2012.03.022
   Swick TJ, 2012, PARKINSONS DIS-US, V2012, P0, DOI 10.1155/2012/205471
   Takegami M, 2009, SLEEP MED, V10, P556, DOI 10.1016/j.sleep.2008.04.015
   Talsma D, 2007, CEREB CORTEX, V17, P679, DOI 10.1093/cercor/bhk016
   Talsma D, 2010, TRENDS COGN SCI, V14, P400, DOI 10.1016/j.tics.2010.06.008
   Talsma D, 2009, EXP BRAIN RES, V198, P313, DOI 10.1007/s00221-009-1858-6
   Thorpy MJ, 2005, NEUROL CLIN, V23, P1187, DOI 10.1016/j.ncl.2005.05.001
   VIEREGGE P, 1994, COGNITIVE BRAIN RES, V2, P117, DOI 10.1016/0926-6410(94)90008-6
   Wang B, 2016, FRONT CELL NEUROSCI, V10, P0, DOI 10.3389/fncel.2016.00239
   Wang Y, 2008, BMC NEUROSCI, V9, P0, DOI 10.1186/1471-2202-9-79
   Wu JL, 2012, J ALZHEIMERS DIS, V32, P317, DOI 10.3233/JAD-2012-111070
   Zhou SS, 2012, NEUROSCI LETT, V509, P50, DOI 10.1016/j.neulet.2011.12.049
   Zhu MX, 2016, J NEUROSCI RES, V94, P685, DOI 10.1002/jnr.23729
NR 55
TC 6
Z9 6
U1 3
U2 14
PU HINDAWI LTD
PI LONDON
PA ADAM HOUSE, 3RD FLR, 1 FITZROY SQ, LONDON, W1T 5HF, ENGLAND
SN 2090-8083
EI 2042-0080
J9 PARKINSONS DIS-US
JI Parkinsons Dis.
PD JUN 15
PY 2018
VL 2018
IS 
BP 
EP 
DI 10.1155/2018/1648017
PG 10
WC Clinical Neurology
SC Neurosciences & Neurology
GA GE0AB
UT WOS:000430873800001
PM 29850014
DA 2024-02-03
ER

PT J
AU Ferini-Strambi, L
   Carli, G
   Casoni, F
   Galbiati, A
AF Ferini-Strambi, Luigi
   Carli, Giulia
   Casoni, Francesca
   Galbiati, Andrea
TI Restless Legs Syndrome and Parkinson Disease: A Causal Relationship Between the Two Disorders?
SO FRONTIERS IN NEUROLOGY
LA English
DT Review
DE RLS/WED; PD; dopamine; iron; dopamine agonists
ID excessive daytime sleepiness; brain iron concentrations; willis-ekbom disease; quality-of-life; clinical characteristics; t2 relaxometry; transcranial ultrasound; functional connectivity; dopamine transporter; emission-tomography
AB Restless Legs Syndrome/Willis-Ekbom Disease (RLS/WED) is a common sleep related movement disorder that can be idiopathic or occurs in comorbidity with other medical conditions such as polyneuropathy, iron deficiency anemia, multiple sclerosis, hypertension and cardiovascular diseases. In recent years, a growing body of literature investigated the association between RLS/WED and Parkinson's Disease (PD). Several questions regarding the comorbidity between these two disorders are still unanswered. If the insurgence of RLS/WED may precede the onset of PD, or if RLS/WED could represent a secondary condition of PD and if impaired dopaminergic pathway may represent a bridge between these two conditions are still debatable issues. In this review, we critically discuss the relationship between RLS/WED and PD by reviewing cross sectional and longitudinal studies, as well as the role of dopamine in these disorders. A twofold interpretation have to be taken into account: dopaminergic therapy may have a crucial role in the development of RLS/WED in PD patients or RLS/WED can be conceived as an early manifestation of PD rather than a risk factor. Several studies showed a high prevalence of RLS/WED in PD patients and several findings related to dopaminergic and iron alterations in both disorders, however up to now it is difficult to find a point of agreement between studies. A greater number of systematic and strongly controlled longitudinal studies as well as basic pathophysiological investigations particularly in RLS/WED are needed to clarify this complex relationship.
C1 [Ferini-Strambi, Luigi; Carli, Giulia; Casoni, Francesca; Galbiati, Andrea] IRCCS San Raffaele Sci Inst, Neurol Sleep Disorders Ctr, Dept Clin Neurosci, Milan, Italy.
   [Ferini-Strambi, Luigi] Univ Vita Salute San Raffaele, Milan, Italy.
C3 Vita-Salute San Raffaele University; IRCCS Ospedale San Raffaele; Vita-Salute San Raffaele University
RP Ferini-Strambi, L (corresponding author), IRCCS San Raffaele Sci Inst, Neurol Sleep Disorders Ctr, Dept Clin Neurosci, Milan, Italy.; Ferini-Strambi, L (corresponding author), Univ Vita Salute San Raffaele, Milan, Italy.
EM ferinistrambi.luigi@hsr.it
CR Allen RP, 2007, MOVEMENT DISORD, V22, PS440, DOI 10.1002/mds.21607
   Allen RP, 2015, SLEEP MED CLIN, V10, P207, DOI 10.1016/j.jsmc.2015.05.022
   Allen RP, 2014, SLEEP MED, V15, P860, DOI 10.1016/j.sleep.2014.03.025
   Allen RP, 2013, AM J HEMATOL, V88, P261, DOI 10.1002/ajh.23397
   Allen RP, 2009, SLEEP MED, V10, P123, DOI 10.1016/j.sleep.2007.11.012
   Allen RP, 2003, SLEEP MED, V4, P101, DOI 10.1016/S1389-9457(03)00010-8
   Allen RP, 2005, ARCH INTERN MED, V165, P1286, DOI 10.1001/archinte.165.11.1286
   Allen RP, 2001, NEUROLOGY, V56, P263, DOI 10.1212/WNL.56.2.263
   American Academy of Sleep Medicine (AASM), 2014, INTERNATIONAL CLASSIFICATION OF SLEEP DISORDERS, V3rd ed., P0
   Andreu N, 1999, CLIN NEUROPHARMACOL, V22, P15, DOI 10.1097/00002826-199901000-00004
   Angelini M, 2011, J NEUROL SCI, V310, P286, DOI 10.1016/j.jns.2011.08.012
   Astrakas LG, 2008, NEUROLOGY, V71, P911, DOI 10.1212/01.wnl.0000325914.50764.a2
   Ayton S, 2013, ANN NEUROL, V73, P554, DOI 10.1002/ana.23817
   Azmin S, 2013, PARKINSONS DIS-US, V2013, P0, DOI 10.1155/2013/535613
   Bamford NS, 2004, J NEUROSCI, V24, P9541, DOI 10.1523/JNEUROSCI.2891-04.2004
   BEARD JL, 1994, PHARMACOL BIOCHEM BE, V48, P621, DOI 10.1016/0091-3057(94)90323-9
   BECKER G, 1995, NEUROLOGY, V45, P182, DOI 10.1212/WNL.45.1.182
   Belaidi AA, 2016, J NEUROCHEM, V139, P179, DOI 10.1111/jnc.13425
   Benarroch EE, 2009, NEUROLOGY, V72, P1436, DOI 10.1212/WNL.0b013e3181a26b30
   Berg D, 2009, MOVEMENT DISORD, V24, PS677, DOI 10.1002/mds.22540
   Berger K, 2004, ARCH INTERN MED, V164, P196, DOI 10.1001/archinte.164.2.196
   Bhalsing K, 2013, PARKINSONISM RELAT D, V19, P426, DOI 10.1016/j.parkreldis.2012.12.005
   Bilgic B, 2012, NEUROIMAGE, V59, P2625, DOI 10.1016/j.neuroimage.2011.08.077
   Braga-Neto P, 2004, J NEUROL SCI, V217, P41, DOI 10.1016/j.jns.2003.08.010
   Bromberg-Martin ES, 2010, NEURON, V68, P815, DOI 10.1016/j.neuron.2010.11.022
   Calzetti S, 2014, J NEURAL TRANSM, V121, P499, DOI 10.1007/s00702-013-1132-8
   Calzetti S, 2009, NEUROL SCI, V30, P119, DOI 10.1007/s10072-009-0037-7
   Cervenka S, 2006, BRAIN, V129, P2017, DOI 10.1093/brain/awl163
   Cianchetti C, 1989, SLEEP NEUROTRANSMITT, V0, P121
   Clardy SL, 2006, J LAB CLIN MED, V147, P67, DOI 10.1016/j.lab.2005.06.011
   Clemens S, 2006, NEUROLOGY, V67, P125, DOI 10.1212/01.wnl.0000223316.53428.c9
   Connor JR, 2009, BRAIN, V132, P2403, DOI 10.1093/brain/awp125
   Connor JR, 2004, NEUROLOGY, V62, P1563, DOI 10.1212/01.WNL.0000123251.60485.AC
   Connor JR, 2003, NEUROLOGY, V61, P304, DOI 10.1212/01.WNL.0000078887.16593.12
   Dauvilliers Y, 2015, SLEEP MED REV, V22, P47, DOI 10.1016/j.smrv.2014.10.006
   Davies KM, 2014, NEUROBIOL AGING, V35, P858, DOI 10.1016/j.neurobiolaging.2013.09.034
   DEXTER DT, 1991, BRAIN, V114, P1953, DOI 10.1093/brain/114.4.1953
   Dragon EM, 2015, INT J NEUROSCI, V125, P526, DOI 10.3109/00207454.2014.987771
   Dusek P, 2012, NEUROBIOL DIS, V46, P1, DOI 10.1016/j.nbd.2011.12.054
   Earley CJ, 2006, SLEEP MED, V7, P458, DOI 10.1016/j.sleep.2005.11.009
   Earley CJ, 2006, SLEEP MED, V7, P263, DOI 10.1016/j.sleep.2005.09.006
   Earley CJ, 2014, SLEEP MED, V15, P1288, DOI 10.1016/j.sleep.2014.05.009
   Earley CJ, 2013, SLEEP, V36, P51, DOI 10.5665/sleep.2300
   Earley CJ, 2011, SLEEP, V34, P341, DOI 10.1093/sleep/34.3.341
   Earley CJ, 2005, SLEEP, V28, P1069, DOI 10.1093/sleep/28.9.1069
   Earley CJ, 2000, NEUROLOGY, V54, P1698, DOI 10.1212/WNL.54.8.1698
   Earley CJ, 2001, MOVEMENT DISORD, V16, P144, DOI 10.1002/1531-8257(200101)16:1<144::AID-MDS1009>3.0.CO;2-F
   Edgar DM, 1997, J PHARMACOL EXP THER, V283, P757
   Erikson KM, 2001, PHARMACOL BIOCHEM BE, V69, P409, DOI 10.1016/S0091-3057(01)00563-9
   Fereshtehnejad SM, 2015, ACTA NEUROL SCAND, V131, P211, DOI 10.1111/ane.12307
   Ferini-Strambi L, 2014, J NEUROL, V261, P1051, DOI 10.1007/s00415-013-7065-1
   Ferreira JJ, 2002, NEUROLOGY, V58, P460, DOI 10.1212/WNL.58.3.460
   Ferri R, 2014, SLEEP, V37, P1375, DOI 10.5665/sleep.3934
   Galbiati A, 2015, INT J PSYCHOPHYSIOL, V95, P304, DOI 10.1016/j.ijpsycho.2014.12.005
   Gama RL, 2010, PARKINSONISM RELAT D, V16, P275, DOI 10.1016/j.parkreldis.2010.01.002
   Gao XA, 2010, MOVEMENT DISORD, V25, P2654, DOI 10.1002/mds.23256
   Garcia-Borreguero D, 2017, BMJ-BRIT MED J, V356, P0, DOI 10.1136/bmj.j104
   Garcia-Borreguero D, 2016, SLEEP MED, V21, P1, DOI 10.1016/j.sleep.2016.01.017
   Gepshtein S, 2014, J COGNITIVE NEUROSCI, V26, P645, DOI 10.1162/jocn_a_00503
   Gerfen CR, 2000, TRENDS NEUROSCI, V23, PS64, DOI 10.1016/S1471-1931(00)00019-7
   Gjerstad MD, 2011, NEUROLOGY, V77, P1941, DOI 10.1212/WNL.0b013e31823a0cc8
   Glinka Y, 1997, J NEURAL TRANSM-SUPP, V0, P55
   Godau J, 2008, MOVEMENT DISORD, V23, P1184, DOI 10.1002/mds.22070
   Gómez-Choco MJ, 2007, MULT SCLER, V13, P805, DOI 10.1177/1352458506074644
   Gómez-Esteban JC, 2007, MOVEMENT DISORD, V22, P1912, DOI 10.1002/mds.21624
   Gorges M, 2016, NEUROSCI LETT, V617, P264, DOI 10.1016/j.neulet.2016.02.043
   Guerreiro TM, 2010, ARQ NEURO-PSIQUIAT, V68, P869, DOI 10.1590/S0004-282X2010000600007
   HARDMAN JG, 2001, GOODMAN GILMANS PHAR, V0, P1825
   Hare DJ, 2016, BRAIN, V139, P1026, DOI 10.1093/brain/aww022
   Hare DJ, 2015, NAT REV NEUROL, V11, P536, DOI 10.1038/nrneurol.2015.100
   Hattan E, 2009, NEUROLOGY, V72, P955, DOI 10.1212/01.wnl.0000336341.72621.db
   Hening W, 2004, SLEEP MED, V5, P237, DOI 10.1016/j.sleep.2004.03.006
   Herrera-Solís A, 2017, CNS NEUROL DISORD-DR, V16, P380, DOI 10.2174/1871527316666170320145429
   Jagota Priya, 2012, JOURNAL OF THE MEDICAL ASSOCIATION OF THAILAND, V95, P175
   Kallweit U, 2009, EUR NEUROL, V62, P176, DOI 10.1159/000228261
   Khan FH, 2017, J NEUROL, V264, P1634, DOI 10.1007/s00415-017-8431-1
   Kim KW, 2012, EUR J NEUROL, V19, P1213, DOI 10.1111/j.1468-1331.2012.03705.x
   Koo BB, 2015, SLEEP MED CLIN, V10, P189, DOI 10.1016/j.jsmc.2015.05.004
   Krishnan PR, 2003, MOVEMENT DISORD, V18, P181, DOI 10.1002/mds.10307
   Ku J, 2016, SLEEP MED, V23, P6, DOI 10.1016/j.sleep.2016.05.007
   Ku J, 2014, SLEEP MED, V15, P289, DOI 10.1016/j.sleep.2013.09.030
   Kumar S, 2002, MOVEMENT DISORD, V17, P775, DOI 10.1002/mds.10167
   Lee JE, 2009, MOVEMENT DISORD, V24, P579, DOI 10.1002/mds.22410
   Lim SY, 2009, ARCH NEUROL-CHICAGO, V66, P167, DOI 10.1001/archneurol.2008.561
   Limousin N, 2009, MOVEMENT DISORD, V24, P1970, DOI 10.1002/mds.22711
   Lin CC, 2016, CLIN NUCL MED, V41, Pe14, DOI 10.1097/RLU.0000000000000916
   Liu CY, 2015, SLEEP MED, V16, P785, DOI 10.1016/j.sleep.2014.12.029
   Liu Z, 2017, SCI REP-UK, V7, P0, DOI 10.1038/s41598-017-14721-1
   Loo HV, 2008, J NEUROL SCI, V266, P145, DOI 10.1016/j.jns.2007.09.033
   Manconi M, 2004, NEUROLOGY, V63, P1065, DOI 10.1212/01.WNL.0000138427.83574.A6
   Marchesi E, 2016, J NEUROL, V263, P441, DOI 10.1007/s00415-015-7937-7
   Margariti PN, 2012, AM J NEURORADIOL, V33, P667, DOI 10.3174/ajnr.A2829
   Michaud M, 2002, J NEUROL, V249, P164, DOI 10.1007/PL00007859
   Mizuno S, 2005, J SLEEP RES, V14, P43, DOI 10.1111/j.1365-2869.2004.00403.x
   Moccia M, 2016, SLEEP, V39, P405, DOI 10.5665/sleep.5452
   MONTEIRO HP, 1989, BIOCHEM PHARMACOL, V38, P4177, DOI 10.1016/0006-2952(89)90512-1
   Moon HJ, 2015, MED DEVICES-EVID RES, V8, P341, DOI 10.2147/MDER.S83629
   Moon HJ, 2014, J CLIN NEUROL, V10, P197, DOI 10.3988/jcn.2014.10.3.197
   Moos Torben, 2006, SEMIN PEDIATR NEUROL, V13, P149, DOI 10.1016/j.spen.2006.08.003
   Napolitano A, 2011, CURR MED CHEM, V18, P1832, DOI 10.2174/092986711795496863
   Nishino S, 1998, SLEEP RES ONLINE, V1, P49
   Nomura T, 2006, MOVEMENT DISORD, V21, P380, DOI 10.1002/mds.20734
   Oakley AE, 2007, NEUROLOGY, V68, P1820, DOI 10.1212/01.wnl.0000262033.01945.9a
   Oboshi Y, 2012, J CEREBR BLOOD F MET, V32, P654, DOI 10.1038/jcbfm.2011.201
   Oertel WH, 2007, MOVEMENT DISORD, V22, PS466, DOI 10.1002/mds.21545
   Oh YS, 2014, J NEUROL SCI, V344, P186, DOI 10.1016/j.jns.2014.06.056
   Ohayon MM, 2012, SLEEP MED REV, V16, P283, DOI 10.1016/j.smrv.2011.05.002
   Oishi Y, 2017, NEUROSCI RES, V118, P66, DOI 10.1016/j.neures.2017.04.008
   Barbosa JHO, 2015, MAGN RESON IMAGING, V33, P559, DOI 10.1016/j.mri.2015.02.021
   Ondo WG, 2002, ARCH NEUROL-CHICAGO, V59, P421, DOI 10.1001/archneur.59.3.421
   ONGINI E, 1993, J PHARMACOL EXP THER, V266, P726
   Peralta CM, 2009, MOVEMENT DISORD, V24, P2076, DOI 10.1002/mds.22694
   Phillips B, 2006, CHEST, V129, P76, DOI 10.1378/chest.129.1.76
   Rajabally YA, 2013, ACTA NEUROL SCAND, V127, P216, DOI 10.1111/ane.12011
   Rana AQ, 2016, INT J NEUROSCI, V126, P116, DOI 10.3109/00207454.2014.994208
   Rana AQ, 2013, J NEUROL SCI, V327, P32, DOI 10.1016/j.jns.2013.01.039
   Rinaldi F, 2016, CURR TREAT OPTION NE, V18, P0, DOI 10.1007/s11940-015-0390-1
   Rizzo G, 2017, SLEEP MED, V31, P39, DOI 10.1016/j.sleep.2016.07.018
   Rizzo G, 2013, MOVEMENT DISORD, V28, P1886, DOI 10.1002/mds.25576
   Rizzo G, 2012, BRAIN, V135, P3712, DOI 10.1093/brain/aws266
   Rothdach AJ, 2000, NEUROLOGY, V54, P1064, DOI 10.1212/WNL.54.5.1064
   Ruottinen HM, 2000, NEUROLOGY, V54, P502, DOI 10.1212/WNL.54.2.502
   Rye DB, 2004, SLEEP MED, V5, P317, DOI 10.1016/j.sleep.2004.01.016
   Ryoo HL, 1998, MOVEMENT DISORD, V13, P788, DOI 10.1002/mds.870130506
   Schmidauer C, 2005, ANN NEUROL, V58, P630, DOI 10.1002/ana.20572
   Schormair B, 2017, LANCET NEUROL, V16, P898, DOI 10.1016/S1474-4422(17)30327-7
   Shin HY, 2013, PARKINSONISM RELAT D, V19, P355, DOI 10.1016/j.parkreldis.2012.09.009
   Sobreira-Neto MA, 2017, EUR NEUROL, V78, P330, DOI 10.1159/000481939
   Song J, 2016, FRONT AGING NEUROSCI, V8, P0, DOI 10.3389/fnagi.2016.00065
   Spiegelhalder K, 2008, SLEEP MED, V9, P177, DOI 10.1016/j.sleep.2007.03.021
   STAEDT J, 1995, J NEURAL TRANSM-GEN, V99, P187, DOI 10.1007/BF01271478
   Stiasny-Kolster K, 2004, MOVEMENT DISORD, V19, P192, DOI 10.1002/mds.10631
   Suzuki K, 2017, PARKINSONISM RELAT D, V44, P18, DOI 10.1016/j.parkreldis.2017.08.007
   Suzuki K, 2012, J NEUROL SCI, V318, P76, DOI 10.1016/j.jns.2012.03.022
   Svensson E, 2012, BMC NEUROL, V12, P0, DOI 10.1186/1471-2377-12-71
   Szatmari S, 2017, SLEEP, V40, P0, DOI 10.1093/sleep/zsw065
   Tan EK, 2002, J NEUROL SCI, V196, P33, DOI 10.1016/S0022-510X(02)00020-5
   TRAMPUS M, 1993, EUR J PHARMACOL, V235, P83, DOI 10.1016/0014-2999(93)90823-Z
   Verbaan D, 2010, MOVEMENT DISORD, V25, P2142, DOI 10.1002/mds.23241
   Walters AS, 2009, J NEUROL SCI, V279, P62, DOI 10.1016/j.jns.2008.12.022
   Walters AS, 2003, J SLEEP RES, V12, P343, DOI 10.1046/j.0962-1105.2003.00368.x
   WALTERS AS, 1995, MOVEMENT DISORD, V10, P634, DOI 10.1002/mds.870100517
   Wang XS, 2004, J NEUROL SCI, V220, P59, DOI 10.1016/j.jns.2004.02.004
   WEILFUGAZZA J, 1993, BRAIN RES BULL, V30, P319, DOI 10.1016/0361-9230(93)90259-E
   Winkelman JW, 2014, SLEEP MED, V15, P1225, DOI 10.1016/j.sleep.2014.05.019
   Winkelman JW, 1996, AM J KIDNEY DIS, V28, P372, DOI 10.1016/S0272-6386(96)90494-1
   Wong JC, 2014, SLEEP, V37, P369, DOI 10.5665/sleep.3416
   Ylikoski A, 2015, EUR NEUROL, V73, P212, DOI 10.1159/000375493
   YOUDIM MBH, 1983, ADV BIOCHEM PSYCHOPH, V37, P309
   Zecca L, 2005, MOVEMENT DISORD, V20, P1278, DOI 10.1002/mds.20550
   Zhu XY, 2015, J NEUROL SCI, V357, P109, DOI 10.1016/j.jns.2015.07.008
   Zucca FA, 2017, PROG NEUROBIOL, V155, P96, DOI 10.1016/j.pneurobio.2015.09.012
NR 152
TC 33
Z9 34
U1 0
U2 8
PU FRONTIERS MEDIA SA
PI LAUSANNE
PA AVENUE DU TRIBUNAL FEDERAL 34, LAUSANNE, CH-1015, SWITZERLAND
SN 1664-2295
EI 
J9 FRONT NEUROL
JI Front. Neurol.
PD JUL 24
PY 2018
VL 9
IS 
BP 
EP 
DI 10.3389/fneur.2018.00551
PG 12
WC Clinical Neurology; Neurosciences
SC Neurosciences & Neurology
GA GO0EX
UT WOS:000439597000001
PM 30087647
DA 2024-02-03
ER

PT J
AU Schrempf, W
   Fauser, M
   Wienecke, M
   Brown, S
   Maass, A
   Ossig, C
   Otto, K
   Brandt, MD
   Löhle, M
   Schwanebeck, U
   Graehlert, X
   Reichmann, H
   Storch, A
AF Schrempf, W.
   Fauser, M.
   Wienecke, M.
   Brown, S.
   Maass, A.
   Ossig, C.
   Otto, K.
   Brandt, M. D.
   Loehle, M.
   Schwanebeck, U.
   Graehlert, X.
   Reichmann, H.
   Storch, A.
TI Rasagiline improves polysomnographic sleep parameters in patients with Parkinson's disease: a double-blind, baseline-controlled trial
SO EUROPEAN JOURNAL OF NEUROLOGY
LA English
DT Article
DE night-time mobility; non-motor symptoms; Parkinson's disease; polysomnography; rasagiline; sleep disorders
ID nonmotor symptoms; disorders
AB Background and purposeThe aim was to study the effects of rasagiline on sleep quality in patients with Parkinson's disease (PD) with sleep disturbances. Sleep disorders are common in PD. Rasagiline is widely used in patients with PD, but double-blind polysomnographic trials on its effects on sleep disturbances are missing. MethodsThis was a single-center, double-blind, baseline-controlled investigator-initiated clinical trial of rasagiline (1 mg/day) over 8 weeks in patients with PD with sleep disturbances. Blinding was achieved by running a strategic matched placebo parallel group. Co-primary outcome measures were the changes between baseline and end of the treatment period in sleep maintenance/efficiency as assessed by polysomnography and the Parkinson's Disease Sleep Scale Version 2 (PDSS-2) score. ResultsA total of 20 of 30 patients were randomized to rasagiline (mean SD age, 69.9 +/- 6.9 years; 10 male; Hoehn-Yahr stage, 1.9 +/- 0.8). Compared with baseline, sleep maintenance was significantly increased at the end of the treatment period (relative change normalized to baseline, +16.3 +/- 27.9%; P = 0.024, paired two-sided t-test) and a positive trend for sleep efficiency was detected (+12.1 +/- 28.6%; P = 0.097). Treatment with rasagiline led to significantly decreased wake time after sleep onset, number of arousals, percentage of light sleep and improved daytime sleepiness as measured by the Epworth Sleepiness Scale. We did not observe changes in the co-primary endpoint PDSS-2 score, and no correlations of polysomnographic sleep parameters or PDSS-2 score with motor function (Unified Parkinson's Disease Rating Scale motor score). Rasagiline was well tolerated with no unexpected adverse events. ConclusionsIn patients with PD with sleep disturbances, rasagiline showed beneficial effects on sleep quality as measured by polysomnography. These effects were probably not related to motor improvement or translated into improved overall sleep quality perception by patients.
C1 [Schrempf, W.; Fauser, M.; Wienecke, M.; Brown, S.; Maass, A.; Ossig, C.; Otto, K.; Brandt, M. D.; Loehle, M.; Reichmann, H.; Storch, A.] Tech Univ Dresden, Dept Neurol, Dresden, Germany.
   [Schrempf, W.; Wienecke, M.; Brandt, M. D.; Storch, A.] Tech Univ Dresden, Interdisciplinary Sleep Lab, Dresden, Germany.
   [Fauser, M.; Loehle, M.; Storch, A.] Univ Rostock, Dept Neurol, Gehlsheimer Str 20, D-18147 Rostock, Germany.
   [Loehle, M.; Storch, A.] German Ctr Neurodegenerat Dis DZNE Rostock, Rostock, Germany.
   [Schwanebeck, U.; Graehlert, X.] Tech Univ Dresden, Coordinat Ctr Clin Trials, Koordinierungszentrum Klin Studien, Dresden, Germany.
C3 Technische Universitat Dresden; Technische Universitat Dresden; University of Rostock; Helmholtz Association; German Center for Neurodegenerative Diseases (DZNE); Technische Universitat Dresden
RP Storch, A (corresponding author), Univ Rostock, Dept Neurol, Gehlsheimer Str 20, D-18147 Rostock, Germany.
EM alexander.storch@med.uni-rostock.de
FU TEVA GmbH, Berlin, Germany
CR AASM, 2005, THE INTERNATIONAL CL, V0, P0
   [Anonymous], 2007, AASM MAN SCOR SLEEP, V0, P0
   Antczak JM, 2013, PHARMACOL REP, V65, P614, DOI 10.1016/S1734-1140(13)71038-7
   Barone P, 2009, MOVEMENT DISORD, V24, P1641, DOI 10.1002/mds.22643
   Breen DP, 2014, JAMA NEUROL, V71, P589, DOI 10.1001/jamaneurol.2014.65
   BUYSSE DJ, 1989, PSYCHIAT RES, V28, P193, DOI 10.1016/0165-1781(89)90047-4
   Diederich NJ, 2005, SLEEP MED, V6, P313, DOI 10.1016/j.sleep.2005.03.011
   FACTOR SA, 1990, MOVEMENT DISORD, V5, P280, DOI 10.1002/mds.870050404
   Fahn S, 1987, RECENT DEV PARKINSON, V2, P293, DOI 10.2490/JJRMC.47.791
   Gallagher DA, 2010, MOVEMENT DISORD, V25, P2493, DOI 10.1002/mds.23394
   HOEHN MM, 1967, NEUROLOGY, V17, P427, DOI 10.1212/WNL.17.5.427
   HUGHES AJ, 1992, J NEUROL NEUROSUR PS, V55, P181, DOI 10.1136/jnnp.55.3.181
   JOHNS MW, 1992, SLEEP, V15, P376, DOI 10.1093/sleep/15.4.376
   Joy SP, 2014, ANN INDIAN ACAD NEUR, V17, P287, DOI 10.4103/0972-2327.138501
   Lecht Shimon, 2007, THER CLIN RISK MANAG, V3, P467
   Markov D, 2006, PSYCHIAT CLIN N AM, V29, P841, DOI 10.1016/j.psc.2006.09.008
   Martinez-Ramirez D, 2015, PARKINSONS DIS-US, V2015, P0, DOI 10.1155/2015/570375
   MURPHY DL, 1986, PSYCHIAT RES, V17, P119, DOI 10.1016/0165-1781(86)90067-3
   Panisset M, 2012, PARKINSONISM RELA S2, V18S2, P0
   PETO V, 1995, QUAL LIFE RES, V4, P241, DOI 10.1007/BF02260863
   Schettino C, 2016, NEUROPSYCH DIS TREAT, V12, P2497, DOI 10.2147/NDT.S116476
   Schwid SR, 2005, ARCH NEUROL-CHICAGO, V62, P241
   Shpirer I, 2006, MOVEMENT DISORD, V21, P1432, DOI 10.1002/mds.21002
   Siderowf A, 2002, ARCH NEUROL-CHICAGO, V59, P1937
   Smith KM, 2015, JAMA NEUROL, V72, P88, DOI 10.1001/jamaneurol.2014.2472
   Trenkwalder C, 2011, MOVEMENT DISORD, V26, P644, DOI 10.1002/mds.23476
   Trenkwalder C, 2011, MOVEMENT DISORD, V26, P90, DOI 10.1002/mds.23441
   Viallet F, 2013, CURR MED RES OPIN, V29, P23, DOI 10.1185/03007995.2012.752351
   Zibetti M, 2017, J NEUROL, V264, P1085, DOI 10.1007/s00415-017-8491-2
NR 29
TC 20
Z9 23
U1 0
U2 4
PU WILEY
PI HOBOKEN
PA 111 RIVER ST, HOBOKEN 07030-5774, NJ USA
SN 1351-5101
EI 1468-1331
J9 EUR J NEUROL
JI Eur. J. Neurol.
PD APR 15
PY 2018
VL 25
IS 4
BP 672
EP 679
DI 10.1111/ene.13567
PG 8
WC Clinical Neurology; Neurosciences
SC Neurosciences & Neurology
GA GA5TQ
UT WOS:000428397200017
PM 29322594
DA 2024-02-03
ER

PT J
AU Amato, N
   Manconi, M
   Möller, JC
   Sarasso, S
   Stanzione, P
   Staedler, C
   Kaelin-Lang, A
   Galati, S
AF Amato, Ninfa
   Manconi, Mauro
   Moeller, Jens C.
   Sarasso, Simone
   Stanzione, Paolo
   Staedler, Claudio
   Kaelin-Lang, Alain
   Galati, Salvatore
TI Levodopa-induced dyskinesia in Parkinson disease: Sleep matters
SO ANNALS OF NEUROLOGY
LA English
DT Article
ID plasticity; onset; homeostasis; disorders; midbrain; benefit; eeg; age
AB Objective The spectrum of clinical symptom changes during the course of Parkinson disease (PD). Levodopa therapy, while offering remarkable control of classical motor symptoms, causes abnormal involuntary movements as the disease progresses. This levodopa-induced dyskinesia (LID) has been associated with abnormal cortical plasticity. Because slow wave activity (SWA) of nonrapid eye movement (NREM) sleep underlies adjustment of cortical excitability, we sought to elucidate the relationship between this physiological process and LID. Methods Thirty-six patients at different stages of PD underwent whole-night video polysomnography-high-density electroencephalography (vPSG-hdEEG), preceded by 1 week of actigraphy. To represent the broad spectrum of the disease, patients were divided into 3 groups by disease stage-(1) de novo (n = 9), (2) advanced (n = 13), and (3) dyskinetic (DYS; n = 14)-were compared to an age-matched control group (n = 12). The SWA-NREM content of the vPSG-hdEEG was then temporally divided into 10 equal parts, from T1 to T10, and power and source analyses were performed. T2-T3-T4 were considered early sleep and were compared to T7-T8-T9, representing late sleep. Results We found that all groups, except the DYS group, manifested a clear-cut SWA decrease between early and late sleep. Interpretation Our data demonstrate a strong pathophysiological association between sleep and PD. Given that SWA may be a surrogate for synaptic strength, our data suggest that DYS patients do not have adequate synaptic downscaling. Further analysis is needed to determine the effect of drugs that can enhance cortical SWA in LID.
C1 [Amato, Ninfa; Manconi, Mauro; Staedler, Claudio; Kaelin-Lang, Alain; Galati, Salvatore] Neuroctr Southern Switzerland, Sleep & Epilepsy Ctr, Lugano, Switzerland.
   [Moeller, Jens C.] Parkinson Ctr, Zihlschlacht Sitterdorf, Switzerland.
   [Moeller, Jens C.] Philipp Univ Marburg, Dept Neurol, Marburg, Germany.
   [Sarasso, Simone] Univ Milan, L Sacco Dept Biomed & Clin Sci, Milan, Italy.
   [Stanzione, Paolo] Univ Roma Tor Vergata, Dept Med Syst, Rome, Italy.
   [Kaelin-Lang, Alain; Galati, Salvatore] Univ Italian Switzerland, Lugano, Switzerland.
C3 Philipps University Marburg; University of Milan; University of Rome Tor Vergata; Universita della Svizzera Italiana
RP Galati, S (corresponding author), Neuroctr Southern Switzerland, Via Tesserete 46, CH-6903 Lugano, Switzerland.
EM salvatore.galati@eoc.ch
FU Foundation for the Study of Neurodegenerative Diseases of Adults and Elderly People in Ticino and Parkinson Schweiz
CR Achermann P, 1997, NEUROSCIENCE, V81, P213, DOI 10.1016/S0306-4522(97)00186-3
   Agnew H W Jr, 1966, PSYCHOPHYSIOLOGY, V2, P263, DOI 10.1111/j.1469-8986.1966.tb02650.x
   Ancoli-Israel S, 2003, SLEEP, V26, P342, DOI 10.1093/sleep/26.3.342
   Bertolucci P H, 1987, ARQ NEUROPSIQUIATR, V45, P224
   Calabresi P, 2016, NAT NEUROSCI, V19, P868, DOI 10.1038/nn.4306
   Calabresi P, 2010, LANCET NEUROL, V9, P1106, DOI 10.1016/S1474-4422(10)70218-0
   Calandra-Buonaura G, 2013, NEUROL SCI, V34, P1875, DOI 10.1007/s10072-013-1470-1
   Campbell IG, 2002, J NEUROPHYSIOL, V88, P1073, DOI 10.1152/jn.2002.88.2.1073
   Currie LJ, 1997, NEUROLOGY, V48, P1115, DOI 10.1212/WNL.48.4.1115
   de Vivo L, 2017, SCIENCE, V355, P507, DOI 10.1126/science.aah5982
   Delorme A, 2004, J NEUROSCI METH, V134, P9, DOI 10.1016/j.jneumeth.2003.10.009
   Diederich NJ, 2013, MOVEMENT DISORD, V28, P1443, DOI 10.1002/mds.25520
   Diederich NJ, 2005, SLEEP MED, V6, P313, DOI 10.1016/j.sleep.2005.03.011
   Ferreira T, 2014, ANN INDIAN ACAD NEUR, V17, P416, DOI 10.4103/0972-2327.144016
   Fietze I, 1997, J SLEEP RES, V6, P128, DOI 10.1046/j.1365-2869.1997.00029.x
   Galati S, 2016, MOVEMENT DISORD, V31, P0
   Galati S, 2018, EXP NEUROL, V301, P50, DOI 10.1016/j.expneurol.2017.12.004
   Galati S, 2015, MOVEMENT DISORD, V30, P632, DOI 10.1002/mds.26149
   Galati S, 2015, NEUROBIOL AGING, V36, P1577, DOI 10.1016/j.neurobiolaging.2014.12.018
   GERMAN DC, 1989, ANN NEUROL, V26, P507, DOI 10.1002/ana.410260403
   GIBB WRG, 1989, NEUROPATH APPL NEURO, V15, P27, DOI 10.1111/j.1365-2990.1989.tb01147.x
   Goetz CG, 2007, MOVEMENT DISORD, V22, P41, DOI 10.1002/mds.21198
   Goetz CG, 2007, MOVEMENT DISORD, V22, P179, DOI 10.1002/mds.21226
   Hoehn MM, 1998, NEUROLOGY, V50, P318, DOI 10.1212/WNL.50.2.318
   Hosp JA, 2011, J NEUROSCI, V31, P2481, DOI 10.1523/JNEUROSCI.5411-10.2011
   Huang YZ, 2011, BRAIN, V134, P2312, DOI 10.1093/brain/awr158
   Huber R, 2004, NATURE, V430, P78, DOI 10.1038/nature02663
   KALES A, 1971, CLIN PHARMACOL THER, V12, P397
   Kingsbury AE, 2010, MOVEMENT DISORD, V25, P2508, DOI 10.1002/mds.23305
   Ku S, 2010, MOVEMENT DISORD, V25, P1177, DOI 10.1002/mds.23068
   Linazasoro G, 2005, TRENDS PHARMACOL SCI, V26, P391, DOI 10.1016/j.tips.2005.06.007
   Lunardi G, 2009, PARKINSONISM RELAT D, V15, P383, DOI 10.1016/j.parkreldis.2008.10.001
   Mao CJ, 2018, PARKINSONISM RELAT D, V48, P68, DOI 10.1016/j.parkreldis.2017.12.022
   Morgante F, 2006, BRAIN, V129, P1059, DOI 10.1093/brain/awl031
   Nichols TE, 2002, HUM BRAIN MAPP, V15, P1, DOI 10.1002/hbm.1058
   Olanow CW, 2013, MOVEMENT DISORD, V28, P1064, DOI 10.1002/mds.25364
   Pascual-Marqui RD, 2002, METHOD FIND EXP CLIN, V24, P91
   Peeraully T, 2012, MOVEMENT DISORD, V27, P1729, DOI 10.1002/mds.25197
   Poe GR, 2017, J NEUROSCI, V37, P464, DOI 10.1523/JNEUROSCI.0820-16.2017
   Rajan R, 2017, CLIN NEUROPHYSIOL, V128, P992, DOI 10.1016/j.clinph.2017.03.043
   Riedner BA, 2007, SLEEP, V30, P1643, DOI 10.1093/sleep/30.12.1643
   Sara SJ, 2017, J NEUROSCI, V37, P457, DOI 10.1523/JNEUROSCI.0297-16.2017
   Schrag A, 2000, BRAIN, V123, P2297, DOI 10.1093/brain/123.11.2297
   Sherif E, 2014, PARKINSONISM RELAT D, V20, P116, DOI 10.1016/j.parkreldis.2013.09.005
   Talairach J., 1988, COPLANAR STEREOTAXIC, V0, P0
   Tomlinson CL, 2010, MOVEMENT DISORD, V25, P2649, DOI 10.1002/mds.23429
   Tononi G, 2014, NEURON, V81, P12, DOI 10.1016/j.neuron.2013.12.025
   Turrigiano GG, 2004, NAT REV NEUROSCI, V5, P97, DOI 10.1038/nrn1327
   Voon V, 2017, LANCET NEUROL, V16, P238, DOI 10.1016/S1474-4422(17)30004-2
   Yong MH, 2011, PLOS ONE, V6, P0, DOI 10.1371/journal.pone.0022511
NR 50
TC 18
Z9 18
U1 0
U2 6
PU WILEY
PI HOBOKEN
PA 111 RIVER ST, HOBOKEN 07030-5774, NJ USA
SN 0364-5134
EI 1531-8249
J9 ANN NEUROL
JI Ann. Neurol.
PD DEC 15
PY 2018
VL 84
IS 6
BP 905
EP 917
DI 10.1002/ana.25360
PG 13
WC Clinical Neurology; Neurosciences
SC Neurosciences & Neurology
GA HF2ZB
UT WOS:000454104200010
PM 30328147
DA 2024-02-03
ER

PT J
AU Stewart, J
   Bachman, G
   Cooper, C
   Liu, LQ
   Ancoli-Israel, S
   Alibiglou, L
AF Stewart, Julianne
   Bachman, Gail
   Cooper, Clarissa
   Liu, Lianqi
   Ancoli-Israel, Sonia
   Alibiglou, Laila
TI Circadian dysfunction and fluctuations in gait initiation impairment in Parkinson's disease
SO EXPERIMENTAL BRAIN RESEARCH
LA English
DT Article
DE Parkinson's disease; Circadian rhythm; Gait disorders; Postural control; Actigraphy
ID sleep disorders; postural adjustments; nonmotor symptoms; dopamine; rhythm; actigraphy; system; pramipexole; expression; component
AB In people with Parkinson's disease (PD), anticipatory postural adjustments may be prolonged, reduced in amplitude, or absent, contributing to impaired gait initiation. In addition to motor symptoms, disturbance of the circadian rhythm (CR) is one of the common non-motor symptoms of PD. The purpose of this study was to investigate whether time of day modulates the magnitude of gait initiation impairment, and furthermore, if there is any relationship between CR dysfunction and impaired postural control in PD. Seven consecutive 24-h periods of wrist actigraphy (as a measure of CR), and then gait initiation studies (at two different times, 9:00 a.m. and 2:30 p.m., of the same day) were conducted in two cohorts of ten subjects each: people with PD, and age-matched control subjects. We found that in the PD group, the amplitude of medial/lateral center of pressure (CoP) excursions were significantly reduced in the afternoon as compared with the morning session across all trials (p < 0.05). Actigraphy results showed that CR amplitude was significantly decreased (p < 0.05) in the PD group, which suggests that the PD group suffered from CR disruption. More importantly, changes in medial/lateral CoP displacement were correlated with abnormal CR amplitude in the PD group. These findings provide novel evidence that diurnal fluctuations in treatment-resistant motor symptoms of PD, such as postural and gait initiation deficits, are associated with CR dysfunction. This study supports the idea that therapeutic correction of circadian misalignment should be considered in combination with pharmaceutical and rehabilitation treatments of motor symptoms in PD.
C1 [Stewart, Julianne; Bachman, Gail; Cooper, Clarissa] San Diego State Univ, Doctor Phys Therapy Program, San Diego, CA 92182 USA.
   [Liu, Lianqi; Ancoli-Israel, Sonia] Univ Calif, Dept Psychiat, La Jolla, CA USA.
   [Alibiglou, Laila] Rosalind Franklin Univ Med & Sci, Dept Phys Therapy, 3333 Green Bay Rd, N Chicago, IL 60064 USA.
   [Alibiglou, Laila] Rosalind Franklin Univ Med & Sci, Dept Neurosci, N Chicago, IL 60064 USA.
C3 California State University System; San Diego State University; University of California System; University of California San Diego; Rosalind Franklin University of Medicine & Science; Rosalind Franklin University of Medicine & Science
RP Alibiglou, L (corresponding author), Rosalind Franklin Univ Med & Sci, Dept Phys Therapy, 3333 Green Bay Rd, N Chicago, IL 60064 USA.; Alibiglou, L (corresponding author), Rosalind Franklin Univ Med & Sci, Dept Neurosci, N Chicago, IL 60064 USA.
EM laila.alibiglou@rosalindfranklin.edu
FU NIH [UL1RR031980]; NIA [AG08415]
CR Adi N, 2010, MED SCI MONITOR, V16, P0
   Alibiglou L, 2016, MOVEMENT DISORD, V31, P1711, DOI 10.1002/mds.26665
   Ancoli-Israel S, 2003, SLEEP, V26, P342, DOI 10.1093/sleep/26.3.342
   APPS MCP, 1985, J NEUROL NEUROSUR PS, V48, P1240, DOI 10.1136/jnnp.48.12.1240
   ASTONJONES G, 1981, J NEUROSCI, V1, P876
   Barone P, 2009, MOVEMENT DISORD, V24, P1641, DOI 10.1002/mds.22643
   Bergonzi P, 1975, ACTA NEUROL BELG, V75, P5
   Bradbury AJ, 1985, ADV BIOSCIENCES PINE, V0, P327
   Daley JT, 1999, SLEEP S, V22, P0
   Delval A, 2014, NEUROPHYSIOL CLIN, V44, P69, DOI 10.1016/j.neucli.2013.10.127
   Dhawan V, 2006, AGE AGEING, V35, P220, DOI 10.1093/ageing/afj087
   Dzirasa K, 2006, J NEUROSCI, V26, P10577, DOI 10.1523/JNEUROSCI.1767-06.2006
   Frank JS, 2000, J NEUROPHYSIOL, V84, P2440, DOI 10.1152/jn.2000.84.5.2440
   Freeman A, 2001, ANN NEUROL, V50, P321, DOI 10.1002/ana.1119
   Fuller PM, 2006, J BIOL RHYTHM, V21, P482, DOI 10.1177/0748730406294627
   Gantchev N, 1996, ELECTROMYOGR MOTOR C, V101, P110, DOI 10.1016/0924-980X(95)00253-H
   GILADI N, 1992, NEUROLOGY, V42, P333, DOI 10.1212/WNL.42.2.333
   Golombek DA, 2010, PHYSIOL REV, V90, P1063, DOI 10.1152/physrev.00009.2009
   Grimbergen YAM, 2009, EXPERT REV NEUROTHER, V9, P279, DOI 10.1586/14737175.9.2.279
   Hall LM, 2013, NEUROSCIENCE, V250, P483, DOI 10.1016/j.neuroscience.2013.07.006
   Hass CJ, 2005, ARCH PHYS MED REHAB, V86, P2172, DOI 10.1016/j.apmr.2005.05.013
   Heckman CJ, 2009, CLIN NEUROPHYSIOL, V120, P2040, DOI 10.1016/j.clinph.2009.08.009
   Heckman CJ, 2003, TRENDS NEUROSCI, V26, P688, DOI 10.1016/j.tins.2003.10.002
   Hood S, 2010, J NEUROSCI, V30, P14046, DOI 10.1523/JNEUROSCI.2128-10.2010
   HUGHES AJ, 1992, J NEUROL NEUROSUR PS, V55, P181, DOI 10.1136/jnnp.55.3.181
   Hultborn H, 2004, PROG BRAIN RES, V143, P77, DOI 10.1016/S0079-6123(03)43008-2
   Imbesi M, 2009, NEUROSCIENCE, V158, P537, DOI 10.1016/j.neuroscience.2008.10.044
   INOUYE ST, 1979, P NATL ACAD SCI USA, V76, P5962, DOI 10.1073/pnas.76.11.5962
   KALES A, 1971, CLIN PHARMACOL THER, V12, P397
   Kondratov RV, 2006, GENE DEV, V20, P1868, DOI 10.1101/gad.1432206
   Kudo T, 2011, EXP NEUROL, V232, P66, DOI 10.1016/j.expneurol.2011.08.003
   Kumar S, 2002, MOVEMENT DISORD, V17, P775, DOI 10.1002/mds.10167
   Lauretti E, 2017, MOL PSYCHIATR, V22, P280, DOI 10.1038/mp.2016.47
   LEES AJ, 1988, CLIN NEUROPHARMACOL, V11, P512, DOI 10.1097/00002826-198812000-00004
   Littner M, 2003, SLEEP, V26, P337, DOI 10.1093/sleep/26.3.337
   Lou JS, 2009, DRUG AGING, V26, P195, DOI 10.2165/00002512-200926030-00002
   MacKinnon CD, 2007, J NEUROPHYSIOL, V97, P4368, DOI 10.1152/jn.01136.2006
   Maglione JE, 2013, SLEEP, V36, P1209, DOI 10.5665/sleep.2888
   Marler MR, 2006, STAT MED, V25, P3893, DOI 10.1002/sim.2466
   Mille ML, 2007, MOVEMENT DISORD, V22, P20, DOI 10.1002/mds.21139
   MILLR JD, 1983, BRAIN RES, V273, P133, DOI 10.1016/0006-8993(83)91101-0
   Morris ME, 1996, BRAIN, V119, P551, DOI 10.1093/brain/119.2.551
   Oken BS, 2006, CLIN NEUROPHYSIOL, V117, P1885, DOI 10.1016/j.clinph.2006.01.017
   Pahapill PA, 2000, BRAIN, V123, P1767, DOI 10.1093/brain/123.9.1767
   Pogarell O, 2002, J NEUROL NEUROSUR PS, V72, P713, DOI 10.1136/jnnp.72.6.713
   RALPH MR, 1990, SCIENCE, V247, P975, DOI 10.1126/science.2305266
   Rogers MW, 2011, J NEUROPHYSIOL, V106, P915, DOI 10.1152/jn.00005.2010
   Rutten S, 2012, PARKINSONS DIS-US, V2012, P0, DOI 10.1155/2012/767105
   Rye DB, 2004, SLEEP MED, V5, P317, DOI 10.1016/j.sleep.2004.01.016
   Saper CB, 2005, NATURE, V437, P1257, DOI 10.1038/nature04284
   Saper CB, 2001, TRENDS NEUROSCI, V24, P726, DOI 10.1016/S0166-2236(00)02002-6
   Schrag A, 2000, BRAIN, V123, P2297, DOI 10.1093/brain/123.11.2297
   STEINFELS GF, 1983, BRAIN RES, V258, P217, DOI 10.1016/0006-8993(83)91145-9
   STEPHAN FK, 1972, P NATL ACAD SCI USA, V69, P1583, DOI 10.1073/pnas.69.6.1583
   Stocchi F, 1998, J NEUROL, V245, PS15, DOI 10.1007/PL00007731
   Tandberg E, 1998, MOVEMENT DISORD, V13, P895, DOI 10.1002/mds.870130606
   Videnovic A, 2016, MOVEMENT DISORD, V31, P260, DOI 10.1002/mds.26509
   Videnovic A, 2014, JAMA NEUROL, V71, P463, DOI 10.1001/jamaneurol.2013.6239
   Wetter TC, 2000, SLEEP, V23, P361
   Whitehead DL, 2008, MOVEMENT DISORD, V23, P1137, DOI 10.1002/mds.22057
   Willis GL, 2008, REV NEUROSCIENCE, V19, P245
   Willison LD, 2013, EXP NEUROL, V243, P57, DOI 10.1016/j.expneurol.2013.01.014
   Youngstedt SD, 2001, J PINEAL RES, V31, P264, DOI 10.1034/j.1600-079X.2001.310311.x
   Zagmutt FJ, 2012, INT J NEUROSCI, V122, P345, DOI 10.3109/00207454.2012.660586
NR 64
TC 11
Z9 16
U1 0
U2 5
PU SPRINGER
PI NEW YORK
PA 233 SPRING ST, NEW YORK, NY 10013 USA
SN 0014-4819
EI 1432-1106
J9 EXP BRAIN RES
JI Exp. Brain Res.
PD MAR 15
PY 2018
VL 236
IS 3
BP 655
EP 664
DI 10.1007/s00221-017-5163-5
PG 10
WC Neurosciences
SC Neurosciences & Neurology
GA FX4PV
UT WOS:000426061300003
PM 29294143
DA 2024-02-03
ER

PT J
AU Sung, YH
   Kim, HJ
   Koh, SB
   Kim, JS
   Kim, SJ
   Cheon, SM
   Cho, JW
   Kim, YJ
   Ma, HI
   Park, MY
   Baik, JS
   Lee, PH
   Chung, SJ
   Kim, JM
   Song, IU
   Kim, HJ
   Kim, JY
   Kwon, DY
   Lee, JH
   Lee, JY
   Kim, JS
   Yun, JY
   Hong, JY
   Kim, MJ
   Youn, J
   Kim, JS
   Oh, ES
   Yang, HJ
   Yoon, WT
   You, S
   Kwon, KY
   Park, HE
   Lee, SY
   Kim, Y
   Kim, HT
   Ahn, TB
AF Sung, Young-Hee
   Kim, Hee Jin
   Koh, Seong-Beom
   Kim, Joong-Seok
   Kim, Sang Jin
   Cheon, Sang-Myung
   Cho, Jin Whan
   Kim, Yoon-Joong
   Ma, Hyeo-Il
   Park, Mee Young
   Baik, Jong Sam
   Lee, Phil Hyu
   Chung, Sun Ju
   Kim, Jong-Min
   Song, In-Uk
   Kim, Han-Joon
   Kim, Ji-Young
   Kwon, Do Young
   Lee, Jae-Hyeok
   Lee, Jee-Young
   Kim, Ji Seon
   Yun, Ji Young
   Hong, Jin Yong
   Kim, Mi-Jung
   Youn, Jinyoung
   Kim, Ji Sun
   Oh, Eung Seok
   Yang, Hui-Jun
   Yoon, Won Tae
   You, Sooyeoun
   Kwon, Kyum-Yil
   Park, Hyung-Eun
   Lee, Su-Yun
   Kim, Younsoo
   Kim, Hee-Tae
   Ahn, Tae-Beom
TI Validation of the Korean Version of the Scales for Outcomes in Parkinson's Disease-Sleep
SO JOURNAL OF KOREAN MEDICAL SCIENCE
LA English
DT Article
DE Parkinson's Disease; Scales for Outcomes in Parkinson's Disease-Sleep; SCOPA-Sleep; Validation
ID quality-of-life; behavior disorder; daytime sleepiness; nonmotor symptoms; scopa-sleep; disturbances; questionnaire; progression; cognition; mild
AB Background: Sleep problems commonly occur in patients with Parkinson's disease (PD), and are associated with a lower quality of life. The aim of the current study was to translate the English version of the Scales for Outcomes in Parkinson's Disease-Sleep (SCOPA-S) into the Korean version of SCOPA-S (K-SCOPA-S), and to evaluate its reliability and validity for use by Korean-speaking patients with PD. Methods: In total, 136 patients with PD from 27 movement disorder centres of university-affiliated hospitals in Korea were enrolled in this study. They were assessed using SCOPA, Hoehn and Yahr Scale (HYS), Unified Parkinson's Disease Rating Scale (UPDRS), Parkinson's Disease Sleep Scale 2nd version (PDSS-2), Non-motor Symptoms Scale (NMSS), Montgomery Asberg Depression Scale (MADS), 39-item Parkinson's Disease Questionnaire (PDQ39), Neurogenic Orthostatic Hypotension Questionnaire (NOHQ), and Rapid Eye Movement Sleep Behaviour Disorder Questionnaire (RBDQ). The test-retest reliability was assessed over a time interval of 10-14 days. Results: The internal consistency (Cronbach's alpha-coefficients) of K-SCOPA-S was 0.88 for nighttime sleep (NS) and 0.75 for daytime sleepiness (DS). Test-retest reliability was 0.88 and 0.85 for the NS and DS, respectively. There was a moderate correlation between the NS sub-score and PDSS-2 total score. The NS and DS sub-scores of K-SCOPA-S were correlated with motor scale such as HYS, and non-motor scales such as UPDRS I, UPDRS II, MADS, NMSS, PDQ39, and NOHQ while the DS sub-score was with RBDQ. Conclusion: The K-SCOPA-S exhibited good reliability and validity for the assessment of sleep problems in the Korean patients with PD.
C1 [Sung, Young-Hee] Gachon Univ, Gil Hosp, Dept Neurol, Incheon, South Korea.
   [Kim, Hee Jin] Konkuk Univ, Sch Med, Dept Neurol, Seoul, South Korea.
   [Koh, Seong-Beom; Kim, Mi-Jung] Korea Univ, Coll Med, Dept Neurol, Guro Hosp, Seoul, South Korea.
   [Kim, Joong-Seok; Park, Hyung-Eun] Catholic Univ Korea, Coll Med, Dept Neurol, Seoul St Marys Hosp, Seoul, South Korea.
   [Kim, Sang Jin] Inje Univ, Coll Med, Dept Neurol, Busan Paik Hosp, Busan, South Korea.
   [Cheon, Sang-Myung; Lee, Su-Yun] Dong A Univ, Coll Med, Dept Neurol, Busan, South Korea.
   [Cho, Jin Whan; Youn, Jinyoung; Kim, Ji Sun] Sungkyunkwan Univ, Samsung Med Ctr, Sch Med, Dept Neurol, Seoul, South Korea.
   [Cho, Jin Whan; Youn, Jinyoung; Kim, Ji Sun] Sungkyunkwan Univ, Samsung Med Ctr, Sch Med, Neurosci Ctr, Seoul, South Korea.
   [Kim, Yoon-Joong; Ma, Hyeo-Il] Hallym Univ, Coll Med, Dept Neurol, Anyang, South Korea.
   [Park, Mee Young] Yeungnam Univ, Coll Med, Dept Neurol, Daegu, South Korea.
   [Baik, Jong Sam] Inje Univ, Coll Med, Dept Neurol, Sanggye Paik Hosp, Seoul, South Korea.
   [Lee, Phil Hyu] Yonsei Univ, Coll Med, Dept Neurol, Severance Hosp, Seoul, South Korea.
   [Chung, Sun Ju] Univ Ulsan, Coll Med, Dept Neurol, Asan Med Ctr, Seoul, South Korea.
   [Kim, Jong-Min] Seoul Natl Univ, Bundang Hosp, Dept Neurol, Coll Med, Seongnam, South Korea.
   [Song, In-Uk] Catholic Univ Korea, Incheon St Marys Hosp, Dept Neurol, Incheon, South Korea.
   [Kim, Han-Joon] Seoul Natl Univ, Coll Med, Dept Neurol, Seoul Natl Univ Hosp, Seoul, South Korea.
   [Kim, Ji-Young] Inje Univ, Seoul Paik Hosp, Dept Neurol, Seoul, South Korea.
   [Kwon, Do Young] Korea Univ, Coll Med, Dept Neurol, Ansan Hosp, Ansan, South Korea.
   [Lee, Jae-Hyeok] Pusan Natl Univ, Yangsan Hosp, Dept Neurol, Yangsan, South Korea.
   [Lee, Jee-Young] Seoul Natl Univ, Coll Med, Dept Neurol, Seoul Metropolitan Govt,Boramae Med Ctr, Seoul, South Korea.
   [Kim, Ji Seon] Chungbuk Natl Univ, Sch Med, Dept Neurol, Chungbuk Natl Univ Hosp, Cheongju, South Korea.
   [Yun, Ji Young] Ewha Womans Univ, Sch Med, Dept Neurol, Seoul, South Korea.
   [Yun, Ji Young] Ewha Womans Univ, Mokdong Hosp, Seoul, South Korea.
   [Hong, Jin Yong] Yonsei Univ, Wonju Coll Med, Dept Neurol, Wonju, South Korea.
   [Oh, Eung Seok] Chungnam Natl Univ, Sch Med, Dept Neurol, Chungnam Natl Univ Hosp, Daejeon, South Korea.
   [Yang, Hui-Jun] Univ Ulsan, Coll Med, Dept Neurol, Ulsan Univ Hosp, Ulsan, South Korea.
   [Yoon, Won Tae] Sungkyunkwan Univ, Sch Med, Dept Neurol, Kangbuk Samsung Hosp, Seoul, South Korea.
   [You, Sooyeoun] Keimyung Univ, Sch Med, Dept Neurol, Daegu, South Korea.
   [Kwon, Kyum-Yil] Soonchunhyang Univ, Sch Med, Dept Neurol, Seoul Hosp, Seoul, South Korea.
   [Kim, Younsoo] Changwon Samsung Hosp, Dept Neurol, Chang Won, South Korea.
   [Kim, Hee-Tae] Hanyang Univ, Coll Med, Dept Neurol, Seoul, South Korea.
   [Ahn, Tae-Beom] Kyung Hee Univ, Coll Med, Dept Neurol, 23 Kyungheedae Ro, Seoul 02447, South Korea.
C3 Gachon University; Konkuk University; Konkuk University Medical Center; Korea University; Korea University Medicine (KU Medicine); Catholic University of Korea; Seoul St. Mary's Hospital; Inje University; Dong A University; Sungkyunkwan University (SKKU); Samsung Medical Center; Sungkyunkwan University (SKKU); Samsung Medical Center; Hallym University; Yeungnam University; Inje University; Yonsei University; Yonsei University Health System; University of Ulsan; Seoul National University (SNU); Catholic University of Korea; Seoul National University (SNU); Seoul National University Hospital; Inje University; Korea University; Korea University Medicine (KU Medicine); Pusan National University; Pusan National University Hospital; Seoul National University (SNU); Seoul National University Hospital; Chungbuk National University; Chungbuk National University Hospital; Ewha Womans University; Ewha Womans University; Yonsei University; Chungnam National University; Chungnam National University Hospital; University of Ulsan; Ulsan University Hospital; Sungkyunkwan University (SKKU); Samsung Medical Center; Keimyung University; Soonchunhyang University; Samsung; Sungkyunkwan University (SKKU); Samsung Medical Center; Hanyang University; Kyung Hee University
RP Ahn, TB (corresponding author), Kyung Hee Univ, Coll Med, Dept Neurol, 23 Kyungheedae Ro, Seoul 02447, South Korea.
EM taebeom.ahn@khu.ac.kr
FU Samil Pharmacy Company
CR Ahn Y.M., 2005, J. KOREAN NEUROPSYCHIATR. ASSOC, V44, P466
   Arnao V, 2015, CLIN AUTON RES, V25, P301, DOI 10.1007/s10286-015-0306-x
   Askenasy JJM, 2003, J NEURAL TRANSM, V110, P125, DOI 10.1007/s007020300001
   Borek LL, 2006, J CLIN PSYCHIAT, V67, P958, DOI 10.4088/JCP.v67n0613
   Chaudhuri KR, 2002, J NEUROL NEUROSUR PS, V73, P629, DOI 10.1136/jnnp.73.6.629
   Damiano AM, 1999, QUAL LIFE RES, V8, P235, DOI 10.1023/A:1008823222574
   Dhawan V, 2006, AGE AGEING, V35, P220, DOI 10.1093/ageing/afj087
   Gjerstad MD, 2007, J NEUROL NEUROSUR PS, V78, P476, DOI 10.1136/jnnp.2006.100370
   Goetz CG, 2003, MOVEMENT DISORD, V18, P738, DOI 10.1002/mds.10473
   Hagell P, 2016, QUAL LIFE RES, V25, P2571, DOI 10.1007/s11136-016-1318-2
   Happe S, 2002, NEUROPSYCHOBIOLOGY, V46, P90, DOI 10.1159/000065418
   HOEHN MM, 1967, NEUROLOGY, V17, P427, DOI 10.1212/WNL.17.5.427
   HUGHES AJ, 1993, ADV NEUROL, V60, P595
   Kang SH, 2016, J NEUROL SCI, V368, P374, DOI 10.1016/j.jns.2016.07.057
   Kang Y., 1997, J KOREAN NEUROL ASS, V15, P300, DOI 10.1371/JOURNAL.PONE.0099638
   Karlsen KH, 1999, J NEUROL NEUROSUR PS, V66, P431, DOI 10.1136/jnnp.66.4.431
   Kaufmann H, 2012, CLIN AUTON RES, V22, P79, DOI 10.1007/s10286-011-0146-2
   Koh SB, 2012, J CLIN NEUROL, V8, P276, DOI 10.3988/jcn.2012.8.4.276
   Kwon DY, 2013, J CLIN NEUROL, V9, P26, DOI 10.3988/jcn.2013.9.1.26
   Lee JY, 2008, J GERIATR PSYCH NEUR, V21, P104, DOI 10.1177/0891988708316855
   Marinus J, 2003, SLEEP, V26, P1049, DOI 10.1093/sleep/26.8.1049
   Martínez-Martín P, 2004, MOVEMENT DISORD, V19, P1226, DOI 10.1002/mds.20144
   Martínez-Martín P, 2006, REV NEUROLOGIA, V43, P577, DOI 10.33588/rn.4310.2006307
   Martinez-Martin P, 2008, MOVEMENT DISORD, V23, P1681, DOI 10.1002/mds.22110
   Martinez-Martin P, 2007, MOVEMENT DISORD, V22, P1623, DOI 10.1002/mds.21586
   Pal PK, 2004, PARKINSONISM RELAT D, V10, P157, DOI 10.1016/j.parkreldis.2003.11.002
   Postuma RB, 2012, MOVEMENT DISORD, V27, P720, DOI 10.1002/mds.24939
   Pushpanathan ME, 2016, SLEEP MED REV, V26, P21, DOI 10.1016/j.smrv.2015.04.003
   Rolinski M, 2014, J NEUROL NEUROSUR PS, V85, P560, DOI 10.1136/jnnp-2013-306104
   Scaravilli T, 2003, NEUROL SCI, V24, P209, DOI 10.1007/s10072-003-0134-y
   Setthawatcharawanich Suwanna, 2011, JOURNAL OF THE MEDICAL ASSOCIATION OF THAILAND, V94, P179
   Stiasny-Kolster K, 2007, MOVEMENT DISORD, V22, P2386, DOI 10.1002/mds.21740
   Suzuki K, 2009, PARKINSONISM RELAT D, V15, P15, DOI 10.1016/j.parkreldis.2008.02.002
   Tandberg E, 1999, MOVEMENT DISORD, V14, P922, DOI 10.1002/1531-8257(199911)14:6<922::AID-MDS1003>3.0.CO;2-7
   Trenkwalder C, 2011, MOVEMENT DISORD, V26, P644, DOI 10.1002/mds.23476
   Verbaan D, 2008, MOVEMENT DISORD, V23, P35, DOI 10.1002/mds.21727
   You Sooyeoun, 2014, JOURNAL OF SLEEP MEDICINE, V11, P45
   Young A, 2002, SLEEP, V25, P573
   Zhou J, 2017, SLEEP, V40, PA268, DOI 10.1093/sleepj/zsx050.723
NR 39
TC 2
Z9 2
U1 0
U2 6
PU KOREAN ACAD MEDICAL SCIENCES
PI SEOUL
PA 302 75 DONG DU ICHON, DONG YONGSAN KU, SEOUL 140 031, SOUTH KOREA
SN 1011-8934
EI 1598-6357
J9 J KOREAN MED SCI
JI J. Korean Med. Sci.
PD JAN 15
PY 2018
VL 33
IS 2
BP 
EP 
DI 10.3346/jkms.2018.33.e14
PG 14
WC Medicine, General & Internal
SC General & Internal Medicine
GA FX8FR
UT WOS:000426327900006
PM 29215823
DA 2024-02-03
ER

PT J
AU McGregor, S
   Churchward, P
   Soja, K
   O'Driscoll, D
   Braybrook, M
   Khodakarami, H
   Evans, A
   Farzanehfar, P
   Hamilton, G
   Horne, M
AF McGregor, Sarah
   Churchward, Philip
   Soja, Katarzyna
   O'Driscoll, Denise
   Braybrook, Michelle
   Khodakarami, Hamid
   Evans, Andrew
   Farzanehfar, Parisa
   Hamilton, Garun
   Horne, Malcolm
TI The use of accelerometry as a tool to measure disturbed nocturnal sleep in Parkinson's disease
SO NPJ PARKINSONS DISEASE
LA English
DT Article
ID in-home polysomnography; actigraphy; architecture; variability; recordings; nights
AB Sleep disturbances are common in Parkinson's disease (PD). We used the Parkinson's KinetiGraph (PKG), an objective movement recording system for PD to assess night time sleep in 155 people aged over 60 and without PD (controls), 72 people with PD (PwP) and 46 subjects undergoing a Polysomnogram (PSG: 36 with sleep disorder and 10 with normal sleep). The PKG system uses a wrist worn logger to capture acceleration and derive a bradykinesia score (BKS) every 2 min over 6 days. The BKS ranges from 0-160 with higher scores associated with lesser mobility. Previously we showed that BKS > 80 were associated with day time sleep and used this to produce scores for night time sleep: Efficiency (Percent time with BKS > 80), Fragmentation (Average duration of runs of BKS > 80) and Sleep Quality (BKS > 111 as a representation of atonia). There was a fair association with BKS score and sleep level as judged by PSG. Using these PKG scores, it was possible to distinguish between normal and abnormal PSG studies with good Selectivity (86%) and Sensitivity (80%). The PKG's sleep scores were significantly different in PD and Controls and correlated with a subject's self-assessment (PDSS 2) of the quality, wakefulness and restlessness. Using both the PDSS 2 and the PKG, it was apparent that sleep disturbances were apparent early in disease in many PD subjects and that subjects with poor night time sleep were more likely to have day time sleepiness. This system shows promise as a quantitative score for assessing sleep in Parkinson's disease.
C1 [McGregor, Sarah; Horne, Malcolm] St Vincents Hosp Melbourne, Fitzroy, Vic 3065, Australia.
   [Churchward, Philip; Khodakarami, Hamid; Horne, Malcolm] Global Kinet Corp GKC, Melbourne, Vic 3000, Australia.
   [Soja, Katarzyna; Braybrook, Michelle; Farzanehfar, Parisa] Florey Inst Neurosci & Mental Hlth, Parkville, Vic 3052, Australia.
   [Soja, Katarzyna] Sahlgrens Acad, Inst Neurosci & Physiol, Gothenburg, Sweden.
   [O'Driscoll, Denise] Eastern Hlth, Dept Resp & Sleep Med, Box Hill, Vic 3128, Australia.
   [O'Driscoll, Denise; Evans, Andrew] Monash Univ, Eastern Hlth Clin Sch, Clayton, Vic 3800, Australia.
   [O'Driscoll, Denise; Evans, Andrew] Royal Melbourne Hosp, Parkville, Vic 3050, Australia.
   [Hamilton, Garun] Monash Hlth, Dept Lung & Sleep, Clayton, Vic 3168, Australia.
   [Hamilton, Garun] Monash Univ, Sch Clin Sci, Clayton, Vic 3800, Australia.
   [Horne, Malcolm] Univ Melbourne, St Vincents Hosp, Dept Med, Parkville, Vic 3010, Australia.
C3 St Vincent's Hospital Melbourne; Florey Institute of Neuroscience & Mental Health; University of Gothenburg; Monash University; Royal Melbourne Hospital; Monash University; NSW Health; St Vincents Hospital Sydney; St Vincent's Hospital Melbourne; University of Melbourne
RP Horne, M (corresponding author), St Vincents Hosp Melbourne, Fitzroy, Vic 3065, Australia.; Horne, M (corresponding author), Global Kinet Corp GKC, Melbourne, Vic 3000, Australia.; Horne, M (corresponding author), Univ Melbourne, St Vincents Hosp, Dept Med, Parkville, Vic 3010, Australia.
EM mhorne@unimelb.edu.au
FU Global Kinetics Corporation (GKC); Parkinson's KinetiGraph
CR Blackwell T, 2017, SLEEP MED, V32, P97, DOI 10.1016/j.sleep.2016.11.019
   De Cock VC, 2014, PLOS ONE, V9, P0, DOI 10.1371/journal.pone.0107278
   Dorffner G, 2015, ADV EXP MED BIOL, V821, P93, DOI 10.1007/978-3-319-08939-3_13
   Griffiths RI, 2012, J PARKINSON DIS, V2, P47, DOI 10.3233/JPD-2012-11071
   Hirscher V, 2015, J SLEEP RES, V24, P383, DOI 10.1111/jsr.12280
   Horne M., 2016, ORUEN-CNS J, V0, P16
   Iber C., 2007, AASM MANUAL SCORING, V0, P0
   Kinney JB, 2014, P NATL ACAD SCI USA, V111, P3354, DOI 10.1073/pnas.1309933111
   Klingelhoefer L, 2016, EUR J NEUROL, V23, P1275, DOI 10.1111/ene.13015
   Kotschet K, 2014, PARKINSONISM RELAT D, V20, P578, DOI 10.1016/j.parkreldis.2014.02.011
   Maglione JE, 2013, SLEEP, V36, P1209, DOI 10.5665/sleep.2888
   Martin JL, 2011, CHEST, V139, P1514, DOI 10.1378/chest.10-1872
   Martinez-Ramirez D, 2015, PARKINSONS DIS-US, V2015, P0, DOI 10.1155/2015/570375
   Mehra R, 2008, SLEEP, V31, P1569, DOI 10.1093/sleep/31.11.1569
   Moser D, 2010, BIOL PSYCHOL, V83, P20, DOI 10.1016/j.biopsycho.2009.09.009
   Muntean ML, 2016, SLEEP MED, V23, P87, DOI 10.1016/j.sleep.2016.06.026
   Muzet A, 2016, SLEEP MED, V21, P47, DOI 10.1016/j.sleep.2016.01.015
   Newell J, 2012, PSYCHIAT RES, V200, P795, DOI 10.1016/j.psychres.2012.07.045
   Peeraully T, 2012, MOVEMENT DISORD, V27, P1729, DOI 10.1002/mds.25197
   Sadeh A, 2011, SLEEP MED REV, V15, P259, DOI 10.1016/j.smrv.2010.10.001
   Stavitsky K, 2010, PARKINSONISM RELAT D, V16, P280, DOI 10.1016/j.parkreldis.2010.02.001
   Suzuki K, 2015, ACTA NEUROL SCAND, V131, P426, DOI 10.1111/ane.12347
   Trenkwalder C, 2011, MOVEMENT DISORD, V26, P644, DOI 10.1002/mds.23476
   Videnovic A, 2013, EXP NEUROL, V243, P45, DOI 10.1016/j.expneurol.2012.08.018
   Yong MH, 2011, PLOS ONE, V6, P0, DOI 10.1371/journal.pone.0022511
   Zheng HY, 2012, J CLIN SLEEP MED, V8, P87, DOI 10.5664/jcsm.1670
NR 26
TC 21
Z9 22
U1 0
U2 8
PU NATURE PUBLISHING GROUP
PI LONDON
PA MACMILLAN BUILDING, 4 CRINAN ST, LONDON N1 9XW, ENGLAND
SN 
EI 2373-8057
J9 NPJ PARKINSON DIS
JI npj Parkinsons Dis.
PD JAN 10
PY 2018
VL 4
IS 
BP 
EP 
DI 10.1038/s41531-017-0038-9
PG 7
WC Neurosciences
SC Neurosciences & Neurology
GA FT1WO
UT WOS:000422928100001
PM 29354683
DA 2024-02-03
ER

PT J
AU Figorilli, M
   Congiu, P
   Lecca, R
   Gioi, G
   Frau, R
   Puligheddu, M
AF Figorilli, Michela
   Congiu, Patrizia
   Lecca, Rosa
   Gioi, Gioia
   Frau, Roberto
   Puligheddu, Monica
TI Sleep in Parkinson's Disease with Impulse Control Disorder
SO CURRENT NEUROLOGY AND NEUROSCIENCE REPORTS
LA English
DT Review
DE Sleep; Parkinson's disease; Impulse control disorder; Rem behavior disorder
ID restless legs syndrome; striatal dopamine release; quality-of-life; rem-sleep; behavior disorder; compulsive disorders; repetitive behaviors; prepulse inhibition; circadian genes; increased risk
AB This paper aims to explore the relationship between impulse-control disorders (ICDs) and sleep problems in patients with Parkinson's disease (PD) among scientific literature. Previously published results are controversial and sometimes inconclusive. ICDs and sleep disruption represent important non-motor features of Parkinson's disease, responsible for reducing quality of life and increasing burden of disease. The relationship between sleep problems and ICDs is complex and bidirectional. Indeed, sleep disturbances and fragmentation may play a crucial role in increasing susceptibility to impulsive behavior and may represent a risk factor for developing ICDs in PD patients. Moreover, REM sleep behavior disorder (RBD) and restless legs syndrome (RLS) have been indicated as independent risk factors for ICDs in PD patients. On the other hand, also ICDs may lead to sleep restriction and fragmentation, suggesting a bidirectional relationship. The association between sleep problems and ICDs in PD is far from being completely understood. Further studies are needed to confirm the nature of this relationship and its pathophysiology.
C1 [Figorilli, Michela; Congiu, Patrizia; Lecca, Rosa; Gioi, Gioia; Puligheddu, Monica] Univ Cagliari, Dept Med Sci & Publ Hlth, Sleep Disorders Ctr, Cagliari, Italy.
   [Frau, Roberto] Univ Cagliari, Div Neurosci & Clin Pharmacol, Dept Biomed Sci, Cagliari, Italy.
   [Puligheddu, Monica] Univ Cagliari, Sleep Disorder Ctr, Dept Publ Hlth & Clin & Mol Med, Ss 554 Bivio Sestu, I-09042 Cagliari, Italy.
C3 University of Cagliari; University of Cagliari; University of Cagliari
RP Puligheddu, M (corresponding author), Univ Cagliari, Dept Med Sci & Publ Hlth, Sleep Disorders Ctr, Cagliari, Italy.; Puligheddu, M (corresponding author), Univ Cagliari, Sleep Disorder Ctr, Dept Publ Hlth & Clin & Mol Med, Ss 554 Bivio Sestu, I-09042 Cagliari, Italy.
EM puligheddu@unica.it
CR Abarca C, 2002, P NATL ACAD SCI USA, V99, P9026, DOI 10.1073/pnas.142039099
   Abidin SZ, 2015, BMC NEUROL, V15, P0, DOI 10.1186/s12883-015-0316-2
   American Psychiatric Association, 2013, DIAGNOSTIC STAT MANU, V0, P0
   [Anonymous], 2011, FRONTIERS IN PSYCHIA, V0, P0, DOI DOI 10.3389/FPSYT.2011.00001
   Antonini A, 2016, EUR J NEUROL, V23, P1556, DOI 10.1111/ene.13078
   Ardouin C, 2009, REV NEUROL-FRANCE, V165, P845, DOI 10.1016/j.neurol.2009.06.003
   Averbeck BB, 2014, ANNU REV CLIN PSYCHO, V10, P553, DOI 10.1146/annurev-clinpsy-032813-153705
   Baltazar RM, 2013, EUR J NEUROSCI, V38, P2319, DOI 10.1111/ejn.12224
   Barbosa P, 2017, MOV DISORD CLIN PRAC, V4, P323, DOI 10.1002/mdc3.12416
   Barone P, 2009, MOVEMENT DISORD, V24, P1641, DOI 10.1002/mds.22643
   Bayard S, 2014, PARKINSONISM RELAT D, V20, P1411, DOI 10.1016/j.parkreldis.2014.09.020
   Bayard S, 2013, SLEEP, V36, P1501, DOI 10.5665/sleep.3044
   Black DW, 2007, CNS SPECTRUMS, V12, P124, DOI 10.1017/S1092852900020630
   Borek LL, 2006, J CLIN PSYCHIAT, V67, P958, DOI 10.4088/JCP.v67n0613
   Broen M, 2011, PARKINSONISM RELAT D, V17, P413, DOI 10.1016/j.parkreldis.2011.02.013
   Cabrini S, 2009, NEUROL SCI, V30, P307, DOI 10.1007/s10072-009-0101-3
   Carbunaru S, 2018, BRAIN BEHAV, V8, P0, DOI 10.1002/brb3.904
   Carriere N, 2015, NEUROLOGY, V84, P2116, DOI 10.1212/WNL.0000000000001619
   Castrioto A, 2015, J NEUROL NEUROSUR PS, V86, P186, DOI 10.1136/jnnp-2013-307146
   Cerasa A, 2014, PARKINSONISM RELAT D, V20, P1209, DOI 10.1016/j.parkreldis.2014.09.001
   Chaudhuri KR, 2002, J NEUROL NEUROSUR PS, V73, P629, DOI 10.1136/jnnp.73.6.629
   CHRISTENSON GA, 1994, J CLIN PSYCHIAT, V55, P5
   Cilia R, 2010, NEUROBIOL DIS, V39, P98, DOI 10.1016/j.nbd.2010.03.013
   Comings DE, 1996, PHARMACOGENETICS, V6, P73, DOI 10.1097/00008571-199602000-00006
   Cormier F, 2013, J NEURAL TRANSM, V120, P665, DOI 10.1007/s00702-012-0934-4
   Cossu G, 2018, PARKINSONISM RELAT D, V46, PS24, DOI 10.1016/j.parkreldis.2017.07.030
   CUMMINGS JL, 1994, NEUROLOGY, V44, P2308, DOI 10.1212/WNL.44.12.2308
   de Leeuw AS, 2010, INT CLIN PSYCHOPHARM, V25, P232, DOI 10.1097/YIC.0b013e328338c4f0
   Diederich NJ, 2012, J NEUROL SCI, V314, P12, DOI 10.1016/j.jns.2011.10.025
   Djamshidian A, 2011, MOVEMENT DISORD, V26, P1976, DOI 10.1002/mds.23821
   Evans AH, 2006, ANN NEUROL, V59, P852, DOI 10.1002/ana.20822
   Evans AH, 2004, MOVEMENT DISORD, V19, P397, DOI 10.1002/mds.20045
   Evans AH, 2005, NEUROLOGY, V65, P1570, DOI 10.1212/01.wnl.0000184487.72289.f0
   Falcón E, 2009, NEUROPHARMACOLOGY, V56, P91, DOI 10.1016/j.neuropharm.2008.06.054
   Fantini ML, 2015, J NEUROL NEUROSUR PS, V86, P174, DOI 10.1136/jnnp-2014-307904
   Fereshtehnejad SM, 2017, CURR NEUROL NEUROSCI, V17, P0, DOI 10.1007/s11910-017-0738-x
   Fereshtehnejad SM, 2015, JAMA NEUROL, V72, P863, DOI 10.1001/jamaneurol.2015.0703
   Foltynie T, 2005, J NEUROL, V252, P833, DOI 10.1007/s00415-005-0756-5
   Frau R, 2008, INT J NEUROPSYCHOPH, V11, P947, DOI 10.1017/S1461145708008900
   Frussa R, 2004, BRAIN RES, V1003, P188, DOI 10.1016/j.brainres.2003.11.050
   Gagnon JF, 2002, NEUROLOGY, V59, P585, DOI 10.1212/WNL.59.4.585
   Gallagher DA, 2007, MOVEMENT DISORD, V22, P1757, DOI 10.1002/mds.21611
   Gamsby JJ, 2013, BEHAV BRAIN RES, V249, P15, DOI 10.1016/j.bbr.2013.04.016
   García-Borreguero D, 2007, MOVEMENT DISORD, V22, PS476, DOI 10.1002/mds.21610
   Garcia-Borreguero D, 2017, BMJ-BRIT MED J, V356, P0, DOI 10.1136/bmj.j104
   Giovannoni G, 2000, J NEUROL NEUROSUR PS, V68, P423, DOI 10.1136/jnnp.68.4.423
   Gjerstad MD, 2011, NEUROLOGY, V77, P1941, DOI 10.1212/WNL.0b013e31823a0cc8
   Goerlich-Dobre KS, 2014, MOVEMENT DISORD, V29, P214, DOI 10.1002/mds.25679
   Goetz CG, 2008, MOVEMENT DISORD, V23, P2129, DOI 10.1002/mds.22340
   Goetz CG, 2012, MOVEMENT DISORD, V27, P166, DOI 10.1002/mds.23910
   Gujar N, 2011, J NEUROSCI, V31, P4466, DOI 10.1523/JNEUROSCI.3220-10.2011
   Hasler BP, 2013, ALCOHOL CLIN EXP RES, V37, P558, DOI 10.1111/acer.12003
   Högl B, 2010, J NEUROL, V257, P230, DOI 10.1007/s00415-009-5299-8
   Hoenig K, 2005, BIOL PSYCHIAT, V57, P1153, DOI 10.1016/j.biopsych.2005.01.040
   Kafka MP, 2010, ARCH SEX BEHAV, V39, P377, DOI 10.1007/s10508-009-9574-7
   Killgore WDS, 2006, J SLEEP RES, V15, P7, DOI 10.1111/j.1365-2869.2006.00487.x
   Killgore WDS, 2008, SLEEP MED, V9, P517, DOI 10.1016/j.sleep.2007.07.003
   Kim YE, 2014, PARKINSONISM RELAT D, V20, P1081, DOI 10.1016/j.parkreldis.2014.03.022
   Lee JY, 2012, PARKINSONISM RELAT D, V18, P76, DOI 10.1016/j.parkreldis.2011.08.009
   Lee JY, 2010, PARKINSONISM RELAT D, V16, P202, DOI 10.1016/j.parkreldis.2009.12.002
   Lee JY, 2009, MOVEMENT DISORD, V24, P1803, DOI 10.1002/mds.22678
   Lobo DSS, 2010, BIOL PSYCHOL, V85, P33, DOI 10.1016/j.biopsycho.2010.04.008
   Logan RW, 2012, ALCOHOL CLIN EXP RES, V36, P467, DOI 10.1111/j.1530-0277.2011.01634.x
   Maloney EM, 2017, J NEUROL SCI, V374, P47, DOI 10.1016/j.jns.2016.12.058
   Marques A, 2018, SLEEP MED, V48, P148, DOI 10.1016/j.sleep.2018.02.004
   Martinez-Martin P, 2008, MOVEMENT DISORD, V23, P1681, DOI 10.1002/mds.22110
   McClung CA, 2005, P NATL ACAD SCI USA, V102, P9377, DOI 10.1073/pnas.0503584102
   Menz MM, 2012, J NEUROSCI, V32, P6937, DOI 10.1523/JNEUROSCI.3553-11.2012
   Miyazaki K, 2012, MOL NEUROBIOL, V45, P213, DOI 10.1007/s12035-012-8232-6
   Muresanu DF, 2012, J NEUROL SCI, V316, P15, DOI 10.1016/j.jns.2012.01.016
   OSullivan Sean S, 2007, PRACT NEUROL, V7, P397, DOI 10.1136/jnnp.2007.129015
   OSullivan SS, 2011, J NEUROL NEUROSUR PS, V82, P620, DOI 10.1136/jnnp.2009.186874
   OSullivan SS, 2011, BRAIN, V134, P969, DOI 10.1093/brain/awr003
   OSullivan SS, 2010, MOVEMENT DISORD, V25, P1026, DOI 10.1002/mds.23016
   Okai D, 2016, MOV DISORD CLIN PRAC, V3, P494, DOI 10.1002/mdc3.12316
   Okun MS, 2013, MOVEMENT DISORD, V28, P1915, DOI 10.1002/mds.25735
   Ondo WG, 2014, J NEURAL TRANSM, V121, PS3, DOI 10.1007/s00702-014-1239-6
   Paavonen EJ, 2009, PEDIATRICS, V123, PE857, DOI 10.1542/peds.2008-2164
   Parekh PK, 2015, ALCOHOL, V49, P341, DOI 10.1016/j.alcohol.2014.09.034
   Peralta CM, 2009, MOVEMENT DISORD, V24, P2076, DOI 10.1002/mds.22694
   Pettorruso M, 2014, PSYCHIAT RES, V215, P448, DOI 10.1016/j.psychres.2013.12.013
   Phu AL, 2014, J CLIN NEUROSCI, V21, P63, DOI 10.1016/j.jocn.2013.02.032
   Poewe W, 2004, NEUROLOGY, V63, PS12, DOI 10.1212/WNL.63.8_suppl_3.S12
   Pontieri FE, 2015, EUR NEUROPSYCHOPHARM, V25, P69, DOI 10.1016/j.euroneuro.2014.11.006
   Pontone G, 2006, NEUROLOGY, V67, P1258, DOI 10.1212/01.wnl.0000238401.76928.45
   Postuma RB, 2012, NEUROBIOL DIS, V46, P553, DOI 10.1016/j.nbd.2011.10.003
   Pourcher E, 2010, J NEUROL SCI, V290, P52, DOI 10.1016/j.jns.2009.11.010
   Premi E, 2016, PARKINSONISM RELAT D, V30, P62, DOI 10.1016/j.parkreldis.2016.05.028
   Raina G, 2012, J NEUROL, V259, P969, DOI 10.1007/s00415-011-6270-z
   Riedel O, 2010, J NEUROL, V257, P1073, DOI 10.1007/s00415-010-5465-z
   Rizos A, 2016, EUR J NEUROL, V23, P1255, DOI 10.1111/ene.13034
   Romenets Silvia Rios, 2012, MOV DISORD, V27, P996, DOI 10.1002/mds.25086
   SCHENCK CH, 1986, SLEEP, V9, P293, DOI 10.1093/sleep/9.2.293
   Schmidt RE, 2008, BEHAV SLEEP MED, V6, P178, DOI 10.1080/15402000802162570
   Schrempf W, 2014, J PARKINSON DIS, V4, P211, DOI 10.3233/JPD-130301
   Scullin MK, 2013, PARKINSONISM RELAT D, V19, P991, DOI 10.1016/j.parkreldis.2013.06.018
   Sixel-Döring F, 2011, NEUROLOGY, V77, P1048, DOI 10.1212/WNL.0b013e31822e560e
   Solla P, 2012, J NEUROL, V259, P2752, DOI 10.1007/s00415-012-6691-3
   Steeves TDL, 2009, BRAIN, V132, P1376, DOI 10.1093/brain/awp054
   Valenca GT, 2013, PARKINSONISM RELAT D, V19, P698, DOI 10.1016/j.parkreldis.2013.03.004
   Vallelunga A, 2012, PARKINSONISM RELAT D, V18, P397, DOI 10.1016/j.parkreldis.2011.10.019
   Vitale C, 2011, MOVEMENT DISORD, V26, P830, DOI 10.1002/mds.23567
   Vitaterna MH, 2006, P NATL ACAD SCI USA, V103, P9327, DOI 10.1073/pnas.0603601103
   Voon V, 2006, NEUROLOGY, V67, P1254, DOI 10.1212/01.wnl.0000238503.20816.13
   Voon V, 2006, NEUROLOGY, V66, P1750, DOI 10.1212/01.wnl.0000218206.20920.4d
   Voon V, 2004, MOVEMENT DISORD, V19, P367, DOI 10.1002/mds.20046
   Voon V, 2007, ARCH NEUROL-CHICAGO, V64, P1089, DOI 10.1001/archneur.64.8.1089
   Voon V, 2014, J NEUROL NEUROSUR PS, V85, P148, DOI 10.1136/jnnp-2013-305395
   Voon V, 2011, BMC NEUROL, V11, P0, DOI 10.1186/1471-2377-11-117
   Voon V, 2011, ANN NEUROL, V69, P986, DOI 10.1002/ana.22356
   Voon V, 2010, NEURON, V65, P135, DOI 10.1016/j.neuron.2009.12.027
   Webb IC, 2009, J BIOL RHYTHM, V24, P465, DOI 10.1177/0748730409346657
   Weintraub D, 2006, ARCH NEUROL-CHICAGO, V63, P969, DOI 10.1001/archneur.63.7.969
   Weintraub D, 2017, INT REV NEUROBIOL, V133, P679, DOI 10.1016/bs.irn.2017.04.006
   Weintraub D, 2015, MOVEMENT DISORD, V30, P121, DOI 10.1002/mds.26016
   Weintraub D, 2012, MOVEMENT DISORD, V27, P242, DOI 10.1002/mds.24023
   Weintraub D, 2009, PARKINSONISM RELAT D, V15, PS110, DOI 10.1016/S1353-8020(09)70794-1
   Weintraub D, 2010, ARCH NEUROL-CHICAGO, V67, P589, DOI 10.1001/archneurol.2010.65
   Weintraub D, 2009, MOVEMENT DISORD, V24, P1461, DOI 10.1002/mds.22571
   Yoo SS, 2007, CURR BIOL, V17, PR877, DOI 10.1016/j.cub.2007.08.007
NR 123
TC 5
Z9 7
U1 0
U2 6
PU SPRINGER
PI NEW YORK
PA ONE NEW YORK PLAZA, SUITE 4600, NEW YORK, NY, UNITED STATES
SN 1528-4042
EI 1534-6293
J9 CURR NEUROL NEUROSCI
JI Curr. Neurol. Neurosci. Rep.
PD OCT 15
PY 2018
VL 18
IS 10
BP 
EP 
DI 10.1007/s11910-018-0875-x
PG 11
WC Clinical Neurology; Neurosciences
SC Neurosciences & Neurology
GA GQ1SC
UT WOS:000441417800001
PM 30099617
DA 2024-02-03
ER

PT J
AU Mantovani, S
   Smith, SS
   Gordon, R
   O'Sullivan, JD
AF Mantovani, Susanna
   Smith, Simon S.
   Gordon, Richard
   O'Sullivan, John D.
TI An overview of sleep and circadian dysfunction in Parkinson's disease
SO JOURNAL OF SLEEP RESEARCH
LA English
DT Review
DE human physiology; neurodegeneration
ID restless legs syndrome; excessive daytime sleepiness; ambulatory blood-pressure; de-novo patients; quality-of-life; behavior disorder; rem-sleep; nonmotor symptoms; secretion pattern; clock genes
AB Sleep and circadian alterations are amongst the very first symptoms experienced in Parkinson's disease, and sleep alterations are present in the majority of patients with overt clinical manifestation of Parkinson's disease. However, the magnitude of sleep and circadian dysfunction in Parkinson's disease, and its influence on the pathophysiology of Parkinson's disease remains often unclear and a matter of debate. In particular, the confounding influences of dopaminergic therapy on sleep and circadian dysfunction are a major challenge, and need to be more carefully addressed in clinical studies. The scope of this narrative review is to summarise the current knowledge around both sleep and circadian alterations in Parkinson's disease. We provide an overview on the frequency of excessive daytime sleepiness, insomnia, restless legs, obstructive apnea and nocturia in Parkinson's disease, as well as addressing sleep structure, rapid eye movement sleep behaviour disorder and circadian features in Parkinson's disease. Sleep and circadian disorders have been linked to pathological conditions that are often co-morbid in Parkinson's disease, including cognitive decline, memory impairment and neurodegeneration. Therefore, targeting sleep and circadian alterations could be one of the earliest and most promising opportunities to slow disease progression. We hope that this review will contribute to advance the discussion and inform new research efforts to progress our knowledge in this field.
C1 [Mantovani, Susanna; Gordon, Richard; O'Sullivan, John D.] Univ Queensland, Fac Med, UQ Ctr Clin Res, Herston, Qld, Australia.
   [Mantovani, Susanna; Gordon, Richard; O'Sullivan, John D.] Wesley Med Res, Auchenflower, Qld, Australia.
   [Mantovani, Susanna; O'Sullivan, John D.] Royal Brisbane & Womens Hosp, Dept Neurol, Herston, Qld, Australia.
   [Smith, Simon S.] Univ Queensland, Inst Social Sci Res, Indooroopilly, Qld, Australia.
C3 University of Queensland; Wesley Medical Research; Royal Brisbane & Women's Hospital; University of Queensland
RP Mantovani, S (corresponding author), Univ Queensland, Fac Med, UQ Ctr Clin Res, Herston, Qld, Australia.
EM s.mantovani@uq.edu.au
FU Advance Queensland Program
CR Aarsland D, 2017, NAT REV NEUROL, V13, P217, DOI 10.1038/nrneurol.2017.27
   Abbott RD, 2005, NEUROLOGY, V65, P1442, DOI 10.1212/01.wnl.0000183056.89590.0d
   Abbott SM, 2016, NAT SCI SLEEP, V8, P55, DOI 10.2147/NSS.S78947
   Abel T, 2013, CURR BIOL, V23, PR774, DOI 10.1016/j.cub.2013.07.025
   AKERSTEDT T, 1990, INT J NEUROSCI, V52, P29, DOI 10.3109/00207459008994241
   Alatriste-Booth V, 2015, ARQ NEURO-PSIQUIAT, V73, P241, DOI 10.1590/0004-282X20140228
   Albers JA, 2017, SLEEP MED, V35, P41, DOI 10.1016/j.sleep.2017.03.026
   Anang JBM, 2017, J PARKINSON DIS, V7, P159, DOI 10.3233/JPD-160925
   Anang JBM, 2014, NEUROLOGY, V83, P1253, DOI 10.1212/WNL.0000000000000842
   Angelini M, 2011, J NEUROL SCI, V310, P286, DOI 10.1016/j.jns.2011.08.012
   APPS MCP, 1985, J NEUROL NEUROSUR PS, V48, P1240, DOI 10.1136/jnnp.48.12.1240
   Arnulf I, 2005, SLEEP MED REV, V9, P185, DOI 10.1016/j.smrv.2005.01.001
   Arnulf I, 2002, NEUROLOGY, V58, P1019, DOI 10.1212/WNL.58.7.1019
   Arnulf I, 2000, NEUROLOGY, V55, P281, DOI 10.1212/WNL.55.2.281
   Aziz NA, 2011, J NEUROENDOCRINOL, V23, P519, DOI 10.1111/j.1365-2826.2011.02134.x
   Aziz NA, 2011, MOVEMENT DISORD, V26, P760, DOI 10.1002/mds.23463
   Balestrino R, 2017, J NEUROL SCI, V374, P3, DOI 10.1016/j.jns.2017.01.026
   Barone P, 2009, MOVEMENT DISORD, V24, P1641, DOI 10.1002/mds.22643
   Bastien CH, 2001, SLEEP MED, V2, P297, DOI 10.1016/S1389-9457(00)00065-4
   Baumann C, 2005, J NEUROL, V252, P139, DOI 10.1007/s00415-005-0614-5
   Baumann-Vogel H, 2017, SLEEP, V40, P0, DOI 10.1093/sleep/zsx033
   Berg D, 2015, MOVEMENT DISORD, V30, P1600, DOI 10.1002/mds.26431
   Bhalsing K, 2013, PARKINSONISM RELAT D, V19, P426, DOI 10.1016/j.parkreldis.2012.12.005
   Blaivas AJ, 2007, SLEEP MED, V8, P156, DOI 10.1016/j.sleep.2006.06.011
   Boeve BF, 2007, BRAIN, V130, P2770, DOI 10.1093/brain/awm056
   Boeve BF, 2007, SLEEP MED, V8, P60, DOI 10.1016/j.sleep.2006.08.017
   Boeve BF, 2013, SLEEP MED, V14, P754, DOI 10.1016/j.sleep.2012.10.015
   Boeve BF, 2001, MOVEMENT DISORD, V16, P622, DOI 10.1002/mds.1120
   Boivin DB, 2003, BLOOD, V102, P4143, DOI 10.1182/blood-2003-03-0779
   Bolitho SJ, 2014, SLEEP MED, V15, P342, DOI 10.1016/j.sleep.2013.10.016
   Bonuccelli U, 2000, CLIN NEUROPHARMACOL, V23, P28, DOI 10.1097/00002826-200001000-00006
   Boot BP, 2012, ANN NEUROL, V71, P49, DOI 10.1002/ana.22655
   Bordet R, 2003, CLIN NEUROPHARMACOL, V26, P65, DOI 10.1097/00002826-200303000-00005
   Braga-Neto P, 2004, J NEUROL SCI, V217, P41, DOI 10.1016/j.jns.2003.08.010
   Breen DP, 2014, JAMA NEUROL, V71, P589, DOI 10.1001/jamaneurol.2014.65
   Breen DP, 2013, J NEUROL NEUROSUR PS, V84, P233, DOI 10.1136/jnnp-2012-304097
   Brodsky MA, 2003, MOVEMENT DISORD, V18, P668, DOI 10.1002/mds.10429
   Bruguerolle B, 2002, CLIN NEUROPHARMACOL, V25, P194, DOI 10.1097/00002826-200207000-00002
   Brunner H, 2002, MOVEMENT DISORD, V17, P928, DOI 10.1002/mds.10242
   Busková J, 2011, J NEUROL, V258, P2254, DOI 10.1007/s00415-011-6109-7
   Cai Y, 2010, EUR J NEUROL, V17, P550, DOI 10.1111/j.1468-1331.2009.02848.x
   Cairns A, 2015, SLEEP, V38, P1575, DOI 10.5665/sleep.5050
   Calzetti S, 2014, J NEURAL TRANSM, V121, P499, DOI 10.1007/s00702-013-1132-8
   Calzetti S, 2010, MOVEMENT DISORD, V25, P1314, DOI 10.1002/mds.23097
   Calzetti S, 2009, NEUROL SCI, V30, P119, DOI 10.1007/s10072-009-0037-7
   Cervenka S, 2006, BRAIN, V129, P2017, DOI 10.1093/brain/awl163
   Chahine LM, 2017, SLEEP MED REV, V35, P33, DOI 10.1016/j.smrv.2016.08.001
   Chahine LM, 2016, MOVEMENT DISORD, V31, P86, DOI 10.1002/mds.26373
   Chaudhuri KR, 2002, J NEUROL NEUROSUR PS, V73, P629, DOI 10.1136/jnnp.73.6.629
   Chen JC, 2015, J SLEEP RES, V24, P432, DOI 10.1111/jsr.12289
   Chiaravalloti ND, 2014, MOVEMENT DISORD, V29, P765, DOI 10.1002/mds.25842
   Chiaro G., 2017, CLIN AUTON RES, V0, P1
   Christensen JAE, 2015, FRONT HUM NEUROSCI, V9, P0, DOI 10.3389/fnhum.2015.00233
   Chung S, 2013, J CLIN SLEEP MED, V9, P1131, DOI 10.5664/jcsm.3150
   Clawson BC, 2016, NEURAL PLAST, V2016, P0, DOI 10.1155/2016/6936381
   Connor JR, 2011, BRAIN, V134, P959, DOI 10.1093/brain/awr012
   Damier P, 1999, BRAIN, V122, P1437, DOI 10.1093/brain/122.8.1437
   Danilenko KV, 2003, J BIOL RHYTHM, V18, P170, DOI 10.1177/0748730403251732
   De Cock VC, 2008, NAT CLIN PRACT NEURO, V4, P254, DOI 10.1038/ncpneuro0775
   De Cock VC, 2007, BRAIN, V130, P450, DOI 10.1093/brain/awl363
   De Cock VC, 2015, SLEEP MED, V16, P1497, DOI 10.1016/j.sleep.2014.09.014
   De Cock VC, 2014, PLOS ONE, V9, P0, DOI 10.1371/journal.pone.0107278
   De Cock VC, 2010, SLEEP MED, V11, P247, DOI 10.1016/j.sleep.2009.05.008
   De Pablo-Fernández E, 2017, J NEUROL NEUROSUR PS, V88, P176, DOI 10.1136/jnnp-2016-314601
   Delaville C, 2011, FRONT SYST NEUROSCI, V5, P0, DOI 10.3389/fnsys.2011.00031
   Deliens G, 2014, EXP BRAIN RES, V232, P1403, DOI 10.1007/s00221-014-3832-1
   Depner CM, 2014, CURR DIABETES REP, V14, P0, DOI 10.1007/s11892-014-0507-z
   Devos D, 2003, J NEURAL TRANSM, V110, P997, DOI 10.1007/s00702-003-0016-8
   Dhawan V, 2006, AGE AGEING, V35, P220, DOI 10.1093/ageing/afj087
   Diederich NJ, 2013, MOVEMENT DISORD, V28, P1443, DOI 10.1002/mds.25520
   Diederich NJ, 2005, SLEEP MED, V6, P313, DOI 10.1016/j.sleep.2005.03.011
   Diederich NJ, 2005, MOVEMENT DISORD, V20, P1413, DOI 10.1002/mds.20624
   Ding H, 2011, NEUROSCI LETT, V499, P186, DOI 10.1016/j.neulet.2011.05.058
   Djamshidian A, 2011, J NEUROL NEUROSUR PS, V82, P1107, DOI 10.1136/jnnp.2011.245746
   Earley CJ, 2017, SLEEP MED, V31, P71, DOI 10.1016/j.sleep.2016.06.003
   Ejaz AA, 2006, EUR J INTERN MED, V17, P417, DOI 10.1016/j.ejim.2006.02.020
   Elder GJ, 2014, SLEEP MED REV, V18, P215, DOI 10.1016/j.smrv.2013.05.001
   EMSER W, 1988, J NEUROL, V235, P177, DOI 10.1007/BF00314313
   Erro R, 2012, J NEUROL, V259, P1808, DOI 10.1007/s00415-011-6407-0
   Fabbrini G, 2002, MOVEMENT DISORD, V17, P1026, DOI 10.1002/mds.10193
   FACTOR SA, 1990, MOVEMENT DISORD, V5, P280, DOI 10.1002/mds.870050404
   Fang J, 2014, J SLEEP RES, V23, P531, DOI 10.1111/jsr.12160
   FERTL E, 1993, J NEURAL TRANSM-PARK, V5, P227, DOI 10.1007/BF02257677
   FERTL E, 1991, J NEURAL TRANSM-PARK, V3, P41, DOI 10.1007/BF02251135
   Fischer S, 2006, J COGNITIVE NEUROSCI, V18, P311, DOI 10.1162/jocn.2006.18.3.311
   Freyberg Z, 2017, NPJ SCHIZOPHR, V3, P0, DOI 10.1038/s41537-017-0018-4
   Friedman JH, 2016, NPJ PARKINSONS DIS, V2, P0, DOI 10.1038/npjparkd.2015.25
   Gagnon JF, 2002, NEUROLOGY, V59, P585, DOI 10.1212/WNL.59.4.585
   Gao JJ, 2011, AM J EPIDEMIOL, V173, P1032, DOI 10.1093/aje/kwq478
   Gao XA, 2010, MOVEMENT DISORD, V25, P2654, DOI 10.1002/mds.23256
   Garcia-Borreguero D, 2003, NEUROLOGY, V61, PS49, DOI 10.1212/WNL.61.6_suppl_3.S49
   García-Lorenzo D, 2013, BRAIN, V136, P2120, DOI 10.1093/brain/awt152
   Ghorayeb I, 2007, MOVEMENT DISORD, V22, P1567, DOI 10.1002/mds.21541
   Giganti F, 2013, J SLEEP RES, V22, P197, DOI 10.1111/jsr.12000
   Gillberg M, 1998, SCAND J WORK ENV HEA, V24, P76
   Gjerstad MD, 2008, J NEUROL NEUROSUR PS, V79, P387, DOI 10.1136/jnnp.2007.116830
   Gjerstad MD, 2007, J NEUROL NEUROSUR PS, V78, P476, DOI 10.1136/jnnp.2006.100370
   Gjerstad MD, 2011, NEUROLOGY, V77, P1941, DOI 10.1212/WNL.0b013e31823a0cc8
   Gjerstad MD, 2002, NEUROLOGY, V58, P1544, DOI 10.1212/WNL.58.10.1544
   Goldstein DS, 2003, LANCET NEUROL, V2, P669, DOI 10.1016/S1474-4422(03)00555-6
   Gómez-Esteban JC, 2007, MOVEMENT DISORD, V22, P1912, DOI 10.1002/mds.21624
   Gómez-Esteban JC, 2006, MOVEMENT DISORD, V21, P983, DOI 10.1002/mds.20874
   Green BN, 2001, J SPORT CHIROPR REH, V15, P5, DOI 10.1016/S0899-3467(07)60142-6
   Guerreiro TM, 2010, ARQ NEURO-PSIQUIAT, V68, P869, DOI 10.1590/S0004-282X2010000600007
   Guilleminault C, 2001, BRAIN, V124, P1482, DOI 10.1093/brain/124.8.1482
   Günaydin ZY, 2016, J GERIATR CARDIOL, V13, P75, DOI 10.11909/j.issn.1671-5411.2016.01.003
   Happe S, 2004, J NEUROL, V251, P1465, DOI 10.1007/s00415-004-0564-3
   Hartmann A, 1997, NEUROBIOL AGING, V18, P285, DOI 10.1016/S0197-4580(97)80309-0
   Hirata K, 2015, PARKINSONS DIS-US, V2015, P0, DOI 10.1155/2015/507948
   Hobson DE, 2002, JAMA-J AM MED ASSOC, V287, P455, DOI 10.1001/jama.287.4.455
   Högl B, 2017, MOVEMENT DISORD, V32, P669, DOI 10.1002/mds.26929
   Högl B, 2010, MOVEMENT DISORD, V25, P2704, DOI 10.1002/mds.23190
   Högl B, 2003, MOVEMENT DISORD, V18, P319, DOI 10.1002/mds.10365
   Huang Y. P., 2013, PLOS ONE, V8, P0
   Iacovelli E, 2010, MOVEMENT DISORD, V25, P1203, DOI 10.1002/mds.23093
   Iliff Jeffrey J, 2012, SCI TRANSL MED, V4, P147ra111, DOI 10.1126/scitranslmed.3003748
   Iliff JJ, 2014, J NEUROSCI, V34, P16180, DOI 10.1523/JNEUROSCI.3020-14.2014
   Iliff JJ, 2013, STROKE, V44, PS93, DOI 10.1161/STROKEAHA.112.678698
   Imbach LL, 2016, CLIN NEUROPHYSIOL, V127, P1403, DOI 10.1016/j.clinph.2015.08.012
   Iranzo A, 2005, NEUROLOGY, V65, P247, DOI 10.1212/01.wnl.0000168864.97813.e0
   Iranzo A, 2016, SLEEP MED CLIN, V11, P1, DOI 10.1016/j.jsmc.2015.10.011
   Iranzo A, 2013, CURR NEUROL NEUROSCI, V13, P0, DOI 10.1007/s11910-013-0373-0
   Iranzo A, 2013, LANCET NEUROL, V12, P443, DOI 10.1016/S1474-4422(13)70056-5
   Iranzo A, 2011, J NEUROL SCI, V310, P283, DOI 10.1016/j.jns.2011.07.049
   Iranzo A, 2006, LANCET NEUROL, V5, P572, DOI 10.1016/S1474-4422(06)70476-8
   Jessen NA, 2015, NEUROCHEM RES, V40, P2583, DOI 10.1007/s11064-015-1581-6
   JOHNS MW, 1991, SLEEP, V14, P540, DOI 10.1093/sleep/14.6.540
   Kaasinen V, 2000, J NUCL MED, V41, P65
   KALES A, 1971, CLIN PHARMACOL THER, V12, P397
   Kannarkat GT, 2013, J PARKINSON DIS, V3, P493, DOI 10.3233/JPD-130250
   Kaynak D, 2005, EUR J NEUROL, V12, P199, DOI 10.1111/j.1468-1331.2004.00971.x
   Kim JB, 2014, PARKINSONISM RELAT D, V20, P303, DOI 10.1016/j.parkreldis.2013.12.001
   Knie B, 2011, CNS DRUGS, V25, P203, DOI 10.2165/11539720-000000000-00000
   Koziorowski D, 2012, CYTOKINE, V60, P762, DOI 10.1016/j.cyto.2012.07.030
   Krishnan PR, 2003, MOVEMENT DISORD, V18, P181, DOI 10.1002/mds.10307
   Kumar S, 2002, MOVEMENT DISORD, V17, P775, DOI 10.1002/mds.10167
   LANG AE, 1987, NEUROLOGY, V37, P477, DOI 10.1212/WNL.37.3.477
   Latreille V, 2016, BRAIN, V139, P1189, DOI 10.1093/brain/aww018
   Latreille V, 2015, NEUROBIOL AGING, V36, P1083, DOI 10.1016/j.neurobiolaging.2014.09.009
   Lazzarini A, 1999, MOVEMENT DISORD, V14, P111, DOI 10.1002/1531-8257(199901)14:1<111::AID-MDS1018>3.0.CO;2-9
   Lee JE, 2009, MOVEMENT DISORD, V24, P579, DOI 10.1002/mds.22410
   LEES AJ, 1988, CLIN NEUROPHARMACOL, V11, P512, DOI 10.1097/00002826-198812000-00004
   Lewy AJ, 1999, J BIOL RHYTHM, V14, P227, DOI 10.1177/074873099129000641
   Liang HW, 2015, AM HEART J, V169, P508, DOI 10.1016/j.ahj.2014.11.018
   Lin QL, 2012, NEUROSCI LETT, V507, P147, DOI 10.1016/j.neulet.2011.12.007
   Littner MR, 2005, SLEEP, V28, P113, DOI 10.1093/sleep/28.1.113
   Loddo G, 2017, FRONT NEUROL, V8, P0, DOI 10.3389/fneur.2017.00042
   Loo HV, 2008, J NEUROL SCI, V266, P145, DOI 10.1016/j.jns.2007.09.033
   Luik AI, 2015, DEPRESS ANXIETY, V32, P684, DOI 10.1002/da.22355
   Lyons OD, 2015, CAN J CARDIOL, V31, P918, DOI 10.1016/j.cjca.2015.03.014
   Mahlknecht P, 2015, J PARKINSON DIS, V5, P681, DOI 10.3233/JPD-150685
   Mantella RC, 2008, PSYCHONEUROENDOCRINO, V33, P773, DOI 10.1016/j.psyneuen.2008.03.002
   Maquet P, 2001, SCIENCE, V294, P1048, DOI 10.1126/science.1062856
   Marchesi E, 2016, J NEUROL, V263, P448, DOI 10.1007/s00415-016-8044-0
   Marchesi E, 2016, J NEUROL, V263, P441, DOI 10.1007/s00415-015-7937-7
   Marelli Sara, 2015, ARCH ITAL BIOL, V153, P184, DOI 10.12871/0003982920152343
   Margis R, 2015, CLIN NEUROPHYSIOL, V126, P951, DOI 10.1016/j.clinph.2014.07.034
   Maria B, 2003, RESP MED, V97, P1151, DOI 10.1016/S0954-6111(03)00188-4
   Marinus J, 2003, SLEEP, V26, P1049, DOI 10.1093/sleep/26.8.1049
   MARTIN PR, 1984, NEUROLOGY, V34, P966, DOI 10.1212/WNL.34.7.966
   Martinez-Martin P, 2007, MOVEMENT DISORD, V22, P1623, DOI 10.1002/mds.21586
   Martinez-Martin P, 2012, J NEUROL, V259, P1639, DOI 10.1007/s00415-011-6392-3
   Martínez-Martín P, 2010, NAT REV NEUROL, V6, P243, DOI 10.1038/nrneurol.2010.49
   MASSON G, 1993, FUND CLIN PHARMACOL, V7, P449, DOI 10.1111/j.1472-8206.1993.tb01041.x
   McCarter SJ, 2012, CURR NEUROL NEUROSCI, V12, P182, DOI 10.1007/s11910-012-0253-z
   Mitchell HA, 2010, BIOCHEM PHARMACOL, V79, P801, DOI 10.1016/j.bcp.2009.10.004
   Moccia M, 2016, SLEEP, V39, P405, DOI 10.5665/sleep.5452
   Mollenhauer Brit, 2013, NEUROLOGY, V81, P1226, DOI 10.1212/WNL.0b013e3182a6cbd5
   Monaca C, 2006, SLEEP MED, V7, P448, DOI 10.1016/j.sleep.2005.12.002
   Musiek ES, 2016, SCIENCE, V354, P1004, DOI 10.1126/science.aah4968
   Muslimovic D, 2005, NEUROLOGY, V65, P1239, DOI 10.1212/01.wnl.0000180516.69442.95
   Naismith SL, 2011, PROG BRAIN RES, V190, P21, DOI 10.1016/B978-0-444-53817-8.00002-5
   Neikrug AB, 2013, J CLIN SLEEP MED, V9, P1119, DOI 10.5664/jcsm.3148
   Niwa F, 2011, AUTON NEUROSCI-BASIC, V165, P195, DOI 10.1016/j.autneu.2011.07.010
   Nomura T, 2006, MOVEMENT DISORD, V21, P380, DOI 10.1002/mds.20734
   Nomura T, 2013, SLEEP MED, V14, P131, DOI 10.1016/j.sleep.2012.10.011
   Noradina AT, 2010, SINGAP MED J, V51, P60
   Nutt JG, 1997, MOVEMENT DISORD, V12, P285, DOI 10.1002/mds.870120304
   NUTT JG, 1989, J NEUROL NEUROSUR PS, V52, P481, DOI 10.1136/jnnp.52.4.481
   Nyholm D, 2010, CLIN NEUROPHARMACOL, V33, P181, DOI 10.1097/WNF.0b013e3181e70f7a
   Oerlemans WGH, 2002, SLEEP MED, V3, P147, DOI 10.1016/S1389-9457(01)00127-7
   Oh YS, 2014, J NEUROL SCI, V344, P186, DOI 10.1016/j.jns.2014.06.056
   Ohayon MM, 2003, J CLIN PSYCHIAT, V64, P1195, DOI 10.4088/JCP.v64n1009
   Ondo WG, 2002, ARCH NEUROL-CHICAGO, V59, P421, DOI 10.1001/archneur.59.3.421
   OXMAN AD, 1994, JAMA-J AM MED ASSOC, V272, P1367, DOI 10.1001/jama.272.17.1367
   Palma JA, 2013, CLIN NEUROPHYSIOL, V124, P1163, DOI 10.1016/j.clinph.2012.12.042
   Parkinson J, 2002, J NEUROPSYCH CLIN N, V14, P223, DOI 10.1176/appi.neuropsych.14.2.223
   Patti CL, 2010, SLEEP, V33, P1669, DOI 10.1093/sleep/33.12.1669
   Paus S, 2003, MOVEMENT DISORD, V18, P659, DOI 10.1002/mds.10417
   Peeraully T, 2012, MOVEMENT DISORD, V27, P1729, DOI 10.1002/mds.25197
   Peigneux P, 2001, NEUROREPORT, V12, PA111, DOI 10.1097/00001756-200112210-00001
   Peralta CM, 2009, MOVEMENT DISORD, V24, P2076, DOI 10.1002/mds.22694
   Piccini P, 1991, RIV NEUROL, V61, P219
   Picillo M, 2014, PARKINSONISM RELAT D, V20, P850, DOI 10.1016/j.parkreldis.2014.04.023
   Plomhause L, 2013, SLEEP MED, V14, P1035, DOI 10.1016/j.sleep.2013.04.018
   Polotis M, 2015, BEHAV BRAIN RES, V277, P136, DOI 10.1016/j.bbr.2014.07.037
   Poryazova R, 2010, EUR NEUROL, V63, P129, DOI 10.1159/000276402
   Postuma RB, 2012, BRAIN, V135, P1860, DOI 10.1093/brain/aws093
   Postuma RB, 2010, NEUROLOGY, V74, P239, DOI 10.1212/WNL.0b013e3181ca0166
   Postuma RB, 2015, NEUROLOGY, V84, P1104, DOI 10.1212/WNL.0000000000001364
   Postuma RB, 2013, SLEEP, V36, P1579, DOI 10.5665/sleep.3102
   Postuma RB, 2012, MOVEMENT DISORD, V27, P720, DOI 10.1002/mds.24939
   Postuma RB, 2012, MOVEMENT DISORD, V27, P617, DOI 10.1002/mds.24996
   Procaccini C, 2016, METABOLISM, V65, P1376, DOI 10.1016/j.metabol.2016.05.018
   Prudon B, 2014, MOVEMENT DISORD, V29, P259, DOI 10.1002/mds.25730
   Puligheddu M, 2014, SLEEP MED, V15, P816, DOI 10.1016/j.sleep.2014.03.011
   Raggi A, 2013, REV NEUROSCIENCE, V24, P279, DOI 10.1515/revneuro-2013-0002
   Rana AQ, 2016, INT J NEUROSCI, V126, P116, DOI 10.3109/00207454.2014.994208
   Rana AQ, 2014, NEUROL RES, V36, P234, DOI 10.1179/1743132813Y.0000000264
   Rijsman Roselyne M, 2014, PARKINSONISM RELAT DISORD, V20 Suppl 1, PS5, DOI 10.1016/S1353-8020(13)70004-X
   RINNE JO, 1995, J NEUROL SCI, V132, P156, DOI 10.1016/0022-510X(95)00137-Q
   Romenets Silvia Rios, 2012, MOV DISORD, V27, P996, DOI 10.1002/mds.25086
   Ryan M, 2006, AM J HEALTH-SYST PH, V63, P1599, DOI 10.2146/ajhp060031
   Rye DB, 2000, J SLEEP RES, V9, P63, DOI 10.1046/j.1365-2869.2000.00201.x
   Salsone M, 2016, PARKINSONISM RELAT D, V26, P62, DOI 10.1016/j.parkreldis.2016.03.004
   Sandyk R, 1997, INT J NEUROSCI, V90, P271, DOI 10.3109/00207459709000643
   Schenck CH, 1996, NEUROLOGY, V46, P388, DOI 10.1212/WNL.46.2.388
   Schroeder LA, 2016, SLEEP, V39, P2133, DOI 10.5665/sleep.6312
   Selvaraj VK, 2016, J CLIN DIAGN RES, V10, POC9, DOI 10.7860/JCDR/2016/16446.7208
   Senard J M, 1992, CLIN AUTON RES, V2, P99, DOI 10.1007/BF01819664
   Sherif E, 2014, PARKINSONISM RELAT D, V20, P116, DOI 10.1016/j.parkreldis.2013.09.005
   Sheu JJ, 2015, J CLIN SLEEP MED, V11, P1403, DOI 10.5664/jcsm.5274
   Shpirer I, 2006, MOVEMENT DISORD, V21, P1432, DOI 10.1002/mds.21002
   Simuni T, 2015, MOVEMENT DISORD, V30, P1371, DOI 10.1002/mds.26248
   Sixel-Döring F, 2011, NEUROLOGY, V77, P1048, DOI 10.1212/WNL.0b013e31822e560e
   Sleep D., 2007, CHOICE CURRENT REV A, V44, P1787
   Smith JE, 2008, J AM ACAD NURSE PRAC, V20, P396, DOI 10.1111/j.1745-7599.2008.00337.x
   Sommerauer M, 2015, MOVEMENT DISORD, V30, P866, DOI 10.1002/mds.26165
   Stavitsky K, 2010, PARKINSONISM RELAT D, V16, P280, DOI 10.1016/j.parkreldis.2010.02.001
   Stevens S, 2004, SLEEP, V27, P967, DOI 10.1093/sleep/27.5.967
   STRUCK LK, 1990, NEUROLOGY, V40, P467, DOI 10.1212/WNL.40.3_Part_1.467
   Suzuki K, 2012, J NEUROL SCI, V318, P76, DOI 10.1016/j.jns.2012.03.022
   Svensson E, 2012, BMC NEUROL, V12, P0, DOI 10.1186/1471-2377-12-71
   Tan EK, 2002, NEUROLOGY, V58, P465, DOI 10.1212/WNL.58.3.465
   Tan EK, 2002, J NEUROL SCI, V196, P33, DOI 10.1016/S0022-510X(02)00020-5
   Tandberg E, 1999, MOVEMENT DISORD, V14, P922, DOI 10.1002/1531-8257(199911)14:6<922::AID-MDS1003>3.0.CO;2-7
   Tandberg E, 1998, MOVEMENT DISORD, V13, P895, DOI 10.1002/mds.870130606
   Taylor DJ, 2005, SLEEP, V28, P1457, DOI 10.1093/sleep/28.11.1457
   Tekriwal A, 2017, J NEUROL NEUROSUR PS, V88, P445, DOI 10.1136/jnnp-2016-314471
   Thannickal TC, 2007, BRAIN, V130, P1586, DOI 10.1093/brain/awm097
   Tholfsen LK, 2017, NEUROLOGY, V88, P352, DOI 10.1212/WNL.0000000000003540
   Tholfsen LK, 2015, NEUROLOGY, V85, P162, DOI 10.1212/WNL.0000000000001737
   Tirunahari VL, 2003, SLEEP MED, V4, P63, DOI 10.1016/S1389-9457(02)00250-2
   Trenkwalder C, 2011, MOVEMENT DISORD, V26, P644, DOI 10.1002/mds.23476
   Trotti LM, 2010, MOVEMENT DISORD, V25, P2246, DOI 10.1002/mds.23231
   Trotti LM, 2009, SLEEP MED, V10, P668, DOI 10.1016/j.sleep.2008.06.009
   UCHIYAMA M, 1995, NEUROLOGY, V45, P709, DOI 10.1212/WNL.45.4.709
   Ue H., 2000, ANNALS OF NONINVASIVE ELECTROCARDIOLOGY, V5, P336, DOI 10.1111/j.1542-474X.2000.tb00071.x
   Valdinocci D, 2017, INT J MOL SCI, V18, P0, DOI 10.3390/ijms18020469
   Valko PO, 2010, EUR J NEUROL, V17, P1428, DOI 10.1111/j.1468-1331.2010.03063.x
   Valko PO, 2014, PLOS ONE, V9, P0, DOI 10.1371/journal.pone.0100828
   Van Someren EJW, 2015, J NEUROSCI, V35, P13889, DOI 10.1523/JNEUROSCI.2592-15.2015
   VANHILTEN B, 1994, ARCH NEUROL-CHICAGO, V51, P922, DOI 10.1001/archneur.1994.00540210094018
   VANHILTEN JJ, 1993, J NEUROL NEUROSUR PS, V56, P874, DOI 10.1136/jnnp.56.8.874
   VANHILTEN JJ, 1991, J NEUROL NEUROSUR PS, V54, P976, DOI 10.1136/jnnp.54.11.976
   VANHILTEN JJ, 1993, ACTA NEUROL SCAND, V87, P171
   Vaughan CP, 2013, NEUROUROL URODYNAM, V32, P1080, DOI 10.1002/nau.22365
   Verbaan D, 2008, MOVEMENT DISORD, V23, P35, DOI 10.1002/mds.21727
   Verbaan D, 2010, MOVEMENT DISORD, V25, P2142, DOI 10.1002/mds.23241
   Videnovic A, 2016, MOVEMENT DISORD, V31, P260, DOI 10.1002/mds.26509
   Videnovic A, 2014, NAT REV NEUROL, V10, P683, DOI 10.1038/nrneurol.2014.206
   Videnovic A, 2014, JAMA NEUROL, V71, P463, DOI 10.1001/jamaneurol.2013.6239
   Wailke S, 2011, EUR J NEUROL, V18, P590, DOI 10.1111/j.1468-1331.2010.03213.x
   Walters AS, 2009, SLEEP, V32, P589, DOI 10.1093/sleep/32.5.589
   Weinreb O, 2013, FREE RADICAL BIO MED, V62, P52, DOI 10.1016/j.freeradbiomed.2013.01.017
   Wetter TC, 2001, MOVEMENT DISORD, V16, P928, DOI 10.1002/mds.1163
   Wetter TC, 2000, SLEEP, V23, P361
   Whitehead DL, 2008, MOVEMENT DISORD, V23, P1137, DOI 10.1002/mds.22057
   Willis GL, 2008, REV NEUROSCIENCE, V19, P245
   Willison LD, 2013, EXP NEUROL, V243, P57, DOI 10.1016/j.expneurol.2013.01.014
   Winge K, 2006, NEUROUROL URODYNAM, V25, P116, DOI 10.1002/nau.20193
   Winkelman JW, 2004, SLEEP, V27, P317, DOI 10.1093/sleep/27.2.317
   WIRZJUSTICE A, 1984, NEUROSCI LETT, V45, P21, DOI 10.1016/0304-3940(84)90323-9
   Wong JC, 2014, SLEEP, V37, P369, DOI 10.5665/sleep.3416
   Wright KP, 2013, CURR BIOL, V23, P1554, DOI 10.1016/j.cub.2013.06.039
   Xie LL, 2013, SCIENCE, V342, P373, DOI 10.1126/science.1241224
   Yaffe K, 2014, LANCET NEUROL, V13, P1017, DOI 10.1016/S1474-4422(14)70172-3
   Yeh NC, 2016, MEDICINE, V95, P0, DOI 10.1097/MD.0000000000002293
   Ylikoski A, 2015, NEUROL SCI, V36, P2003, DOI 10.1007/s10072-015-2288-9
   Ylikoski A, 2015, EUR NEUROL, V73, P212, DOI 10.1159/000375493
   Yong MH, 2011, PLOS ONE, V6, P0, DOI 10.1371/journal.pone.0022511
   Yujnovsky I, 2006, P NATL ACAD SCI USA, V103, P6386, DOI 10.1073/pnas.0510691103
   Zeng JG, 2013, PLOS ONE, V8, P0, DOI 10.1371/journal.pone.0053409
   Zhang LY, 2016, SLEEP MED, V20, P110, DOI 10.1016/j.sleep.2015.12.018
   Zhang XN, 2017, NEUROL SCI, V38, P163, DOI 10.1007/s10072-016-2744-1
   Zhong G, 2013, PLOS ONE, V8, P0, DOI 10.1371/journal.pone.0072661
NR 286
TC 43
Z9 51
U1 2
U2 27
PU WILEY
PI HOBOKEN
PA 111 RIVER ST, HOBOKEN 07030-5774, NJ USA
SN 0962-1105
EI 1365-2869
J9 J SLEEP RES
JI J. Sleep Res.
PD JUN 15
PY 2018
VL 27
IS 3
BP 
EP 
DI 10.1111/jsr.12673
PG 22
WC Clinical Neurology; Neurosciences
SC Neurosciences & Neurology
GA GI1NZ
UT WOS:000434138700020
PM 29493044
DA 2024-02-03
ER

PT J
AU Koo, DL
   Lee, JY
   Nam, H
AF Koo, Dae Lim
   Lee, Jee Young
   Nam, Hyunwoo
TI Difference in severity of sleep apnea in patients with rapid eye movement sleep behavior disorder with or without parkinsonism
SO SLEEP MEDICINE
LA English
DT Article
DE REM sleep behavior disorder; Obstructive sleep apnea; Parkinsonism; Synucleinopathy; Polysomnography
ID screening questionnaire; disease; diagnosis; dementia; risk; impairment
[truncated: 346,762 more chars]
