# Supplementary material for: A bibliometric and visual analysis of Parkinson’s disease sleep disorders: articles from 2008 to 2023
Source: Front Psychiatry. 2024 Oct 17;15:1468568. doi: 10.3389/fpsyt.2024.1468568 (PMC11551719; doi:10.3389/fpsyt.2024.1468568)
Supplement: Supplementary file 1 [file DataSheet1.zip › download2019u97.txt]

PT J
AU Uysal, HA
   Tiftikcioglu, BI
   Öcek, L
   Zorlu, Y
AF Uysal, Hasan Armagan
   Tiftikcioglu, Bedile Irem
   Ocek, Levent
   Zorlu, Yasar
TI Serum Levels of Melatonin and Sleep Evaluation Scales in the Diagnosis of Sleep Disorders in Patients with Idiopathic Parkinson's Disease
SO NOROPSIKIYATRI ARSIVI-ARCHIVES OF NEUROPSYCHIATRY
LA English
DT Article
DE Parkinson's disease; melatonin; Pittsburg Sleep Quality Index; Epworth Sleepiness Scale; sleep disorders
ID excessive daytime sleepiness; disturbances; secretion; rhythm
AB Introduction: Sleep disturbances, such as difficulty in initiation of sleep, decrease in total sleep duration and efficacy, frequent awakenings, and increased daytime sleepiness are among the most common non-motor symptoms in patients with idiopathic Parkinson's disease (PD). However, patients usually do not consider these symptoms as important as their motor symptoms, and do not complain. We aimed to investigate PD patients for subtle sleep disturbances using sleep evaluation scales, and to evaluate the relationship between these tests and the serum levels of melatonin during night-sleep. Methods: A total of 40 PD patients (19, female), older than 50 years, registered in our "Movement Disorders Out-patient Clinic", and 40 healthy, age and sex-matched control subjects (20, female) were included in the study. All subjects were assessed using Pittsburg Sleep Quality Index (PSQI) and Epworth Sleepiness Scale (ESS). Serum melatonin levels during night-sleep were measured in blood samples taken at 00:00 and 05:00 hours in every subject. Both groups were compared for demographical data, sleep evaluation scales and serum levels of melatonin. Results: Patients with PD had significantly higher scores in PSQI and ESS than the healthy controls (p<0.001). Although the serum melatonin levels at two different time points during night sleep were lower in PD patients than the controls, these differences did not reach statistical significance (p=0.104 at 00:00 am, p=0.528 at 05:00 am). There was no significant correlation between the PSQI scores and serum melatonin levels in patient group (p>0.05). However, there was a significant but weak correlation (r=-0.353, p=0.025) between ESS scores and the serum melatonin levels measured at 05:00 hours in patients, but not between the melatonin levels measured at 00:00 hours. Conclusion: Sleep evaluation questionnaires such as, PSQI and ESS, can provide useful information in PD patients with mild sleep disturbances. However, serum melatonin levels alone were not helpful in diagnosing the sleep disorders.
C1 [Uysal, Hasan Armagan; Tiftikcioglu, Bedile Irem; Ocek, Levent; Zorlu, Yasar] Izmir Tepecik Res & Training Hosp, Neurol Clin, Izmir, Turkey.
C3 Izmir Tepecik Training & Research Hospital
RP Zorlu, Y (corresponding author), Izmir Tepecik Res & Training Hosp, Neurol Clin, Izmir, Turkey.
EM fyzorlu@yahoo.com
CR Abbott SM, 2016, NAT SCI SLEEP, V8, P55, DOI 10.2147/NSS.S78947
   Agargun M., 1996, TURK PSIKIYATR DERG, V7, P107, DOI 10.5606/ARCHRHEUMATOL.2018.6376
   Agargun M.Y., 1999, TURKISH JOURNAL OF PSYCHIATRY, V10, P261
   [Anonymous], 2013, CURRENT APPROACHES P, V0, P0, DOI DOI 10.5455/CAP.20130512
   Beck AT, 1996, J PERS ASSESS, V67, P588, DOI 10.1207/s15327752jpa6703_13
   Belaid H, 2015, SLEEP MED, V16, P1245, DOI 10.1016/j.sleep.2015.06.018
   Bolitho SJ, 2014, SLEEP MED, V15, P342, DOI 10.1016/j.sleep.2013.10.016
   Bordet R, 2003, CLIN NEUROPHARMACOL, V26, P65, DOI 10.1097/00002826-200303000-00005
   Breen DP, 2014, JAMA NEUROL, V71, P589, DOI 10.1001/jamaneurol.2014.65
   Brotini S, 2004, SLEEP MED, V5, P169, DOI 10.1016/j.sleep.2003.10.012
   Cardinali DP, 2012, J PINEAL RES, V52, P365, DOI 10.1111/j.1600-079X.2011.00962.x
   Chaudhuri KR, 2002, J NEUROL NEUROSUR PS, V73, P629, DOI 10.1136/jnnp.73.6.629
   Comella C, 2003, SLEEP MED, V4, P267, DOI 10.1016/S1389-9457(03)00116-3
   Diederich NJ, 2005, SLEEP MED, V6, P313, DOI 10.1016/j.sleep.2005.03.011
   Dowling GA, 2005, SLEEP MED, V6, P459, DOI 10.1016/j.sleep.2005.04.004
   Emre M, 2007, MOVEMENT DISORD, V22, P1689, DOI 10.1002/mds.21507
   Gjerstad MD, 2002, NEUROLOGY, V58, P1544, DOI 10.1212/WNL.58.10.1544
   Goetz CG, 2007, MOVEMENT DISORD, V22, P41, DOI 10.1002/mds.21198
   HOEHN MM, 1967, NEUROLOGY, V17, P427, DOI 10.1212/WNL.17.5.427
   HUGHES AJ, 1992, J NEUROL NEUROSUR PS, V55, P181, DOI 10.1136/jnnp.55.3.181
   Jan JE, 2011, J PINEAL RES, V50, P233, DOI 10.1111/j.1600-079X.2010.00844.x
   Kaynak D, 2005, EUR J NEUROL, V12, P199, DOI 10.1111/j.1468-1331.2004.00971.x
   Kumar S, 2002, MOVEMENT DISORD, V17, P775, DOI 10.1002/mds.10167
   Roth T, 2003, SLEEP MED, V4, P275, DOI 10.1016/S1389-9457(03)00058-3
   Saravanan KS, 2007, J PINEAL RES, V42, P247, DOI 10.1111/j.1600-079X.2006.00412.x
   Schrempf W, 2014, J PARKINSON DIS, V4, P211, DOI 10.3233/JPD-130301
   Tandberg E, 1999, MOVEMENT DISORD, V14, P922, DOI 10.1002/1531-8257(199911)14:6<922::AID-MDS1003>3.0.CO;2-7
   Tsuzuki K, 2004, J THERM BIOL, V29, P31, DOI 10.1016/j.jtherbio.2003.10.003
   Uemura Y, 2009, J NEUROL SCI, V287, P36, DOI 10.1016/j.jns.2009.09.015
   Videnovic A, 2016, MOVEMENT DISORD, V31, P260, DOI 10.1002/mds.26509
   Videnovic A, 2014, JAMA NEUROL, V71, P463, DOI 10.1001/jamaneurol.2013.6239
NR 31
TC 3
Z9 3
U1 0
U2 1
PU TURKISH NEUROPSYCHIATRY ASSOC-TURK NOROPSIKIYATRI  DERNEGI
PI ISTANBUL
PA MESRUTIYET MAH HALASKARGAZI CAD SITE APT NO 128-1 SISLI, ISTANBUL, Turkiye
SN 1300-0667
EI 1309-4866
J9 NOROPSIKIYATRI ARS
JI Noropsikiyatri Ars.
PD DEC 15
PY 2019
VL 56
IS 4
BP 264
EP 268
DI 10.5152/npa.2017.19367
PG 5
WC Clinical Neurology
SC Neurosciences & Neurology
GA KG8NP
UT WOS:000510207600007
PM 31903034
DA 2024-02-03
ER

PT J
AU Niccolini, F
   Wilson, H
   Giordano, B
   Diamantopoulos, K
   Pagano, G
   Chaudhuri, KR
   Politis, M
AF Niccolini, Flavia
   Wilson, Heather
   Giordano, Beniamino
   Diamantopoulos, Konstantinos
   Pagano, Gennaro
   Chaudhuri, Kallol Ray
   Politis, Marios
TI Sleep disturbances and gastrointestinal dysfunction are associated with thalamic atrophy in Parkinson's disease
SO BMC NEUROSCIENCE
LA English
DT Article
DE Parkinson's disease; Non-motor symptoms; Cortical thickness; Thalamus; MRI
ID mild cognitive impairment; restless legs syndrome; default mode network; nonmotor symptoms; functional connectivity; cortex; thickness; fatigue; nucleus; motor
AB Background Non-motor symptoms are common aspects of Parkinson's disease (PD) occurring even at the prodromal stage of the disease and greatly affecting the quality of life. Here, we investigated whether non-motor symptoms burden was associated with cortical thickness and subcortical nuclei volume in PD patients. Methods We studied 41 non-demented PD patients. Non-motor symptoms burden was assessed using the Non-Motor Symptoms Scale grading (NMSS). Cortical thickness and subcortical nuclei volume analyses were carried out using Free-Surfer. PD patients were divided into two groups according to the NMSS grading: mild to moderate (NMSS: 0-40) and severe (NMSS: >= 41) non-motor symptoms. Results Thalamic atrophy was associated with higher NMSQ and NMSS total scores. The non-motor symptoms that drove this correlation were sleep/fatigue and gastrointestinal tract dysfunction. We also found that PD patients with severe non-motor symptoms had significant thalamic atrophy compared to the group with mild to moderate non-motor symptoms. Conclusions Our findings show that greater non-motor symptom burden is associated with thalamic atrophy in PD. Thalamus plays an important role in processing sensory information including visceral afferent from the gastrointestinal tract and in regulating states of sleep and wakefulness.
C1 [Niccolini, Flavia; Wilson, Heather; Giordano, Beniamino; Diamantopoulos, Konstantinos; Pagano, Gennaro; Politis, Marios] Kings Coll London, Neurodegenerat Imaging Grp, Inst Psychiat Psychol & Neurosci IoPPN, London, England.
   [Chaudhuri, Kallol Ray] Kings Coll London, Natl Parkinson Fdn Int Ctr Excellence, Dept Basic & Clin Neurosci, London, England.
   [Chaudhuri, Kallol Ray] Kings Coll Hosp London, London, England.
C3 University of London; King's College London; University of London; King's College London; King's College Hospital NHS Foundation Trust; King's College Hospital
RP Politis, M (corresponding author), Kings Coll London, Neurodegenerat Imaging Grp, Inst Psychiat Psychol & Neurosci IoPPN, London, England.
EM marios.politis@kcl.ac.uk
CR Aziz Q, 2000, J CLIN NEUROPHYSIOL, V17, P604, DOI 10.1097/00004691-200011000-00006
   Berg D, 2014, MOVEMENT DISORD, V29, P454, DOI 10.1002/mds.25844
   Boucetta S, 2016, SCI REP-UK, V6, P0, DOI 10.1038/srep26782
   Braak H, 2003, J NEURAL TRANSM, V110, P517, DOI 10.1007/s00702-002-0808-2
   Carriere N, 2014, MOVEMENT DISORD, V29, P897, DOI 10.1002/mds.25904
   Chaudhuri KR, 2009, NEUROLOGY, V72, P0
   Chaudhuri KR, 2013, PLOS ONE, V8, P0, DOI 10.1371/journal.pone.0057221
   Chaudhuri KR, 2006, LANCET NEUROL, V5, P235, DOI 10.1016/S1474-4422(06)70373-8
   Comella CL, 2007, MOVEMENT DISORD, V22, PS367, DOI 10.1002/mds.21682
   Davis KD, 2008, NEUROLOGY, V70, P153, DOI 10.1212/01.wnl.0000295509.30630.10
   dos Santos AB, 2015, NEUROCHEM RES, V40, P421, DOI 10.1007/s11064-014-1488-7
   Ellingson BM, 2013, PAIN, V154, P1528, DOI 10.1016/j.pain.2013.04.010
   Fasano A, 2015, LANCET NEUROL, V14, P625, DOI 10.1016/S1474-4422(15)00007-1
   Fischl B, 1999, NEUROIMAGE, V9, P195, DOI 10.1006/nimg.1998.0396
   Fischl B, 2002, NEURON, V33, P341, DOI 10.1016/S0896-6273(02)00569-X
   Fischl B, 2000, P NATL ACAD SCI USA, V97, P11050, DOI 10.1073/pnas.200033797
   Foo H, 2017, EUR J NEUROL, V24, P341, DOI 10.1111/ene.13205
   Fransson P, 2008, NEUROIMAGE, V42, P1178, DOI 10.1016/j.neuroimage.2008.05.059
   Friston KJ., 1995, HUM BRAIN MAPP, V2, P189, DOI 10.1002/hbm.460020402
   Garcia-Diaz AI, 2014, PARKINSONISM RELAT D, V20, P1405, DOI 10.1016/j.parkreldis.2014.10.014
   Gorges M, 2016, NEUROSCI LETT, V617, P264, DOI 10.1016/j.neulet.2016.02.043
   Hanganu A, 2014, BRAIN, V137, P1120, DOI 10.1093/brain/awu036
   Hanganu A, 2013, MOVEMENT DISORD, V28, P1360, DOI 10.1002/mds.25541
   Hely MA, 2005, MOVEMENT DISORD, V20, P190, DOI 10.1002/mds.20324
   Huang PY, 2016, PSYCHIAT RES-NEUROIM, V250, P24, DOI 10.1016/j.pscychresns.2016.03.002
   Jan JE, 2009, J PINEAL RES, V46, P1, DOI 10.1111/j.1600-079X.2008.00628.x
   Kim HS, 2013, J NEUROL SCI, V324, P70, DOI 10.1016/j.jns.2012.10.004
   Kim JB, 2014, AM J NEURORADIOL, V35, P113, DOI 10.3174/ajnr.A3611
   Krishnan S, 2011, MOVEMENT DISORD, V26, P2110, DOI 10.1002/mds.23826
   Ku J, 2014, SLEEP MED, V15, P289, DOI 10.1016/j.sleep.2013.09.030
   Lewis MM, 2016, J NEUROL, V263, P68, DOI 10.1007/s00415-015-7929-7
   Li JY, 2017, J NEURAL TRANSM, V124, P1187, DOI 10.1007/s00702-017-1748-1
   Litvan I, 2011, MOVEMENT DISORD, V26, P1814, DOI 10.1002/mds.23823
   Liu CH, 2016, BRAIN RES, V1648, P317, DOI 10.1016/j.brainres.2016.07.024
   Lowell SY, 2008, NEUROIMAGE, V42, P285, DOI 10.1016/j.neuroimage.2008.04.234
   LUGARESI E, 1992, NEUROLOGY, V42, P28
   Malone IB, 2015, NEUROIMAGE, V104, P366, DOI 10.1016/j.neuroimage.2014.09.034
   Martinez-Martin P, 2007, MOVEMENT DISORD, V22, P1623, DOI 10.1002/mds.21586
   Martinez-Martin P, 2011, MOVEMENT DISORD, V26, P399, DOI 10.1002/mds.23462
   Mehta SH, 2008, CNS SPECTRUMS, V13, P6, DOI 10.1017/S1092852900017260
   Montagna Pasquale, 2011, HANDB CLIN NEUROL, V99, P981, DOI 10.1016/B978-0-444-52007-4.00018-7
   Pagonabarraga J, 2013, PLOS ONE, V8, P0, DOI 10.1371/journal.pone.0054980
   Park SB, 2019, NEUROL SCI, V40, P311, DOI 10.1007/s10072-018-3632-7
   Pereira JB, 2014, NEUROLOGY, V82, P2017, DOI 10.1212/WNL.0000000000000483
   Politis M, 2010, NEUROBIOL DIS, V40, P216, DOI 10.1016/j.nbd.2010.05.028
   Politis M, 2010, MOVEMENT DISORD, V25, P1646, DOI 10.1002/mds.23135
   Prell T, 2018, FRONT NEUROL, V9, P0, DOI 10.3389/fneur.2018.00138
   Puri BK, 2012, BRIT J RADIOL, V85, PE270, DOI 10.1259/bjr/93889091
   Quigg M, 2007, J CLIN SLEEP MED, V3, P58
   Ramírez-Ruiz B, 2007, EUR J NEUROL, V14, P750, DOI 10.1111/j.1468-1331.2007.01768.x
   Rye DB, 2004, NEUROLOGY, V63, PS2, DOI 10.1212/WNL.63.8_suppl_3.S2
   Rye DB, 2000, J SLEEP RES, V9, P63, DOI 10.1046/j.1365-2869.2000.00201.x
   Segura B, 2014, MOVEMENT DISORD, V29, P1495, DOI 10.1002/mds.25982
   Seminowicz DA, 2010, GASTROENTEROLOGY, V139, P48, DOI 10.1053/j.gastro.2010.03.049
   Shao YC, 2013, PLOS ONE, V8, P0, DOI 10.1371/journal.pone.0078830
   Shin C, 2018, J KOREAN MED SCI, V33, P0, DOI 10.3346/jkms.2018.33.e96
   Tessitore A, 2016, PARKINSONISM RELAT D, V24, P119, DOI 10.1016/j.parkreldis.2015.10.013
   Unrath A, 2007, MOVEMENT DISORD, V22, P1751, DOI 10.1002/mds.21608
   Uribe C, 2019, PARKINSONISM RELAT D, V64, P286, DOI 10.1016/j.parkreldis.2019.05.012
   Vasconcellos LF, 2018, J PSYCHIATR RES, V102, P254, DOI 10.1016/j.jpsychires.2018.04.016
   Yao NL, 2014, HUM BRAIN MAPP, V35, P5658, DOI 10.1002/hbm.22577
   Zis P, 2015, EUR J NEUROL, V22, P1145, DOI 10.1111/ene.12733
   Zoccolella S, 2011, SLEEP MED REV, V15, P41, DOI 10.1016/j.smrv.2010.02.004
NR 63
TC 7
Z9 9
U1 1
U2 7
PU BMC
PI LONDON
PA CAMPUS, 4 CRINAN ST, LONDON N1 9XW, ENGLAND
SN 1471-2202
EI 
J9 BMC NEUROSCI
JI BMC Neurosci.
PD OCT 22
PY 2019
VL 20
IS 1
BP 
EP 
DI 10.1186/s12868-019-0537-1
PG 9
WC Neurosciences
SC Neurosciences & Neurology
GA JG1VF
UT WOS:000491864600001
PM 31640554
DA 2024-02-03
ER

PT J
AU Martinez-Martin, P
   Rizos, AM
   Wetmore, JB
   Antonini, A
   Odin, P
   Pal, S
   Sophia, R
   Carroll, C
   Martino, D
   Falup-Pecurariu, C
   Kessel, B
   Andrews, T
   Paviour, D
   Trenkwalder, C
   Chaudhuri, KR
AF Martinez-Martin, Pablo
   Rizos, Alexandra M.
   Wetmore, John B.
   Antonini, Angelo
   Odin, Per
   Pal, Suvankar
   Sophia, Rani
   Carroll, Camille
   Martino, Davide
   Falup-Pecurariu, Cristian
   Kessel, Belinda
   Andrews, Thomasin
   Paviour, Dominic
   Trenkwalder, Claudia
   Chaudhuri, Kallol Ray
TI Relationship of Nocturnal Sleep Dysfunction and Pain Subtypes in Parkinson's Disease
SO MOVEMENT DISORDERS CLINICAL PRACTICE
LA English
DT Article
DE Parkinson's disease; nocturnal sleep dysfunction; pain; PDSS-2; KPPS; KPPQ
ID quality-of-life; nonmotor symptoms questionnaire; prevalence; disorders; health; scale; progression; severity; insomnia; anxiety
AB Background Little research has been conducted regarding the relationship between sleep disorders and different pain types in Parkinson's disease (PD). Objective To explore the influence of the various pain subtypes experienced by PD patients on sleep. Methods Three hundred consecutive PD patients were assessed with the PD Sleep Scale-Version 2 (PDSS-2), King's PD Pain Scale (KPPS), King's PD Pain Questionnaire (KPPQ), Visual Analog Scales for Pain (VAS-Pain), and Hospital Anxiety and Depression Scale. Results According to the PDSS-2, 99.3% of our sample suffered from at least one sleep issue. Those who reported experiencing any modality of pain suffered significantly more from sleep disorders than those who did not (all, P < 0.003). The PDSS-2 showed moderate-to-high correlations with the KPPS (r(S) = 0.57), KPPQ (0.57), and VAS-Pain (0.35). When PDSS-2 items 10 to 12 (pain-related) were excluded, the correlation values decreased to 0.50, 0.51, and 0.28, respectively, while these items showed moderate-to-high correlations with KPPS (0.56), KPPQ (0.54), and VAS-Pain (0.42). Among the variables analyzed, multiple linear regression models suggested that KPPS and KPPQ were the most relevant predictors of sleep disorders (as per the PDSS-2), although following exclusion of PDSS-2 pain items, depression was the relevant predictor. Depression and anxiety were the most relevant predictors in the analysis involving the VAS-Pain. Regression analysis, considering only the KPPS domains, showed that nocturnal and musculoskeletal pains were the best predictors of overall nocturnal sleep disorder. Conclusions Pain showed a moderate association with nocturnal sleep dysfunction in PD. Some pain subtypes had a greater effect on sleep than others.
C1 [Martinez-Martin, Pablo; Wetmore, John B.] Carlos III Inst Hlth, Natl Ctr Epidemiol, Ave Monforte de Lemos 5, Madrid 28029, Spain.
   [Martinez-Martin, Pablo] Carlos III Inst Hlth, Ctr Networked Biomed Res Neurodegenerat Dis CIBER, Madrid, Spain.
   [Rizos, Alexandra M.; Chaudhuri, Kallol Ray] Kings Coll London, Inst Psychiat Psychol & Neurosci, London, England.
   [Rizos, Alexandra M.; Chaudhuri, Kallol Ray] Kings Coll Hosp NHS Fdn Trust, London, England.
   [Antonini, Angelo] Univ Padua, Dept Neurol, Venice, Italy.
   [Odin, Per] Lund Univ, Dept Neurol, Lund, Sweden.
   [Pal, Suvankar] Forth Valley Royal Hosp, Dept Neurol, Larbert, Scotland.
   [Sophia, Rani] Yeovil Hosp, Dept Geriatr Med, Somerset, England.
   [Carroll, Camille] Derriford Hosp, Neurol, Plymouth, Devon, England.
   [Martino, Davide] Univ Calgary, Dept Clin Neurosci, Calgary, AB, Canada.
   [Falup-Pecurariu, Cristian] Transilvania Univ, Fac Med, Cty Emergency Clin Hosp, Dept Neurol, Brasov, Romania.
   [Kessel, Belinda] Kings Coll Hosp London, Princess Royal Univ Hosp, Med Elderly, Kent, England.
   [Andrews, Thomasin] Guys Hosp, Dept Neurol, London, England.
   [Paviour, Dominic] St Georgess Hosp, Dept Neurol, London, England.
   [Trenkwalder, Claudia] Univ Med Ctr, Dept Neurosurg, Gottingen, Germany.
   [Trenkwalder, Claudia] Paracelsus Elena Hosp, Kassel, Germany.
C3 Instituto de Salud Carlos III; Instituto de Salud Carlos III; University of London; King's College London; King's College Hospital NHS Foundation Trust; University of Padua; Lund University; Derriford Hospital; University of Calgary; Transylvania University of Brasov; King's College Hospital NHS Foundation Trust; King's College Hospital; Guy's & St Thomas' NHS Foundation Trust; University of Gottingen
RP Martinez-Martin, P (corresponding author), Carlos III Inst Hlth, Natl Ctr Epidemiol, Ave Monforte de Lemos 5, Madrid 28029, Spain.
EM pmaninez@isciii.es
FU National Institute for Health Research (NIHR) Mental Health Biomedical Research Centre and Dementia Unit at South London, Maudsley NHS Foundation Trust; King's College London
CR Albers JA, 2017, SLEEP MED, V35, P41, DOI 10.1016/j.sleep.2017.03.026
   Allen NE, 2016, PAIN MED, V17, P456, DOI 10.1111/pme.12898
   Antonini A, 2018, EUR J NEUROL, V25, P917, DOI 10.1111/ene.13624
   Beiske AG, 2009, PAIN, V141, P173, DOI 10.1016/j.pain.2008.12.004
   Bhidayasiri R, 2018, PARKINSONISM RELAT D, V50, P10, DOI 10.1016/j.parkreldis.2018.01.008
   Braak H, 2003, NEUROBIOL AGING, V24, P197, DOI 10.1016/S0197-4580(02)00065-9
   Broen MPG, 2012, MOVEMENT DISORD, V27, P480, DOI 10.1002/mds.24054
   Chahine LM, 2017, SLEEP MED REV, V35, P33, DOI 10.1016/j.smrv.2016.08.001
   Chaudhuri KR, 2015, MOVEMENT DISORD, V30, P1623, DOI 10.1002/mds.26270
   Chaudhuri KR, 2010, MOVEMENT DISORD, V25, P704, DOI 10.1002/mds.22868
   Chaudhuri KR, 2007, MOVEMENT DISORD, V22, P1901, DOI 10.1002/mds.21596
   Chaudhuri KR, 2006, MOVEMENT DISORD, V21, P916, DOI 10.1002/mds.20844
   Choi SM, 2017, J CLIN NEUROSCI, V45, P105, DOI 10.1016/j.jocn.2017.08.002
   Falup-Pecurariu C, 2017, INT REV NEUROBIOL, V133, P719, DOI 10.1016/bs.im.2017.05.033
   Ford B, 2010, MOVEMENT DISORD, V25, PS98, DOI 10.1002/mds.22716
   GIBB WRG, 1988, J NEUROL NEUROSUR PS, V51, P745, DOI 10.1136/jnnp.51.6.745
   Gjerstad MD, 2007, J NEUROL NEUROSUR PS, V78, P476, DOI 10.1136/jnnp.2006.100370
   Ha AD, 2012, MOVEMENT DISORD, V27, P485, DOI 10.1002/mds.23959
   HOEHN MM, 1967, NEUROLOGY, V17, P427, DOI 10.1212/WNL.17.5.427
   Jenkinson C, 1997, PSYCHOL HEALTH, V12, P805, DOI 10.1080/08870449708406741
   Jensen MP., 2001, HANDBOOK OF PAIN ASSESSMENT, V2nd ed, P15
   Kovács M, 2016, PARKINSONS DIS-US, V2016, P0, DOI 10.1155/2016/7951840
   Kumar S, 2002, MOVEMENT DISORD, V17, P775, DOI 10.1002/mds.10167
   Kurtis MM, 2013, PARKINSONISM RELAT D, V19, P1152, DOI 10.1016/j.parkreldis.2013.07.026
   Marinus J, 2004, J NEUROL NEUROSUR PS, V75, P388, DOI 10.1136/jnnp.2003.017509
   Martinez-Martin P, 2018, EUR J NEUROL, V25, P1255, DOI 10.1111/ene.13691
   Martínez-Martín P, 2006, MOVEMENT DISORD, V21, P208, DOI 10.1002/mds.20697
   Martinez-Martin P, 2007, MOVEMENT DISORD, V22, P1623, DOI 10.1002/mds.21586
   Martinez-Martin P, 2017, NPJ PARKINSONS DIS, V3, P0, DOI 10.1038/s41531-017-0009-1
   Martinez-Martin P, 2011, J NEUROL SCI, V310, P12, DOI 10.1016/j.jns.2011.05.006
   Oerlemans WGH, 2002, SLEEP MED, V3, P147, DOI 10.1016/S1389-9457(01)00127-7
   Ozturk EA, 2017, J BACK MUSCULOSKELET, V30, P101, DOI 10.3233/BMR-160720
   Patel KV, 2013, PAIN, V154, P2649, DOI 10.1016/j.pain.2013.07.029
   Quittenbam BH, 2004, PARKINSONISM RELAT D, V10, P129, DOI 10.1016/j.parkreldis.2003.12.001
   Rana AQ, 2018, NEUROL RES, V40, P696, DOI 10.1080/01616412.2018.1462880
   Rana AQ, 2016, J NEUROL SCI, V369, P212, DOI 10.1016/j.jns.2016.07.064
   Rana AQ, 2016, INT J NEUROSCI, V126, P116, DOI 10.3109/00207454.2014.994208
   Sauerbier A, 2016, PARKINSONISM RELAT D, V22, PS41, DOI 10.1016/j.parkreldis.2015.09.027
   Scherder E, 2005, NEUROSCI BIOBEHAV R, V29, P1047, DOI 10.1016/j.neubiorev.2005.03.001
   Shafazand S, 2017, ANN AM THORAC SOC, V14, P412, DOI 10.1513/AnnalsATS.201608-625OC
   Swick TJ, 2012, PARKINSONS DIS-US, V2012, P0, DOI 10.1155/2012/205471
   Titova N, 2017, J NEURAL TRANSM, V124, P907, DOI 10.1007/s00702-016-1667-6
   Tomlinson CL, 2010, MOVEMENT DISORD, V25, P2649, DOI 10.1002/mds.23429
   Trenkwalder C, 2011, MOVEMENT DISORD, V26, P644, DOI 10.1002/mds.23476
   Valkovic P, 2015, PLOS ONE, V10, P0, DOI 10.1371/journal.pone.0136541
   van der Heeden JF, 2016, NEUROLOGY, V86, P2243, DOI 10.1212/WNL.0000000000002768
   Verbaan D, 2007, J NEUROL NEUROSUR PS, V78, P1182, DOI 10.1136/jnnp.2006.112367
   Wasner G, 2012, NAT REV NEUROL, V8, P284, DOI 10.1038/nrneurol.2012.54
   WILLIAMS A, 1990, HEALTH POLICY, V16, P199
   Wolters EC, 2006, J NEURAL TRANSM-SUPP, V0, P309
   Ylikoski A, 2017, ACTA NEUROL SCAND, V135, P459, DOI 10.1111/ane.12620
   ZIGMOND AS, 1983, ACTA PSYCHIAT SCAND, V67, P361, DOI 10.1111/j.1600-0447.1983.tb09716.x
   Zis P, 2015, NPJ PARKINSONS DIS, V1, P0, DOI 10.1038/npjparkd.2015.13
   Zis P, 2014, J PARKINSON DIS, V4, P541, DOI 10.3233/JPD-140372
NR 54
TC 16
Z9 16
U1 0
U2 6
PU WILEY
PI HOBOKEN
PA 111 RIVER ST, HOBOKEN 07030-5774, NJ USA
SN 2330-1619
EI 
J9 MOV DISORD CLIN PRAC
JI MOV. DISORD. CLIN. PRACT.
PD JAN 15
PY 2019
VL 6
IS 1
BP 57
EP 64
DI 10.1002/mdc3.12694
PG 8
WC Clinical Neurology
SC Neurosciences & Neurology
GA HI1HF
UT WOS:000456195400010
PM 30746417
DA 2024-02-03
ER

PT J
AU Hidding, U
   Gulberti, A
   Pflug, C
   Choe, C
   Horn, A
   Prilop, L
   Braass, H
   Fründt, O
   Buhmann, C
   Weiss, D
   Westphal, M
   Engel, AK
   Gerloff, C
   Koppen, JA
   Hamel, W
   Moll, CKE
   Pötter-Nerger, M
AF Hidding, U.
   Gulberti, A.
   Pflug, C.
   Choe, C.
   Horn, A.
   Prilop, L.
   Braass, H.
   Fruendt, O.
   Buhmann, C.
   Weiss, D.
   Westphal, M.
   Engel, A. K.
   Gerloff, C.
   Koppen, J. A.
   Hamel, W.
   Moll, C. K. E.
   Poetter-Nerger, M.
TI Modulation of specific components of sleep disturbances by simultaneous subthalamic and nigral stimulation in Parkinson's disease
SO PARKINSONISM & RELATED DISORDERS
LA English
DT Article
DE Sleep; Restless legs syndrome; Parkinson's disease; Deep brain stimulation; Subthalamic nucleus; Substantia nigra
ID restless legs syndrome; deep-brain-stimulation; pedunculopontine nucleus; unilateral lesion; substantia-nigra; architecture; emergence; symptoms
AB Objective: To compare the effect of simultaneous deep brain stimulation of the subthalamic nucleus and substantia nigra pars reticulata (STN+SNr-DBS) to conventional subthalamic stimulation (STN-DBS) on sleep quality in Parkinson's disease (PD) patients. Methods: The study was a single-center, randomized, double-blind, cross-over clinical trial to compare the effect of STN-DBS vs. combined STN+SNr-DBS on subjective measures of sleep quality. Fifteen PD patients (2 female, age 62.5 +/- 6.7 years) suffering from moderate idiopathic PD (disease duration: 12.0 +/- 5.0 years, Hoehn & Yahr stage: 2.2 +/- 0.4 in the MED-ON & STN-DBS-ON condition, Hoehn & Yahr stage: 2.6 +/- 0.8 in the MED-OFF condition preoperatively) participated in the study. Sleep quality was evaluated in both stimulation conditions using the PDSS-2 score as a self-rating questionnaire covering several aspects of sleep disturbances. Results: PD patients showed mild-moderate sleep disturbances (STN-DBS: PDSS-2 score 17.0 +/- 11.0; STN+SNr-DBS: 14.7 +/- 9.5) with slight but not significant differences between both stimulation conditions. Considering the different subitems of the PDSS-2, combined STN+SNr stimulation was superior to conventional STN stimulation in improving restless legs symptoms (RLS) at night (STN-DBS = 1.9 +/- 2.7 STN+SNr-DBS = 1.0 +/- 1.8; W = -2.06, p = 0.039) and immobility at night (STN-DBS = 1.5 +/- 1.4 STN+SNr-DBS = 0.6 +/- 0.8; W = -2.041, p = 0.041). Conclusion: This study demonstrates the safety of STN+SNr-DBS compared to conventional STN-DBS on sleep in general with potential beneficial input on RLS symptoms and akinesia at night.
C1 [Hidding, U.; Gulberti, A.; Choe, C.; Horn, A.; Prilop, L.; Braass, H.; Fruendt, O.; Buhmann, C.; Gerloff, C.; Poetter-Nerger, M.] Univ Med Ctr Hamburg Eppendorf, Dept Neurol, Martinistr 52, D-20246 Hamburg, Germany.
   [Gulberti, A.; Engel, A. K.; Moll, C. K. E.] Inst Expt Med, Dept Neurophysiol & Pathophysiol, D-20246 Hamburg, Germany.
   [Pflug, C.] Univ Med Ctr Hamburg Eppendorf, Ctr Clin Neurosci, Dept Voice Speech & Hearing Disorders, Martinistr 52, D-20246 Hamburg, Germany.
   [Weiss, D.] Ctr Neurol, Dept Neurodegenerat Dis, D-72076 Tubingen, Germany.
   [Weiss, D.] Hertie Inst Clin Brain Res, D-72076 Tubingen, Germany.
   [Westphal, M.; Koppen, J. A.; Hamel, W.] Univ Med Ctr Hamburg Eppendorf, Dept Neurosurg, D-20246 Hamburg, Germany.
C3 University of Hamburg; University Medical Center Hamburg-Eppendorf; University of Hamburg; University Medical Center Hamburg-Eppendorf; Eberhard Karls University of Tubingen; Helmholtz Association; German Center for Neurodegenerative Diseases (DZNE); Eberhard Karls University of Tubingen; Eberhard Karls University Hospital; University of Hamburg; University Medical Center Hamburg-Eppendorf
RP Pötter-Nerger, M (corresponding author), Univ Med Ctr Hamburg Eppendorf, Dept Neurol, Martinistr 52, D-20246 Hamburg, Germany.
EM m.poetter-nerger@uke.de
FU DFG [SFB 936, C8/C1/A3]
CR Amara AW, 2017, MOV DISORD CLIN PRAC, V4, P183, DOI 10.1002/mdc3.12375
   Arnulf I, 2000, NEUROLOGY, V55, P1732, DOI 10.1212/WNL.55.11.1732
   Bargiotas P, 2017, PLOS ONE, V12, P0, DOI 10.1371/journal.pone.0190027
   Baumann-Vogel H, 2017, SLEEP, V40, P0, DOI 10.1093/sleep/zsx033
   Bender R, 2001, J CLIN EPIDEMIOL, V54, P343, DOI 10.1016/S0895-4356(00)00314-0
   Breit S, 2005, EUR J NEUROSCI, V22, P2283, DOI 10.1111/j.1460-9568.2005.04402.x
   Breit S, 2001, EUR J NEUROSCI, V14, P1833, DOI 10.1046/j.0953-816x.2001.01800.x
   Carmona-Torre F, 2013, NEW ENGL J MED, V368, P2037, DOI 10.1056/NEJMoa1205158
   Chahine LM, 2011, PARKINSONISM RELAT D, V17, P208, DOI 10.1016/j.parkreldis.2010.11.017
   Chahine LM, 2017, SLEEP MED REV, V35, P33, DOI 10.1016/j.smrv.2016.08.001
   Defer GL, 1999, MOVEMENT DISORD, V14, P572, DOI 10.1002/1531-8257(199907)14:4<572::AID-MDS1005>3.0.CO;2-C
   Deuschl G, 2006, NEW ENGL J MED, V355, P896, DOI 10.1056/NEJMoa060281
   Driver-Dunckley E, 2006, MOVEMENT DISORD, V21, P1287, DOI 10.1002/mds.20911
   Hidding U, 2017, PARKINSONS DIS-US, V2017, P0, DOI 10.1155/2017/7306192
   Iranzo A, 2002, J NEUROL NEUROSUR PS, V72, P661, DOI 10.1136/jnnp.72.5.661
   Iranzo A, 2017, MOVEMENT DISORD, V32, P633, DOI 10.1002/mds.27008
   Kedia S, 2004, NEUROLOGY, V63, P2410, DOI 10.1212/01.WNL.0000147288.26029.B8
   Kim HJ, 2015, J MOV DISORD, V8, P83, DOI 10.14802/jmd.15010
   Marques A, 2015, SLEEP MED, V16, P583, DOI 10.1016/j.sleep.2014.11.020
   Moccia M, 2016, SLEEP, V39, P405, DOI 10.5665/sleep.5452
   Muntean ML, 2016, SLEEP MED, V23, P87, DOI 10.1016/j.sleep.2016.06.026
   Rye DB, 1999, ANN NEUROL, V46, P800, DOI 10.1002/1531-8249(199911)46:5<800::AID-ANA22>3.0.CO;2-F
   Saper CB, 2017, CURR OPIN NEUROBIOL, V44, P186, DOI 10.1016/j.conb.2017.03.021
   St Louis EK, 2017, MOVEMENT DISORD, V32, P645, DOI 10.1002/mds.27018
   Stefani A, 2013, FRONT NEUROL, V4, P0, DOI 10.3389/fneur.2013.00068
   Trenkwalder C, 2011, MOVEMENT DISORD, V26, P644, DOI 10.1002/mds.23476
   Trenkwalder C, 2011, MOVEMENT DISORD, V26, P90, DOI 10.1002/mds.23441
   Ulla M, 2006, J NEUROL NEUROSUR PS, V77, P1363, DOI 10.1136/jnnp.2006.096628
   Videnovic A, 2017, MOVEMENT DISORD, V32, P659, DOI 10.1002/mds.26918
   Weiss D, 2013, BRAIN, V136, P2098, DOI 10.1093/brain/awt122
NR 30
TC 12
Z9 13
U1 1
U2 8
PU ELSEVIER SCI LTD
PI OXFORD
PA THE BOULEVARD, LANGFORD LANE, KIDLINGTON, OXFORD OX5 1GB, OXON, ENGLAND
SN 1353-8020
EI 1873-5126
J9 PARKINSONISM RELAT D
JI Parkinsonism Relat. Disord.
PD MAY 15
PY 2019
VL 62
IS 
BP 141
EP 147
DI 10.1016/j.parkreldis.2018.12.026
PG 7
WC Clinical Neurology
SC Neurosciences & Neurology
GA IL0BT
UT WOS:000476961700023
PM 30616868
DA 2024-02-03
ER

PT J
AU Choi, JH
   Kim, HJ
   Lee, JY
   Yoo, D
   Im, JH
   Paek, SH
   Jeon, B
AF Choi, Ji-Hyun
   Kim, Han-Joon
   Lee, Jee-Young
   Yoo, Dallah
   Im, Jin Hee
   Paek, Sun Ha
   Jeon, Beomseok
TI Long-term effects of bilateral subthalamic nucleus stimulation on sleep in patients with Parkinson's disease
SO PLOS ONE
LA English
DT Article
ID deep brain-stimulation; daytime sleepiness; architecture; symptoms; scale
AB Objectives Deep brain stimulation (DBS) of the subthalamic nucleus (STN) has been reported to have a positive effect on sleep-wake disturbance in Parkinson's disease (PD). We aimed to investigate the long-term effects of STN DBS on sleep in patients with PD. Methods Sixty-one patients with PD who had undergone bilateral STN DBS were followed for 3 years with assessments including the Parkinson's disease sleep scale (PDSS), Epworth sleepiness scale (ESS), total sleep hours per day, Unified PD Rating Scale part I-III, Hoehn & Yahr stage, levodopa equivalent dose, quality of life measure, and depression scale measured preoperatively and at 6 months after postoperatively, and annually thereafter. Results Among the 61 patients at baseline, 46 patients completed the last follow-up assessment. The total PDSS score significantly improved after STN DBS from baseline up to 3 years after STN DBS (79.0 +/- 30, 100.0 +/- 23.3, 98.8 +/- 23.0, 97.1 +/- 29.6, and 93.3 +/- 28.0 at baseline, 6, 12, 24, and 36 months, respectively, p = 0.006 for the change over time). Among the eight PDSS domains, the domains for overall quality of a night's sleep, sleep onset and maintenance insomnia, and nocturnal motor symptoms showed significant improvement after STN DBS (p = 0.036, 0.029, and < 0.001, respectively, for the change over time). The total sleep hours per day were increased, but the total ESS score did not show significant change after STN DBS (p = 0.001 and 0.055, respectively, for the change over time). Changes in the total PDSS were associated with changes in the depression and motivation items in the Unified PD Rating Scale part I, depression scale, and quality of life measure, but those variables at baseline were not predictive of changes in the total PDSS after STN DBS. Conclusion In the largest systematic long-term follow-up study, the improvement in subjective sleep quality after bilateral STN DBS was sustained in PD patients. Improved nocturnal sleep and nocturnal motor symptoms were correlated with an improved mood and quality of life. However, STN DBS did not reduce excessive daytime sleepiness despite reductions in antiparkinsonian medications.
C1 [Choi, Ji-Hyun; Kim, Han-Joon; Yoo, Dallah; Im, Jin Hee; Jeon, Beomseok] Seoul Natl Univ, Seoul Natl Univ Hosp, Coll Med, Dept Neurol, Seoul, South Korea.
   [Choi, Ji-Hyun; Kim, Han-Joon; Yoo, Dallah; Im, Jin Hee; Paek, Sun Ha; Jeon, Beomseok] Seoul Natl Univ, Seoul Natl Univ Hosp, Coll Med, Movement Disorder Ctr, Seoul, South Korea.
   [Choi, Ji-Hyun; Lee, Jee-Young; Yoo, Dallah; Im, Jin Hee] Seoul Natl Univ, Boramae Med Ctr, Coll Med, Dept Neurol,Seoul Metropolitan Govt, Seoul, South Korea.
   [Paek, Sun Ha] Seoul Natl Univ, Seoul Natl Univ Hosp, Coll Med, Dept Neurosurg, Seoul, South Korea.
C3 Seoul National University (SNU); Seoul National University Hospital; Seoul National University (SNU); Seoul National University Hospital; Seoul National University (SNU); Seoul National University Hospital; Seoul National University (SNU); Seoul National University Hospital
RP Jeon, B (corresponding author), Seoul Natl Univ, Seoul Natl Univ Hosp, Coll Med, Dept Neurol, Seoul, South Korea.; Paek, SH; Jeon, B (corresponding author), Seoul Natl Univ, Seoul Natl Univ Hosp, Coll Med, Movement Disorder Ctr, Seoul, South Korea.; Paek, SH (corresponding author), Seoul Natl Univ, Seoul Natl Univ Hosp, Coll Med, Dept Neurosurg, Seoul, South Korea.
EM paeksh@snu.ac.kr; brain@snu.ac.kr
FU Korea Research-Based Pharmaceutical Industry Association; Korean Pharmaceutical Manufacturers Association; Seoul National University Hospital; Seoul National University College of Medicine; Sinyang Cultural Foundation; Peptron; Abbvie Korea
CR Baumann-Vogel H, 2017, SLEEP, V40, P0, DOI 10.1093/sleep/zsx033
   BECK AT, 1961, ARCH GEN PSYCHIAT, V4, P561, DOI 10.1001/archpsyc.1961.01710120031004
   Benarroch EE, 2008, NEUROLOGY, V71, P944, DOI 10.1212/01.wnl.0000326066.57313.13
   Breen David P, 2015, OPEN NEUROL J, V9, P70, DOI 10.2174/1874205X01509010070
   Chahine LM, 2011, PARKINSONISM RELAT D, V17, P208, DOI 10.1016/j.parkreldis.2010.11.017
   Chaudhuri KR, 2002, J NEUROL NEUROSUR PS, V73, P629, DOI 10.1136/jnnp.73.6.629
   Chou KL, 2012, PARKINSONISM RELAT D, V18, P510, DOI 10.1016/j.parkreldis.2012.01.018
   Cicolin A, 2004, SLEEP MED, V5, P207, DOI 10.1016/j.sleep.2003.10.010
   Defer GL, 1999, MOVEMENT DISORD, V14, P572, DOI 10.1002/1531-8257(199907)14:4<572::AID-MDS1005>3.0.CO;2-C
   Goetz CG, 2003, MOVEMENT DISORD, V18, P738, DOI 10.1002/mds.10473
   Hjort N, 2004, MOVEMENT DISORD, V19, P196, DOI 10.1002/mds.10639
   HOEHN MM, 1967, NEUROLOGY, V17, P427, DOI 10.1212/WNL.17.5.427
   Iranzo A, 2002, J NEUROL NEUROSUR PS, V72, P661, DOI 10.1136/jnnp.72.5.661
   Jiang LL, 2015, CHINESE MED J-PEKING, V128, P2433, DOI 10.4103/0366-6999.164925
   JOHNS MW, 1991, SLEEP, V14, P540, DOI 10.1093/sleep/14.6.540
   Khoo TK, 2013, NEUROLOGY, V80, P276, DOI 10.1212/WNL.0b013e31827deb74
   Kim HJ, 2010, NEUROSURGERY, V67, P626, DOI 10.1227/01.NEU.0000374850.98949.D4
   Lilleeng B, 2015, ACTA NEUROL SCAND, V132, P251, DOI 10.1111/ane.12391
   Lyons KE, 2006, J NEUROSURG, V104, P502, DOI 10.3171/jns.2006.104.4.502
   Merlino G, 2014, SLEEP MED, V15, P637, DOI 10.1016/j.sleep.2013.12.016
   Monaca C, 2004, J NEUROL, V251, P214, DOI 10.1007/s00415-004-0305-7
   Nishida N, 2011, MOVEMENT DISORD, V26, P2418, DOI 10.1002/mds.23862
   Odekerken VJJ, 2013, LANCET NEUROL, V12, P37, DOI 10.1016/S1474-4422(12)70264-8
   Peppe A, 2012, SLEEP, V35, P1637, DOI 10.5665/sleep.2234
   Rye DB, 1997, SLEEP, V20, P757, DOI 10.1093/sleep/20.9.757
   Schwab RS., 1969, THIRD SYMPOSIUM ON PARKINSONS DISEASE, V0, P152
   Simuni T, 2008, ANN NEUROL, V64, PS65, DOI 10.1002/ana.21472
   Suzuki K, 2011, PARKINSONS DIS-US, V2011, P0, DOI 10.4061/2011/219056
   Tomlinson CL, 2010, MOVEMENT DISORD, V25, P2649, DOI 10.1002/mds.23429
   WARE JE, 1992, MED CARE, V30, P473, DOI 10.1097/00005650-199206000-00002
NR 30
TC 17
Z9 19
U1 1
U2 5
PU PUBLIC LIBRARY SCIENCE
PI SAN FRANCISCO
PA 1160 BATTERY STREET, STE 100, SAN FRANCISCO, CA 94111 USA
SN 1932-6203
EI 
J9 PLOS ONE
JI PLoS One
PD AUG 27
PY 2019
VL 14
IS 8
BP 
EP 
DI 10.1371/journal.pone.0221219
PG 12
WC Multidisciplinary Sciences
SC Science & Technology - Other Topics
GA IW5WO
UT WOS:000485049000014
PM 31454366
DA 2024-02-03
ER

PT J
AU Rodrigues, LS
   Noseda, ACD
   Targa, ADS
   Aurich, MF
   Lima, MMS
AF Rodrigues, Lais S.
   Noseda, Ana C. D.
   Targa, Adriano D. S.
   Aurich, Mariana F.
   Lima, Marcelo M. S.
TI Olfaction in female Wistar rats is influenced by dopaminergic periglomerular neurons after nigral and bulbar lesions
SO BEHAVIOURAL PHARMACOLOGY
LA English
DT Article
DE odor preference; olfactory bulb; Parkinson's disease; rat; rapid eye movement sleep deprivation; rotenone
ID rem-sleep deprivation; parkinsons-disease; rotenone model; receptors; increase; dysfunction; deficit
AB Hyposmia is found in Parkinsonian patients decades before the onset of motor disorders. The same occurs with sleep disorders, especially infuencing rapid eye movement (REM) sleep, which affect a large percentage of people who have Parkinson's disease. These two disturbances presumably are closely related to a dopaminergic dysfunction. Therefore, we propose that selective lesions, induced by rotenone, of the periglomerular neurons within the olfactory bulb or of the nigrostriatal pathway could result in hyposmia. In addition, we hypothesized that REM sleep deprivation (REMSD) could have potential to generate a synergistic olfactory impairment in both lesion paradigms. The results indicated that rotenone-induced nigrostriatal lesions in female Wistar rats were associated with odor preference changes, similar to hedonic tone impairment, but without a supposed potentiation triggered by REMSD. The nigrostriatal injury negatively affected olfaction performance, which was counteracted, functionally, by REMSD. However, injury to periglomerular neurons was less influenced by REMSD, as olfactory performance was restored after rebound sleep. We conclude that female rats present a pattern of olfactory discrimination/preference that is dependent on the activities of the nigrostriatal and the main olfactory pathways. Copyright (c) 2018 Wolters Kluwer Health, Inc. All rights reserved.
C1 [Rodrigues, Lais S.; Noseda, Ana C. D.; Targa, Adriano D. S.; Aurich, Mariana F.; Lima, Marcelo M. S.] Univ Fed Parana, Dept Physiol, Neurophysiol Lab, Curitiba, Parana, Brazil.
C3 Universidade Federal do Parana
RP Lima, MMS (corresponding author), Univ Fed Parana, Dept Physiol, Biol Sci Div, Av Francisco H Santos S-N, BR-81531980 Curitiba, Parana, Brazil.
EM mmslima@ufpr.br
FU CAPES; FINEP - Edital Pro-Infra 2009 (CT-INFRA); FundacAo Araucaria (Programa de Apoio a Nucleos de Excelencia - PRONEX); Conselho Nacional de Desenvolvimento Cientifico e Tecnologico (CNPq), Brazil [552226/2011-4, 431279/2016-0]; CNPq fellowship [305986/2016-3]; MRC [MR/N006321/1] Funding Source: UKRI
CR ANSARI KA, 1975, J CHRON DIS, V28, P493, DOI 10.1016/0021-9681(75)90058-2
   Aurich MF, 2017, SLEEP SCI, V10, P47, DOI 10.5935/1984-0063.20170008
   Braak H, 2004, CELL TISSUE RES, V318, P121, DOI 10.1007/s00441-004-0956-9
   Del Tredici K, 2002, J NEUROPATH EXP NEUR, V61, P413, DOI 10.1093/jnen/61.5.413
   Dos Santos ACD, 2013, J NEUROSCI RES, V91, P1508, DOI 10.1002/jnr.23258
   Doty RL, 2012, NAT REV NEUROL, V8, P329, DOI 10.1038/nrneurol.2012.80
   DOTY RL, 1988, NEUROLOGY, V38, P1237, DOI 10.1212/WNL.38.8.1237
   Fantini ML, 2006, BRAIN RES BULL, V70, P386, DOI 10.1016/j.brainresbull.2006.07.008
   Höglinger GU, 2015, ACTA NEUROPATHOL, V130, P333, DOI 10.1007/s00401-015-1451-y
   Huisman E, 2004, MOVEMENT DISORD, V19, P687, DOI 10.1002/mds.10713
   Huisman E, 2008, MOVEMENT DISORD, V23, P1407, DOI 10.1002/mds.22009
   Killgore WDS, 2006, J SLEEP RES, V15, P111, DOI 10.1111/j.1365-2869.2006.00502.x
   Killgore WDS, 2010, INT J NEUROSCI, V120, P328, DOI 10.3109/00207450903389396
   Lima MMS, 2008, BEHAV BRAIN RES, V188, P406, DOI 10.1016/j.bbr.2007.11.025
   Lima MMS, 2013, SLEEP MED REV, V17, P367, DOI 10.1016/j.smrv.2012.10.006
   Lima MMS, 2012, CNS NEUROL DISORD-DR, V11, P359
   Liu R, 2015, NEUROLOGY, V84, P2107, DOI 10.1212/WNL.0000000000001609
   Machado RB, 2004, BRAIN RES, V1004, P45, DOI 10.1016/j.brainres.2004.01.019
   Miyamoto T, 2009, MOVEMENT DISORD, V24, P268, DOI 10.1002/mds.22361
   Moreira CG, 2012, NEUROTOX RES, V21, P291, DOI 10.1007/s12640-011-9278-3
   Mrochen A, 2016, PARKINSONISM RELAT D, V22, P9, DOI 10.1016/j.parkreldis.2015.09.035
   Noseda ACD, 2014, BEHAV BRAIN RES, V275, P136, DOI 10.1016/j.bbr.2014.09.007
   Paxinos G, 2005, RAT BRAIN STEREOTAXI, Vxliii, P0, DOI 10.1016/c2009-0-63235-9
   Prediger RDS, 2006, EXP NEUROL, V202, P391, DOI 10.1016/j.expneurol.2006.07.001
   Rodrigues LS, 2014, FRONT CELL NEUROSCI, V8, P0, DOI 10.3389/fncel.2014.00383
   Saravanan KS, 2005, BRAIN RES, V1049, P147, DOI 10.1016/j.brainres.2005.04.051
   Sherer TB, 2003, J NEUROSCI, V23, P10756, DOI 10.1523/jneurosci.23-34-10756.2003
   Targa ADS, 2018, BEHAV BRAIN RES, V339, P239, DOI 10.1016/j.bbr.2017.11.008
   Targa ADS, 2016, NEUROPHARMACOLOGY, V108, P161, DOI 10.1016/j.neuropharm.2016.04.018
   Tissingh G, 2001, MOVEMENT DISORD, V16, P41, DOI 10.1002/1531-8257(200101)16:1<41::AID-MDS1017>3.0.CO;2-M
   TUFIK S, 1978, PHARMACOLOGY, V16, P98, DOI 10.1159/000136753
   TUFIK S, 1981, PSYCHOPHARMACOLOGY, V72, P257, DOI 10.1007/BF00431826
   TUFIK S, 1981, J PHARM PHARMACOL, V33, P732, DOI 10.1111/j.2042-7158.1981.tb13916.x
   Winner B, 2006, EXP NEUROL, V197, P113, DOI 10.1016/j.expneurol.2005.08.028
NR 34
TC 2
Z9 2
U1 0
U2 1
PU LIPPINCOTT WILLIAMS & WILKINS
PI PHILADELPHIA
PA TWO COMMERCE SQ, 2001 MARKET ST, PHILADELPHIA, PA 19103 USA
SN 0955-8810
EI 1473-5849
J9 BEHAV PHARMACOL
JI Behav. Pharmacol.
PD JUN 15
PY 2019
VL 30
IS 4
BP 343
EP 350
DI 10.1097/FBP.0000000000000443
PG 8
WC Behavioral Sciences; Neurosciences; Pharmacology & Pharmacy
SC Behavioral Sciences; Neurosciences & Neurology; Pharmacology & Pharmacy
GA IF4YL
UT WOS:000473088000006
PM 30222597
DA 2024-02-03
ER

PT J
AU Kuhlman, GD
   Flanig, JL
   Sperling, SA
   Barrett, MJ
AF Kuhlman, Greg D.
   Flanig, Joseph L.
   Sperling, Scott A.
   Barrett, Matthew J.
TI Predictors of health-related quality of life in Parkinson's disease
SO PARKINSONISM & RELATED DISORDERS
LA English
DT Article
DE Quality of life; Parkinson's disease; Predictors; Non-motor symptoms
ID nonmotor symptoms; rating-scales; depression; questionnaire; validation; disability; sleepiness; anxiety; impact
AB Background: Health-related quality of life in Parkinson's disease may be affected by a wide range of motor and non-motor symptoms. Identifying which symptoms are significant predictors of health-related quality of life in Parkinson's disease prioritizes symptoms for treatment, therapeutic development, and clinical outcomes. Objectives: To determine predictors of health-related quality of life in patients with Parkinson's disease. Methods: We recruited 102 subjects into a prospective study to investigate neuropsychiatric symptoms in Parkinson's disease. Health-related quality of life was measured with the 39-item Parkinson's Disease Questionnaire. Subjects completed the Movement Disorder Society Unified Parkinson's Disease Rating Scale Parts I-IV as well as validated scales to assess anxiety, depression, apathy, cognition, psychosis, impulsive-compulsive disorder, autonomic dysfunction, sleep quality, excessive daytime sleepiness, and rapid eye movement sleep behavior disorder. We used univariate analyses to select clinical predictors to construct a multivariate regression model to determine which predictors were independently associated with worse health-related quality of life. Results: In a multivariate linear regression model adjusted for age and gender, higher scores for the International Parkinson and Movement Disorder Society Unified Parkinson's Disease Rating Scale part II as well more severe symptoms of depression, anxiety, apathy, and excessive daytime sleepiness were associated with worse health-related quality of life. The model explained 78% of the variance of health-related quality of life, and the non-motor symptoms explained 49% of the variance. Conclusions: Anxiety, depression, excessive daytime sleepiness, apathy, and impairment in activities of daily living related to motor symptoms were independently associated with worse health-related quality of life.
C1 [Kuhlman, Greg D.; Flanig, Joseph L.; Sperling, Scott A.; Barrett, Matthew J.] Univ Virginia, Dept Neurol, Charlottesville, VA USA.
   [Kuhlman, Greg D.] Univ Hlth Network, Edmond J Safra Program Parkinsons Dis, Toronto, ON, Canada.
   [Kuhlman, Greg D.] Univ Hlth Network, Toronto Western Hosp, Morton & Gloria Shulman Movement Disorders Clin, Toronto, ON, Canada.
   [Kuhlman, Greg D.] Univ Hlth Network, Div Neurol, Dept Med, Toronto, ON, Canada.
   [Kuhlman, Greg D.] Univ Toronto, Toronto, ON, Canada.
C3 University of Virginia; University of Toronto; University Health Network Toronto; University of Toronto; University Health Network Toronto; University of Toronto; University Health Network Toronto; University of Toronto
RP Kuhlman, GD (corresponding author), Univ Hlth Network, Edmond J Safra Program Parkinsons Dis, Toronto, ON, Canada.; Kuhlman, GD (corresponding author), Univ Hlth Network, Toronto Western Hosp, Morton & Gloria Shulman Movement Disorders Clin, Toronto, ON, Canada.; Kuhlman, GD (corresponding author), Univ Hlth Network, Div Neurol, Dept Med, Toronto, ON, Canada.
EM greg.d.kuhlman@gmail.com
FU Edmond J Safra Foundation; U.S. Department of Health and Human Services Administration for Community Living; Virginia Department of Aging and Rehabilitative Services; Office of the Assistant Secretary of Defense for Health Affairs through the Neurotoxin Exposure Treatment Parkinson's Research (NETPR) [W81XWH-16-1-0768]; Commonwealth of Virginia's Alzheimer's and Related Diseases Research Award Fund [17-6]; Department of Defense; Commonwealth of Virginia's Alzheimer's and Related Diseases Research Award Fund; National Institutes of Health; Azevan; Axovant; Merck; Eisai; Biogen
CR Balestrino R, 2017, J NEUROL SCI, V373, P173, DOI 10.1016/j.jns.2016.12.060
   De Cock VC, 2014, PLOS ONE, V9, P0, DOI 10.1371/journal.pone.0107278
   Erro R, 2016, EUR J NEUROL, V23, P1673, DOI 10.1111/ene.13106
   Estrada-Bellmann I, 2016, ACTA NEUROL BELG, V116, P157, DOI 10.1007/s13760-015-0544-7
   Gallagher DA, 2010, MOVEMENT DISORD, V25, P2493, DOI 10.1002/mds.23394
   GIBB WRG, 1988, J NEUROL NEUROSUR PS, V51, P745, DOI 10.1136/jnnp.51.6.745
   Goetz CG, 2008, MOVEMENT DISORD, V23, P2129, DOI 10.1002/mds.22340
   Hagell P, 2007, J SLEEP RES, V16, P102, DOI 10.1111/j.1365-2869.2007.00570.x
   He L, 2016, J PARKINSON DIS, V6, P523, DOI 10.3233/JPD-160851
   Hinnell C, 2012, MOVEMENT DISORD, V27, P236, DOI 10.1002/mds.23961
   Hoops S, 2009, NEUROLOGY, V73, P1738, DOI 10.1212/WNL.0b013e3181c34b47
   Jenkinson C, 1997, AGE AGEING, V26, P353, DOI 10.1093/ageing/26.5.353
   Jones JD, 2015, J NEUROPSYCH CLIN N, V27, P213, DOI 10.1176/appi.neuropsych.13120380
   Jones JD, 2015, NEUROPSYCHOLOGY, V29, P603, DOI 10.1037/neu0000158
   Leentjens AFG, 2008, MOVEMENT DISORD, V23, P2015, DOI 10.1002/mds.22233
   Leentjens AFG, 2011, MOVEMENT DISORD, V26, P407, DOI 10.1002/mds.23184
   Leroi I, 2011, AGE AGEING, V40, P614, DOI 10.1093/ageing/afr078
   Marinus J, 2003, SLEEP, V26, P1049, DOI 10.1093/sleep/26.8.1049
   Marinus J, 2002, J NEUROL NEUROSUR PS, V72, P241, DOI 10.1136/jnnp.72.2.241
   Marras C, 2004, MOVEMENT DISORD, V19, P22, DOI 10.1002/mds.10642
   Martínez-Horta S, 2013, J INT NEUROPSYCH SOC, V19, P571, DOI 10.1017/S1355617713000131
   Menza M, 2009, MOVEMENT DISORD, V24, P1325, DOI 10.1002/mds.22586
   Pagonabarraga J, 2015, LANCET NEUROL, V14, P518, DOI 10.1016/S1474-4422(15)00019-8
   Rahman S, 2008, MOVEMENT DISORD, V23, P1428, DOI 10.1002/mds.21667
   Ravina B, 2007, MOVEMENT DISORD, V22, P1061, DOI 10.1002/mds.21382
   Schrag A, 2007, MOVEMENT DISORD, V22, P1077, DOI 10.1002/mds.21333
   Stiasny-Kolster K, 2007, MOVEMENT DISORD, V22, P2386, DOI 10.1002/mds.21740
   Tomlinson CL, 2010, MOVEMENT DISORD, V25, P2649, DOI 10.1002/mds.23429
NR 30
TC 63
Z9 68
U1 3
U2 24
PU ELSEVIER SCI LTD
PI OXFORD
PA THE BOULEVARD, LANGFORD LANE, KIDLINGTON, OXFORD OX5 1GB, OXON, ENGLAND
SN 1353-8020
EI 1873-5126
J9 PARKINSONISM RELAT D
JI Parkinsonism Relat. Disord.
PD AUG 15
PY 2019
VL 65
IS 
BP 86
EP 90
DI 10.1016/j.parkreldis.2019.05.009
PG 5
WC Clinical Neurology
SC Neurosciences & Neurology
GA JF9DL
UT WOS:000491682900013
PM 31118162
DA 2024-02-03
ER

PT J
AU Liu, H
   Ou, RW
   Wei, QQ
   Hou, YB
   Cao, B
   Zhao, B
   Shang, HF
AF Liu, Hui
   Ou, Ruwei
   Wei, Qianqian
   Hou, Yanbing
   Cao, Bei
   Zhao, Bi
   Shang, Huifang
TI Rapid eye movement behavior disorder in drug-naive patients with Parkinson's disease
SO JOURNAL OF CLINICAL NEUROSCIENCE
LA English
DT Article
DE Parkinson's disease; Non-motor symptoms; Rapid eye movement behavior disorder
ID sleep; questionnaire; scale; association; validity; features; anxiety; marker
AB The current study aimed to investigate the occurrence and clinical associations of rapid eye movement (REM) behavior disorder (RBD) in early-stage Parkinson's disease (PD) from a cohort of Chinese patients. 158 treatment-naive PD patients in total were enrolled in the study. Each patient was categorized as PD with or without RBD according to the Rapid Eye Movement Sleep Behavior Disorder Screening Questionnaire (RBDSQ). Of 158 patients, 31 PD patients (19.62%) reported RBD. PD patients with RBD showed higher Non-Motor Symptoms Scale (NMSS) score, higher Hamilton Depression Rating Scale (HAMD) score, higher Hamilton Anxiety Rating Scale (HAMA) score, higher Fatigue Severity Scale (FSS) score, higher PD Sleep Scale 2nd version (PDSS-2) score, lower Montreal Cognitive Assessment (MOCA) score and higher scores for the cognitions and communication domains from the PD Questionnaire-39 (PDQ-39). The stepwise binary logistic regression analysis showed that higher HAMA score (OR = 1.089, 95% CI = 1.010-1.174, P = 0.026), higher motor symptoms at night domain score from the PDSS-2 (OR = 1.389, 95% CI = 1.128-1.711, P = 0.002) and lower MOCA score (OR = 0.864, 95% CI = 0.757-0.986, P = 0.030) were correlated with RBD. This study found that RBD is not rare (19.62%) in Chinese drug-naive PD patients and RBD has a great effect on quality of life. RBD in PD is related to cognitive dysfunction, anxiety and sleep disturbances. (C) 2018 Published by Elsevier Ltd.
C1 [Liu, Hui; Ou, Ruwei; Wei, Qianqian; Hou, Yanbing; Cao, Bei; Zhao, Bi; Shang, Huifang] Sichuan Univ, West China Hosp, Dept Neurol, Chengdu 610041, Sichuan, Peoples R China.
C3 Sichuan University
RP Shang, HF (corresponding author), Sichuan Univ, West China Hosp, Dept Neurol, Chengdu 610041, Sichuan, Peoples R China.
EM hfshang2002@126.com
FU National Science Fund of China [81571247]; National Basic Research Program of China [2015CB856400]
CR Arnaldi D, 2016, PARKINSONISM RELAT D, V29, P47, DOI 10.1016/j.parkreldis.2016.05.031
   Arnaldi D, 2015, NEUROBIOL AGING, V36, P3300, DOI 10.1016/j.neurobiolaging.2015.08.025
   Boeve BF, 2007, BRAIN, V130, P2770, DOI 10.1093/brain/awm056
   Boeve BF, 2010, ANN NY ACAD SCI, V1184, P15, DOI 10.1111/j.1749-6632.2009.05115.x
   Chahine LM, 2016, PARKINSONISM RELAT D, V27, P102, DOI 10.1016/j.parkreldis.2016.03.006
   CLARK DB, 1994, J AM ACAD CHILD PSY, V33, P354, DOI 10.1097/00004583-199403000-00009
   Dissanayaka NNNW, 2014, MOVEMENT DISORD, V29, P967, DOI 10.1002/mds.25937
   Eggers C, 2011, MOVEMENT DISORD, V26, P416, DOI 10.1002/mds.23468
   Friedman JH, 2010, MOVEMENT DISORD, V25, P805, DOI 10.1002/mds.22989
   Goetz CG, 2007, MOVEMENT DISORD, V22, P41, DOI 10.1002/mds.21198
   Hamilton M.A.X., 1967, BRIT J SOC CLIN PSYC, V6, P296, DOI 10.1111/j.2044-8260.1967.tb00530.x
   HOEHN MM, 1967, NEUROLOGY, V17, P427, DOI 10.1212/WNL.17.5.427
   Horváth K, 2014, J PARKINSON DIS, V4, P687, DOI 10.3233/JPD-140459
   Iranzo A, 2006, LANCET NEUROL, V5, P572, DOI 10.1016/S1474-4422(06)70476-8
   JENKINSON C, 1995, AGE AGEING, V24, P505, DOI 10.1093/ageing/24.6.505
   Kim YE, 2014, PARKINSONISM RELAT D, V20, P1081, DOI 10.1016/j.parkreldis.2014.03.022
   Kotagal V, 2012, ANN NEUROL, V71, P560, DOI 10.1002/ana.22691
   Lee JE, 2010, PARKINSONISM RELAT D, V16, P105, DOI 10.1016/j.parkreldis.2009.08.005
   Mahale R, 2014, SLEEP MED, V15, P642, DOI 10.1016/j.sleep.2014.01.022
   Mahale RR, 2016, J CLIN NEUROSCI, V28, P43, DOI 10.1016/j.jocn.2015.08.046
   Nasreddine ZS, 2005, J AM GERIATR SOC, V53, P695, DOI 10.1111/j.1532-5415.2005.53221.x
   Plomhause L, 2013, SLEEP MED, V14, P1035, DOI 10.1016/j.sleep.2013.04.018
   Stiasny-Kolster K, 2007, MOVEMENT DISORD, V22, P2386, DOI 10.1002/mds.21740
   Vazey EM, 2012, FRONT BEHAV NEUROSCI, V6, P0, DOI 10.3389/fnbeh.2012.00048
   Wang G, 2009, CLIN NEUROL NEUROSUR, V111, P523, DOI 10.1016/j.clineuro.2009.02.005
   Zgaljardic DJ, 2004, J NEURAL TRANSM, V111, P1287, DOI 10.1007/s00702-004-0178-z
   Zhang XN, 2017, NEUROL SCI, V38, P163, DOI 10.1007/s10072-016-2744-1
NR 28
TC 17
Z9 18
U1 0
U2 9
PU ELSEVIER SCI LTD
PI OXFORD
PA THE BOULEVARD, LANGFORD LANE, KIDLINGTON, OXFORD OX5 1GB, OXON, ENGLAND
SN 0967-5868
EI 1532-2653
J9 J CLIN NEUROSCI
JI J. Clin. Neurosci.
PD JAN 15
PY 2019
VL 59
IS 
BP 254
EP 258
DI 10.1016/j.jocn.2018.07.007
PG 5
WC Clinical Neurology; Neurosciences
SC Neurosciences & Neurology
GA HK1JD
UT WOS:000457660200046
PM 30314921
DA 2024-02-03
ER

PT J
AU Frampton, JE
AF Frampton, James E.
TI Rotigotine Transdermal Patch: A Review in Parkinson's Disease
SO CNS DRUGS
LA English
DT Review
ID post-hoc analysis; open-label extension; long-term treatment; double-blind; nonmotor symptoms; controlled-trial; pharmacokinetic property; healthy japanese; chinese patients; system
AB Rotigotine (Neupro((R))), a non-ergolinic dopamine agonist (DA), is administered once daily via a transdermal patch (TP) that delivers the drug over a 24-h period. In the EU, the rotigotine TP is approved as monotherapy for the treatment of early Parkinson's disease (PD) and as combination therapy with levodopa throughout the course of the disease. It is also approved for the treatment of PD in numerous other countries, including Australia, the USA, China and Japan. Rotigotine TP effectively improved motor and overall functioning in clinical trials in Caucasian and Asian patients with early PD (as monotherapy) or advanced PD (in combination with levodopa); treatment benefits appeared to be maintained in open-label extensions that followed patients for up to 6years. Rotigotine TP was not consistently non-inferior to ropinirole and pramipexole in studies that included these oral non-ergolinic DAs as active comparators. Rotigotine TP variously improved some non-motor symptoms of PD, in particular sleep disturbances and health-related quality of life (HRQOL), based on findings from individual studies and/or a meta-analysis. Rotigotine TP was generally well tolerated, with an adverse event profile characterized by adverse events typical of dopaminergic stimulation and transdermal patch application. Available for more than a decade, rotigotine TP is a well-established, once-daily DA formulation for use in the short- and longer-term treatment of PD. It offers a convenient alternative when non-oral administration of medication is preferred and may be particularly useful in patients with gastrointestinal disturbances that reduce the suitability of oral medication.
C1 [Frampton, James E.] Springer Nat, Private Bag 65901,Mairangi Bay, Auckland 0754, New Zealand.
RP Frampton, JE (corresponding author), Springer Nat, Private Bag 65901,Mairangi Bay, Auckland 0754, New Zealand.
EM email@springer.com
CR Antonini A, 2016, EUR J NEUROL, V23, P1556, DOI 10.1111/ene.13078
   Antonini A, 2015, EUR J NEUROL, V22, P1402, DOI 10.1111/ene.12757
   Asanuma M, 2017, J NEUROL SCI, V381, P216, DOI 10.1016/j.jns.2017.08.617
   Asgharnejad M, 2017, MOV DISORD S2, V32, P0
   Baldwin CM, 2008, CNS DRUGS, V22, P797, DOI 10.2165/00023210-200822100-00001
   Baldwin CM, 2007, CNS DRUGS, V21, P1039, DOI 10.2165/00023210-200721120-00007
   BELLUZZI JD, 1994, MOVEMENT DISORD, V9, P147, DOI 10.1002/mds.870090204
   Benitez A, 2014, ANN NY ACAD SCI, V1329, P45, DOI 10.1111/nyas.12508
   Blindauer K, 2003, ARCH NEUROL-CHICAGO, V60, P1721
   Cawello W, 2016, EUR J DRUG METAB PH, V41, P353, DOI 10.1007/s13318-015-0273-6
   Cawello W, 2014, CLIN DRUG INVEST, V34, P95, DOI 10.1007/s40261-013-0150-5
   Ceballos-Baumann A, 2011, CURR MED RES OPIN, V27, P1899, DOI 10.1185/03007995.2011.611630
   Chaudhuri KR, 2013, PARKINSONISM RELAT D, V19, P660, DOI 10.1016/j.parkreldis.2013.02.018
   Chaudhuri KR, 2006, LANCET NEUROL, V5, P235, DOI 10.1016/S1474-4422(06)70373-8
   Chen F, 2017, J PHARM PHARM SCI, V20, P285, DOI 10.18433/J3Q35D
   Chung SJ, 2016, EXPERT OPIN PHARMACO, V17, P1453, DOI 10.1080/14656566.2016.1202917
   Chung SJ, 2015, EXPERT OPIN PHARMACO, V16, P961, DOI 10.1517/14656566.2015.1030336
   Dohin E, 2017, MOV DISORD S2, V32, P0
   Elmer LW, 2012, PARKINSONISM RELAT D, V18, P488, DOI 10.1016/j.parkreldis.2012.01.008
   Elshoff JP, 2015, DRUGS, V75, P487, DOI 10.1007/s40265-015-0377-y
   European Medicines Agency, 2016, NEUPR 2 4 6 8 MG 24, V0, P0
   European Medicines Agency, 2006, NEUPR EUR PUBL ASS R, V0, P0
   Freitas ME, 2017, SEMIN NEUROL, V37, P147, DOI 10.1055/s-0037-1602423
   Garcia-Ruiz PJ, 2018, FRONT NEUROL, V9, P0, DOI 10.3389/fneur.2018.01041
   Garcia-Ruiz PJ, 2014, J NEUROL NEUROSUR PS, V85, P841, DOI 10.1136/jnnp-2013-306787
   Ghys L, 2011, EXPERT OPIN PHARMACO, V12, P1985, DOI 10.1517/14656566.2011.604031
   Giladi N, 2007, MOVEMENT DISORD, V22, P2398, DOI 10.1002/mds.21741
   Giladi N, 2016, J PARKINSON DIS, V6, P741, DOI 10.3233/JPD-160847
   Giladi N, 2014, PARKINSONISM RELAT D, V20, P1345, DOI 10.1016/j.parkreldis.2014.09.016
   Giladi N, 2013, J NEURAL TRANSM, V120, P1321, DOI 10.1007/s00702-013-1001-5
   Grosch J, 2016, FRONT CELL NEUROSCI, V10, P0, DOI 10.3389/fncel.2016.00293
   Hauser RA, 2016, BMC NEUROL, V16, P0, DOI 10.1186/s12883-016-0610-7
   Isaacson SH, 2019, PARKINSONISM RELAT D, V64, P132, DOI 10.1016/j.parkreldis.2019.01.025
   Jankovic J, 2007, ARCH NEUROL-CHICAGO, V64, P676, DOI 10.1001/archneur.64.5.676
   Jesus Maestre S, 2018, RES COPPADIS STUD CO, V0, P0
   Kassubek J, 2014, BMC NEUROL, V14, P0, DOI 10.1186/1471-2377-14-42
   Kesayan T, 2016, DEGENER NEUROL NEURO, V6, P13, DOI 10.2147/DNND.S94117
   Kim BH, 2015, CLIN THER, V37, P902, DOI 10.1016/j.clinthera.2015.01.013
   LeWitt PA, 2007, NEUROLOGY, V68, P1262, DOI 10.1212/01.wnl.0000259516.61938.bb
   LeWitt PA, 2016, CLIN NEUROPHARMACOL, V39, P88, DOI 10.1097/WNF.0000000000000133
   LeWitt PA, 2013, J NEURAL TRANSM, V120, P1069, DOI 10.1007/s00702-012-0925-5
   Liu Y, 2018, CLIN THER, V40, P1108, DOI 10.1016/j.clinthera.2018.05.009
   Mizuno Y, 2014, PARKINSONISM RELAT D, V20, P1388, DOI 10.1016/j.parkreldis.2014.10.005
   Molde H, 2018, FRONT NEUROL, V9, P0, DOI 10.3389/fneur.2018.00330
   Müller T, 2018, J NEURAL TRANSM, V125, P953, DOI 10.1007/s00702-018-1860-x
   Nicholas AP, 2014, J PARKINSON DIS, V4, P361, DOI 10.3233/JPD-130320
   Nomoto M, 2014, J NEUROL, V261, P1887, DOI 10.1007/s00415-014-7427-3
   Oertel W, 2013, PARKINSONISM RELAT D, V19, P37, DOI 10.1016/j.parkreldis.2012.06.009
   Oertel Wolfgang H, 2017, F1000RES, V6, P260, DOI 10.12688/f1000research.10100.1
   Oster S, 2014, EUR J PHARMACOL, V724, P31, DOI 10.1016/j.ejphar.2013.12.014
   Otsuka Pharmaceutical Co. Ltd, 2016, NEUPR PATCH 2 25 4 5, V0, P0
   Pagonabarraga J, 2015, PARKINSONS DIS-US, V2015, P0, DOI 10.1155/2015/131508
   Pamukeu HE, 2018, ANATOL J CARDIOL, V20, P213, DOI 10.14744/AnatolJCardiol.2018.65983
   Poewe WH, 2007, LANCET NEUROL, V6, P513, DOI 10.1016/S1474-4422(07)70108-4
   Radad K, 2014, FOLIA NEUROPATHOL, V52, P179, DOI 10.5114/fn.2014.43789
   Rascol O, 2016, J CLIN PHARMACOL, V56, P852, DOI 10.1002/jcph.678
   Reich SG, 2019, MED CLIN N AM, V103, P337, DOI 10.1016/j.mcna.2018.10.014
   Rizos A, 2016, EUR J NEUROL, V23, P1255, DOI 10.1111/ene.13034
   Rovini E, 2017, FRONT NEUROSCI-SWITZ, V11, P0, DOI 10.3389/fnins.2017.00555
   Sanford M, 2011, CNS DRUGS, V25, P699, DOI 10.2165/11206750-000000000-00000
   Schaeffer E, 2017, CNS DRUGS, V31, P551, DOI 10.1007/s40263-017-0450-z
   Scheller D, 2008, NEUROSCI LETT, V432, P30, DOI 10.1016/j.neulet.2007.12.001
   Scheller D, 2007, EXP NEUROL, V203, P415, DOI 10.1016/j.expneurol.2006.08.026
   Scheller D, 2009, N-S ARCH PHARMACOL, V379, P73, DOI 10.1007/s00210-008-0341-4
   Schnitzler A, 2010, PARKINSONISM RELAT D, V16, P513, DOI 10.1016/j.parkreldis.2010.06.009
   Sieb JP, 2015, CURR MED RES OPIN, V31, P967, DOI 10.1185/03007995.2015.1030376
   Sprenger F, 2013, CNS DRUGS, V27, P259, DOI 10.1007/s40263-013-0053-2
   Sung VW, 2013, NEUROL CLIN, V31, PS1, DOI 10.1016/j.ncl.2013.04.013
   Thobois S, 2013, BRAIN, V136, P1568, DOI 10.1093/brain/awt067
   Thorlund K, 2014, NEUROPSYCH DIS TREAT, V10, P767, DOI 10.2147/NDT.S60061
   Trenkwalder C, 2012, BASAL GANGLIA, V2, P79, DOI 10.1016/j.baga.2012.05.009
   Trenkwalder C, 2011, MOVEMENT DISORD, V26, P90, DOI 10.1002/mds.23441
   UCB Australia Pty Ltd, 2018, NEUPR ROT TRANSD PAT, V0, P0
   UCB Inc, 2018, NEUPR ROT TRANSD SYS, V0, P0
   UCB Pharma SA, 2019, NEUPR ROT PATCH CHIN, V0, P0
   Valldeoriola F, 2018, INT J NEUROSCI, V128, P369, DOI 10.1080/00207454.2017.1387111
   Wang HT, 2018, J NEUROL SCI, V393, P31, DOI 10.1016/j.jns.2018.08.003
   Watts RL, 2007, NEUROLOGY, V68, P272, DOI 10.1212/01.wnl.0000252355.79284.22
   Woitalla D, 2018, EXPERT OPIN PHARMACO, V19, P937, DOI 10.1080/14656566.2018.1480721
   Woitalla D, 2015, PARKINSONISM RELAT D, V21, P199, DOI 10.1016/j.parkreldis.2014.11.024
   Wood M, 2015, BRIT J PHARMACOL, V172, P1124, DOI 10.1111/bph.12988
   Zhang ZX, 2017, PARKINSONISM RELAT D, V44, P6, DOI 10.1016/j.parkreldis.2017.08.015
   Zhang ZX, 2016, PARKINSONISM RELAT D, V28, P49, DOI 10.1016/j.parkreldis.2016.04.022
NR 83
TC 30
Z9 31
U1 1
U2 27
PU ADIS INT LTD
PI NORTHCOTE
PA 5 THE WAREHOUSE WAY, NORTHCOTE 0627, AUCKLAND, NEW ZEALAND
SN 1172-7047
EI 1179-1934
J9 CNS DRUGS
JI CNS Drugs
PD JUL 15
PY 2019
VL 33
IS 7
BP 707
EP 718
DI 10.1007/s40263-019-00646-y
PG 12
WC Clinical Neurology; Pharmacology & Pharmacy; Psychiatry
SC Neurosciences & Neurology; Pharmacology & Pharmacy; Psychiatry
GA IJ0EO
UT WOS:000475573400008
PM 31243728
DA 2024-02-03
ER

PT J
AU Smilowska, K
   van Wamelen, DJ
   Schoutens, AMC
   Meinders, MJ
   Bloem, BR
AF Smilowska, Katarzyna
   van Wamelen, Daniel J.
   Schoutens, Antonius M. C.
   Meinders, Marjan J.
   Bloem, Bastiaan R.
TI Blue Light Therapy Glasses in Parkinson's Disease: Patients' Experience
SO PARKINSONS DISEASE
LA English
DT Article
ID sleep; metaanalysis; depression
AB Background. Blue light glasses have been introduced as a possible new treatment option to treat sleep disturbances in patients with Parkinson disease (PD). Assessing patient attitudes represents a key step in the road towards formal testing and introduction into clinical practice. Specifically, we aimed to assess how patients experience the use of blue light glasses, aiming to optimise compliance in upcoming clinical trials where these glasses will be tested for efficacy. Methods. We invited 58 PD patients who had used the blue light glasses for at least one week on a daily basis to complete an online survey about their experiences and self-reported impact. For this purpose, the System Usability Scale was used, supplemented with additional questions about (side) effects. A total of 31 patients (53%) replied. Results. 74% of respondents reported subjective improvements in night-time sleep, daytime sleepiness, depressive symptoms, motor functioning, or a combination thereof. The median score for the System Usability Scale (SUS; 0-100 range, higher scores indicating better performance) was 70.0. A total of 26 patients (84%) had an overall positive attitude towards the technique, with patients rating the glasses with an average score of 6.9 +/- 2.0 (SD) out of 10. Except for one patient, all responders would like to continue using the glasses, mostly because they considered it a useful aid. Conclusion. Blue light therapy appears to have a positive effect on sleep, mood, and motor symptoms in PD. PD patients had an overall positive attitude towards blue light glasses as treatment for sleep disorders.
C1 [Smilowska, Katarzyna; van Wamelen, Daniel J.; Bloem, Bastiaan R.] Radboud Univ Nijmegen, Med Ctr, Donders Inst Brain Cognit & Behav, Dept Neurol, Nijmegen, Netherlands.
   [van Wamelen, Daniel J.] Kings Coll London, Dept Basic & Clin Neurosci, Div Neurosci, Inst Psychiat Psychol & Neurosci, London, England.
   [van Wamelen, Daniel J.] Kings Coll Hosp NHS Fdn Trust, Natl Parkinson Fdn Int Ctr Excellence, London, England.
   [Schoutens, Antonius M. C.] Chrono Eyewear BV, Tilburg, Netherlands.
   [Meinders, Marjan J.] Radboud Univ Nijmegen, Sci Ctr Qual Healthcare, Radboud Inst Hlth Sci, Med Ctr, Nijmegen, Netherlands.
C3 Radboud University Nijmegen; University of London; King's College London; King's College Hospital NHS Foundation Trust; Radboud University Nijmegen
RP Smilowska, K (corresponding author), Radboud Univ Nijmegen, Med Ctr, Donders Inst Brain Cognit & Behav, Dept Neurol, Nijmegen, Netherlands.
EM kasia.smilowska@gmail.com
FU European Academy of Neurology Research Fellowship Programme
CR Arnulf I, 2002, NEUROLOGY, V58, P1019, DOI 10.1212/WNL.58.7.1019
   Artemenko AR, 1996, ZH NEVROPATOL PSIKH, V96, P63
   Bangor A, 2009, J USABILITY STUD, V4, P114
   Berson DM, 2002, SCIENCE, V295, P1070, DOI 10.1126/science.1067262
   Boutrel B, 2004, SLEEP, V27, P1181, DOI 10.1093/sleep/27.6.1181
   Brooke J., 1996, USABILITY EVALUATION, V189, P0
   CZEISLER CA, 1986, SCIENCE, V233, P667, DOI 10.1126/science.3726555
   Werneck ALD, 2009, ARQ NEURO-PSIQUIAT, V67, P407
   Falup-Pecurariu C, 2017, INT REV NEUROBIOL, V133, P719, DOI 10.1016/bs.im.2017.05.033
   Gelb DJ, 1999, ARCH NEUROL-CHICAGO, V56, P33, DOI 10.1001/archneur.56.1.33
   Golden RN, 2005, AM J PSYCHIAT, V162, P656, DOI 10.1176/appi.ajp.162.4.656
   Hattar S, 2003, NATURE, V424, P76, DOI 10.1038/nature01761
   Kogan AO, 1998, AM J PSYCHIAT, V155, P293
   LEES AJ, 1988, CLIN NEUROPHARMACOL, V11, P512, DOI 10.1097/00002826-198812000-00004
   MOOREEDE MC, 1983, NEW ENGL J MED, V309, P530, DOI 10.1056/NEJM198309013090905
   Oderda LH, 2012, ANN PHARMACOTHER, V46, P917, DOI 10.1345/aph.1Q589
   Paus S, 2007, MOVEMENT DISORD, V22, P1495, DOI 10.1002/mds.21542
   Romenets SR, 2013, PARKINSONISM RELAT D, V19, P670, DOI 10.1016/j.parkreldis.2013.03.003
   Roth HL, 2012, NEUROL CLIN, V30, P1213, DOI 10.1016/j.ncl.2012.08.013
   Shochat T, 2000, J SLEEP RES, V9, P373, DOI 10.1046/j.1365-2869.2000.00221.x
   Sommer S, 2011, PARKINSONS DIS-US, V2011, P0, DOI 10.4061/2011/897586
   Tandberg E, 1997, ARCH NEUROL-CHICAGO, V54, P625, DOI 10.1001/archneur.1997.00550170097020
   Umehara T, 2016, J NEURAL TRANSM, V123, P1331, DOI 10.1007/s00702-016-1594-6
   Videnovic A, 2017, JAMA NEUROL, V74, P411, DOI 10.1001/jamaneurol.2016.5192
   Videnovic A, 2016, MOVEMENT DISORD, V31, P260, DOI 10.1002/mds.26509
   WEVER RA, 1983, PFLUG ARCH EUR J PHY, V396, P85, DOI 10.1007/BF00584704
   Willis GL, 2012, REV NEUROSCIENCE, V23, P199, DOI 10.1515/revneuro-2011-0072
NR 27
TC 12
Z9 12
U1 0
U2 5
PU HINDAWI LTD
PI LONDON
PA ADAM HOUSE, 3RD FLR, 1 FITZROY SQ, LONDON, W1T 5HF, ENGLAND
SN 2090-8083
EI 2042-0080
J9 PARKINSONS DIS-US
JI Parkinsons Dis.
PD JUN 18
PY 2019
VL 2019
IS 
BP 
EP 
DI 10.1155/2019/1906271
PG 4
WC Clinical Neurology
SC Neurosciences & Neurology
GA JI8NX
UT WOS:000493721500002
PM 31316746
DA 2024-02-03
ER

PT J
AU Melka, D
   Tafesse, A
   Bower, JH
   Assefa, D
AF Melka, Dereje
   Tafesse, Abenet
   Bower, James H.
   Assefa, Demeke
TI Prevalence of sleep disorders in Parkinson's disease patients in two neurology referral hospitals in Ethiopia
SO BMC NEUROLOGY
LA English
DT Article
DE Parkinson's disease; Sleep disorders; Africa; Poverty
ID excessive daytime sleepiness; questionnaire; africa; scale
AB Background Non motor symptoms (NMS) of Parkinson's disease (PD) are common and can be more disabling than motor symptoms. Sleep disorders can be seen in up to 98% of patients with Parkinson disease. Poor sleep quality has been associated with poverty and race, and yet there has been no prior report on sleep disorders in those with PD living in sub Saharan Africa. We wished to document the prevalence of sleep disorders in PD patients in Ethiopia. Methods We conducted a cross-sectional point prevalence study from July 1 to October 30, 2015 of all patients attending the neurology outpatient department in Tikur Anbessa and Zewuditu Memorial Hospitals, Addis Ababa, Ethiopia. Demographic data, clinical history and physical examination findings were collected from participants using a structured questionnaire. We used the Parkinson's disease sleep scale version two (PDSS-2) and Epworth Sleepiness Scale (ESS) to assess the sleep symptoms. Results Of the 155 patients surveyed, all patients reported some sleep problem. Over 43.9% of patients had a PDSS score > 18. The median score of ESS was 9 (IQR = 5-12), with 77/155 (49.7%) of the patients having possible or definite excessive daytime somnolence. A high EDSS score significantly associated with a Hoehn & Yahr score > 4 (p = 0.02). Conclusions In Ethiopian PD patients, the prevalence of those with severe sleep disorders is the highest reported to date. The prevalence of possible/definite EDS is amongst the highest in the world. Further investigation into whether poverty or race explains this finding is needed.
C1 [Melka, Dereje; Tafesse, Abenet] Addis Ababa Univ, Dept Neurol, Sch Med, POB 1176, Addis Ababa, Ethiopia.
   [Bower, James H.] Mayo Clin, Sch Med, Dept Neurol, 200 First St SW, Rochester, MN USA.
   [Assefa, Demeke] Addis Ababa Univ, Sch Publ Hlth, Dept Hlth Serv Management & Reprod Hlth, Coll Hlth Sci, Addis Ababa, Ethiopia.
C3 Addis Ababa University; Mayo Clinic; Addis Ababa University
RP Melka, D (corresponding author), Addis Ababa Univ, Dept Neurol, Sch Med, POB 1176, Addis Ababa, Ethiopia.
EM m.dereje@yahoo.com
FU Department of Neurology, Addis Ababa University School of Medicine
CR Abbott RD, 2005, MOVEMENT DISORD, V20, P0
   Adler CH, 2005, NEUROLOGY, V64, PS12, DOI 10.1212/WNL.64.12_suppl_3.S12
   Akinyemi R, 2012, J NEUROSCI RURAL PRA, V3, P233, DOI 10.4103/0976-3147.102586
   Akinyemi RO, 2008, MOVEMENT DISORD, V23, P1378, DOI 10.1002/mds.22087
   [Anonymous], 2007, CONTIN LIFELONG LEAR, V0, P0, DOI DOI 10.1212/01.CON.0000284567.94851.C5
   Bower JH, 2005, MOVEMENT DISORD, V20, P1209, DOI 10.1002/mds.20567
   Brodsky MA, 2003, MOVEMENT DISORD, V18, P668, DOI 10.1002/mds.10429
   Chaudhuri KR, 2002, J NEUROL NEUROSUR PS, V73, P629, DOI 10.1136/jnnp.73.6.629
   Chaudhuri KR, 2003, NEUROLOGY, V61, PS17, DOI 10.1212/WNL.61.6_suppl_3.S17
   De Cock VC, 2014, PLOS ONE, V9, P0, DOI 10.1371/journal.pone.0107278
   De Cock VC, 2010, SLEEP MED, V11, P247, DOI 10.1016/j.sleep.2009.05.008
   Dhawan V, 2006, AGE AGEING, V35, P220, DOI 10.1093/ageing/afj087
   Dotchin C, 2008, MOVEMENT DISORD, V23, P1567, DOI 10.1002/mds.21898
   Dotchin C, 2011, J NEUROL, V258, P1649, DOI 10.1007/s00415-011-5988-y
   Ethiopian Public Health Institute in collaboration with World Health Organization, 2016, SUMM REP STEPS SURV, V0, P0
   Fabbrini G, 2002, MOVEMENT DISORD, V17, P1026, DOI 10.1002/mds.10193
   Fahn S., 1900, P153, V0, P0
   Garcia-Borreguero D, 2003, SLEEP MED REV, V7, P115, DOI 10.1053/smrv.2002.0229
   Hagell Peter, 2009, THER ADV NEUROL DISORD, V2, P205, DOI 10.1177/1756285609103726
   HAIMANOT RT, 1985, E AFR MED J, V62, P571
   Högl B, 2003, MOVEMENT DISORD, V18, P319, DOI 10.1002/mds.10365
   Htenas, 2017, OVERVIEW LINKS OBESI, V0, P0
   Johans MW, 1991, AM SLEEP MED, V14, P540
   Kumar S, 2003, SLEEP MED, V4, P339, DOI 10.1016/S1389-9457(03)00105-9
   Kumar S, 2002, MOVEMENT DISORD, V17, P775, DOI 10.1002/mds.10167
   LEES AJ, 1988, CLIN NEUROPHARMACOL, V11, P512, DOI 10.1097/00002826-198812000-00004
   Martinez-Martin P, 2007, MOVEMENT DISORD, V22, P1623, DOI 10.1002/mds.21586
   Mshana G, 2011, BMC PUBLIC HEALTH, V11, P0, DOI 10.1186/1471-2458-11-219
   Okubadejo NU, 2006, MOVEMENT DISORD, V21, P2150, DOI 10.1002/mds.21153
   Okubadejo NU, 2010, BMC NEUROL, V10, P0, DOI 10.1186/1471-2377-10-1
   Ondo WG, 2001, NEUROLOGY, V57, P1392, DOI 10.1212/WNL.57.8.1392
   Parkinson J, 2002, J NEUROPSYCH CLIN N, V14, P223, DOI 10.1176/appi.neuropsych.14.2.223
   Patel NP, 2010, BMC PUBLIC HEALTH, V10, P0, DOI 10.1186/1471-2458-10-475
   Rochester L, 2010, MOVEMENT DISORD, V25, P906, DOI 10.1002/mds.22978
   Smith MC, 1997, J AM GERIATR SOC, V45, P194, DOI 10.1111/j.1532-5415.1997.tb04506.x
   Tandberg E, 1999, MOVEMENT DISORD, V14, P922, DOI 10.1002/1531-8257(199911)14:6<922::AID-MDS1003>3.0.CO;2-7
   Tandberg E, 1990, MOVEMENT DISORD, V5, P28
   Tran A, 2011, INT J HYPERTENS, V2011, P0, DOI 10.4061/2011/193719
   Trenkwalder C, 2011, MOVEMENT DISORD, V26, P644, DOI 10.1002/mds.23476
   Vanessa A, 2015, ARQNEUROPSIQUIARTR, V73903, P241
NR 40
TC 11
Z9 12
U1 0
U2 1
PU BMC
PI LONDON
PA CAMPUS, 4 CRINAN ST, LONDON N1 9XW, ENGLAND
SN 
EI 1471-2377
J9 BMC NEUROL
JI BMC Neurol.
PD AUG 22
PY 2019
VL 19
IS 1
BP 
EP 
DI 10.1186/s12883-019-1431-2
PG 6
WC Clinical Neurology
SC Neurosciences & Neurology
GA IT5SG
UT WOS:000482925400003
PM 31438888
DA 2024-02-03
ER

PT J
AU Palmeri, R
   Lo Buono, V
   Bonanno, L
   Sorbera, C
   Cimino, V
   Bramanti, P
   Di Lorenzo, G
   Marino, S
AF Palmeri, Rosanna
   Lo Buono, Viviana
   Bonanno, Lilla
   Sorbera, Chiara
   Cimino, Vincenzo
   Bramanti, Placido
   Di Lorenzo, Giuseppe
   Marino, Silvia
TI Potential predictors of quality of life in Parkinson's Disease: Sleep and mood disorders
SO JOURNAL OF CLINICAL NEUROSCIENCE
LA English
DT Article
DE Parkinson's Disease; Non-motor symptoms; Sleep disturbances; Excessive daytime sleepiness; Depression; Anxiety; Quality of life
ID excessive daytime sleepiness; depression; insomnia; symptoms; onset
AB Sleep Disturbances are a non motor symptom very common in Parkinson's Disease characterized by insomnia, worse quality of sleep and Excessive Daytime Sleepiness. Several factors have been associated with these disorders, especially neuropsychiatric symptoms, such as anxiety and depression. The aim of the study was to investigate the relationship between sleep quality and mood disorders and the effects on Quality of Life in Parkinson's Disease patients. We have enrolled 48 Parkinson's Disease patients divided in two group according to their quality of sleep. All of them completed standardized questionnaires such as Beck Depression Inventory, Hamilton Anxiety Rating Scale, Parkinson Disease Questionnaire, Epworth Sleepiness Scale, Pittsburgh Sleep Quality Index. Inter-group analysis showed a significant difference among two groups in anxiety, depression, excessive daytime sleepiness and quality of sleep. Sleep problems, excessive daytime sleepiness, depressive and anxiety symptoms are frequent in PD patients and are significantly associated each other. (C) 2019 Elsevier Ltd. All rights reserved.
C1 [Palmeri, Rosanna; Lo Buono, Viviana; Bonanno, Lilla; Sorbera, Chiara; Cimino, Vincenzo; Bramanti, Placido; Di Lorenzo, Giuseppe; Marino, Silvia] IRCCS Ctr Neurolesi Bonino Pulejo, SS 113 Via Palermo, I-98124 Messina, Italy.
C3 IRCCS Bonino Pulejo
RP Lo Buono, V (corresponding author), IRCCS Ctr Neurolesi Bonino Pulejo, SS 113 Via Palermo, I-98124 Messina, Italy.
EM viv.lobuono@gmail.com
CR Abd Allah E. S., 2014, J NURSING ED PRACTIC, V4, P52, DOI 10.5430/JNEP.V4N8P52
   BECK AT, 1961, ARCH GEN PSYCHIAT, V4, P561, DOI 10.1001/archpsyc.1961.01710120031004
   BUYSSE DJ, 1989, PSYCHIAT RES, V28, P193, DOI 10.1016/0165-1781(89)90047-4
   Chellappa SL, 2009, SLEEP MED, V10, P505, DOI 10.1016/j.sleep.2008.05.010
   Chen X, 2011, PROCEEDINGS OF THE FIFTH INTERNATIONAL SYMPOSIUM - THE DEVELOPMENT OF SMALL AND MEDIUM-SIZED ENTERPRISES, V0, P75
   Fahn S., 1987, RECENT DEV PARKINSON, V2, P959
   FOLSTEIN MF, 1975, J PSYCHIAT RES, V12, P189, DOI 10.1016/0022-3956(75)90026-6
   Galeoto G, 2018, NEUROL SCI, V39, P1903, DOI 10.1007/s10072-018-3524-x
   Gong Y, 2014, SLEEP MED, V15, P647, DOI 10.1016/j.sleep.2013.12.021
   Hamilton M, 1959, GROUP, V1, P10, DOI 10.1037/t02824-000
   HOEHN MM, 1967, NEUROLOGY, V17, P427, DOI 10.1212/WNL.17.5.427
   Hsu CH, 2016, J CLIN SLEEP MED, V12, P1059, DOI 10.5664/jcsm.5950
   Jaussent I, 2011, SLEEP, V34, P1103, DOI 10.5665/SLEEP.1170
   Jin L, 2019, J CLIN NEUROSCI, V0, P0
   JOHNS MW, 1991, SLEEP, V14, P540, DOI 10.1093/sleep/14.6.540
   Junho BT, 2018, ACTA NEUROL BELG, V118, P85, DOI 10.1007/s13760-017-0868-6
   Kay DB, 2018, BRAIN BEHAV, V8, P0, DOI 10.1002/brb3.967
   Kuhlman GD, 2019, PARKINSON RELATED DI, V0, P0
   MacFarlane J. G., 2011, PRINCIPLES PRACTICE, V0, P1422
   Malhotra RK, 2018, SLEEP MED CLIN, V13, P63, DOI 10.1016/j.jsmc.2017.09.006
   Pahwa R, 2010, AM J MANAG CARE, V16, P0
   Pandey S, 2016, CLIN NEUROL NEUROSUR, V148, P29, DOI 10.1016/j.clineuro.2016.06.014
   Rutten S, 2017, PARKINSONISM RELAT D, V39, P31, DOI 10.1016/j.parkreldis.2017.01.015
   Zhang P, 2016, BMC FAM PRACT, V17, P0, DOI 10.1186/s12875-016-0435-x
NR 24
TC 14
Z9 17
U1 2
U2 12
PU ELSEVIER SCI LTD
PI OXFORD
PA THE BOULEVARD, LANGFORD LANE, KIDLINGTON, OXFORD OX5 1GB, OXON, ENGLAND
SN 0967-5868
EI 1532-2653
J9 J CLIN NEUROSCI
JI J. Clin. Neurosci.
PD DEC 15
PY 2019
VL 70
IS 
BP 113
EP 117
DI 10.1016/j.jocn.2019.08.058
PG 5
WC Clinical Neurology; Neurosciences
SC Neurosciences & Neurology
GA JS5QM
UT WOS:000500360600020
PM 31421992
DA 2024-02-03
ER

PT J
AU Chang, CW
   Fan, JY
   Chang, BL
   Wu, YR
AF Chang, Chun-Wei
   Fan, Jun-Yu
   Chang, Bao-Luen
   Wu, Yih-Ru
TI Anxiety and Levodopa Equivalent Daily Dose Are Potential Predictors of Sleep Quality in Patients With Parkinson Disease in Taiwan
SO FRONTIERS IN NEUROLOGY
LA English
DT Article
DE sleep quality; Parkinson disease; anxiety; levodopa equivalent dose; working
ID nonmotor symptoms; double-blind; of-life; disorders; version; pramipexole; depression; rotigotine; insomnia; scale
AB Background and Purpose: Non-motor symptoms of Parkinson disease (PD) have a strong negative impact on the health-related quality of life (QoL) of patients with PD. Sleep disturbance is an important non-motor symptom because of its high prevalence. However, previous studies investigating the determinants of sleep quality in patients with PD have revealed inconsistent results. Our study evaluated the correlations between sleep quality in patients with PD and disease-related variables, medications used depression, anxiety, and QoL and identified the determinants of sleep disturbance in people with PD in Taiwan. Methods: A total of 134 patients with PD were recruited from the outpatient clinic. We examined the correlations between the Parkinson disease sleep scale-2 (PDSS-2) scores and different variables, namely the Unified Parkinson Disease Rating Scale, Parkinson disease questionnaire, Beck Depression Inventory, and Beck Anxiety Inventory (BAI). Logistic regression analysis was used to assess the potential predictive variables for sleep quality in patients with PD. Results: Among our participants, 47.8% were classified as poor sleepers (PDSS-2 = 15-60). Correlation analysis demonstrated that poor sleepers exhibited longer disease durations, higher levodopa equivalent daily doses (LEDDs), higher PD severity, more depression and anxiety symptoms, poorer QoL, more frequent unemployed status, higher hypnotics use, higher dependency for activities of daily living, more motor impairments, and more therapy-related complications. Logistic regression revealed that the LEDD was a significant predictive factor of sleep quality. Conclusion: Poor sleepers constituted approximately half of our patients with PD. The participants experienced more favorable sleep if they were currently working. Increased PD duration, severity, depression or anxiety symptoms, and doses of dopaminergic therapy were significantly associated with poor sleep quality. Continued working, attempts to treat comorbid anxiety or depression, and avoidance of overdosage of dopaminergic treatments may improve sleep quality in patients with PD.
C1 [Chang, Chun-Wei; Chang, Bao-Luen; Wu, Yih-Ru] Chang Gung Mem Hosp, Linkuo Med Ctr, Dept Neurol, Taoyuan, Taiwan.
   [Chang, Chun-Wei; Chang, Bao-Luen; Wu, Yih-Ru] Chang Gung Univ, Coll Med, Taoyuan, Taiwan.
   [Fan, Jun-Yu] Chang Gung Univ Sci & Technol, Dept Nursing, Taoyuan, Taiwan.
   [Fan, Jun-Yu] Linkou Chang Gung Mem Hosp, Dept Nursing, Taoyuan, Taiwan.
C3 Chang Gung Memorial Hospital; Chang Gung University; Chang Gung University of Science & Technology; Chang Gung Memorial Hospital
RP Wu, YR (corresponding author), Chang Gung Mem Hosp, Linkuo Med Ctr, Dept Neurol, Taoyuan, Taiwan.; Wu, YR (corresponding author), Chang Gung Univ, Coll Med, Taoyuan, Taiwan.
EM yihruwu@cgmh.org.tw
FU Chang Gung Memorial Hospital, Taipei, Taiwan [CMRPG3F1381, BMRP778]
CR Alatriste-Booth V, 2015, ARQ NEURO-PSIQUIAT, V73, P241, DOI 10.1590/0004-282X20140228
   Antonini A, 2012, J NEUROL, V259, P2621, DOI 10.1007/s00415-012-6557-8
   Arnaldi D, 2016, NEUROL SCI, V37, P283, DOI 10.1007/s10072-015-2409-5
   Breen DP, 2014, JAMA NEUROL, V71, P589, DOI 10.1001/jamaneurol.2014.65
   Chaudhuri KR, 2011, PARKINSONISM RELAT D, V17, P717, DOI 10.1016/j.parkreldis.2011.02.018
   Chaudhuri KR, 2009, PARKINSONISM RELAT D, V15, PS101, DOI 10.1016/S1353-8020(09)70845-4
   Chaudhuri KR, 2006, MOVEMENT DISORD, V21, P916, DOI 10.1002/mds.20844
   Che H. H., 2006, FORMOSAN JOURNAL OF MEDICINE, V10, P447, DOI 10.6320/FJM.2006.10
   Chen W, 2012, PARKINSONISM RELAT D, V18, P446, DOI 10.1016/j.parkreldis.2012.02.002
   Cholewa J, 2016, WORK, V54, P569, DOI 10.3233/WOR-162305
   Chung S, 2013, J CLIN SLEEP MED, V9, P1131, DOI 10.5664/jcsm.3150
   Dissanayaka NNW, 2011, J AFFECT DISORDERS, V132, P82, DOI 10.1016/j.jad.2011.01.021
   Duncan GW, 2014, MOVEMENT DISORD, V29, P195, DOI 10.1002/mds.25664
   FOLSTEIN MF, 1975, J PSYCHIAT RES, V12, P189, DOI 10.1016/0022-3956(75)90026-6
   Goetz CG, 2004, MOVEMENT DISORD, V19, P1020, DOI 10.1002/mds.20213
   Gustafsson H, 2015, J REHABIL MED, V47, P45, DOI 10.2340/16501977-1884
   Horváth K, 2014, J PARKINSON DIS, V4, P687, DOI 10.3233/JPD-140459
   HUGHES AJ, 1992, J NEUROL NEUROSUR PS, V55, P181, DOI 10.1136/jnnp.55.3.181
   Jasinska-Myga B, 2012, PARKINSONISM RELAT D, V18, P130, DOI 10.1016/j.parkreldis.2011.08.022
   Koerts J, 2016, PARKINSONISM RELAT D, V27, P9, DOI 10.1016/j.parkreldis.2016.03.017
   Kurtis MM, 2013, PARKINSONISM RELAT D, V19, P1152, DOI 10.1016/j.parkreldis.2013.07.026
   Lu M-L, 2002, TAIWAN J PSYCHIATRY, V16, P301, DOI 10.1016/J.YEBEH.2015.01.019
   Ma HI, 2005, QUAL LIFE RES, V14, P565, DOI 10.1007/s11136-004-0687-0
   Martikainen KK, 2006, MOVEMENT DISORD, V21, P2187, DOI 10.1002/mds.21171
   Mayberg H S, 1995, ADV NEUROL, V65, P49
   Neikrug AB, 2013, J CLIN SLEEP MED, V9, P1119, DOI 10.5664/jcsm.3148
   Pahwa R, 2007, NEUROLOGY, V68, P1108, DOI 10.1212/01.wnl.0000258660.74391.c1
   Paus S, 2003, MOVEMENT DISORD, V18, P659, DOI 10.1002/mds.10417
   Pellecchia MT, 2012, NEUROL SCI, V33, P689, DOI 10.1007/s10072-012-1112-z
   Pierantozzi M, 2016, SLEEP MED, V21, P140, DOI 10.1016/j.sleep.2016.01.016
   Poewe WH, 2007, LANCET NEUROL, V6, P513, DOI 10.1016/S1474-4422(07)70108-4
   Ramaker C, 2002, MOVEMENT DISORD, V17, P867, DOI 10.1002/mds.10248
   Ratti PL, 2015, PARKINSONISM RELAT D, V21, P1323, DOI 10.1016/j.parkreldis.2015.09.025
   Reuter I, 1999, ACTA NEUROL SCAND, V100, P163
   Sasai T, 2012, TOHOKU J EXP MED, V226, P177, DOI 10.1620/tjem.226.177
   Schrag A, 2000, J NEUROL NEUROSUR PS, V69, P308, DOI 10.1136/jnnp.69.3.308
   Starkstein S, 2011, MOVEMENT DISORD, V26, P2239, DOI 10.1002/mds.23836
   Suzuki K, 2015, ACTA NEUROL SCAND, V131, P426, DOI 10.1111/ane.12347
   Suzuki K, 2012, J NEUROL SCI, V318, P76, DOI 10.1016/j.jns.2012.03.022
   Tholfsen LK, 2017, NEUROLOGY, V88, P352, DOI 10.1212/WNL.0000000000003540
   Timpka J, 2017, ACTA NEUROL SCAND, V135, P332, DOI 10.1111/ane.12602
   Tomlinson CL, 2010, MOVEMENT DISORD, V25, P2649, DOI 10.1002/mds.23429
   Trenkwalder C, 2011, MOVEMENT DISORD, V26, P644, DOI 10.1002/mds.23476
   Trenkwalder C, 2011, MOVEMENT DISORD, V26, P90, DOI 10.1002/mds.23441
   Valko PO, 2014, PLOS ONE, V9, P0, DOI 10.1371/journal.pone.0100828
   Wang Y, 2017, SLEEP BREATH, V21, P319, DOI 10.1007/s11325-016-1414-0
   Weiner WJ, 2001, PARKINSONISM RELAT D, V7, P115, DOI 10.1016/S1353-8020(00)00031-6
   Wolters EC, 2006, J NEURAL TRANSM-SUPP, V0, P309
NR 48
TC 10
Z9 10
U1 2
U2 5
PU FRONTIERS MEDIA SA
PI LAUSANNE
PA AVENUE DU TRIBUNAL FEDERAL 34, LAUSANNE, CH-1015, SWITZERLAND
SN 1664-2295
EI 
J9 FRONT NEUROL
JI Front. Neurol.
PD APR 16
PY 2019
VL 10
IS 
BP 
EP 
DI 10.3389/fneur.2019.00340
PG 8
WC Clinical Neurology; Neurosciences
SC Neurosciences & Neurology
GA HU1YG
UT WOS:000465067100001
PM 31040814
DA 2024-02-03
ER

PT J
AU Xu, D
   Han, SC
   Wang, J
   Feng, J
AF Xu, Duo
   Han, Shunchang
   Wang, Jue
   Feng, Juan
TI Relationship between Lower Urinary Tract Dysfunction and Clinical Features in Chinese Parkinson's Disease Patients
SO PARKINSONS DISEASE
LA English
DT Article
ID sleep behavior disorder; overactive bladder; rem-sleep; symptoms; progression; dopamine; pathophysiology; incontinence; association; inhibition
AB Background. Lower urinary tract (LUT) dysfunction is very common in Parkinson's disease (PD) patients. However, the number of studies conducted on LUT dysfunction and its related factors in Chinese PD patients is very limited, and there is no international consensus concerning the results. Methods. This cross-sectional study enrolled 100 Chinese PD patients. The patients were classified based on their overactive bladder symptom score (OABSS) and then assigned to either a PD with overactive bladder (PD-OAB) group or a PD with no overactive bladder (PD-NOAB) group. A binary logistic regression analysis was performed to identify the accompanying factors for overactive bladder (OAB). Next, correlations between the OABSS and patient sex, age, age of onset, disease duration, MDS-UPDRS-III, H-Y stage, PD subtype, treatment, education, and nonmotor symptoms were analyzed to identify factors correlated with LUT dysfunction. Results. Eighty nine (89%) of the PD patients suffered from LUT dysfunction, and OAB was diagnosed in 45 (45%) of those PD patients. The most common lower urinary tract (LUT) symptom in the PD patients was nighttime frequency (86%), followed by urgency (50%), urge incontinence (34%), and daytime frequency (17%). Patients in the PD-OAB group had an older age and age of onset, were at a more advanced Hoehn-Yahr stage, and had more severe motor symptoms and nonmotor symptoms, including worse cognition, and a greater incidence of REM sleep behavior disorder (RBD). A binary logistic regression analysis showed that a lower Frontal Assessment Battery (FAB) score, higher H-Y stage, and RBD accompanied with a higher prevalence of OAB in PD patients. A multiple linear regression analysis showed that the OABSS was significantly influenced by the FAB score, H-Y stage, RBD, and age. Conclusions. The FAB score, H-Y stage, and RBD are accompanying factors for OAB. A higher OABSS in PD patients was related to a lower FAB score for frontal lobe executive dysfunction, a higher H-Y stage for severity of motor disorders, RBD, and an older age.
C1 [Xu, Duo; Han, Shunchang; Wang, Jue; Feng, Juan] China Med Univ, Affiliated Hosp, Shengjing Hosp, Dept Neurol, 36 Sanhao St, Shenyang 110004, Liaoning, Peoples R China.
C3 China Medical University
RP Feng, J (corresponding author), China Med Univ, Affiliated Hosp, Shengjing Hosp, Dept Neurol, 36 Sanhao St, Shenyang 110004, Liaoning, Peoples R China.
EM cmuxuduo@163.com; 18940259874@163.com; wjw_999@126.com; cmufengjuan99@163.com
CR Andersson KE, 2000, UROLOGY, V55, P51, DOI 10.1016/S0090-4295(99)00495-1
   Araki I, 2000, J NEUROL NEUROSUR PS, V68, P429, DOI 10.1136/jnnp.68.4.429
   Benli E, 2016, TURK J MED SCI, V46, P1665, DOI 10.3906/sag-1507-148
   Boeve BF, 2007, BRAIN, V130, P2770, DOI 10.1093/brain/awm056
   Braak H, 2003, NEUROBIOL AGING, V24, P197, DOI 10.1016/S0197-4580(02)00065-9
   Brusa L, 2007, NEUROLOGY, V68, P1455, DOI 10.1212/01.wnl.0000260605.12506.86
   Campos-Sousa RN, 2003, ARQ NEURO-PSIQUIAT, V61, P359, DOI 10.1590/S0004-282X2003000300007
   Dubois B, 2000, NEUROLOGY, V55, P1621, DOI 10.1212/WNL.55.11.1621
   Goetz CG, 2007, MOVEMENT DISORD, V22, P41, DOI 10.1002/mds.21198
   Gratwicke J, 2015, BRAIN, V138, P1454, DOI 10.1093/brain/awv104
   GRAY R, 1995, AGE AGEING, V24, P499, DOI 10.1093/ageing/24.6.499
   Griffiths D, 2008, NEUROUROL URODYNAM, V27, P466, DOI 10.1002/nau.20549
   Haruta H, 2013, CLIN AUTON RES, V23, P85, DOI 10.1007/s10286-013-0187-9
   HOEHN MM, 1967, NEUROLOGY, V17, P427, DOI 10.1212/WNL.17.5.427
   Homma Y, 2006, UROLOGY, V68, P318, DOI 10.1016/j.urology.2006.02.042
   Homma Y, 2011, UROLOGY, V77, P60, DOI 10.1016/j.urology.2010.06.044
   HUGHES AJ, 1992, J NEUROL NEUROSUR PS, V55, P181, DOI 10.1136/jnnp.55.3.181
   Iacovelli E, 2010, MOVEMENT DISORD, V25, P1203, DOI 10.1002/mds.23093
   Jost WH, 2013, J NEURAL TRANSM, V120, P587, DOI 10.1007/s00702-012-0914-8
   Kitta T, 2006, J UROLOGY, V175, P994, DOI 10.1016/S0022-5347(05)00324-1
   Liu Z, 2015, INT UROL NEPHROL, V47, P751, DOI 10.1007/s11255-015-0951-y
   Mito Y, 2016, J NEUROL SCI, V365, P147, DOI 10.1016/j.jns.2016.04.031
   Mure H, 2011, NEUROIMAGE, V54, P1244, DOI 10.1016/j.neuroimage.2010.09.028
   Nasreddine ZS, 2005, J AM GERIATR SOC, V53, P695, DOI 10.1111/j.1532-5415.2005.53221.x
   Ogawa T, 2017, NAT REV UROL, V14, P79, DOI 10.1038/nrurol.2016.254
   Picillo M, 2017, EUR J NEUROL, V24, P788, DOI 10.1111/ene.13290
   Rana AQ, 2015, NEUROL RES, V37, P563, DOI 10.1179/1743132815Y.0000000010
   Reese J, 2014, J PHARMACOL EXP THER, V349, P402, DOI 10.1124/jpet.113.211557
   Rolland AS, 2009, J NEUROCHEM, V110, P1321, DOI 10.1111/j.1471-4159.2009.06220.x
   Romenets SR, 2012, PARKINSONISM RELAT D, V18, P54, DOI 10.1016/j.parkreldis.2011.08.013
   Sakakibara R, 2001, J NEUROL SCI, V187, P55, DOI 10.1016/S0022-510X(01)00521-4
   Sakakibara R, 2018, CLIN AUTON RES, V28, P83, DOI 10.1007/s10286-017-0480-0
   Sakakibara R, 2014, INT J UROL, V21, P638, DOI 10.1111/iju.12421
   Svenningsson P, 2013, NEUROPSYCHIATRIC AND COGNITIVE CHANGES IN PARKINSONS DISEASE AND RELATED MOVEMENT DISORDERS: DIAGNOSIS AND MANAGEMENT, V0, PP109, DOI 10.1111/luts.12018
   Tkaczynska Z, 2017, J NEURAL TRANSM, V124, P543, DOI 10.1007/s00702-017-1690-2
   TOMBAUGH TN, 1992, J AM GERIATR SOC, V40, P922, DOI 10.1111/j.1532-5415.1992.tb01992.x
   Winge K, 2005, EUR J NEUROL, V12, P842, DOI 10.1111/j.1468-1331.2005.01087.x
   Yamamoto T, 2010, NEUROSCI LETT, V473, P42, DOI 10.1016/j.neulet.2010.02.015
   YOSHIMURA N, 1992, NEUROUROL URODYNAM, V11, P535, DOI 10.1002/nau.1930110509
   Zhang SS, 2016, NEUROL RES, V38, P434, DOI 10.1080/01616412.2016.1139320
   Zoetmulder M, 2016, J CLIN SLEEP MED, V12, P895, DOI 10.5664/jcsm.5896
NR 43
TC 9
Z9 10
U1 0
U2 1
PU HINDAWI LTD
PI LONDON
PA ADAM HOUSE, 3RD FLR, 1 FITZROY SQ, LONDON, W1T 5HF, ENGLAND
SN 2090-8083
EI 2042-0080
J9 PARKINSONS DIS-US
JI Parkinsons Dis.
PD JUN 15
PY 2019
VL 2019
IS 
BP 
EP 
DI 10.1155/2019/6820937
PG 7
WC Clinical Neurology
SC Neurosciences & Neurology
GA HP5GP
UT WOS:000461705900001
PM 30949327
DA 2024-02-03
ER

PT J
AU Bhidayasiri, R
   Phokaewvarangkul, O
   Sringean, J
   Martinez-Martin, P
   Anan, C
   Kantachadvanich, N
   Chaudhuri, KR
   Hattori, N
AF Bhidayasiri, Roongroj
   Phokaewvarangkul, Onanong
   Sringean, Jirada
   Martinez-Martin, Pablo
   Anan, Chanawat
   Kantachadvanich, Nitinan
   Chaudhuri, K. Ray
   Hattori, Nobutaka
TI Evaluation of nocturnal hypokinesia in Parkinson's disease using a novel patient/proxy questionnaire and correlations with objective monitoring
SO PARKINSONISM & RELATED DISORDERS
LA English
DT Article
DE Nocturnal hypokinesia; Questionnaire; Parkinson's disease; Wearable sensors
ID nonmotor symptoms; sleep; quality
AB Background: Nocturnal hypokinesia is a decreased ability to perform sufficient axial rotation and/or trunk flexion to turn in or get out of bed. Currently, there are no validated questionnaires specifically to assess nocturnal hypokinesia in PD patients. Objective: To develop and validate a questionnaire to assess PD patients' problems associated with turning or getting out of bed. Methods: The nocturnal hypokinesia questionnaire (NHQ) consists of 10 items, completed independently by patients and their caregivers. For validation, 76 patient-caregiver pairs completed the questionnaire and validity, agreement levels, and internal consistency assessed. In addition, 76 healthy couples served as controls. The NHQ and Modified Parkinson's Disease Sleep Scale (PDSS-2) were compared and 25 random patients-caregiver pairs were also assessed with objective night-time monitoring. Results: Patient and caregiver scores showed a high level of agreement (Infra-class correlation: 0.84) with high internal consistency (KR-20 coefficient of 0.73 for patients and 0.69 for caregivers). No significant difference between the mean total NHQ scores as rated by patients and caregivers was observed. Mean NHQ scores from patients and caregivers were significantly higher than healthy controls (p < 0.001). Moderate correlations were found between the NHQ and PDSS-2 (r = 0.32, p = 0.004), and with objective monitoring (Number of turns: r = -0.41, p = 0.04, Degree of turn: r = -0.44, p = 0.02). Conclusion: The NHQ is a reliable instrument to identify symptoms of nocturnal hypokinesia amongst PD patients. Strong patient-caregiver agreement supports the use of proxy evaluation by caregivers when patient's information is unobtainable.
C1 [Bhidayasiri, Roongroj; Phokaewvarangkul, Onanong; Sringean, Jirada; Anan, Chanawat; Kantachadvanich, Nitinan] Chulalongkorn Univ, Fac Med, Dept Med, Chulalongkorn Ctr Excellence Parkinsons Dis & Rel, Bangkok 10330, Thailand.
   [Bhidayasiri, Roongroj; Phokaewvarangkul, Onanong; Sringean, Jirada; Anan, Chanawat; Kantachadvanich, Nitinan] King Chulalongkorn Mem Hosp, Thai Red Cross Soc, Bangkok 10330, Thailand.
   [Bhidayasiri, Roongroj; Hattori, Nobutaka] Juntendo Univ, Dept Neurol, Tokyo, Japan.
   [Martinez-Martin, Pablo] Carlos III Inst Hlth, Natl Ctr Epidemiol, Madrid, Spain.
   [Martinez-Martin, Pablo] Carlos III Inst Hlth, CIBERNAD, Madrid, Spain.
   [Chaudhuri, K. Ray] Kings Coll Hosp London, Natl Parkinson Fdn, Ctr Excellence, London, England.
C3 Chulalongkorn University; Chulalongkorn University; Thai Red Cross Society; Juntendo University; Instituto de Salud Carlos III; Instituto de Salud Carlos III; King's College Hospital NHS Foundation Trust; King's College Hospital
RP Bhidayasiri, R (corresponding author), Chulalongkorn Univ Hosp, Chulalongkorn Ctr Excellence Parkinsons Dis & Rel, 1873 Rama 4 Rd, Bangkok 10330, Thailand.
EM rbh@chulapd.org
FU International Research Network grant of the Thailand Research Fund [IRN59W0005]; Chulalongkorn Academic Advancement Fund into Its 2nd Century Project of Chulalongkorn University; Center of Excellence grant of Chulalongkorn University; Grant for International Research Integration, Chula Research Scholar, Rachadapiseksomphot Endowment Fund [CU-GRS-60-09-30-04]
CR Bhidayasiri R, 2018, PARKINSONISM RELAT D, V50, P10, DOI 10.1016/j.parkreldis.2018.01.008
   Bhidayasiri R, 2016, J REHABIL RES DEV, V53, P487, DOI 10.1682/JRRD.2015.04.0062
   Bhidayasiri R, 2016, PARKINSONISM RELAT D, V22, PS127, DOI 10.1016/j.parkreldis.2015.09.049
   Bhidayasiri R, 2014, J NEURAL TRANSM, V121, PS59, DOI 10.1007/s00702-014-1199-x
   Gallagher DA, 2010, MOVEMENT DISORD, V25, P2493, DOI 10.1002/mds.23394
   Högl B, 2010, MOVEMENT DISORD, V25, P2704, DOI 10.1002/mds.23190
   Louter M, 2012, J AM GERIATR SOC, V60, P1104, DOI 10.1111/j.1532-5415.2012.03966.x
   Martínez-Martín P, 2004, MOVEMENT DISORD, V19, P312, DOI 10.1002/mds.10656
   Shulman LM, 2002, PARKINSONISM RELAT D, V8, P193, DOI 10.1016/S1353-8020(01)00015-3
   Sringean J, 2016, PARKINSONISM RELAT D, V23, P10, DOI 10.1016/j.parkreldis.2015.11.003
   Stocchi F, 1998, J NEUROL, V245, PS15, DOI 10.1007/PL00007731
   Trenkwalder C, 2011, MOVEMENT DISORD, V26, P644, DOI 10.1002/mds.23476
NR 12
TC 11
Z9 12
U1 1
U2 2
PU ELSEVIER SCI LTD
PI OXFORD
PA THE BOULEVARD, LANGFORD LANE, KIDLINGTON, OXFORD OX5 1GB, OXON, ENGLAND
SN 1353-8020
EI 1873-5126
J9 PARKINSONISM RELAT D
JI Parkinsonism Relat. Disord.
PD APR 15
PY 2019
VL 61
IS 
BP 219
EP 223
DI 10.1016/j.parkreldis.2018.09.023
PG 5
WC Clinical Neurology
SC Neurosciences & Neurology
GA HZ3AM
UT WOS:000468719900039
PM 30314847
DA 2024-02-03
ER

PT J
AU Hwang, SR
   Hwang, SW
   Chen, JC
   Hwang, JH
AF Hwang, Shang-Rung
   Hwang, Sheng-Wei
   Chen, Jin-Cherng
   Hwang, Juen-Haur
TI Association of periodic limb movements during sleep and Parkinson disease A retrospective clinical study
SO MEDICINE
LA English
DT Article
DE periodic limb movements during sleep; Parkinson disease; polysomnography
ID restless legs syndrome; disorders; apnea; risk
AB Both of periodic limb movements during sleep (PLMS) and Parkinson disease (PD) were related with dopaminergic system dysfunction. We aimed to investigate the detailed association of PLMS severity and PD. Clinical and overnight polysomnographic data of 2230 adults older than 40 from a community hospital between November 2011 and June 2017 in Taiwan were collected retrospectively. The association of PLMS severity and PD was analyzed by Fisher exact test, univariate, and multivariate logistic regression. The mean age was 55.6 years old (standard deviation=9.8, range=40-91) for all subjects. There were 2205 subjects without PD and 25 subjects with PD in this study. The distribution of PLMS severity was not significantly different between subjects without PD and with PD (Fischer exact test, P=.215). Also, PLMS was not significantly associated with PD using univariate and multivariate logistic regression. The PLMS severity was not associated with PD.
C1 [Hwang, Shang-Rung] Taichung Girls Senior High Sch, Taichung, Taiwan.
   [Hwang, Sheng-Wei] Da Yeh Jr High Sch, Taichung, Taiwan.
   [Chen, Jin-Cherng] Dalin Tzu Chi Hosp, Buddhist Tzu Chi Med Fdn, Dept Neurosurg, Chiayi, Taiwan.
   [Chen, Jin-Cherng; Hwang, Juen-Haur] Tzu Chi Univ, Sch Med, Hualien, Taiwan.
   [Hwang, Juen-Haur] Dalin Tzu Chi Hosp, Buddhist Tzu Chi Med Fdn, Dept Otolaryngol Head & Neck Surg, 2 Minsheng Rd, Chiayi 62247, Taiwan.
   [Hwang, Juen-Haur] China Med Univ, China Med Univ Hosp, Dept Med Res, Taichung, Taiwan.
C3 Buddhist Tzu Chi General Hospital; Dalin Tzu Chi Hospital; Tzu Chi University; Buddhist Tzu Chi General Hospital; Dalin Tzu Chi Hospital; China Medical University Taiwan; China Medical University Hospital - Taiwan
RP Hwang, JH (corresponding author), Dalin Tzu Chi Hosp, Buddhist Tzu Chi Med Fdn, Dept Otolaryngol Head & Neck Surg, 2 Minsheng Rd, Chiayi 62247, Taiwan.
EM g120796@tzuchi.com.tw
CR Aurora RN, 2012, SLEEP, V35, P1039, DOI 10.5665/sleep.1988
   Barone P, 2004, NEUROLOGY, V63, PS35, DOI 10.1212/WNL.63.8_suppl_3.S35
   Chen JC, 2015, J SLEEP RES, V24, P432, DOI 10.1111/jsr.12289
   Comella CL, 2007, MOVEMENT DISORD, V22, PS367, DOI 10.1002/mds.21682
   Drakatos P, 2016, J CLIN SLEEP MED, V12, P195, DOI 10.5664/jcsm.5484
   Gaenslen A, 2014, EUR J NEUROL, V21, P766, DOI 10.1111/ene.12382
   Gottlieb DJ, 2017, SLEEP MED, V31, P10, DOI 10.1016/j.sleep.2016.08.008
   Greene N, 2014, EUR J NEUROL, V21, P1168, DOI 10.1111/ene.12450
   Huang TC, 2019, J SLEEP RES, V28, P0, DOI 10.1111/jsr.12720
   Hwang JH, 2012, J NUTR HEALTH AGING, V16, P252, DOI 10.1007/s12603-011-0078-5
   Hwang JH, 2015, AUDIOL NEURO-OTOL, V20, P322, DOI 10.1159/000381934
   Hwang JH, 2013, PLOS ONE, V8, P0, DOI 10.1371/journal.pone.0058215
   Hwang JH, 2012, NEUROBIOL AGING, V33, P1920, DOI 10.1016/j.neurobiolaging.2011.10.012
   Hwang JH, 2011, J NUTR SCI VITAMINOL, V57, P186, DOI 10.3177/jnsv.57.186
   Hwang JH, 2011, LARYNGOSCOPE, V121, P361, DOI 10.1002/lary.21283
   Jauregui-Barrutia A, 2010, REV NEUROLOGIA, V50, P0
   Kendzerska T, 2017, SLEEP, V40, P0, DOI 10.1093/sleep/zsx013
   Kowal SL, 2013, MOVEMENT DISORD, V28, P311, DOI 10.1002/mds.25292
   Mwenge GB, 2018, ACTA CLIN BELG, V73, P191, DOI 10.1080/17843286.2017.1405137
   Plante DT, 2014, SLEEP MED REV, V18, P425, DOI 10.1016/j.smrv.2014.02.004
   Poewe W, 2017, NAT REV DIS PRIMERS, V3, P0, DOI 10.1038/nrdp.2017.13
   Reutens S, 2005, INT REV PSYCHIATR, V17, P283, DOI 10.1080/09540260500104557
   Salas RE, 2010, CLIN CHEST MED, V31, P383, DOI 10.1016/j.ccm.2010.02.006
   Thorpy MJ, 2005, NEUROL CLIN, V23, P1187, DOI 10.1016/j.ncl.2005.05.001
   Trotti Lynn Marie, 2017, CONTINUUM (MINNEAP MINN), V23, P1005, DOI 10.1212/CON.0000000000000488
NR 26
TC 2
Z9 3
U1 0
U2 1
PU LIPPINCOTT WILLIAMS & WILKINS
PI PHILADELPHIA
PA TWO COMMERCE SQ, 2001 MARKET ST, PHILADELPHIA, PA 19103 USA
SN 0025-7974
EI 1536-5964
J9 MEDICINE
JI Medicine (Baltimore)
PD DEC 15
PY 2019
VL 98
IS 51
BP 
EP 
DI 10.1097/MD.0000000000018444
PG 4
WC Medicine, General & Internal
SC General & Internal Medicine
GA KI6KR
UT WOS:000511458900074
PM 31861016
DA 2024-02-03
ER

PT J
AU Yan, YY
   Lei, K
   Li, YY
   Liu, XF
   Chang, Y
AF Yan, Ya-yun
   Lei, Ke
   Li, Yuan-yuan
   Liu, Xiu-feng
   Chang, Ying
TI The correlation between possible RBD and cognitive function in Parkinson's disease patients in China
SO ANNALS OF CLINICAL AND TRANSLATIONAL NEUROLOGY
LA English
DT Article
ID sleep behavior disorder; diagnostic-criteria; impairment; dementia; dopamine; alzheimers; symptoms; deficits; nucleus; risk
AB Objective Cognitive impairment is an important symptom of Parkinson's disease (PD) and seriously affects patients' quality of life and prognosis. However, its cause is still uncertain. In about one-third of patients, PD is associated with rapid eye movement sleep behavior disorder (RBD), which is an independent risk factor for PD-associated dementia; but whether or not it relates to the cognitive function of patients with nondemented PD is still controversial. Methods The data from 89 enrolled PD patients were retrospectively analyzed. The RBD Questionnaire Hong-Kong (RBD-HK) was used to diagnose possible RBD (pRBD). There are 46 patients with possible RBD (the PD-pRBD) and 43 without (the PD-npRBD). PD disease severity, neuropsychological function, overall cognitive function, and various cognitive functions were assessed. Results There were significant between-group differences in scores on the Montreal Cognitive Assessment (MoCA), Mini-Mental State Examination (MMSE), Digit Symbol Test (DST), Trail Making Test-A (TMT-A)-Time, TMT-Trail Making Test-B (TMT-B)-Time, Stroop Color-word Test, Clock Drawing Test (CDT), Boston Naming Test (BNT), Verbal Fluency Test (fruit), etc. (P < 0.05). Interpretation Patients in the PD-pRBD group had more cognitive impairment.
C1 [Yan, Ya-yun; Li, Yuan-yuan; Liu, Xiu-feng; Chang, Ying] Jilin Univ, China Japan Union Hosp, Dept Neurol, Xian Tai St 126, Changchun 130033, Jilin, Peoples R China.
   [Lei, Ke] Weinan Ctr Hosp, Dept Neurol, Weinan 714000, Peoples R China.
C3 Jilin University
RP Chang, Y (corresponding author), Jilin Univ, China Japan Union Hosp, Dept Neurol, Xian Tai St 126, Changchun 130033, Jilin, Peoples R China.
EM changy@jlu.edu.cn
FU International cooperation project of Jilin provincial science and Technology Department grant [20170414021GH]
CR Aarsland D, 2010, NEUROLOGY, V75, P1062, DOI 10.1212/WNL.0b013e3181f39d0e
   Albin RL, 2000, NEUROLOGY, V55, P1410, DOI 10.1212/WNL.55.9.1410
   Brück A, 2004, J NEUROL NEUROSUR PS, V75, P1467, DOI 10.1136/jnnp.2003.031237
   Bugalho P, 2011, J NEUROL, V258, P50, DOI 10.1007/s00415-010-5679-0
   CANDY JM, 1983, J NEUROL SCI, V59, P277, DOI 10.1016/0022-510X(83)90045-X
   Caselli RJ, 2006, SLEEP, V29, P927, DOI 10.1093/sleep/29.7.927
   CASH R, 1987, NEUROLOGY, V37, P42, DOI 10.1212/WNL.37.1.42
   Chahine LM, 2016, PARKINSONISM RELAT D, V27, P102, DOI 10.1016/j.parkreldis.2016.03.006
   Cohen OS, 2007, COGN BEHAV NEUROL, V20, P68, DOI 10.1097/WNN.0b013e3180335f8e
   Dubois B, 1997, J NEUROL, V244, P2, DOI 10.1007/pl00007725
   DUBOIS B, 1987, ANN NEUROL, V22, P26, DOI 10.1002/ana.410220108
   Eisensehr I, 2000, BRAIN, V123, P1155, DOI 10.1093/brain/123.6.1155
   Eisensehr I, 2003, SLEEP, V26, P507, DOI 10.1093/sleep/26.5.507
   Emre M, 2007, MOVEMENT DISORD, V22, P1689, DOI 10.1002/mds.21507
   Erro R, 2012, J NEUROL, V259, P1808, DOI 10.1007/s00415-011-6407-0
   Gagnon JF, 2009, ANN NEUROL, V66, P39, DOI 10.1002/ana.21680
   Gagnon JF, 2004, NEUROLOGY, V62, P401, DOI 10.1212/01.WNL.0000106460.34682.E9
   Gasca-Salas C, 2014, J PARKINSON DIS, V4, P677, DOI 10.3233/JPD-140398
   Gong Y, 2014, SLEEP MED, V15, P647, DOI 10.1016/j.sleep.2013.12.021
   Huang CR, 2007, NEUROIMAGE, V34, P714, DOI 10.1016/j.neuroimage.2006.09.003
   Lavault S, 2010, J NEUROL, V257, P1154, DOI 10.1007/s00415-010-5482-y
   Li SX, 2010, SLEEP MED, V11, P43, DOI 10.1016/j.sleep.2009.06.008
   Litvan I, 2012, MOVEMENT DISORD, V27, P349, DOI 10.1002/mds.24893
   MANN DMA, 1983, CLIN NEUROPATHOL, V2, P1
   Marques A, 2010, J NEUROL, V257, P383, DOI 10.1007/s00415-009-5328-7
   Massicotte-Marquez J, 2008, NEUROLOGY, V70, P1250, DOI 10.1212/01.wnl.0000286943.79593.a6
   Mazza S, 2006, NEUROLOGY, V67, P1618, DOI 10.1212/01.wnl.0000242879.39415.49
   NAKANO I, 1984, ANN NEUROL, V15, P415, DOI 10.1002/ana.410150503
   Nomura T, 2013, SLEEP MED, V14, P131, DOI 10.1016/j.sleep.2012.10.011
   PERRY EK, 1993, ALZ DIS ASSOC DIS, V7, P69, DOI 10.1097/00002093-199307020-00002
   Plomhause L, 2013, SLEEP MED, V14, P1035, DOI 10.1016/j.sleep.2013.04.018
   Postuma RB, 2012, MOVEMENT DISORD, V27, P720, DOI 10.1002/mds.24939
   RINNE JO, 1989, ANN NEUROL, V26, P47, DOI 10.1002/ana.410260107
   SCATTON B, 1983, BRAIN RES, V275, P321, DOI 10.1016/0006-8993(83)90993-9
   Schenck CH, 1996, NEUROLOGY, V46, P388, DOI 10.1212/WNL.46.2.388
   Sinforiani E, 2006, MOVEMENT DISORD, V21, P462, DOI 10.1002/mds.20719
   Sixel-Döring F, 2011, NEUROLOGY, V77, P1048, DOI 10.1212/WNL.0b013e31822e560e
   Uc EY, 2009, NEUROLOGY, V73, P1469, DOI 10.1212/WNL.0b013e3181bf992f
   Vendette M, 2007, NEUROLOGY, V69, P1843, DOI 10.1212/01.wnl.0000278114.14096.74
   Wang G, 2010, PARKINSONISM RELAT D, V16, P695, DOI 10.1016/j.parkreldis.2010.08.013
   Zhang JR, 2016, CHINESE MED J-PEKING, V129, P379, DOI 10.4103/0366-6999.176077
NR 41
TC 13
Z9 14
U1 0
U2 5
PU WILEY
PI HOBOKEN
PA 111 RIVER ST, HOBOKEN 07030-5774, NJ USA
SN 2328-9503
EI 
J9 ANN CLIN TRANSL NEUR
JI Ann. Clin. Transl. Neurol.
PD MAY 15
PY 2019
VL 6
IS 5
BP 848
EP 853
DI 10.1002/acn3.747
PG 6
WC Clinical Neurology; Neurosciences
SC Neurosciences & Neurology
GA HZ1SZ
UT WOS:000468630000003
PM 31139682
DA 2024-02-03
ER

PT J
AU Iyer, V
   Vo, Q
   Mell, A
   Chinniah, S
   Zenerovitz, A
   Venkiteswaran, K
   Kunselman, AR
   Fang, JD
   Subramanian, T
AF Iyer, Vishakh
   Quynh Vo
   Mell, Anthony
   Chinniah, Siven
   Zenerovitz, Ashley
   Venkiteswaran, Kala
   Kunselman, Allen R.
   Fang, Jidong
   Subramanian, Thyagarajan
TI Acute levodopa dosing around-the-clock ameliorates REM sleep without atonia in hemiparkinsonian rats
SO NPJ PARKINSONS DISEASE
LA English
DT Article
ID eye-movement sleep; pedunculopontine tegmental nucleus; levodopa/carbidopa intestinal gel; extracellular dopamine levels; nigra pars reticulata; quality-of-life; parkinsons-disease; behavior disorder; substantia-nigra; motor complications
AB Rapid-eye-movement (REM) sleep without atonia (RSWA), a marker of REM sleep behavior disorder (RBD), is frequently comorbid with Parkinson's disease (PD). Although rodent models are commonly used for studying PD, the neurobiological and behavioral correlates of RBD remain poorly understood. Therefore, we developed a behavior-based criteria to identify RSWA in the hemiparkinsonian rat model of PD. Video recordings of rats were analyzed, to develop a criteria consisting of behavioral signs that occurred during polysomnographically confirmed epochs of sleep-wake stages. The sleep-slouch, a postural shift of the body or head caused only by gravity, was identified as a unique behavioral sign of REM sleep onset and was altered in hemiparkinsonian rats during RSWA. There was a significant correlation between the behavior-based criteria and polysomnograms for all sleep-wake stages in control but not hemiparkinsonian rats indicating a deterioration of sleep-wake architecture in parkinsonism. We then tested the efficacy of levodopa in ameliorating RSWA using intermittent and around-the-clock (ATC) dosing regimens. ATC levodopa dosing at 4 mg/kg for 48 h caused a significant reduction of RSWA as measured by polysomnography and the behavioral-based criteria along with an amelioration of forelimb motor deficits. Our findings show that the phenomenological correlates of RSWA can be reliably characterized in the hemiparkinsonian rat model. ATC levodopa administration ameliorates RSWA in this model without deleterious consequences to the overall sleep-wake architecture and therapeutic benefits for parkinsonian motor deficits. These findings suggest that further study may allow for the application of a similar approach to treat RBD in PD patients.
C1 [Iyer, Vishakh] Indiana Univ, Dept Psychol & Brain Sci, Program Neurosci, Bloomington, IN USA.
   [Quynh Vo] West Virginia Univ, Sch Med, Dept Neurol, Morgantown, WV 26506 USA.
   [Mell, Anthony; Chinniah, Siven; Zenerovitz, Ashley; Venkiteswaran, Kala; Subramanian, Thyagarajan] Penn State Univ, Coll Med, Dept Neurol & Neural & Behav Sci, Hershey, PA 17033 USA.
   [Kunselman, Allen R.] Penn State Univ, Coll Med, Dept Publ Hlth Sci, Hershey, PA USA.
   [Fang, Jidong] Penn State Univ, Coll Med, Dept Psychiat, Hershey, PA USA.
C3 Indiana University System; Indiana University Bloomington; West Virginia University; Pennsylvania Commonwealth System of Higher Education (PCSHE); Pennsylvania State University; Penn State Health; Pennsylvania Commonwealth System of Higher Education (PCSHE); Pennsylvania State University; Penn State Health; Pennsylvania Commonwealth System of Higher Education (PCSHE); Pennsylvania State University; Penn State Health
RP Subramanian, T (corresponding author), Penn State Univ, Coll Med, Dept Neurol & Neural & Behav Sci, Hershey, PA 17033 USA.
EM tsubram@yahoo.com
FU National Institutes of Health National Institute of Neurological Disorders and Stroke (NINDS) [R01NS42402]; National Center for Complementary and Alternative Medicine (NCCAM) [R21AT001607]; Health Resources and Services Administration [DIBTH0632]; Grace Woodward Fund; Anne M and Phillip Gladfelter III Foundation; Pennsylvania Tobacco Settlement Funds Biomedical Research Grant; Barsumian Trust; American Parkinson's Disease Association; Penn State University
CR Abbott RD, 2005, NEUROLOGY, V65, P1442, DOI 10.1212/01.wnl.0000183056.89590.0d
   ABERCROMBIE M, 1946, ANAT REC, V94, P239, DOI 10.1002/ar.1090940210
   Albin RL, 2000, NEUROLOGY, V55, P1410, DOI 10.1212/WNL.55.9.1410
   Arnaldi D, 2015, NEUROBIOL AGING, V36, P3300, DOI 10.1016/j.neurobiolaging.2015.08.025
   Aurora RN, 2010, J CLIN SLEEP MED, V6, P85
   Baier PC, 2006, EXP BRAIN RES, V169, P283, DOI 10.1007/s00221-005-0343-0
   Barraud Q, 2009, EXP NEUROL, V219, P574, DOI 10.1016/j.expneurol.2009.07.019
   Ben V, 2000, LIFE SCI, V67, P1549, DOI 10.1016/S0024-3205(00)00751-7
   BERGMANN BM, 1987, SLEEP, V10, P1
   Boeve BF, 2007, BRAIN, V130, P2770, DOI 10.1093/brain/awm056
   Boissard R, 2002, EUR J NEUROSCI, V16, P1959, DOI 10.1046/j.1460-9568.2002.02257.x
   CAMPBELL SS, 1984, NEUROSCI BIOBEHAV R, V8, P269, DOI 10.1016/0149-7634(84)90054-X
   Chaudhuri KR, 2012, EUR J NEUROL, V19, P105, DOI 10.1111/j.1468-1331.2011.03442.x
   Chaudhuri KR, 2009, LANCET NEUROL, V8, P464, DOI 10.1016/S1474-4422(09)70068-7
   Chaudhuri KR, 2002, EUR J NEUROL, V9, P40, DOI 10.1046/j.1468-1331.9.s3.5.x
   Chen JJ, 2009, PHARMACOTHERAPY, V29, P1452, DOI 10.1592/phco.29.12.1452
   Cho JR, 2017, NEURON, V94, P1205, DOI 10.1016/j.neuron.2017.05.020
   Claassen DO, 2010, NEUROLOGY, V75, P494, DOI 10.1212/WNL.0b013e3181ec7fac
   Clément O, 2011, SLEEP, V34, P419, DOI 10.1093/sleep/34.4.419
   Cruse B, 2018, NPJ PARKINSON DIS, V4, P0, DOI 10.1038/s41531-018-0070-4
   De Cock VC, 2008, NAT CLIN PRACT NEURO, V4, P254, DOI 10.1038/ncpneuro0775
   De Cock VC, 2007, BRAIN, V130, P450, DOI 10.1093/brain/awl363
   DELONG MR, 1990, TRENDS NEUROSCI, V13, P281, DOI 10.1016/0166-2236(90)90110-V
   Di Stefano A, 2004, J CONTROL RELEASE, V99, P293, DOI 10.1016/j.jconrel.2004.07.010
   Ekimova IV, 2016, J EVOL BIOCHEM PHYS+, V52, P463, DOI 10.1134/S1234567816060057
   Ferini-Strambi L, 2000, CLIN NEUROPHYSIOL, V111, PS136, DOI 10.1016/S1388-2457(00)00414-4
   Fifel K, 2016, SLEEP MED REV, V25, P95, DOI 10.1016/j.smrv.2015.02.005
   GANDOLFO G, 1988, INT J BIOMED COMPUT, V23, P83, DOI 10.1016/0020-7101(88)90066-9
   Garcia SV, 2017, BRAIN, V140, P414, DOI 10.1093/brain/aww310
   Garcia-Borreguero D, 2003, SLEEP MED REV, V7, P115, DOI 10.1053/smrv.2002.0229
   Gilmour TP, 2011, BRAIN, V134, P3276, DOI 10.1093/brain/awr226
   Gilmour TP, 2010, NEUROSCI LETT, V469, P97, DOI 10.1016/j.neulet.2009.11.052
   GOTTESMANN C, 1977, BRAIN RES, V132, P562, DOI 10.1016/0006-8993(77)90205-0
   Gravotta L, 2011, J MOL NEUROSCI, V45, P162, DOI 10.1007/s12031-011-9520-8
   HUTSON PH, 1984, J NEUROCHEM, V43, P291, DOI 10.1111/j.1471-4159.1984.tb06713.x
   INGLIS WL, 1995, PROG NEUROBIOL, V47, P1, DOI 10.1016/0301-0082(95)00013-L
   Iranzo A, 2006, LANCET NEUROL, V5, P572, DOI 10.1016/S1474-4422(06)70476-8
   Jonkers N, 2001, J NEURAL TRANSM, V108, P559, DOI 10.1007/s007020170056
   Khan MA, 2017, DIGEST DIS SCI, V62, P35, DOI 10.1007/s10620-016-4373-1
   Kim YE, 2014, PARKINSONISM RELAT D, V20, P1081, DOI 10.1016/j.parkreldis.2014.03.022
   Krenzer M, 2013, J NEURAL TRANSM, V120, P683, DOI 10.1007/s00702-012-0965-x
   Kudo T, 2011, EXP NEUROL, V232, P66, DOI 10.1016/j.expneurol.2011.08.003
   LAIHINEN A, 1987, ACTA NEUROL SCAND, V76, P64, DOI 10.1111/j.1600-0404.1987.tb03546.x
   Larsen JP, 2001, CNS DRUGS, V15, P267, DOI 10.2165/00023210-200115040-00002
   Lee JE, 2010, PARKINSONISM RELAT D, V16, P105, DOI 10.1016/j.parkreldis.2009.08.005
   LEEMAN AL, 1987, BRIT J CLIN PHARMACO, V24, P637, DOI 10.1111/j.1365-2125.1987.tb03223.x
   LEES AJ, 1988, CLIN NEUROPHARMACOL, V11, P512, DOI 10.1097/00002826-198812000-00004
   Lieu CA, 2010, PARKINSONISM RELAT D, V16, P458, DOI 10.1016/j.parkreldis.2010.04.015
   Lima MMS, 2007, PLOS ONE, V2, P0, DOI 10.1371/journal.pone.0000513
   Lindgren HS, 2010, J NEUROCHEM, V112, P1465, DOI 10.1111/j.1471-4159.2009.06556.x
   Low PS, 2008, P NATL ACAD SCI USA, V105, P9081, DOI 10.1073/pnas.0703452105
   Luppi P. H, 1900, P35, V0, P0, DOI DOI 10.1007/978-3-7091-1631-9
   Maetzler W, 2009, LANCET NEUROL, V8, P1158, DOI 10.1016/S1474-4422(09)70291-1
   Martinez-Martin P, 2011, J NEUROL SCI, V310, P12, DOI 10.1016/j.jns.2011.05.006
   McDowell K, 2012, NEUROBIOL DIS, V46, P597, DOI 10.1016/j.nbd.2011.12.040
   McDowell KA, 2010, EXP NEUROL, V226, P84, DOI 10.1016/j.expneurol.2010.08.005
   Medcalf P, 2005, AGE AGEING, V34, P435, DOI 10.1093/ageing/afi157
   Metman LV, 2001, CLIN NEUROPHARMACOL, V24, P163, DOI 10.1097/00002826-200105000-00008
   Mulas G, 2016, EXP NEUROL, V286, P83, DOI 10.1016/j.expneurol.2016.09.013
   Nakashima M, 1996, BIOL PHARM BULL, V19, P988
   NEUHAUS HU, 1978, ELECTROEN CLIN NEURO, V44, P115, DOI 10.1016/0013-4694(78)90112-8
   NUNES GP, 1994, BRAIN RES BULL, V34, P453, DOI 10.1016/0361-9230(94)90018-3
   Nutt JG, 2000, TRENDS NEUROSCI, V23, PS109, DOI 10.1016/S1471-1931(00)00029-X
   Obeso JA, 2000, ANN NEUROL, V47, P0
   Olanow CW, 2014, LANCET NEUROL, V13, P141, DOI 10.1016/S1474-4422(13)70293-X
   Olanow CW, 2000, NEUROLOGY, V55, P0
   Olson EJ, 2000, BRAIN, V123, P331, DOI 10.1093/brain/123.2.331
   Pahwa R, 2007, NEUROLOGY, V68, P1108, DOI 10.1212/01.wnl.0000258660.74391.c1
   Postuma RB, 2013, SLEEP MED, V14, P763, DOI 10.1016/j.sleep.2012.09.001
   Vo Q, 2014, PARKINSONS DIS-US, V2014, P0, DOI 10.1155/2014/852965
   Rascol O, 2015, MOVEMENT DISORD, V30, P1451, DOI 10.1002/mds.26362
   Ricciardi L, 2016, MOVEMENT DISORD, V31, P597, DOI 10.1002/mds.26564
   Robert C, 1999, J NEUROSCI METH, V88, P111, DOI 10.1016/S0165-0270(99)00027-8
   Rolinski M, 2014, J NEUROL NEUROSUR PS, V85, P560, DOI 10.1136/jnnp-2013-306104
   RUIGT GSF, 1989, ELECTROEN CLIN NEURO, V73, P52, DOI 10.1016/0013-4694(89)90019-9
   Saponjic Jasna, 2011, GLAS SRPSKA AKADEMIJA NAUKA I UMETNOSTI ODELJENJE MEDITSINSKIKH NAUKA, V417, P85
   SARRE S, 1992, J CHROMATOGR-BIOMED, V575, P207, DOI 10.1016/0378-4347(92)80147-I
   Shen H, 2003, TOHOKU J EXP MED, V199, P149, DOI 10.1620/tjem.199.149
   Silvani A, 2017, SLEEP, V40, P0, DOI 10.1093/sleep/zsx029
   Sixel-Döring F, 2011, J CLIN SLEEP MED, V7, P75
   Sommerauer M, 2014, PARKINSONISM RELAT D, V20, P460, DOI 10.1016/j.parkreldis.2014.01.005
   Takakusaki K, 2004, NEUROSCIENCE, V124, P207, DOI 10.1016/j.neuroscience.2003.10.028
   Tan A, 1996, MOVEMENT DISORD, V11, P214, DOI 10.1002/mds.870110216
   Tandberg E, 1998, MOVEMENT DISORD, V13, P895, DOI 10.1002/mds.870130606
   Trotti LM, 2014, NEUROTHERAPEUTICS, V11, P68, DOI 10.1007/s13311-013-0236-z
   TUFIK S, 1978, PHARMACOLOGY, V16, P98, DOI 10.1159/000136753
   TUFIK S, 1981, PSYCHOPHARMACOLOGY, V72, P257, DOI 10.1007/BF00431826
   UNGERSTEDT U, 1970, BRAIN RESEARCH, V24, P485, DOI 10.1016/0006-8993(70)90187-3
   UNGERSTEDT U, 1981, CHEM NEUROTRANSMISSI, V0, P481
   Wang Y, 2016, J CLIN SLEEP MED, V12, P1403, DOI 10.5664/jcsm.6200
   Wichmann T, 1996, CURR OPIN NEUROBIOL, V6, P751, DOI 10.1016/S0959-4388(96)80024-9
   WINSON J, 1976, ELECTROEN CLIN NEURO, V41, P179, DOI 10.1016/0013-4694(76)90044-4
   Woodlee MT, 2005, EXP NEUROL, V191, P310, DOI 10.1016/j.expneurol.2004.09.005
   Yi PL, 2007, SLEEP, V30, P413, DOI 10.1093/sleep/30.4.413
   Zibetti M, 2013, ACTA NEUROL SCAND, V127, Pe28, DOI 10.1111/ane.12075
NR 95
TC 6
Z9 8
U1 0
U2 3
PU NATURE PORTFOLIO
PI BERLIN
PA HEIDELBERGER PLATZ 3, BERLIN, 14197, GERMANY
SN 
EI 2373-8057
J9 NPJ PARKINSONS DIS
JI npj Parkinsons Dis.
PD NOV 29
PY 2019
VL 5
IS 
BP 
EP 
DI 10.1038/s41531-019-0096-2
PG 11
WC Neurosciences
SC Neurosciences & Neurology
GA JT7HW
UT WOS:000501157800001
PM 31815176
DA 2024-02-03
ER

PT J
AU Baumann, CR
AF Baumann, Christian R.
TI Sleep-wake and circadian disturbances in Parkinson disease: a short clinical guide
SO JOURNAL OF NEURAL TRANSMISSION
LA English
DT Review
DE Parkinson disease; Sleep-wake disorders; Circadian disorders; Non-motor symptoms
ID excessive daytime sleepiness; restless legs syndrome; behavior disorder; rem-sleep; risk-factors; therapy; insomnia; neurodegeneration; dysfunction; emergence
AB Sleep-wake and circadian disturbances are very frequent and often troublesome symptoms in patients suffering from Parkinson disease. Therefore, a concept for the evaluation and therapy of such disturbances must be considered and implemented by all physicians involved in Parkinson care. The present review shall offer a short and condensed guide for the clinician. It summarizes the epidemiology of sleep-wake and circadian disturbances in Parkinson disease, sheds some light into translational studies forwarding knowledge about underlying pathophysiological concepts, and discusses diagnostic approaches and current therapeutic recommendations, albeit the latter being mostly based on insufficient evidence. As most treatments for Parkinson-related sleep-wake disturbances are still off-label, we need more prospective randomized trials for being able to optimize and personalize treatment for every single patient.
C1 [Baumann, Christian R.] Univ Zurich, Univ Hosp Zurich, Dept Neurol, Frauenklin Str 26, CH-8091 Zurich, Switzerland.
C3 University of Zurich; University Zurich Hospital
RP Baumann, CR (corresponding author), Univ Zurich, Univ Hosp Zurich, Dept Neurol, Frauenklin Str 26, CH-8091 Zurich, Switzerland.
EM christian.baumann@usz.ch
CR Amara AW, 2017, CURR TREAT OPTION NE, V19, P0, DOI 10.1007/s11940-017-0461-6
   Bassetti Claudio L, 2018, FRONT NEUROL NEUROSCI, V41, P104, DOI 10.1159/000478914
   Baumann-Vogel H, 2017, SLEEP, V40, P0, DOI 10.1093/sleep/zsx033
   Bliwise DL, 2013, PARKINSONISM RELAT D, V19, P101, DOI 10.1016/j.parkreldis.2012.08.003
   Breen DP, 2014, JAMA NEUROL, V71, P589, DOI 10.1001/jamaneurol.2014.65
   Breen DP, 2013, J NEUROL NEUROSUR PS, V84, P233, DOI 10.1136/jnnp-2012-304097
   Büchele F, 2018, JAMA NEUROL, V75, P114, DOI 10.1001/jamaneurol.2017.3171
   Chahine LM, 2011, PARKINSONISM RELAT D, V17, P208, DOI 10.1016/j.parkreldis.2010.11.017
   Chahine LM, 2017, SLEEP MED REV, V35, P33, DOI 10.1016/j.smrv.2016.08.001
   Chiaro G, 2018, CLIN AUTON RES, V28, P519, DOI 10.1007/s10286-017-0460-4
   De Cock VC, 2007, BRAIN, V130, P450, DOI 10.1093/brain/awl363
   De Cock VC, 2014, PLOS ONE, V9, P0, DOI 10.1371/journal.pone.0107278
   De Pablo-Fernández E, 2018, JAMA NEUROL, V75, P1008, DOI 10.1001/jamaneurol.2018.0640
   Galbiati A, 2019, SLEEP MED REV, V43, P37, DOI 10.1016/j.smrv.2018.09.008
   Gallea C, 2017, MOVEMENT DISORD, V32, P693, DOI 10.1002/mds.26923
   Garcia SV, 2017, BRAIN, V140, P414, DOI 10.1093/brain/aww310
   Garcia-Borreguero D, 2016, SLEEP MED, V21, P1, DOI 10.1016/j.sleep.2016.01.017
   Gjerstad MD, 2007, J NEUROL NEUROSUR PS, V78, P476, DOI 10.1136/jnnp.2006.100370
   Gjerstad MD, 2011, NEUROLOGY, V77, P1941, DOI 10.1212/WNL.0b013e31823a0cc8
   Hackius M, 2016, J NEUROSCI, V36, P11795, DOI 10.1523/JNEUROSCI.2546-16.2016
   Haschka D, 2019, MOVEMENT DISORD, V34, P114, DOI 10.1002/mds.27482
   Högl B, 2018, NAT REV NEUROL, V14, P40, DOI 10.1038/nrneurol.2017.157
   Humbert M, 2017, NPJ PARKINSONS DIS, V3, P0, DOI 10.1038/s41531-017-0027-z
   Iranzo A, 2014, PLOS ONE, V9, P0, DOI 10.1371/journal.pone.0089741
   Iranzo A, 2013, LANCET NEUROL, V12, P443, DOI 10.1016/S1474-4422(13)70056-5
   Jozwiak N, 2017, SLEEP, V40, P0, DOI 10.1093/sleep/zsx101
   Kedia S, 2004, NEUROLOGY, V63, P2410, DOI 10.1212/01.WNL.0000147288.26029.B8
   LEES AJ, 1988, CLIN NEUROPHARMACOL, V11, P512, DOI 10.1097/00002826-198812000-00004
   Mantovani S, 2018, J SLEEP RES, V27, P0, DOI 10.1111/jsr.12673
   Marinus J, 2003, SLEEP, V26, P1049, DOI 10.1093/sleep/26.8.1049
   McGrane IR, 2015, SLEEP MED, V16, P19, DOI 10.1016/j.sleep.2014.09.011
   Musiek ES, 2016, SCIENCE, V354, P1004, DOI 10.1126/science.aah4968
   Neikrug AB, 2012, SLEEP MED REV, V16, P415, DOI 10.1016/j.smrv.2011.08.004
   Ohayon MM, 2010, SLEEP MED, V11, P941, DOI 10.1016/j.sleep.2010.02.016
   Ortuño-Lizarán I, 2018, ACTA NEUROPATHOL COM, V6, P0, DOI 10.1186/s40478-018-0596-z
   Pagano G, 2018, NEUROLOGY, V91, PE894, DOI 10.1212/WNL.0000000000006134
   Patel Shnehal, 2017, J CLIN MOV DISORD, V4, P16, DOI 10.1186/s40734-017-0062-2
   Postuma RB, 2015, ANN NEUROL, V77, P830, DOI 10.1002/ana.24385
   Postuma Ronald B, 2012, MOV DISORD, V27, P913, DOI 10.1002/mds.25037
   Postuma RB, 2012, MOVEMENT DISORD, V27, P617, DOI 10.1002/mds.24996
   Rodrigues TM, 2016, PARKINSONISM RELAT D, V27, P25, DOI 10.1016/j.parkreldis.2016.03.002
   Romenets SR, 2013, PARKINSONISM RELAT D, V19, P670, DOI 10.1016/j.parkreldis.2013.03.003
   Schenck CH, 2013, SLEEP MED, V14, P795, DOI 10.1016/j.sleep.2013.02.016
   Schenck CH, 1996, NEUROLOGY, V46, P388, DOI 10.1212/WNL.46.2.388
   Schrempf W, 2018, EUR J NEUROL, V25, P672, DOI 10.1111/ene.13567
   Seppi K, 2011, MOVEMENT DISORD, V26, PS42, DOI 10.1002/mds.23884
   Sharma VD, 2018, FRONT NEUROL, V9, P0, DOI 10.3389/fneur.2018.00697
   Thannickal TC, 2007, BRAIN, V130, P1586, DOI 10.1093/brain/awm097
   Tholfsen LK, 2017, NEUROLOGY, V88, P352, DOI 10.1212/WNL.0000000000003540
   Trenkwalder C, 2011, MOVEMENT DISORD, V26, P644, DOI 10.1002/mds.23476
   Trenkwalder C, 2011, MOVEMENT DISORD, V26, P90, DOI 10.1002/mds.23441
   Valadas JS, 2018, NEURON, V98, P1155, DOI 10.1016/j.neuron.2018.05.022
   Valko PO, 2010, EUR J NEUROL, V17, P1428, DOI 10.1111/j.1468-1331.2010.03063.x
   Verbaan D, 2010, MOVEMENT DISORD, V25, P2142, DOI 10.1002/mds.23241
   Videnovic A, 2017, JAMA NEUROL, V74, P411, DOI 10.1001/jamaneurol.2016.5192
   Videnovic A, 2014, JAMA NEUROL, V71, P463, DOI 10.1001/jamaneurol.2013.6239
   Ylikoski A, 2015, NEUROL SCI, V36, P2003, DOI 10.1007/s10072-015-2288-9
NR 57
TC 6
Z9 7
U1 0
U2 5
PU SPRINGER WIEN
PI WIEN
PA SACHSENPLATZ 4-6, PO BOX 89, A-1201 WIEN, AUSTRIA
SN 0300-9564
EI 1435-1463
J9 J NEURAL TRANSM
JI J. Neural Transm.
PD JUL 15
PY 2019
VL 126
IS 7
BP 863
EP 869
DI 10.1007/s00702-019-02039-3
PG 7
WC Clinical Neurology; Neurosciences
SC Neurosciences & Neurology
GA IJ4BY
UT WOS:000475850700006
PM 31256256
DA 2024-02-03
ER

PT J
AU Fei, L
   Zhou, D
   Ding, ZT
AF Fei, Lu
   Zhou, Dao
   Ding, Zheng-Tong
TI The efficacy and safety of rotigotine transdermal patch for the treatment of sleep disorders in Parkinson's disease: a meta-analysis
SO SLEEP MEDICINE
LA English
DT Article
DE Rotigotine transdermal patch; Sleep disorders; Efficacy and safety; Parkinson's disease; Meta-analysis
ID double-blind; symptoms; placebo
AB Objectives: Sleep disturbances are one of the most common non-motor symptoms in Parkinson's disease (PD), and more frequently in advancing stage, almost 67-78.6% of PD patients experience some form of sleep disturbance [1-3]. Our objective is to conduct a meta-analysis of randomized controlled trials to demonstrate the efficacy and safety of rotigotine (RTG) transdermal patch for the treatment of sleep disorder in PD. Methods: RevMan5.3 from the Cochrane Library was used to conduct a meta-analysis, primary outcome measure was score of sleep scale in Parkinson's Disease, the mean change in scores of each subscale was treated as a continuous variable and the weighted mean difference (WMD) was calculated as the difference between the mean scale of sleep score in the treatment and control groups. Results: A total of five studies were included, and primary outcome measured by "PDSS" or "PDSS-2" score revealed a significant improvement in RTG treated patients compared to control [WMD: -6.66, 95% CI: (-8.54, -4.79), p < 0.0001], after the removal of two articles with high heterogeneity, the meta-analysis conclusion remained robust to methodological changes [WMD -3.90, 95% CI (-6.11, -1.69), p = 0.0005] and distinctly decreased heterogeneity was shown in the final result (I-2 = 7%). Conclusions: As for the safety of RTG, it is well tolerated and safe [WMD: 1.68, 95% CI: (1.33, 2.13), p < 0.0001], application site reaction and nausea are among the most frequent side effects. (C) 2019 Elsevier B.V. All rights reserved.
C1 [Fei, Lu; Ding, Zheng-Tong] Fudan Univ, Huashan Hosp, Dept & Inst Neurol, 12 Wulumuqi Zhong Rd, Shanghai 200040, Peoples R China.
   [Zhou, Dao] Zhuzhou Cent Hosp, Dept & Inst Neurol, 116 Chanijiang Nan Rd, Zhuzhou 412007, Hunan, Peoples R China.
C3 Fudan University
RP Ding, ZT (corresponding author), Fudan Univ, Huashan Hosp, Dept & Inst Neurol, 12 Wulumuqi Zhong Rd, Shanghai 200040, Peoples R China.
EM fifilu666@163.com; zdaxx106@163.com; zhtding@hotmail.com
CR [Anonymous], 1900, DOI 10.10161.PARKRELDIS.2017.08.010 DOI 10.10161.PARKRELDIS.2017.08.010, V0, P0
   [Anonymous], 2001, PARKINSONISM RELAT D, V0, P0
   Antonini A, 2015, EUR J NEUROL, V22, P1402, DOI 10.1111/ene.12757
   Antonini A, 2016, MOVEMENT DISORD, V31, P530, DOI 10.1002/mds.26528
   Colosimo C, 2010, J NEUROL, V257, P5, DOI 10.1007/s00415-009-5255-7
   Giladi N, 2007, MOVEMENT DISORD, V22, P2398, DOI 10.1002/mds.21741
   Hauser RA, 2016, BMC NEUROL, V16, P0, DOI 10.1186/s12883-016-0610-7
   Higgins J.P.T., 2011, BMJ, V343, P1, DOI 10.1136/bmj.d5928
   Khedr EM, 2013, CLIN NEUROL NEUROSUR, V115, P673, DOI 10.1016/j.clineuro.2012.07.032
   LeWitt PA, 2007, NEUROLOGY, V68, P1262, DOI 10.1212/01.wnl.0000259516.61938.bb
   Mizuno Y, 2014, PARKINSONISM RELAT D, V20, P1388, DOI 10.1016/j.parkreldis.2014.10.005
   Pierantozzi M, 2016, SLEEP MED, V21, P140, DOI 10.1016/j.sleep.2016.01.016
   Poewe WH, 2007, LANCET NEUROL, V6, P513, DOI 10.1016/S1474-4422(07)70108-4
   Scheller D, 2009, N-S ARCH PHARMACOL, V379, P73, DOI 10.1007/s00210-008-0341-4
   Swick TJ, 2014, EUR NEUROL, V71, P140, DOI 10.1159/000355019
   Watts RL, 2007, NEUROLOGY, V68, P272, DOI 10.1212/01.wnl.0000252355.79284.22
NR 20
TC 5
Z9 6
U1 0
U2 12
PU ELSEVIER
PI AMSTERDAM
PA RADARWEG 29, 1043 NX AMSTERDAM, NETHERLANDS
SN 1389-9457
EI 1878-5506
J9 SLEEP MED
JI Sleep Med.
PD SEP 15
PY 2019
VL 61
IS 
BP 19
EP 25
DI 10.1016/j.sleep.2019.05.002
PG 7
WC Clinical Neurology
SC Neurosciences & Neurology
GA IU9OW
UT WOS:000483911300004
PM 31272824
DA 2024-02-03
ER

PT J
AU De Cock, VC
AF De Cock, Valerie Cochen
TI Therapies for Restless Legs in Parkinson's Disease
SO CURRENT TREATMENT OPTIONS IN NEUROLOGY
LA English
DT Review
DE Restless legs syndrome; Periodic limb movements; Parkinson's disease; Dopamine agonists; Alpha-2-delta ligands; Opioids; Iron; Deep brain stimulation
ID syndrome/willis-ekbom disease; release oxycodone-naloxone; deep brain-stimulation; double-blind; gabapentin enacarbil; subthalamic stimulation; receptor expression; augmentation; pregabalin; prevalence
AB Purpose of reviewThe aim of this article was to review the options and particularities of the treatment of restless legs syndrome (RLS) in Parkinson's disease (PD).Recent findingsRLS is more frequent in PD than in the general population. Even if these two disorders share some specificity (dopa-sensitivity), they also differ in many features (iron load, genetic profile, dopaminergic cell count), resulting in different adaptations of the treatment. Only one study has specifically explored and demonstrated the efficacy of a treatment (rotigotine) in RLS with PD, constraining us to treat RLS with PD by analogy as idiopathic RLS in the other cases. However, arrangements linked to the peculiar population and pathology of PD are required.SummaryThe treatment of RLS in PD consists in adaptation of dopaminergic treatment and introduction of alpha-2-delta ligands and, in refractory cases, of opioids or deep brain stimulation. Iron deficiency should probably not be compensated.
C1 [De Cock, Valerie Cochen] Beau Soleil Clin, Sleep & Neurol Unit, 119 Ave Lodeve, F-34070 Montpellier, France.
   [De Cock, Valerie Cochen] Univ Montpellier, EuroMov, Montpellier, France.
C3 Beau Soleil Clinic; Universite de Montpellier; Universite de Montpellier
RP De Cock, VC (corresponding author), Beau Soleil Clin, Sleep & Neurol Unit, 119 Ave Lodeve, F-34070 Montpellier, France.; De Cock, VC (corresponding author), Univ Montpellier, EuroMov, Montpellier, France.
EM valerie.cochen@gmail.com
CR Allen R, 2010, SLEEP MED, V11, P512, DOI 10.1016/j.sleep.2010.03.003
   Allen RP, 2014, SLEEP MED, V15, P860, DOI 10.1016/j.sleep.2014.03.025
   Allen RP, 2014, NEW ENGL J MED, V370, P621, DOI 10.1056/NEJMoa1303646
   Allen RP, 2005, ARCH INTERN MED, V165, P1286, DOI 10.1001/archinte.165.11.1286
   Benabid AL, 2009, LANCET NEUROL, V8, P67, DOI 10.1016/S1474-4422(08)70291-6
   Bhalsing K, 2013, PARKINSONISM RELAT D, V19, P426, DOI 10.1016/j.parkreldis.2012.12.005
   Bogan RK, 2010, MAYO CLIN PROC, V85, P512, DOI 10.4065/mcp.2009.0700
   Carlos K, 2017, COCHRANE DB SYST REV, V0, P0, DOI DOI 10.1002/14651858.CD006939.pub2
   Chahine LM, 2011, PARKINSONISM RELAT D, V17, P208, DOI 10.1016/j.parkreldis.2010.11.017
   Chokroverty S, 2015, SLEEP MED, V16, P1304, DOI 10.1016/j.sleep.2015.08.005
   Connor JR, 2009, BRAIN, V132, P2403, DOI 10.1093/brain/awp125
   Connor JR, 2004, NEUROLOGY, V62, P1563, DOI 10.1212/01.WNL.0000123251.60485.AC
   Connor JR, 2003, NEUROLOGY, V61, P304, DOI 10.1212/01.WNL.0000078887.16593.12
   De Cock VC, 2014, PLOS ONE, V9, P0, DOI 10.1371/journal.pone.0107278
   De Cock VC, 2012, MOVEMENT DISORD, V27, P743, DOI 10.1002/mds.24969
   de la Fuente-Fernández- R, 2002, TRENDS NEUROSCI, V25, P302, DOI 10.1016/S0166-2236(02)02181-1
   de la Fuente-Fernández R, 2001, SCIENCE, V293, P1164, DOI 10.1126/science.1060937
   Driver-Dunckley E, 2006, MOVEMENT DISORD, V21, P1287, DOI 10.1002/mds.20911
   Earley CJ, 2006, SLEEP MED, V7, P592, DOI 10.1016/j.sleep.2006.05.011
   Earley CJ, 2014, SLEEP MED, V15, P1288, DOI 10.1016/j.sleep.2014.05.009
   Erol C, 2009, CLIN NEUROL NEUROSUR, V111, P397, DOI 10.1016/j.clineuro.2008.11.015
   Fereshtehnejad SM, 2015, ACTA NEUROL SCAND, V131, P211, DOI 10.1111/ane.12307
   Fujishiro H, 2014, PSYCHOGERIATRICS, V14, P132, DOI 10.1111/psyg.12043
   Fulda S, 2008, BRAIN, V131, P902, DOI 10.1093/brain/awm244
   Gan-Or Z, 2015, PARKINSONISM RELAT D, V21, P582, DOI 10.1016/j.parkreldis.2015.03.010
   Garcia-Borreguero D, 2010, NEUROLOGY, V74, P1897, DOI 10.1212/WNL.0b013e3181e1ce73
   Garcia-Borreguero D, 2002, NEUROLOGY, V48, P82
   Garcia-Borreguero D, 2016, SLEEP MED, V21, P1, DOI 10.1016/j.sleep.2016.01.017
   Garcia-Borregueroa D, 2006, SLEEP MED REV, V10, P153, DOI 10.1016/j.smrv.2006.01.001
   Grolez G, 2015, BMC NEUROL, V15, P0, DOI 10.1186/s12883-015-0331-3
   HUGHES AJ, 1992, J NEUROL NEUROSUR PS, V55, P181, DOI 10.1136/jnnp.55.3.181
   Iftikhar IH, 2017, EUR J NEUROL, V24, P1446, DOI 10.1111/ene.13449
   Inoue Y, 2013, CURR MED RES OPIN, V29, P13, DOI 10.1185/03007995.2012.746217
   Jost WH, 2019, EXPERT OPIN PHARMACO, V10, P1
   Kedia S, 2004, NEUROLOGY, V63, P2410, DOI 10.1212/01.WNL.0000147288.26029.B8
   Kim JM, 2015, BMC NEUROL, V15, P0, DOI 10.1186/s12883-015-0267-7
   Klepitskaya O, 2017, MOVEMENT DISORD, V91, P0
   Kushida CA, 2009, NEUROLOGY, V72, P439, DOI 10.1212/01.wnl.0000341770.91926.cc
   Kushida CA, 2009, SLEEP, V32, P159, DOI 10.1093/sleep/32.2.159
   Lal R, 2012, CLIN NEUROPHARMACOL, V35, P165, DOI 10.1097/WNF.0b013e318259eac8
   Lee DO, 2011, J CLIN SLEEP MED, V7, P279, DOI 10.5664/JCSM.1074
   Letticri CJ, 2009, CHEST, V135, P74, DOI 10.1378/chest.08-1665
   Loddo G, 2017, FRONT NEUROL, V8, P0, DOI 10.3389/fneur.2017.00042
   Marques A, 2015, SLEEP MED, V16, P583, DOI 10.1016/j.sleep.2014.11.020
   Montplaisir J, 1997, MOVEMENT DISORD, V12, P61, DOI 10.1002/mds.870120111
   Okun MS, 2005, MOVEMENT DISORD, V20, P500, DOI 10.1002/mds.20349
   Pagonabarraga J, 2015, PARKINSONS DIS, V2015, P1315
   Parsons B, 2016, J PAIN RES, V9, P779, DOI 10.2147/JPR.S102696
   Peralta CM, 2009, MOVEMENT DISORD, V24, P2076, DOI 10.1002/mds.22694
   Lloret SP, 2009, CLIN NEUROPHARMACOL, V32, P353, DOI 10.1097/WNF.0b013e3181a9eb1b
   Perez-Lloret S, 2012, J CLIN PSYCHOPHARM, V32, P824, DOI 10.1097/JCP.0b013e318272cdd8
   Perez-Perez J, 2016, MOVEMENT DISORD, V31, P0
   Pittock SJ, 2004, MOVEMENT DISORD, V19, P695, DOI 10.1002/mds.20042
   Priano L, 2003, NEUROL SCI, V24, P207, DOI 10.1007/s10072-003-0133-z
   Raju PM, 2007, MOVEMENT DISORD, V22, P288, DOI 10.1002/mds.21209
   Reuter I, 1999, ACTA NEUROL SCAND, V100, P163
   Rijsman Roselyne M, 2014, PARKINSONISM RELAT DISORD, V20 Suppl 1, PS5, DOI 10.1016/S1353-8020(13)70004-X
   Rye DB, 1999, ANN NEUROL, V46, P800, DOI 10.1002/1531-8249(199911)46:5<800::AID-ANA22>3.0.CO;2-F
   Shpirer I, 2006, MOVEMENT DISORD, V21, P1432, DOI 10.1002/mds.21002
   Silber MH, 2018, MAYO CLIN PROC, V93, P59, DOI 10.1016/j.mayocp.2017.11.007
   Trenkwalder C, 2016, NEUROLOGY, V86, P1336, DOI 10.1212/WNL.0000000000002542
   Trenkwalder C, 2015, LANCET NEUROL, V14, P1161, DOI 10.1016/S1474-4422(15)00243-4
   Trenkwalder C, 2013, LANCET NEUROL, V12, P1141, DOI 10.1016/S1474-4422(13)70239-4
   Trenkwalder C, 2011, MOVEMENT DISORD, V26, P644, DOI 10.1002/mds.23476
   Trenkwalder C, 2011, MOVEMENT DISORD, V26, P90, DOI 10.1002/mds.23441
   Vallderiola F, 2015, PARKINSONS DIS-US, V2015, P0, DOI 10.1155/2015/475630
   Vetrugno R, 2007, MOVEMENT DISORD, V22, P424, DOI 10.1002/mds.21342
   Vilariño-Güell C, 2008, NEUROLOGY, V71, P222, DOI 10.1212/01.wnl.0000317101.67684.e3
   Walters AS, 2009, CLIN NEUROPHARMACOL, V32, P311, DOI 10.1097/WNF.0b013e3181b3ab16
   Walters AS, 2003, SLEEP MED, V4, P121, DOI 10.1016/S1389-9457(02)00258-7
   WALTERS AS, 1993, SLEEP, V16, P327, DOI 10.1093/sleep/16.4.327
   Wang Y, 2017, SLEEP BREATH, V21, P319, DOI 10.1007/s11325-016-1414-0
   Wetter TC, 2000, SLEEP, V23, P361
   Winkelmann J, 2018, MOVEMENT DISORD, V33, P1077, DOI 10.1002/mds.27260
   Zhao HR, 2007, J NEUROSCI RES, V85, P1065, DOI 10.1002/jnr.21207
NR 75
TC 13
Z9 13
U1 1
U2 9
PU CURRENT MEDICINE GROUP
PI PHILADELPHIA
PA 400 MARKET STREET, STE 700, PHILADELPHIA, PA 19106 USA
SN 1092-8480
EI 1534-3138
J9 CURR TREAT OPTION NE
JI Curr. Treat. Options Neurol.
PD NOV 15
PY 2019
VL 21
IS 11
BP 
EP 
DI 10.1007/s11940-019-0596-8
PG 10
WC Clinical Neurology
SC Neurosciences & Neurology
GA JM5RE
UT WOS:000496270400001
PM 31707535
DA 2024-02-03
ER

PT J
AU Dede, HÖ
   Senel, GB
   Karadeniz, D
AF Dede, Hava Ozlem
   Senel, Gulcin Benbir
   Karadeniz, Derya
TI Rapid eye movement sleep without atonia constitutes increased risk for neurodegenerative disorders
SO ACTA NEUROLOGICA SCANDINAVICA
LA English
DT Article
DE neurodegenerative disorders; Parkinson's disease; periodic leg movements in sleep; REM sleep behavior disorder; REM sleep without atonia
ID behavior disorder; rem-sleep; parkinsons-disease; muscle-activity; prevalence; features
AB Objectives REM (rapid eye movement) sleep without atonia (RSWA) is a polysomnographic finding used in diagnosis of REM sleep behavior disorder (RBD). Clinical significance of idiopathic RSWA (iRSWA) unaccompanied by RBD is not known. We designed a prospective study to investigate whether iRSWA constitutes an increased risk for developing neurodegenerative disorders. Materials and methods Between January 2010 and December 2014, a total of 4362 patients underwent a full-night video-polysomnography. Upon detailed clinical and polysomnographical examination, patients with iRSWA and idiopathic RBD (iRBD) were enrolled into this study and followed up at every six months for at least 4 years up to 9 years. Results We had a total of 31 patients with iRBD and 67 patients with iRSWA. Mean age was higher in iRBD group than those in iRSWA group (P = .016). Restless legs syndrome/Willis-Ekbom disease was significantly more common in patients with iRBD than those in patient with iRSWA (P < .001). Eighteen patients with iRSWA (26.8%) developed iRBD after 2.6 + 2.2 years. Six patients with iRSWA (8.9%) developed neurodegenerative disorders following 2.4 + 1.5 years; four were diagnosed as Parkinson's disease (PD) and two developed probable Alzheimer-type dementia. In patients with iRBD, eight patients (25.8%) developed neurodegenerative disorders-all was Parkinson's disease-following 2.6 + 2.2 years. Development of neurodegenerative diseases was positively correlated with age (P < .001) and periodic leg movements in sleep in both groups (P < .010). Conclusions These results show that iRSWA may also be accepted as a risk factor in the development of PD or neurodegenerative diseases. Advanced age and periodic leg movements in sleep seem to be correlated with higher risk.
C1 [Dede, Hava Ozlem] Istanbul Univ, Fac Med, Dept Neurol, Istanbul, Turkey.
   [Senel, Gulcin Benbir; Karadeniz, Derya] Istanbul Univ Cerrahpasa, Fac Med, Dept Neurol Sleep & Disorders Unit, TR-34098 Istanbul, Turkey.
C3 Istanbul University; Istanbul University - Cerrahpasa
RP Senel, GB (corresponding author), Istanbul Univ Cerrahpasa, Fac Med, Dept Neurol Sleep & Disorders Unit, TR-34098 Istanbul, Turkey.
EM drgulcinbenbir@yahoo.com
CR Albayrak N, 2014, 25 EUR STUD C BERL G, V0, P0
   American Academy of Sleep Medicine (AASM), 2014, INTERNATIONAL CLASSIFICATION OF SLEEP DISORDERS, V3rd ed., P0
   Arnulf I, 2012, MOVEMENT DISORD, V27, P677, DOI 10.1002/mds.24957
   Berry R, 2015, THE AASM MANUAL FOR THE SCORING OF SLEEP AND ASSOCIATED EVENTS RULES, V0, P0
   Bhidayasiri R, 2017, J NEUROL SCI, V374, P32, DOI 10.1016/j.jns.2017.01.018
   Bliwise DL, 2010, ANN NEUROL, V68, P353, DOI 10.1002/ana.22076
   Boeve BF, 2013, SLEEP MED, V14, P754, DOI 10.1016/j.sleep.2012.10.015
   Boot BP, 2012, ANN NEUROL, V71, P49, DOI 10.1002/ana.22655
   Dauvilliers Y, 2018, NAT REV DIS PRIMERS, V4, P0, DOI 10.1038/s41572-018-0016-5
   Fernández-Arcos A, 2017, SLEEP, V40, P0, DOI 10.1093/sleep/zsx025
   Gagnon JF, 2006, SLEEP, V29, P1321, DOI 10.1093/sleep/29.10.1321
   Galbiati A, 2018, J ALZHEIMERS DIS, V63, P1, DOI 10.3233/JAD-171164
   Iranzo A, 2017, NEUROLOGY, V89, P242, DOI 10.1212/WNL.0000000000004121
   Iranzo A, 2009, SLEEP, V32, P1149, DOI 10.1093/sleep/32.9.1149
   Kang SH, 2013, SLEEP, V36, P1147, DOI 10.5665/sleep.2874
   Kim JJ, 2018, MOVEMENT DISORD, V30, P27599
   Lee K, 2016, J CLIN SLEEP MED, V12, P351, DOI 10.5664/jcsm.5582
   Li M, 2018, CHINESE MED J-PEKING, V131, P966, DOI 10.4103/0366-6999.229886
   Postuma RB, 2010, NEUROLOGY, V74, P239, DOI 10.1212/WNL.0b013e3181ca0166
   Shen Y, 2017, PARKINSONISM RELAT D, V44, P66, DOI 10.1016/j.parkreldis.2017.09.003
   Shen Y, 2015, CLIN NEUROPHYSIOL, V126, P1198, DOI 10.1016/j.clinph.2014.09.014
   Sixel-Döring F, 2011, NEUROLOGY, V77, P1048, DOI 10.1212/WNL.0b013e31822e560e
   St Louis EK, 2017, MOVEMENT DISORD, V32, P645, DOI 10.1002/mds.27018
   Stefani A, 2015, J CLIN SLEEP MED, V11, P1273, DOI 10.5664/jcsm.5184
   Tysnes OB, 2017, J NEURAL TRANSM, V124, P901, DOI 10.1007/s00702-017-1686-y
   Zoetmulder M, 2016, J CLIN SLEEP MED, V12, P895, DOI 10.5664/jcsm.5896
NR 26
TC 15
Z9 17
U1 1
U2 7
PU WILEY
PI HOBOKEN
PA 111 RIVER ST, HOBOKEN 07030-5774, NJ USA
SN 0001-6314
EI 1600-0404
J9 ACTA NEUROL SCAND
JI Acta Neurol. Scand.
PD DEC 15
PY 2019
VL 140
IS 6
BP 399
EP 404
DI 10.1111/ane.13156
EA SEP 2019
PG 6
WC Clinical Neurology
SC Neurosciences & Neurology
GA JK0AV
UT WOS:000485430800001
PM 31411727
DA 2024-02-03
ER

PT J
AU Li, Z
   Chen, J
   Lin, YW
   Zhou, MM
   Cai, QD
   Li, XC
   Wu, ZH
   Chen, XJ
   Yang, XL
   Zhu, XQ
   Lu, JJ
   Zhang, L
   Liu, B
   Luo, XD
   Xu, PY
AF Li, Zhe
   Chen, Jun
   Lin, Yuwan
   Zhou, Miaomiao
   Cai, Qiaodi
   Li, Xinchun
   Wu, Zhuohua
   Chen, Xinjie
   Yang, Xinling
   Zhu, Xiaoqin
   Lu, Jianjun
   Zhang, Li
   Liu, Bo
   Luo, Xiaodong
   Xu, Pingyi
TI Reduced regional activity and functional connectivity within sensorimotor network in Parkinson's patients with restless legs syndrome
SO MOLECULAR PAIN
LA English
DT Article
DE Restless legs syndrome; Parkinson's disease; sensorimotor network; regional homogeneity; functional connectivity
ID clinical characteristics; diagnostic-criteria; disease; homogeneity; association
AB Background Restless legs syndrome is an important sleep disturbance in Parkinson's disease. Restless legs syndrome causes an urge to move the legs accompanying sensations which can be difficult to describe but include aching, burning, tingling, or crawling. However, the underlying pathophysiology of restless legs syndrome in Parkinson's disease remains unknown and no imaging investigation has been conducted to explore its mechanism to date. Objective This study is to investigate the brain functional changes in Parkinson's disease with restless legs syndrome (PD-RLS+) patients using functional magnetic resonance imaging. Methods Data of functional magnetic resonance imaging were collected from 14 PD-RLS+ patients, 20 Parkinson's disease without restless legs syndrome (PD-RLS-) patients, as well as 19 normal controls during restless legs syndrome-free periods. Intraregional brain activity was evaluated by regional homogeneity method and compared between each pair of the three groups. Area with significantly altered regional homogeneity between two patient groups was further selected as seed in subsequent functional connectivity analysis. Correlations between clinical variables and the altered regional homogeneity and functional connectivity were then assessed in patient groups. Results Compared with PD-RLS-, PD-RLS+ had much reduced brain activity in the right precentral gyrus, which was negatively associated with restless legs scores in Parkinson's disease patients. Comparison between PD-RLS+ and normal controls revealed that brain activities were increased in the left brainstem and reduced in the left lingual, fusiform and inferior occipital gyri, middle cingulate and paracingulate gyri, and supplement motor area. Further functional connectivity analysis between right precentral gyrus and left postcentral/precentral gyri decreased dramatically within PD-RLS+ patients, which were also negatively correlated with restless legs symptoms in patient groups. Conclusion PD-RLS+ patients showed diminished regional homogeneity and functional connectivity within the precentral and postcentral gyri, which implies that the functional abnormalities in sensorimotor network may disrupt the lateral pain pathway, contributing to restless legs syndrome symptoms in Parkinson's disease patients. This may provide imaging evidence to explore the pathophysiology of Parkinson's disease-related restless legs syndrome.
C1 [Li, Zhe; Lin, Yuwan; Zhou, Miaomiao; Wu, Zhuohua; Xu, Pingyi] Guangzhou Med Univ, Affiliated Hosp 1, Dept Neurol, Guangzhou 510120, Guangdong, Peoples R China.
   [Li, Zhe; Cai, Qiaodi; Chen, Xinjie; Luo, Xiaodong] Guangzhou Univ Chinese Med, Affiliated Hosp 2, Dept Neurol, Guangzhou 510120, Guangdong, Peoples R China.
   [Chen, Jun; Liu, Bo] Guangzhou Univ Chinese Med, Affiliated Hosp 2, Dept Radiol, Guangzhou 510120, Guangdong, Peoples R China.
   [Li, Xinchun] Guangzhou Med Univ, Affiliated Hosp 1, Dept Radiol, Guangzhou 510120, Guangdong, Peoples R China.
   [Yang, Xinling] Xinjiang Med Univ, Dept Neurol, Affiliated Hosp 2, Urumqi, Peoples R China.
   [Zhu, Xiaoqin; Xu, Pingyi] Guangzhou Med Univ, Dept Physiol, Sch Basic Med Sci, Guangzhou, Guangdong, Peoples R China.
   [Lu, Jianjun] Guangdong Second Prov Gen Hosp, Dept Neurosurg, Guangzhou, Guangdong, Peoples R China.
   [Zhang, Li] Nanjing Med Univ, Dept Geriatr, Affiliated Brain Hosp, Nanjing, Jiangsu, Peoples R China.
C3 Guangzhou Medical University; Guangzhou University of Chinese Medicine; Guangzhou University of Chinese Medicine; Guangzhou Medical University; Xinjiang Medical University; Guangzhou Medical University; Nanjing Medical University
RP Xu, PY (corresponding author), Guangzhou Med Univ, Affiliated Hosp 1, Dept Neurol, Guangzhou 510120, Guangdong, Peoples R China.; Luo, XD (corresponding author), Guangzhou Univ Chinese Med, Affiliated Hosp 2, Dept Neurol, Guangzhou 510120, Guangdong, Peoples R China.; Liu, B (corresponding author), Guangzhou Univ Chinese Med, Affiliated Hosp 2, Dept Radiol, Guangzhou 510120, Guangdong, Peoples R China.
EM lbgdhtcm@163.com; luoxiaod@126.com; pingyixu@sina.com
FU National Key Research and Development Projects of China [2016YFC1306601, 2017YFC1310300]; National Natural Science Foundation of China [81430021, 81603681, 81771401, 81870992, 81870856, U1503222, U1603281]; Science and Technology Planning Project of Guangzhou [201604020152, 201803040020]; Nature Science Foundation of Guangdong Province [2018A030310521]; Special Funds for Industry and Information Technology of Guangdong Province [010302]; Guangzhou Postdoctoral International Training Program; Science and Technology Research Project of Guangdong Provincial Hospital of Chinese Medicine [YN2015QN18]; Jiangsu Provincial Cadre Health Research Projects [BJ16001]; Special Funds of the Jiangsu Provincial Key Research and Development Projects [BE2018610]
CR Allen RP, 2014, SLEEP MED, V15, P860, DOI 10.1016/j.sleep.2014.03.025
   Alonso-Navarro H, 2019, NEUROLOGY, V92, P948, DOI 10.1212/WNL.0000000000007500
   Bucher SF, 1997, ANN NEUROL, V41, P639, DOI 10.1002/ana.410410513
   Cho YW, 2015, SLEEP MED, V16, P775, DOI 10.1016/j.sleep.2014.12.024
   Silva MDE, 2018, ARQ NEURO-PSIQUIAT, V76, P731, DOI 10.1590/0004-282X20180114
   Gorges M, 2016, NEUROSCI LETT, V617, P264, DOI 10.1016/j.neulet.2016.02.043
   Hu XF, 2017, FRONT HUM NEUROSCI, V11, P0, DOI 10.3389/fnhum.2017.00458
   Karroum EG, 2015, CLIN J PAIN, V31, P459, DOI 10.1097/AJP.0000000000000133
   Karroum EG, 2012, SLEEP MED, V13, P402, DOI 10.1016/j.sleep.2011.01.021
   Kenshalo DR, 2000, J NEUROPHYSIOL, V84, P719, DOI 10.1152/jn.2000.84.2.719
   Ku J, 2016, SLEEP MED, V23, P6, DOI 10.1016/j.sleep.2016.05.007
   Ku J, 2014, SLEEP MED, V15, P289, DOI 10.1016/j.sleep.2013.09.030
   Lin YC, 2018, FRONT NEUROL, V9, P0, DOI 10.3389/fneur.2018.00568
   Liu CY, 2015, SLEEP MED, V16, P785, DOI 10.1016/j.sleep.2014.12.029
   Margariti PN, 2012, AM J NEURORADIOL, V33, P667, DOI 10.3174/ajnr.A2829
   Melzack R, 1968, 1 INT S SKIN SENS, V0, P423
   Muth Christopher C, 2017, JAMA, V317, P780, DOI 10.1001/jama.2016.21375
   Postuma RB, 2015, MOVEMENT DISORD, V30, P1591, DOI 10.1002/mds.26424
   Qu S, 2007, J NEUROPATH EXP NEUR, V66, P383, DOI 10.1097/nen.0b013e3180517b5f
   Rana AQ, 2013, J NEUROL SCI, V327, P32, DOI 10.1016/j.jns.2013.01.039
   RF Schmidt, 2007, ENCY PAIN, V0, PP1111, DOI 10.1007/978-3-540-29805-2_2326
   RF Schmidt, 2007, ENCY PAIN, V0, PP1041, DOI 10.1007/978-3-540-29805-2_2142
   Rizzo G, 2017, SLEEP MED, V31, P39, DOI 10.1016/j.sleep.2016.07.018
   Späti J, 2015, NEUROPSYCHOPHARMACOL, V40, P1640, DOI 10.1038/npp.2015.8
   Sun Q, 2018, FRONT HUM NEUROSCI, V12, P0, DOI 10.3389/fnhum.2018.00245
   Szatmari S, 2017, SLEEP, V40, PS5, DOI 10.1093/sleep/zsw065
   Tan EK, 2006, J NEUROL, V253, P33, DOI 10.1007/s00415-006-7008-1
   Unrath A, 2007, MOVEMENT DISORD, V22, P1751, DOI 10.1002/mds.21608
   Wong JC, 2014, SLEEP, V37, P369, DOI 10.5665/sleep.3416
   Yan CG, 2016, NEUROINFORMATICS, V14, P339, DOI 10.1007/s12021-016-9299-4
   Ye Z, 2017, BRAIN CONNECT, V7, P258, DOI 10.1089/brain.2017.0484
   Zang YF, 2004, NEUROIMAGE, V22, P394, DOI 10.1016/j.neuroimage.2003.12.030
   Zhang JL, 2017, J NEUROL, V264, P654, DOI 10.1007/s00415-017-8404-4
   Zhu XY, 2015, J NEUROL SCI, V357, P109, DOI 10.1016/j.jns.2015.07.008
   Zhuo YY, 2017, SLEEP MED, V38, P96, DOI 10.1016/j.sleep.2017.06.033
NR 35
TC 10
Z9 11
U1 2
U2 19
PU SAGE PUBLICATIONS INC
PI THOUSAND OAKS
PA 2455 TELLER RD, THOUSAND OAKS, CA 91320 USA
SN 
EI 1744-8069
J9 MOL PAIN
JI Mol. Pain
PD OCT 15
PY 2019
VL 15
IS 
BP 
EP 
DI 10.1177/1744806919882272
PG 9
WC Neurosciences
SC Neurosciences & Neurology
GA JE8XQ
UT WOS:000490973500001
PM 31554460
DA 2024-02-03
ER

PT J
AU Iwaki, H
   Tagawa, M
   Iwasaki, K
   Kawakami, K
   Nomoto, M
AF Iwaki, Hirotaka
   Tagawa, Masaaki
   Iwasaki, Kosuke
   Kawakami, Koji
   Nomoto, Masahiro
TI Comparison of zonisamide with non-levodopa, anti-Parkinson's disease drugs in the incidence of Parkinson's disease-relevant symptoms
SO JOURNAL OF THE NEUROLOGICAL SCIENCES
LA English
DT Article
DE Parkinson's disease; Zonisamide; Pharmacoepidemiology; Dementia; Insomnia; Gastric ulcer
ID double-blind; dementia; amantadine; onset
AB Introduction: Patients with Parkinson's disease (PD) experience various symptoms, both from the disease progression itself and the medication. Few large-scale studies have investigated the associations between zonisamide and these symptoms. This study compared zonisamide and other anti-PD drugs by analyzing their associations with the incidence of PD-relevant symptoms. Methods: This was a cohort study based on claims data from Diagnosis Procedure Combination hospitals between 2008 and 2014 in Japan. Patients were included in the cohort if they were diagnosed with PD, aged 40 years, and were prescribed anti-PD drugs from the same single class without switching to/combination use with other classes excepting levodopa. The outcomes were the incidence of PD-relevant symptoms from the following categories; mental/psychiatric, autonomic nervous system, motor-related, and gastric symptoms. The associations between the incidence of these symptoms and the prescriptions of 8 different classes of anti-PD drugs were explored by the survival analysis. Results: In the final cohort, 9157 patients were included. The zonisamide use was significantly associated with a lower risk of dementia, insomnia, and gastric ulcers than 3 of 7 other classes without levodopa (p < .05). Conclusion: There may be a potential clinical impact of zonisamide on some of the PD-relevant symptoms.
C1 [Iwaki, Hirotaka; Nomoto, Masahiro] Ehime Univ, Grad Sch Med, Dept Neurol & Clin Pharmacol, 454 Shitsukawa, Toon, Ehime 7910295, Japan.
   [Tagawa, Masaaki] Sumitomo Dainippon Pharma Co Ltd, Med Affairs, Chuo Ku, 13-1 Kyobashi 1 Chome, Tokyo 1048356, Japan.
   [Iwasaki, Kosuke] Milliman Inc, Chiyoda Ku, 1-6-2 Kojimachi, Tokyo 1020083, Japan.
   [Kawakami, Koji] Kyoto Univ, Grad Sch Med & Publ Hlth, Dept Pharmacoepidemiol, Sakyo Ku, Kyoto 6068501, Japan.
C3 Ehime University; Dainippon Sumitomo Pharmaceutical Company; Kyoto University
RP Iwaki, H (corresponding author), Ehime Univ, Grad Sch Med, Dept Neurol & Clin Pharmacol, 454 Shitsukawa, Toon, Ehime 7910295, Japan.
EM h-iwaki@m.ehime-u.ac.jp; masaaki-tagawa@ds-pharma.co.jp; kosuke.iwasaki@milliman.com; kawakami.koji.4e@kyoto-u.ac.jp; nomoto@m.ehime-u.ac.jp
FU Sumitomo Dainippon Pharma Co., Ltd.
CR Amsterdam JD, 2006, J CLIN PSYCHOPHARM, V26, P579, DOI 10.1097/01.jcp.0000239794.37073.70
   Apud JA, 2007, NEUROPSYCHOPHARMACOL, V32, P1011, DOI 10.1038/sj.npp.1301227
   Asanuma M, 2010, ANN NEUROL, V67, P239, DOI 10.1002/ana.21885
   Bandini F, 2002, J NEURAL TRANSM, V109, P41, DOI 10.1007/s702-002-8235-5
   Brunner H, 2002, MOVEMENT DISORD, V17, P928, DOI 10.1002/mds.10242
   Buter TC, 2008, NEUROLOGY, V70, P1017, DOI 10.1212/01.wnl.0000306632.43729.24
   Choudhury ME, 2011, BRAIN RES, V1384, P170, DOI 10.1016/j.brainres.2011.02.017
   Claassen DO, 2011, NAT SCI SLEEP, V3, P125, DOI 10.2147/NSS.S18897
   Desai JK, 1999, J PHARM PHARMACOL, V51, P187, DOI 10.1211/0022357991772123
   Bermejo PE, 2010, J NEUROL, V257, P1682, DOI 10.1007/s00415-010-5603-7
   Hely MA, 2008, MOVEMENT DISORD, V23, P837, DOI 10.1002/mds.21956
   Ichikawa J, 2005, BRAIN RES, V1049, P182, DOI 10.1016/j.brainres.2005.05.005
   Ikeda K, 2018, J NEUROL SCI, V391, P5, DOI 10.1016/j.jns.2018.05.013
   Japanese Society of Neurology Task Force on Practice Guidelines for Parkinsons Disease, 2018, PRACT GUID PRAK DIS, V0, P2018
   Katzenschlager R, 2003, COCHRANE DATABASE SYST REV, V0, PCD003735
   Kempster PA, 2010, BRAIN, V133, P1755, DOI 10.1093/brain/awq059
   Kito M, 1996, SEIZURE, V5, P115
   Lee JH, 2016, ANN REHABIL MED-ARM, V40, P440, DOI 10.5535/arm.2016.40.3.440
   Lee Kelly C, 2007, NEUROPSYCHIATR DIS TREAT, V3, P527
   Murata M, 2001, NEUROSCI RES, V41, P397, DOI 10.1016/S0168-0102(01)00298-X
   Murata M, 2007, NEUROLOGY, V68, P45, DOI 10.1212/01.wnl.0000250236.75053.16
   Murata M, 2016, NEUROL CLIN NEUROSCI, V4, P10, DOI 10.1111/ncn3.12026
   Nakaoka S, 2014, PLOS ONE, V9, P0, DOI 10.1371/journal.pone.0099021
   Okada M, 1995, EPILEPSY RES, V22, P193, DOI 10.1016/0920-1211(95)00078-X
   Papagno C, 2018, NEUROL SCI, V39, P215, DOI 10.1007/s10072-017-3154-8
   Pfeiffer RF, 2016, PARKINSONISM RELAT D, V22, PS119, DOI 10.1016/j.parkreldis.2015.09.004
   Pont-Sunyer C, 2015, MOVEMENT DISORD, V30, P229, DOI 10.1002/mds.26077
   Postuma RB, 2015, MOVEMENT DISORD, V30, P1591, DOI 10.1002/mds.26424
   Rajput A, 2006, NAT CLIN PRACT NEURO, V2, P648, DOI 10.1038/ncpneuro0322
   Roussos P, 2009, BIOL PSYCHIAT, V66, P997, DOI 10.1016/j.biopsych.2009.07.008
   Sonsalla PK, 2010, EXP NEUROL, V221, P329, DOI 10.1016/j.expneurol.2009.11.018
   Spencer RC, 2015, BIOL PSYCHIAT, V77, P940, DOI 10.1016/j.biopsych.2014.09.013
   Trojano L, 2018, NEUROL SCI, V39, P53, DOI 10.1007/s10072-017-3155-7
   Wilson MS, 2007, EXPERT OPIN PHARMACO, V8, P111, DOI 10.1517/14656566.8.1.111
   ZOLTOSKI RK, 1993, BRAIN RES, V608, P186, DOI 10.1016/0006-8993(93)91457-4
NR 35
TC 5
Z9 5
U1 0
U2 2
PU ELSEVIER SCIENCE BV
PI AMSTERDAM
PA PO BOX 211, 1000 AE AMSTERDAM, NETHERLANDS
SN 0022-510X
EI 1878-5883
J9 J NEUROL SCI
JI J. Neurol. Sci.
PD JUL 15
PY 2019
VL 402
IS 
BP 145
EP 152
DI 10.1016/j.jns.2019.05.028
PG 8
WC Clinical Neurology; Neurosciences
SC Neurosciences & Neurology
GA IF3MK
UT WOS:000472984700025
PM 31151065
DA 2024-02-03
ER

PT J
AU Sobreira, EST
   Sobreira-Neto, MA
   Pena-Pereira, MA
   Chagas, MHN
   Fernandes, RMF
   Eckeli, AL
   Tumas, V
AF Sobreira, Emmanuelle S. T.
   Sobreira-Neto, Manoel A.
   Pena-Pereira, Marcio A.
   Chagas, Marcos H. N.
   Fernandes, Regina M. F.
   Eckeli, Alan L.
   Tumas, Vitor
TI Global cognitive performance is associated with sleep efficiency measured by polysomnography in patients with Parkinson's disease
SO PSYCHIATRY AND CLINICAL NEUROSCIENCES
LA English
DT Article
DE cognition; dementia; mild cognitive impairment; Parkinson's disease; sleep disorders
ID quality-of-life; behavior disorder; diagnostic-criteria; impairment; dementia; multicenter; impact; apnea; risk
AB Aim Sleep disorders can be associated with an increased risk for cognitive decline in patients with Parkinson's disease (PD). The aim of this study was to examine the association between cognitive status and presence of sleep symptoms and sleep disorders in PD patients. Methods We evaluated excessive sleepiness, other sleep symptoms, and performed polysomnography and neuropsychological evaluation in 79 patients. They were classified as having normal cognition (PDNC), mild cognitive impairment (PDMCI), or dementia (PDD). Results There were 29 PDNC, 39 PDMCI, and 11 PDD patients. PDD patients were older, had higher scores on the Unified Parkinson's Disease Rating Scale, and lower Schwab and England Activities of Daily Living scores than PDNC patients. After analysis of the polysomnographic variables, it was also found that PDD patients had a lower sleep efficiency, lower total sleep time, and lower number of sleep state changes than PDNC patients. In a stepwise analysis, defining Mattis Dementia Rating Scale scores as the dependent variable, the results were a model that selected three variables that accounted for 59% of the variation in the Mattis Dementia Rating Scale score: wake time after sleep onset, number of state changes, and schooling. Conclusion We found a significant association between global cognitive performance and wake time after sleep onset and the number of state changes during sleep measured in the polysomnography of PD patients. However, we did not find any other association between sleep disorders or symptoms and cognitive status or cognitive performance of PD patients.
C1 [Sobreira, Emmanuelle S. T.; Pena-Pereira, Marcio A.; Fernandes, Regina M. F.; Eckeli, Alan L.; Tumas, Vitor] Univ Sao Paulo, Ribeirao Preto Sch Med, Dept Neurosci & Behav Sci, Ribeirao Preto, Brazil.
   [Sobreira-Neto, Manoel A.] Unichristus Univ, Fortaleza, Ceara, Brazil.
   [Sobreira-Neto, Manoel A.] Univ Fed Ceara, Fac Med, Fortaleza, Ceara, Brazil.
   [Chagas, Marcos H. N.] Univ Fed Sao Carlos, Dept Gerontol, Sao Carlos, SP, Brazil.
C3 Universidade de Sao Paulo; Universidade Federal do Ceara; Universidade Federal de Sao Carlos
RP Tumas, V (corresponding author), Univ Sao Paulo, Ribeirao Preto Sch Med, Dept Neurosci & Behav Sci, Ribeirao Preto, Brazil.
EM tumasv@fmrp.usp.br
CR Aarsland D, 2005, MOVEMENT DISORD, V20, P1255, DOI 10.1002/mds.20527
   Aarsland D, 2010, NEUROLOGY, V75, P1062, DOI 10.1212/WNL.0b013e3181f39d0e
   [Anonymous], 2013, INT CLASSIFICATION S, V0, P0
   Bertolazi AN, 2011, SLEEP MED, V12, P70, DOI 10.1016/j.sleep.2010.04.020
   BERTOLAZI AN, 2008, SLEEP S, V31, P0
   Bertolucci PHF, 2001, ARQ NEURO-PSIQUIAT, V59, P532, DOI 10.1590/S0004-282X2001000400009
   De Cock VC, 2010, SLEEP MED, V11, P247, DOI 10.1016/j.sleep.2009.05.008
   Emre M, 2007, MOVEMENT DISORD, V22, P1689, DOI 10.1002/mds.21507
   Gagnon JF, 2009, ANN NEUROL, V66, P39, DOI 10.1002/ana.21680
   Gjerstad MD, 2008, J NEUROL NEUROSUR PS, V79, P387, DOI 10.1136/jnnp.2007.116830
   Goldman JG, 2013, PARKINSONISM RELAT D, V19, P806, DOI 10.1016/j.parkreldis.2013.05.006
   Gunn DG, 2014, J GERIATR PSYCH NEUR, V27, P77, DOI 10.1177/0891988713509135
   Harmell AL, 2016, SLEEP MED, V21, P28, DOI 10.1016/j.sleep.2016.01.001
   Hely MA, 2005, MOVEMENT DISORD, V20, P190, DOI 10.1002/mds.20324
   Iber C., 2007, AASM MANUAL SCORING, V0, P0
   Lavault S, 2010, J NEUROL, V257, P1154, DOI 10.1007/s00415-010-5482-y
   Lawson RA, 2014, PARKINSONISM RELAT D, V20, P1071, DOI 10.1016/j.parkreldis.2014.07.004
   Leroi I, 2012, J GERIATR PSYCH NEUR, V25, P208, DOI 10.1177/0891988712464823
   Litvan I, 2012, MOVEMENT DISORD, V27, P349, DOI 10.1002/mds.24893
   Malhotra RK, 2010, CLIN GERIATR MED, V26, P45, DOI 10.1016/j.cger.2009.11.001
   Margis R, 2009, PARKINSONISM RELAT D, V15, P495, DOI 10.1016/j.parkreldis.2008.12.008
   Marion MH, 2008, J NEUROL, V255, P192, DOI 10.1007/s00415-008-0629-9
   Martinez-Martin P, 2011, J NEUROL SCI, V310, P12, DOI 10.1016/j.jns.2011.05.006
   Meral H, 2007, CLIN NEUROL NEUROSUR, V109, P862, DOI 10.1016/j.clineuro.2007.08.010
   Mery VP, 2017, NEUROLOGY, V88, P1120, DOI 10.1212/WNL.0000000000003738
   Naismith SL, 2011, MOVEMENT DISORD, V26, P1537, DOI 10.1002/mds.23640
   Neikrug AB, 2013, J CLIN SLEEP MED, V9, P1119, DOI 10.5664/jcsm.3148
   Postuma RB, 2008, MOVEMENT DISORD, V23, P1665, DOI 10.1002/mds.22099
   Postuma RB, 2012, MOVEMENT DISORD, V27, P720, DOI 10.1002/mds.24939
   Pull CB, 1995, ENCEPHALE, V21, P15
   Pushpanathan ME, 2016, SLEEP MED REV, V26, P21, DOI 10.1016/j.smrv.2015.04.003
   Schulte EC, 2011, J NEUROL, V258, PS328, DOI 10.1007/s00415-011-5933-0
   Seltzer B, 2001, NEUROPSY NEUROPSY BE, V14, P122
   Sobreira-Neto MA, 2019, SLEEP BIOL RHYTHMS, V17, P113, DOI 10.1007/s41105-018-0189-z
   Sobreira-Neto MA, 2017, EUR NEUROL, V78, P330, DOI 10.1159/000481939
   Stavitsky K, 2012, J INT NEUROPSYCH SOC, V18, P108, DOI 10.1017/S1355617711001482
   Tolosa E, 2006, LANCET NEUROL, V5, P75, DOI 10.1016/S1474-4422(05)70285-4
   Vendette M, 2007, NEUROLOGY, V69, P1843, DOI 10.1212/01.wnl.0000278114.14096.74
   Yaffe K, 2014, LANCET NEUROL, V13, P1017, DOI 10.1016/S1474-4422(14)70172-3
   Yoritaka A, 2009, EUR NEUROL, V61, P164, DOI 10.1159/000189269
NR 41
TC 13
Z9 14
U1 1
U2 10
PU WILEY
PI HOBOKEN
PA 111 RIVER ST, HOBOKEN 07030-5774, NJ USA
SN 1323-1316
EI 1440-1819
J9 PSYCHIAT CLIN NEUROS
JI Psychiatry Clin. Neurosci.
PD MAY 15
PY 2019
VL 73
IS 5
BP 248
EP 253
DI 10.1111/pcn.12819
PG 6
WC Clinical Neurology; Neurosciences; Psychiatry
SC Neurosciences & Neurology; Psychiatry
GA HW3FB
UT WOS:000466574700006
PM 30636105
DA 2024-02-03
ER

PT J
AU Say, B
   Tunç, T
   Ivan, LE
AF Say, Bahar
   Tunc, Tugba
   Ivan, Levent Ertugrul
TI Reliability and validity of the Turkish version of Parkinson's Disease Sleep Scale
SO NEUROLOGY ASIA
LA English
DT Article
DE Parkinson's disease sleep scale; sleep disorders; Parkinson's disease
ID validation; disorders
AB Objective: The aim of this study was to determine the reliability and validity of the Parkinson's Disease Sleep Scale (PDSS)-Turkish version. 48 patients with idiopathic Parkinson's disease and 48 healthy controls were included in this cross-sectional study. The patients' Unified Parkinson's Disease Rating Scale (UPDRS), Hoehn-Yahr Stage (HYS), and the drugs were recorded. Mini-Mental State Examination was performed in the study population. The professional translation of the PDSS (English to Turkish and Turkish to English) was done by a neurologist and a language educator who was a native English speaker and well versed in Turkish, and it was approved by a certified translation agency as well. PDSS and Epworth Sleep Scale (ESS) tests were performed to 96 subjects. PDSS was repeated 15 days later. Conclusions: The scale was found to be reliable by the first and second assessment of PDSS to 96 subjects (Cronbach's alpha= 0.721 and 0.77). Intra-class correlation coefficient (ICC) 90%, was found to be high. A statistically significant negative correlation was found between the total ESS and the total PDSS scores when tested in the 96 cases included in the study (rs = -0.306, p = 0.02; rs = -0.340 p = 0.01, respectively). PDSS was found to be reliable and valid in our study with Parkinson's patients who were monitored at our outpatient clinic.
C1 [Say, Bahar] Kirikkale Univ, Fac Med, Dept Neurol, TR-71450 Kirikkale, Turkey.
   [Tunc, Tugba] Gazi Univ, Fac Med, Dept Neurol, Ankara, Turkey.
   [Ivan, Levent Ertugrul] Minist Hlth, Ankara Training & Res Hosp, Dept Neurol & Algol, Ankara, Turkey.
C3 Kirikkale University; Gazi University; Ankara Training & Research Hospital; Ministry of Health - Turkey
RP Say, B (corresponding author), Kirikkale Univ, Fac Med, Dept Neurol, TR-71450 Kirikkale, Turkey.
EM drbaharsay@gmail.com
CR Arnaldi D, 2016, NEUROL SCI, V37, P283, DOI 10.1007/s10072-015-2409-5
   Zea-Sevilla MA, 2014, J NEURAL TRANSM, V121, PS33, DOI 10.1007/s00702-014-1217-z
   Chaudhuri KR, 2002, J NEUROL NEUROSUR PS, V73, P629, DOI 10.1136/jnnp.73.6.629
   Cui SS, 2017, BMC GERIATR, V17, P0, DOI 10.1186/s12877-017-0666-2
   Aroxa FHD, 2017, J ACUPUNCT MERIDIAN, V10, P33, DOI 10.1016/j.jams.2016.12.007
   Högl B, 2010, MOVEMENT DISORD, V25, P2704, DOI 10.1002/mds.23190
   Kovács N, 2016, SLEEP BIOL RHYTHMS, V14, P63, DOI 10.1007/s41105-015-0024-8
   Kwon DY, 2016, J CLIN NEUROL, V12, P393, DOI 10.3988/jcn.2016.12.4.393
   Margis R, 2009, PARKINSONISM RELAT D, V15, P495, DOI 10.1016/j.parkreldis.2008.12.008
   Martínez-Martín P, 2004, MOVEMENT DISORD, V19, P1226, DOI 10.1002/mds.20144
   Olanow CW, 2000, MOVEMENT DISORD, V15, P212, DOI 10.1002/1531-8257(200003)15:2<212::AID-MDS1002>3.0.CO;2-6
   Panisset M, 2016, CAN J NEUROL SCI, V43, P809, DOI 10.1017/cjn.2016.289
   Pellecchia MT, 2012, NEUROL SCI, V33, P689, DOI 10.1007/s10072-012-1112-z
   Schapira AHV, 2017, NAT REV NEUROSCI, V18, P435, DOI 10.1038/nrn.2017.62
   Tholfsen LK, 2017, NEUROLOGY, V88, P352, DOI 10.1212/WNL.0000000000003540
   Trenkwalder C, 2011, MOVEMENT DISORD, V26, P644, DOI 10.1002/mds.23476
   Uemura Y, 2009, J NEUROL SCI, V287, P36, DOI 10.1016/j.jns.2009.09.015
   Wang G, 2008, J NEUROL SCI, V271, P153, DOI 10.1016/j.jns.2008.04.008
NR 18
TC 0
Z9 0
U1 0
U2 0
PU ASEAN NEUROLOGICAL ASSOC
PI KUALA LUMPUR
PA UNIV MALAYA MEDICAL CENTRE, NEUROLOGY LABORATORY, KUALA LUMPUR, 59100, MALAYSIA
SN 1823-6138
EI 
J9 NEUROL ASIA
JI Neurol. Asia
PD MAR 15
PY 2019
VL 24
IS 1
BP 41
EP 48
DI 
PG 8
WC Clinical Neurology
SC Neurosciences & Neurology
GA HR4UD
UT WOS:000463141900007
DA 2024-02-03
ER

PT J
AU Chaudhuri, KR
   Antonini, A
   Robieson, WZ
   Sanchez-Soliño, O
   Bergmann, L
   Poewe, W
AF Chaudhuri, K. Ray
   Antonini, A.
   Robieson, W. Z.
   Sanchez-Solino, O.
   Bergmann, L.
   Poewe, W.
TI Burden of non-motor symptoms in Parkinson's disease patients predicts improvement in quality of life during treatment with levodopa-carbidopa intestinal gel
SO EUROPEAN JOURNAL OF NEUROLOGY
LA English
DT Article
DE levodopa-carbidopa intestinal gel; non-motor symptoms; Parkinson's disease; quality of life; routine patient care
ID intrajejunal levodopa; motor complications; routine care; infusion; impact; multicenter; severity; features; scale
AB Background and purpose GLORIA, a registry conducted with 375 advanced Parkinson's disease patients treated with levodopa-carbidopa intestinal gel (LCIG) for 24 months in routine clinical care, demonstrated significant reductions from baseline in 'off' time and 'on' time with dyskinesia and improvements in the Non-Motor Symptom Scale (NMSS) total and individual domain scores, and in Parkinson's Disease Questionnaire 8 item (PDQ-8) total score. Methods Associations between baseline NMSS burden (NMSB), the multi-domain NMSS total score and the PDQ-8 total score were investigated for 233 patients. Baseline NMSB was assigned to five numerical categories defined by the NMSS total cutoff scores (0-20, 21-40, 41-60, 61-80 and >80). Pearson and Spearman correlations were calculated at month 24. Results The response of LCIG was assessed using validated criteria after 24 months. The proportion of patients decreasing >= 30 NMSS score points was 47% in the most affected NMSB category (NMSS total score > 80). A positive association was noted between baseline NMSB and NMSS total score (0.57, P < 0.0001), as well as between NMSS total score and PDQ-8 total score (0.46, P < 0.0001). Associations between improvements of the NMSS domain sleep/fatigue and PDQ-8 total score (0.32, P = 0.0001) as well as between the NMSS domain mood/cognition and PDQ-8 total score (0.37, P < 0.0001) were also shown. Conclusions This analysis demonstrated positive associations between NMSS baseline burden and improvements of non-motor symptoms. Improvements of non-motor symptoms were associated with improved quality of life in advanced parkinsonian patients during a 2-year treatment with LCIG and reflect the long-term non-motor efficacy of this treatment.
C1 [Chaudhuri, K. Ray] Kings Coll Hosp London, Parkinson Fdn Int Ctr Excellence, Denmark Hill, London, England.
   [Chaudhuri, K. Ray] Kings Coll London, Inst Psychiat Psychol & Neurosci, London, England.
   [Antonini, A.] Univ Padua, Dept Neurosci, Padua, Italy.
   [Robieson, W. Z.; Sanchez-Solino, O.; Bergmann, L.] AbbVie Inc, N Chicago, IL USA.
   [Poewe, W.] Med Univ Innsbruck, Innsbruck, Austria.
C3 King's College Hospital NHS Foundation Trust; King's College Hospital; University of London; King's College London; University of Padua; AbbVie; Medical University of Innsbruck
RP Chaudhuri, KR (corresponding author), Kings Coll London, Maurice Wohl Clin Neurosci Inst, Dept Basic & Clin Neurosci, Cutcombe Rd, London SE5 9RT, England.
EM Ray.chaudhuri@kcl.ac.uk
FU AbbVie
CR Antonini A, 2015, EUR J NEUROL, V22, P1402, DOI 10.1111/ene.12757
   Antonini A, 2017, PARKINSONISM RELAT D, V45, P13, DOI 10.1016/j.parkreldis.2017.09.018
   Antonini A, 2015, PARKINSONISM RELAT D, V21, P231, DOI 10.1016/j.parkreldis.2014.12.012
   Antonini A, 2012, J NEUROL, V259, P2621, DOI 10.1007/s00415-012-6557-8
   Antonini A, 2010, CNS DRUGS, V24, P119, DOI 10.2165/11310940-000000000-00000
   Bohlega S, 2015, EUR NEUROL, V74, P227, DOI 10.1159/000442151
   Buck PO, 2010, INT J NEUROSCI, V120, P523, DOI 10.3109/00207454.2010.489725
   Chapuis S, 2005, MOVEMENT DISORD, V20, P224, DOI 10.1002/mds.20279
   Chaudhuri KR, 2008, J NEUROL, V255, P33, DOI 10.1007/s00415-008-5006-1
   Chaudhuri KR, 2011, PARKINSONISM RELAT D, V17, P717, DOI 10.1016/j.parkreldis.2011.02.018
   Chaudhuri KR, 2009, LANCET NEUROL, V8, P464, DOI 10.1016/S1474-4422(09)70068-7
   Chaudhuri KR, 2007, MOVEMENT DISORD, V22, P1901, DOI 10.1002/mds.21596
   Crosby RD, 2003, J CLIN EPIDEMIOL, V56, P395, DOI 10.1016/S0895-4356(03)00044-1
   Eggert K, 2008, CLIN NEUROPHARMACOL, V31, P151, DOI 10.1097/WNF.0b013e31814b113e
   Honig H, 2009, MOVEMENT DISORD, V24, P1468, DOI 10.1002/mds.22596
   Horváth K, 2017, NEUROEPIDEMIOLOGY, V48, P1, DOI 10.1159/000455863
   Jankovic J, 2008, J NEUROL NEUROSUR PS, V79, P368, DOI 10.1136/jnnp.2007.131045
   Jellinger KA, 2015, J NEURAL TRANSM, V122, P505, DOI 10.1007/s00702-014-1288-x
   Jenkinson C, 1997, PSYCHOL HEALTH, V12, P805, DOI 10.1080/08870449708406741
   Juhász A, 2017, PARKINSONISM RELAT D, V37, P79, DOI 10.1016/j.parkreldis.2017.02.001
   Kalia LV, 2015, LANCET, V386, P896, DOI 10.1016/S0140-6736(14)61393-3
   Lundqvist C, 2014, J NEUROL, V261, P2438, DOI 10.1007/s00415-014-7515-4
   Martinez-Martin P, 2009, NEUROLOGY, V73, P1584, DOI 10.1212/WNL.0b013e3181c0d416
   Martinez-Martin P, 2015, MOVEMENT DISORD, V30, P510, DOI 10.1002/mds.26067
   Martinez-Martin P, 2011, MOVEMENT DISORD, V26, P399, DOI 10.1002/mds.23462
   Pålhagen SE, 2016, PARKINSONISM RELAT D, V29, P17, DOI 10.1016/j.parkreldis.2016.06.002
   Politis M, 2017, MOVEMENT DISORD, V32, P235, DOI 10.1002/mds.26848
   Prakash KM, 2016, EUR J NEUROL, V23, P854, DOI 10.1111/ene.12950
   Reddy P, 2012, CLIN NEUROPHARMACOL, V35, P205, DOI 10.1097/WNF.0b013e3182613dea
   Santos-García D, 2013, J NEUROL SCI, V332, P136, DOI 10.1016/j.jns.2013.07.005
   Schapira AHV, 2017, NAT REV NEUROSCI, V18, P435, DOI 10.1038/nrn.2017.62
   Sloan JA, 2005, J CLIN EPIDEMIOL, V58, P1217, DOI 10.1016/j.jclinepi.2005.07.009
   Swick TJ, 2014, EUR NEUROL, V71, P140, DOI 10.1159/000355019
   Titova N, 2017, INT REV NEUROBIOL, V134, P1257, DOI 10.1016/bs.im.2017.05.015
   Titova N, 2017, J NEURAL TRANSM, V124, P907, DOI 10.1007/s00702-016-1667-6
NR 35
TC 17
Z9 17
U1 0
U2 6
PU WILEY
PI HOBOKEN
PA 111 RIVER ST, HOBOKEN 07030-5774, NJ USA
SN 1351-5101
EI 1468-1331
J9 EUR J NEUROL
JI Eur. J. Neurol.
PD APR 15
PY 2019
VL 26
IS 4
BP 581
EP +
DI 10.1111/ene.13847
PG 9
WC Clinical Neurology; Neurosciences
SC Neurosciences & Neurology
GA HN6PD
UT WOS:000460307300008
PM 30353942
DA 2024-02-03
ER

PT J
AU Chahine, LM
   Iranzo, A
   Fernández-Arcos, A
   Simuni, T
   Seedorff, N
   Caspell-Garcia, C
   Amara, AW
   Comella, C
   Högl, B
   Hamilton, J
   Marek, K
   Mayer, G
   Mollenhauer, B
   Postuma, R
   Tolosa, E
   Trenkwalder, C
   Videnovic, A
   Oertel, W
   Kumar, B
   James, L
   Nomikos, G
   Cedarbaum, J
   Yang, M
   Brys, M
   Irzhevesky, V
   Schmidt, K
   Jennings, N
   Reith, A
   Tattersall, D
   Sanchez, M
   Daegele, N
   Min, C
   Malkani, R
   Peterschmitt, J
   Sardi, P
   Bozzi, S
   Fischer, T
   Evans, R
   Kiyasova, V
   Simen, A
   Siderowf, A
AF Chahine, L. M.
   Iranzo, A.
   Fernandez-Arcos, A.
   Simuni, T.
   Seedorff, N.
   Caspell-Garcia, C.
   Amara, A. W.
   Comella, C.
   Hoegl, B.
   Hamilton, J.
   Marek, K.
   Mayer, G.
   Mollenhauer, B.
   Postuma, R.
   Tolosa, E.
   Trenkwalder, C.
   Videnovic, A.
   Oertel, W.
   Kumar, B.
   James, L.
   Nomikos, G.
   Cedarbaum, J.
   Yang, M.
   Brys, M.
   Irzhevesky, V
   Schmidt, K.
   Jennings, N.
   Reith, A.
   Tattersall, D.
   Sanchez, M.
   Daegele, N.
   Min, C.
   Malkani, R.
   Peterschmitt, J.
   Sardi, P.
   Bozzi, S.
   Fischer, T.
   Evans, R.
   Kiyasova, V
   Simen, A.
   Siderowf, A.
TI Basic clinical features do not predict dopamine transporter binding in idiopathic REM behavior disorder
SO NPJ PARKINSONS DISEASE
LA English
DT Article
ID age-related decline; parkinsons-disease
AB REM sleep behavior disorder (RBD) is strongly associated with development of Parkinson's Disease and other alpha-synuclein-related disorders. Dopamine transporter (DAT) binding deficit predicts conversion to alpha-synuclein-related disorders in individuals with RBD. In turn, identifying which individuals with RBD have the highest likelihood of having abnormal DAT binding would be useful. The objective of this analysis was to examine if there are basic clinical predictors of DAT deficit in RBD. Participants referred for inclusion in the RBD cohort of the Parkinson Progression Markers Initiative were included. Assessments at the screening visit including DAT SPECT imaging, physical examination, cognitive function screen, and questionnaire-based non-motor assessment. The group with DAT binding deficit (n = 49) was compared to those without (n = 26). There were no significant differences in demographic or clinical features between the two groups. When recruiting RBD cohorts enriched for high risk of neurodegenerative disorders, our data support the need for objective biomarker assessments.
C1 [Chahine, L. M.] Univ Pittsburgh, Dept Neurol, Pittsburgh, PA 15260 USA.
   [Iranzo, A.; Fernandez-Arcos, A.; Tolosa, E.] Hosp Clin Barcelona, Neurol Serv Hosp, IDIBAPS, CIBERNED, Barcelona, Spain.
   [Simuni, T.; Malkani, R.] Northwestern Univ, Dept Neurol, Feinberg Sch Med, Chicago, IL 60611 USA.
   [Seedorff, N.; Caspell-Garcia, C.] Univ Iowa, Dept Biostat, Iowa City, IA USA.
   [Amara, A. W.] Univ Alabama Birmingham, Dept Neurol, UAB Stn, Birmingham, AL 35294 USA.
   [Comella, C.; Sanchez, M.] Rush Univ, Dept Neurol, Chicago, IL 60612 USA.
   [Hoegl, B.] Innsbruck Med Univ, Dept Neurol, Innsbruck, Austria.
   [Hamilton, J.] Michael J Fox Fdn Parkinsons Res, New York, NY USA.
   [Marek, K.; Daegele, N.] Inst Neurodegenerat Disorders, New Haven, CT USA.
   [Mayer, G.] Hephata Hessisches Diakoniezentrum eV, Dept Neurol, Hephata Klin, Weibersbrunn, Germany.
   [Mollenhauer, B.; Trenkwalder, C.] Univ Med Ctr, Dept Neurol, Gottingen, Germany.
   [Mollenhauer, B.; Trenkwalder, C.] Paracelsus Elena Klin, Kassel, Germany.
   [Postuma, R.] McGill Univ, Div Neurol, Montreal, PQ, Canada.
   [Videnovic, A.] Massachusetts Gen Hosp, Dept Neurol, Boston, MA 02114 USA.
   [Oertel, W.] Philipps Univ, Dept Neurol, Marburg, Germany.
   [Oertel, W.] Charitable Hertie Fdn, Frankfurt, Germany.
   [Kumar, B.] AbbVie Inc, Chicago, IL USA.
   [James, L.] Allergan, Irvine, CA USA.
   [Nomikos, G.; Cedarbaum, J.; Yang, M.; Brys, M.; Irzhevesky, V] Biogen Idec Inc, Cambridge, MA USA.
   [Schmidt, K.; Jennings, N.] Celgene, Summit, NJ USA.
   [Reith, A.; Tattersall, D.] GlaxoSmithKline, Brentford, England.
   [Min, C.] Merck & Co Inc, Kenilworth, NJ USA.
   [Peterschmitt, J.; Sardi, P.; Bozzi, S.; Fischer, T.; Evans, R.] Sanofi, Paris, France.
   [Kiyasova, V] Servier, Neuilly Sur Seine, France.
   [Simen, A.] Takeda, Tokyo, Japan.
   [Siderowf, A.] Univ Penn, Philadelphia, PA 19104 USA.
C3 Pennsylvania Commonwealth System of Higher Education (PCSHE); University of Pittsburgh; University of Barcelona; Hospital Clinic de Barcelona; IDIBAPS; CIBERNED; Northwestern University; Feinberg School of Medicine; University of Iowa; University of Alabama System; University of Alabama Birmingham; Rush University; Medical University of Innsbruck; University of Gottingen; McGill University; Harvard University; Massachusetts General Hospital; Philipps University Marburg; AbbVie; AbbVie; Allergan; Biogen; Bristol-Myers Squibb; Celgene Corporation; GlaxoSmithKline; Merck & Company; Sanofi-Aventis; Sanofi France; University of Pennsylvania
RP Chahine, LM (corresponding author), Univ Pittsburgh, Dept Neurol, Pittsburgh, PA 15260 USA.
EM lchahine2018@gmail.com
FU Michael J. Fox Foundation; Abbvie; Avid; Biogen; Biolegend; Bristol-Myers-Squibb; GE Healthcare; Genetech; GlaxoSmithKline; Lilly; Lunbeck; Merck; Meso Scale Discovery; Pfizer; Piramal; Roche; Sanofi Genyzme; Servier; Takeda; Teva; UCB; Golub Capital
CR Abbott RD, 2005, NEUROLOGY, V65, P1442, DOI 10.1212/01.wnl.0000183056.89590.0d
   Berg D, 2015, MOVEMENT DISORD, V30, P1600, DOI 10.1002/mds.26431
   Frauscher B, 2013, SLEEP MED, V14, P729, DOI 10.1016/j.sleep.2012.09.028
   Iranzo A, 2017, ANN NEUROL, V82, P419, DOI 10.1002/ana.25026
   Iranzo A, 2014, PLOS ONE, V9, P0, DOI 10.1371/journal.pone.0089741
   Jennings D, 2017, JAMA NEUROL, V74, P933, DOI 10.1001/jamaneurol.2017.0985
   Jennings D, 2014, NEUROLOGY, V83, P1739, DOI 10.1212/WNL.0000000000000960
   Marek K, 2018, ANN CLIN TRANSL NEUR, V5, P1460, DOI 10.1002/acn3.644
   Marek K, 2011, PROG NEUROBIOL, V95, P629, DOI 10.1016/j.pneurobio.2011.09.005
   Nasreddine ZS, 2005, J AM GERIATR SOC, V53, P695, DOI 10.1111/j.1532-5415.2005.53221.x
   Postuma RB, 2012, BRAIN, V135, P1860, DOI 10.1093/brain/aws093
   Postuma RB, 2013, MOVEMENT DISORD, V28, P597, DOI 10.1002/mds.25445
   Postuma RB, 2011, ANN NEUROL, V69, P811, DOI 10.1002/ana.22282
   Stern MB, 2010, MOVEMENT DISORD, V25, PS89, DOI 10.1002/mds.22719
   van Dyck CH, 2002, AM J GERIAT PSYCHIAT, V10, P36, DOI 10.1176/appi.ajgp.10.1.36
   VANDYCK CH, 1995, J NUCL MED, V36, P1175
NR 16
TC 18
Z9 18
U1 1
U2 3
PU NATURE PUBLISHING GROUP
PI LONDON
PA MACMILLAN BUILDING, 4 CRINAN ST, LONDON N1 9XW, ENGLAND
SN 
EI 2373-8057
J9 NPJ PARKINSON DIS
JI npj Parkinsons Dis.
PD JAN 29
PY 2019
VL 5
IS 
BP 
EP 
DI 10.1038/s41531-018-0073-1
PG 5
WC Neurosciences
SC Neurosciences & Neurology
GA HJ2TV
UT WOS:000457023700001
PM 30701189
DA 2024-02-03
ER

PT J
AU Calzetti, S
   Bellanova, MF
   Negrotti, A
   Saccani, E
   Capozzi, A
   Pietrini, V
AF Calzetti, Stefano
   Bellanova, Maria Federica
   Negrotti, Anna
   Saccani, Elena
   Capozzi, Annarita
   Pietrini, Vladimiro
TI Non-length-dependent somatosensory small fiber pathology presenting with restless legs syndrome in pre-motor Parkinson's disease. Evidence from skin biopsy in four patients
SO JOURNAL OF CLINICAL NEUROSCIENCE
LA English
DT Article
DE Parkinson's disease; Restless legs syndrome; Small fiber pathology; PD premotor phase; Sleep disorders
ID autonomic denervation; alpha-synuclein; neuropathy; brain; naive
AB Background: The determinants of restless legs syndrome (RLS) occurring in co-morbid association with Parkinson's disease (PD) are currently unknown. Methods: We performed a skin biopsy in proximal and distal sites of lower limbs in four PD patients, in which RLS had emerged in the pre-motor phase. Results: A reduced somato-sensory intraepidermal nerve fiber (IENF) density mainly in the proximal sites, indicative of non-length-dependent small fiber pathology (SFP), was found in all patients, in absence of electroneurographic signs of large fiber neuropathy. Discussion: The lack of known secondary causes of SFP is consistent with a process intrinsic to PD and, likewise, the absence of known disease conditions associated to RLS, would support the view of a link between the latter disorder and the distal axonopathy. The non-length-dependent pattern of SFP suggest an involvement of the somato-sensory dorsal root ganglia small neurons, consistent with a somatosensory neuronopathy, which characterizes the RLS in these patients. Conclusion: If these findings will be confirmed in a larger cohort of patients, the RLS co-morbid with PD should be regarded as an heterogeneous condition, since the one emerging in the pre-motor phase might represent a prodromal feature of the neurodegenerative disease as an epiphenomenon of somato-sensory SFP. In contrast, for the RLS developing in clinically manifest PD, a possible association with the impairment of the DAergic diencephalo-spinal pathway and the induction by chronic DAergic treatment has been hypothesized. (C) 2019 Elsevier Ltd. All rights reserved.
C1 [Calzetti, Stefano; Negrotti, Anna; Saccani, Elena] Azienda Osped Univ Parma, Unita Operat Neurol, Via Gramsci 14, I-43126 Parma, Italy.
   [Bellanova, Maria Federica; Saccani, Elena; Capozzi, Annarita; Pietrini, Vladimiro] Azienda Osped Univ Parma, Lab Neuropatol, Via Gramsci 14, I-43126 Parma, Italy.
C3 University of Parma; University Hospital of Parma; University of Parma; University Hospital of Parma
RP Calzetti, S (corresponding author), Azienda Osped Univ Parma, Unita Operat Neurol, Via Gramsci 14, I-43126 Parma, Italy.
EM stefano.calzetti@unipr.it
CR Calzetti S, 2014, J NEURAL TRANSM, V121, P499, DOI 10.1007/s00702-013-1132-8
   Clemens S, 2006, NEUROLOGY, V67, P125, DOI 10.1212/01.wnl.0000223316.53428.c9
   Dabby R, 2006, J NEURAL TRANSM, V113, P1169, DOI 10.1007/s00702-005-0431-0
   Donadio V., 2014, NEUROLOGY, V82, P1
   Donadio V, 2016, ANN NEUROL, V79, P306, DOI 10.1002/ana.24567
   Doppler K, 2017, ACTA NEUROPATHOL, V133, P535, DOI 10.1007/s00401-017-1684-z
   Doppler K, 2014, ACTA NEUROPATHOL, V128, P99, DOI 10.1007/s00401-014-1284-0
   Fila M, 2017, J CLIN SLEEP MED, V13, P1455, DOI 10.5664/jcsm.6848
   Gao XA, 2010, MOVEMENT DISORD, V25, P2654, DOI 10.1002/mds.23256
   Gemignani F, 2007, J PERIPHER NERV SYST, V12, P50, DOI 10.1111/j.1529-8027.2007.00116.x
   Gorson KC, 2008, J NEUROL NEUROSUR PS, V79, P163, DOI 10.1136/jnnp.2007.128801
   Jellinger KA, 2015, J NEURAL TRANSM, V122, P505, DOI 10.1007/s00702-014-1288-x
   Kass-Iliyya L, 2015, PARKINSONISM RELAT D, V21, P1454, DOI 10.1016/j.parkreldis.2015.10.019
   Lauria G, 2010, EUR J NEUROL, V17, P903, DOI 10.1111/j.1468-1331.2010.03023.x
   Lin CY, 2016, MEDICINE, V95, P0, DOI 10.1097/MD.0000000000005556
   Navarro-Otano J, 2015, J NEURAL TRANSM, V122, P1149, DOI 10.1007/s00702-014-1355-3
   Nolano M, 2008, BRAIN, V131, P1903, DOI 10.1093/brain/awn102
   Nolano M, 2017, NEUROLOGY, V89, P776, DOI 10.1212/WNL.0000000000004274
   Podgorny PJ, 2016, PARKINSONISM RELAT D, V28, P94, DOI 10.1016/j.parkreldis.2016.04.033
   Polydefkis M, 2000, NEUROLOGY, V55, P1115, DOI 10.1212/WNL.55.8.1115
   Rijsman Roselyne M, 2014, PARKINSONISM RELAT DISORD, V20 Suppl 1, PS5, DOI 10.1016/S1353-8020(13)70004-X
   Schrempf W, 2016, PARKINSONISM RELAT D, V29, P10, DOI 10.1016/j.parkreldis.2016.06.003
   Shin HY, 2013, PARKINSONISM RELAT D, V19, P355, DOI 10.1016/j.parkreldis.2012.09.009
   Szatmari S, 2017, SLEEP, V40, PS5, DOI 10.1093/sleep/zsw065
   Walters AS, 2003, J SLEEP RES, V12, P343, DOI 10.1046/j.0962-1105.2003.00368.x
   Wang NS, 2013, NEUROLOGY, V81, P1604, DOI 10.1212/WNL.0b013e3182a9f449
   Wong JC, 2014, SLEEP, V37, P369, DOI 10.5665/sleep.3416
NR 27
TC 6
Z9 6
U1 0
U2 3
PU ELSEVIER SCI LTD
PI OXFORD
PA THE BOULEVARD, LANGFORD LANE, KIDLINGTON, OXFORD OX5 1GB, OXON, ENGLAND
SN 0967-5868
EI 1532-2653
J9 J CLIN NEUROSCI
JI J. Clin. Neurosci.
PD NOV 15
PY 2019
VL 69
IS 
BP 139
EP 142
DI 10.1016/j.jocn.2019.08.010
PG 4
WC Clinical Neurology; Neurosciences
SC Neurosciences & Neurology
GA JP5SV
UT WOS:000498325100024
PM 31439483
DA 2024-02-03
ER

PT J
AU Cai, GE
   Luo, S
   Chen, LN
   Lu, JP
   Huang, YJ
   Ye, QY
AF Cai, Guo-En
   Luo, Shan
   Chen, Li-Na
   Lu, Jian-Ping
   Huang, Yu-Jie
   Ye, Qin-Yong
TI Sleep fragmentation as an important clinical characteristic of sleep disorders in Parkinson's disease: a preliminary study
SO CHINESE MEDICAL JOURNAL
LA English
DT Article
DE Parkinson's disease; Sleep fragmentation; Polysomnography; Clinical characteristic
ID disturbance; symptoms
AB Background:Sleep disorders are one of the earliest non-motor symptoms of Parkinson's disease (PD). Sleep disorders could, therefore, have value for recognition and diagnosis in PD. However, no unified classification and diagnostic criteria exist to evaluate sleep disorders by polysomnography (PSG). Utilizing PSG to monitor sleep processes of patients with PD and analyze sleep disorder characteristics and their relationship with demographic parameters could aid in bridging this gap. This preliminary study aimed to evaluate the clinical characteristic of sleep disorders in PD using PSG.Methods:PSG was used to evaluate sleep disorders in 27 patients with PD and 20 healthy volunteers between August 2015 and July 2018 in Fujian Medical University Union Hospital. Total sleep time (TST), sleep efficiency (SE), total wake time, and other parameters were compared between the two groups. Finally, the correlation between sleep disorders and age, disease duration, Unified Parkinson's Disease Rating Scale-III scores, Hoehn-Yahr stage, and levodopa dose were analyzed. The main statistical methods included Chi-square test, two independent samples t test, Fisher exact test, and Pearson correlation.Results:Sleep fragmentation in the PD group was significantly increased (74.1%) while difficulty falling asleep and early awakening were not, as compared to healthy controls. No significant differences were found in time in bed, sleep latency (SL), non-rapid eye movement (NREM) stage 1 (N1), N1%, N2, N2%, N3%, and NREM% between PD and control groups; but TST (327.96105.26min vs. 414.67 +/- 78.31min, P=0.003), SE (63.26%+/- 14.83% vs. 76.8%+/- 11.57%, P=0.001), R N3 (20.00 [39.00] min vs. 61.50 [48.87] min, P=0.001), NREM (262.59 +/- 91.20min vs. 337.17 +/- 63.47min, P=0.003), rapid-eye-movement (REM) (32.50 [33.00] min vs. 85.25 [32.12] min, P<0.001), REM% (9.56 +/- 6.01 vs. 15.50 +/- 4.81, P=0.001), REM sleep latency (157.89 +/- 99.04min vs. 103.47 +/- 71.70min, P=0.034) were significantly reduced in PD group.Conclusion:This preliminary study supported that sleep fragmentation was an important clinical characteristic of sleep disorders in PD. Whether sleep fragmentation is a potential quantifiable marker in PD needs to be further investigated in the future study.
C1 [Cai, Guo-En; Chen, Li-Na; Lu, Jian-Ping; Ye, Qin-Yong] Fujian Med Univ, Dept Neurol, Union Hosp, 29 Xinquan Rd, Fuzhou 350001, Fujian, Peoples R China.
   [Luo, Shan] Fujian Med Univ, Dept Radiol, Longyan Hosp 1, Longyan 364000, Fujian, Peoples R China.
   [Huang, Yu-Jie] Fujian Med Univ, Dept Ultrasound, Mengchao Hepatobiliary Hosp, Fuzhou 350025, Fujian, Peoples R China.
C3 Fujian Medical University; Fujian Medical University; Fujian Medical University
RP Ye, QY (corresponding author), Fujian Med Univ, Dept Neurol, Union Hosp, 29 Xinquan Rd, Fuzhou 350001, Fujian, Peoples R China.
EM unionqyye2013@126.com
FU National Key Research & Development Program of China [2017YFC1310200]; Fujian Provincial Science and Technology Guiding Project [2016Y0043, 2017Y0041]; Key Clinical Specialty Discipline Construction Program of Fujian and Nation, China
CR Albers JA, 2017, SLEEP MED, V35, P41, DOI 10.1016/j.sleep.2017.03.026
   Antczak JM, 2013, PHARMACOL REP, V65, P614, DOI 10.1016/S1734-1140(13)71038-7
   ASKENASY JJM, 1985, NEUROLOGY, V35, P527, DOI 10.1212/WNL.35.4.527
   Baba Y, 2005, J NEUROL, V252, P1201, DOI 10.1007/s00415-005-0835-7
   Comella CL, 2007, MOVEMENT DISORD, V22, PS367, DOI 10.1002/mds.21682
   Falup-Pecurariu C, 2017, INT REV NEUROBIOL, V133, P719, DOI 10.1016/bs.im.2017.05.033
   Furumoto H, 2004, EUR J NEUROL, V11, P535, DOI 10.1111/j.1468-1331.2004.00827.x
   Gan-Or Z, 2018, SLEEP MED REV, V41, P101, DOI 10.1016/j.smrv.2018.01.006
   Ge FF, 2021, MOL PSYCHIATR, V26, P941, DOI 10.1038/s41380-019-0419-z
   GIBB WRG, 1988, J NEUROL NEUROSUR PS, V51, P745, DOI 10.1136/jnnp.51.6.745
   Gupta Meena, 2004, J ASSOC PHYSICIANS INDIA, V52, P703
   Junho BT, 2018, ACTA NEUROL BELG, V118, P85, DOI 10.1007/s13760-017-0868-6
   Kurtis MM, 2013, PARKINSONISM RELAT D, V19, P1152, DOI 10.1016/j.parkreldis.2013.07.026
   Lim ASP, 2016, SLEEP, V39, P227, DOI 10.5665/sleep.5354
   Liu CF, 2018, CHINESE MED J-PEKING, V131, P2976, DOI 10.4103/0366-6999.247210
   Liu Zhong-lin, 2008, NAN FANG YI KE DA XUE XUE BAO, V28, P447
   Lou F, 2011, CHIN J CLIN, V5, P5567
   Mao ZJ, 2017, J HUAZHONG U SCI-MED, V37, P100, DOI 10.1007/s11596-017-1701-4
   Norlinah MI, 2009, PARKINSONISM RELAT D, V15, P670, DOI 10.1016/j.parkreldis.2009.02.012
   Oerlemans WGH, 2002, SLEEP MED, V3, P147, DOI 10.1016/S1389-9457(01)00127-7
   Pacchetti C, 2004, FUNCT NEUROL, V19, P83
   Placidi F, 2008, J NEUROL, V255, P1032, DOI 10.1007/s00415-008-0836-4
   Reichmann H, 2003, J NEURAL TRANSM, V110, P1393, DOI 10.1007/s00702-003-0081-z
   Rye DB, 2000, J SLEEP RES, V9, P63, DOI 10.1046/j.1365-2869.2000.00201.x
   Shen Y, 2018, CHINESE MED J-PEKING, V131, P883, DOI 10.4103/0366-6999.229903
   Shen Y, 2017, PARKINSONISM RELAT D, V44, P66, DOI 10.1016/j.parkreldis.2017.09.003
   Shpirer I, 2006, MOVEMENT DISORD, V21, P1432, DOI 10.1002/mds.21002
   Sobreira EST, 2019, PSYCHIAT CLIN NEUROS, V73, P248, DOI 10.1111/pcn.12819
   Thorpy MJ, 2005, NEUROL CLIN, V23, P1187, DOI 10.1016/j.ncl.2005.05.001
NR 29
TC 7
Z9 7
U1 2
U2 8
PU LIPPINCOTT WILLIAMS & WILKINS
PI PHILADELPHIA
PA TWO COMMERCE SQ, 2001 MARKET ST, PHILADELPHIA, PA 19103 USA
SN 0366-6999
EI 2542-5641
J9 CHINESE MED J-PEKING
JI Chin. Med. J.
PD AUG 5
PY 2019
VL 132
IS 15
BP 1788
EP 1795
DI 10.1097/CM9.0000000000000329
PG 8
WC Medicine, General & Internal
SC General & Internal Medicine
GA JA2RS
UT WOS:000487665200004
PM 31283653
DA 2024-02-03
ER

PT J
AU Banks, SJ
   Bayram, E
   Shan, G
   LaBelle, DR
   Bluett, B
AF Banks, Sarah J.
   Bayram, Ece
   Shan, Guogen
   LaBelle, Denise R.
   Bluett, Brent
TI Non-motor predictors of freezing of gait in Parkinson's disease
SO GAIT & POSTURE
LA English
DT Article
DE Parkinson's disease; Freezing; Gait; Cognition; Sleep
ID disorder screening questionnaire; montreal cognitive assessment; impairment; methylphenidate; association; multicenter; disturbance; tool
AB Background: The etiology of freezing of gait in Parkinson's disease (PD) is yet to be clarified. Non-motor risk factors including cognitive impairment, sleep disturbance and mood disorders have been shown in freezing of gait. Research question: We aimed to determine the predictive value of non-motor features in freezing of gait development. Methods: Data were obtained from the Parkinson's Progression Markers Initiative. Fifty PD patients with self-reported freezing of gait, and 50 PD patients without freezing of gait at the fourth year visit were included. Groups were matched for Movement Disorders Society-Unified Parkinson's Disease Rating Scale Part III scores. Several cognitive and non-cognitive tests were used for non-motor features at baseline and over time. Executive function, visuospatial function, processing speed, learning and memory tests were used for cognition. Noncognitive tests included sleepiness, REM sleep behavior disorder, depression and anxiety scales. Results: Patients with freezing of gait had higher scores on sleepiness, REM sleep behavior disorder, depression and anxiety scales. However, predictor model analysis revealed that baseline processing speed, learning and sleepiness scores were predictive of self-reported freezing of gait development over time. Significance: Our findings suggest that specific cognitive deficits and sleep disorders are predictive of future freezing of gait. These features may be helpful in identifying underlying networks in freezing of gait and should be further investigated with neuroimaging studies.
C1 [Banks, Sarah J.] Univ Calif San Diego, Dept Neurosci, San Diego, CA 92103 USA.
   [Bayram, Ece; LaBelle, Denise R.; Bluett, Brent] Cleveland Clin, Lou Ruvo Ctr Brain Hlth, 888W Bonneville Ave, Las Vegas, NV 89106 USA.
   [Shan, Guogen] Univ Nevada, Dept Environm & Occupat Hlth, Epidemiol & Biostat Program, Sch Community Hlth Sci, Las Vegas, NV 89154 USA.
   [Bluett, Brent] Stanford Univ, Dept Neurol & Neurol, Stanford, CA 94305 USA.
C3 University of California System; University of California San Diego; Cleveland Clinic Foundation; Nevada System of Higher Education (NSHE); University of Nevada Las Vegas; Stanford University
RP Bluett, B (corresponding author), Cleveland Clin, Lou Ruvo Ctr Brain Hlth, 888W Bonneville Ave, Las Vegas, NV 89106 USA.
EM bluettb@ccf.org
FU National Institute of General Medical Sciences [P20GM109025]; Michael J. Fox Foundation for Parkinson's Research; Abbvie; Avid; Bristol-Myers Squibb; GE Healthcare; Lundbeck; Meso Scale Discovery; Pfizer; Piramal; Roche; Sanofi Genzyme; Servier; Takeda; Teva; UCB; Biogen; Biolegend; Genetnetch; GlaxoSmithKline; Lilly; Meso; Merck; Scale Discovery
CR Abbott RD, 2005, NEUROLOGY, V65, P1442, DOI 10.1212/01.wnl.0000183056.89590.0d
   Amboni M, 2008, MOVEMENT DISORD, V23, P395, DOI 10.1002/mds.21850
   Amboni M, 2010, MOVEMENT DISORD, V25, P800, DOI 10.1002/mds.23033
   Auriel E, 2006, CLIN NEUROPHARMACOL, V29, P15, DOI 10.1097/00002826-200601000-00005
   Bari A, 2013, NEUROPHARMACOLOGY, V64, P53, DOI 10.1016/j.neuropharm.2012.07.020
   BENTON AL, 1978, ARCH NEUROL-CHICAGO, V35, P364, DOI 10.1001/archneur.1978.00500300038006
   Braak H, 2003, NEUROBIOL AGING, V24, P197, DOI 10.1016/S0197-4580(02)00065-9
   Brandt J., 1991, CLIN. NEUROPSYCHOL, V5, P125, DOI 10.1080/13854049108403297
   Devos D, 2010, FUND CLIN PHARMACOL, V24, P407, DOI 10.1111/j.1472-8206.2009.00798.x
   Ertan FS, 2005, J NEUROL NEUROSUR PS, V76, P1445, DOI 10.1136/jnnp.2004.057984
   Espay AJ, 2011, NEUROLOGY, V76, P1256, DOI 10.1212/WNL.0b013e3182143537
   Fasano A, 2015, J PARKINSON DIS, V5, P241, DOI 10.3233/JPD-150536
   Fling BW, 2013, BRAIN, V136, P2405, DOI 10.1093/brain/awt172
   Giladi N, 2007, J NEURAL TRANSM, V114, P1349, DOI 10.1007/s00702-007-0772-y
   Giladi N, 2001, J NEURAL TRANSM, V108, P53, DOI 10.1007/s007020170096
   Giladi N, 2001, NEUROLOGY, V56, P1712, DOI 10.1212/WNL.56.12.1712
   Gilat M, 2015, NPJ PARKINSON DIS, V1, P0, DOI 10.1038/npjparkd.2015.20
   Gill DJ, 2008, MOVEMENT DISORD, V23, P1043, DOI 10.1002/mds.22017
   Hely MA, 2008, MOVEMENT DISORD, V23, P837, DOI 10.1002/mds.21956
   Heremans E, 2013, CURR NEUROL NEUROSCI, V13, P0, DOI 10.1007/s11910-013-0350-7
   Ho DE, 2011, J STAT SOFTW, V42, P0
   Högl B, 2010, MOVEMENT DISORD, V25, P2704, DOI 10.1002/mds.23190
   JOHNS MW, 1991, SLEEP, V14, P540, DOI 10.1093/sleep/14.6.540
   Kelly VE, 2015, PARKINSONISM RELAT D, V21, P692, DOI 10.1016/j.parkreldis.2015.04.002
   Lewis SJG, 2009, PARKINSONISM RELAT D, V15, P333, DOI 10.1016/j.parkreldis.2008.08.006
   Litvan I, 2012, MOVEMENT DISORD, V27, P349, DOI 10.1002/mds.24893
   Maidan I, 2010, MOVEMENT DISORD, V25, P2346, DOI 10.1002/mds.23280
   Marek K, 2011, PROG NEUROBIOL, V95, P629, DOI 10.1016/j.pneurobio.2011.09.005
   Martens KAE, 2018, MOVEMENT DISORD, V33, P128, DOI 10.1002/mds.27208
   Matheson SF, 2012, AUSTRALAS J AGEING, V31, P13, DOI 10.1111/j.1741-6612.2010.00487.x
   Moreau C, 2012, LANCET NEUROL, V11, P589, DOI 10.1016/S1474-4422(12)70106-0
   Naismith SL, 2010, MOVEMENT DISORD, V25, P1000, DOI 10.1002/mds.23005
   Nasreddine ZS, 2005, J AM GERIATR SOC, V53, P695, DOI 10.1111/j.1532-5415.2005.53221.x
   Nomura T, 2011, SLEEP MED, V12, P711, DOI 10.1016/j.sleep.2011.01.015
   Nutt JG, 2011, LANCET NEUROL, V10, P734, DOI 10.1016/S1474-4422(11)70143-0
   Pezzuti L, 2017, PERS INDIV DIFFER, V104, P352, DOI 10.1016/j.paid.2016.08.019
   Romenets Silvia Rios, 2012, MOV DISORD, V27, P996, DOI 10.1002/mds.25086
   Shao Z, 2014, FRONT PSYCHOL, V5, P0, DOI 10.3389/fpsyg.2014.00772
   SHEIKH J I, 1986, CLINICAL GERONTOLOGIST, V5, P165
   Sheridan LK, 2006, ARCH CLIN NEUROPSYCH, V21, P23, DOI 10.1016/j.acn.2005.07.003
   Shine JM, 2013, CLIN NEUROL NEUROSUR, V115, P542, DOI 10.1016/j.clineuro.2012.06.027
   Snijders AH, 2011, BRAIN, V134, P59, DOI 10.1093/brain/awq324
   Spaulding SJ, 2013, ARCH PHYS MED REHAB, V94, P562, DOI 10.1016/j.apmr.2012.10.026
   Spielberger CD, 1983, STATE TRAIT ANXIETY, V0, PP77, DOI 10.1037/T06496-000
   Stiasny-Kolster K, 2007, MOVEMENT DISORD, V22, P2386, DOI 10.1002/mds.21740
   Vervoort G, 2016, PLOS ONE, V11, P0, DOI 10.1371/journal.pone.0157743
   Zhang H., 2016, MEDICINE, V95, P0
NR 47
TC 36
Z9 38
U1 1
U2 32
PU ELSEVIER IRELAND LTD
PI CLARE
PA ELSEVIER HOUSE, BROOKVALE PLAZA, EAST PARK SHANNON, CO, CLARE, 00000, IRELAND
SN 0966-6362
EI 1879-2219
J9 GAIT POSTURE
JI Gait Posture
PD FEB 15
PY 2019
VL 68
IS 
BP 311
EP 316
DI 10.1016/j.gaitpost.2018.12.009
PG 6
WC Neurosciences; Orthopedics; Sport Sciences
SC Neurosciences & Neurology; Orthopedics; Sport Sciences
GA HK4YZ
UT WOS:000457971700051
PM 30553992
DA 2024-02-03
ER

PT J
AU Kluger, BM
   Zhao, Q
   Tanner, JJ
   Schwab, NA
   Levy, SA
   Burke, SE
   Huang, HQ
   Ding, MZ
   Price, C
AF Kluger, Benzi M.
   Zhao, Qing
   Tanner, Jared J.
   Schwab, Nadine A.
   Levy, Shellie-Anne
   Burke, Sarah E.
   Huang, Haiqing
   Ding, Mingzhou
   Price, Catherine
TI Structural brain correlates of fatigue in older adults with and without Parkinson's disease
SO NEUROIMAGE-CLINICAL
LA English
DT Article
DE Parkinson's disease; Parkinson's disease imaging; Arousal; Neuropsychiatry: Imaging; Neuroanatomy
ID excessive daytime sleepiness; voxel-based morphometry; surface-based analysis; human cerebral-cortex; white-matter lesions; geometrically accurate; mri; segmentation; symptoms; localization
AB Fatigue is one of the most common and disabling nonmotor symptoms seen in Parkinson's disease (PD) and is also commonly seen in healthy older adults. Our understanding of the etiology of fatigue in older adults with or without PD is limited and it remains unclear whether fatigue in PD is specifically related to PD pathology. The objective of this study was thus to determine whether fatigue in PD was associated with structural changes in gray or white matter and explore whether these changes were similar in older adults without PD. Magnetic resonance imaging (T-1 weighted) and diffusion tensor imaging were performed in 60 patients with PD (17 females; age = 67.58 +/- 5.51; disease duration = 5.67 +/- 5.83 years) and 41 age- and sex- matched healthy controls. FSL image processing was used to measure gray matter volume, fractional anisotropy, and leukoariosis differences. Voxel-based morphometry confirmed gray matter loss across the dorsal striatum and insula in the PD patient cohort. PD patients with fatigue had reduced gray matter volume in dorsal striatum relative to PD patients without fatigue (P < 0.05 False Discovery Rate corrected). No significant fatigue-related structural atrophy was found in controls. There were no areas of significant fractional anisotropy differences between high and low fatigue subjects in either the PD or non-PD groups. Control participants with high fatigue, but not PD, showed significantly greater total leukoariosis volumes (p = 0.03). Fatigue in PD is associated with unique structural changes in the caudate and putamen suggesting fatigue in PD is primarily related to PD pathology, particularly in the dorsal striatum, and not simply a consequence of aging.
C1 [Kluger, Benzi M.] Univ Colorado, Sch Med, Neurol, Aurora, CO 80045 USA.
   [Zhao, Qing; Burke, Sarah E.; Huang, Haiqing; Ding, Mingzhou] Univ Florida, J Crayton Pruitt Family Dept Biomed Engn, Gainesville, FL 32610 USA.
   [Tanner, Jared J.; Schwab, Nadine A.; Levy, Shellie-Anne; Price, Catherine] Univ Florida, Ctr Movement Disorders & Neurorestorat, Anesthesiol, Clin & Hlth Psychol, Gainesville, FL 32610 USA.
C3 University of Colorado System; University of Colorado Anschutz Medical Campus; State University System of Florida; University of Florida; State University System of Florida; University of Florida
RP Kluger, BM (corresponding author), Univ Colorado, Sch Med, Dept Neurol, 12631 E 17th Ave,MS-B185, Aurora, CO 80045 USA.; Price, C (corresponding author), Univ Florida, Clin & Hlth Psychol, POB 100165, Gainesville, FL 32610 USA.
EM benzi.kluger@ucdenver.edu; cep23@phhp.ufl.edu
FU National Institute for Neurological Disorders and Stroke [K23NS060660, R01NS082386, K02NS080885]; National Institute of Aging [R21AG044862]; University of Florida's Center for Movement Disorders and Neurorestoration; National Institutes of Health/National Center for Advancing Translational Sciences (NIH/NCATS); Clinical and Translational Science Award [UL1TR000064]
CR Abdo AA, 2009, SCIENCE, V325, P845, DOI 10.1126/science.1177023
   Abe K, 2000, BEHAV NEUROL, V12, P103, DOI 10.1155/2000/580683
   Abramoff M.D., 2004, BIOPHOT. INT, V11, P36, DOI 10.1201/9781420005615.ax4
   Abrantes AM, 2012, J GERIATR PSYCH NEUR, V25, P138, DOI 10.1177/0891988712455237
   Alves G, 2004, NEUROLOGY, V63, P1908, DOI 10.1212/01.WNL.0000144277.06917.CC
   Aupperle RL, 2015, HUM BRAIN MAPP, V36, P449, DOI 10.1002/hbm.22639
   Avants BB, 2011, NEUROIMAGE, V54, P2033, DOI 10.1016/j.neuroimage.2010.09.025
   Beck A.T., 1996, BDI 2 BECK DEPRESSIO, V10, P15327752670313, DOI .10.1186/1471-2288-14-49
   Bohnen NI, 2011, NAT REV NEUROL, V7, P229, DOI 10.1038/nrneurol.2011.21
   Boissoneault J, 2016, MAGN RESON IMAGING, V34, P603, DOI 10.1016/j.mri.2015.12.008
   Boksem MAS, 2008, BRAIN RES REV, V59, P125, DOI 10.1016/j.brainresrev.2008.07.001
   Chaudhuri A, 2000, J NEUROL SCI, V179, P34, DOI 10.1016/S0022-510X(00)00411-1
   Chaudhuri A, 2004, LANCET, V363, P978, DOI 10.1016/S0140-6736(04)15794-2
   Christopher L, 2014, BRAIN, V137, P2143, DOI 10.1093/brain/awu084
   COLLINS DL, 1994, J COMPUT ASSIST TOMO, V18, P192, DOI 10.1097/00004728-199403000-00005
   Crowley S, 2018, BRAIN IMAGING BEHAV, V12, P1, DOI 10.1007/s11682-016-9656-9
   Gómez AJC, 2013, PLOS ONE, V8, P0, DOI 10.1371/journal.pone.0077914
   Dale AM, 1999, NEUROIMAGE, V9, P179, DOI 10.1006/nimg.1998.0395
   DALE AM, 1993, J COGNITIVE NEUROSCI, V5, P162, DOI 10.1162/jocn.1993.5.2.162
   Damasceno A, 2016, MULT SCLER J, V22, P822, DOI 10.1177/1352458515599451
   Desikan RS, 2006, NEUROIMAGE, V31, P968, DOI 10.1016/j.neuroimage.2006.01.021
   Dobryakova E, 2013, J INT NEUROPSYCH SOC, V19, P849, DOI 10.1017/S1355617713000684
   Elbers RG, 2014, CLIN REHABIL, V28, P300, DOI 10.1177/0269215513503355
   Fahn S., 1987, MOTUDC UNIFIED PARKI, V0, P0
   Fischl B, 1999, HUM BRAIN MAPP, V8, P272, DOI 10.1002/(SICI)1097-0193(1999)8:4<272::AID-HBM10>3.0.CO;2-4
   Fischl B, 2004, NEUROIMAGE, V23, PS69, DOI 10.1016/j.neuroimage.2004.07.016
   Fischl B, 2004, CEREB CORTEX, V14, P11, DOI 10.1093/cercor/bhg087
   Fischl B, 2001, IEEE T MED IMAGING, V20, P70, DOI 10.1109/42.906426
   Fischl B, 1999, NEUROIMAGE, V9, P195, DOI 10.1006/nimg.1998.0396
   Fischl B, 2002, NEURON, V33, P341, DOI 10.1016/S0896-6273(02)00569-X
   Fischl B, 2000, P NATL ACAD SCI USA, V97, P11050, DOI 10.1073/pnas.200033797
   Friedman JH, 2007, MOVEMENT DISORD, V22, P297, DOI 10.1002/mds.21240
   Friedman JH, 2016, NPJ PARKINSONS DIS, V2, P0, DOI 10.1038/npjparkd.2015.25
   Friedman JH, 2010, MOVEMENT DISORD, V25, P805, DOI 10.1002/mds.22989
   Gama RL, 2014, BRAIN COGNITION, V87, P97, DOI 10.1016/j.bandc.2014.03.011
   Grace J, 2007, PARKINSONISM RELAT D, V13, P443, DOI 10.1016/j.parkreldis.2006.09.001
   Han X, 2006, NEUROIMAGE, V32, P180, DOI 10.1016/j.neuroimage.2006.02.051
   Heldmann M, 2012, PLOS ONE, V7, P0, DOI 10.1371/journal.pone.0036572
   HOEHN MM, 1967, NEUROLOGY, V17, P427, DOI 10.1212/WNL.17.5.427
   Huang PY, 2014, J NEUROL SCI, V346, P145, DOI 10.1016/j.jns.2014.08.011
   HUGHES AJ, 1992, NEUROLOGY, V42, P1142, DOI 10.1212/WNL.42.6.1142
   Jones JD, 2017, J INT NEUROPSYCH SOC, V23, P322, DOI 10.1017/S1355617717000017
   Jovicich J, 2006, NEUROIMAGE, V30, P436, DOI 10.1016/j.neuroimage.2005.09.046
   Kluger BM, 2017, PARKINSONISM RELAT D, V37, P87, DOI 10.1016/j.parkreldis.2017.02.005
   Kluger BM, 2014, PM&R, V6, P992, DOI 10.1016/j.pmrj.2014.05.013
   Kluger BM, 2013, NEUROLOGY, V80, P409, DOI 10.1212/WNL.0b013e31827f07be
   Kostic VS, 2011, J NEUROL SCI, V310, P61, DOI 10.1016/j.jns.2011.05.036
   Krall SC, 2015, BRAIN STRUCT FUNCT, V220, P587, DOI 10.1007/s00429-014-0803-z
   KRUPP LB, 1989, ARCH NEUROL-CHICAGO, V46, P1121, DOI 10.1001/archneur.1989.00520460115022
   Mechelli A, 2005, CURR MED IMAGING, V1, P105, DOI 10.2174/1573405054038726
   Minton O, 2008, JNCI-J NATL CANCER I, V100, P1155, DOI 10.1093/jnci/djn250
   Pardini M, 2010, NEUROLOGY, V74, P749, DOI 10.1212/WNL.0b013e3181d25b6b
   Pavese N, 2010, BRAIN, V133, P3434, DOI 10.1093/brain/awq268
   Price CC, 2016, PLOS ONE, V11, P0, DOI 10.1371/journal.pone.0147332
   Rocca MA, 2014, RADIOLOGY, V273, P511, DOI 10.1148/radiol.14140417
   Schönberger M, 2017, NEUROPSYCHOL REHABIL, V27, P1056, DOI 10.1080/09602011.2016.1154875
   Schwab NA, 2015, BRAIN IMAGING BEHAV, V9, P744, DOI 10.1007/s11682-014-9332-x
   Ségonne F, 2004, NEUROIMAGE, V22, P1060, DOI 10.1016/j.neuroimage.2004.03.032
   Segonne F, 2007, IEEE T MED IMAGING, V26, P518, DOI 10.1109/TMI.2006.887364
   Sled JG, 1998, IEEE T MED IMAGING, V17, P87, DOI 10.1109/42.668698
   Smith SM, 2002, HUM BRAIN MAPP, V17, P143, DOI 10.1002/hbm.10062
   Smith SM, 2004, NEUROIMAGE, V23, PS208, DOI 10.1016/j.neuroimage.2004.07.051
   Smith SM, 2006, NEUROIMAGE, V31, P1487, DOI 10.1016/j.neuroimage.2006.02.024
   Smith SM, 2009, NEUROIMAGE, V44, P83, DOI 10.1016/j.neuroimage.2008.03.061
   Stocchi F, 2014, NEUROLOGY, V83, P215, DOI 10.1212/WNL.0000000000000587
   Talairach J, 1988, COPLANAR STEOROTAXIC, V0, P0
   Tanabe J, 2007, HUM BRAIN MAPP, V28, P1276, DOI 10.1002/hbm.20344
   Tang WK, 2013, J NEUROL SCI, V324, P131, DOI 10.1016/j.jns.2012.10.022
   Tanner JJ, 2015, PLOS ONE, V10, P0, DOI 10.1371/journal.pone.0133792
   Tanner T, 2016, CLIM RISK MANAGE POL, V0, PP1, DOI 10.1007/978-3-319-40694-7_1
   Tomlinson CL, 2010, MOVEMENT DISORD, V25, P2649, DOI 10.1002/mds.23429
   Tzourio-Mazoyer N, 2002, NEUROIMAGE, V15, P273, DOI 10.1006/nimg.2001.0978
   Valko PO, 2010, EUR J NEUROL, V17, P1428, DOI 10.1111/j.1468-1331.2010.03063.x
   VANHILTEN JJ, 1993, J NEURAL TRANSM-PARK, V5, P235
   Yamada H, 2004, J NEUROSCI, V24, P3500, DOI 10.1523/JNEUROSCI.0068-04.2004
   Zeineh MM, 2015, RADIOLOGY, V274, P517, DOI 10.1148/radiol.14141079
   ZIJDENBOS AP, 1994, IEEE T MED IMAGING, V13, P716, DOI 10.1109/42.363096
NR 77
TC 27
Z9 29
U1 2
U2 4
PU ELSEVIER SCI LTD
PI OXFORD
PA THE BOULEVARD, LANGFORD LANE, KIDLINGTON, OXFORD OX5 1GB, OXON, ENGLAND
SN 2213-1582
EI 
J9 NEUROIMAGE-CLIN
JI NeuroImage-Clin.
PD JUN 15
PY 2019
VL 22
IS 
BP 
EP 
DI 10.1016/j.nicl.2019.101730
PG 9
WC Neuroimaging
SC Neurosciences & Neurology
GA IB2UA
UT WOS:000470123000098
PM 30818269
DA 2024-02-03
ER

PT J
AU Bargiotas, P
   Debove, I
   Bargiotas, I
   Lachenmayer, ML
   Ntafouli, M
   Vayatis, N
   Schüpbach, MWM
   Krack, P
   Bassetti, CL
AF Bargiotas, Panagiotis
   Debove, Ines
   Bargiotas, Ioannis
   Lachenmayer, Martin Lenard
   Ntafouli, Maria
   Vayatis, Nicolas
   Schuepbach, Michael W. M.
   Krack, Paul
   Bassetti, Claudio L.
TI Effects of bilateral stimulation of the subthalamic nucleus in Parkinson's disease with and without REM sleep behaviour disorder
SO JOURNAL OF NEUROLOGY NEUROSURGERY AND PSYCHIATRY
LA English
DT Article
ID deep-brain-stimulation; follow-up; architecture; critique; scales; apathy; individuals; parasomnia; symptoms; state
AB Background Although rapid eye movement sleep behaviour disorder (RBD) in Parkinson's disease (PD) is associated with increased non-motor symptoms, its impact on the deep brain stimulation (DBS) outcome remains unclear. This is the first study to compare the post-DBS outcome between PD patients with RBD (PD-RBD+) and without (PD-RBD-). Methods We analysed data from PD patients who were treated with bilateral DBS in the nucleus subthalamicus. Assessments included night-polysomnography (only pre-DBS), and motor and non-motor assessments pre-DBS and post-DBS. Results Among 50 PD patients (29 males, mean age 62.5 years, 11.8 mean PD years), 24 (48%) had RBD. Pre-DBS, the two groups were equal in respect to sociodemographic features, disease duration and PD medications. A multivariate analysis showed that the clinical profile linked to motor, non-motor and quality of life features differed significantly between PD patients with and without RBD. The most discriminative elements were Unified Parkinson's Disease Rating Scale (UPDRS)-III, apathy and depression scores. Post-DBS, UPDRS-III, Epworth sleepiness scale and PD questionnaire improved significantly in both groups. UPDRS-II scores significantly improved in the PD-RBD+ group (-45%) but remained unchanged in the PD-RBD- group (-14%). The depression score improved significantly in the PD-RBD+ (-34%) and remained unchanged in the PD-RBD- group. The apathy score remained unchanged in the PD-RBD+ group but increased significantly in the PD-RBD- group (+33%). Conclusion While pre-DBS, PD patients with and without RBD showed different clinical profiles, post-DBS, the clinical profiles were comparable between the two groups. In respect to depressive symptoms, apathy and activities of daily living, PD-RBD+ patients show favourable post-DBS outcome. These findings highlight the importance of RBD assessment prior to DBS surgery.
C1 [Bargiotas, Panagiotis; Ntafouli, Maria; Bassetti, Claudio L.] Univ Hosp Bern, Inselspital, Dept Neurol, Sleep Wake Epilepsy Ctr, CH-3010 Bern, Switzerland.
   [Bargiotas, Panagiotis] Univ Cyprus, Med Sch, Dept Neurol, Nicosia, Cyprus.
   [Debove, Ines; Lachenmayer, Martin Lenard; Schuepbach, Michael W. M.; Krack, Paul] Univ Hosp Bern, Inselspital, Dept Neurol, Movement Disorders Ctr, Bern, Switzerland.
   [Bargiotas, Ioannis; Vayatis, Nicolas] CNRS, ENS Cachan, Ctr Appl Math, Paris, France.
C3 University of Bern; University Hospital of Bern; University of Cyprus; University of Bern; University Hospital of Bern; Universite Paris Saclay; Centre National de la Recherche Scientifique (CNRS)
RP Bargiotas, P (corresponding author), Univ Hosp Bern, Inselspital, Dept Neurol, Sleep Wake Epilepsy Ctr, CH-3010 Bern, Switzerland.
EM pabargio@yahoo.gr
CR Aguirre-Mardones C, 2015, J NEUROL, V262, P1568, DOI 10.1007/s00415-015-7742-3
   [Anonymous], 2005, INT CLASS SLEEP DIS, V0, P0
   Arnulf I, 2000, NEUROLOGY, V55, P1732, DOI 10.1212/WNL.55.11.1732
   Bargiotas I, 2019, ARXIV190706614CSLG, V0, P0
   Bargiotas P, 2019, J NEUROL SCI, V399, P194, DOI 10.1016/j.jns.2019.02.028
   Bargiotas P, 2017, PLOS ONE, V12, P0, DOI 10.1371/journal.pone.0190027
   Bargiotas P, 2016, CURR OPIN NEUROL, V29, P763, DOI 10.1097/WCO.0000000000000388
   Boucetta S, 2016, SCI REP-UK, V6, P0, DOI 10.1038/srep26782
   Carmona-Torre F, 2013, NEW ENGL J MED, V368, P2037, DOI 10.1056/NEJMoa1205158
   CASC I, 2007, AASM MAN SCOR SLEEP, V0, P0
   Castrioto A, 2011, ARCH NEUROL-CHICAGO, V68, P1550, DOI 10.1001/archneurol.2011.182
   Chahine LM, 2016, PARKINSONISM RELAT D, V27, P102, DOI 10.1016/j.parkreldis.2016.03.006
   Cicolin A, 2004, SLEEP MED, V5, P207, DOI 10.1016/j.sleep.2003.10.010
   Czernecki V, 2008, MOVEMENT DISORD, V23, P964, DOI 10.1002/mds.21949
   De Cock VC, 2007, BRAIN, V130, P450, DOI 10.1093/brain/awl363
   Deuschl G, 2006, NEW ENGL J MED, V355, P896, DOI 10.1056/NEJMoa060281
   Di Fabio N, 2013, EUR NEUROL, V70, P297, DOI 10.1159/000353378
   Feise Ronald J, 2002, BMC MED RES METHODOL, V2, P8, DOI 10.1186/1471-2288-2-8
   FOLSTEIN MF, 1975, J PSYCHIAT RES, V12, P189, DOI 10.1016/0022-3956(75)90026-6
   Herzog J, 2003, MOVEMENT DISORD, V18, P1332, DOI 10.1002/mds.10518
   Högl B, 2010, MOVEMENT DISORD, V25, P2704, DOI 10.1002/mds.23190
   HUGHES AJ, 1992, NEUROLOGY, V42, P1142, DOI 10.1212/WNL.42.6.1142
   Iranzo A, 2002, J NEUROL NEUROSUR PS, V72, P661, DOI 10.1136/jnnp.72.5.661
   Kim YE, 2015, J CLIN NEUROSCI, V22, P315, DOI 10.1016/j.jocn.2014.07.016
   Kleiner-Fisman G, 2006, MOVEMENT DISORD, V21, PS290, DOI 10.1002/mds.20962
   Krack P, 2003, NEW ENGL J MED, V349, P1925, DOI 10.1056/NEJMoa035275
   Laatu S, 2013, DEMENT GERIATR COGN, V35, P249, DOI 10.1159/000347129
   Li D, 2017, J MAGN RESON IMAGING, V46, P697, DOI 10.1002/jmri.25571
   Limousin P, 1998, NEW ENGL J MED, V339, P1105, DOI 10.1056/NEJM199810153391603
   Liu Y, 2017, TRANSL NEURODEGENER, V6, P0, DOI 10.1186/s40035-017-0105-5
   Martinez-Martin P, 2011, MOVEMENT DISORD, V26, P2371, DOI 10.1002/mds.23834
   Monaca C, 2004, J NEUROL, V251, P214, DOI 10.1007/s00415-004-0305-7
   Neikrug AB, 2014, SLEEP MED, V15, P959, DOI 10.1016/j.sleep.2014.04.009
   Odekerken VJJ, 2013, LANCET NEUROL, V12, P37, DOI 10.1016/S1474-4422(12)70264-8
   Oertel MF, 2017, ACTA NEUROCHIR, V159, P265, DOI 10.1007/s00701-016-3044-5
   Ohayon MM, 2004, SLEEP, V27, P1255, DOI 10.1093/sleep/27.7.1255
   Ostergaard K, 2002, MOVEMENT DISORD, V17, P693, DOI 10.1002/mds.10188
   Perneger TV, 1998, BRIT MED J, V316, P1236, DOI 10.1136/bmj.316.7139.1236
   PETO V, 1995, QUAL LIFE RES, V4, P241, DOI 10.1007/BF02260863
   Pollo C, 2014, BRAIN, V137, P2015, DOI 10.1093/brain/awu102
   Poryazova R, 2013, J CLIN SLEEP MED, V9, P55, DOI 10.5664/jcsm.2340
   Schenck CH, 2013, SLEEP MED, V14, P795, DOI 10.1016/j.sleep.2013.02.016
   SCHENCK CH, 1987, JAMA-J AM MED ASSOC, V257, P1786, DOI 10.1001/jama.257.13.1786
   Schrag A, 2007, MOVEMENT DISORD, V22, P1077, DOI 10.1002/mds.21333
   Simuni T, 2002, J NEUROSURG, V96, P666, DOI 10.3171/jns.2002.96.4.0666
   STARKSTEIN SE, 1992, J NEUROPSYCH CLIN N, V4, P134
   Tomlinson CL, 2010, MOVEMENT DISORD, V25, P2649, DOI 10.1002/mds.23429
   Vayatis N, 2009, ADV NEURAL INFORM PR, V0, P0
   Videnovic A, 2015, DISORDERS SLEEP CIRC, V0, PXII
   Wang Y, 2018, PARKINSONS DIS-US, V2018, P0, DOI 10.1155/2018/9756468
   Zhu RL, 2017, SCI REP-UK, V7, P0, DOI 10.1038/srep40779
NR 51
TC 11
Z9 12
U1 0
U2 8
PU BMJ PUBLISHING GROUP
PI LONDON
PA BRITISH MED ASSOC HOUSE, TAVISTOCK SQUARE, LONDON WC1H 9JR, ENGLAND
SN 0022-3050
EI 1468-330X
J9 J NEUROL NEUROSUR PS
JI J. Neurol. Neurosurg. Psychiatry
PD DEC 15
PY 2019
VL 90
IS 12
BP 1310
EP 1316
DI 10.1136/jnnp-2019-320858
PG 7
WC Clinical Neurology; Psychiatry; Surgery
SC Neurosciences & Neurology; Psychiatry; Surgery
GA KX8PY
UT WOS:000522138000006
PM 31422368
DA 2024-02-03
ER

PT J
AU Murueta-Goyena, A
   Andikoetxea, A
   Gómez-Esteban, JC
   Gabilondo, I
AF Murueta-Goyena, Ane
   Andikoetxea, Ane
   Carlos Gomez-Esteban, Juan
   Gabilondo, Inigo
TI Contribution of the GABAergic System to Non-Motor Manifestations in Premotor and Early Stages of Parkinson's Disease
SO FRONTIERS IN PHARMACOLOGY
LA English
DT Review
DE GABA; REM sleep behavior disorder; hyposmia; visual alterations; gastrointestinal symptoms; neurotransmitters
ID sleep behavior disorder; messenger-rna expression; olfactory dysfunction; cognitive impairment; presynaptic inhibition; prefrontal cortex; basal ganglia; early marker; gaba; bulb
AB Non-motor symptoms are common in Parkinson's disease (PD) and they represent a major source of disease burden. Several non-motor manifestations, such as rapid eye movement sleep behavior disorder, olfactory loss, gastrointestinal abnormalities, visual alterations, cognitive and mood disorders, are known to precede the onset of motor signs. Nonetheless, the mechanisms mediating these alterations are poorly understood and probably involve several neurotransmitter systems. The dysregulation of GABAergic system has received little attention in PD, although the spectrum of non-motor symptoms might be linked to this pathway. This Mini Review aims to provide up-to-date information about the involvement of the GABAergic system for explaining non-motor manifestations in early stages of PD. Therefore, special attention is paid to the clinical data derived from patients with isolated REM sleep behavior disorder or drug-naive patients with PD, as they represent prodromal and early stages of the disease, respectively. This, in combination with animal studies, might help us to understand how the disturbance of the GABAergic system is related to non-motor manifestations of PD.
C1 [Murueta-Goyena, Ane; Andikoetxea, Ane; Carlos Gomez-Esteban, Juan; Gabilondo, Inigo] Biocruces Bizkaia Hlth Res Inst, Neurodegenerat Dis Grp, Baracaldo, Spain.
   [Carlos Gomez-Esteban, Juan] Univ Basque Country UPV EHU, Dept Neurosci, Leioa, Spain.
   [Gabilondo, Inigo] IKERBASQUE Basque Fdn Sci, Bilbao, Spain.
C3 University of Basque Country; Basque Foundation for Science
RP Murueta-Goyena, A (corresponding author), Biocruces Bizkaia Hlth Res Inst, Neurodegenerat Dis Grp, Baracaldo, Spain.
EM ane.muruetagoyena@osakidetza.eus
FU Michael J. Fox Foundation [10189]; Carlos III Health Institute [PI14/00679, PI16/00005]; Juan Rodes Grant [JR15/00008]; "Investing in Your Future" European Regional Development Fund/European Social Fund programme; Department of Health of the Basque Government [2016111009]; EITB/BIOEF telemarathon for Neurodegenerative Diseases [BIO17/ND/010/BC]
CR Aarsland D, 2009, NEUROLOGY, V72, P1121, DOI 10.1212/01.wnl.0000338632.00552.cb
   Abbott RD, 2005, NEUROLOGY, V65, P1442, DOI 10.1212/01.wnl.0000183056.89590.0d
   Acebes A, 2011, J NEUROSCI, V31, P2734, DOI 10.1523/JNEUROSCI.5046-10.2011
   Ahn J, 2018, NEUROLOGY, V91, PE1003, DOI 10.1212/WNL.0000000000006157
   Altinayar S, 2014, EUR REV MED PHARMACO, V18, P3659
   Anderson KN, 2009, J CLIN SLEEP MED, V5, P235
   Arrigo A, 2017, RADIOLOGY, V285, P885, DOI 10.1148/radiol.2017161732
   Auteri M, 2015, CURR PHARM DESIGN, V21, P4996, DOI 10.2174/1381612821666150914121518
   Auteri M, 2015, PHARMACOL RES, V93, P11, DOI 10.1016/j.phrs.2014.12.001
   Barber TR, 2017, SLEEP, V40, P0, DOI 10.1093/sleep/zsx071
   BLIN O, 1993, BRIT J CLIN PHARMACO, V36, P117, DOI 10.1111/j.1365-2125.1993.tb04206.x
   Bohnen NI, 2010, BRAIN, V133, P1747, DOI 10.1093/brain/awq079
   Boucetta S, 2014, J NEUROSCI, V34, P4708, DOI 10.1523/JNEUROSCI.2617-13.2014
   Braak H, 2003, NEUROBIOL AGING, V24, P197, DOI 10.1016/S0197-4580(02)00065-9
   Brodoehl S, 2012, MOVEMENT DISORD, V27, P1019, DOI 10.1002/mds.25087
   Brooks PL, 2011, J NEUROSCI, V31, P7111, DOI 10.1523/JNEUROSCI.0347-11.2011
   Buchanan RJ, 2015, NEUROSCI LETT, V589, P73, DOI 10.1016/j.neulet.2015.01.028
   Chahine LM, 2018, PLOS ONE, V13, P0, DOI 10.1371/journal.pone.0201964
   Chen JJ, 2014, THER ADV NEUROL DISO, V7, P52, DOI 10.1177/1756285613495723
   Cheng HC, 2010, ANN NEUROL, V67, P715, DOI 10.1002/ana.21995
   Cook E, 2016, NEUROSCI LETT, V632, P50, DOI 10.1016/j.neulet.2016.07.053
   Doty RL, 2012, NAT REV NEUROL, V8, P329, DOI 10.1038/nrneurol.2012.80
   Dudley JT, 2011, SCI TRANSL MED, V3, P0, DOI 10.1126/scitranslmed.3002648
   DUPONT E, 1982, NEUROLOGY, V32, P312, DOI 10.1212/WNL.32.3.312
   Emir UE, 2012, PLOS ONE, V7, P0, DOI 10.1371/journal.pone.0030918
   Fantini ML, 2006, BRAIN RES BULL, V70, P386, DOI 10.1016/j.brainresbull.2006.07.008
   Fantini ML, 2011, SLEEP, V34, P619
   Fee C, 2017, BIOL PSYCHIAT, V82, P549, DOI 10.1016/j.biopsych.2017.05.024
   Fereshtehnejad SM, 2017, MOVEMENT DISORD, V32, P865, DOI 10.1002/mds.26989
   Ferini-Strambi L, 2004, NEUROLOGY, V62, P41, DOI 10.1212/01.WNL.0000101726.69701.FA
   Ferini-Strambi L, 2016, PARKINSONISM RELAT D, V22, PS69, DOI 10.1016/j.parkreldis.2015.09.002
   Ferini-Strambi L, 2014, J NEUROL, V261, P1112, DOI 10.1007/s00415-014-7317-8
   Firbank MJ, 2018, NEUROLOGY, V91, PE675, DOI 10.1212/WNL.0000000000006007
   Fuchs T, 2017, MOL PSYCHIATR, V22, P920, DOI 10.1038/mp.2016.188
   Gagnon JF, 2009, ANN NEUROL, V66, P39, DOI 10.1002/ana.21680
   Garcia-Borreguero D, 2003, SLEEP MED REV, V7, P115, DOI 10.1053/smrv.2002.0229
   Gardner B, 2017, SCI REP-UK, V7, P0, DOI 10.1038/s41598-017-10659-6
   Hajj R, 2015, SCI REP-UK, V5, P0, DOI 10.1038/srep16084
   Hall SD, 2014, NEUROSCIENCE, V281, P68, DOI 10.1016/j.neuroscience.2014.09.037
   Hall SD, 2010, CLIN NEUROPHYSIOL, V121, P549, DOI 10.1016/j.clinph.2009.11.084
   Harding AJ, 2002, BRAIN, V125, P2431, DOI 10.1093/brain/awf251
   Hilgen G, 2015, EUR RET M BRIGTH UK, V0, P0
   Högl B, 2018, NAT REV NEUROL, V14, P40, DOI 10.1038/nrneurol.2017.157
   Houser MC, 2017, NPJ PARKINSONS DIS, V3, P0, DOI 10.1038/s41531-016-0002-0
   Iranzo A, 2018, CELL TISSUE RES, V373, P245, DOI 10.1007/s00441-018-2852-8
   Iranzo A, 2017, NEUROLOGY, V89, P242, DOI 10.1212/WNL.0000000000004121
   Iranzo A, 2006, LANCET NEUROL, V5, P572, DOI 10.1016/S1474-4422(06)70476-8
   Iwasawa C, 2019, MOL BRAIN, V12, P0, DOI 10.1186/s13041-019-0426-7
   Jacob EL, 2010, PARKINSONISM RELAT D, V16, P576, DOI 10.1016/j.parkreldis.2010.06.014
   Jin Z, 2013, AMINO ACIDS, V45, P87, DOI 10.1007/s00726-011-1193-7
   Kalueff AV, 2007, DEPRESS ANXIETY, V24, P495, DOI 10.1002/da.20262
   Katzner S, 2011, J NEUROSCI, V31, P5931, DOI 10.1523/JNEUROSCI.5753-10.2011
   Kehagia AA, 2010, LANCET NEUROL, V9, P1200, DOI 10.1016/S1474-4422(10)70212-X
   Khundakar AA, 2016, ACTA NEUROPATHOL COM, V4, P0, DOI 10.1186/s40478-016-0334-3
   Kim SH, 2011, CAN J NEUROL SCI, V38, P299, DOI 10.1017/S0317167100011501
   KISH SJ, 1986, ANN NEUROL, V20, P26, DOI 10.1002/ana.410200106
   Knudsen K, 2018, LANCET NEUROL, V17, P618, DOI 10.1016/S1474-4422(18)30162-5
   Lanoue AC, 2013, BRAIN RES, V1531, P37, DOI 10.1016/j.brainres.2013.07.025
   Lanoue AC, 2010, EXP NEUROL, V226, P207, DOI 10.1016/j.expneurol.2010.09.001
   Li J, 2016, PLOS ONE, V11, P0, DOI 10.1371/journal.pone.0149286
   Lozovaya N, 2018, NAT COMMUN, V9, P0, DOI 10.1038/s41467-018-03802-y
   Mahlknecht P, 2015, NEUROLOGY, V84, P654, DOI 10.1212/WNL.0000000000001265
   Marchand DG, 2017, SLEEP, V40, P0, DOI 10.1093/sleep/zsw014
   Marques A, 2010, J NEUROL, V257, P383, DOI 10.1007/s00415-009-5328-7
   Massicotte-Marquez J, 2008, NEUROLOGY, V70, P1250, DOI 10.1212/01.wnl.0000286943.79593.a6
   Möhler H, 2012, NEUROPHARMACOLOGY, V62, P42, DOI 10.1016/j.neuropharm.2011.08.040
   Moghaddam HS, 2017, REV NEUROSCIENCE, V28, P509, DOI 10.1515/revneuro-2016-0068
   Murueta-Goyena A, 2019, MOVEMENT DISORD, V34, P1315, DOI 10.1002/mds.27728
   NGUYENLEGROS J, 1988, SURG RADIOL ANAT, V10, P137, DOI 10.1007/BF02307822
   Ota K, 2016, PSYCHIAT RES-NEUROIM, V248, P151, DOI 10.1016/j.pscychresns.2015.12.004
   Pagano G, 2018, NEUROLOGY, V91, PE894, DOI 10.1212/WNL.0000000000006134
   PEARCE RKB, 1995, MOVEMENT DISORD, V10, P283, DOI 10.1002/mds.870100309
   Pfeiffer RF, 2018, CURR TREAT OPTION NE, V20, P0, DOI 10.1007/s11940-018-0539-9
   Pírez N, 2008, J NEUROSCI, V28, P6360, DOI 10.1523/JNEUROSCI.0793-08.2008
   Poewe W, 2008, EUR J NEUROL, V15, P14, DOI 10.1111/j.1468-1331.2008.02056.x
   Postuma RB, 2009, BRAIN, V132, P3298, DOI 10.1093/brain/awp244
   Postuma RB, 2019, MOVEMENT DISORD, V34, P665, DOI 10.1002/mds.27670
   Postuma RB, 2015, NEUROLOGY, V84, P1104, DOI 10.1212/WNL.0000000000001364
   Ray NJ, 2012, MOVEMENT DISORD, V27, P1484, DOI 10.1002/mds.25173
   Reijnders JSAM, 2008, MOVEMENT DISORD, V23, P183, DOI 10.1002/mds.21803
   Righi S, 2007, NEUROPSYCHOLOGIA, V45, P2931, DOI 10.1016/j.neuropsychologia.2007.06.002
   Ross GW, 2008, ANN NEUROL, V63, P167, DOI 10.1002/ana.21291
   Santpere G, 2018, BRAIN PATHOL, V28, P315, DOI 10.1111/bpa.12511
   Sasai T, 2012, SLEEP MED, V13, P301, DOI 10.1016/j.sleep.2011.09.012
   Scherfler C, 2006, BRAIN, V129, P538, DOI 10.1093/brain/awh674
   Scherfler C, 2013, BRAIN, V136, P3028, DOI 10.1093/brain/awt234
   Shao Z, 2009, J NEUROPHYSIOL, V101, P1988, DOI 10.1152/jn.91116.2008
   Stirpe P, 2016, EUR J NEUROL, V23, P1606, DOI 10.1111/ene.13082
   Svenningsson P, 2012, LANCET NEUROL, V11, P697, DOI 10.1016/S1474-4422(12)70152-7
   Tanik N, 2016, NEUROSCI LETT, V620, P111, DOI 10.1016/j.neulet.2016.03.050
   Terzaghi M, 2013, SLEEP, V36, P1527, DOI 10.5665/sleep.3050
   Tritsch NX, 2014, ELIFE, V3, P0, DOI 10.7554/eLife.01936
   Tritsch NX, 2012, NATURE, V490, P262, DOI 10.1038/nature11466
   Tuura RLO, 2018, FRONT NEUROL, V9, P0, DOI 10.3389/fneur.2018.00806
   Tysnes OB, 2017, J NEURAL TRANSM, V124, P901, DOI 10.1007/s00702-017-1686-y
   Unger MM, 2011, MOVEMENT DISORD, V26, P2559, DOI 10.1002/mds.23933
   van Loon AM, 2013, CURR BIOL, V23, P823, DOI 10.1016/j.cub.2013.03.067
   Veselá O, 2001, J NEUROL, V248, P975, DOI 10.1007/s004150170051
   Weil RS, 2016, BRAIN, V139, P2827, DOI 10.1093/brain/aww175
   Wen MC, 2017, SCI REP-UK, V7, P0, DOI 10.1038/s41598-017-12947-7
   Westermann B, 2008, J NEUROL NEUROSUR PS, V79, P19, DOI 10.1136/jnnp.2006.113860
   Wong JC, 2014, SLEEP, V37, P369, DOI 10.5665/sleep.3416
   Youn S, 2016, J NEUROL NEUROSUR PS, V87, P890, DOI 10.1136/jnnp-2015-311437
   Zapiec B, 2017, BRAIN, V140, P2722, DOI 10.1093/brain/awx208
NR 104
TC 22
Z9 27
U1 0
U2 7
PU FRONTIERS MEDIA SA
PI LAUSANNE
PA AVENUE DU TRIBUNAL FEDERAL 34, LAUSANNE, CH-1015, SWITZERLAND
SN 1663-9812
EI 
J9 FRONT PHARMACOL
JI Front. Pharmacol.
PD OCT 30
PY 2019
VL 10
IS 
BP 
EP 
DI 10.3389/fphar.2019.01294
PG 9
WC Pharmacology & Pharmacy
SC Pharmacology & Pharmacy
GA JO3FW
UT WOS:000497467800001
PM 31736763
DA 2024-02-03
ER

PT J
AU Hopfner, F
   Hobert, MA
   Maetzler, C
   Hansen, C
   Pham, MH
   Moreau, C
   Berg, D
   Devos, D
   Maetzler, W
AF Hopfner, Franziska
   Hobert, Markus A.
   Maetzler, Corina
   Hansen, Clint
   Minh Hoang Pham
   Moreau, Caroline
   Berg, Daniela
   Devos, David
   Maetzler, Walter
TI Mobility Deficits Assessed With Mobile Technology: What Can We Learn From Brain Iron-Altered Animal Models?
SO FRONTIERS IN NEUROLOGY
LA English
DT Review
DE Parkinson's disease; restless legs syndrome; mobility assessment; iron; animal models
ID restless legs syndrome; substantia-nigra; parkinsons-disease; alpha-synuclein; motor restlessness; dopamine neurons; double-blind; neuromelanin; expression; neurodegeneration
AB Background: Recent developments inmobile technology have enabled the investigation of human movements and mobility under natural conditions, i.e., in the home environment. Iron accumulation in the basal ganglia is deleterious in Parkinson's disease (i.e., iron accumulation with lower striatal level of dopamine). The effect of iron chelation (i.e., re-deployment of iron) in Parkinson's disease patients is currently tested in a large investigator-initiated multicenter study. Conversely, restless legs syndrome (RLS) is associated with iron depletion and higher striatal level of dopamine. To determine from animal models which movement and mobility parameters might be associated with iron content modulation and the potential effect of therapeutic chelation inhuman. Methods: We recapitulated pathophysiological aspects of the association between iron, dopamine, and neuronal dysfunction and deterioration in the basal ganglia, and systematically searched PubMed to identify original articles reporting about quantitatively assessed mobility deficits in animal models of brain iron dyshomeostasis. Results: We found six original studies using murine and fly models fulfilling the inclusion criteria. Especially postural and trunk stability were altered in animal models with iron overload. Animal models with lowered basal ganglia iron suffered from alterations in physical activity, mobility, and sleep fragmentation. Conclusion: From preclinical investigations in the animal model, we can deduce that possibly also in humans with iron accumulation in the basal ganglia undergoing therapeutic chelation may primarily show changes in physical activity (such as daily "motor activity"), postural and trunk stability and sleep fragmentation. These changes can readily be monitored with currently available mobile technology.
C1 [Hopfner, Franziska; Hobert, Markus A.; Maetzler, Corina; Hansen, Clint; Minh Hoang Pham; Berg, Daniela; Maetzler, Walter] Christian Albrechts Univ Kiel, Neurol Univ Hosp Schleswig Holstein, Dept Neurol, Kiel, Germany.
   [Hopfner, Franziska] Ludwig Maximilian Univ Munchen, Dept Psychiat & Psychotherapy, Munich, Germany.
   [Moreau, Caroline] Lille Univ, Lille Univ Hosp, Fac Med, Dept Movement Disorders & Neurol,INSERM U1171, Lille, France.
   [Devos, David] Lille Univ, Lille Univ Hosp, Dept Med Pharmacol, INSERM U1171, Lille, France.
   [Devos, David] Lille Univ, Lille Univ Hosp, Dept Movement Disorders, INSERM U1171, Lille, France.
C3 University of Kiel; University of Munich; Institut National de la Sante et de la Recherche Medicale (Inserm); Universite de Lille - ISITE; Universite de Lille; CHU Lille; Institut National de la Sante et de la Recherche Medicale (Inserm); Universite de Lille - ISITE; Universite de Lille; CHU Lille; Institut National de la Sante et de la Recherche Medicale (Inserm); Universite de Lille - ISITE; Universite de Lille; CHU Lille
RP Hopfner, F (corresponding author), Christian Albrechts Univ Kiel, Neurol Univ Hosp Schleswig Holstein, Dept Neurol, Kiel, Germany.; Hopfner, F (corresponding author), Ludwig Maximilian Univ Munchen, Dept Psychiat & Psychotherapy, Munich, Germany.
EM f.hopfner@neurologie.uni-kiel.de
FU EU project FAIR-PARK II under the Horizon2020 Program of the European commission [633190, PHC13 2014-2015, NCT02655315]; Department of Neurology, Kiel University; Thiemann foundation; Land Schleswig-Holstein within the funding program Open Access Publikationsfonds; H2020 Societal Challenges Programme [633190] Funding Source: H2020 Societal Challenges Programme
CR Akyol A, 2003, CLIN NEUROL NEUROSUR, V106, P23, DOI 10.1016/j.clineuro.2003.07.004
   Allen RP, 2014, SLEEP MED, V15, P860, DOI 10.1016/j.sleep.2014.03.025
   Allen RP, 2013, AM J HEMATOL, V88, P261, DOI 10.1002/ajh.23397
   Artusi CA, 2018, PARKINSONISM RELAT D, V46, PS53, DOI 10.1016/j.parkreldis.2017.07.022
   BENSHACHAR D, 1991, J NEUROCHEM, V56, P1441, DOI 10.1111/j.1471-4159.1991.tb11444.x
   Berg D, 2002, ARCH NEUROL-CHICAGO, V59, P999, DOI 10.1001/archneur.59.6.999
   Berg D, 2001, J NEUROCHEM, V79, P225, DOI 10.1046/j.1471-4159.2001.00608.x
   Berg D, 1999, ULTRASOUND MED BIOL, V25, P901, DOI 10.1016/S0301-5629(99)00046-0
   Bohic S, 2008, ANAL CHEM, V80, P9557, DOI 10.1021/ac801817k
   Clark HB, 1997, J NEUROSCI, V17, P7385
   Connor JR, 2011, BRAIN, V134, P959, DOI 10.1093/brain/awr012
   Connor JR, 2009, BRAIN, V132, P2403, DOI 10.1093/brain/awp125
   Connor JR, 2003, NEUROLOGY, V61, P304, DOI 10.1212/01.WNL.0000078887.16593.12
   Crawley JN, 1999, BRAIN RES, V835, P18, DOI 10.1016/S0006-8993(98)01258-X
   Dauvilliers Y, 2013, CURR OPIN PULM MED, V19, P594, DOI 10.1097/MCP.0b013e328365ab07
   DeAndrade MP, 2012, HUM MOL GENET, V21, P3984, DOI 10.1093/hmg/dds221
   Del Din S, 2016, IEEE J BIOMED HEALTH, V20, P838, DOI 10.1109/JBHI.2015.2419317
   DEXTER DT, 1991, BRAIN, V114, P1953, DOI 10.1093/brain/114.4.1953
   Dorsey ER, 2018, NAT REV NEUROL, V14, P285, DOI 10.1038/nrneurol.2018.31
   Double KL, 2003, BIOCHEM PHARMACOL, V66, P489, DOI 10.1016/S0006-2952(03)00293-4
   Duan WZ, 2002, ANN NEUROL, V52, P597, DOI 10.1002/ana.10350
   Earley CJ, 2013, SLEEP, V36, P51, DOI 10.5665/sleep.2300
   Earley CJ, 2009, SLEEP MED, V10, P206, DOI 10.1016/j.sleep.2007.12.006
   Espay AJ, 2016, MOVEMENT DISORD, V31, P1272, DOI 10.1002/mds.26642
   Exner N, 2012, EMBO J, V31, P3038, DOI 10.1038/emboj.2012.170
   Faucheux BA, 2003, J NEUROCHEM, V86, P1142, DOI 10.1046/j.1471-4159.2003.01923.x
   Freeman A, 2012, CURR BIOL, V22, P1142, DOI 10.1016/j.cub.2012.04.027
   Gravitz L, 2016, NATURE, V538, PS8, DOI 10.1038/538S8a
   Grote L, 2009, MOVEMENT DISORD, V24, P1445, DOI 10.1002/mds.22562
   Haertner L, 2018, FRONT AGING NEUROSCI, V10, P0, DOI 10.3389/fnagi.2018.00078
   Halliday GM, 2005, BRAIN, V128, P2654, DOI 10.1093/brain/awh584
   Hare DJ, 2014, CHEM SCI, V5, P2160, DOI 10.1039/c3sc53461h
   Henderson EJ, 2016, LANCET NEUROL, V15, P249, DOI 10.1016/S1474-4422(15)00389-0
   Karlsson O, 2013, J NEURAL TRANSM, V120, P1623, DOI 10.1007/s00702-013-1062-5
   Langkammer C, 2016, PLOS ONE, V11, P0, DOI 10.1371/journal.pone.0162460
   Lee SH, 2017, PARKINSONISM RELAT D, V45, P28, DOI 10.1016/j.parkreldis.2017.09.020
   Levenson CW, 2004, EXP NEUROL, V190, P506, DOI 10.1016/j.expneurol.2004.08.014
   Li J, 2012, J NEURAL TRANSM, V119, P685, DOI 10.1007/s00702-011-0753-z
   Lord S, 2013, J NEUROL, V260, P2964, DOI 10.1007/s00415-013-7037-5
   Louter M, 2015, J NEUROL NEUROSUR PS, V86, P32, DOI 10.1136/jnnp-2013-306851
   Maccarinelli F, 2015, NEUROBIOL DIS, V81, P119, DOI 10.1016/j.nbd.2014.10.023
   Maetzler W, 2013, MOVEMENT DISORD, V28, P1628, DOI 10.1002/mds.25628
   McCann H, 2016, MOVEMENT DISORD, V31, P152, DOI 10.1002/mds.26421
   Michaud M, 2004, ANN NEUROL, V55, P372, DOI 10.1002/ana.10843
   Moreau C, 2018, MOVEMENT DISORD, V33, P568, DOI 10.1002/mds.27275
   Ostrerova-Golts N, 2000, J NEUROSCI, V20, P6048, DOI 10.1523/JNEUROSCI.20-16-06048.2000
   Pasquet MO, 2016, SCI REP-UK, V6, P0, DOI 10.1038/srep35689
   Paulus W, 2007, MOVEMENT DISORD, V22, P1451, DOI 10.1002/mds.21533
   Pham MH, 2017, FRONT NEUROL, V8, P0, DOI 10.3389/fneur.2017.00457
   Pham MH, 2017, FRONT NEUROL, V8, P0, DOI 10.3389/fneur.2017.00135
   Qu S, 2006, EXP BRAIN RES, V168, P152, DOI 10.1007/s00221-005-0075-1
   Ruprecht-Dörfler P, 2003, NEUROIMAGE, V18, P416, DOI 10.1016/S1053-8119(02)00035-6
   RYVLIN P, 1995, ARCH NEUROL-CHICAGO, V52, P583, DOI 10.1001/archneur.1995.00540300057013
   Salarian A, 2007, IEEE T BIO-MED ENG, V54, P313, DOI 10.1109/TBME.2006.886670
   Sánchez-Ferro A, 2016, MOVEMENT DISORD, V31, P1283, DOI 10.1002/mds.26723
   Santiago M, 2000, BRAIN RES, V858, P26, DOI 10.1016/S0006-8993(99)02485-3
   Sauerbrei BA, 2015, NEURON, V87, P840, DOI 10.1016/j.neuron.2015.08.003
   Schlachetzki JCM, 2017, PLOS ONE, V12, P0, DOI 10.1371/journal.pone.0183989
   SOFIC E, 1991, J NEUROCHEM, V56, P978, DOI 10.1111/j.1471-4159.1991.tb02017.x
   Trenkwalder C, 2010, NAT REV NEUROL, V6, P337, DOI 10.1038/nrneurol.2010.55
   Unger EL, 2014, EXP NEUROL, V261, P462, DOI 10.1016/j.expneurol.2014.06.023
   van Lummel RC, 2015, PLOS ONE, V10, P0, DOI 10.1371/journal.pone.0144048
   van Uem JMT, 2018, PARKINSONISM RELAT D, V48, P74, DOI 10.1016/j.parkreldis.2017.12.023
   Vidal R, 2008, J NEUROSCI, V28, P60, DOI 10.1523/JNEUROSCI.3962-07.2008
   Xuan Q, 2011, J NEURAL TRANSM, V118, P1575, DOI 10.1007/s00702-011-0636-3
   You LH, 2015, NEUROSCIENCE, V284, P234, DOI 10.1016/j.neuroscience.2014.09.071
   Zecca L, 2005, MOVEMENT DISORD, V20, P1278, DOI 10.1002/mds.20550
   Zhang W, 2017, IEEE J BIOMED HEALTH, V21, P211, DOI 10.1109/JBHI.2015.2501828
   Zhu ZJ, 2016, BBA-MOL BASIS DIS, V1862, P518, DOI 10.1016/j.bbadis.2016.01.002
   Zucca FA, 2017, PROG NEUROBIOL, V155, P96, DOI 10.1016/j.pneurobio.2015.09.012
NR 70
TC 1
Z9 1
U1 0
U2 4
PU FRONTIERS MEDIA SA
PI LAUSANNE
PA AVENUE DU TRIBUNAL FEDERAL 34, LAUSANNE, CH-1015, SWITZERLAND
SN 1664-2295
EI 
J9 FRONT NEUROL
JI Front. Neurol.
PD AUG 8
PY 2019
VL 10
IS 
BP 
EP 
DI 10.3389/fneur.2019.00833
PG 8
WC Clinical Neurology; Neurosciences
SC Neurosciences & Neurology
GA IO2QY
UT WOS:000479228100001
PM 31440200
DA 2024-02-03
ER

PT J
AU Lebrun, C
   Gély-Nargeot, MC
   Maudarbocus, KH
   Rossignol, A
   Geny, C
   Bayard, S
AF Lebrun, Cindy
   Gely-Nargeot, Marie-Christine
   Maudarbocus, Khaalid Hassan
   Rossignol, Alexia
   Geny, Christian
   Bayard, Sophie
TI Presleep Cognitive Arousal and Insomnia Comorbid to Parkinson Disease: Evidence for a Serial Mediation Model of Sleep-Related Safety Behaviors and Dysfunctional Beliefs About Sleep
SO JOURNAL OF CLINICAL SLEEP MEDICINE
LA English
DT Article
DE dysfunctional beliefs; insomnia; Parkinson disease; presleep cognitive arousal; sleep-related safety behaviors
ID nonmotor symptoms; disorders; validation; scale; frequency; subtypes; version
AB Study Objectives: Insomnia disorder (ID) is highly associated with Parkinson disease (PD) with great negative effect on health-related quality of life. Nonetheless, the relevance of psychological processes involved in the maintenance of insomnia is yet to be established in the context of this neurological condition. Our aim was to examine a serial meditation model of sleep-related safety behaviors and dysfunctional beliefs about sleep in association with presleep cognitive arousal and ID in patients with PD. Methods: A total of 68 patients with PD completed self-report measures including the Sleep-Related Behaviors Questionnaire (SRBQ-20), Dysfunctional Beliefs and Attitudes about Sleep (DBAS-16), and the cognitive subscale of the Presleep Arousal Scale (PSAS-C). ID was assessed according to Diagnostic and Statistical Manual of Mental Disorders, Fifth Edition criteria. Bootstrapped serial mediation analyses were conducted to test indirect effects. Results: Overall, 55.6% of patients with PD met diagnostic criteria for ID. The association between presleep cognitive arousal (PSAS-C) and ID was serially mediated by sleep-related safety behaviors (SRBQ-20) and strong endorsement of dysfunctional beliefs about sleep (DBAS-16) (bias-corrected 95% confidence interval for the indirect effect = 0.013, 0.093). An alternate serial mediation model in which dysfunctional beliefs about sleep precede sleep-related safety behaviors was not statistically significant (bias-corrected 95% confidence interval for the indirect effect = -0.001, 0.046). Conclusions: ID comorbid to PD is associated with the classic psychological factors perpetuating ID in neurological disease-free individuals with insomnia. Target-oriented interventions for instance cognitive behavioral therapy for chronic insomnia should be considered as a treatment approach for ID comorbid to PD.
C1 [Lebrun, Cindy; Gely-Nargeot, Marie-Christine; Maudarbocus, Khaalid Hassan; Bayard, Sophie] Univ Paul Valery Montpellier 3, Univ Montpellier, Montpellier, France.
   [Rossignol, Alexia; Geny, Christian] Hop Gui de Chauliac, Serv Neurol, Ctr Expert Malad Parkinson, Montpellier, France.
C3 Universite de Montpellier; Universite Paul-Valery; Universite de Montpellier; CHU de Montpellier
RP Lebrun, C (corresponding author), Univ Montpellier 3, Lab Epsylon, EA 4556, Rue Pr Henri Serre, F-34000 Montpellier, France.
EM cindylebrun@yahoo.com
CR Alapin Iris, 2003, BEHAV SLEEP MED, V1, P155, DOI 10.1207/S15402010BSM0103_3
   Allen RP, 2014, SLEEP MED, V15, P860, DOI 10.1016/j.sleep.2014.03.025
   Alvaro PK, 2013, SLEEP, V36, P1059, DOI 10.5665/sleep.2810
   American Academy of Sleep Medicine (AASM), 2014, INTERNATIONAL CLASSIFICATION OF SLEEP DISORDERS, V3rd ed., P0
   American Psychiatric Associaton (APA), 2013, DIAGNOSTIC AND STATISTICAL MANUAL OF MENTAL DISORDERS, V0, P0, DOI 10.1176/APPI.BOOKS.9780890425787
   [Anonymous], 2013, MODERATION CONDITION, V0, P0
   [Anonymous], 2018, BEHAV SLEEP MED, V0, P0
   Bayard S, 2017, J SLEEP RES, V26, P702, DOI 10.1111/jsr.12556
   BENJAMINI Y, 1995, J R STAT SOC B, V57, P289, DOI 10.1111/j.2517-6161.1995.tb02031.x
   Chahine LM, 2017, SLEEP MED REV, V35, P33, DOI 10.1016/j.smrv.2016.08.001
   Chaudhuri KR, 2002, J NEUROL NEUROSUR PS, V73, P629, DOI 10.1136/jnnp.73.6.629
   Chung S, 2013, J CLIN SLEEP MED, V9, P1131, DOI 10.5664/jcsm.3150
   Covassin N, 2012, J NEUROL SCI, V316, P131, DOI 10.1016/j.jns.2012.01.004
   De Cock VC, 2015, SLEEP MED, V16, P1497, DOI 10.1016/j.sleep.2014.09.014
   Edinger JD, 2000, J CONSULT CLIN PSYCH, V68, P586, DOI 10.1037//0022-006X.63.4.586
   Espie CA, 2006, SLEEP MED REV, V10, P215, DOI 10.1016/j.smrv.2006.03.002
   Fichten CS, 2001, COGNITIVE THER RES, V25, P665, DOI 10.1023/A:1012963121729
   Fritz MS, 2007, PSYCHOL SCI, V18, P233, DOI 10.1111/j.1467-9280.2007.01882.x
   Gjerstad MD, 2007, J NEUROL NEUROSUR PS, V78, P476, DOI 10.1136/jnnp.2006.100370
   Goetz CG, 2004, MOVEMENT DISORD, V19, P1020, DOI 10.1002/mds.20213
   Goetz CG, 2008, MOVEMENT DISORD, V23, P2129, DOI 10.1002/mds.22340
   Harvey AG, 2000, BRIT J CLIN PSYCHOL, V39, P275, DOI 10.1348/014466500163284
   Harvey AG, 2002, BEHAV RES THER, V40, P869, DOI 10.1016/S0005-7967(01)00061-4
   Hood HK, 2011, BEHAV THER, V42, P644, DOI 10.1016/j.beth.2011.02.004
   Humbert M, 2017, NPJ PARKINSONS DIS, V3, P0, DOI 10.1038/s41531-017-0027-z
   Jansson-Frojmark Markus, 2012, COGNITIVE BEHAVIOUR THERAPY, V41, P273, DOI 10.1080/16506073.2012.672454
   Kurtis MM, 2013, PARKINSONISM RELAT D, V19, P1152, DOI 10.1016/j.parkreldis.2013.07.026
   Leentjens AFG, 2014, MOVEMENT DISORD, V29, P1035, DOI 10.1002/mds.25919
   Morin CM, 2007, SLEEP, V30, P1547, DOI 10.1093/sleep/30.11.1547
   Neikrug AB, 2013, J CLIN SLEEP MED, V9, P1119, DOI 10.5664/jcsm.3148
   NICASSIO PM, 1985, BEHAV RES THER, V23, P263, DOI 10.1016/0005-7967(85)90004-X
   Patel Shnehal, 2017, J CLIN MOV DISORD, V4, P16, DOI 10.1186/s40734-017-0062-2
   Postuma Ronald B, 2012, MOV DISORD, V27, P913, DOI 10.1002/mds.25037
   Ratti PL, 2015, PARKINSONISM RELAT D, V21, P1323, DOI 10.1016/j.parkreldis.2015.09.025
   Rutten S, 2017, PARKINSONISM RELAT D, V39, P31, DOI 10.1016/j.parkreldis.2017.01.015
   Sauerbier A, 2016, PARKINSONISM RELAT D, V22, PS41, DOI 10.1016/j.parkreldis.2015.09.027
   Schellaert V, 2018, SLEEP, V41, P0, DOI 10.1093/sleep/zsy002
   Semler CN, 2004, BEHAV RES THER, V42, P1403, DOI 10.1016/j.brat.2003.09.003
   Sixel-Döring F, 2011, NEUROLOGY, V77, P1048, DOI 10.1212/WNL.0b013e31822e560e
   Sobreira-Neto MA, 2017, EUR NEUROL, V78, P330, DOI 10.1159/000481939
   Tandberg E, 1998, MOVEMENT DISORD, V13, P895, DOI 10.1002/mds.870130606
   Tholfsen LK, 2017, NEUROLOGY, V88, P352, DOI 10.1212/WNL.0000000000003540
   Uhlig BL, 2014, SLEEP MED, V15, P708, DOI 10.1016/j.sleep.2014.01.018
   Yang CM, 2011, J PSYCHOSOM RES, V70, P355, DOI 10.1016/j.jpsychores.2010.12.005
   Zhu K, 2016, PARKINSONISM RELAT D, V33, P51, DOI 10.1016/j.parkreldis.2016.09.010
   Zoccolella S, 2011, SLEEP MED REV, V15, P41, DOI 10.1016/j.smrv.2010.02.004
NR 47
TC 6
Z9 6
U1 1
U2 8
PU AMER ACAD SLEEP MEDICINE
PI DARIEN
PA 2510 N FRONTAGE RD, DARIEN, IL 60561 USA
SN 1550-9389
EI 1550-9397
J9 J CLIN SLEEP MED
JI J. Clin. Sleep Med.
PD SEP 15
PY 2019
VL 15
IS 9
BP 1217
EP 1224
DI 10.5664/jcsm.7906
PG 8
WC Clinical Neurology
SC Neurosciences & Neurology
GA IX7RX
UT WOS:000485883700008
PM 31538592
DA 2024-02-03
ER

PT J
AU Lysen, TS
   Darweesh, SKL
   Ikram, MK
   Luik, AI
   Ikram, MA
AF Lysen, Thom S.
   Darweesh, Sirwan K. L.
   Ikram, M. Kamran
   Luik, Annemarie, I
   Ikram, M. Arfan
TI Sleep and risk of parkinsonism and Parkinson's disease: a population-based study
SO BRAIN
LA English
DT Article
DE PSQI; epidemiology; cohort; sleep
ID behavior disorders; quality index; apnea; prevalence; instrument; pathology; symptoms; duration; scale; stage
AB Sleep disturbances may signal presence of prodromal parkinsonism, including Parkinson's disease. Whether general sleep quality or duration in otherwise healthy subjects is related to the risk of parkinsonism remains unclear. We hypothesized that both worse self-reported sleep quality and duration, as well as a longitudinal deterioration in these measures, are associated with the risk of parkinsonism, including Parkinson's disease. In the prospective population-based Rotterdam Study, we assessed sleep quality and duration with the Pittsburgh Sleep Quality Index in 7726 subjects (mean age 65 years, 57% female) between 2002 and 2008, and again in 5450 subjects between 2009 and 2014. Participants were followed until 2015 for a diagnosis of parkinsonism and Parkinson's disease. Outcomes were assessed using multiple modalities: interviews, physical examination, and continuous monitoring of pharmacy records and medical records of general practitioners. We used Cox regression to associate sleep, and changes in sleep over time, with incident parkinsonism and Parkinson's disease, adjusting for age, sex, education and smoking status. Over 64 855 person-years in 13 years of follow-up (mean: 8.4 years), 75 participants developed parkinsonism, of whom 47 developed Parkinson's disease. We showed that within the first 2 years of follow-up, worse sleep quality {hazard ratio (HR) 2.38 per standard deviation increase [95% confidence interval (CI 0.91-6.23)]} and shorter sleep duration [HR 0.61 per standard deviation increase (95% CI 0.31-1.21)] related to a higher risk of parkinsonism. Associations of worse sleep quality [HR 3.86 (95% CI 1.19-12.47)] and shorter sleep duration [HR 0.48 (95% CI 0.23-0.99)] with Parkinson's disease were more pronounced, and statistically significant, compared to parkinsonism. This increased risk disappeared with longer follow-up duration. Worsening of sleep quality [HR 1.76 per standard deviation increase (95% CI 1.12-2.78)], as well as shortening of sleep duration [HR 1.72 per standard deviation decrease (95% CI 1.08-2.72)], were related to Parkinson's disease risk in the subsequent 6 years. Therefore, we argue that in the general population, deterioration of sleep quality and duration are markers of the prodromal phase of parkinsonism, including Parkinson's disease.
C1 [Lysen, Thom S.; Darweesh, Sirwan K. L.; Ikram, M. Kamran; Luik, Annemarie, I; Ikram, M. Arfan] Univ Med Ctr, Dept Epidemiol, Erasmus MC, Doctor Molewaterpl 40, NL-3015 GD Rotterdam, Netherlands.
   [Ikram, M. Kamran] Univ Med Ctr, Dept Neurol, Erasmus MC, Rotterdam, Netherlands.
C3 Erasmus University Rotterdam; Erasmus MC; Erasmus University Rotterdam; Erasmus MC
RP Ikram, MA (corresponding author), Univ Med Ctr, Dept Epidemiol, Erasmus MC, Doctor Molewaterpl 40, NL-3015 GD Rotterdam, Netherlands.
EM m.a.ilcram@erasmusmc.nl
FU Erasmus Medical Center and Erasmus University, Rotterdam, Netherlands Organization for the Health Research and Development (ZonMw); Research Institute for Diseases in the Elderly (RIDE); Ministry of Education, Culture and Science; Ministry for Health, Welfare and Sports; Municipality of Rotterdam; Dutch ParkinsonFonds foundation; European Commission (DG XII)
CR Abbott RD, 2005, NEUROLOGY, V65, P1442, DOI 10.1212/01.wnl.0000183056.89590.0d
   Al-Qassabi A, 2017, CURR TREAT OPTION NE, V19, P0, DOI 10.1007/s11940-017-0458-1
   Alonso A, 2009, J NEUROL NEUROSUR PS, V80, P671, DOI 10.1136/jnnp.2008.152983
   [Anonymous], 2018, SLEEP, V0, P0
   Ascherio A, 2016, LANCET NEUROL, V15, P1255, DOI 10.1016/S1474-4422(16)30230-7
   Beekman ATF, 1997, PSYCHOL MED, V27, P231, DOI 10.1017/S0033291796003510
   Berg D, 2015, MOVEMENT DISORD, V30, P1600, DOI 10.1002/mds.26431
   Boeve BF, 2004, J GERIATR PSYCH NEUR, V17, P146, DOI 10.1177/0891988704267465
   Braak H, 2003, NEUROBIOL AGING, V24, P197, DOI 10.1016/S0197-4580(02)00065-9
   Breen DP, 2016, MOVEMENT DISORD, V31, P1062, DOI 10.1002/mds.26592
   Breen DP, 2014, JAMA NEUROL, V71, P589, DOI 10.1001/jamaneurol.2014.65
   Buysse D J, 1989, PSYCHIATRY RES, V28, P193
   Chahine LM, 2017, SLEEP MED REV, V35, P33, DOI 10.1016/j.smrv.2016.08.001
   Chaudhuri KR, 2002, J NEUROL NEUROSUR PS, V73, P629, DOI 10.1136/jnnp.73.6.629
   Chen HL, 2006, AM J EPIDEMIOL, V163, P726, DOI 10.1093/aje/kwj096
   Chen HL, 2015, TRANSL NEURODEGENER, V4, P0, DOI 10.1186/2047-9158-4-1
   Chen JC, 2015, J SLEEP RES, V24, P432, DOI 10.1111/jsr.12289
   Choi Bernard C K, 2005, PREV CHRONIC DIS, V2, P0
   Chou PS, 2017, NEUROPSYCH DIS TREAT, V13, P959, DOI 10.2147/NDT.S134311
   Clark TG, 2002, LANCET, V359, P1309, DOI 10.1016/S0140-6736(02)08272-7
   Darweesh SKL, 2017, JAMA NEUROL, V74, P1431, DOI 10.1001/jamaneurol.2017.2248
   Darweesh SKL, 2017, BRAIN, V140, P429, DOI 10.1093/brain/aww291
   Darweesh SKL, 2016, AM J EPIDEMIOL, V183, P1018, DOI 10.1093/aje/kwv271
   deRijk MC, 1995, NEUROLOGY, V45, P2143, DOI 10.1212/WNL.45.12.2143
   Fereshtehnejad SM, 2015, JAMA NEUROL, V72, P863, DOI 10.1001/jamaneurol.2015.0703
   Gaenslen A, 2011, MOVEMENT DISORD, V26, P653, DOI 10.1002/mds.23499
   Gao JJ, 2011, AM J EPIDEMIOL, V173, P1032, DOI 10.1093/aje/kwq478
   Golombek DA, 2010, PHYSIOL REV, V90, P1063, DOI 10.1152/physrev.00009.2009
   Hancock P, 2009, INT J GERIATR PSYCH, V24, P1237, DOI 10.1002/gps.2251
   Hawkes CH, 2008, MOVEMENT DISORD, V23, P1799, DOI 10.1002/mds.22242
   Hawkes CH, 2010, PARKINSONISM RELAT D, V16, P79, DOI 10.1016/j.parkreldis.2009.08.007
   Hernán MA, 2010, EPIDEMIOLOGY, V21, P13, DOI 10.1097/EDE.0b013e3181c1ea43
   Högl B, 2010, MOVEMENT DISORD, V25, P2704, DOI 10.1002/mds.23190
   Holth JK, 2019, SCIENCE, V363, P880, DOI 10.1126/science.aav2546
   Ikram MA, 2017, EUR J EPIDEMIOL, V32, P807, DOI 10.1007/s10654-017-0321-4
   Iranzo A, 2014, PLOS ONE, V9, P0, DOI 10.1371/journal.pone.0089741
   Iranzo A, 2011, J NEUROL SCI, V310, P283, DOI 10.1016/j.jns.2011.07.049
   Krystal AD, 2008, SLEEP MED, V9, PS10, DOI 10.1016/S1389-9457(08)70011-X
   Lavie P, 2009, J SLEEP RES, V18, P385, DOI 10.1111/j.1365-2869.2009.00813.x
   Lysen TS, 2018, J ALZHEIMERS DIS, V64, P239, DOI 10.3233/JAD-180055
   Marinus J, 2003, SLEEP, V26, P1049, DOI 10.1093/sleep/26.8.1049
   Mollayeva T, 2016, SLEEP MED REV, V25, P52, DOI 10.1016/j.smrv.2015.01.009
   Most EIS, 2012, AM J GERIAT PSYCHIAT, V20, P460, DOI 10.1097/JGP.0b013e318252e3ff
   Plazzi G, 2004, SLEEP MED, V5, P195, DOI 10.1016/j.sleep.2004.01.003
   Plazzi G, 1997, NEUROLOGY, V48, P1094, DOI 10.1212/WNL.48.4.1094
   Plouvier AOA, 2014, FAM PRACT, V31, P373, DOI 10.1093/fampra/cmu025
   Postuma RB, 2017, NPJ PARKINSONS DIS, V3, P0, DOI 10.1038/s41531-017-0011-7
   Postuma RB, 2015, ANN NEUROL, V77, P830, DOI 10.1002/ana.24385
   RADLOFF L S, 1977, APPLIED PSYCHOLOGICAL MEASUREMENT, V1, P385, DOI 10.1177/014662167700100306
   Saper CB, 2010, NEURON, V68, P1023, DOI 10.1016/j.neuron.2010.11.032
   Schrag A, 2015, LANCET NEUROL, V14, P57, DOI 10.1016/S1474-4422(14)70287-X
   Sheu JJ, 2015, J CLIN SLEEP MED, V11, P1403, DOI 10.5664/jcsm.5274
   Sohail S, 2017, MOVEMENT DISORD, V32, P1729, DOI 10.1002/mds.27200
   Swallow DMA, 2016, J PARKINSON DIS, V6, P289, DOI 10.3233/JPD-150741
   Thannickal TC, 2007, BRAIN, V130, P1586, DOI 10.1093/brain/awm097
   Wittchen HU, 1998, SOC PSYCH PSYCH EPID, V33, P568, DOI 10.1007/s001270050095
   Wong JC, 2014, SLEEP, V37, P369, DOI 10.5665/sleep.3416
   Xie LL, 2013, SCIENCE, V342, P373, DOI 10.1126/science.1241224
   Yang YW, 2014, J PSYCHIATR RES, V58, P84, DOI 10.1016/j.jpsychires.2014.07.003
   Yeh NC, 2016, MEDICINE, V95, P0, DOI 10.1097/MD.0000000000002293
   Zhang J, 2017, BMC NEUROL, V17, P0, DOI 10.1186/s12883-017-0795-4
   Zhu K, 2016, PARKINSONISM RELAT D, V33, P51, DOI 10.1016/j.parkreldis.2016.09.010
   Zis P, 2015, NPJ PARKINSONS DIS, V1, P0, DOI 10.1038/npjparkd.2015.13
   Zoccolella S, 2011, SLEEP MED REV, V15, P41, DOI 10.1016/j.smrv.2010.02.004
NR 64
TC 52
Z9 56
U1 3
U2 12
PU OXFORD UNIV PRESS
PI OXFORD
PA GREAT CLARENDON ST, OXFORD OX2 6DP, ENGLAND
SN 0006-8950
EI 1460-2156
J9 BRAIN
JI Brain
PD JUL 15
PY 2019
VL 142
IS 
BP 2013
EP 2022
DI 10.1093/brain/awz113
PG 10
WC Clinical Neurology; Neurosciences
SC Neurosciences & Neurology
GA IR4QU
UT WOS:000481420100025
PM 31038176
DA 2024-02-03
ER

PT J
AU Engels, G
   Douw, L
   Kerst, Y
   Weinstein, H
   Scherder, E
   Vlaar, A
AF Engels, Gwenda
   Douw, Linda
   Kerst, Yvonne
   Weinstein, Henry
   Scherder, Erik
   Vlaar, Annemarie
TI Non-motor symptoms in Parkinson's disease: An explorative network study
SO PARKINSONISM & RELATED DISORDERS
LA English
DT Article
DE Parkinson's disease; Non-motor symptoms; Symptom network; Quality of life
ID scale
AB Research on the association between non-motor symptoms (NMS) of Parkinson's discasc (PD) and patients' quality of life (QoL) has given insight into the burden of NMS. Most studies investigate NMS by assessing the contribution of individual symptoms to QoL. However, symptoms could also have an interactive relationship, which might not be fully taken into account when only studying these individual contributions. Recently, a network approach has been developed that treats symptoms as nodes and associations between symptoms as edges in a network, providing the opportunity to investigate the dimensional spectrum of NMS. In the current cross-sectional study, we investigated NMS with both approaches: first, we assessed individual contributions of NMS to QoL. Second, we aimed to assess NMS using a network approach. Seventy PD patients completed questionnaires on NMS and QoL. Our primary analysis shows that the domains Mood and Pain are significant contributors to QoL. Our secondary network analysis suggests that Mood and Sleep play central roles in the NMS-network, and that Mood and Cognition are strongly related. Because of power issues, the generalizability of our explorative results is limited. However, complementary information from the network analysis does suggest that focusing on sleep problems might help both mood and pain symptoms, which negatively affect QoL. Investigating symptoms not only as individual and independent entities but rather as part of a connected network could show how treating one symptom affects other symptoms.
C1 [Engels, Gwenda; Scherder, Erik] Vrije Univ Amsterdam, Fac Behav & Movement Sci, Dept Clin Neuro & Dev Psychol, Boechorststr 1, NL-1081 HV Amsterdam, Netherlands.
   [Engels, Gwenda] Tilburg Univ, Tilburg Sch Social & Behav Sci, Dept Dev Psychol, Warandelaan 2, NL-5037 AB Tilburg, Netherlands.
   [Douw, Linda] Vrije Univ Amsterdam, Med Ctr, Dept Anat & Neurosci, Boelelaan 1117, NL-1081 BT Amsterdam, Netherlands.
   [Douw, Linda] Massachusetts Gen Hosp, Athinoula Martinos Ctr Biomed Imaging, Dept Radiol, 149 13th St, Charlestown, MA USA.
   [Kerst, Yvonne; Weinstein, Henry; Vlaar, Annemarie] OLVG West, Dept Neurol, Amsterdam, Netherlands.
C3 Vrije Universiteit Amsterdam; Tilburg University; Vrije Universiteit Amsterdam; Harvard University; Massachusetts General Hospital
RP Engels, G (corresponding author), Warandelaan 2, NL-5037 AB Tilburg, Netherlands.
EM g.engels@uvt.nl; 1.douw@amsterdamumc.nl; y.kerst@olvg.nl; h.weinstein@olvg.nl; eja.scherder@vu.nl; a.vlaar@olvg.nl
CR Barone P, 2009, MOVEMENT DISORD, V24, P1641, DOI 10.1002/mds.22643
   Chaudhuri KR, 2015, MOVEMENT DISORD, V30, P1623, DOI 10.1002/mds.26270
   Chaudhuri KR, 2007, MOVEMENT DISORD, V22, P1901, DOI 10.1002/mds.21596
   Epskamp S, 2018, BEHAV RES METHODS, V50, P195, DOI 10.3758/s13428-017-0862-1
   Epskamp S, 2012, J STAT SOFTW, V48, P1, DOI 10.18637/jss.v048.i04
   Fried EI, 2017, PERSPECT PSYCHOL SCI, V12, P999, DOI 10.1177/1745691617705892
   Herdman M, 2011, QUAL LIFE RES, V20, P1727, DOI 10.1007/s11136-011-9903-x
   Martinez-Martin P, 2017, NPJ PARKINSONS DIS, V3, P0, DOI 10.1038/s41531-017-0009-1
   Martinez-Martin P, 2011, MOVEMENT DISORD, V26, P399, DOI 10.1002/mds.23462
   Nasreddine ZS, 2005, J AM GERIATR SOC, V53, P695, DOI 10.1111/j.1532-5415.2005.53221.x
   Soh SE, 2011, PARKINSONISM RELAT D, V17, P1, DOI 10.1016/j.parkreldis.2010.08.012
   ZIGMOND AS, 1983, ACTA PSYCHIAT SCAND, V67, P361, DOI 10.1111/j.1600-0447.1983.tb09716.x
NR 12
TC 5
Z9 5
U1 0
U2 4
PU ELSEVIER SCI LTD
PI OXFORD
PA THE BOULEVARD, LANGFORD LANE, KIDLINGTON, OXFORD OX5 1GB, OXON, ENGLAND
SN 1353-8020
EI 1873-5126
J9 PARKINSONISM RELAT D
JI Parkinsonism Relat. Disord.
PD SEP 15
PY 2019
VL 66
IS 
BP 237
EP 240
DI 10.1016/j.parkreldis.2019.08.002
PG 4
WC Clinical Neurology
SC Neurosciences & Neurology
GA JF9DX
UT WOS:000491684100041
PM 31434631
DA 2024-02-03
ER

PT J
AU Li, KL
   Liu, B
   Wang, F
   Bao, JJ
   Wu, CM
   Huang, XD
   Hu, FY
   Xu, Z
   Ren, H
   Yang, XL
AF Li, Kelu
   Liu, Bin
   Wang, Fang
   Bao, Jianjian
   Wu, Chongmin
   Huang, Xiaodong
   Hu, Fayun
   Xu, Zhong
   Ren, Hui
   Yang, Xinglong
TI Decreased serum ferritin may be associated with increased restless legs syndrome in Parkinson's disease (PD): a meta-analysis for the diagnosis of RLS in PD patients
SO INTERNATIONAL JOURNAL OF NEUROSCIENCE
LA English
DT Article
DE Restless legs syndrome; Parkinson's disease; ferritin; meta-analysis
ID clinical characteristics; brain iron; prevalence; contributes; population; disorders; criteria; onset; risk
AB Objective: Restless legs syndrome (RLS) is one of the most common non-motor symptoms of Parkinson's disease (PD), but its pathogenesis in a PD background is unclear. Abnormal iron metabolism may be involved, in which case it may be a marker of RLS risk. Here, the literature was systematically searched and meta-analyzed to compare iron metabolism markers between PD patients with or without RLS. Method: The databases PubMed, Embase, Chinese National Knowledge Infrastructure, Wanfang, Web of Science, and SinoMed were searched for case-control and observational studies examining RLS-related changes in iron metabolism in PD, in terms of serum iron, serum ferritin and hemoglobin. Eligible studies were meta-analyzed using Stata 12.0. Results: Meta-analysis of 11 case-control studies showed that serum ferritin concentration was lower in PD patients with RLS than in those without RLS. (95%CI -0.32 to -0.03, p = 0.018). In contrast, levels of serum iron or hemoglobin did not differ significantly between PD patients with or without RLS. Conclusion: This meta-analysis may provide the first reliable pooled estimate of the correlation between abnormal iron metabolism and RLS in PD. The available evidence indicates that levels of ferritin, but not of serum iron or hemoglobin, correlate significantly with RLS in PD, with lower ferritin levels correlating to greater prevalence of RLS.
C1 [Li, Kelu; Liu, Bin; Wang, Fang; Bao, Jianjian; Wu, Chongmin; Huang, Xiaodong; Xu, Zhong; Ren, Hui; Yang, Xinglong] Kunming Med Univ, Dept Geriatr Neurol, Affiliated Hosp 1, Kunming 650032, Yunnan, Peoples R China.
   [Hu, Fayun] SCU, West China Hosp, Dept Neurol, Chengdu, Sichuan, Peoples R China.
C3 Kunming Medical University; Sichuan University
RP Yang, XL (corresponding author), Kunming Med Univ, Dept Geriatr Neurol, Affiliated Hosp 1, Kunming 650032, Yunnan, Peoples R China.
EM yxldoc11@163.com
FU Yunnan Applied Basic Research Project-Union Foundation of China [201801CH00572]; Yunnan Province Medical Health Research Institute Project [2018NS0102]; First Affiliated Hospital of Kunming Medical University Doctoral Research Fund Project [2017BS005]; National Natural Science Foundation of China [81371281, 81860247]
CR Allen RP, 2018, SLEEP MED, V41, P27, DOI 10.1016/j.sleep.2017.11.1126
   Allen RP, 2003, SLEEP MED, V4, P101, DOI 10.1016/S1389-9457(03)00010-8
   Allen RP, 2005, ARCH INTERN MED, V165, P1286, DOI 10.1001/archinte.165.11.1286
   Andersen HH, 2014, CELL MOL LIFE SCI, V71, P1607, DOI 10.1007/s00018-013-1509-8
   Azmin S, 2013, PARKINSONS DIS-US, V2013, P0, DOI 10.1155/2013/535613
   Banno K, 2000, SLEEP MED, V1, P221, DOI 10.1016/S1389-9457(00)00023-X
   BEGG CB, 1994, BIOMETRICS, V50, P1088, DOI 10.2307/2533446
   Bhalsing K, 2013, PARKINSONISM RELAT D, V19, P426, DOI 10.1016/j.parkreldis.2012.12.005
   Biau DJ, 2011, CLIN ORTHOP RELAT R, V469, P2661, DOI 10.1007/s11999-011-1908-9
   Chaudhuri KR, 2001, J NEUROL NEUROSUR PS, V71, P143, DOI 10.1136/jnnp.71.2.143
   Clardy SL, 2006, J LAB CLIN MED, V147, P67, DOI 10.1016/j.lab.2005.06.011
   De Cock VC, 2012, MOVEMENT DISORD, V27, P743, DOI 10.1002/mds.24969
   Earley CJ, 2006, SLEEP MED, V7, P458, DOI 10.1016/j.sleep.2005.11.009
   Egger M, 1997, BMJ-BRIT MED J, V315, P1533, DOI 10.1136/bmj.315.7121.1533
   Ekbom KA, 1960, NEUROLOGY, V10, P868, DOI 10.1212/WNL.10.9.868
   Ferreira M, 2017, ACTA NEUROL SCAND, V135, P273, DOI 10.1111/ane.12616
   Gjerstad MD, 2011, NEUROLOGY, V77, P1941, DOI 10.1212/WNL.0b013e31823a0cc8
   Guerreiro TM, 2010, ARQ NEURO-PSIQUIAT, V68, P869, DOI 10.1590/S0004-282X2010000600007
   Higgins JPT., 2003, BMJ, V327, P557, DOI 10.1136/bmj.327.7414.557
   Hozo SP., 2005, BMC MED. RES. METHODOL, V5, P13, DOI 10.1186/1471-2288-5-13
   Jagota Priya, 2012, JOURNAL OF THE MEDICAL ASSOCIATION OF THAILAND, V95, P175
   Jiang H, 2017, MOL NEUROBIOL, V54, P3078, DOI 10.1007/s12035-016-9879-1
   Koo BB, 2016, TREMOR OTHER HYPERK, V6, P0, DOI 10.7916/D83J3D2G
   Krishnan PR, 2003, MOVEMENT DISORD, V18, P181, DOI 10.1002/mds.10307
   Kryger MH, 2002, SLEEP MED, V3, P127, DOI 10.1016/S1389-9457(01)00160-5
   Loo HV, 2008, J NEUROL SCI, V266, P145, DOI 10.1016/j.jns.2007.09.033
   Massano J, 2012, CSH PERSPECT MED, V2, P0, DOI 10.1101/cshperspect.a008870
   Moccia M, 2016, SLEEP, V39, P405, DOI 10.5665/sleep.5452
   Möller JC, 2010, J NEUROL SCI, V289, P135, DOI 10.1016/j.jns.2009.08.035
   Muntean ML, 2015, MOV DISORD CLIN PRAC, V2, P249, DOI 10.1002/mdc3.12165
   Nestrasil I, 2010, J NEUROL, V257, P964, DOI 10.1007/s00415-009-5446-2
   Nomura T, 2006, MOVEMENT DISORD, V21, P380, DOI 10.1002/mds.20734
   Nomura T, 2006, J NEUROL SCI, V250, P39, DOI 10.1016/j.jns.2006.06.023
   NORDLANDER NB, 1953, ACTA MED SCAND, V145, P453
   Ondo WG, 2002, ARCH NEUROL-CHICAGO, V59, P421, DOI 10.1001/archneur.59.3.421
   Patrick L, 2007, ALTERN MED REV, V12, P101
   PIAO YS, 2017, SCI REP UK, V7, P0
   Pont-Sunyer C, 2015, MOVEMENT DISORD, V30, P229, DOI 10.1002/mds.26077
   Postuma RB, 2015, MOVEMENT DISORD, V30, P1591, DOI 10.1002/mds.26424
   Rothdach AJ, 2000, NEUROLOGY, V54, P1064, DOI 10.1212/WNL.54.5.1064
   Salazar J, 2008, P NATL ACAD SCI USA, V105, P18578, DOI 10.1073/pnas.0804373105
   Samaranch L, 2010, BRAIN, V133, P1128, DOI 10.1093/brain/awq051
   Schmidauer C, 2005, ANN NEUROL, V58, P630, DOI 10.1002/ana.20572
   Shin HY, 2013, PARKINSONISM RELAT D, V19, P355, DOI 10.1016/j.parkreldis.2012.09.009
   SOFIC E, 1988, J NEURAL TRANSM, V74, P199, DOI 10.1007/BF01244786
   Sun ER, 1998, SLEEP, V21, P371, DOI 10.1093/sleep/21.4.381
   Tan EK, 2001, MOVEMENT DISORD, V16, P577, DOI 10.1002/mds.1102
   Tan EK, 2006, J NEUROL, V253, P33, DOI 10.1007/s00415-006-7008-1
   Trotti LM, 2012, COCHRANE DB SYST REV, V0, P0, DOI DOI 10.1002/14651858.CD007834.pub2
   Ward R, 2014, LANCET NEUROL, V13, P1045, DOI 10.1016/S1474-4422(14)70117-6
   Xun ZY, 2008, MOL CELL PROTEOMICS, V7, P1191, DOI 10.1074/mcp.M700467-MCP200
   Yang XL, 2018, SLEEP MED, V43, P40, DOI 10.1016/j.sleep.2017.11.1146
   YOUDIM MBH, 1983, ADV BIOCHEM PSYCHOPH, V37, P309
   Yu SY, 2013, PLOS ONE, V8, P0, DOI 10.1371/journal.pone.0082924
   Zhang Y, 2014, IEEE INT SYMP CIRC S, V0, PP1961, DOI 10.1109/ISCAS.2014.6865546
   ZHAO L, 2010, CHINESE J INTERN MED, V0, P947
NR 56
TC 3
Z9 3
U1 0
U2 3
PU TAYLOR & FRANCIS LTD
PI ABINGDON
PA 2-4 PARK SQUARE, MILTON PARK, ABINGDON OR14 4RN, OXON, ENGLAND
SN 0020-7454
EI 1563-5279
J9 INT J NEUROSCI
JI Int. J. Neurosci.
PD OCT 3
PY 2019
VL 129
IS 10
BP 995
EP 1003
DI 10.1080/00207454.2019.1608200
EA JUN 2019
PG 9
WC Neurosciences
SC Neurosciences & Neurology
GA IS0LL
UT WOS:000473524100001
PM 31092087
DA 2024-02-03
ER

PT J
AU Crippa, JAS
   Hallak, JEC
   Zuardi, AW
   Guimaraes, FS
   Tumas, V
   dos Santos, RG
AF Crippa, Jose Alexandre S.
   Hallak, Jaime E. C.
   Zuardi, Antonio W.
   Guimaraes, Francisco S.
   Tumas, Vitor
   dos Santos, Rafael G.
TI Is cannabidiol the ideal drug to treat non-motor Parkinson's disease symptoms?
SO EUROPEAN ARCHIVES OF PSYCHIATRY AND CLINICAL NEUROSCIENCE
LA English
DT Review
DE Parkinson's disease; Non-motor symptoms; Cannabinoids; Cannabidiol
ID cannabinoid receptor agonist; levodopa-induced dyskinesia; sleep-wake cycle; rat model; double-blind; medical marijuana; cb1 receptor; potential treatment; basal-ganglia; chronic pain
AB Parkinson's disease (PD) is a chronic neurodegenerative disorder characterized by motor symptoms such as bradykinesia, rest tremor, postural disturbances, and rigidity. PD is also characterized by non-motor symptoms such as sleep disturbances, cognitive deficits, and psychiatric disorders such as psychosis, depression, and anxiety. The pharmacological treatment for these symptoms is limited in efficacy and induce significant adverse reactions, highlighting the need for better treatment options. Cannabidiol (CBD) is a phytocannabinoid devoid of the euphoriant and cognitive effects of tetrahydrocannabinol, and preclinical and preliminary clinical studies suggest that this compound has therapeutic effect in non-motor symptoms of PD. In the present text, we review the clinical studies of cannabinoids in PD and the preclinical and clinical studies specifically on CBD. We found four randomized controlled trials (RCTs) involving the administration of agonists/antagonists of the cannabinoid 1 receptor, showing that these compounds were well tolerated, but only one study found positive results (reductions on levodopa-induced dyskinesia). We found seven preclinical models of PD using CBD, with six studies showing a neuroprotective effect of CBD. We found three trials involving CBD and PD: an open-label study, a case series, and an RCT. CBD was well tolerated, and all three studies reported significant therapeutic effects in non-motor symptoms (psychosis, rapid eye movement sleep behaviour disorder, daily activities, and stigma). However, sample sizes were small and CBD treatment was short (up to 6 weeks). Large-scale RCTs are needed to try to replicate these results and to assess the long-term safety of CBD.
C1 [Crippa, Jose Alexandre S.; Hallak, Jaime E. C.; Zuardi, Antonio W.; Tumas, Vitor; dos Santos, Rafael G.] Univ Sao Paulo, Ribeirao Preto Med Sch, Dept Neurosci & Behav, Ribeirao Preto, Brazil.
   [Crippa, Jose Alexandre S.; Hallak, Jaime E. C.; Zuardi, Antonio W.; Guimaraes, Francisco S.; Tumas, Vitor; dos Santos, Rafael G.] Natl Inst Sci & Technol Translat Med, Ribeirao Preto, Brazil.
   [Guimaraes, Francisco S.] Univ Sao Paulo, Ribeirao Preto Med Sch, Dept Pharmacol, Ribeirao Preto, Brazil.
   [Crippa, Jose Alexandre S.] Hosp Clin, Terceiro Andar,Av Bandeirantes 3900, BR-14049900 Ribeirao Preto, SP, Brazil.
C3 Universidade de Sao Paulo; Universidade de Sao Paulo
RP Crippa, JAS (corresponding author), Univ Sao Paulo, Ribeirao Preto Med Sch, Dept Neurosci & Behav, Ribeirao Preto, Brazil.; Crippa, JAS (corresponding author), Natl Inst Sci & Technol Translat Med, Ribeirao Preto, Brazil.; Crippa, JAS (corresponding author), Hosp Clin, Terceiro Andar,Av Bandeirantes 3900, BR-14049900 Ribeirao Preto, SP, Brazil.
EM jcrippa@fmrp.usp.br
FU Conselho Nacional de Desenvolvimento Cientifico e Tecnologico (CNPq, Brazil); Fundacao de Amparo a Pesquisa do Estado de Sao Paulo (FAPESP); Conselho Nacional de Desenvolvimento Cientifico e Tecnologico (CNPq); Coordenacao de Aperfeicoamento de Pessoal de Nivel Superior (CAPES); Fundacao de Apoio ao Ensino, Pesquisa e Assistencia do Hospital das Clinicas da Faculdade de Medicina de Ribeirao Preto da Universidade de Sao Paulo (FAEPA, Brazil); Center for Interdisciplinary Research on Applied Neurosciences (NAPNA), University of Sao Paulo, Sao Paulo, Brazil (NAPNA); National Institute for Translational Medicine (INCT-TM; CNPq/FAPESP, Brazil)
CR [Anonymous], 2006, NEUROLOGICAL DISORDERS: PUBLIC HEALTH CHALLENGES, V0, P0
   Arjmand S, 2015, NEUROTHERAPEUTICS, V12, P778, DOI 10.1007/s13311-015-0367-5
   Babson KA, 2017, CURR PSYCHIAT REP, V19, P0, DOI 10.1007/s11920-017-0775-9
   Balash Y, 2017, CLIN NEUROPHARMACOL, V40, P268, DOI 10.1097/WNF.0000000000000246
   Beiske AG, 2009, PAIN, V141, P173, DOI 10.1016/j.pain.2008.12.004
   Benbadis SR, 2014, EXPERT REV NEUROTHER, V14, P1453, DOI 10.1586/14737175.2014.985209
   Bergamaschi MM, 2011, NEUROPSYCHOPHARMACOL, V36, P1219, DOI 10.1038/npp.2011.6
   Bergamaschi MM, 2011, CURR DRUG SAF, V6, P237, DOI 10.2174/157488611798280924
   Bhattacharyya S, 2010, NEUROPSYCHOPHARMACOL, V35, P764, DOI 10.1038/npp.2009.184
   Blessing EM, 2015, NEUROTHERAPEUTICS, V12, P825, DOI 10.1007/s13311-015-0387-1
   Brotchie JM, 2003, CURR OPIN PHARMACOL, V3, P54, DOI 10.1016/S1471-4892(02)00011-5
   Campos AC, 2017, FRONT PHARMACOL, V8, P0, DOI 10.3389/fphar.2017.00269
   Cao XB, 2007, J PHARMACOL EXP THER, V323, P318, DOI 10.1124/jpet.107.125666
   CARLINI EA, 1981, J CLIN PHARMACOL, V21, PS417, DOI 10.1002/j.1552-4604.1981.tb02622.x
   Carroll CB, 2012, NEUROPATH APPL NEURO, V38, P535, DOI 10.1111/j.1365-2990.2011.01248.x
   Carroll CB, 2004, NEUROLOGY, V63, P1245, DOI 10.1212/01.WNL.0000140288.48796.8E
   Casarejos MJ, 2013, J ALZHEIMERS DIS, V35, P525, DOI 10.3233/JAD-130050
   Catlow B, 2015, CURR TREAT OPTION NE, V17, P0, DOI 10.1007/s11940-015-0370-5
   Chagas MHN, 2014, J CLIN PHARM THER, V39, P564, DOI 10.1111/jcpt.12179
   Chagas MHN, 2014, J PSYCHOPHARMACOL, V28, P1088, DOI 10.1177/0269881114550355
   Chagas MHN, 2013, J PSYCHOPHARMACOL, V27, P312, DOI 10.1177/0269881112474524
   Chung YC, 2011, J IMMUNOL, V187, P6508, DOI 10.4049/jimmunol.1102435
   Corroon J, 2018, CANNABIS CANNABINOID, V3, P152, DOI 10.1089/can.2018.0006
   Costa B, 2007, EUR J PHARMACOL, V556, P75, DOI 10.1016/j.ejphar.2006.11.006
   Crippa JAD, 2004, NEUROPSYCHOPHARMACOL, V29, P417, DOI 10.1038/sj.npp.1300340
   Crippa JAS, 2011, J PSYCHOPHARMACOL, V25, P121, DOI 10.1177/0269881110379283
   Cuñetti L, 2018, TRANSPL P, V50, P461, DOI 10.1016/j.transproceed.2017.12.042
   Schier ARD, 2012, REV BRAS PSIQUIATR, V34, P0
   Di Marzo V, 2000, FASEB J, V14, P1432, DOI 10.1096/fj.14.10.1432
   dos-Santos-Pereira M, 2016, NEUROBIOL DIS, V94, P179, DOI 10.1016/j.nbd.2016.06.013
   Fakhoury M, 2016, J PSYCHIATR RES, V80, P14, DOI 10.1016/j.jpsychires.2016.05.013
   Farkas S, 2012, BRAIN RES BULL, V87, P504, DOI 10.1016/j.brainresbull.2012.02.012
   Fernández-Ruiz J, 2015, HANDB EXP PHARMACOL, V231, P233, DOI 10.1007/978-3-319-20825-1_8
   Finseth TA, 2015, EVID-BASED COMPL ALT, V2015, P0, DOI 10.1155/2015/874849
   Fox SH, 2002, MOVEMENT DISORD, V17, P1180, DOI 10.1002/mds.10289
   Fox SH, 2002, MOVEMENT DISORD, V17, P145, DOI 10.1002/mds.1280
   García C, 2011, BRIT J PHARMACOL, V163, P1495, DOI 10.1111/j.1476-5381.2011.01278.x
   García-Arencibia M, 2008, NEUROSCI LETT, V438, P10, DOI 10.1016/j.neulet.2008.04.041
   García-Arencibia M, 2007, BRAIN RES, V1134, P162, DOI 10.1016/j.brainres.2006.11.063
   Gates PJ, 2014, SLEEP MED REV, V18, P477, DOI 10.1016/j.smrv.2014.02.005
   Genaro K, 2017, FRONT PHARMACOL, V8, P0, DOI 10.3389/fphar.2017.00391
   Giacoppo S, 2014, MOLECULES, V19, P18781, DOI 10.3390/molecules191118781
   Goddard O, 2011, OXFORD 2011 LEVELS E, V0, P0
   Gomes FV, 2013, PROG NEURO-PSYCHOPH, V46, P43, DOI 10.1016/j.pnpbp.2013.06.005
   Gómez-Gálvez Y, 2016, PROG NEURO-PSYCHOPH, V64, P200, DOI 10.1016/j.pnpbp.2015.03.017
   González S, 2005, BRAIN RES, V1046, P195, DOI 10.1016/j.brainres.2005.04.010
   Guimaraes VMC, 2004, LIFE SCI, V75, P633, DOI 10.1016/j.lfs.2004.01.015
   Gururajan A, 2016, SCHIZOPHR RES, V176, P281, DOI 10.1016/j.schres.2016.06.022
   Gutiérrez-Valdez AL, 2013, BEHAV PHARMACOL, V24, P640, DOI 10.1097/FBP.0000000000000004
   Horth RZ, 2018, MMWR-MORBID MORTAL W, V67, P587, DOI 10.15585/mmwr.mm6720a5
   Iffland K, 2017, CANNABIS CANNABINOID, V2, P139, DOI 10.1089/can.2016.0034
   Iseger TA, 2015, SCHIZOPHR RES, V162, P153, DOI 10.1016/j.schres.2015.01.033
   Koppel BS, 2014, NEUROLOGY, V82, P1556, DOI 10.1212/WNL.0000000000000363
   Lastres-Becker I, 2005, NEUROBIOL DIS, V19, P96, DOI 10.1016/j.nbd.2004.11.009
   Lastres-Becker I, 2001, EUR J NEUROSCI, V14, P1827, DOI 10.1046/j.0953-816x.2001.01812.x
   Leweke FM, 2012, TRANSL PSYCHIAT, V2, P0, DOI 10.1038/tp.2012.15
   Linares IMP, 2017, HANDBOOK OF CANNABIS AND RELATED PATHOLOGIES: BIOLOGY, V0, P0
   Linares IMP, 2018, FRONT PHARMACOL, V9, P0, DOI 10.3389/fphar.2018.00315
   Little JP, 2011, MINI-REV MED CHEM, V11, P582
   Lotan I, 2014, CLIN NEUROPHARMACOL, V37, P41, DOI 10.1097/WNF.0000000000000016
   Mandolini GM, 2018, EPIDEMIOL PSYCH SCI, V27, P327, DOI 10.1017/S2045796018000239
   Maneuf YP, 1997, EXP NEUROL, V148, P265, DOI 10.1006/exnr.1997.6645
   Martinez A, 2012, NEUROSCI RES, V72, P236, DOI 10.1016/j.neures.2011.12.006
   McGuire P, 2018, AM J PSYCHIAT, V175, P225, DOI 10.1176/appi.ajp.2017.17030325
   Mesnage V, 2004, CLIN NEUROPHARMACOL, V27, P108, DOI 10.1097/00002826-200405000-00003
   Morgese MG, 2007, EXP NEUROL, V208, P110, DOI 10.1016/j.expneurol.2007.07.021
   Mücke M, 2018, COCHRANE DB SYST REV, V0, P0, DOI DOI 10.1002/14651858.CD012182.pub2
   Murillo-Rodríguez E, 2014, CURR NEUROPHARMACOL, V12, P269, DOI 10.2174/1570159X11666131204235805
   Nègre-Pagès L, 2008, MOVEMENT DISORD, V23, P1361, DOI 10.1002/mds.22142
   Nicholson AN, 2004, J CLIN PSYCHOPHARM, V24, P305, DOI 10.1097/01.jcp.0000125688.05091.8f
   Peres FF, 2018, FRONT PHARMACOL, V9, P0, DOI 10.3389/fphar.2018.00482
   Peres FF, 2016, FRONT PHARMACOL, V7, P0, DOI 10.3389/fphar.2016.00343
   Politis M, 2010, MOVEMENT DISORD, V25, P1646, DOI 10.1002/mds.23135
   Price DA, 2009, EUR J NEUROSCI, V29, P2177, DOI 10.1111/j.1460-9568.2009.06764.x
   Schubart CD, 2014, EUR NEUROPSYCHOPHARM, V24, P51, DOI 10.1016/j.euroneuro.2013.11.002
   Sieradzan KA, 2001, NEUROLOGY, V57, P2108, DOI 10.1212/WNL.57.11.2108
   Silverdale MA, 2001, EXP NEUROL, V169, P400, DOI 10.1006/exnr.2001.7649
   Silverdale MA, 2018, PARKINSONISM RELAT D, V0, P0
   Soares VP, 2017, CURR NEUROPHARMACOL, V15, P291, DOI 10.2174/1570159X14666160509123955
   Solowij N, 2018, CANNABIS CANNABINOID, V3, P21, DOI 10.1089/can.2017.0043
   Bassi MS, 2017, CANNABIS CANNABINOID, V2, P21, DOI 10.1089/can.2017.0002
   van Vliet SAM, 2008, EUR NEUROPSYCHOPHARM, V18, P383, DOI 10.1016/j.euroneuro.2007.11.003
   Vanle B, 2018, TRANSL PSYCHIAT, V8, P0, DOI 10.1038/s41398-018-0162-2
   Venderová K, 2004, MOVEMENT DISORD, V19, P1102, DOI 10.1002/mds.20111
   Walsh S, 2010, BRAIN RES, V1363, P40, DOI 10.1016/j.brainres.2010.09.086
   Ward SJ, 2011, ANESTH ANALG, V113, P947, DOI 10.1213/ANE.0b013e3182283486
   WISE J, 2018, BMJ-BRIT MED J, V361, P0, DOI 10.1136/BMJ.K2827
   Zlebnik NE, 2016, ANNU REV NEUROSCI, V39, P1, DOI 10.1146/annurev-neuro-070815-014038
   Zuardi AW, 2009, J PSYCHOPHARMACOL, V23, P979, DOI 10.1177/0269881108096519
   Zuardi Antonio W, 2017, FRONT PHARMACOL, V8, P259, DOI 10.3389/fphar.2017.00259
   Zuardi AW, 2012, CURR PHARM DESIGN, V18, P5131, DOI 10.2174/138161212802884681
   ZUARDI AW, 1993, J PSYCHOPHARMACOL, V7, P82, DOI 10.1177/026988119300700112
NR 92
TC 38
Z9 39
U1 3
U2 35
PU SPRINGER HEIDELBERG
PI HEIDELBERG
PA TIERGARTENSTRASSE 17, D-69121 HEIDELBERG, GERMANY
SN 0940-1334
EI 1433-8491
J9 EUR ARCH PSY CLIN N
JI Eur. Arch. Psych. Clin. Neurosci.
PD FEB 15
PY 2019
VL 269
IS 1
BP 121
EP 133
DI 10.1007/s00406-019-00982-6
PG 13
WC Clinical Neurology; Psychiatry
SC Neurosciences & Neurology; Psychiatry
GA HN2EW
UT WOS:000459999500009
PM 30706171
DA 2024-02-03
ER

PT J
AU Sobreira-Neto, MA
   Pena-Pereira, MA
   Sobreira, EST
   Chagas, MHN
   de Almeida, CMO
   Fernandes, RMF
   Tumas, V
   Eckeli, AL
AF Sobreira-Neto, Manoel Alves
   Pena-Pereira, Marcio Alexandre
   Tavares Sobreira, Emmanuelle Silva
   Nisihara Chagas, Marcos Hortes
   Oliveira de Almeida, Carlos Mauricio
   Franca Fernandes, Regina Maria
   Tumas, Vitor
   Eckeli, Alan Luiz
TI REM sleep behavior disorder in patients with Parkinson's disease: clinical and polysomnographic characteristics
SO SLEEP AND BIOLOGICAL RHYTHMS
LA English
DT Article
DE Parkinson disease; Sleep; REM sleep; REM sleep behavior disorder
ID apnea; pathology; features
AB The objectives of this study were to describe the characteristics of RBD in a group of PD patients and verify the accuracy of the clinical interview in this group, determine the causes of failure of the interview, as well as to verify the clinical and polysomnographic differences between the groups of PD patients with and without RBD. So, a cross-sectional study was conducted in 88 consecutive PD patients from the outpatient clinic, during a period of 21months. Participants underwent a clinical interview, assessment based on standardized scales (Epworth Sleepiness Scale, Parkinson's disease Questionnaire, Pittsburgh Sleep Quality Index), and video polysomnography. Out of the 88 participants, 55 underwent vPSG which confirmed a diagnosis of RBD. The clinical interview had a high sensitivity (87.5%) but a low specificity (42.1%) for RBD diagnosis and thus the clinical interview alone may miss those without episodes of dream-enacting behavior. We note in this group a higher proportion of men (54.5%) and an average age of 60.4years +/- 10.6. In 54% of patients, RBD preceded motor symptoms of PD. In addition, patients with PD and RBD had lower Apnea-Hypopnea Index in REM sleep and a higher equivalent dose of levodopa than PD patients without RBD. RBD is a prevalent condition in patients with PD, requiring polysomnography for diagnostic confirmation, and is associated with certain particularities in PD.
C1 [Sobreira-Neto, Manoel Alves] Univ Fed Ceara, Dept Clin Med, Fac Med, Rua Prof Costa Mendes,1408-4 Andar, BR-60430140 Fortaleza, Ceara, Brazil.
   [Sobreira-Neto, Manoel Alves] Univ Fortaleza, Fac Med, Fortaleza, Ceara, Brazil.
   [Pena-Pereira, Marcio Alexandre; Tavares Sobreira, Emmanuelle Silva; Oliveira de Almeida, Carlos Mauricio; Franca Fernandes, Regina Maria; Tumas, Vitor; Eckeli, Alan Luiz] Univ Sao Paulo, Fac Med Ribeirao Preto, Dept Neurosci, Sao Paulo, Brazil.
   [Nisihara Chagas, Marcos Hortes] Univ Fed Sao Carlos, Dept Gerontol, Sao Carlos, SP, Brazil.
C3 Universidade Federal do Ceara; Universidade Fortaleza; Universidade de Sao Paulo; Universidade Federal de Sao Carlos
RP Sobreira-Neto, MA (corresponding author), Univ Fed Ceara, Dept Clin Med, Fac Med, Rua Prof Costa Mendes,1408-4 Andar, BR-60430140 Fortaleza, Ceara, Brazil.; Sobreira-Neto, MA (corresponding author), Univ Fortaleza, Fac Med, Fortaleza, Ceara, Brazil.
EM manoelsobreira@yahoo.com.br
CR [Anonymous], 2013, INT CLASSIFICATION S, V0, P0
   [Anonymous], 2005, INT CLASSIFICATION S, V0, P0
   Benninger DH, 2010, MOVEMENT DISORD, V25, P1597, DOI 10.1002/mds.23121
   Boeve BF, 2007, BRAIN, V130, P2770, DOI 10.1093/brain/awm056
   Braak H, 2004, CELL TISSUE RES, V318, P121, DOI 10.1007/s00441-004-0956-9
   Braak H, 2003, NEUROBIOL AGING, V24, P197, DOI 10.1016/S0197-4580(02)00065-9
   Bugalho P, 2011, J NEURAL TRANSM, V118, P1613, DOI 10.1007/s00702-011-0679-5
   Comella CL, 1998, NEUROLOGY, V51, P526, DOI 10.1212/WNL.51.2.526
   Dauvilliers Y, 2014, SLEEP MED, V12, P531
   De Cock VC, 2007, BRAIN, V130, P450, DOI 10.1093/brain/awl363
   De Cock VC, 2010, SLEEP MED, V11, P247, DOI 10.1016/j.sleep.2009.05.008
   Del-Ben Cristina Marta, 2001, REVISTA BRASILEIRA DE PSIQUIATRIA, V23, P156, DOI 10.1590/S1516-44462001000300008
   Fernández-Arcos A, 2016, SLEEP, V39, P121, DOI 10.5665/sleep.5332
   Ferri R, 2014, SLEEP BREATH, V18, P319, DOI 10.1007/s11325-013-0887-3
   Frauscher B, 2010, SLEEP MED, V11, P167, DOI 10.1016/j.sleep.2009.03.011
   GREENE RW, 1989, BRAIN RES, V476, P154, DOI 10.1016/0006-8993(89)91549-7
   HENDRICKS JC, 1982, BRAIN RES, V239, P81, DOI 10.1016/0006-8993(82)90835-6
   Huang JX, 2011, SLEEP, V34, P909, DOI 10.5665/SLEEP.1126
   Iber C., 2007, AASM MANUAL SCORING, V0, P0
   Iranzo A, 2005, SLEEP, V28, P203, DOI 10.1093/sleep/28.2.203
   Iranzo A, 2013, LANCET NEUROL, V12, P443, DOI 10.1016/S1474-4422(13)70056-5
   Iranzo A, 2009, SLEEP MED REV, V13, P385, DOI 10.1016/j.smrv.2008.11.003
   Mahale R, 2014, SLEEP MED, V15, P642, DOI 10.1016/j.sleep.2014.01.022
   NAUSIEDA PA, 1982, CLIN NEUROPHARMACOL, V5, P183, DOI 10.1097/00002826-198205020-00003
   Nomura T, 2013, SLEEP MED, V14, P131, DOI 10.1016/j.sleep.2012.10.011
   Nomura T, 2011, SLEEP MED, V12, P711, DOI 10.1016/j.sleep.2011.01.015
   Olson EJ, 2000, BRAIN, V123, P331, DOI 10.1093/brain/123.2.331
   Oudiette D, 2009, NEUROLOGY, V72, P551, DOI 10.1212/01.wnl.0000341936.78678.3a
   Peregrim I, 2013, PHYSIOL RES, V62, P569, DOI 10.33549/physiolres.932457
   Plomhause L, 2013, SLEEP MED, V14, P1035, DOI 10.1016/j.sleep.2013.04.018
   Postuma RB, 2008, MOVEMENT DISORD, V23, P1665, DOI 10.1002/mds.22099
   Rolinski M, 2014, J NEUROL NEUROSUR PS, V85, P560, DOI 10.1136/jnnp-2013-306104
   Romenets Silvia Rios, 2012, MOV DISORD, V27, P996, DOI 10.1002/mds.25086
   Rye DB, 1997, SLEEP, V20, P757, DOI 10.1093/sleep/20.9.757
   Schenck CH, 2013, SLEEP MED, V14, P744, DOI 10.1016/j.sleep.2012.10.009
   Sixel-Döring F, 2011, NEUROLOGY, V77, P1048, DOI 10.1212/WNL.0b013e31822e560e
   Sobreira-Neto MA, 2017, EUR NEUROL, V78, P330, DOI 10.1159/000481939
   Suzuki K, 2013, BMC NEUROL, V13, P0, DOI 10.1186/1471-2377-13-18
   Yoritaka A, 2009, EUR NEUROL, V61, P164, DOI 10.1159/000189269
NR 40
TC 6
Z9 6
U1 0
U2 2
PU SPRINGER LONDON LTD
PI LONDON
PA 236 GRAYS INN RD, 6TH FLOOR, LONDON WC1X 8HL, ENGLAND
SN 1446-9235
EI 1479-8425
J9 SLEEP BIOL RHYTHMS
JI Sleep Biol. Rhythms
PD JAN 15
PY 2019
VL 17
IS 1
BP 113
EP 122
DI 10.1007/s41105-018-0189-z
PG 10
WC Clinical Neurology; Neurosciences
SC Neurosciences & Neurology
GA HI0ZX
UT WOS:000456174600013
DA 2024-02-03
ER

PT J
AU Specketer, K
   Zabetian, CP
   Edwards, KL
   Tian, L
   Quinn, JF
   Peterson-Hiller, AL
   Chung, KA
   Hu, SC
   Montine, TJ
   Cholerton, BA
AF Specketer, Krista
   Zabetian, Cyrus P.
   Edwards, Karen L.
   Tian, Lu
   Quinn, Joseph F.
   Peterson-Hiller, Amie L.
   Chung, Kathryn A.
   Hu, Shu-Ching
   Montine, Thomas J.
   Cholerton, Brenna A.
TI Visuospatial functioning is associated with sleep disturbance and hallucinations in nondemented patients with Parkinson's disease
SO JOURNAL OF CLINICAL AND EXPERIMENTAL NEUROPSYCHOLOGY
LA English
DT Article
DE Aging; cognition; neuropsychological assessment; Parkinson's disease
ID instrumental activity; cognitive dysfunction; visual hallucinations; behavior disorder; impairment; dementia; quality; performance; depression; symptoms
AB Introduction: Cognitive impairment is a common symptom of Parkinson's disease (PD) associated with reduced quality of life and a more severe disease state. Previous research has shown an association between visuospatial dysfunction and worse disease course; however, it is not clear whether this is separable from executive dysfunction and/or dementia. This study sought to determine whether distinct cognitive factors could be measured in a large PD cohort, and if those factors were differentially associated with other PD-related features, specifically to provide insight into visuospatial dysfunction. Methods: Non-demented participants with PD from the Pacific Udall Center were enrolled (n = 197). Co-participants (n = 104) completed questionnaires when available. Principal components factor analysis (PCFA) was utilized to group the neuropsychological test scores into independent factors by considering those with big factor loading (>=.40). Linear and logistic regression analyses were performed to examine the relationship between the cognitive factors identified in the PCFA and other clinical features of PD. Results: Six factors were extracted from the PCFA: 1) executive/processing speed, 2) visual learning & memory/visuospatial, 3) auditory working memory, 4) contextual verbal memory, 5) semantic learning & memory, and 6) visuospatial. Motor severity (p = 0.001), mood (p < 0.001), and performance on activities of daily living scores (informant: p < 0.001, patient: p = 0.009) were primarily associated with frontal and executive factors. General sleep disturbance (p < 0.006) and hallucinations (p = 0.002) were primarily associated with visuospatial functioning and visual learning/memory. Conclusions: Motor symptoms, mood, and performance on activities of daily living were primarily associated with frontal/executive factors. Sleep disturbance and hallucinations were associated with visuospatial functioning and visual learning/memory only, over and above executive functioning and regardless of cognitive disease severity. These findings support that visuospatial function in PD may indicate a more severe disease course, and that symptom management should be guided accordingly.
C1 [Specketer, Krista; Zabetian, Cyrus P.; Hu, Shu-Ching] Vet Affairs Puget Sound Hlth Care Syst, Geriatr Res Educ & Clin Ctr, Seattle, WA USA.
   [Zabetian, Cyrus P.; Hu, Shu-Ching] Univ Washington, Sch Med, Dept Neurol, Seattle, WA USA.
   [Edwards, Karen L.] Univ Calif Irvine, Sch Med, Dept Epidemiol, Irvine, CA 92717 USA.
   [Tian, Lu] Stanford Univ, Sch Med, Dept Biomed Data Sci, Palo Alto, CA 94304 USA.
   [Quinn, Joseph F.; Peterson-Hiller, Amie L.; Chung, Kathryn A.] Portland VA Med Ctr, Parkinsons Dis Res Educ & Clin Ctr, Portland, OR USA.
   [Quinn, Joseph F.; Peterson-Hiller, Amie L.; Chung, Kathryn A.] Oregon Hlth & Sci Univ, Dept Neurol, Portland, OR 97201 USA.
   [Montine, Thomas J.; Cholerton, Brenna A.] Stanford Univ, Sch Med, Dept Pathol, 300 Pasteur Dr L-235, Palo Alto, CA 94305 USA.
C3 US Department of Veterans Affairs; Veterans Health Administration (VHA); Vet Affairs Puget Sound Health Care System; Geriatric Research Education & Clinical Center; University of Washington; University of Washington Seattle; University of California System; University of California Irvine; Stanford University; US Department of Veterans Affairs; Veterans Health Administration (VHA); Portland VA Medical Center; Oregon Health & Science University; Stanford University
RP Cholerton, BA (corresponding author), Stanford Univ, Sch Med, Dept Pathol, 300 Pasteur Dr L-235, Palo Alto, CA 94305 USA.
EM bchol@stanford.edu
FU Department of Veterans Affairs; National Institutes of Neurological Disorders and Stroke [P50 NS0662684]
CR Aarsland D, 2000, J AM GERIATR SOC, V48, P938, DOI 10.1111/j.1532-5415.2000.tb06891.x
   Armstrong RA, 2017, INT REV NEUROBIOL, V134, P921, DOI 10.1016/bs.irn.2017.04.007
   Bayram E, 2019, J NEUROL SCI, V399, P22, DOI 10.1016/j.jns.2019.02.013
   Benedict RHB, 1998, CLIN NEUROPSYCHOL, V12, P43, DOI 10.1076/clin.12.1.43.1726
   Benedict RHB, 1996, PSYCHOL ASSESSMENT, V8, P145, DOI 10.1037/1040-3590.8.2.145
   Benton A., 1983, JUDGMENT OF LINE ORIENTATION, V0, P0
   Boeve BF, 2013, J CLIN SLEEP MED, V9, P471, DOI 10.5664/jcsm.2670
   Boeve BF, 2011, SLEEP MED, V12, P445, DOI 10.1016/j.sleep.2010.12.009
   Borgonovo J, 2017, PARKINSONISM RELAT D, V35, P17, DOI 10.1016/j.parkreldis.2016.11.009
   Brennan L, 2016, PARKINSONISM RELAT D, V25, P21, DOI 10.1016/j.parkreldis.2016.02.020
   Caballol N, 2007, MOVEMENT DISORD, V22, PS358, DOI 10.1002/mds.21677
   Chahine LM, 2016, PARKINSONISM RELAT D, V27, P102, DOI 10.1016/j.parkreldis.2016.03.006
   Chahine LM, 2018, PLOS ONE, V13, P0, DOI 10.1371/journal.pone.0201964
   Cholerton B, 2016, AM J PATHOL, V186, P500, DOI 10.1016/j.ajpath.2015.12.001
   Cholerton BA, 2013, J PARKINSON DIS, V3, P205, DOI 10.3233/JPD-130189
   Cummings JL, 1997, NEUROLOGY, V48, PS10, DOI 10.1212/WNL.48.5_Suppl_6.10S
   CURTIS AF, 2018, PARKINSONISM RELATED, V0, P0
   DeCoteau WE, 2007, P NATL ACAD SCI USA, V104, P5644, DOI 10.1073/pnas.0700818104
   Dirnberger G, 2013, J NEUROPSYCHOL, V7, P193, DOI 10.1111/jnp.12028
   Elgh E, 2009, EUR J NEUROL, V16, P1278, DOI 10.1111/j.1468-1331.2009.02707.x
   Factor S A, 1995, ADV NEUROL, V65, P115
   Factor SA, 2014, J NEUROL SCI, V347, P316, DOI 10.1016/j.jns.2014.10.033
   Foltynie T, 2004, BRAIN, V127, P550, DOI 10.1093/brain/awh067
   FREY U, 1990, BRAIN RES, V522, P69, DOI 10.1016/0006-8993(90)91578-5
   Giovannetti T, 2012, J INT NEUROPSYCH SOC, V18, P787, DOI 10.1017/S135561771200046X
   Goetz CG, 2007, MOVEMENT DISORD, V22, P41, DOI 10.1002/mds.21198
   Golden C., 1978, STROOP COLOR AND WORD TEST, V0, P0
   Goldman JG, 2013, PARKINSONISM RELAT D, V19, P806, DOI 10.1016/j.parkreldis.2013.05.006
   Higginson CI, 2013, J CLIN EXP NEUROPSYC, V35, P530, DOI 10.1080/13803395.2013.798397
   Hoogland J, 2018, MOVEMENT DISORD, V33, P1750, DOI 10.1002/mds.110
   Huang JY, 2018, CHINESE MED J-PEKING, V131, P899, DOI 10.4103/0366-6999.229888
   Ibarretxe-Bilbao N, 2008, J NEUROL, V255, P1324, DOI 10.1007/s00415-008-0885-8
   Jozwiak N, 2017, SLEEP, V40, P0, DOI 10.1093/sleep/zsx101
   Ju YES, 2013, JAMA NEUROL, V70, P587, DOI 10.1001/jamaneurol.2013.2334
   Kaplan E., 1983, BOSTON NAMING TEST, V0, P0
   Kehagia AA, 2010, LANCET NEUROL, V9, P1200, DOI 10.1016/S1474-4422(10)70212-X
   Kelly VE, 2015, PARKINSONISM RELAT D, V21, P692, DOI 10.1016/j.parkreldis.2015.04.002
   Kluger BM, 2017, PARKINSONISM RELAT D, V37, P87, DOI 10.1016/j.parkreldis.2017.02.005
   Koerts J, 2011, PLOS ONE, V6, P0, DOI 10.1371/journal.pone.0029254
   Kudlicka A, 2011, MOVEMENT DISORD, V26, P2305, DOI 10.1002/mds.23868
   Larsen JP, 2017, J NEUROL, V264, P2401, DOI 10.1007/s00415-017-8638-1
   Latreille V, 2015, NEUROBIOL AGING, V36, P1083, DOI 10.1016/j.neurobiolaging.2014.09.009
   Lenka A, 2015, PARKINSONISM RELAT D, V21, P683, DOI 10.1016/j.parkreldis.2015.04.005
   Levy G, 2002, NEUROLOGY, V59, P1708, DOI 10.1212/01.WNL.0000036610.36834.E0
   Li G, 2018, J CLIN SLEEP MED, V14, P785, DOI 10.5664/jcsm.7106
   Manni R, 2013, INT J PSYCHOPHYSIOL, V89, P213, DOI 10.1016/j.ijpsycho.2013.04.003
   Mata IF, 2016, MOVEMENT DISORD, V31, P95, DOI 10.1002/mds.26359
   Mata IF, 2014, JAMA NEUROL, V71, P1405, DOI 10.1001/jamaneurol.2014.1455
   Meles SK, 2018, J NUCL MED, V59, P1437, DOI 10.2967/jnumed.117.202242
   MITRUSHINA M, 1995, AGING-CLIN EXP RES, V7, P123, DOI 10.1007/BF03324301
   Nasreddine ZS, 2005, J AM GERIATR SOC, V53, P695, DOI 10.1111/j.1532-5415.2005.53221.x
   Olaithe M, 2018, SLEEP MED REV, V38, P39, DOI 10.1016/j.smrv.2017.03.005
   Pal A, 2018, J CLIN NEUROSCI, V57, P116, DOI 10.1016/j.jocn.2018.08.016
   Papagno C, 2018, NEUROL SCI, V39, P215, DOI 10.1007/s10072-017-3154-8
   Park HK, 2013, CAN J NEUROL SCI, V40, P657, DOI 10.1017/S0317167100014888
   Pereira JB, 2009, MOVEMENT DISORD, V24, P1193, DOI 10.1002/mds.22560
   Radziunas A, 2018, BMC NEUROL, V18, P0, DOI 10.1186/s12883-018-1092-6
   Ramirez-Ruiz B, 2007, DEMENT GERIATR COGN, V23, P281, DOI 10.1159/000100850
   ROULEAU I, 1992, BRAIN COGNITION, V18, P70, DOI 10.1016/0278-2626(92)90112-Y
   Schrag A, 2000, J NEUROL NEUROSUR PS, V69, P308, DOI 10.1136/jnnp.69.3.308
   Siepel FJ, 2014, MOVEMENT DISORD, V29, P1802, DOI 10.1002/mds.26051
   Stavitsky K, 2012, J INT NEUROPSYCH SOC, V18, P108, DOI 10.1017/S1355617711001482
   Strauss E., 2006, COMPENDIUM NEUROPSYC, V0, P0
   Thompson GH., 1951, FACTORIAL ANAL HUMAN, V0, P0
   Titova N, 2017, INT REV NEUROBIOL, V134, P1257, DOI 10.1016/bs.im.2017.05.015
   Tomlinson CL, 2010, MOVEMENT DISORD, V25, P2649, DOI 10.1002/mds.23429
   Tsapanou A, 2017, NEUROBIOL LEARN MEM, V141, P217, DOI 10.1016/j.nlm.2017.04.011
   Tsapanou A, 2016, INT J GERIATR PSYCH, V31, P247, DOI 10.1002/gps.4318
   Uekermann J, 2004, J NEURAL TRANSM-SUPP, V0, P39
   Vriend C, 2014, J NEUROL NEUROSUR PS, V85, P159, DOI 10.1136/jnnp-2012-304811
   Wechsler D., 2008, WECHSLER ADULT INTEL, V0, P0, DOI DOI 10.1037/T15169-000
   Wechsler D., 1987, WECHSLER MEMORY SCAL, V0, P0
   Wechsler D., 1955, WECHSLER MEMORY SCALE-THIRD EDITION ABBREVIATED MANUAL, V0, P0
   YESAVAGE JA, 1983, J PSYCHIATR RES, V17, P37, DOI 10.1016/0022-3956(82)90033-4
   Yochim BP, 2009, ARCH CLIN NEUROPSYCH, V24, P575, DOI 10.1093/arclin/acp053
NR 76
TC 4
Z9 7
U1 0
U2 10
PU TAYLOR & FRANCIS INC
PI PHILADELPHIA
PA 530 WALNUT STREET, STE 850, PHILADELPHIA, PA 19106 USA
SN 1380-3395
EI 1744-411X
J9 J CLIN EXP NEUROPSYC
JI J. Clin. Exp. Neuropsychol.
PD SEP 14
PY 2019
VL 41
IS 8
BP 803
EP 813
DI 10.1080/13803395.2019.1623180
EA JUN 2019
PG 11
WC Psychology, Clinical; Clinical Neurology; Psychology
SC Psychology; Neurosciences & Neurology
GA IO0SJ
UT WOS:000473990700001
PM 31177941
DA 2024-02-03
ER

PT J
AU Liu, K
   Ma, QY
   Wang, MW
AF Liu, Ke
   Ma, QinYing
   Wang, MingWei
TI Comparison of Quantitative Electroencephalogram During Sleep in Depressed and Non-Depressed Patients with Parkinson's Disease
SO MEDICAL SCIENCE MONITOR
LA English
DT Article
DE Depression; Electroencephalography; Parkinsonian Disorders; Sleep
ID neuropsychiatric symptoms; occipital cortex; brain; serotonin; patterns; disorder; rem
AB Background: Depression is one of the most important factors affecting quality of life in Parkinson's patients. Most research on Parkinson's disease with depression has focused on neuroimaging, and there have been few quantitative electroencephalogram studies. Sleep is a biomarker for depression; therefore, the aim of this study was to identify differences in quantitative electroencephalograms during sleep in depressed and non-depressed patients with Parkinson's disease. Material/Methods: We assessed 38 Parkinson's disease patients (26 depressed patients, 12 non-depressed patients) and 20 normal subjects using the Geriatric Depressive Scale for Depressive Symptoms and quantitative electroencephalogram analysis of amplitude of different frequency bands in different sleep stages using Met-lab software and Fast Fourier Transformation. Results: Non-rapid eye moment 2 and the Frontal 4 Electrode amplitude in the delta and theta ranges were progressively and significantly greater in the depressed-Parkinson's disease group (p<0.05) than in the control group. In the depressed Parkinson's disease group, from the comparison of non-rapid eye moment 2 and rapid eye moment, in Frontal 4 the amplitude in the delta ranges of non-rapid eye moment 2 was greater than in the non-depressed group, and in Central 3, Central 4, Occipital 1, and Occipital 2, the amplitudes in the beta ranges of rapid eye moment were greater (p<0.05) than in the non-depressed group. Conclusions: The higher amplitude in theta in frontal areas in NREM2 and the higher amplitude in beta in parietal and occipital lobe areas in REM relative to NREM2 were significantly different in depressed and non-depressed patients with Parkinson's disease.
C1 [Liu, Ke; Ma, QinYing; Wang, MingWei] Hebei Med Univ, Hosp 1, Dept Neurol, Shijiazhuang, Hebei, Peoples R China.
   [Liu, Ke; Ma, QinYing; Wang, MingWei] Brain Aging & Cognit Neurosci Key Lab Hebei Prov, Shijiazhuang, Hebei, Peoples R China.
C3 Hebei Medical University
RP Wang, MW (corresponding author), Hebei Med Univ, Hosp 1, Dept Neurol, Shijiazhuang, Hebei, Peoples R China.; Wang, MW (corresponding author), Brain Aging & Cognit Neurosci Key Lab Hebei Prov, Shijiazhuang, Hebei, Peoples R China.
EM ben0521@126.com
CR Abad Vivien C, 2005, DIALOGUES CLIN NEUROSCI, V7, P291
   Alzahrani H, 2015, J NEUROL SCI, V356, P32, DOI 10.1016/j.jns.2015.06.037
   Ansari M, 2019, INT PSYCHOGERIATR, V31, P5, DOI 10.1017/S1041610218000170
   Balestrino R, 2017, J NEUROL SCI, V373, P173, DOI 10.1016/j.jns.2016.12.060
   Berry RB, 2017, J CLIN SLEEP MED, V13, P665, DOI 10.5664/jcsm.6576
   Bhagwagar Z, 2008, INT J NEUROPSYCHOPH, V11, P255, DOI 10.1017/S1461145707007924
   Dandawate YH, 2015, 2015 1ST INTERNATIONAL CONFERENCE ON NEXT GENERATION COMPUTING TECHNOLOGIES (NGCT), V0, PP725, DOI 10.1109/NGCT.2015.7375216
   Dharmadhikari A S, 2018, EAST ASIAN ARCH PSYCHIATRY, V28, P17
   DIAMOND SG, 1983, NEUROLOGY, V33, P1098, DOI 10.1212/WNL.33.8.1098
   Dubois B, 2007, MOVEMENT DISORD, V22, P2314, DOI 10.1002/mds.21844
   Ertan FS, 2005, J NEUROL NEUROSUR PS, V76, P1445, DOI 10.1136/jnnp.2004.057984
   Fitzgerald PB, 2008, HUM BRAIN MAPP, V29, P683, DOI 10.1002/hbm.20426
   Fujimoto T, 2008, PSYCHIAT RES-NEUROIM, V164, P48, DOI 10.1016/j.pscychresns.2007.03.010
   Gelb DJ, 1999, ARCH NEUROL-CHICAGO, V56, P33, DOI 10.1001/archneur.56.1.33
   Harmon-Jones E, 2010, BIOL PSYCHOL, V84, P451, DOI 10.1016/j.biopsycho.2009.08.010
   HOEHN MM, 1967, NEUROLOGY, V17, P427, DOI 10.1212/WNL.17.5.427
   Huang CR, 2013, DEMENT GERIATR COGN, V35, P183, DOI 10.1159/000345987
   Kim YD, 2016, ANN NUCL MED, V30, P731, DOI 10.1007/s12149-016-1119-2
   Kostic V S, 1991, J NEUROPSYCHIATRY CLIN NEUROSCI, V3, P176
   Lee K, 2017, PSYCHIAT INVEST, V14, P708, DOI 10.4306/pi.2017.14.5.708
   Lieberman A, 2006, ACTA NEUROL SCAND, V113, P1, DOI 10.1111/j.1600-0404.2006.00536.x
   Maciag D, 2010, BIOL PSYCHIAT, V67, P465, DOI 10.1016/j.biopsych.2009.10.027
   Marsh L, 2013, CURR NEUROL NEUROSCI, V13, P0, DOI 10.1007/s11910-013-0409-5
   MAYBERG HS, 1990, ANN NEUROL, V28, P57, DOI 10.1002/ana.410280111
   McCarley RW, 2007, SLEEP MED, V8, P302, DOI 10.1016/j.sleep.2007.03.005
   MCCARLEY RW, 1982, AM J PSYCHIAT, V139, P565
   Mentis MJ, 2002, AM J PSYCHIAT, V159, P746, DOI 10.1176/appi.ajp.159.5.746
   Mitchell SL, 2000, NEUROEPIDEMIOLOGY, V19, P100, DOI 10.1159/000026244
   Reijnders JSAM, 2008, MOVEMENT DISORD, V23, P183, DOI 10.1002/mds.21803
   Rigucci S, 2010, WORLD J BIOL PSYCHIA, V11, P165, DOI 10.3109/15622970903131571
   Roberts AC, 2011, BIOL PSYCHIAT, V69, P1185, DOI 10.1016/j.biopsych.2010.12.037
   Schneider RB, 2017, NEURODEGENER DIS MAN, V7, P365, DOI 10.2217/nmt-2017-0028
   Smith GS, 2009, INT J GERIATR PSYCH, V24, P798, DOI 10.1002/gps.2185
   Takahashi T, 2010, PROG NEURO-PSYCHOPH, V34, P98, DOI 10.1016/j.pnpbp.2009.10.005
   Tong Q, 2015, PARKINSONISM RELAT D, V21, P882, DOI 10.1016/j.parkreldis.2015.05.016
   Wichniak A, 2013, INT REV PSYCHIATR, V25, P632, DOI 10.3109/09540261.2013.812067
NR 36
TC 4
Z9 4
U1 0
U2 9
PU INT SCIENTIFIC INFORMATION, INC
PI MELVILLE
PA 150 BROADHOLLOW RD, STE 114, MELVILLE, NY 11747 USA
SN 1643-3750
EI 
J9 MED SCI MONITOR
JI Med. Sci. Monitor
PD FEB 7
PY 2019
VL 25
IS 
BP 1046
EP 1052
DI 10.12659/MSM.913931
PG 7
WC Medicine, Research & Experimental
SC Research & Experimental Medicine
GA HK9QQ
UT WOS:000458327000002
PM 30729958
DA 2024-02-03
ER

PT J
AU Postuma, RB
   Iranzo, A
   Hu, M
   Högl, B
   Boeve, BF
   Manni, R
   Oertel, WH
   Arnulf, I
   Ferini-Strambi, L
   Puligheddu, M
   Antelmi, E
   De Cock, VC
   Arnaldi, D
   Mollenhauer, B
   Videnovic, A
   Sonka, K
   Jung, KY
   Kunz, D
   Dauvilliers, Y
   Provini, F
   Lewis, SJ
   Buskova, J
   Pavlova, M
   Heidbreder, A
   Montplaisir, JY
   Santamaria, J
   Barber, TR
   Stefani, A
   St Louis, EK
   Terzaghi, M
   Janzen, A
   Leu-Semenescu, S
   Plazzi, G
   Nobili, F
   Sixel-Doering, F
   Dusek, P
   Bes, F
   Cortelli, P
   Martens, KE
   Gagnon, JF
   Gaig, C
   Zucconi, M
   Trenkwalder, C
   Gan-Or, Z
   Lo, C
   Rolinski, M
   Mahlknecht, P
   Holzknecht, E
   Boeve, AR
   Teigen, LN
   Toscano, G
   Mayer, G
   Morbelli, S
   Dawson, B
   Pelletier, A
AF Postuma, Ronald B.
   Iranzo, Alex
   Hu, Michele
   Hoegl, Birgit
   Boeve, Bradley F.
   Manni, Raffaele
   Oertel, Wolfgang H.
   Arnulf, Isabelle
   Ferini-Strambi, Luigi
   Puligheddu, Monica
   Antelmi, Elena
   De Cock, Valerie Cochen
   Arnaldi, Dario
   Mollenhauer, Brit
   Videnovic, Aleksandar
   Sonka, Karel
   Jung, Ki-Young
   Kunz, Dieter
   Dauvilliers, Yves
   Provini, Federica
   Lewis, Simon J.
   Buskova, Jitka
   Pavlova, Milena
   Heidbreder, Anna
   Montplaisir, Jacques Y.
   Santamaria, Joan
   Barber, Thomas R.
   Stefani, Ambra
   St Louis, Erik K.
   Terzaghi, Michele
   Janzen, Annette
   Leu-Semenescu, Smandra
   Plazzi, Guiseppe
   Nobili, Flavio
   Sixel-Doering, Friederike
   Dusek, Petr
   Bes, Frederik
   Cortelli, Pietro
   Martens, Kaylena Ehgoetz
   Gagnon, Jean-Francois
   Gaig, Carles
   Zucconi, Marco
   Trenkwalder, Claudia
   Gan-Or, Ziv
   Lo, Christine
   Rolinski, Michal
   Mahlknecht, Philip
   Holzknecht, Evi
   Boeve, Angel R.
   Teigen, Luke N.
   Toscano, Gianpaolo
   Mayer, Geert
   Morbelli, Silvia
   Dawson, Benjamin
   Pelletier, Amelie
TI Risk and predictors of dementia and parkinsonism in idiopathic REM sleep behaviour disorder: a multicentre study
SO BRAIN
LA English
DT Article
DE REM sleep behaviour disorder; Parkinson's disease; dementia with Lewy bodies; multiple system atrophy
ID disease; validation; anxiety; neurodegeneration; inventory; diagnosis; scale; discrimination; identification; dysfunction
AB Idiopathic REM sleep behaviour disorder (iRBD) is a powerful early sign of Parkinson's disease, dementia with Lewy bodies, and multiple system atrophy. This provides an unprecedented opportunity to directly observe prodromal neurodegenerative states, and potentially intervene with neuroprotective therapy. For future neuroprotective trials, it is essential to accurately estimate pheno-conversion rate and identify potential predictors of phenoconversion. This study assessed the neurodegenerative disease risk and predictors of neurodegeneration in a large multicentre cohort of iRBD. We combined prospective follow-up data from 24 centres of the International RBD Study Group. At baseline, patients with polysomnographically-confirmed iRBD without parkinsonism or dementia underwent sleep, motor, cognitive, autonomic and special sensory testing. Patients were then prospectively followed, during which risk of dementia and parkinsonsim were assessed. The risk of dementia and parkinsonism was estimated with Kaplan-Meier analysis. Predictors of phenoconversion were assessed with Cox proportional hazards analysis, adjusting for age, sex, and centre. Sample size estimates for disease-modifying trials were calculated using a time-to-event analysis. Overall, 1280 patients were recruited. The average age was 66.3 +/- 8.4 and 82.5% were male. Average follow-up was 4.6 years (range = 1-19 years). The overall conversion rate from iRBD to an overt neurodegenerative syndrome was 6.3% per year, with 73.5% converting after 12-year follow-up. The rate of phenoconversion was significantly increased with abnormal quantitative motor testing [hazard ratio (HR) = 3.16], objective motor examination (HR = 3.03), olfactory deficit (HR = 2.62), mild cognitive impairment (HR = 1.912.37), erectile dysfunction (HR = 2.13), motor symptoms (HR = 2.11), an abnormal DAT scan (HR = 1.98), colour vision abnormalities (HR = 1.69), constipation (HR = 1.67), REM atonia loss (HR = 1.54), and age (HR = 1.54). There was no significant predictive value of sex, daytime somnolence, insomnia, restless legs syndrome, sleep apnoea, urinary dysfunction, orthostatic symptoms, depression, anxiety, or hyperechogenicity on substantia nigra ultrasound. Among predictive markers, only cognitive variables were different at baseline between those converting to primary dementia versus parkinsonism. Sample size estimates for definitive neuroprotective trials ranged from 142 to 366 patients per arm. This large multicentre study documents the high phenoconversion rate from iRBD to an overt neurodegenerative syndrome. Our findings provide estimates of the relative predictive value of prodromal markers, which can be used to stratify patients for neuroprotective trials.
C1 [Postuma, Ronald B.; Dawson, Benjamin; Pelletier, Amelie] McGill Univ, Dept Neurol, Montreal Gen Hosp, Montreal, PQ, Canada.
   [Postuma, Ronald B.; Montplaisir, Jacques Y.; Pelletier, Amelie] Hop Sacre Coeur Montreal, Ctr Etud Avancees Med Sommeil, Montreal, PQ, Canada.
   [Iranzo, Alex; Gaig, Carles] Hosp Clin Barcelona, Neurol Serv, IDIBAPS, CIBERNED, Barcelona, Spain.
   [Hu, Michele; Barber, Thomas R.; Lo, Christine; Rolinski, Michal] OPDC, Oxford, England.
   [Hu, Michele; Barber, Thomas R.; Lo, Christine; Rolinski, Michal] Univ Oxford, Oxford, England.
   [Hoegl, Birgit; Stefani, Ambra; Mahlknecht, Philip; Holzknecht, Evi] Innsbruck Med Univ, Dept Neurol, Innsbruck, Austria.
   [Boeve, Bradley F.; St Louis, Erik K.; Boeve, Angel R.; Teigen, Luke N.] Mayo Clin, Rochester, MN USA.
   [Manni, Raffaele; Terzaghi, Michele; Toscano, Gianpaolo] C Mondino Fdn, Unit Sleep Med & Epilepsy, IRCCS, Pavia, Italy.
   [Oertel, Wolfgang H.; Janzen, Annette] Philipps Univ, Dept Neurol, Marburg, Germany.
   [Arnulf, Isabelle; Leu-Semenescu, Smandra] Hop La Pitie Salpetriere, Sleep Disorders Unit, IHU ICM, Paris, France.
   [Arnulf, Isabelle; Leu-Semenescu, Smandra] Sorbonne Univ, Paris, France.
   [Ferini-Strambi, Luigi; Zucconi, Marco] Univ Vita Salute San Raffaele, Sleep Disorders Ctr, Dept Neurol, Sci Inst Osped San Raffaele, Milan, Italy.
   [Puligheddu, Monica] Univ Cagliari, Sleep Ctr, Dept Cardiovasc & Neurol Sci, Cagliari, Italy.
   [Antelmi, Elena; Plazzi, Guiseppe] Univ Bologna, Dept Biomed & Neuromotor Sci, Bologna, Italy.
   [Antelmi, Elena; Plazzi, Guiseppe] ASL Bologna, IRCCS Inst Neurol Sci, Osped Bellaria, Bologna, Italy.
   [De Cock, Valerie Cochen; Santamaria, Joan] Beau Soleil Clin, Sleep & Neurol Unit, Montpellier, France.
   [De Cock, Valerie Cochen; Santamaria, Joan] Univ Montpellier, EuroMov, Montpellier, France.
   [Arnaldi, Dario; Nobili, Flavio; Trenkwalder, Claudia] Univ Genoa, Dept Neurosci DINOGMI, Neurol Clin, Genoa, Italy.
   [Arnaldi, Dario; Nobili, Flavio; Trenkwalder, Claudia; Morbelli, Silvia] Polyclin San Martino Hosp, Genoa, Italy.
   [Trenkwalder, Claudia] Univ Med Ctr, Dept Neurosurg, Gottingen, Germany.
   [Mollenhauer, Brit; Sixel-Doering, Friederike; Trenkwalder, Claudia] Paracelsus Elena Klin, Kassel, Germany.
   [Videnovic, Aleksandar] Harvard Med Sch, Movement Disorders Unit, Massachusetts Gen Hosp, Boston, MA 02115 USA.
   [Videnovic, Aleksandar] Harvard Med Sch, Div Sleep Med, Massachusetts Gen Hosp, Boston, MA 02115 USA.
   [Sonka, Karel; Dusek, Petr] Charles Univ Prague, Dept Neurol, Fac Med 1, Prague, Czech Republic.
   [Sonka, Karel; Dusek, Petr] Charles Univ Prague, Ctr Clin Neurosci, Fac Med 1, Prague, Czech Republic.
   [Sonka, Karel; Dusek, Petr] Gen Univ Hosp Prague, Prague, Czech Republic.
   [Jung, Ki-Young] Seoul Natl Univ, Seoul Natl Univ Hosp, Neurosci Res Inst, Coll Med,Dept Neurol, Seoul, South Korea.
   [Kunz, Dieter; Bes, Frederik] Charite Univ Med Berlin, Inst Physiol, Berlin, Germany.
   [Dauvilliers, Yves] Hop Gui De Chauliac, Dept Neurol, Sleep Unit, INSERM,U1061, F-34093 Montpellier 5, France.
   [Provini, Federica; Cortelli, Pietro] Univ Bologna, Dept Biomed & Neuromotor Sci, Bellaria Hosp, Bologna, Italy.
   [Provini, Federica; Cortelli, Pietro] Bellaria Hosp, IRCCS Inst Neurol Sci Bologna, Bologna, Italy.
   [Lewis, Simon J.; Martens, Kaylena Ehgoetz] Univ Sydney, Brain & Mind Ctr, Camperdown, NSW, Australia.
   [Buskova, Jitka] Charles Unviers, Natl Inst Mental Hlth, Fac Med 3, Prague, Czech Republic.
   [Pavlova, Milena] Brigham & Womens Hosp, Dept Neurol, 75 Francis St, Boston, MA 02115 USA.
   [Pavlova, Milena] Harvard Med Sch, Boston, MA 02115 USA.
   [Heidbreder, Anna] Univ Hosp Muenster, Inst Sleep Med & Neuromuscular Disorders, Munster, Germany.
   [Gagnon, Jean-Francois] Univ Quebec Montreal, Dept Psychol, Montreal, PQ, Canada.
   [Gan-Or, Ziv] McGill Univ, Dept Human Genet, Montreal, PQ, Canada.
   [Gan-Or, Ziv] McGill Univ, Dept Neurol & Neurosurg, Montreal Neurol Inst, Montreal, PQ, Canada.
   [Mayer, Geert] Hephata Klin, Dept Neurol, Schwalmstadt, Germany.
   [Morbelli, Silvia] Univ Genoa, Nucl Med, Dept Hlth Sci DISSAL, Genoa, Italy.
C3 McGill University; Universite de Montreal; CIBERNED; University of Barcelona; Hospital Clinic de Barcelona; IDIBAPS; University of Oxford; Medical University of Innsbruck; Mayo Clinic; IRCCS Fondazione Casimiro Mondino; University of Pavia; Philipps University Marburg; Assistance Publique Hopitaux Paris (APHP); Hopital Universitaire Pitie-Salpetriere - APHP; Sorbonne Universite; Sorbonne Universite; Vita-Salute San Raffaele University; IRCCS Ospedale San Raffaele; University of Cagliari; University of Bologna; IRCCS Istituto delle Scienze Neurologiche di Bologna (ISNB); Universite de Montpellier; Beau Soleil Clinic; Universite de Montpellier; University of Genoa; University of Gottingen; Harvard University; Massachusetts General Hospital; Harvard Medical School; Harvard University; Massachusetts General Hospital; Harvard Medical School; Charles University Prague; Charles University Prague; General University Hospital Prague; Seoul National University (SNU); Seoul National University Hospital; Free University of Berlin; Humboldt University of Berlin; Charite Universitatsmedizin Berlin; Institut National de la Sante et de la Recherche Medicale (Inserm); University of Bologna; AUSL di Bologna; AUSL di Bologna; IRCCS Istituto delle Scienze Neurologiche di Bologna (ISNB); University of Sydney; Charles University Prague; National Institute of Mental Health - Czech Republic; Harvard University; Brigham & Women's Hospital; Harvard University; Harvard Medical School; University of Munster; University of Quebec; University of Quebec Montreal; McGill University; McGill University; University of Genoa
RP Postuma, RB (corresponding author), McGill Univ, Montreal Gen Hosp, 1650 Cedar Ave, Montreal, PQ H3G 1A4, Canada.
EM ron.postuma@mcgill.ca
FU Canadian Institute of Health Research [286641]; Weston Foundation; Fonds de la Recherche en Sante Quebec [28915]
CR Adler CH, 2016, MOVEMENT DISORD, V31, P1114, DOI 10.1002/mds.26605
   Arnulf I, 2015, SLEEP, V38, P1529, DOI 10.5665/sleep.5040
   Bastien CH, 2001, SLEEP MED, V2, P297, DOI 10.1016/S1389-9457(00)00065-4
   BECK AT, 1988, J CONSULT CLIN PSYCH, V56, P893, DOI 10.1037/0022-006X.56.6.893
   BECK AT, 1961, ARCH GEN PSYCHIAT, V4, P561, DOI 10.1001/archpsyc.1961.01710120031004
   Berg D, 2015, MOVEMENT DISORD, V30, P1600, DOI 10.1002/mds.26431
   Bertrand JA, 2012, MOVEMENT DISORD, V27, P1781, DOI 10.1002/mds.25272
   Chaudhuri KR, 2006, MOVEMENT DISORD, V21, P916, DOI 10.1002/mds.20844
   Chételat G, 2013, NEUROIMAGE-CLIN, V2, P356, DOI 10.1016/j.nicl.2013.02.006
   CUMMINGS JL, 1994, NEUROLOGY, V44, P2308, DOI 10.1212/WNL.44.12.2308
   DESROSIERS J, 1995, DISABIL REHABIL, V17, P217, DOI 10.3109/09638289509166638
   DOTY RL, 1984, PHYSIOL BEHAV, V32, P489, DOI 10.1016/0031-9384(84)90269-5
   Dubois B, 2007, MOVEMENT DISORD, V22, P2314, DOI 10.1002/mds.21844
   Fahn S., 1900, P153, V0, P0
   Farnsworth D, 1943, J OPT SOC AM, V33, P568, DOI 10.1364/JOSA.33.000568
   Fereshtehnejad SM, 2015, JAMA NEUROL, V72, P863, DOI 10.1001/jamaneurol.2015.0703
   FOLSTEIN MF, 1975, J PSYCHIAT RES, V12, P189, DOI 10.1016/0022-3956(75)90026-6
   Frauscher B, 2012, SLEEP, V35, P835, DOI 10.5665/sleep.1886
   Garcia SV, 2018, NAT COMMUN, V9, P0, DOI 10.1038/s41467-017-02761-0
   GAUDRY E, 1975, MULTIVAR BEHAV RES, V10, P331, DOI 10.1207/s15327906mbr1003_6
   Goetz CG, 2008, MOVEMENT DISORD, V23, P2129, DOI 10.1002/mds.22340
   Goldman JG, 2014, CURR OPIN NEUROL, V27, P434, DOI 10.1097/WCO.0000000000000112
   Haba-Rubio J, 2018, SLEEP, V41, P0, DOI 10.1093/sleep/zsx197
   Higgins PDR, 2004, AM J GASTROENTEROL, V99, P750, DOI 10.1111/j.1572-0241.2004.04114.x
   Högl B, 2018, NAT REV NEUROL, V14, P40, DOI 10.1038/nrneurol.2017.157
   Hummel T, 1997, CHEM SENSES, V22, P39, DOI 10.1093/chemse/22.1.39
   Iranzo A, 2014, PLOS ONE, V9, P0, DOI 10.1371/journal.pone.0089741
   Jennings D, 2017, JAMA NEUROL, V74, P933, DOI 10.1001/jamaneurol.2017.0985
   JOHNS MW, 1991, SLEEP, V14, P540, DOI 10.1093/sleep/14.6.540
   Kang SH, 2013, SLEEP, V36, P1147, DOI 10.5665/sleep.2874
   Keezer MR, 2016, NEUROEPIDEMIOLOGY, V46, P222, DOI 10.1159/000444021
   Kroenke K, 2001, J GEN INTERN MED, V16, P606, DOI 10.1046/j.1525-1497.2001.016009606.x
   Li YY, 2017, NEUROLOGY, V88, P1493, DOI 10.1212/WNL.0000000000003838
   Mahlknecht P, 2015, NEUROLOGY, V84, P654, DOI 10.1212/WNL.0000000000001265
   McKeith IG, 2017, NEUROLOGY, V89, P88, DOI 10.1212/WNL.0000000000004058
   Montplaisir J, 2010, MOVEMENT DISORD, V25, P2044, DOI 10.1002/mds.23257
   Nasreddine ZS, 2005, J AM GERIATR SOC, V53, P695, DOI 10.1111/j.1532-5415.2005.53221.x
   Nutt JG, 2000, MOVEMENT DISORD, V15, P843, DOI 10.1002/1531-8257(200009)15:5<843::AID-MDS1013>3.0.CO;2-2
   PODSIADLO D, 1991, J AM GERIATR SOC, V39, P142, DOI 10.1111/j.1532-5415.1991.tb01616.x
   Postuma RB, 2012, BRAIN, V135, P1860, DOI 10.1093/brain/aws093
   Postuma RB, 2009, NEUROLOGY, V72, P1296, DOI 10.1212/01.wnl.0000340980.19702.6e
   Postuma RB, 2015, MOVEMENT DISORD, V30, P1591, DOI 10.1002/mds.26424
   Postuma RB, 2015, MOVEMENT DISORD, V30, P1413, DOI 10.1002/mds.26347
   Postuma RB, 2015, ANN NEUROL, V77, P830, DOI 10.1002/ana.24385
   Postuma RB, 2015, NEUROLOGY, V84, P1104, DOI 10.1212/WNL.0000000000001364
   Postuma RB, 2011, ANN NEUROL, V69, P811, DOI 10.1002/ana.22282
   Pujol M, 2017, SLEEP MED, V40, P116, DOI 10.1016/j.sleep.2017.07.021
   Schenck CH, 2013, SLEEP MED, V14, P795, DOI 10.1016/j.sleep.2013.02.016
   Schenck CH, 2013, SLEEP MED, V14, P744, DOI 10.1016/j.sleep.2012.10.009
   SNAITH RP, 1976, BRIT J PSYCHIAT, V128, P156, DOI 10.1192/bjp.128.2.156
   Soldatos CR, 2000, J PSYCHOSOM RES, V48, P555, DOI 10.1016/S0022-3999(00)00095-7
   Spitzer RL, 2006, ARCH INTERN MED, V166, P1092, DOI 10.1001/archinte.166.10.1092
   Visser M, 2004, MOVEMENT DISORD, V19, P1306, DOI 10.1002/mds.20153
   Wenning GK, 2004, MOVEMENT DISORD, V19, P1391, DOI 10.1002/mds.20255
   Wing YK, 2012, J NEUROL NEUROSUR PS, V83, P470, DOI 10.1136/jnnp-2011-301232
   YESAVAGE JA, 1983, J PSYCHIATR RES, V17, P37, DOI 10.1016/0022-3956(82)90033-4
   ZIGMOND AS, 1983, ACTA PSYCHIAT SCAND, V67, P361, DOI 10.1111/j.1600-0447.1983.tb09716.x
NR 59
TC 504
Z9 521
U1 8
U2 110
PU OXFORD UNIV PRESS
PI OXFORD
PA GREAT CLARENDON ST, OXFORD OX2 6DP, ENGLAND
SN 0006-8950
EI 1460-2156
J9 BRAIN
JI Brain
PD MAR 15
PY 2019
VL 142
IS 
BP 744
EP 759
DI 10.1093/brain/awz030
PG 16
WC Clinical Neurology; Neurosciences
SC Neurosciences & Neurology
GA KK4PB
UT WOS:000512724900027
PM 30789229
DA 2024-02-03
ER

PT J
AU Folle, AD
   Paul, KC
   Bronstein, JM
   Keener, AM
   Ritz, B
AF Folle, Aline Duarte
   Paul, Kimberly C.
   Bronstein, Jeff M.
   Keener, Adrienne M.
   Ritz, Beate
TI Clinical progression in Parkinson's disease with features of REM sleep behavior disorder: A population-based longitudinal study
SO PARKINSONISM & RELATED DISORDERS
LA English
DT Article
DE Parkinson's disease; REM sleep behavior disorder; Motor progression; Cognitive decline; Sleep
ID motor; dementia; tremor
AB Introduction: Rapid Eye Movement (REM) sleep behavior disorder (RBD) is characterized by dream enactment and is associated with incidence of neurodegenerative disorders, especially Parkinson's disease (PD). Whether PD with RBD constitutes a distinct subtype with unique progression is unknown. Here, we investigated motor and cognitive symptom progression in patients with self-reported RBD features in adult life. Methods: We screened for RBD in a cohort of 776 PD patients whom we ascertained using a population-based strategy. Among participants with at least one follow-up (60%), we compared those with and without probable RBD (pRBD) estimating hazard rate ratios for progression events UPDRS-III >= 35 and MMSE <= 24. Results: Prevalence of pRBD at baseline was 21%. In adjusted Cox regression models among patients with a Postural Instability and Gait Dysfunction (PIGD) phenotype, those with pRBD progressed faster to a LTPDEtS-III >= 35 (HR = 1.92, 95% CI = 1.12; 3.27). Also, all patients with pRBD progressed twice as fast to a MMSE score <= 24 (HR = 2.04, 95% CI = 1.13; 3.69). In sensitivity analyses, using alternative definition of pRBD and accounting for bias due to loss to follow-up results remained similar. Discussion: Employing data from one of the largest population-based studies of PD, in which movement disorder specialists assessed patients, we confirm evidence that pRBD features are a clinical marker for faster cognitive decline and possibly also motor progression in PD patients, the latter for patients with a PIGD subtype early in disease.
C1 [Folle, Aline Duarte; Paul, Kimberly C.; Ritz, Beate] Univ Calif Los Angeles, Fielding Sch Publ Hlth, Dept Epidemiol, 650 Charles E Young Dr, Los Angeles, CA 90095 USA.
   [Bronstein, Jeff M.; Keener, Adrienne M.; Ritz, Beate] Univ Calif Los Angeles, David Geffen Sch Med, Dept Neurol, Los Angeles, CA 90095 USA.
   [Bronstein, Jeff M.] Vet Adm Greater Los Angeles Healthcare Syst, Dept Neurol, Los Angeles, CA USA.
C3 University of California System; University of California Los Angeles; University of California System; University of California Los Angeles; University of California Los Angeles Medical Center; David Geffen School of Medicine at UCLA; US Department of Veterans Affairs; Veterans Health Administration (VHA); VA Greater Los Angeles Healthcare System
RP Ritz, B (corresponding author), Univ Calif Los Angeles, Fielding Sch Publ Hlth, Dept Epidemiol, 650 Charles E Young Dr, Los Angeles, CA 90095 USA.
EM britz@ucla.edu
FU National Institute of Environmental Health Sciences of the National Institutes of Health [R01 ES010544, U54-ES012078, P01-ES016732, P50-NS038367, P30- ES07048]; American Parkinson's disease Association [20161386]
CR Bugalho P, 2013, PARKINSONISM RELAT D, V19, P1084, DOI 10.1016/j.parkreldis.2013.07.017
   Chahine LM, 2016, PARKINSONISM RELAT D, V27, P102, DOI 10.1016/j.parkreldis.2016.03.006
   Evans JR, 2011, J NEUROL NEUROSUR PS, V82, P1112, DOI 10.1136/jnnp.2011.240366
   Fereshtehnejad SM, 2015, JAMA NEUROL, V72, P863, DOI 10.1001/jamaneurol.2015.0703
   Fifel K, 2016, SLEEP MED REV, V25, P95, DOI 10.1016/j.smrv.2015.02.005
   Fraigne JJ, 2015, FRONT NEUROL, V6, P0, DOI 10.3389/fneur.2015.00123
   Gigante AF, 2015, EUR J NEUROL, V22, P223, DOI 10.1111/ene.12583
   Gjerstad MD, 2008, J NEUROL NEUROSUR PS, V79, P387, DOI 10.1136/jnnp.2007.116830
   Hernán MA, 2004, EPIDEMIOLOGY, V15, P615, DOI 10.1097/01.ede.0000135174.63482.43
   Hoops S, 2009, NEUROLOGY, V73, P1738, DOI 10.1212/WNL.0b013e3181c34b47
   Iranzo A, 2014, PLOS ONE, V9, P0, DOI 10.1371/journal.pone.0089741
   Jozwiak N., 2017, REM SLEEP BEHAV DISO, V0, P0
   Keener AM, 2018, J PARKINSON DIS, V8, P353, DOI 10.3233/JPD-171257
   Kuramoto L, 2013, PLOS ONE, V8, P0, DOI 10.1371/journal.pone.0076595
   Lavault S, 2010, J NEUROL, V257, P1154, DOI 10.1007/s00415-010-5482-y
   McKenna D, 2017, MOVEMENT DISORD, V32, P636, DOI 10.1002/mds.27003
   Nomura T, 2013, SLEEP MED, V14, P131, DOI 10.1016/j.sleep.2012.10.011
   Postuma RB, 2008, J NEUROL NEUROSUR PS, V79, P1117, DOI 10.1136/jnnp.2008.149195
   Postuma RB, 2009, BRAIN, V132, P3298, DOI 10.1093/brain/awp244
   Postuma Ronald B, 2012, MOV DISORD, V27, P913, DOI 10.1002/mds.25037
   Postuma RB, 2012, MOVEMENT DISORD, V27, P720, DOI 10.1002/mds.24939
   Romenets Silvia Rios, 2012, MOV DISORD, V27, P996, DOI 10.1002/mds.25086
   Shulman LM, 2010, ARCH NEUROL-CHICAGO, V67, P64, DOI 10.1001/archneurol.2009.295
   Sinforiani E, 2008, MOVEMENT DISORD, V23, P1441, DOI 10.1002/mds.22126
   Sixel-Döring F, 2016, SLEEP, V39, P1737, DOI 10.5665/sleep.6102
   Stebbins GT, 2013, MOVEMENT DISORD, V28, P668, DOI 10.1002/mds.25383
   Thorpy MJ, 2012, NEUROTHERAPEUTICS, V9, P687, DOI 10.1007/s13311-012-0145-6
   Zhang J, 2017, BMC NEUROL, V17, P0, DOI 10.1186/s12883-017-0795-4
   Zhang XL, 2016, SCI REP-UK, V6, P0, DOI 10.1038/srep21430
   Zhu RL, 2017, SCI REP-UK, V7, P0, DOI 10.1038/srep40779
NR 30
TC 34
Z9 36
U1 0
U2 2
PU ELSEVIER SCI LTD
PI OXFORD
PA THE BOULEVARD, LANGFORD LANE, KIDLINGTON, OXFORD OX5 1GB, OXON, ENGLAND
SN 1353-8020
EI 1873-5126
J9 PARKINSONISM RELAT D
JI Parkinsonism Relat. Disord.
PD MAY 15
PY 2019
VL 62
IS 
BP 105
EP 111
DI 10.1016/j.parkreldis.2019.01.018
PG 7
WC Clinical Neurology
SC Neurosciences & Neurology
GA IL0BT
UT WOS:000476961700017
PM 30833231
DA 2024-02-03
ER

PT J
AU Liu, JB
   Leng, JL
   Wang, YG
   Zhang, Y
   Tang, TY
   Tao, LH
   Zhang, XJ
   Liu, CF
AF Liu, Jiang-bing
   Leng, Jun-ling
   Wang, Ying-ge
   Zhang, Yu
   Tang, Tie-yu
   Tao, Li-hong
   Zhang, Xin-jiang
   Liu, Chun-feng
TI Investigation of Nonmotor Symptoms in First-Degree Relatives of Patients with Different Clinical Types of Parkinson's Disease
SO PARKINSONS DISEASE
LA English
DT Article
ID familial aggregation; tremor dominant; early-onset; follow-up; risk; disorder; association; pathology; dementia; features
AB Background. Nonmotor symptoms (NMS) are prodromal characteristics of Parkinson's disease (PD). The first-degree relatives (FDR) of PD patients had a higher risk of PD and also had more NMS. Objective. To delineate NMS in FDR of patients with different clinical types of PD. Methods. A total of 98 PD probands were recruited; 256 siblings of them were enrolled in the FDR group. Various scales were used to assess NMS, including depression, anxiety, cognitive impairment, insomnia, constipation, excessive daytime sleepiness, rapid eye movement sleep behavior disorder (RBD), and restless legs syndrome (RLS). The incidences of NMS were further compared between the FDR groups of PD with different types. Results. The FDR of early-onset PD (EOP) showed a higher incidence of moderate to severe depression (OR = 4.08; 95% CI: 1.12-14.92; P=0.033), anxiety (OR = 4.22; 95% CI: 1.87-9.52; P=0.001), and excessive daytime sleepiness (OR = 3.40; 95% CI: 1.00-11.48; P=0.049) than the FDR of late-onset PD (LOP). It was also found that RBD (OR = 11.65; 95% CI: 3.82-35.54; P<0.001), constipation (OR = 4.94; 95% CI: 1.85-13.21; P=0.001), sleep disorders (OR = 4.51; 95% CI: 1.73-11.78; P=0.002), cognitive impairment (OR = 3.55; 95% CI: 1.62-7.77; P=0.002), and anxiety (OR = 2.49; 95% CI: 1.32-4.71; P=0.005) were more frequent in FDR of tremor-dominant PD (TDP) than in FDR of non-tremor-dominant PD (NTDP). Conclusions. The siblings of patients with EOP and TDP have more NMS, presuming that they have a higher risk in the PD prodromal stage. Whether they have a greater possibility to progress into PD requires further investigation.
C1 [Liu, Jiang-bing; Wang, Ying-ge; Zhang, Yu; Tang, Tie-yu; Tao, Li-hong; Zhang, Xin-jiang] Yangzhou Univ, Affiliated Hosp, Dept Neurol, Yangzhou, Jiangsu, Peoples R China.
   [Leng, Jun-ling] Yangzhou Univ, Affiliated Hosp, Emergency Dept, Yangzhou, Jiangsu, Peoples R China.
   [Liu, Chun-feng] Soochow Univ, Affiliated Hosp 2, Dept Neurol, Suzhou, Jiangsu, Peoples R China.
   [Liu, Chun-feng] Soochow Univ, Affiliated Hosp 2, Suzhou Clin Res Ctr Neurol Dis, Suzhou, Jiangsu, Peoples R China.
C3 Yangzhou University; Yangzhou University; Soochow University - China; Soochow University - China
RP Zhang, XJ (corresponding author), Yangzhou Univ, Affiliated Hosp, Dept Neurol, Yangzhou, Jiangsu, Peoples R China.; Liu, CF (corresponding author), Soochow Univ, Affiliated Hosp 2, Dept Neurol, Suzhou, Jiangsu, Peoples R China.; Liu, CF (corresponding author), Soochow Univ, Affiliated Hosp 2, Suzhou Clin Res Ctr Neurol Dis, Suzhou, Jiangsu, Peoples R China.
EM 090864@yzu.edu.cn; liuchunfeng@suda.edu.cn
FU Medical Scientific Research Foundation of Jiangsu Province of China [H2018059]; National Key Research and Development Program of China [2016YFE126000]; Social Development Project of Yangzhou [YZ2015048]; Modern Hospital Management Research Center Project of Jiangsu [JSY-2-2017-046]; National Natural Science Foundation of China [81570392]; National Key R&D Program of China [2017YFC0909100]
CR Allen RP, 2014, SLEEP MED, V15, P860, DOI 10.1016/j.sleep.2014.03.025
   Anang JBM, 2014, NEUROLOGY, V83, P1253, DOI 10.1212/WNL.0000000000000842
   Arabia G, 2007, ARCH GEN PSYCHIAT, V64, P1385, DOI 10.1001/archpsyc.64.12.1385
   Barrett MJ, 2015, MOVEMENT DISORD, V30, P733, DOI 10.1002/mds.26166
   Betarbet R, 2000, NAT NEUROSCI, V3, P1301, DOI 10.1038/81834
   Braak H, 2003, NEUROBIOL AGING, V24, P197, DOI 10.1016/S0197-4580(02)00065-9
   Braak H, 2008, NEUROLOGY, V70, P1916, DOI 10.1212/01.wnl.0000312279.49272.9f
   Brundin P, 2016, CURR OPIN NEUROL, V29, P459, DOI 10.1097/WCO.0000000000000349
   Aguiar PDC, 2008, MOVEMENT DISORD, V23, P1228, DOI 10.1002/mds.22032
   Farrer MJ, 2006, NAT REV GENET, V7, P306, DOI 10.1038/nrg1831
   FEARNLEY JM, 1991, BRAIN, V114, P2283, DOI 10.1093/brain/114.5.2283
   HUGHES AJ, 1992, NEUROLOGY, V42, P1142, DOI 10.1212/WNL.42.6.1142
   Iijima M, 2011, EUR J NEUROL, V18, P425, DOI 10.1111/j.1468-1331.2010.03167.x
   Korchounov A, 2004, MOVEMENT DISORD, V19, P1059, DOI 10.1002/mds.20061
   Liu JB, 2018, PARKINSONISM RELAT D, V52, P62, DOI 10.1016/j.parkreldis.2018.03.021
   Mason AR, 2014, NEUROLOGY, V83, P1470, DOI 10.1212/WNL.0000000000000894
   Nicoletti A, 2010, MOVEMENT DISORD, V25, P2387, DOI 10.1002/mds.23297
   Pontone GM, 2011, J NEUROPSYCH CLIN N, V23, P417, DOI 10.1176/jnp.23.4.jnp417
   Postuma RB, 2013, SLEEP MED, V14, P763, DOI 10.1016/j.sleep.2012.09.001
   Qiu GZ, 2014, NEUROSCI LETT, V561, P128, DOI 10.1016/j.neulet.2013.12.054
   RAJPUT AH, 1986, CAN J NEUROL SCI, V13, P312
   Rocca WA, 2007, ARCH NEUROL-CHICAGO, V64, P1458, DOI 10.1001/archneur.64.10.1458
   Ross GW, 2000, JAMA-J AM MED ASSOC, V283, P2674, DOI 10.1001/jama.283.20.2674
   Skeie GO, 2010, MOVEMENT DISORD, V25, P1847, DOI 10.1002/mds.23178
   Stebbins GT, 2013, MOVEMENT DISORD, V28, P668, DOI 10.1002/mds.25383
   Stern MB, 2012, MOVEMENT DISORD, V27, P54, DOI 10.1002/mds.24051
   Sundquist K, 2006, NEUROGENETICS, V7, P231, DOI 10.1007/s10048-006-0055-z
   Tan EK, 2003, J NEUROL SCI, V216, P163, DOI 10.1016/j.jns.2003.07.006
   Tanner CM, 1999, JAMA-J AM MED ASSOC, V281, P341, DOI 10.1001/jama.281.4.341
   Thacker EL, 2008, MOVEMENT DISORD, V23, P1174, DOI 10.1002/mds.22067
   Williams-Gray CH, 2009, BRAIN, V132, P2958, DOI 10.1093/brain/awp245
   Wu Y, 2016, ACTA NEUROL SCAND, V133, P330, DOI 10.1111/ane.12461
   Wu YR, 2007, J NEUROL NEUROSUR PS, V78, P977, DOI 10.1136/jnnp.2006.105940
NR 33
TC 1
Z9 1
U1 0
U2 7
PU HINDAWI LTD
PI LONDON
PA ADAM HOUSE, 3RD FLR, 1 FITZROY SQ, LONDON, W1T 5HF, ENGLAND
SN 2090-8083
EI 2042-0080
J9 PARKINSONS DIS-US
JI Parkinsons Dis.
PD JUN 15
PY 2019
VL 2019
IS 
BP 
EP 
DI 10.1155/2019/1654161
PG 7
WC Clinical Neurology
SC Neurosciences & Neurology
GA HH5RZ
UT WOS:000455786700001
PM 30719274
DA 2024-02-03
ER

PT J
AU Doktór, B
   Damulewicz, M
   Pyza, E
AF Doktor, Bartosz
   Damulewicz, Milena
   Pyza, Elzbieta
TI Effects of MUL1 and PARKIN on the circadian clock, brain and behaviour in Drosophila Parkinson's disease models
SO BMC NEUROSCIENCE
LA English
DT Article
DE Mitochondrial ligases; Clock genes; Clock neurons; ROS; SOD1; Autophagy; Locomotor activity rhythm; Sleep
ID period gene-product; oxidative stress; sleep; mitochondria; pathology; entrainment; mutations; autophagy; interacts; promotes
AB BackgroundMutants which carry mutations in genes encoding mitochondrial ligases MUL1 and PARKIN are convenient Drosophila models of Parkinson's disease (PD). In several studies it has been shown that in Parkinson's disease sleep disturbance occurs, which may be the result of a disturbed circadian clock.ResultsWe found that the ROS level was higher, while the anti-oxidant enzyme SOD1 level was lower in mul1(A6) and park(1) mutants than in the white mutant used as a control. Moreover, mutations of both ligases affected circadian rhythms and the clock. The expression of clock genes per, tim and clock and the level of PER protein were changed in the mutants. Moreover, expression of ATG5, an autophagy protein also involved in circadian rhythm regulation, was decreased in the brain and in PDF-immunoreactive large ventral lateral clock neurons. The observed changes in the molecular clock resulted in a longer period of locomotor activity rhythm, increased total activity and shorter sleep at night. Finally, the lack of both ligases led to decreased longevity and climbing ability of the flies.ConclusionsAll of the changes observed in the brains of these Drosophila models of PD, in which mitochondrial ligases MUL1 and PARKIN do not function, may explain the mechanisms of some neurological and behavioural symptoms of PD.
C1 [Doktor, Bartosz; Damulewicz, Milena; Pyza, Elzbieta] Jagiellonian Univ, Inst Zool & Biomed Res, Dept Cell Biol & Imaging, Krakow, Poland.
C3 Jagiellonian University
RP Pyza, E (corresponding author), Jagiellonian Univ, Inst Zool & Biomed Res, Dept Cell Biol & Imaging, Krakow, Poland.
EM elzbieta.pyza@uj.edu.pl
FU Jagiellonian University [K/ZDS/007356, K/ZDS/008070]; DSC 2017 Grant
CR AITKEN RJ, 1989, BIOL REPROD, V41, P183, DOI 10.1095/biolreprod41.1.183
   Akten B, 2003, NAT NEUROSCI, V6, P251, DOI 10.1038/nn1007
   Blau J, 1999, CELL, V99, P661, DOI 10.1016/S0092-8674(00)81554-8
   Bunton-Stasyshyn RKA, 2015, NEUROSCIENTIST, V21, P519, DOI 10.1177/1073858414561795
   Cai DS, 2012, AGING-US, V4, P98, DOI 10.18632/aging.100431
   Cavanaugh DJ, 2016, SLEEP, V39, P345, DOI 10.5665/sleep.5442
   Cha GH, 2005, P NATL ACAD SCI USA, V102, P10345, DOI 10.1073/pnas.0500346102
   Clark IE, 2006, NATURE, V441, P1162, DOI 10.1038/nature04779
   Cyran SA, 2003, CELL, V112, P329, DOI 10.1016/S0092-8674(03)00074-6
   Dean RT, 1997, BIOCHEM J, V324, P1
   Dorval V, 2006, J BIOL CHEM, V281, P9919, DOI 10.1074/jbc.M510127200
   Ejaz AA, 2006, EUR J INTERN MED, V17, P417, DOI 10.1016/j.ejim.2006.02.020
   Giorgino F, 2000, P NATL ACAD SCI USA, V97, P1125, DOI 10.1073/pnas.97.3.1125
   Grima B, 2002, NATURE, V420, P178, DOI 10.1038/nature01122
   HARDIN PE, 1990, NATURE, V343, P536, DOI 10.1038/343536a0
   Helfrich-Förster C, 2004, J COMP PHYSIOL A, V190, P601, DOI 10.1007/s00359-004-0527-2
   Henchcliffe C, 2008, NAT CLIN PRACT NEURO, V4, P600, DOI 10.1038/ncpneuro0924
   HUANG ZJ, 1995, SCIENCE, V267, P1169, DOI 10.1126/science.7855598
   Julienne H, 2017, NEUROBIOL DIS, V104, P15, DOI 10.1016/j.nbd.2017.04.014
   Kijak E, 2017, PLOS ONE, V12, P0, DOI 10.1371/journal.pone.0171848
   Kitada T, 1998, NATURE, V392, P605, DOI 10.1038/33416
   Kloss B, 1998, CELL, V94, P97, DOI 10.1016/S0092-8674(00)81225-8
   Krstic D, 2013, PLOS ONE, V8, P0, DOI 10.1371/journal.pone.0077904
   Lee IC, 2018, CELL DEATH DIFFER, V25, P255, DOI 10.1038/cdd.2017.152
   Li DY, 2017, EUR REV MED PHARMACO, V21, P5548, DOI 10.26355/eurrev_201712_13991
   Lin JM, 2002, NATURE, V420, P816, DOI 10.1038/nature01235
   LOROS JJ, 1989, SCIENCE, V243, P385, DOI 10.1126/science.2563175
   Marcelli S, 2018, PHARMACOL RES, V130, P420, DOI 10.1016/j.phrs.2017.12.023
   Matsuda N, 2010, J CELL BIOL, V189, P211, DOI 10.1083/jcb.200910140
   Matus S, 2008, CURR MOL MED, V8, P157, DOI 10.2174/156652408784221324
   Mistlberger RE, 2005, BRAIN RES REV, V49, P429, DOI 10.1016/j.brainresrev.2005.01.005
   Myers MP, 1996, SCIENCE, V271, P1736, DOI 10.1126/science.271.5256.1736
   Narendra D, 2008, J CELL BIOL, V183, P795, DOI 10.1083/jcb.200809125
   Parisky KM, 2008, NEURON, V60, P672, DOI 10.1016/j.neuron.2008.10.042
   Park J, 2006, NATURE, V441, P1157, DOI 10.1038/nature04788
   Peschel N, 2011, FEBS LETT, V585, P1435, DOI 10.1016/j.febslet.2011.02.028
   Rosato E, 2006, NAT PROTOC, V1, P559, DOI 10.1038/nprot.2006.79
   Scialò F, 2016, CELL METAB, V23, P725, DOI 10.1016/j.cmet.2016.03.009
   SIWICKI KK, 1988, NEURON, V1, P141, DOI 10.1016/0896-6273(88)90198-5
   Suzuki K, 2017, J NEUROL NEUROSUR PS, V88, P953, DOI 10.1136/jnnp-2017-316136
   Tahara Y, 2018, FREE RADICAL BIO MED, V119, P129, DOI 10.1016/j.freeradbiomed.2017.12.026
   Tamaru T, 2013, PLOS ONE, V8, P0, DOI 10.1371/journal.pone.0082006
   Tong J, 2000, SPACE MED MED ENG (BEIJING), V13, P101
   Trevisan T, 2018, CELL REP, V23, P1742, DOI 10.1016/j.celrep.2018.04.017
   Valente EM, 2004, SCIENCE, V304, P1158, DOI 10.1126/science.1096284
   Wen JK, 2017, ELIFE, V6, P0, DOI 10.7554/eLife.29338
   Yang YF, 2006, P NATL ACAD SCI USA, V103, P10793, DOI 10.1073/pnas.0602493103
   Yun J, 2014, MUL1 ACTS PARALLEL P, V0, P1
   ZERR DM, 1990, J NEUROSCI, V10, P2749
   Zhou LL, 2014, SLEEP, V37, P785, DOI 10.5665/sleep.3590
   Zilocchi M, 2018, NEUROCHEM INT, V118, P61, DOI 10.1016/j.neuint.2018.04.013
NR 51
TC 14
Z9 14
U1 1
U2 5
PU BMC
PI LONDON
PA CAMPUS, 4 CRINAN ST, LONDON N1 9XW, ENGLAND
SN 1471-2202
EI 
J9 BMC NEUROSCI
JI BMC Neurosci.
PD MAY 28
PY 2019
VL 20
IS 
BP 
EP 
DI 10.1186/s12868-019-0506-8
PG 10
WC Neurosciences
SC Neurosciences & Neurology
GA IA1RN
UT WOS:000469340300001
PM 31138137
DA 2024-02-03
ER

PT J
AU Bohnen, NI
   Hu, MTM
AF Bohnen, Nicolaas, I
   Hu, Michele T. M.
TI Sleep Disturbance as Potential Risk and Progression Factor for Parkinson's Disease
SO JOURNAL OF PARKINSONS DISEASE
LA English
DT Review
DE Acetylcholine; alpha-synuclein; amyloid-beta; GABA; glymphatic clearance; inflammation; neural circuits; sleep; tau
ID deep cervical lymph; behavior disorder; age; association; clearance; pathology; duration; quality; fluid; apnea
AB Sleep disturbances are common and a major source of disability in Parkinson's disease (PD). Primary and secondary insomnia, rapid eye movement sleep behavior disorder (RDB), central sleep apnea, restless legs, and nocturnal akinesia are common sleep disturbances in PD. Prodromal presence of RBD is associated with a more severe motor and non-motor PD subtype implying a significant disease-modifying effect of this parasomnia. Other disease-modifying mechanisms of sleep disturbances in PD include impaired glymphatic clearance, endoplasmic reticulum stress, nocturnal brain deoxygenation and inflammatory processes among others. Impairments of neural circuit switching and imbalance between inhibitory and excitatory neuronal populations are likely responsible for episodic sleep disturbances, in particular RBD. As neural circuits may predict patterns of alpha-synuclein propagation in the nervous system, impairments of such circuits are of high relevance for PD pathophysiology. Future research is needed to determine whether appropriate treatment for disturbed sleep might slow progression of PD.
C1 [Bohnen, Nicolaas, I] Univ Michigan, Radiol, Ann Arbor, MI 48109 USA.
   [Bohnen, Nicolaas, I] Univ Michigan, Neurol, Ann Arbor, MI 48109 USA.
   [Bohnen, Nicolaas, I] Vet Adm Ann Arbor Healthcare Syst, Neurol Serv, Ann Arbor, MI USA.
   [Bohnen, Nicolaas, I] Univ Michigan, Morris K Udall Ctr Excellence Parkinsons Dis Res, Ann Arbor, MI 48109 USA.
   [Hu, Michele T. M.] Univ Oxford, Nuffield Dept Clin Neurosci, Div Neurol, Oxford, England.
   [Hu, Michele T. M.] Oxford Univ Hosp NHS Fdn Trust, John Radcliffe Hosp, Dept Neurol, Oxford, England.
C3 University of Michigan System; University of Michigan; University of Michigan System; University of Michigan; University of Michigan System; University of Michigan; University of Oxford; University of Oxford; Oxford University Hospitals NHS Foundation Trust
RP Bohnen, NI (corresponding author), Univ Michigan, Funct Neuroimaging Cognit & Mobil Lab, Ann Arbor, MI 48109 USA.
EM nbohnen@umich.edu
FU NIH; Michael J. Fox Foundation; Department of Veteran Affairs; Chase Pharmaceuticals; Axovant Sciences; Parkinson's UK; Oxford Biomedical Research centre; Cure Parkinson's Trust
CR [Anonymous], 2011, ADV CARDIOL, V46, P43, DOI 10.1159/000325105
   Arora S, 2018, NEUROLOGY, V91, P1528, DOI 10.1212/WNL.0000000000006366
   Askenasy JJM, 2003, J NEURAL TRANSM, V110, P125, DOI 10.1007/s007020300001
   Barber TR, 2018, EUR J NEUROL, V25, P469, DOI 10.1111/ene.13515
   BARBER TR, 2017, SLEEP, V40, P0, DOI 10.1093/sleep/zsx071
   Barone P, 2009, MOVEMENT DISORD, V24, P1641, DOI 10.1002/mds.22643
   Boeve BF, 2013, SLEEP MED, V14, P754, DOI 10.1016/j.sleep.2012.10.015
   Bohnen NI, 2009, J REHABIL RES DEV, V46, P1045, DOI 10.1682/JRRD.2009.03.0030
   Boissard R, 2002, EUR J NEUROSCI, V16, P1959, DOI 10.1046/j.1460-9568.2002.02257.x
   Braak H, 2003, NEUROBIOL AGING, V24, P197, DOI 10.1016/S0197-4580(02)00065-9
   BRADBURY MWB, 1983, J PHYSIOL-LONDON, V339, P519, DOI 10.1113/jphysiol.1983.sp014731
   BRADBURY MWB, 1981, AM J PHYSIOL, V240, PF329, DOI 10.1152/ajprenal.1981.240.4.F329
   Breen DP, 2014, JAMA NEUROL, V71, P589, DOI 10.1001/jamaneurol.2014.65
   Burn DJ, 2012, MOVEMENT DISORD, V27, P671, DOI 10.1002/mds.24967
   Busková J, 2011, J NEUROL, V258, P2254, DOI 10.1007/s00415-011-6109-7
   Chahine LM, 2017, SLEEP MED REV, V35, P33, DOI 10.1016/j.smrv.2016.08.001
   Chen HL, 2006, AM J EPIDEMIOL, V163, P726, DOI 10.1093/aje/kwj096
   Chou PS, 2017, NEUROPSYCH DIS TREAT, V13, P959, DOI 10.2147/NDT.S134311
   Claassen DO, 2010, NEUROLOGY, V75, P494, DOI 10.1212/WNL.0b013e3181ec7fac
   Comella CL, 2006, J NEURAL TRANSM-SUPP, V0, P349
   Coughlin D, 2019, ANN NEUROL, V85, P259, DOI 10.1002/ana.25392
   De Cock VC, 2007, BRAIN, V130, P450, DOI 10.1093/brain/awl363
   Diederich NJ, 2005, SLEEP MED, V6, P313, DOI 10.1016/j.sleep.2005.03.011
   Fahn S, 2003, ANN NY ACAD SCI, V991, P1, DOI 10.1111/j.1749-6632.2003.tb07458.x
   Fort P, 2009, EUR J NEUROSCI, V29, P1741, DOI 10.1111/j.1460-9568.2009.06722.x
   Garcia SV, 2017, BRAIN, V140, P414, DOI 10.1093/brain/aww310
   Gelber RP, 2015, NEUROLOGY, V84, P296, DOI 10.1212/WNL.0000000000001163
   Goetz CG, 2005, NEUROLOGY, V64, P81, DOI 10.1212/01.WNL.0000148479.10865.FE
   Gunn DG, 2014, J CLIN NEUROSCI, V21, P1112, DOI 10.1016/j.jocn.2013.09.017
   Hablitz LM, 2019, SCI ADV, V5, P0, DOI 10.1126/sciadv.aav5447
   Hirshkowitz M, 2004, MED CLIN N AM, V88, P551, DOI 10.1016/j.mcna.2004.01.001
   Holth JK, 2019, SCIENCE, V363, P880, DOI 10.1126/science.aav2546
   Hsiao YH, 2017, J SLEEP RES, V26, P623, DOI 10.1111/jsr.12545
   Iliff JJ, 2012, SCI TRANSL MED, V4, P0, DOI 10.1126/scitranslmed.3003748
   Irwin MR, 2019, LANCET NEUROL, V18, P296, DOI 10.1016/S1474-4422(18)30450-2
   Ju YES, 2013, JAMA NEUROL, V70, P587, DOI 10.1001/jamaneurol.2013.2334
   Kaminska M, 2015, PARKINSONS DIS-US, V2015, P0, DOI 10.1155/2015/849472
   Kieburtz K, 2013, MOVEMENT DISORD, V28, P8, DOI 10.1002/mds.25150
   Knudsen K, 2018, LANCET NEUROL, V17, P618, DOI 10.1016/S1474-4422(18)30162-5
   Kress BT, 2014, ANN NEUROL, V76, P845, DOI 10.1002/ana.24271
   Lawton M, 2018, J NEUROL NEUROSUR PS, V89, P1279, DOI 10.1136/jnnp-2018-318337
   Leng Y, 2019, LANCET NEUROL, V18, P307, DOI 10.1016/S1474-4422(18)30461-7
   Lu J, 2006, NATURE, V441, P589, DOI 10.1038/nature04767
   Naidoo N, 2008, J NEUROSCI, V28, P6539, DOI 10.1523/JNEUROSCI.5685-07.2008
   Nalls MA, 2014, NAT GENET, V46, P989, DOI 10.1038/ng.3043
   Peever J, 2014, TRENDS NEUROSCI, V37, P279, DOI 10.1016/j.tins.2014.02.009
   Postuma RB, 2019, BRAIN, V142, P744, DOI 10.1093/brain/awz030
   Postuma RB, 2012, MOVEMENT DISORD, V27, P720, DOI 10.1002/mds.24939
   REDER AT, 1995, NEUROLOGY, V45, P1068, DOI 10.1212/WNL.45.6.1068
   Sixel-Döring F, 2011, NEUROLOGY, V77, P1048, DOI 10.1212/WNL.0b013e31822e560e
   Stavitsky K, 2010, PARKINSONISM RELAT D, V16, P280, DOI 10.1016/j.parkreldis.2010.02.001
   Strandwitz P, 2019, NAT MICROBIOL, V4, P396, DOI 10.1038/s41564-018-0307-3
   Strandwitz P, 2018, BRAIN RES, V1693, P128, DOI 10.1016/j.brainres.2018.03.015
   Svetnik V, 2017, J SLEEP RES, V26, P92, DOI 10.1111/jsr.12448
   Tao QS, 2018, JAMA NETW OPEN, V1, P0, DOI 10.1001/jamanetworkopen.2018.3597
   Van Den Berg JF, 2008, J SLEEP RES, V17, P295, DOI 10.1111/j.1365-2869.2008.00638.x
   Wang LM, 2019, BRAIN PATHOL, V29, P176, DOI 10.1111/bpa.12656
   Wong KK, 2012, J CLIN NEUROSCI, V19, P183, DOI 10.1016/j.jocn.2011.05.013
   Xie LL, 2013, SCIENCE, V342, P373, DOI 10.1126/science.1241224
   Yau Y, 2018, NAT COMMUN, V9, P0, DOI 10.1038/s41467-017-02416-0
   Zeighami Y, 2015, ELIFE, V4, P0, DOI 10.7554/eLife.08440
NR 61
TC 71
Z9 77
U1 1
U2 11
PU IOS PRESS
PI AMSTERDAM
PA NIEUWE HEMWEG 6B, 1013 BG AMSTERDAM, NETHERLANDS
SN 1877-7171
EI 1877-718X
J9 J PARKINSON DIS
JI J. Parkinsons Dis.
PD JUN 15
PY 2019
VL 9
IS 3
BP 603
EP 614
DI 10.3233/JPD-191627
PG 12
WC Neurosciences
SC Neurosciences & Neurology
GA IM4DD
UT WOS:000477944000014
PM 31227656
DA 2024-02-03
ER

PT J
AU Fagotti, J
   Targa, ADS
   Rodrigues, LS
   Noseda, ACD
   Dorieux, FWC
   Scarante, FF
   Ilkiw, JL
   Louzada, FM
   Chowdhury, NR
   van der Veen, DR
   Middleton, B
   Pennings, JLA
   Swann, JR
   Skene, DJ
   Lima, MMS
AF Fagotti, Juliane
   Targa, Adriano D. S.
   Rodrigues, Lais S.
   Noseda, Ana Carolina D.
   Dorieux, Flavia W. C.
   Scarante, Franciele F.
   Ilkiw, Jessica L.
   Louzada, Fernando M.
   Chowdhury, Namrata R.
   van der Veen, Daan R.
   Middleton, Benita
   Pennings, Jeroen L. A.
   Swann, Jonathan R.
   Skene, Debra J.
   Lima, Marcelo M. S.
TI Chronic sleep restriction in the rotenone Parkinson's disease model in rats reveals peripheral early-phase biomarkers
SO SCIENTIFIC REPORTS
LA English
DT Article
ID lipoprotein-lipase lpl; chain amino-acids; neurologic disorders; substantia-nigra; brain pathology; depressive-like; nitric-oxide; risk-factor; short-term; deprivation
AB Parkinson's disease (PD) is a chronic disorder that presents a range of premotor signs, such as sleep disturbances and cognitive decline, which are key non-motor features of the disease. Increasing evidence of a possible association between sleep disruption and the neurodegenerative process suggests that sleep impairment could produce a detectable metabolic signature on the disease. In order to integrate neurocognitive and metabolic parameters, we performed untargeted and targeted metabolic profiling of the rotenone PD model in a chronic sleep restriction (SR) (6 h/day for 21 days) condition. We found that SR combined with PD altered several behavioural (reversal of locomotor activity impairment; cognitive impairment; delay of rest-activity rhythm) and metabolic parameters (branched-chain amino acids, tryptophan pathway, phenylalanine, and lipoproteins, pointing to mitochondrial impairment). If combined, our results bring a plethora of parameters that represents reliable early-phase PD biomarkers which can easily be measured and could be translated to human studies.
C1 [Fagotti, Juliane; Targa, Adriano D. S.; Rodrigues, Lais S.; Noseda, Ana Carolina D.; Dorieux, Flavia W. C.; Scarante, Franciele F.; Ilkiw, Jessica L.; Louzada, Fernando M.; Lima, Marcelo M. S.] Univ Fed Parana, Dept Physiol, Curitiba, PR, Brazil.
   [Chowdhury, Namrata R.; van der Veen, Daan R.; Middleton, Benita; Skene, Debra J.] Univ Surrey, Fac Hlth & Med Sci, Chronobiol, Guildford, Surrey, England.
   [Pennings, Jeroen L. A.] RIVM Natl Inst Publ Hlth & Environm, Bilthoven, Netherlands.
   [Swann, Jonathan R.] Imperial Coll London, Fac Med, Dept Surg & Canc, Div Computat & Syst Med, London, England.
C3 Universidade Federal do Parana; University of Surrey; Netherlands National Institute for Public Health & the Environment; Imperial College London
RP Lima, MMS (corresponding author), Univ Fed Parana, Dept Physiol, Curitiba, PR, Brazil.
EM mmslima@ufpr.br
FU Newton Fund; Research Councils UK (RCUK); Conselho Nacional das Fundacoes de Amparo a Pesquisa (CONFAP); Fundacao Araucaria [MR/N006321/1]; Fundacao Araucaria (Programa de Apoio a Nucleos de Excelencia - PRONEX); Conselho Nacional de Desenvolvimento Cientifico e Tecnologico - CNPq; CNPq fellowship [431279/2016-0, 305986/2016-3]; BBSRC [BB/I019405/1] Funding Source: UKRI; MRC [MR/N006321/1] Funding Source: UKRI
CR Adler CH, 2005, NEUROLOGY, V64, PS12, DOI 10.1212/WNL.64.12_suppl_3.S12
   Aggleton JP, 2010, BEHAV NEUROSCI, V124, P55, DOI 10.1037/a0018320
   Alam M, 2002, BEHAV BRAIN RES, V136, P317, DOI 10.1016/S0166-4328(02)00180-8
   ALBIN RL, 1989, TRENDS NEUROSCI, V12, P366, DOI 10.1016/0166-2236(89)90074-X
   Alzoubi KH, 2013, HIPPOCAMPUS, V23, P812, DOI 10.1002/hipo.22135
   Andrade L A, 1987, ARQ NEUROPSIQUIATR, V45, P217
   Ansari R, 2014, J CLIN NEUROL, V10, P281, DOI 10.3988/jcn.2014.10.4.281
   Barbagallo G, 2017, PARKINSONISM RELAT D, V43, P78, DOI 10.1016/j.parkreldis.2017.07.028
   BARRATT ES, 1976, PHARMACOL BIOCHEM BE, V5, P47, DOI 10.1016/0091-3057(76)90287-2
   Beckonert O, 2007, NAT PROTOC, V2, P2692, DOI 10.1038/nprot.2007.376
   Beeler JA, 2013, FRONT NEUROL, V4, P0, DOI 10.3389/fneur.2013.00134
   Betarbet R, 2000, NAT NEUROSCI, V3, P1301, DOI 10.1038/81834
   Braak H, 2003, NEUROBIOL AGING, V24, P197, DOI 10.1016/S0197-4580(02)00065-9
   Braak H, 2017, J PARKINSON DIS, V7, PS73, DOI 10.3233/JPD-179001
   Cannon JR, 2009, NEUROBIOL DIS, V34, P279, DOI 10.1016/j.nbd.2009.01.016
   Carriere CH, 2017, EXP TOXICOL PATHOL, V69, P109, DOI 10.1016/j.etp.2016.12.007
   Cho JR, 2017, NEURON, V94, P1205, DOI 10.1016/j.neuron.2017.05.020
   COHEN BM, 1995, JAMA-J AM MED ASSOC, V274, P902, DOI 10.1001/jama.274.11.902
   Davies SK, 2014, P NATL ACAD SCI USA, V111, P10761, DOI 10.1073/pnas.1402663111
   Del Tredici K, 2016, NEUROPATH APPL NEURO, V42, P33, DOI 10.1111/nan.12298
   Diekelmann S, 2010, NAT REV NEUROSCI, V11, P114, DOI 10.1038/nrn2762
   Dorsey CM, 2003, SLEEP, V26, P573, DOI 10.1093/sleep/26.5.573
   Dos Santos ACD, 2013, J NEUROSCI RES, V91, P1508, DOI 10.1002/jnr.23258
   ENNACEUR A, 1988, BEHAV BRAIN RES, V31, P47, DOI 10.1016/0166-4328(88)90157-X
   Estrada C, 2015, NEUROTOX RES, V28, P361, DOI 10.1007/s12640-015-9544-x
   Fernstrom JD, 2013, AMINO ACIDS, V45, P419, DOI 10.1007/s00726-012-1330-y
   French IT, 2016, FRONT AGING NEUROSCI, V8, P0, DOI 10.3389/fnagi.2010.00114
   Garcia-Borreguero D, 2003, SLEEP MED REV, V7, P115, DOI 10.1053/smrv.2002.0229
   García-García F, 2005, BRAIN RES, V1042, P160, DOI 10.1016/j.brainres.2005.02.036
   Goel N, 2009, SEMIN NEUROL, V29, P320, DOI 10.1055/s-0029-1237117
   Gong HL, 2013, J HISTOCHEM CYTOCHEM, V61, P857, DOI 10.1369/0022155413505601
   Graves L, 2001, TRENDS NEUROSCI, V24, P237, DOI 10.1016/S0166-2236(00)01744-6
   Gupta SP, 2014, MOL NEUROBIOL, V49, P262, DOI 10.1007/s12035-013-8517-4
   Hagewoud R, 2010, J SLEEP RES, V19, P280, DOI 10.1111/j.1365-2869.2009.00799.x
   Havelund JF, 2017, J NEUROCHEM, V142, P756, DOI 10.1111/jnc.14104
   Hawkes CH, 2010, PARKINSONISM RELAT D, V16, P79, DOI 10.1016/j.parkreldis.2009.08.007
   Isherwood CM, 2017, FASEB J, V31, P5557, DOI 10.1096/fj.201700323R
   Johnson ME, 2015, NEUROTOXICOLOGY, V46, P101, DOI 10.1016/j.neuro.2014.12.002
   Kincheski GC, 2017, BRAIN BEHAV IMMUN, V64, P140, DOI 10.1016/j.bbi.2017.04.007
   Kirbas S, 2016, ACTA CLIN BELG, V71, P71, DOI 10.1080/17843286.2016.1138592
   Lauretti E, 2017, MOL PSYCHIATR, V22, P280, DOI 10.1038/mp.2016.47
   Lei SL, 2013, CURR METABOL, V1, P191, DOI 10.2174/2213235X113019990004
   LeWitt PA, 2017, NEUROLOGY, V88, P862, DOI 10.1212/WNL.0000000000003663
   LeWitt PA, 2013, MOVEMENT DISORD, V28, P1653, DOI 10.1002/mds.25555
   Lima MMS, 2008, BEHAV BRAIN RES, V188, P406, DOI 10.1016/j.bbr.2007.11.025
   Lima MMS, 2007, PLOS ONE, V2, P0, DOI 10.1371/journal.pone.0000513
   Lima MMS, 2013, SLEEP MED REV, V17, P367, DOI 10.1016/j.smrv.2012.10.006
   Lima MMS, 2012, CNS NEUROL DISORD-DR, V11, P359
   Lima MMS, 2012, CNS NEUROL DISORD-DR, V11, P439
   Liu X, 2014, NEUROSCIENCE, V280, P275, DOI 10.1016/j.neuroscience.2014.07.080
   Lu ZG, 2014, CHEM-BIOL INTERACT, V223, P18, DOI 10.1016/j.cbi.2014.09.006
   Luan HM, 2015, SCI REP-UK, V5, P0, DOI 10.1038/srep13888
   Lynch CJ, 2014, NAT REV ENDOCRINOL, V10, P723, DOI 10.1038/nrendo.2014.171
   Maddison DC, 2015, SEMIN CELL DEV BIOL, V40, P134, DOI 10.1016/j.semcdb.2015.03.002
   Mander BA, 2017, NEURON, V94, P19, DOI 10.1016/j.neuron.2017.02.004
   MANYAM BV, 1990, ANN NEUROL, V27, P683, DOI 10.1002/ana.410270616
   Maturana MJ, 2015, MOL NEUROBIOL, V51, P349, DOI 10.1007/s12035-014-8721-x
   Meerlo P, 2009, SLEEP MED REV, V13, P187, DOI 10.1016/j.smrv.2008.07.004
   Miller DB, 2015, METABOLISM, V64, PS40, DOI 10.1016/j.metabol.2014.10.030
   Moore SJ, 2013, NEUROBIOL LEARN MEM, V105, P174, DOI 10.1016/j.nlm.2013.06.014
   Morais LH, 2012, PHARMACOL REP, V64, P1081, DOI 10.1016/S1734-1140(12)70905-2
   Moreira CG, 2012, NEUROTOX RES, V21, P291, DOI 10.1007/s12640-011-9278-3
   Musiek ES, 2016, SCIENCE, V354, P1004, DOI 10.1126/science.aah4968
   Németh H, 2005, CURR NEUROVASC RES, V2, P249, DOI 10.2174/1567202054368326
   Newgard CB, 2012, CELL METAB, V15, P606, DOI 10.1016/j.cmet.2012.01.024
   Nie K, 2013, PARKINSONISM RELAT D, V19, P329, DOI 10.1016/j.parkreldis.2012.11.012
   Noseda ACD, 2014, BEHAV BRAIN RES, V275, P136, DOI 10.1016/j.bbr.2014.09.007
   Palma JA, 2013, SLEEP MED, V14, P229, DOI 10.1016/j.sleep.2012.11.019
   Parker PRL, 2016, NEURON, V89, P734, DOI 10.1016/j.neuron.2015.12.038
   Pasupathy A, 2005, NATURE, V433, P873, DOI 10.1038/nature03287
   Paul R, 2017, NEUROCHEM INT, V108, P15, DOI 10.1016/j.neuint.2017.01.021
   Paul R, 2017, PLOS ONE, V12, P0, DOI 10.1371/journal.pone.0171285
   Paxinos G, 2005, RAT BRAIN STEREOTAXI, Vxliii, P0, DOI 10.1016/c2009-0-63235-9
   Postle BR, 1997, NEUROPSYCHOLOGIA, V35, P1413, DOI 10.1016/S0028-3932(97)00054-7
   Prince TM, 2014, NEUROBIOL LEARN MEM, V109, P122, DOI 10.1016/j.nlm.2013.11.021
   Pushpanathan ME, 2016, SLEEP MED REV, V26, P21, DOI 10.1016/j.smrv.2015.04.003
   Ramanathan L, 2010, BEHAV BRAIN RES, V207, P305, DOI 10.1016/j.bbr.2009.10.014
   Rodrigues LS, 2014, FRONT CELL NEUROSCI, V8, P0, DOI 10.3389/fncel.2014.00383
   Ruby NF, 2008, P NATL ACAD SCI USA, V105, P15593, DOI 10.1073/pnas.0808259105
   Sanchez Lopez CL, 2010, ACTA PHYSL HUNG, V97, P224
   Scacchi R, 2004, NEUROSCI LETT, V367, P177, DOI 10.1016/j.neulet.2004.05.111
   Schapira AHV, 2017, NAT REV NEUROSCI, V18, P509, DOI 10.1038/nrn.2017.91
   Sekine A, 2015, SPRINGERPLUS, V4, P0, DOI 10.1186/s40064-015-0826-9
   Sharma S, 2013, NEUROCHEM INT, V63, P201, DOI 10.1016/j.neuint.2013.06.005
   Silveira-Moriyama L, 2015, NAT REV NEUROL, V11, P5, DOI 10.1038/nrneurol.2014.235
   Singh S, 2005, REDOX REP, V10, P103, DOI 10.1179/135100005X38842
   Skene DJ, 2017, SCI REP-UK, V7, P0, DOI 10.1038/srep43030
   Souchay C, 2006, J CLIN EXP NEUROPSYC, V28, P618, DOI 10.1080/13803390590935453
   Steckler T, 1998, PROG NEUROBIOL, V54, P313, DOI 10.1016/S0301-0082(97)00061-0
   Swann JR, 2017, J PHARMACEUT BIOMED, V143, P141, DOI 10.1016/j.jpba.2017.05.040
   Tandberg E, 1998, MOVEMENT DISORD, V13, P895, DOI 10.1002/mds.870130606
   Targa ADS, 2016, NEUROPHARMACOLOGY, V108, P161, DOI 10.1016/j.neuropharm.2016.04.018
   Tartar JL, 2009, BEHAV BRAIN RES, V197, P450, DOI 10.1016/j.bbr.2008.08.035
   Tayebati SK, 2011, J NEUROL SCI, V302, P49, DOI 10.1016/j.jns.2010.11.028
   Tolosa E, 2011, J NEUROL SCI, V310, P4, DOI 10.1016/j.jns.2011.05.027
   Tononi G, 2014, NEURON, V81, P12, DOI 10.1016/j.neuron.2013.12.025
   TUFIK S, 1978, PHARMACOLOGY, V16, P98, DOI 10.1159/000136753
   Tyurina YY, 2015, FREE RADICAL RES, V49, P681, DOI 10.3109/10715762.2015.1005085
   van der Borght K, 2006, BEHAV BRAIN RES, V167, P36, DOI 10.1016/j.bbr.2005.08.012
   Vécsei L, 2013, NAT REV DRUG DISCOV, V12, P64, DOI 10.1038/nrd3793
   Vespa GNR, 1999, J IMMUNOL, V162, P799
   Videnovic A, 2013, EXP NEUROL, V243, P45, DOI 10.1016/j.expneurol.2012.08.018
   Voitenko L P, 2015, FIZIOL ZH, V61, P83
   von Wrangel C, 2015, BEHAV BRAIN RES, V279, P52, DOI 10.1016/j.bbr.2014.11.002
   Willison LD, 2013, EXP NEUROL, V243, P57, DOI 10.1016/j.expneurol.2013.01.014
   Wuolikainen A, 2016, MOL BIOSYST, V12, P1287, DOI 10.1039/c5mb00711a
NR 106
TC 15
Z9 15
U1 0
U2 2
PU NATURE PUBLISHING GROUP
PI LONDON
PA MACMILLAN BUILDING, 4 CRINAN ST, LONDON N1 9XW, ENGLAND
SN 2045-2322
EI 
J9 SCI REP-UK
JI Sci Rep
PD FEB 13
PY 2019
VL 9
IS 
BP 
EP 
DI 10.1038/s41598-018-37657-6
PG 16
WC Multidisciplinary Sciences
SC Science & Technology - Other Topics
GA HL2WY
UT WOS:000458571300006
PM 30760786
DA 2024-02-03
ER

PT J
AU Priano, L
   Bigoni, M
   Albani, G
   Sellitti, L
   Giacomotti, E
   Picconi, R
   Cremascoli, R
   Zibetti, M
   Lopiano, L
   Mauro, A
AF Priano, Lorenzo
   Bigoni, Matteo
   Albani, Giovanni
   Sellitti, Luigi
   Giacomotti, Emanuela
   Picconi, Roberto
   Cremascoli, Riccardo
   Zibetti, Maurizio
   Lopiano, Leonardo
   Mauro, Alessandro
TI Sleep microstructure in Parkinson's disease: cycling alternating pattern (CAP) as a sensitive marker of early NREM sleep instability
SO SLEEP MEDICINE
LA English
DT Article
DE Sleep; Parkinson's disease; Cycling alternating pattern; NREM sleep; Sleep microstructure
ID rem-sleep; behavior disorder; daytime sleepiness; neurobiology; movements; pathology; dementia; benefit; events; atonia
AB Background: Sleep disorders are frequent in Parkinson's disease (PD). Apart from the occurrence of REM behavior disorders, in the early phase of the disease standard sleep macrostructure evaluation was inconclusive. Objective: We analyzed non-rapid eye movement (NREM) sleep microstructure (CAP) in a group of PD patients to provide an objective measure of sleep disruption. Methods: We recruited 31 PD patients [mean age 59.5 +/- 12.4 years; mean Hoehn-Yahr (H-Y) stage: 3.4 +/- 1.8] and 34 age-matched non-parkinsonian subjects (mean age 61.5 +/- 15.2 years) as a control group. All patients underwent full-night laboratory polysomnography (PSG). Conventional sleep macro/microstructure analysis was performed. Patients were then divided into two groups: group 1 (H-Y stage <= 2) and group 2 (H-Y stage >= 3). Results: In group 2 PD patients compared to controls, alterations of both sleep macrostructure and microstructure were found. The PD subgroup with milder disease (group 1) presented sleep macrostructure, movements and respiratory parameters not significantly different from controls, although their CAP rate was significantly higher and the proportion of the A1 phase of CAP was reduced (p = 0.03). Multivariate logistic regression showed that disease duration, disease severity, and arousal index emerged as independent predictive factors for CAP rate >= 55% and the A1 phase of CAP <= 40% (p < 0.05). Conclusion: The main result of our study consists in the disclosure of altered NREM sleep microstructure in PD even at an early stage of the disease, suggesting an early alteration of the central pathways involved in the NREM sleep building-up and stability. (C) 2019 Elsevier B.V. All rights reserved.
C1 [Priano, Lorenzo; Bigoni, Matteo; Albani, Giovanni; Sellitti, Luigi; Giacomotti, Emanuela; Picconi, Roberto; Cremascoli, Riccardo; Zibetti, Maurizio; Lopiano, Leonardo; Mauro, Alessandro] IRCCS, Dept Neurol & Neurorehabil, San Giuseppe Hosp, Ist Auxol Italian, St L Cadorna 90, I-28824 Oggebbio, VB, Italy.
   [Priano, Lorenzo; Bigoni, Matteo; Albani, Giovanni; Sellitti, Luigi; Giacomotti, Emanuela; Picconi, Roberto; Cremascoli, Riccardo; Zibetti, Maurizio; Lopiano, Leonardo; Mauro, Alessandro] Univ Turin, Dept Neurosci, St Verdi 8, I-10124 Turin, Italy.
   [Cremascoli, Riccardo] Univ Pavia, Dept Brain & Behav Sci, Pavia, Italy.
C3 IRCCS Istituto Auxologico Italiano; University of Turin; University of Pavia
RP Cremascoli, R (corresponding author), IRCCS, Dept Neurol & Neurorehabil, San Giuseppe Hosp, Ist Auxol Italian, St L Cadorna 90, I-28824 Oggebbio, VB, Italy.
EM cremaz@hotmail.it
CR Alatriste-Booth V, 2015, ARQ NEURO-PSIQUIAT, V73, P241, DOI 10.1590/0004-282X20140228
   Antczak JM, 2013, PHARMACOL REP, V65, P614, DOI 10.1016/S1734-1140(13)71038-7
   Arnulf I, 2012, MOVEMENT DISORD, V27, P677, DOI 10.1002/mds.24957
   Bassetti CL, 2011, NEURODEGENER DIS, V8, P95, DOI 10.1159/000316613
   Beland SG, 2015, J PARKINSON DIS, V5, P805, DOI 10.3233/JPD-150602
   Boeve BF, 2013, LANCET NEUROL, V12, P469, DOI 10.1016/S1474-4422(13)70054-1
   Borek LL, 2006, J CLIN PSYCHIAT, V67, P958, DOI 10.4088/JCP.v67n0613
   Brunner H, 2002, MOVEMENT DISORD, V17, P928, DOI 10.1002/mds.10242
   Chahine LM, 2013, PARKINSONISM RELAT D, V19, P859, DOI 10.1016/j.parkreldis.2013.05.009
   Chotinaiwattarakul W, 2011, SLEEP BREATH, V15, P471, DOI 10.1007/s11325-010-0362-3
   Christensen JAE, 2016, CLIN NEUROPHYSIOL, V127, P537, DOI 10.1016/j.clinph.2015.03.006
   Covassin N, 2012, J NEUROL SCI, V316, P131, DOI 10.1016/j.jns.2012.01.004
   Del Tredici K, 2012, MOVEMENT DISORD, V27, P597, DOI 10.1002/mds.24921
   Dhawan V, 2006, J NEUROL SCI, V248, P158, DOI 10.1016/j.jns.2006.05.004
   Diederich NJ, 2009, ACTA NEUROL SCAND, V120, P308, DOI 10.1111/j.1600-0404.2009.01167.x
   Diederich NJ, 2013, MOVEMENT DISORD, V28, P1443, DOI 10.1002/mds.25520
   Diederich NJ, 2012, J NEUROL SCI, V314, P12, DOI 10.1016/j.jns.2011.10.025
   Ferri R, 2005, CLIN NEUROPHYSIOL, V116, P2783, DOI 10.1016/j.clinph.2005.08.013
   Ferri R, 2012, SLEEP MED, V13, P707, DOI 10.1016/j.sleep.2012.01.003
   Guerreiro TM, 2010, ARQ NEURO-PSIQUIAT, V68, P869, DOI 10.1590/S0004-282X2010000600007
   Havlikova E, 2011, J NEUROL, V258, P2222, DOI 10.1007/s00415-011-6098-6
   Högl BE, 1998, NEUROLOGY, V50, P1332
   Iber C., 2007, AASM MANUAL SCORING, V0, P0
   Kutlu A, 2013, SLEEP BREATH, V17, P209, DOI 10.1007/s11325-012-0675-5
   Latreille V, 2015, NEUROBIOL AGING, V36, P1083, DOI 10.1016/j.neurobiolaging.2014.09.009
   Lavault S, 2009, MOVEMENT DISORD, V24, P2419, DOI 10.1002/mds.22854
   Lu BS, 2010, CLIN CHEST MED, V31, P309, DOI 10.1016/j.ccm.2010.02.004
   Maestri M, 2015, SLEEP MED, V16, P1139, DOI 10.1016/j.sleep.2015.04.027
   Manni R, 2010, MOVEMENT DISORD, V25, P985, DOI 10.1002/mds.22990
   Manni R, 2009, SLEEP, V32, P241, DOI 10.1093/sleep/32.2.241
   Margis R, 2015, CLIN NEUROPHYSIOL, V126, P951, DOI 10.1016/j.clinph.2014.07.034
   Mehta SH, 2008, CNS SPECTRUMS, V13, P6, DOI 10.1017/S1092852900017260
   Menza M, 2010, MOVEMENT DISORD, V25, PS117, DOI 10.1002/mds.22788
   Muntean ML, 2015, J CLIN SLEEP MED, V11, P537, DOI 10.5664/jcsm.4698
   Neikrug AB, 2014, SLEEP MED, V15, P959, DOI 10.1016/j.sleep.2014.04.009
   Neikrug AB, 2014, SLEEP, V37, P177, DOI 10.5665/sleep.3332
   Nomura T, 2013, SLEEP MED, V14, P131, DOI 10.1016/j.sleep.2012.10.011
   Pace-Schott EF, 2002, NAT REV NEUROSCI, V3, P591, DOI 10.1038/nrn895
   Parrino L, 1998, ELECTROEN CLIN NEURO, V107, P439, DOI 10.1016/S0013-4694(98)00108-4
   Peeraully T, 2012, MOVEMENT DISORD, V27, P1729, DOI 10.1002/mds.25197
   Postuma RB, 2012, MOVEMENT DISORD, V27, P720, DOI 10.1002/mds.24939
   Priano L, 2003, NEUROL SCI, V24, P207, DOI 10.1007/s10072-003-0133-z
   Puligheddu M, 2014, SLEEP MED, V15, P816, DOI 10.1016/j.sleep.2014.03.011
   Raggi A, 2013, REV NEUROSCIENCE, V24, P279, DOI 10.1515/revneuro-2013-0002
   Ratti PL, 2012, SLEEP MED, V13, P926, DOI 10.1016/j.sleep.2012.04.015
   Romenets Silvia Rios, 2012, MOV DISORD, V27, P996, DOI 10.1002/mds.25086
   Sherif E, 2014, PARKINSONISM RELAT D, V20, P116, DOI 10.1016/j.parkreldis.2013.09.005
   Shpirer I, 2006, MOVEMENT DISORD, V21, P1432, DOI 10.1002/mds.21002
   Sixel-Döring F, 2012, SLEEP MED, V13, P1178, DOI 10.1016/j.sleep.2012.06.009
   Sohail S, 2017, MOVEMENT DISORD, V32, P1729, DOI 10.1002/mds.27200
   Sommerauer M, 2015, MOVEMENT DISORD, V30, P866, DOI 10.1002/mds.26165
   Terzano MG, 2002, SLEEP MED, V3, P187, DOI 10.1016/S1389-9457(02)00003-5
   Terzano MG, 2000, SLEEP MED REV, V4, P101, DOI 10.1053/smrv.1999.0083
   Uemura Y, 2009, J NEUROL SCI, V287, P36, DOI 10.1016/j.jns.2009.09.015
   Valko PO, 2014, PLOS ONE, V9, P0, DOI 10.1371/journal.pone.0100828
   Videnovic A, 2013, NEUROLOGY, V81, P1030, DOI 10.1212/WNL.0b013e3182a4a408
   Yong MH, 2011, PLOS ONE, V6, P0, DOI 10.1371/journal.pone.0022511
   Zibetti M, 2017, J NEUROL, V264, P1085, DOI 10.1007/s00415-017-8491-2
NR 58
TC 12
Z9 13
U1 0
U2 6
PU ELSEVIER
PI AMSTERDAM
PA RADARWEG 29, 1043 NX AMSTERDAM, NETHERLANDS
SN 1389-9457
EI 1878-5506
J9 SLEEP MED
JI Sleep Med.
PD SEP 15
PY 2019
VL 61
IS 
BP 57
EP 62
DI 10.1016/j.sleep.2019.03.025
PG 6
WC Clinical Neurology
SC Neurosciences & Neurology
GA IU9OW
UT WOS:000483911300010
PM 31307885
DA 2024-02-03
ER

PT J
AU Abildua, MJA
   Martinez, AM
   Gutierrez, FJA
   Gutierrez, VL
   Lucas, CA
   Montero, CJ
   Garcia, BS
   Alvarez-Santullano, MM
   Fernandez, CB
   Martin, GC
   Cueto, GG
   Narvaez, T
   Vasallo, IT
   Acena, AG
AF Abenza Abildua, M. J.
   Miralles Martinez, A.
   Arpa Gutierrez, F. J.
   Lores Gutierrez, V
   Algarra Lucas, C.
   Jimeno Montero, C.
   Sanchez Garcia, B.
   Mata Alvarez-Santullano, M.
   Borrue Fernandez, C.
   Cordero Martin, G.
   Gutierrez Cueto, G.
   Narvaez, Torrecillas
   Thuissard Vasallo, I
   Gomez Acena, A.
TI Conditions associated with REM sleep behaviour disorder: Description of a hospital series
SO NEUROLOGIA
LA Spanish
DT Article
DE REM sleep behaviour disorder; Parkinson's disease; Demencia; Sleep disorders; Multidisciplinary sleep disorders unit; Prodrome
ID periodic leg movements; neurodegenerative disease; diagnostic guidelines; visual hallucinations; national institute; alzheimers-disease; early marker; synucleinopathy; recommendations; workgroups
AB Introduction: REM sleep behaviour disorder (RBD) is characterised by violent behaviours (screaming, kicking, vivid dreams) during REM sleep. It has a prevalence of 1% to 2% of the general population and is especially frequent in men and the population older than 60. In the last decade, RBD has been suggested to be a prodrome of neurodegenerative disease. We analysed associated neurological diseases and responses to drug treatment in 33 patients with RBD treated in the multidisciplinary sleep disorders unit at Hospital Infanta Sofia. Patients and methods: We conducted an observational descriptive retrospective analysis of patients diagnosed with RBD and treated in our multidisciplinary sleep disorders unit between October 2012 and December 2015. We recorded age, sex, associated diseases, and treatments administered to these patients. Results: A total of 365 patients were attended at our unit, including 33 with RBD: 13 women (40%) and 20 men (60%). Mean age was 62.72 years. An associated disorder was identified in 48%, with the most common being mild cognitive impairment (69%). The percentage of patients with RBD and an associated disorder among patients older than 60 was 68%. Eighty-two percent of the patients required treatment. The most commonly used drug was clonazepam (76%), followed by melatonin (9%), gabapentin (6%), and trazodone (3%). Discussion: In our series, 48% of the patients had an associated disorder. The likelihood of detecting an associated disorder increases with patients' age. The vast majority of patients required drug treatment due to symptom severity; the most frequently administered drug was clonazepam (76%). (C) 2017 The Author(s). Published by Elsevier Espana, S.L.U. on behalf of Sociedad Espanola de Neurologia.
C1 [Abenza Abildua, M. J.; Miralles Martinez, A.; Algarra Lucas, C.; Jimeno Montero, C.; Mata Alvarez-Santullano, M.; Borrue Fernandez, C.; Cordero Martin, G.; Narvaez, Torrecillas] Hosp Univ Infanta Sofia, Ctr Med Sueno, Secc Neurol, Madrid, Spain.
   [Lores Gutierrez, V; Sanchez Garcia, B.; Gutierrez Cueto, G.; Gomez Acena, A.] Ctr Med Sueno, Secc Neurol, Madrid, Spain.
   [Arpa Gutierrez, F. J.] Hosp Univ Clin San Carlos, Serv Neurol, Madrid, Spain.
   [Thuissard Vasallo, I] Univ Europea Madrid, Hosp Univ Infanta Sofia, Serv Estadist, Madrid, Spain.
C3 Hospital Universitario Infanta Sofia; Hospital Universitario Infanta Sofia; European University of Madrid
RP Abildua, MJA (corresponding author), Hosp Univ Infanta Sofia, Ctr Med Sueno, Secc Neurol, Madrid, Spain.
EM mjose.abenza@salud.madrid.org
CR American Academy of Sleep Medicine, 2014, INT CLASS SLEEP DIS, V0, P0
   Armstrong MJ, 2013, NEUROLOGY, V80, P496, DOI 10.1212/WNL.0b013e31827f0fd1
   Arnulf I, 2005, SLEEP, V28, P349
   Aurora RN, 2010, J CLIN SLEEP MED, V6, P85
   Berg D, 2015, MOVEMENT DISORD, V30, P1600, DOI 10.1002/mds.26431
   Boeve B, 2003, NEUROLOGY, V61, P40, DOI 10.1212/01.WNL.0000073619.94467.B0
   Boeve BF, 2013, SLEEP MED, V14, P754, DOI 10.1016/j.sleep.2012.10.015
   Boeve Bradley F, 2002, CURR NEUROL NEUROSCI REP, V2, P169, DOI 10.1007/s11910-002-0027-0
   Chica-Urzola Heyd y Luz, 2015, REV.COLOMB.PSIQUIATR., V44, P251, DOI 10.1016/j.rcp.2015.04.004
   Compta Y, 2009, J NEUROL NEUROSUR PS, V80, P578, DOI 10.1136/jnnp.2007.142810
   Compta Y, 2007, SLEEP, V30, P767, DOI 10.1093/sleep/30.6.767
   Cooper AD, 2009, PARKINSONISM RELAT D, V15, P59, DOI 10.1016/j.parkreldis.2008.01.011
   Fantini ML, 2002, NEUROLOGY, V59, P1889, DOI 10.1212/01.WNL.0000038348.94399.F6
   Gagnon JF, 2002, NEUROLOGY, V59, P585, DOI 10.1212/WNL.59.4.585
   Iranzo A, 2005, NEUROLOGY, V65, P247, DOI 10.1212/01.wnl.0000168864.97813.e0
   Iranzo A, 2013, LANCET NEUROL, V12, P443, DOI 10.1016/S1474-4422(13)70056-5
   Iranzo A, 2011, LANCET NEUROL, V10, P797, DOI 10.1016/S1474-4422(11)70152-1
   Iranzo A, 2006, LANCET NEUROL, V5, P572, DOI 10.1016/S1474-4422(06)70476-8
   Kimura K, 1997, SLEEP, V20, P891, DOI 10.1093/sleep/20.10.891
   Kumru H, 2008, SLEEP, V31, P1418
   Kunz D, 1999, MOVEMENT DISORD, V14, P507, DOI 10.1002/1531-8257(199905)14:3<507::AID-MDS1021>3.0.CO;2-8
   Lo Coco D, 2017, ACTA NEUROL SCAND, V135, P219, DOI 10.1111/ane.12593
   Lu J, 2006, NATURE, V441, P589, DOI 10.1038/nature04767
   McGrane IR, 2015, SLEEP MED, V16, P19, DOI 10.1016/j.sleep.2014.09.011
   McKhann GM, 2011, ALZHEIMERS DEMENT, V7, P263, DOI 10.1016/j.jalz.2011.03.005
   Nightingale S, 2005, SLEEP MED, V6, P253, DOI 10.1016/j.sleep.2004.11.007
   Plazzi G, 1997, NEUROLOGY, V48, P1094, DOI 10.1212/WNL.48.4.1094
   Postuma RB, 2009, NEUROLOGY, V72, P1296, DOI 10.1212/01.wnl.0000340980.19702.6e
   Sateia MJ, 2014, CHEST, V146, P1387, DOI 10.1378/chest.14-0970
   Schenck CH, 1996, NEUROLOGY, V46, P388, DOI 10.1212/WNL.46.2.388
   SCHENCK CH, 1986, SLEEP, V9, P293, DOI 10.1093/sleep/9.2.293
   Schenck CH, 2002, SLEEP, V25, P120, DOI 10.1093/sleep/25.2.120
   Sperling RA, 2011, ALZHEIMERS DEMENT, V7, P280, DOI 10.1016/j.jalz.2011.03.003
   Suchowersky O, 2006, NEUROLOGY, V66, P968, DOI 10.1212/01.wnl.0000215437.80053.d0
   Sudarsky L, 2006, NEUROLOGY, V67, P2090, DOI 10.1212/01.wnl.0000250652.65675.7f
   Tan A, 1996, MOVEMENT DISORD, V11, P214, DOI 10.1002/mds.870110216
   Yamauchi K, 2003, GEN HOSP PSYCHIAT, V25, P140, DOI 10.1016/S0163-8343(03)00003-3
NR 39
TC 7
Z9 7
U1 2
U2 6
PU ELSEVIER ESPANA SLU
PI BARCELONA
PA AV JOSEP TARRADELLAS, 20-30, 1ERA PLANTA, BARCELONA, CP-08029, SPAIN
SN 0213-4853
EI 1578-1968
J9 NEUROLOGIA
JI Neurologia
PD APR 15
PY 2019
VL 34
IS 3
BP 159
EP 164
DI 10.1016/j.nrl.2016.11.011
PG 6
WC Clinical Neurology
SC Neurosciences & Neurology
GA HQ5UL
UT WOS:000462478000003
PM 28215911
DA 2024-02-03
ER

PT J
AU Liguori, C
   Mercuri, NB
   Albanese, M
   Olivola, E
   Stefani, A
   Pierantozzi, M
AF Liguori, Claudio
   Mercuri, Nicola Biagio
   Albanese, Maria
   Olivola, Enrica
   Stefani, Alessandro
   Pierantozzi, Mariangela
TI Daytime sleepiness may be an independent symptom unrelated to sleep quality in Parkinson's disease
SO JOURNAL OF NEUROLOGY
LA English
DT Article
DE Excessive daytime sleepiness; ESS; MSLT; Parkinson's disease; Sleep-wake cycle; Rotigotine
ID nonmotor symptoms; italian version; rotigotine; disorders; diagnosis; pathology; drugs
AB Excessive daytime sleepiness (EDS) may represent a disabling non-motor symptom in patients affected by Parkinson's disease (PD).This is a secondary analysis of a previous study documenting the improvement of nocturnal sleep in PD patients treated by rotigotine vs placebo. Here we tested the supposition that EDS may represent a distinct PD non-motor symptom occurring independently of other sleep-wake disorders; moreover, we verified whether EDS can be influenced by the improvement of nocturnal sleep in PD. In the present study, we evaluated the daytime sleepiness of PD patients treated with nocturnal administration of rotigotine (PD-Rot) vs placebo (PD-Pla), as measured by both subjective (Epworth Sleepiness ScaleESS) and objective (Multiple Sleep Latency TestMSLT) tools. We included 21 PD-Rot compared to 21 PD-Pla patients and documented no significant changes of both ESS and MSLT data between baseline and follow-up visits in both groups. Moreover, we found no correlations between nocturnal sleep improvement and diurnal sleepiness. Therefore, these data suggest that the improvement of nocturnal sleep in PD patients does not modify the daytime sleepiness, thus suggesting that diurnal sleepiness may occur independently of nocturnal sleep disturbances in PD patients.
C1 [Liguori, Claudio] Univ Roma Tor Vergata, Sleep Med Ctr, Dept Syst Med, Viale Oxford 81, I-00133 Rome, Italy.
   [Liguori, Claudio; Stefani, Alessandro; Pierantozzi, Mariangela] Univ Hosp Rome Tor Vergata, UOSD Parkinson, Rome, Italy.
   [Liguori, Claudio; Mercuri, Nicola Biagio; Albanese, Maria; Stefani, Alessandro; Pierantozzi, Mariangela] Univ Roma Tor Vergata, Dept Syst Med, Neurol Unit, Rome, Italy.
   [Mercuri, Nicola Biagio] Fdn Santa Lucia IRCCS, Rome, Italy.
   [Olivola, Enrica] IRCCS Neuromed, Dept Neurol, Parkinson & Movement Disorders Unit, Pozzilli, IS, Italy.
C3 University of Rome Tor Vergata; University of Rome Tor Vergata; Policlin Tor Vergata; University of Rome Tor Vergata; IRCCS Santa Lucia; IRCCS Neuromed
RP Liguori, C (corresponding author), Univ Roma Tor Vergata, Sleep Med Ctr, Dept Syst Med, Viale Oxford 81, I-00133 Rome, Italy.; Liguori, C (corresponding author), Univ Hosp Rome Tor Vergata, UOSD Parkinson, Rome, Italy.; Liguori, C (corresponding author), Univ Roma Tor Vergata, Dept Syst Med, Neurol Unit, Rome, Italy.
EM dott.claudioliguori@yahoo.it
FU UCB
CR Abbott RD, 2005, NEUROLOGY, V65, P1442, DOI 10.1212/01.wnl.0000183056.89590.0d
   Albers JA, 2017, SLEEP MED, V35, P41, DOI 10.1016/j.sleep.2017.03.026
   Amara AW, 2017, J NEUROL NEUROSUR PS, V88, P653, DOI 10.1136/jnnp-2016-315023
   Arnulf I, 2002, NEUROLOGY, V58, P1019, DOI 10.1212/WNL.58.7.1019
   Arnulf I, 2008, CURR OPIN NEUROL, V21, P472, DOI 10.1097/WCO.0b013e328305044d
   Arnulf I, 2009, PARKINSONISM RELAT D, V15, PS101, DOI 10.1016/S1353-8020(09)70792-8
   Avorn J, 2005, ARCH NEUROL-CHICAGO, V62, P1242, DOI 10.1001/archneur.62.8.1242
   Baumann C, 2005, J NEUROL, V252, P139, DOI 10.1007/s00415-005-0614-5
   Berridge CW, 2012, SLEEP MED REV, V16, P187, DOI 10.1016/j.smrv.2011.12.003
   Braak H, 2004, CELL TISSUE RES, V318, P121, DOI 10.1007/s00441-004-0956-9
   Braak H, 2003, NEUROBIOL AGING, V24, P197, DOI 10.1016/S0197-4580(02)00065-9
   Calandra-Buonaura G, 2016, PARKINSONS DIS-US, V2016, P0, DOI 10.1155/2016/3724148
   Cawello W, 2014, CLIN DRUG INVEST, V34, P95, DOI 10.1007/s40261-013-0150-5
   Chaudhuri KR, 2006, LANCET NEUROL, V5, P235, DOI 10.1016/S1474-4422(06)70373-8
   De Cock VC, 2008, NAT CLIN PRACT NEURO, V4, P254, DOI 10.1038/ncpneuro0775
   Frucht S, 1999, NEUROLOGY, V52, P1908, DOI 10.1212/WNL.52.9.1908
   Gao JJ, 2011, AM J EPIDEMIOL, V173, P1032, DOI 10.1093/aje/kwq478
   Gjerstad MD, 2006, NEUROLOGY, V67, P853, DOI 10.1212/01.wnl.0000233980.25978.9d
   Happe S, 2007, J NEUROL, V254, P1037, DOI 10.1007/s00415-006-0483-6
   Höglund A, 2015, ACTA NEUROL SCAND, V132, P97, DOI 10.1111/ane.12378
   HUGHES AJ, 1992, J NEUROL NEUROSUR PS, V55, P181, DOI 10.1136/jnnp.55.3.181
   Iber C., 2007, AASM MANUAL SCORING, V0, P0
   JOHNS MW, 1991, SLEEP, V14, P540, DOI 10.1093/sleep/14.6.540
   Martinez-Martin P, 2011, MOVEMENT DISORD, V26, P399, DOI 10.1002/mds.23462
   OSuilleabhain PE, 2002, ARCH NEUROL-CHICAGO, V59, P986, DOI 10.1001/archneur.59.6.986
   Ondo WG, 2001, NEUROLOGY, V57, P1392, DOI 10.1212/WNL.57.8.1392
   Pellecchia MT, 2012, NEUROL SCI, V33, P689, DOI 10.1007/s10072-012-1112-z
   Pierantozzi M, 2016, SLEEP MED, V21, P140, DOI 10.1016/j.sleep.2016.01.016
   Pont-Sunyer C, 2015, MOVEMENT DISORD, V30, P229, DOI 10.1002/mds.26077
   Sohail S, 2017, MOVEMENT DISORD, V32, P1729, DOI 10.1002/mds.27200
   Stevens S, 2004, SLEEP, V27, P967, DOI 10.1093/sleep/27.5.967
   Thannickal TC, 2007, BRAIN, V130, P1586, DOI 10.1093/brain/awm097
   Verbaan D, 2008, MOVEMENT DISORD, V23, P35, DOI 10.1002/mds.21727
   Videnovic A, 2014, JAMA NEUROL, V71, P463, DOI 10.1001/jamaneurol.2013.6239
   Vignatelli L, 2003, NEUROL SCI, V23, P295, DOI 10.1007/s100720300004
   Zhu KD, 2016, PARKINSONISM RELAT D, V24, P34, DOI 10.1016/j.parkreldis.2016.01.020
NR 36
TC 29
Z9 31
U1 1
U2 5
PU SPRINGER HEIDELBERG
PI HEIDELBERG
PA TIERGARTENSTRASSE 17, D-69121 HEIDELBERG, GERMANY
SN 0340-5354
EI 1432-1459
J9 J NEUROL
JI J. Neurol.
PD MAR 15
PY 2019
VL 266
IS 3
BP 636
EP 641
DI 10.1007/s00415-018-09179-8
PG 6
WC Clinical Neurology
SC Neurosciences & Neurology
GA HM1IG
UT WOS:000459203400011
PM 30607535
DA 2024-02-03
ER

PT J
AU Bahia, CMCS
   Pereira, JS
   Lopes, AJ
AF Correa Silva Bahia, Christianne Martins
   Pereira, Joao Santos
   Lopes, Agnaldo Jose
TI Laryngopharyngeal motor dysfunction and obstructive sleep apnea in Parkinson's disease
SO SLEEP AND BREATHING
LA English
DT Article
DE Parkinson's disease; Laryngopharyngeal motor dysfunction; Upper airway; Obstructive sleep apnea; Spirometry; Mallampati score
ID disorders; movement; pathology; levodopa; muscles; risk
AB Purpose Obstructive sleep apnea (OSA) is a common sleep disorder in Parkinson's disease (PD), but the relationship between these two conditions remains uncertain. Upper airway (UA) dysfunction in PD is well documented in some patients and is believed to be a reflex of the motor involvement of laryngopharyngeal muscles. The aim of this study is to determine whether UA dysfunction and laryngopharyngeal motor dysfunction (LMD) are involved in the obstructive phenomenon of OSA in PD. Methods Forty-eight PD patients underwent polysomnography for OSA diagnosis, functional evaluation of the UA by spirometry and a clinical protocol for analysis of laryngopharyngeal muscles and physical examination. Results Thirty-one participants (64.6%) fulfilled the criteria for OSA according to the International Classification of Sleep Disorders- third edition (at least respiratory disturbance index of five or higher per hour of sleep plus specific symptoms). UA obstruction was observed in 25% of participants and LMD in 60.4%. Among the clinical indicators of LMD, hypophonia was the most common (58.3%). Participants with LMD had a threefold greater chance of presenting with OSA than those without LMD did (OR=3.49; 95% CI, 1.01-12.1; p=0.044). Individuals with LMD had more UA dysfunction (37.9 vs 10.5%, p=0.037), higher scores on UPDRS III (20 vs 15, p=0.0005) and the Hoehn-Yahr scale (2.5 vs 2.0, p=0.008), and higher frequencies of postural changes (51.7 vs 21.1%, p=0.033) and motor phenomena (65.5 vs 31.6%, p=0.021). Obesity, snoring, neck circumference, and the Mallampati score did not correlate with OSA in PD. Conclusion LMD should be considered a factor that is involved in the obstructive phenomenon of UA in patients with OSA and PD.
C1 [Correa Silva Bahia, Christianne Martins; Pereira, Joao Santos] Univ Estado Rio De Janeiro, Movement Disorder Sect, Neurol Unit, Pedro Ernesto Univ Hosp, Ave 28 Setembro 77, BR-20550031 Rio De Janeiro, Brazil.
   [Lopes, Agnaldo Jose] Augusto Motta Univ Ctr, Rehabil Sci Postgrad Program, Rio De Janeiro, Brazil.
C3 Universidade do Estado do Rio de Janeiro; Centro Universitario Augusto Motta (UNISUAM)
RP Bahia, CMCS (corresponding author), Univ Estado Rio De Janeiro, Movement Disorder Sect, Neurol Unit, Pedro Ernesto Univ Hosp, Ave 28 Setembro 77, BR-20550031 Rio De Janeiro, Brazil.
EM christianne.silva@uerj.br
CR American Academy of Sleep Medicine (AASM), 2014, INTERNATIONAL CLASSIFICATION OF SLEEP DISORDERS, V3rd ed., P0
   Baker KK, 1998, NEUROLOGY, V51, P1592, DOI 10.1212/WNL.51.6.1592
   Berry RB, 2017, AASM MANUAL SCORING, V0, P0
   Bertolazi AN, 2009, J BRAS PNEUMOL, V35, P877, DOI 10.1590/S1806-37132009000900009
   Brazilian Institute of Geography and Statistics, 2011, ETHN CHAR POP STUD 2, V0, P0
   Chen JC, 2015, J SLEEP RES, V24, P432, DOI 10.1111/jsr.12289
   da Silva FP, 2014, SLEEP MED REV, V18, P173, DOI 10.1016/j.smrv.2013.04.005
   De Cock VC, 2008, NAT CLIN PRACT NEURO, V4, P254, DOI 10.1038/ncpneuro0775
   De Cock VC, 2010, SLEEP MED, V11, P247, DOI 10.1016/j.sleep.2009.05.008
   de Lau LML, 2006, LANCET NEUROL, V5, P525, DOI 10.1016/S1474-4422(06)70471-9
   Halliday G, 2011, MOVEMENT DISORD, V26, P1015, DOI 10.1002/mds.23669
   Herer B, 2001, CHEST, V119, P387, DOI 10.1378/chest.119.2.387
   Hoffstein Victor, 2003, SLEEP BREATH, V7, P159, DOI 10.1007/s11325-003-0159-8
   HUGHES AJ, 1992, J NEUROL NEUROSUR PS, V55, P181, DOI 10.1136/jnnp.55.3.181
   Iranzo A, 2013, LANCET NEUROL, V12, P443, DOI 10.1016/S1474-4422(13)70056-5
   Maria B, 2003, RESP MED, V97, P1151, DOI 10.1016/S0954-6111(03)00188-4
   Miller MR, 2005, EUR RESPIR J, V26, P319, DOI 10.1183/09031936.05.00034805
   Modrykamien AM, 2009, RESP CARE, V54, P474
   Mu LC, 2013, J NEUROPATH EXP NEUR, V72, P119, DOI 10.1097/NEN.0b013e3182801cde
   Neikrug AB, 2013, J CLIN SLEEP MED, V9, P1119, DOI 10.5664/jcsm.3148
   Pereira Carlos Alberto de Castro, 2007, J. BRAS. PNEUMOL., V33, P397, DOI 10.1590/S1806-37132007000400008
   Sabate M, 1996, J NEUROL SCI, V138, P114, DOI 10.1016/0022-510X(96)00003-2
   Saletu M, 2000, NEUROPSYCHOBIOLOGY, V41, P190, DOI 10.1159/000026659
   Sawczuk A, 2001, CRIT REV ORAL BIOL M, V12, P18, DOI 10.1177/10454411010120010101
   Schwartz Alan R, 2008, PROC AM THORAC SOC, V5, P185, DOI 10.1513/pats.200708-137MG
   Shill H, 2002, SEM RESP CRIT CARE M, V23, P261, DOI 10.1055/s-2002-33034
   Tomlinson CL, 2010, MOVEMENT DISORD, V25, P2649, DOI 10.1002/mds.23429
   Trotti LM, 2010, MOVEMENT DISORD, V25, P2246, DOI 10.1002/mds.23231
   Tufik S, 2010, SLEEP MED, V11, P441, DOI 10.1016/j.sleep.2009.10.005
   Valko PO, 2014, PLOS ONE, V9, P0, DOI 10.1371/journal.pone.0100828
   VINCKEN WG, 1984, NEW ENGL J MED, V311, P438, DOI 10.1056/NEJM198408163110704
   Wang Y, 2014, PLOS ONE, V9, P0, DOI 10.1371/journal.pone.0116123
   Yoshida T, 2003, INTERNAL MED, V42, P1135, DOI 10.2169/internalmedicine.42.1135
   Zamarron C, 2008, EUR J INTERN MED, V19, P390, DOI 10.1016/j.ejim.2007.12.006
NR 34
TC 15
Z9 15
U1 1
U2 4
PU SPRINGER HEIDELBERG
PI HEIDELBERG
PA TIERGARTENSTRASSE 17, D-69121 HEIDELBERG, GERMANY
SN 1520-9512
EI 1522-1709
J9 SLEEP BREATH
JI Sleep Breath.
PD JUN 15
PY 2019
VL 23
IS 2
BP 543
EP 550
DI 10.1007/s11325-018-1729-0
PG 8
WC Clinical Neurology; Respiratory System
SC Neurosciences & Neurology; Respiratory System
GA HZ1NE
UT WOS:000468613100016
PM 30293099
DA 2024-02-03
ER

PT J
AU Qu, YW
   Zhang, L
   Shen, DF
   Zhang, WZK
   Zhang, MS
   Pan, YJ
AF Qu, Yewei
   Zhang, Lu
   Shen, Dongfang
   Zhang, Wangzikang
   Zhang, Mingsha
   Pan, Yujun
TI Probable RBD Associates with the Development of RLS in Parkinson's Disease: A Cross-Sectional Study
SO BEHAVIOURAL NEUROLOGY
LA English
DT Article
ID restless legs syndrome; sleep
AB Objectives. We aimed to investigate the prevalence of restless leg syndrome (RLS) and exploring the contributing factors that affect the development of RLS in Parkinson's disease (PD) patients. Methods. A cross-sectional study was conducted consisting of 178 consecutive PD patients from our hospital between October 2015 and August 2016. We divided the participants into two groups, which were PD with RLS and PD with non-RLS. Then, we recorded their demographics and clinical data to draw a comparison between PD with RLS and PD with non-RLS. Results. 23 (12.92%) were diagnosed with RLS among all the enrolled PD patients. Unified Parkinson's Disease Rating Scale III (UPDRS III) and Hamilton Depression Scale (HAMD) scores, probable rapid eye movement sleep behavior disorder (PRBD), and daily levodopa equivalent dose (LED) in the PD with the RLS group were significantly different from those in the PD with the non-RLS group. Daily LED and the scores of UPDRS III and HAMD in PD patients with RLS were all higher than those in PD patients with non-RLS. PRBD, daily LED, and HAMD scores were significantly independent factors contributing to the development of RLS (OR = 4.678, 95% CI 1.372 similar to 15.944, P = 0.014; OR = 1.003, 95% CI 1.001 similar to 1.005, P = 0.019; OR = 1.094, 95% CI 1.002 similar to 1.193, P = 0.045). The severity of RLS was positively correlated with the duration of PD and daily LED (r = 0.438, P = 0.036; r = 0.637, P = 0.001). Conclusion. PRBD existence, daily LED, and HAMD scores are independent factors for developing RLS in PD patients. PRBD existence is firstly proposed as an independent factor in developing RLS among PD patients. RLS severity in PD patients are positively associated with the duration of PD and daily LED.
C1 [Qu, Yewei; Zhang, Lu; Shen, Dongfang; Pan, Yujun] Harbin Med Univ, Hosp 1, Dept Neurol, Harbin, Heilongjiang, Peoples R China.
   [Zhang, Lu] Daqing Oilfield Gen Hosp, Dept Neurol, Daqing, Peoples R China.
   [Shen, Dongfang] Harbin Med Univ, Hosp 4, Dept Neurol, Harbin, Heilongjiang, Peoples R China.
   [Zhang, Wangzikang] Columbia Univ, Zuckerman Mind Brain Behav Inst, New York, NY USA.
   [Zhang, Mingsha] Beijing Normal Univ, State Key Lab Cognit Neurosci & Learning, Beijing, Peoples R China.
C3 Harbin Medical University; Harbin Medical University; Columbia University; Beijing Normal University
RP Pan, YJ (corresponding author), Harbin Med Univ, Hosp 1, Dept Neurol, Harbin, Heilongjiang, Peoples R China.
EM quciwei@163.com; 15636163102@163.com; shendongfang19@163.com; zikang1993@gmail.com; mingsha.zhang@bnu.edu.cn; yujunpan@ems.hrbmu.edu.cn
FU Education Department of Heilongjiang Province [1155h005]; Scientific Research Fund of the First Affiliated Hospital of Harbin Medical University [R08-002]; Opening Foundation of State Key Laboratory of Cognitive Neuroscience and Learning, Beijing Normal University [CNLZD1303, CNLZD1701]
CR Ahlberg K, 2005, ACTA ODONTOL SCAND, V63, P94, DOI 10.1080/00016350510019757
   Allen RP, 2007, MOVEMENT DISORD, V22, PS440, DOI 10.1002/mds.21607
   Allen RP, 2014, SLEEP MED, V15, P860, DOI 10.1016/j.sleep.2014.03.025
   Allen RP, 2001, NEUROLOGY, V56, P263, DOI 10.1212/WNL.56.2.263
   Altamura S, 2009, J ALZHEIMERS DIS, V16, P879, DOI 10.3233/JAD-2009-1010
   Angelini M, 2011, J NEUROL SCI, V310, P286, DOI 10.1016/j.jns.2011.08.012
   Azmin S, 2013, PARKINSONS DIS-US, V2013, P0, DOI 10.1155/2013/535613
   Berg D, 2006, NEUROTOX RES, V9, P1, DOI 10.1007/BF03033302
   Braga-Neto P, 2004, J NEUROL SCI, V217, P41, DOI 10.1016/j.jns.2003.08.010
   Chahine LM, 2016, PARKINSONISM RELAT D, V27, P102, DOI 10.1016/j.parkreldis.2016.03.006
   Chahine LM, 2011, PARKINSONISM RELAT D, V17, P208, DOI 10.1016/j.parkreldis.2010.11.017
   CLARDY S, 2002, THE JOURNAL OF LABOR, V147, P67, DOI 10.1016/J.LAB.2005.06.011
   Connor JR, 2003, NEUROLOGY, V61, P304, DOI 10.1212/01.WNL.0000078887.16593.12
   Fereshtehnejad SM, 2015, ACTA NEUROL SCAND, V131, P211, DOI 10.1111/ane.12307
   Ferini-Strambi L, 2018, FRONT NEUROL, V9, P0, DOI 10.3389/fneur.2018.00551
   Gama RL, 2010, PARKINSONISM RELAT D, V16, P275, DOI 10.1016/j.parkreldis.2010.01.002
   Gjerstad MD, 2011, NEUROLOGY, V77, P1941, DOI 10.1212/WNL.0b013e31823a0cc8
   Gómez-Esteban JC, 2007, MOVEMENT DISORD, V22, P1912, DOI 10.1002/mds.21624
   Kedia S, 2004, NEUROLOGY, V63, P2410, DOI 10.1212/01.WNL.0000147288.26029.B8
   Krishnan PR, 2003, MOVEMENT DISORD, V18, P181, DOI 10.1002/mds.10307
   LAVIGNE GJ, 1994, SLEEP, V17, P739
   Lee JE, 2009, MOVEMENT DISORD, V24, P579, DOI 10.1002/mds.22410
   Liu Z, 2017, SCI REP-UK, V7, P0, DOI 10.1038/s41598-017-14721-1
   Moccia M, 2016, SLEEP, V39, P405, DOI 10.5665/sleep.5452
   MOLLER J, 2002, JOURNAL OF THE NEURO, V289, P135, DOI 10.1016/J.JNS.2009.08.035
   Muntean ML, 2015, MOV DISORD CLIN PRAC, V2, P249, DOI 10.1002/mdc3.12165
   Nomura T, 2006, MOVEMENT DISORD, V21, P380, DOI 10.1002/mds.20734
   Nomura T, 2011, SLEEP MED, V12, P711, DOI 10.1016/j.sleep.2011.01.015
   Oakley AE, 2007, NEUROLOGY, V68, P1820, DOI 10.1212/01.wnl.0000262033.01945.9a
   Barbosa JHO, 2015, MAGN RESON IMAGING, V33, P559, DOI 10.1016/j.mri.2015.02.021
   Ondo WG, 2002, ARCH NEUROL-CHICAGO, V59, P421, DOI 10.1001/archneur.59.3.421
   Paulus W, 2006, LANCET NEUROL, V5, P878, DOI 10.1016/S1474-4422(06)70576-2
   Pavese N, 2010, BRAIN, V133, P3434, DOI 10.1093/brain/awq268
   Peralta CM, 2009, MOVEMENT DISORD, V24, P2076, DOI 10.1002/mds.22694
   Piao YS, 2017, SCI REP-UK, V7, P0, DOI 10.1038/s41598-017-10593-7
   Picchietti D, 2005, SLEEP, V28, P891
   Postuma RB, 2015, MOVEMENT DISORD, V30, P1591, DOI 10.1002/mds.26424
   Rana AQ, 2016, NEUROL RES, V38, P309, DOI 10.1080/01616412.2016.1147682
   Rijsman Roselyne M, 2014, PARKINSONISM RELAT DISORD, V20 Suppl 1, PS5, DOI 10.1016/S1353-8020(13)70004-X
   Suzuki K, 2012, J NEUROL SCI, V318, P76, DOI 10.1016/j.jns.2012.03.022
   Szatmari S, 2017, SLEEP, V40, P0, DOI 10.1093/sleep/zsw065
   Tan EK, 2002, J NEUROL SCI, V196, P33, DOI 10.1016/S0022-510X(02)00020-5
   Verbaan D, 2010, MOVEMENT DISORD, V25, P2142, DOI 10.1002/mds.23241
   Vilariño-Güell C, 2008, NEUROLOGY, V71, P222, DOI 10.1212/01.wnl.0000317101.67684.e3
   Winkelmann J, 2007, NAT GENET, V39, P1000, DOI 10.1038/ng2099
   Yang XL, 2018, SLEEP MED, V43, P40, DOI 10.1016/j.sleep.2017.11.1146
   Ylikoski A, 2014, J NEUROL SCI, V346, P204, DOI 10.1016/j.jns.2014.08.025
NR 47
TC 4
Z9 4
U1 1
U2 2
PU HINDAWI LTD
PI LONDON
PA ADAM HOUSE, 3RD FLR, 1 FITZROY SQ, LONDON, W1T 5HF, ENGLAND
SN 0953-4180
EI 1875-8584
J9 BEHAV NEUROL
JI Behav. Neurol.
PD JUN 15
PY 2019
VL 2019
IS 
BP 
EP 
DI 10.1155/2019/7470904
PG 7
WC Clinical Neurology
SC Neurosciences & Neurology
GA HT6LO
UT WOS:000464675800001
PM 31065297
DA 2024-02-03
ER

PT J
AU Chen, Y
   Gong, C
   Hao, HW
   Guo, Y
   Xu, SJ
   Zhang, YH
   Yin, GP
   Cao, X
   Yang, AC
   Meng, FG
   Ye, JY
   Liu, HS
   Zhang, JG
   Sui, YN
   Li, LM
AF Chen, Yue
   Gong, Chen
   Hao, Hongwei
   Guo, Yi
   Xu, Shujun
   Zhang, Yuhuan
   Yin, Guoping
   Cao, Xin
   Yang, Anchao
   Meng, Fangang
   Ye, Jingying
   Liu, Hesheng
   Zhang, Jianguo
   Sui, Yanan
   Li, Luming
TI Automatic Sleep Stage Classification Based on Subthalamic Local Field Potentials
SO IEEE TRANSACTIONS ON NEURAL SYSTEMS AND REHABILITATION ENGINEERING
LA English
DT Article
DE Deep brain stimulation (DBS); local field potential (LFP); sleep; classification; Parkinson's disease
ID deep brain-stimulation; parkinsons-disease; rem-sleep; nucleus; improvement; disorders; signals; eeg
AB Deep brain stimulation (DBS) is an established treatment for patients with Parkinson's disease (PD). Sleep disorders are common complications of PD and affected by subthalamic DBS treatment. To achieve more precise neuromodulation, chronic sleep monitoring and closed-loop DBS toward sleep-wake cycles could potentially be utilized. Local field potential (LFP) signals that are sensed by the DBS electrode could be processed as primary feedback signals. This is the first study to systematically investigate the sleep-stage classification based on LFPs in subthalamic nucleus (STN). With our newly developed recording and transmission system, STN-LFPs were collected from 12 PD patients during wakefulness and nocturnal polysomnography sleep monitoring at one month after DBS implantation. Automatic sleep-stage classification models were built with robust and interpretable machine learning methods (support vector machine and decision tree). The accuracy, sensitivity, selectivity, and specificity of the classification reached high values (above 90% at most measures) at group and individual levels. Features extracted in alpha (8-13 Hz), beta (13-35 Hz), and gamma (35-50 Hz) bands were found to contribute the most to the classification. These results will directly guide the engineering development of implantable sleep monitoring and closed-loop DBS and pave the way for a better understanding of the STN-LFP sleep patterns.
C1 [Chen, Yue; Gong, Chen; Hao, Hongwei; Li, Luming] Tsinghua Univ, Sch Aerosp Engn, Natl Engn Lab Neuromodulat, Beijing 100084, Peoples R China.
   [Guo, Yi] Peking Union Med Coll Hosp, Dept Neurosurg, Beijing 100032, Peoples R China.
   [Xu, Shujun] Shandong Univ, Qilu Hosp, Dept Neurosurg, Jinan 250012, Shandong, Peoples R China.
   [Zhang, Yuhuan; Yin, Guoping; Cao, Xin; Ye, Jingying] Beijing Tsinghua Changgung Hosp, Dept Otolaryngol Head & Neck Surg, Beijing 102218, Peoples R China.
   [Yang, Anchao; Meng, Fangang; Zhang, Jianguo] Capital Med Univ, Beijing Tiantan Hosp, Dept Neurosurg, Beijing 100070, Peoples R China.
   [Liu, Hesheng] Harvard Med Sch, Athinoula A Martinos Ctr Biomed Imaging, Boston, MA 02129 USA.
   [Sui, Yanan] Stanford Univ, Comp Sci Dept, Stanford, CA 94305 USA.
   [Li, Luming] Tsinghua Univ, Man Machine Environm Engn Inst, Sch Aerosp Engn, Beijing 100084, Peoples R China.
   [Li, Luming] Tsinghua Berkeley Shenzhen Inst, Precis Med & Healthcare Res Ctr, Shenzhen 518071, Peoples R China.
   [Li, Luming] Beijing Inst Brain Disorders, Ctr Epilepsy, Beijing 100069, Peoples R China.
C3 Tsinghua University; Chinese Academy of Medical Sciences - Peking Union Medical College; Peking Union Medical College Hospital; Shandong University; Capital Medical University; Harvard University; Harvard Medical School; Stanford University; Tsinghua University; Tsinghua Shenzhen International Graduate School
RP Li, LM (corresponding author), Tsinghua Univ, Sch Aerosp Engn, Natl Engn Lab Neuromodulat, Beijing 100084, Peoples R China.; Sui, YN (corresponding author), Stanford Univ, Comp Sci Dept, Stanford, CA 94305 USA.
EM c-y12@mails.tsinghua.edu.cn; ysui@cs.stanford.edu; lilm@mail.tsinghua.edu.cn
FU National Natural Science Foundation of China [81527901, 51777115]; National Key Research and Development Program of China [2016YFC0105901, 2016YFC0105904]; Major Achievements Transformation Project of Beijing's College
CR Amara A. W., 2016, MOVEMENT DISORDERS C, V4, P183
   Arnulf I, 2000, NEUROLOGY, V55, P1732, DOI 10.1212/WNL.55.11.1732
   Baumann-Vogel H, 2017, SLEEP, V40, P0, DOI 10.1093/sleep/zsx033
   BENJAMINI Y, 1995, J R STAT SOC B, V57, P289, DOI 10.1111/j.2517-6161.1995.tb02031.x
   Beudel M, 2016, PARKINSONISM RELAT D, V22, PS123, DOI 10.1016/j.parkreldis.2015.09.028
   Boostani R, 2017, COMPUT METH PROG BIO, V140, P77, DOI 10.1016/j.cmpb.2016.12.004
   Brittain JS, 2014, NEUROIMAGE, V85, P637, DOI 10.1016/j.neuroimage.2013.05.084
   Buzsáki G, 2012, NAT REV NEUROSCI, V13, P407, DOI 10.1038/nrn3241
   Chahine LM, 2011, PARKINSONISM RELAT D, V17, P208, DOI 10.1016/j.parkreldis.2010.11.017
   Chambon S, 2018, IEEE T NEUR SYS REH, V26, P758, DOI 10.1109/TNSRE.2018.2813138
   Chang CC, 2011, ACM T INTEL SYST TEC, V2, P0, DOI 10.1145/1961189.1961199
   Comella CL, 2007, MOVEMENT DISORD, V22, PS367, DOI 10.1002/mds.21682
   De Cock VC, 2007, BRAIN, V130, P450, DOI 10.1093/brain/awl363
   Deogaonkar M, 2011, J CLIN NEUROSCI, V18, P910, DOI 10.1016/j.jocn.2010.11.020
   Fernández-Mendoza J, 2009, SLEEP, V32, P1117, DOI 10.1093/sleep/32.9.1117
   Hackius M, 2016, J NEUROSCI, V36, P11795, DOI 10.1523/JNEUROSCI.2546-16.2016
   Himanen SL, 2000, SLEEP MED REV, V4, P149, DOI 10.1053/smrv.1999.0086
   Horn A, 2017, HUM BRAIN MAPP, V38, P3377, DOI 10.1002/hbm.23594
   Iber C., 2007, AASM MANUAL SCORING, V0, P0
   Imtiaz SA, 2014, IEEE ENG MED BIO, V0, PP5044, DOI 10.1109/EMBC.2014.6944758
   Kajikawa Y, 2011, NEURON, V72, P847, DOI 10.1016/j.neuron.2011.09.029
   Kim Y.J., 2014, IT CONVERG. PRACT. (INPRA), V2, P22
   Kremen V, 2017, J NEURAL ENG, V14, P0, DOI 10.1088/1741-2552/aa5688
   Kühn AA, 2008, J NEUROSCI, V28, P6165, DOI 10.1523/JNEUROSCI.0282-08.2008
   Liang SF, 2012, IEEE T INSTRUM MEAS, V61, P1649, DOI 10.1109/TIM.2012.2187242
   Little S, 2012, ANN NY ACAD SCI, V1265, P9, DOI 10.1111/j.1749-6632.2012.06650.x
   Loh WY, 2011, WIRES DATA MIN KNOWL, V1, P14, DOI 10.1002/widm.8
   Mann JM, 2009, J NEUROL NEUROSUR PS, V80, P794, DOI 10.1136/jnnp.2008.159558
   Marsden JF, 2001, BRAIN, V124, P378, DOI 10.1093/brain/124.2.378
   Meidahl AC, 2017, MOVEMENT DISORD, V32, P810, DOI 10.1002/mds.27022
   Motamedi-Fakhr S, 2014, BIOMED SIGNAL PROCES, V10, P21, DOI 10.1016/j.bspc.2013.12.003
   Perlmutter JS, 2006, ANNU REV NEUROSCI, V29, P229, DOI 10.1146/annurev.neuro.29.051605.112824
   Qian X, 2017, IEEE T NEUR SYS REH, V25, P2217, DOI 10.1109/TNSRE.2016.2613412
   Qian X, 2016, SCI BULL, V61, P1522, DOI 10.1007/s11434-016-1159-y
   Reed CM, 2017, J NEUROSCI METH, V282, P1, DOI 10.1016/j.jneumeth.2017.02.009
   SAFAVIAN SR, 1991, IEEE T SYST MAN CYB, V21, P660, DOI 10.1109/21.97458
   Shen HL, 2014, NATURE, V507, P290, DOI 10.1038/507290a
   Stefani A, 2006, EXP BRAIN RES, V168, P277, DOI 10.1007/s00221-005-0175-y
   Supratak A, 2017, IEEE T NEUR SYS REH, V25, P1998, DOI 10.1109/TNSRE.2017.2721116
   Suykens JAK, 1999, NEURAL PROCESS LETT, V9, P293, DOI 10.1023/A:1018628609742
   Takakusaki K, 2004, NEUROSCI RES, V50, P137, DOI 10.1016/j.neures.2004.06.015
   Tekriwal A, 2017, J NEUROL NEUROSUR PS, V88, P445, DOI 10.1136/jnnp-2016-314471
   Thompson JA, 2018, J NEUROL NEUROSUR PS, V89, P95, DOI 10.1136/jnnp-2017-316115
   Umemura A, 2011, NEUROL MED-CHIR, V51, P749
   Urrestarazu E, 2009, MOVEMENT DISORD, V24, P254, DOI 10.1002/mds.22351
   Zempel John M, 2012, FRONT NEUROL, V3, P76, DOI 10.3389/fneur.2012.00076
NR 46
TC 34
Z9 36
U1 7
U2 66
PU IEEE-INST ELECTRICAL ELECTRONICS ENGINEERS INC
PI PISCATAWAY
PA 445 HOES LANE, PISCATAWAY, NJ 08855-4141 USA
SN 1534-4320
EI 1558-0210
J9 IEEE T NEUR SYS REH
JI IEEE Trans. Neural Syst. Rehabil. Eng.
PD FEB 15
PY 2019
VL 27
IS 2
BP 118
EP 128
DI 10.1109/TNSRE.2018.2890272
PG 11
WC Engineering, Biomedical; Rehabilitation
SC Engineering; Rehabilitation
GA HL5RF
UT WOS:000458786600002
PM 30605104
DA 2024-02-03
ER

PT J
AU Vila-Cha, N
   Cavaco, S
   Mendes, A
   Gonçalves, A
   Moreira, I
   Fernandes, J
   Damásio, J
   Azevedo, LF
   Castro-Lopes, J
AF Vila-Cha, N.
   Cavaco, S.
   Mendes, A.
   Goncalves, A.
   Moreira, I.
   Fernandes, J.
   Damasio, J.
   Azevedo, L. F.
   Castro-Lopes, J.
TI Sleep disturbances in Parkinson's disease are associated with central parkinsonian pain
SO JOURNAL OF PAIN RESEARCH
LA English
DT Article
DE Parkinson's disease; sleep disturbances; central parkinsonian pain
ID nonmotor symptoms; motor subtypes; epidemiology; prevalence; modulation; disability; levodopa; quality; impact
AB Introduction: Sleep disturbances and pain are common non-motor symptoms in Parkinson's disease (PD). This study aimed to explore the association between these two symptoms in a cohort of patients with PD. Materials and methods: The Parkinson's Disease Sleep Scale (PDSS-2) was used to identify sleep disturbances in a series of 229 PD patients. The identification and characterization of pain was performed by a semi-structured interview and by the application of the Ford classification and the Brief Pain Inventory (BPI). The Unified Parkinson's Disease Rating Scale-III, Hoehn & Yahr (H&Y), and Schwab and England Independence Scale were used to assess motor symptoms and functional independence in off and on conditions. The Hospital Anxiety and Depression Scale (HADS) and SF-36 were applied to screen for anxiety and depression and to evaluate the quality of life. Non-parametric tests were used for group comparisons and logistic regressions were applied to explore predictors of sleep disturbances. Results: Seventy-five (33%) patients had clinically relevant sleep disturbances (PDSS-2>18) and 162 patients (71%) reported pain. Of those with pain, 38 (24%) had central parkinsonian pain. PD patients with sleep disturbances experienced more pain and had more severe motor symptoms, lower functional independence, more anxiety and depression symptoms, and worst quality of life. Among patients with pain, central parkinsonian pain was the subtype of pain with the highest odds of sleep disturbances, even when taking into account motor symptoms (H&Y off), motor fluctuations, intensity of pain (BPI), and symptoms of anxiety and depression (HADS). Conclusions: The association between pain and sleep disturbances in PD appears to be dependent on subtype of pain. The close relationship between central parkinsonian pain and sleep disturbances in PD raises the possibility of common pathophysiological mechanisms. A better understanding of the relationship between sleep disturbances and central parkinsonian pain may contribute to the development of new care strategies in PD patients.
C1 [Vila-Cha, N.; Cavaco, S.; Mendes, A.; Goncalves, A.; Moreira, I.; Damasio, J.] Ctr Hosp Porto, Dept Neurol, Porto, Portugal.
   [Vila-Cha, N.; Cavaco, S.; Mendes, A.; Goncalves, A.; Moreira, I.; Fernandes, J.] Ctr Hosp Porto, Lab Neurobiol Human Behav, Porto, Portugal.
   [Vila-Cha, N.; Mendes, A.; Goncalves, A.; Moreira, I.; Fernandes, J.] Univ Porto, Abel Salazar Biomed Sci Inst, Unity Multidisciplinary Res Biomed UMIB, Porto, Portugal.
   [Vila-Cha, N.; Azevedo, L. F.] Univ Porto, Ctr Hlth Technol & Serv Res CINTESIS, Porto, Portugal.
   [Damasio, J.] Univ Porto, IBMC, Porto, Portugal.
   [Azevedo, L. F.; Castro-Lopes, J.] Univ Porto, Fac Med, NOPain, Porto, Portugal.
   [Azevedo, L. F.] Univ Porto, Fac Med, Dept Community Med Informat & Hlth Decis Sci, Porto, Portugal.
   [Castro-Lopes, J.] Univ Porto, Fac Med, Dept Biomed, Porto, Portugal.
C3 Universidade do Porto; Universidade do Porto; Universidade do Porto; Universidade do Porto; Universidade do Porto; Universidade do Porto
RP Vila-Cha, N (corresponding author), Ctr Hosp Porto, Hosp Santo Antonio, Serv Neurol, P-4099001 Porto, Portugal.
EM nunovilacha@hotmail.com
CR [Anonymous], 1969, PROJECTION TECHNIQUE, V0, P0
   [Anonymous], 1987, RECENT DEV PARKINSON, V0, P0
   Azevedo LF, 2012, J PAIN, V13, P773, DOI 10.1016/j.jpain.2012.05.012
   Beiske AG, 2009, PAIN, V141, P173, DOI 10.1016/j.pain.2008.12.004
   Bhidayasiri R, 2018, PARKINSONISM RELAT D, V50, P10, DOI 10.1016/j.parkreldis.2018.01.008
   Broen MPG, 2012, MOVEMENT DISORD, V27, P480, DOI 10.1002/mds.24054
   Canavero S, 2009, ARCH NEUROL-CHICAGO, V66, P282, DOI 10.1001/archneurol.2008.545
   Cury RG, 2016, EUR J PAIN, V20, P151, DOI 10.1002/ejp.745
   Defazio G, 2017, EUR J NEUROL, V24, P974, DOI 10.1111/ene.13323
   Defazio G, 2013, EUR J NEUROL, V20, P1517, DOI 10.1111/ene.12260
   Defazio G, 2013, J NEURAL TRANSM, V120, P583, DOI 10.1007/s00702-012-0915-7
   Finan PH, 2013, J PAIN, V14, P1539, DOI 10.1016/j.jpain.2013.08.007
   Foo H, 2003, SLEEP MED REV, V7, P145, DOI 10.1053/smrv.2002.0224
   Ford B, 2010, MOVEMENT DISORD, V25, PS98, DOI 10.1002/mds.22716
   Fu YT, 2018, PAIN PRACT, V18, P29, DOI 10.1111/papr.12578
   Gandolfi M, 2017, INT REV NEUROBIOL, V134, P827, DOI 10.1016/bs.irn.2017.05.013
   Gierthmühlen J, 2010, MOVEMENT DISORD, V25, P1195, DOI 10.1002/mds.23128
   González LM, 2012, POBLAC SALUD MESOAM, V10, P0
   Ha AD, 2012, MOVEMENT DISORD, V27, P485, DOI 10.1002/mds.23959
   HERZBERG L, 1990, MOVEMENT DISORD, V5, P162, DOI 10.1002/mds.870050213
   HOEHN MM, 1967, NEUROLOGY, V17, P427, DOI 10.1212/WNL.17.5.427
   HUGHES AJ, 1992, J NEUROL NEUROSUR PS, V55, P181, DOI 10.1136/jnnp.55.3.181
   Krause AJ, 2019, J NEUROSCI, V39, P2291, DOI 10.1523/JNEUROSCI.2408-18.2018
   Kurtis MM, 2013, PARKINSONISM RELAT D, V19, P1152, DOI 10.1016/j.parkreldis.2013.07.026
   Langston JW, 2006, ANN NEUROL, V59, P591, DOI 10.1002/ana.20834
   Lautenbacher S, 2006, SLEEP MED REV, V10, P357, DOI 10.1016/j.smrv.2005.08.001
   LEES AJ, 1988, CLIN NEUROPHARMACOL, V11, P512, DOI 10.1097/00002826-198812000-00004
   Lu J, 2006, J NEUROSCI, V26, P193, DOI 10.1523/JNEUROSCI.2244-05.2006
   Mao CJ, 2015, NEUROL SCI, V36, P263, DOI 10.1007/s10072-014-1942-y
   Muntean ML, 2016, SLEEP MED, V23, P87, DOI 10.1016/j.sleep.2016.06.026
   Mylius V, 2015, MOV DISORD CLIN PRAC, V2, P357, DOI 10.1002/mdc3.12217
   Onen SH, 2018, SLEEP MED CLIN, V13, P71, DOI 10.1016/j.jsmc.2017.09.007
[truncated: 309,364 more chars]
