# Supplementary material for: A bibliometric and visual analysis of Parkinson’s disease sleep disorders: articles from 2008 to 2023
Source: Front Psychiatry. 2024 Oct 17;15:1468568. doi: 10.3389/fpsyt.2024.1468568 (PMC11551719; doi:10.3389/fpsyt.2024.1468568)
Supplement: Supplementary file 1 [file DataSheet1.zip › download2020u119.txt]

PT J
AU Liu, MJ
   Hu, CS
   Zhang, YD
   Li, QZ
   Zhang, Q
   Fang, Y
   Sun, HH
   Hou, XL
   Jin, SG
   Tao, LJ
   Yang, DD
AF Liu Meijun
   Hu Chongshan
   Zhang Yaodan
   Li Qizheng
   Zhang Qi
   Fang Yu
   Sun Honghui
   Hou Xiaolin
   Jin Shuoguo
   Tao Liangjing
   Yang Dongdong
TI Effect of Huatan Jieyu granules in treatment of Parkinson's disease patients with sleep disorder identified as symptom pattern of phlegma-heat-stirring wind
SO JOURNAL OF TRADITIONAL CHINESE MEDICINE
LA English
DT Article
DE Parkinson disease; Sleep disorder; Phlegma-heat-stirring wind; Sleep polygraph; Huatan Jieyu granules
ID l-dopa; pramipexole
AB OBJECTIVE: To investigate the safety and efficacy of Huatan Jieyu granules in treatment of Parkinson's disease (PD) patients with sleep disorder identified as symptom pattern of phlegma-heat-stirring wind in terms of the theory of Traditional Chinese Medicine. METHODS: In total, 107 Parkinson's disease patients with sleep disorders identified as symptom pattern of phlegma-heat-stirring wind were selected and randomly divided into the experimental group (55 cases) and the control group (52 cases). Both groups were given basic treatment with prednisone. The experimental group of patients was treated with Huatan Jieyu granules and the control group of patents was treated with only the basic treatment. Treatment lasted for 4 weeks. Sleep polygraph were recorded before the study as well as 3 months and 6 months after treatment. RESULTS: After treated with Huatan Jieyu granules, the total sleep time, and the percentage of non rapid eye movement 2 (NREM 2), non rapid eye movement 3 (NREM 3) and rapid eye movement (REM) sleep period increased significantly, while the percentage of NREM1 sleep period decreased significantly compared with before treatment (P < 0.05). CONCLUSION: The treatment of PD patients with sleep disorder by Huatan Jieyu granules can improve their sleep structure and their sleep quality. (C) 2020 JTCM. All rights reserved.
C1 [Liu Meijun; Fang Yu; Sun Honghui; Jin Shuoguo; Tao Liangjing; Yang Dongdong] Hosp Chengdu Univ Tradit Chinese Med, Med Dept Neurol, Chengdu 610072, Peoples R China.
   [Hu Chongshan; Zhang Yaodan; Li Qizheng; Zhang Qi] Chengdu Univ Tradit Chinese Med, Sch Clin Med, Chengdu 610072, Peoples R China.
   [Hou Xiaolin] Hosp Chengdu Univ Tradit Chinese Med, Surg Dept Neurosurg, Chengdu 610072, Sichuan, Peoples R China.
C3 Chengdu University of Traditional Chinese Medicine; Chengdu University of Traditional Chinese Medicine; Chengdu University of Traditional Chinese Medicine
RP Yang, DD (corresponding author), Hosp Chengdu Univ Tradit Chinese Med, Med Dept Neurol, Dept Neurol, Chengdu 610072, Peoples R China.
EM yangdongdong2@tom.com
FU Clinical Study on Treatment of Parkinson's Disease [2017-D-YY-70]
CR Alatriste-Booth V, 2015, ARQ NEURO-PSIQUIAT, V73, P241, DOI 10.1590/0004-282X20140228
   Fang Y, 2019, SHI JIE ZUI XIN YI X, V19, P1
   Feng B, 2016, SHEN JING JI BING YU, V16, P221
   Garcia-Borreguero D, 2003, NEUROLOGY, V61, P1008, DOI 10.1212/WNL.61.7.1008
   Hauser RA, 2000, MOVEMENT DISORD, V15, P658, DOI 10.1002/1531-8257(200007)15:4<658::AID-MDS1009>3.0.CO;2-N
   Li Q., 2016, EXPT RES INFLUENCE H, V0, P24
   [刘峘 LIU Huan], 2009, 中医杂志 JOURNAL OF TRADITIONAL CHINESE MEDICINE, V50, P728
   Liu JH, 2015, ZHONG YI ZHI NAN, V36, P8
   Long CX, 1999, BEIJING ZHONG YI YAO, V0, P56
   Micallef J, 2009, BRIT J CLIN PHARMACO, V67, P333, DOI 10.1111/j.1365-2125.2008.03310.x
   Oerlemans WGH, 2002, SLEEP MED, V3, P147, DOI 10.1016/S1389-9457(01)00127-7
   Pacchetti C, 2004, FUNCT NEUROL, V19, P83
   Postuma RB, 2015, MOVEMENT DISORD, V30, P1591, DOI 10.1002/mds.26424
   Targa ADS, 2016, NEUROPHARMACOLOGY, V108, P161, DOI 10.1016/j.neuropharm.2016.04.018
   Tong MR, 2004, POLYSOMNOGRAPHY TECH, V0, P38
   Xu YM, 2018, GUANGZHOU ZHONG YI Y, V35, P540
   Zhang XJ, 2016, PHLEGM RESOLVE DEPRE, V0, P35
   Zhang XL, 2009, ZHONG HUA WU LI YI X, V31, P484
   Zhao P, 2011, INNOVATION & SUSTAINABILITY OF STRUCTURES, VOLS 1 AND 2, P492
   Zhu K, 2016, PARKINSONISM RELAT D, V33, P51, DOI 10.1016/j.parkreldis.2016.09.010
NR 20
TC 4
Z9 5
U1 0
U2 5
PU JOURNAL TRADITIONAL CHINESE MED
PI BEIJING
PA 16 NANXIAOJIE, DONGZHIMEN NEI, BEIJING, 100700, PEOPLES R CHINA
SN 0255-2922
EI 1577-7014
J9 J TRADIT CHIN MED
JI J. Tradit. Chin. Med.
PD JUN 15
PY 2020
VL 40
IS 3
BP 461
EP 466
DI 
PG 6
WC Integrative & Complementary Medicine
SC Integrative & Complementary Medicine
GA LV4DZ
UT WOS:000538389300015
PM 32506861
DA 2024-02-03
ER

PT J
AU Donzuso, G
   Agosta, F
   Canu, E
   Filippi, M
AF Donzuso, Giulia
   Agosta, Federica
   Canu, Elisa
   Filippi, Massimo
TI MRI of Motor and Nonmotor Therapy-Induced Complications in Parkinson's Disease
SO MOVEMENT DISORDERS
LA English
DT Review
DE levodopa; magnetic resonance imaging; motor complications; nonmotor complications; Parkinson's disease
ID impulse control disorders; levodopa-induced dyskinesias; transcranial magnetic stimulation; excessive daytime sleepiness; voxel-based morphometry; cortical thickness; prefrontal cortex; visual hallucinations; neural response; functional mri
AB Levodopa therapy remains the most effective drug for the treatment of Parkinson's disease, and it is associated with the greatest improvement in motor function as assessed by the Unified Parkinson's Disease Rating Scale. Dopamine agonists have also proven their efficacy as monotherapy in early Parkinson's disease but also as adjunct therapy. However, the chronic use of dopaminergic therapy is associated with disabling motor and nonmotor side effects and complications, among which levodopa-induced dyskinesias and impulse control behaviors are the most common. The underlying mechanisms of these disorders are not fully understood. In the last decade, classic neuroimaging methods and more sophisticated techniques, such as analysis of gray-matter structural imaging and functional magnetic resonance imaging, have given access to anatomical and functional abnormalities, respectively, in the brain. This review presents an overview of structural and functional brain changes associated with motor and nonmotor therapy-induced complications in Parkinson's disease. Magnetic resonance imaging may offer structural and/or functional neuroimaging biomarkers that could be used as predictive signs of development, maintenance, and progression of these complications. Neurophysiological tools, such as theta burst stimulation and transcranial magnetic stimulation, might help us to integrate neuroimaging findings and clinical features and could be used as therapeutic options, translating neuroimaging data into clinical practice. (c) 2020 International Parkinson and Movement Disorder Society
C1 [Donzuso, Giulia; Agosta, Federica; Canu, Elisa; Filippi, Massimo] IRCCS, Inst Expt Neurol, Div Neurosci, Neuroimaging Res Unit,San Raffaele Sci Inst, Milan, Italy.
   [Donzuso, Giulia] Univ Catania, Dept GF Ingrassia, Sect Neurosci, Catania, Italy.
   [Agosta, Federica; Filippi, Massimo] Univ Vita Salute San Raffaele, Via Olgettina 60, I-20132 Milan, Italy.
   [Filippi, Massimo] IRCCS, Neurol Unit, San Raffaele Sci Inst, Milan, Italy.
   [Filippi, Massimo] IRCCS, Neurophysiol Unit, San Raffaele Sci Inst, Milan, Italy.
C3 Vita-Salute San Raffaele University; IRCCS Ospedale San Raffaele; University of Catania; Vita-Salute San Raffaele University; Vita-Salute San Raffaele University; IRCCS Ospedale San Raffaele; Vita-Salute San Raffaele University; IRCCS Ospedale San Raffaele
RP Filippi, M (corresponding author), Univ Vita Salute San Raffaele, Via Olgettina 60, I-20132 Milan, Italy.; Filippi, M (corresponding author), IRCCS, Inst Expt Neurol, Div Neurosci, Neurol Unit,San Raffaele Sci Inst, Via Olgettina 60, I-20132 Milan, Italy.
EM filippi.massimo@hsr.it
CR Alonso-Frech F, 2006, BRAIN, V129, P1748, DOI 10.1093/brain/awl103
   Aron AR, 2012, MOVEMENT DISORD, V27, P339, DOI 10.1002/mds.24936
   Ashburner J, 2000, NEUROIMAGE, V11, P805, DOI 10.1006/nimg.2000.0582
   Ashraf-Ganjouei A, 2019, FRONT NEUROL, V10, P0, DOI 10.3389/fneur.2019.00378
   Bastide MF, 2015, PROG NEUROBIOL, V132, P96, DOI 10.1016/j.pneurobio.2015.07.002
   Beaulieu-Boire I, 2015, MOVEMENT DISORD, V30, P90, DOI 10.1002/mds.26121
   Bejr-Kasem H, 2019, MOVEMENT DISORD, V34, P78, DOI 10.1002/mds.27557
   Biundo R, 2017, MOVEMENT DISORD, V32, P1557, DOI 10.1002/mds.27181
   Biundo R, 2015, MOVEMENT DISORD, V30, P688, DOI 10.1002/mds.26154
   Biundo R, 2011, J NEUROL SCI, V310, P64, DOI 10.1016/j.jns.2011.08.001
   Brevet-Aeby C, 2016, NEUROSCI BIOBEHAV R, V71, P112, DOI 10.1016/j.neubiorev.2016.08.028
   Brooks DJ, 2000, ANN NEUROL, V47, P0
   Brumberg J, 2017, ANN CLIN TRANSL NEUR, V4, P632, DOI 10.1002/acn3.438
   Carriere N, 2015, NEUROLOGY, V84, P2116, DOI 10.1212/WNL.0000000000001619
   Cerasa A, 2015, MOVEMENT DISORD, V30, P1912, DOI 10.1002/mds.26378
   Cerasa A, 2015, BRAIN, V138, P414, DOI 10.1093/brain/awu329
   Cerasa A, 2014, PARKINSONISM RELAT D, V20, P1209, DOI 10.1016/j.parkreldis.2014.09.001
   Cerasa A, 2014, FRONT NEUROL, V5, P0, DOI 10.3389/fneur.2014.00049
   Cerasa A, 2014, BRAIN STIMUL, V7, P488, DOI 10.1016/j.brs.2014.01.007
   Cerasa A, 2013, PARKINSONISM RELAT D, V19, P123, DOI 10.1016/j.parkreldis.2012.06.003
   Cerasa A, 2012, MOVEMENT DISORD, V27, P364, DOI 10.1002/mds.24017
   Cerasa A, 2011, MOVEMENT DISORD, V26, P807, DOI 10.1002/mds.23660
   Ceravolo R, 2009, PARKINSONISM RELAT D, V15, PS111, DOI 10.1016/S1353-8020(09)70847-8
   Cho SS, 2015, NEUROPSYCHOPHARMACOL, V40, P546, DOI 10.1038/npp.2014.211
   Chondrogiorgi M, 2016, INT J NEUROSCI, V126, P422, DOI 10.3109/00207454.2015.1023437
   Cilia R, 2008, ARCH NEUROL-CHICAGO, V65, P1604, DOI 10.1001/archneur.65.12.1604
   de la Fuente-Fernández R, 2004, BRAIN, V127, P2747, DOI 10.1093/brain/awh290
   De Micco R, 2018, FRONT NEUROL, V9, P0, DOI 10.3389/fneur.2018.00893
   Eickhoff SB, 2012, NEUROIMAGE, V59, P2349, DOI 10.1016/j.neuroimage.2011.09.017
   Espay AJ, 2018, ANN NEUROL, V84, P797, DOI 10.1002/ana.25364
   Fabbrini G, 2007, MOVEMENT DISORD, V22, P1379, DOI 10.1002/mds.21475
   Fahn S, 2004, NEW ENGL J MED, V351, P2498
   Filip P, 2018, FRONT HUM NEUROSCI, V12, P0, DOI 10.3389/fnhum.2018.00462
   Filippi M, 2018, INT REV NEUROBIOL, V141, P439, DOI 10.1016/bs.irn.2018.08.005
   Finlay CJ, 2014, FRONT NEUROL, V5, P0, DOI 10.3389/fneur.2014.00095
   Foffani G, 2005, J NEUROL NEUROSUR PS, V76, P426, DOI 10.1136/jnnp.2004.043547
   Frosini D, 2010, MOVEMENT DISORD, V25, P2449, DOI 10.1002/mds.23369
   Gallagher DA, 2011, BRAIN, V134, P3299, DOI 10.1093/brain/awr225
   Gescheidt T, 2013, NEUROL SCI, V34, P2159, DOI 10.1007/s10072-013-1439-0
   Hepp DH, 2013, J NEUROPATH EXP NEUR, V72, P1162, DOI 10.1097/NEN.0000000000000014
   Herz DM, 2016, MOVEMENT DISORD, V31, P521, DOI 10.1002/mds.26540
   Herz DM, 2015, BRAIN, V138, P1658, DOI 10.1093/brain/awv096
   Herz DM, 2014, ANN NEUROL, V75, P829, DOI 10.1002/ana.24138
   Imperiale F, 2018, MOL PSYCHIATR, V23, P459, DOI 10.1038/mp.2017.18
   Janzen J, 2012, J NEUROL, V259, P147, DOI 10.1007/s00415-011-6149-z
   Jenner P, 2008, NAT REV NEUROSCI, V9, P665, DOI 10.1038/nrn2471
   Jiménez-Urbieta H, 2015, NEUROSCI BIOBEHAV R, V56, P294, DOI 10.1016/j.neubiorev.2015.07.010
   Kalia LV, 2015, LANCET, V386, P896, DOI 10.1016/S0140-6736(14)61393-3
   Kishore A, 2012, BRAIN, V135, P2074, DOI 10.1093/brain/aws124
   Knie B, 2011, CNS DRUGS, V25, P203, DOI 10.2165/11539720-000000000-00000
   Knoch D, 2006, J NEUROSCI, V26, P6469, DOI 10.1523/JNEUROSCI.0804-06.2006
   Koch G, 2005, NEUROLOGY, V65, P623, DOI 10.1212/01.wnl.0000172861.36430.95
   Koch G, 2010, RESTOR NEUROL NEUROS, V28, P561, DOI 10.3233/RNN-2010-0556
   Koolschijn PCMP, 2010, EUR NEUROPSYCHOPHARM, V20, P398, DOI 10.1016/j.euroneuro.2010.02.010
   Lenka A, 2018, J NEURAL TRANSM, V125, P1361, DOI 10.1007/s00702-018-1891-3
   Levy R, 2002, J NEUROSCI, V22, P2855, DOI 10.1523/JNEUROSCI.22-07-02855.2002
   Markovic V, 2017, NEUROLOGY, V88, P2207, DOI 10.1212/WNL.0000000000004012
   Morgante F, 2006, BRAIN, V129, P1059, DOI 10.1093/brain/awl031
   Mossner JM, 2019, J NEURAL TRANSM, V126, P1479, DOI 10.1007/s00702-019-02076-y
   Nardone R, 2014, J NEURAL TRANSM, V121, P267, DOI 10.1007/s00702-013-1100-3
   Niccolini F, 2015, CELL MOL LIFE SCI, V72, P2107, DOI 10.1007/s00018-015-1854-x
   Obeso JA, 2000, TRENDS NEUROSCI, V23, PS8, DOI 10.1016/S1471-1931(00)00028-8
   Papa SM, 1999, ANN NEUROL, V46, P732, DOI 10.1002/1531-8249(199911)46:5<732::AID-ANA8>3.0.CO;2-Q
   Payer DE, 2015, MOVEMENT DISORD, V30, P160, DOI 10.1002/mds.26135
   Pellicano C, 2015, J NEUROL, V262, P2653, DOI 10.1007/s00415-015-7892-3
   Pereira JB, 2013, HIPPOCAMPUS, V23, P720, DOI 10.1002/hipo.22131
   Petersen K, 2018, HUM BRAIN MAPP, V39, P509, DOI 10.1002/hbm.23860
   Petersson P, 2019, J PARKINSON DIS, V9, P183, DOI 10.3233/JPD-181480
   Politis M, 2013, BRAIN, V136, P400, DOI 10.1093/brain/aws326
   Ponzo V, 2016, MOVEMENT DISORD, V31, P755, DOI 10.1002/mds.26520
   Ramírez-Ruiz B, 2007, EUR J NEUROL, V14, P750, DOI 10.1111/j.1468-1331.2007.01768.x
   Rao HY, 2010, MOVEMENT DISORD, V25, P1660, DOI 10.1002/mds.23147
   Ricciardi L, 2018, J NEUROL NEUROSUR PS, V89, P476, DOI 10.1136/jnnp-2017-317007
   Rispoli V, 2018, CURR OPIN NEUROL, V31, P415, DOI 10.1097/WCO.0000000000000584
   Rizos A, 2016, EUR J NEUROL, V23, P1255, DOI 10.1111/ene.13034
   Rodriguez-Oroz MC, 2011, BRAIN, V134, P36, DOI 10.1093/brain/awq301
   Rothwell JC, 2015, BRAIN, V138, P242, DOI 10.1093/brain/awu365
   Salat D, 2013, J PARKINSON DIS, V3, P255, DOI 10.3233/JPD-130186
   Samuel M, 2015, MOVEMENT DISORD, V30, P150, DOI 10.1002/mds.26099
   Shin S, 2012, J NEUROL NEUROSUR PS, V83, P1155, DOI 10.1136/jnnp-2012-303391
   Smith KM, 2016, J NEUROL NEUROSUR PS, V87, P864, DOI 10.1136/jnnp-2015-311827
   Stacy M, 2005, MOVEMENT DISORD, V20, P726, DOI 10.1002/mds.20383
   Tambasco N, 2014, PLOS ONE, V9, P0, DOI 10.1371/journal.pone.0096806
   Tessitore A, 2017, MOVEMENT DISORD, V32, P1710, DOI 10.1002/mds.27139
   Tessitore A, 2017, CORTEX, V94, P63, DOI 10.1016/j.cortex.2017.06.008
   Tessitore A, 2016, PARKINSONISM RELAT D, V24, P119, DOI 10.1016/j.parkreldis.2015.10.013
   Vallelunga A, 2012, PARKINSONISM RELAT D, V18, P397, DOI 10.1016/j.parkreldis.2011.10.019
   van der Vegt JPM, 2013, BRAIN, V136, P1192, DOI 10.1093/brain/awt027
   van Eimeren T, 2009, NEUROPSYCHOPHARMACOL, V34, P2758, DOI 10.1038/sj.npp.npp2009124
   Vargas AP, 2019, PARKINSONISM RELAT D, V68, P17, DOI 10.1016/j.parkreldis.2019.06.019
   Verger A, 2018, HUM BRAIN MAPP, V39, P3178, DOI 10.1002/hbm.24068
   Vernon AC, 2012, MOVEMENT DISORD, V27, P166, DOI 10.1002/mds.24018
   Voon V, 2009, LANCET NEUROL, V8, P1140, DOI 10.1016/S1474-4422(09)70287-X
   Vriend C, 2018, CELL TISSUE RES, V373, P327, DOI 10.1007/s00441-017-2771-0
   Weintraub D, 2015, MOVEMENT DISORD, V30, P121, DOI 10.1002/mds.26016
   Weintraub D, 2010, ARCH NEUROL-CHICAGO, V67, P589, DOI 10.1001/archneurol.2010.65
   Wen MC, 2016, PARKINSONISM RELAT D, V24, P63, DOI 10.1016/j.parkreldis.2016.01.012
   Winkler AM, 2010, NEUROIMAGE, V53, P1135, DOI 10.1016/j.neuroimage.2009.12.028
   Yoo HS, 2015, PLOS ONE, V10, P0, DOI 10.1371/journal.pone.0134468
   Zandbelt BB, 2013, J COGNITIVE NEUROSCI, V25, P157, DOI 10.1162/jocn_a_00309
   Zappia M, 1999, NEUROLOGY, V52, P763, DOI 10.1212/WNL.52.4.763
NR 101
TC 7
Z9 7
U1 2
U2 17
PU WILEY
PI HOBOKEN
PA 111 RIVER ST, HOBOKEN 07030-5774, NJ USA
SN 0885-3185
EI 1531-8257
J9 MOVEMENT DISORD
JI Mov. Disord.
PD MAY 15
PY 2020
VL 35
IS 5
BP 724
EP 740
DI 10.1002/mds.28025
EA MAR 2020
PG 17
WC Clinical Neurology
SC Neurosciences & Neurology
GA LN4LE
UT WOS:000563695100001
PM 32181946
DA 2024-02-03
ER

PT J
AU Hermann, W
   Schmitz-Peiffer, H
   Kasper, E
   Fauser, M
   Franke, C
   Wienecke, M
   Otto, K
   Löhle, M
   Brandt, MD
   Reichmann, H
   Storch, A
AF Hermann, Wiebke
   Schmitz-Peiffer, Henning
   Kasper, Elisabeth
   Fauser, Mareike
   Franke, Christiana
   Wienecke, Miriam
   Otto, Karolin
   Loehle, Matthias
   Brandt, Moritz D.
   Reichmann, Heinz
   Storch, Alexander
TI Sleep Disturbances and Sleep Disordered Breathing Impair Cognitive Performance in Parkinson's Disease
SO FRONTIERS IN NEUROSCIENCE
LA English
DT Article
DE Parkinson's disease; sleep disorders; sleep disordered breathing; sleep apnea; cognition; cognitive performance
ID nonmotor symptoms; daytime sleepiness; rem-sleep; behavior disorder; dementia; apnea; memory; quality; multicenter; diagnosis
AB Background Sleep disturbances and impairment of cognitive function are among the most frequent non-motor symptoms in Parkinson's disease (PD) with negative implications on quality of life of patients and caregivers. Despite the fact that sleep disturbances are a major issue in PD patients, only limited data are available regarding interactions of sleep disturbances and cognitive performance. Objective Thispost hocanalysis of the RaSPar trial was therefore designed to further elucidate sleep disturbances and their impact on cognition in PD. Methods Twenty-six PD patients with sleep disturbances were evaluated thoroughly including assessments of patients' subjective and objective sleep quality by interview, questionnaires, and polysomnography (PSG). Cognitive performance was assessed by Parkinson Neuropsychometric Dementia Assessment (PANDA) and Test of Attentional Performance (TAP), and associations of sleep and cognitive function were evaluated. Results We did not detect differences in cognitive performance between patients with and without rapid eye movement (REM) sleep behavior disorder (RBD). Instead, cognitive impairment, particularly affecting cognitive domains attention, executive function/working memory, and semantic memory, was associated with impaired PSG-measured sleep quality (e.g., sleep efficiency) and sleep disordered breathing (SDB) (Apnea-Hypopnea Index > 5/h). Global cognitive performance was decreased in patients with SDB (PANDA score 23.2 +/- 3.5 vs. 26.9 +/- 2.2,P= 0.020, unpaired two-sidedt-test). Conclusion Sleep apnea and other sleep disturbances impair cognitive performance in PD and should be evaluated in routine care, and treatment options such as continuous airway pressure therapy should be considered.
C1 [Hermann, Wiebke; Schmitz-Peiffer, Henning; Franke, Christiana; Wienecke, Miriam; Otto, Karolin; Brandt, Moritz D.; Reichmann, Heinz] Tech Univ Dresden, Dept Neurol, Dresden, Germany.
   [Hermann, Wiebke; Wienecke, Miriam; Brandt, Moritz D.] Tech Univ Dresden, Sleep Ctr, Dept Neurol, Dresden, Germany.
   [Hermann, Wiebke; Wienecke, Miriam; Brandt, Moritz D.] Tech Univ Dresden, Dept Internal Med, Dresden, Germany.
   [Hermann, Wiebke; Kasper, Elisabeth; Fauser, Mareike; Loehle, Matthias; Storch, Alexander] Univ Rostock, Dept Neurol, Rostock, Germany.
   [Hermann, Wiebke; Loehle, Matthias; Storch, Alexander] German Ctr Neurodegenerat Dis DZNE, Res Site Rostock, Rostock, Germany.
   [Brandt, Moritz D.] German Ctr Neurodegenerat Dis DZNE, Res Site Dresden, Dresden, Germany.
C3 Technische Universitat Dresden; Technische Universitat Dresden; Technische Universitat Dresden; University of Rostock; Helmholtz Association; German Center for Neurodegenerative Diseases (DZNE); Helmholtz Association; German Center for Neurodegenerative Diseases (DZNE); Technische Universitat Dresden
RP Hermann, W (corresponding author), Tech Univ Dresden, Dept Neurol, Dresden, Germany.; Hermann, W (corresponding author), Tech Univ Dresden, Sleep Ctr, Dept Neurol, Dresden, Germany.; Hermann, W (corresponding author), Tech Univ Dresden, Dept Internal Med, Dresden, Germany.; Hermann, W; Storch, A (corresponding author), Univ Rostock, Dept Neurol, Rostock, Germany.; Hermann, W; Storch, A (corresponding author), German Ctr Neurodegenerat Dis DZNE, Res Site Rostock, Rostock, Germany.
EM wiebke.hermann@dzne.de; alexander.storch@med.uni-rostock.de
FU TEVA Pharmaceuticals
CR Aarsland D, 2010, NEUROLOGY, V75, P1062, DOI 10.1212/WNL.0b013e3181f39d0e
   Aarsland D, 2017, NAT REV NEUROL, V13, P217, DOI 10.1038/nrneurol.2017.27
   Aarsland D, 2011, CURR NEUROL NEUROSCI, V11, P371, DOI 10.1007/s11910-011-0203-1
   Aarsland D, 2010, J NEUROL SCI, V289, P18, DOI 10.1016/j.jns.2009.08.034
   Alatriste-Booth V, 2015, ARQ NEURO-PSIQUIAT, V73, P241, DOI 10.1590/0004-282X20140228
   Albers JA, 2017, SLEEP MED, V35, P41, DOI 10.1016/j.sleep.2017.03.026
   American Academy of Sleep Medicine (AASM), 2014, INT CLASS SLEEP DIS, V0, P0, DOI DOI 10.1016/j.sleep.2017.03.026
   Anang JBM, 2014, NEUROLOGY, V83, P1253, DOI 10.1212/WNL.0000000000000842
   Barone P, 2009, MOVEMENT DISORD, V24, P1641, DOI 10.1002/mds.22643
   Beland SG, 2015, J PARKINSON DIS, V5, P805, DOI 10.3233/JPD-150602
   Bosboom JLW, 2004, J NEURAL TRANSM, V111, P1303, DOI 10.1007/s00702-004-0168-1
   Braak H, 2005, NEUROLOGY, V64, P1404, DOI 10.1212/01.WNL.0000158422.41380.82
   Buysse D J, 1989, PSYCHIATRY RES, V28, P193
   Catale C, 2009, J CLIN EXP NEUROPSYC, V31, P331, DOI 10.1080/13803390802134616
   Chaudhuri KR, 2011, PARKINSONISM RELAT D, V17, P717, DOI 10.1016/j.parkreldis.2011.02.018
   De Cock VC, 2008, NAT CLIN PRACT NEURO, V4, P254, DOI 10.1038/ncpneuro0775
   Dhawan V, 2006, AGE AGEING, V35, P220, DOI 10.1093/ageing/afj087
   Dubois B, 2007, MOVEMENT DISORD, V22, P2314, DOI 10.1002/mds.21844
   Dujardin K, 2013, PARKINSONISM RELAT D, V19, P300, DOI 10.1016/j.parkreldis.2012.11.001
   Feld GB, 2017, CURR OPIN NEUROBIOL, V44, P20, DOI 10.1016/j.conb.2017.02.012
   Frauscher B, 2012, SLEEP, V35, P835, DOI 10.5665/sleep.1886
   Gjerstad MD, 2006, NEUROLOGY, V67, P853, DOI 10.1212/01.wnl.0000233980.25978.9d
   Goldman JG, 2013, PARKINSONISM RELAT D, V19, P806, DOI 10.1016/j.parkreldis.2013.05.006
   Harmell AL, 2016, SLEEP MED, V21, P28, DOI 10.1016/j.sleep.2016.01.001
   Hely MA, 2008, MOVEMENT DISORD, V23, P837, DOI 10.1002/mds.21956
   Hepp DH, 2016, J NEUROPATH EXP NEUR, V75, P936, DOI 10.1093/jnen/nlw070
   Hirata K, 2015, PARKINSONS DIS-US, V2015, P0, DOI 10.1155/2015/507948
   Hiseman JP, 2017, INT REV NEUROBIOL, V133, P479, DOI 10.1016/bs.im.2017.05.035
   HOEHN MM, 1967, NEUROLOGY, V17, P427, DOI 10.1212/WNL.17.5.427
   Huang JY, 2018, CHINESE MED J-PEKING, V131, P899, DOI 10.4103/0366-6999.229888
   HUGHES AJ, 1992, J NEUROL NEUROSUR PS, V55, P181, DOI 10.1136/jnnp.55.3.181
   JENKINSON C, 1995, AGE AGEING, V24, P505, DOI 10.1093/ageing/24.6.505
   JOHNS MW, 1991, SLEEP, V14, P540, DOI 10.1093/sleep/14.6.540
   Jozwiak N, 2017, SLEEP, V40, P0, DOI 10.1093/sleep/zsx101
   Junho BT, 2018, ACTA NEUROL BELG, V118, P85, DOI 10.1007/s13760-017-0868-6
   Kalbe E, 2008, PARKINSONISM RELAT D, V14, P93, DOI 10.1016/j.parkreldis.2007.06.008
   Kaminska M, 2018, J CLIN SLEEP MED, V14, P819, DOI 10.5664/jcsm.7114
   Kurtis MM, 2013, PARKINSONISM RELAT D, V19, P1152, DOI 10.1016/j.parkreldis.2013.07.026
   Lv DJ, 2019, BEHAV BRAIN RES, V372, P0, DOI 10.1016/j.bbr.2019.112031
   Martinez-Martin P, 2011, MOVEMENT DISORD, V26, P399, DOI 10.1002/mds.23462
   MARTINEZMARTIN P, 1994, MOVEMENT DISORD, V9, P76, DOI 10.1002/mds.870090112
   Meng LR, 2020, PARKINSONISM RELAT D, V70, P45, DOI 10.1016/j.parkreldis.2019.12.001
   Mery VP, 2017, NEUROLOGY, V88, P1120, DOI 10.1212/WNL.0000000000003738
   Muntean ML, 2016, SLEEP MED, V23, P87, DOI 10.1016/j.sleep.2016.06.026
   Neikrug AB, 2013, J CLIN SLEEP MED, V9, P1119, DOI 10.5664/jcsm.3148
   Osorio RS, 2015, NEUROLOGY, V84, P1964, DOI 10.1212/WNL.0000000000001566
   Pal PK, 2004, PARKINSONISM RELAT D, V10, P157, DOI 10.1016/j.parkreldis.2003.11.002
   PILLON B, 1993, ARCH NEUROL-CHICAGO, V50, P374, DOI 10.1001/archneur.1993.00540040036010
   Pilotto A, 2019, J NEUROL NEUROSUR PS, V90, P1257, DOI 10.1136/jnnp-2019-320846
   Schmidtke A, 1988, SCHWEIZ ARCH NEUROL PSYCHIATR (1985), V139, P51
   Schrempf W, 2018, EUR J NEUROL, V25, P672, DOI 10.1111/ene.13567
   Scullin MK, 2015, J PARKINSON DIS, V5, P49, DOI 10.3233/JPD-140475
   Scullin MK, 2015, PERSPECT PSYCHOL SCI, V10, P97, DOI 10.1177/1745691614556680
   Shi L, 2018, SLEEP MED REV, V40, P4, DOI 10.1016/j.smrv.2017.06.010
   Sixel-Döring F, 2016, SLEEP, V39, P1737, DOI 10.5665/sleep.6102
   Specketer K, 2019, J CLIN EXP NEUROPSYC, V41, P803, DOI 10.1080/13803395.2019.1623180
   Stavitsky K, 2012, J INT NEUROPSYCH SOC, V18, P108, DOI 10.1017/S1355617711001482
   Svenningsson P, 2012, LANCET NEUROL, V11, P697, DOI 10.1016/S1474-4422(12)70152-7
   Tandberg E, 1998, MOVEMENT DISORD, V13, P895, DOI 10.1002/mds.870130606
   Targa ADS, 2018, BEHAV BRAIN RES, V339, P239, DOI 10.1016/j.bbr.2017.11.008
   Terzaghi M, 2017, SLEEP MED, V33, P114, DOI 10.1016/j.sleep.2017.01.009
   Tomlinson CL, 2010, MOVEMENT DISORD, V25, P2649, DOI 10.1002/mds.23429
   Trenkwalder C, 2011, MOVEMENT DISORD, V26, P644, DOI 10.1002/mds.23476
   Trotti LM, 2010, MOVEMENT DISORD, V25, P2246, DOI 10.1002/mds.23231
   Weintraub D, 2015, MOVEMENT DISORD, V30, P919, DOI 10.1002/mds.26170
   Yaffe K, 2011, JAMA-J AM MED ASSOC, V306, P613, DOI 10.1001/jama.2011.1115
   Yamout K, 2012, J CLIN EXP NEUROPSYC, V34, P325, DOI 10.1080/13803395.2011.642849
   Zoccolella S, 2011, SLEEP MED REV, V15, P41, DOI 10.1016/j.smrv.2010.02.004
NR 68
TC 11
Z9 12
U1 4
U2 12
PU FRONTIERS MEDIA SA
PI LAUSANNE
PA AVENUE DU TRIBUNAL FEDERAL 34, LAUSANNE, CH-1015, SWITZERLAND
SN 
EI 1662-453X
J9 FRONT NEUROSCI-SWITZ
JI Front. Neurosci.
PD AUG 6
PY 2020
VL 14
IS 
BP 
EP 
DI 10.3389/fnins.2020.00689
PG 13
WC Neurosciences
SC Neurosciences & Neurology
GA NF4ML
UT WOS:000563271900001
PM 32903712
DA 2024-02-03
ER

PT J
AU Castel, M
   De Cock, VC
   Léon, H
   Dupuy-Bonafé, I
AF Castel, Manon
   De Cock, Valerie Cochen
   Leon, Herve
   Dupuy-Bonafe, Isabelle
TI Mandibular advancement device in Parkinson's disease: a pilot study on efficacy and usability
SO SLEEP MEDICINE
LA English
DT Article
DE Mandibular advancement device; Parkinson's disease; Continuous positive airway pressure; Obstructive sleep apnea syndrome
ID positive airway pressure; obstructive sleep-apnea; excessive daytime sleepiness; diagnosis
AB Background/objectives: Continuous positive airway pressure (CPAP) is efficacious in the treatment of obstructive sleep apnea syndrome (OSAS) in patients with Parkinson's disease (PD). However, this treatment is often not well tolerated in this disabled population. We explored, in a pilot study, the efficacy, observance, and usability of mandibular advancement device (MAD) for the treatment of OSAS in this peculiar population. Patients/methods: Twenty patients with PD and moderate or severe OSAS were included in the study. Ten patients had refused or not tolerated the validated treatment with CPAP so that they were treated with MAD. The patients treated with MAD were matched for sex, age and body mass index (BMI) to 10 patients with PD treated with CPAP. We explored the efficacy of MAD on sleep disorders complaints (PDSS-2) and on sleep recordings. We compared adherence, tolerance and usability with MAD and with CPAP. Results: MAD improved sleep complaints increasing PDSS-2 scores (85 [55-106] vs 106 [88-126], p < 0.005), and sleep respiratory measures reducing apnea/hypopnea index (AHI) (50.8 [30.0-76.4] vs 9.4 [5.0-45.2], <0.001) and oxygen desaturation index (22.9 [2.1-92.0] vs 3.8 [0.2-34.2], p < 0.05). Observance was higher with MAD than with CPAP. Usability and caregiver satisfaction were higher with MAD than with CPAP whereas side effects were similarly reported. Conclusion: Mandibular advancement device may be an noteworthy alternative treatment of OSAS in patients with PD. (C) 2019 Elsevier B.V. All rights reserved.
C1 [Castel, Manon; Dupuy-Bonafe, Isabelle] Univ Dent Care Ctr, Montpellier, France.
   [De Cock, Valerie Cochen; Dupuy-Bonafe, Isabelle] Beau Soleil Clin, Dept Sleep & Neurol, 119 Ave Lodeve, F-34070 Montpellier, France.
   [De Cock, Valerie Cochen] Montpellier Univ, EuroMov, Montpellier, France.
   [Leon, Herve] Univ Dent Care Ctr, Nimes, France.
C3 Universite de Montpellier; Beau Soleil Clinic; Universite de Montpellier
RP De Cock, VC (corresponding author), Beau Soleil Clin, Dept Sleep & Neurol, 119 Ave Lodeve, F-34070 Montpellier, France.
EM valerie.cochen@gmail.com
CR [Anonymous], 2014, HEALTH TECHNOL ASSES, V18, P1, DOI 10.3310/hta18670
   Arnulf I, 2012, MOVEMENT DISORD, V27, P677, DOI 10.1002/mds.24957
   Barone P, 2009, MOVEMENT DISORD, V24, P1641, DOI 10.1002/mds.22643
   Braga-Neto P, 2004, J NEUROL SCI, V217, P41, DOI 10.1016/j.jns.2003.08.010
   De Cock VC, 2014, PLOS ONE, V9, P0, DOI 10.1371/journal.pone.0107278
   De Cock VC, 2010, SLEEP MED, V11, P247, DOI 10.1016/j.sleep.2009.05.008
   Gagnadoux F, 2009, EUR RESPIR J, V34, P914, DOI 10.1183/09031936.00148208
   Hughes AJ, 2001, NEUROLOGY, V57, P0
   Iber C., 2007, AASM MANUAL SCORING, V0, P0
   JOHNS MW, 1991, SLEEP, V14, P540, DOI 10.1093/sleep/14.6.540
   Martinez-Martin P, 2013, J NEUROL, V260, P228, DOI 10.1007/s00415-012-6624-1
   Neikrug AB, 2014, SLEEP, V37, P177, DOI 10.5665/sleep.3332
   Redline S, 1997, SLEEP, V20, P160, DOI 10.1093/sleep/20.2.160
   Rosen CL, 2012, SLEEP, V35, P757, DOI 10.5665/sleep.1870
   Sharples LD, 2016, SLEEP MED REV, V27, P108, DOI 10.1016/j.smrv.2015.05.003
   Shpirer I, 2006, MOVEMENT DISORD, V21, P1432, DOI 10.1002/mds.21002
   Sutherland K, 2011, SWISS MED WKLY, V141, P0, DOI 10.4414/smw.2011.13276
   Tomlinson CL, 2010, MOVEMENT DISORD, V25, P2649, DOI 10.1002/mds.23429
   Trenkwalder C, 2011, MOVEMENT DISORD, V26, P644, DOI 10.1002/mds.23476
   Uc EY, 2005, NEUROLOGY, V65, P1907, DOI 10.1212/01.wnl.0000191565.11065.11
   Zlotnik Y, 2015, PARK DIS, V2015, P0
NR 21
TC 10
Z9 11
U1 0
U2 0
PU ELSEVIER
PI AMSTERDAM
PA RADARWEG 29, 1043 NX AMSTERDAM, NETHERLANDS
SN 1389-9457
EI 1878-5506
J9 SLEEP MED
JI Sleep Med.
PD FEB 15
PY 2020
VL 66
IS 
BP 78
EP 81
DI 10.1016/j.sleep.2019.08.010
PG 4
WC Clinical Neurology
SC Neurosciences & Neurology
GA KN4UA
UT WOS:000514832800012
PM 31812923
DA 2024-02-03
ER

PT J
AU Wang, SS
   Zhang, ZW
AF Wang, Sisi
   Zhang, Zhaowen
TI The effects of comprehensive nursing intervention on the nutritional status and negative emotions of patients with Parkinson's disease
SO INTERNATIONAL JOURNAL OF CLINICAL AND EXPERIMENTAL MEDICINE
LA English
DT Article
DE Comprehensive nursing intervention; patients with Parkinson's disease; nutritional status; negative emotions
ID quality-of-life; malnutrition; version; risk
AB Objective: To explore the effects of comprehensive nursing interventions on the nutritional status and negative emotions of patients with Parkinson's disease. Methods: The patients' SGA, SAS, SDS, Barthel index, PDSS, MoCA, modified Ashworth score, and PDQ-39 values were evaluated before and after the nursing. Results: The RG was improved more significantly than the CG (P<0.05). The Barthel index and the PDSS and MoCA scores of the patients in the RG group were significantly higher (P<0.05), but the modified Ashworth and PDQ-39 scores were significantly lower (P<0.05). And the patients' degree of nursing satisfaction in the RG groups was significantly higher than that of the patients in the CG (P<0.05). Conclusion: Comprehensive nursing intervention has beneficial effects on patients' self-care abilities, sleep disorders, cognitive functions, and quality of life and is worthy of clinical promotion.
C1 [Wang, Sisi; Zhang, Zhaowen] China Three Gorges Univ, Coll Clin Med Sci 1, Dept Neurol, 8 Daxue Rd, Yichang 443003, Hubei, Peoples R China.
   [Wang, Sisi; Zhang, Zhaowen] Yichang Cent Peoples Hosp, Dept Neurol, Yichang 443003, Hubei, Peoples R China.
C3 China Three Gorges University
RP Zhang, ZW (corresponding author), China Three Gorges Univ, Coll Clin Med Sci 1, Dept Neurol, 8 Daxue Rd, Yichang 443003, Hubei, Peoples R China.
EM tugyzz@163.com
CR Aarsland D, 2000, J AM GERIATR SOC, V48, P938, DOI 10.1111/j.1532-5415.2000.tb06891.x
   Bollwein J, 2013, J NUTR HEALTH AGING, V17, P351, DOI 10.1007/s12603-013-0034-7
   Burbulla LF, 2017, SCIENCE, V357, P1255, DOI 10.1126/science.aam9080
   Chaudhuri KR, 2006, LANCET NEUROL, V5, P235, DOI 10.1016/S1474-4422(06)70373-8
   Dara C, 2008, BRAIN RES, V1188, P100, DOI 10.1016/j.brainres.2007.10.034
   de Vlugt E, 2010, J NEUROENG REHABIL, V7, P0, DOI 10.1186/1743-0003-7-35
   Erro R, 2018, J NEUROL, V265, P12, DOI 10.1007/s00415-017-8639-0
   Han J, 2018, CANCER RADIOTHER, V22, P1, DOI 10.1016/j.canrad.2017.04.012
   Hass CJ, 2010, LANCET NEUROL, V9, P20, DOI 10.1016/S1474-4422(09)70331-X
   Jaafar AF, 2010, BMC NEUROL, V10, P0, DOI 10.1186/1471-2377-10-124
   Jesus-Ribeiro J, 2017, ACTA MEDICA PORT, V30, P395, DOI 10.20344/amp.8202
   Kurt EE, 2018, DISABIL REHABIL, V40, P791, DOI 10.1080/09638288.2016.1276972
   Lannon M C, 1986, J NEUROSCI NURS, V18, P121
   Lin CY, 2016, BEHAV NEUROL, V2016, P0, DOI 10.1155/2016/9287092
   Lorefält B, 2004, ACTA NEUROL SCAND, V110, P180, DOI 10.1111/j.1600-0404.2004.00307.x
   MacIsaac RL, 2017, STROKE, V48, P618, DOI 10.1161/STROKEAHA.116.014789
   Nishida A, 2018, J PSYCHIATR RES, V102, P136, DOI 10.1016/j.jpsychires.2018.04.007
   Pierobon Antonia, 2013, G ITAL MED LAV ERGON, V35, P183
   Queen Vicky, 2017, EMERG NURSE, V25, P34, DOI 10.7748/en.2017.e1696
   Rovini E, 2017, FRONT NEUROSCI-SWITZ, V11, P0, DOI 10.3389/fnins.2017.00555
   Schapira AHV, 2017, NAT REV NEUROSCI, V18, P435, DOI 10.1038/nrn.2017.62
   Schienle A, 2015, NEUROSCI LETT, V609, P142, DOI 10.1016/j.neulet.2015.10.046
   Sheard JM, 2011, NUTR REV, V69, P520, DOI 10.1111/j.1753-4887.2011.00413.x
   Surmeier DJ, 2017, NAT REV NEUROSCI, V18, P101, DOI 10.1038/nrn.2016.178
   Tomic S, 2017, J NEUROL SCI, V375, P235, DOI 10.1016/j.jns.2017.01.070
   Tsai CF, 2012, INT PSYCHOGERIATR, V24, P651, DOI 10.1017/S1041610211002298
   Navarta-Sánchez MV, 2017, J ADV NURS, V73, P2609, DOI 10.1111/jan.13335
   Xue F, 2018, J CLIN NEUROSCI, V54, P96, DOI 10.1016/j.jocn.2018.06.016
   Yun T, 2017, MEDICINE, V96, P0, DOI 10.1097/MD.0000000000008421
NR 29
TC 1
Z9 1
U1 2
U2 7
PU E-CENTURY PUBLISHING CORP
PI MADISON
PA 40 WHITE OAKS LN, MADISON, WI 53711 USA
SN 1940-5901
EI 
J9 INT J CLIN EXP MED
JI Int. J. Clin. Exp. Med.
PD JUN 15
PY 2020
VL 13
IS 7
BP 5297
EP 5304
DI 
PG 8
WC Medicine, Research & Experimental
SC Research & Experimental Medicine
GA MW8VH
UT WOS:000557309800083
DA 2024-02-03
ER

PT J
AU Han, C
   Mao, W
   An, J
   Jiao, LF
   Chan, P
AF Han, Chao
   Mao, Wei
   An, Jing
   Jiao, Lifei
   Chan, Piu
TI Early morning off in patients with Parkinson's disease: a Chinese nationwide study and a 7-question screening scale
SO TRANSLATIONAL NEURODEGENERATION
LA English
DT Article
DE Parkinson's disease; Early morning off; Motor symptoms; Non-motor symptoms; Screening scale
ID quality-of-life; wearing-off; motor complications; levodopa; rasagiline; fluctuations; epidemiology; dyskinesia; spectrum; therapy
AB Background: Early morning off (EMO) is a common feature of Parkinson's disease (PD). This study aimed to characterize its clinical features and develop a convenient and pragmatic self-assessment instrument in a Chinese nationwide population. Methods: This study was conducted on 942 PD patients admitted to 55 clinic centers for movement disorders between June 2018 and May 2019 in China. Stepwise logistic regression analyses were performed to determine potential risk factors and the most predictive symptoms of EMO, as well as whether EMO was an independent risk factor of functional dependency in daily life. Based on this, a 7-question scale was derived for EMO screening. Diagnostic accuracy of this scale was assessed from the area under the receiver operative characteristic curve (AUROC) and its 95% confidence intervals (CIs). We further calculated sensitivity, specificity, positive predictive value (PPV), and negative predictive value (NPV) for the optimal cutoff point. Results: EMO occurred in 49.2% of PD patients across all disease stages. We identified 7 symptoms most predictive of EMO, including bradykinesia or rigidity, excessive sweating or salivation, difficulty in turning on or getting out of bed, muscle cramp, fatigue or sleepiness, frozen state or freezing gait, and tremor. The resulting 7-item scale was confirmed to be of good discrimination with a relatively large AUROC of 0.83, a relatively high sensitivity of 75.7%, specificity of 77.5%, PPV of 76.5%, and NPV of 76.7%. Nonideal nighttime sleep, long PD duration, advanced H&Y stages, posture instability gait difficulty-dominant or mixed subtypes, and high levodopa dose were independently associated with increased risk of EMO. EMO patients were at 87% higher (OR = 1.87, 95%CI: 1.07-3.32) risk of experiencing functional dependency in daily living compared with their counterparts. Conclusions: We demonstrated that EMO is a common feature for PD patients across all disease stages and put forward an EMO-specific screening card of sufficient accuracy and brevity. Meanwhile we have thrown some light upon potential determinants and negative health effects of EMO. Our findings may exert great impact on improving the awareness, recognition and management of EMO in PD patients.
C1 [Han, Chao; An, Jing; Chan, Piu] Capital Med Univ, Natl Clin Res Ctr Geriatr Disorders, Xuanwu Hosp, Beijing, Peoples R China.
   [Mao, Wei; Chan, Piu] Capital Med Univ, Dept Neurobiol Neurol & Geriatr, Xuanwu Hosp, 45 Changchun Rd, Beijing 100053, Peoples R China.
   [Mao, Wei; Chan, Piu] Capital Med Univ, Beijing Inst Geriatr, Xuanwu Hosp, 45 Changchun Rd, Beijing 100053, Peoples R China.
   [Mao, Wei; Chan, Piu] Capital Med Univ, Clin Ctr Parkinsons Dis, Xuanwu Hosp, 45 Changchun Rd, Beijing 100053, Peoples R China.
   [Mao, Wei; Chan, Piu] Capital Med Univ, Key Labs Neurodegenerat Dis, Xuanwu Hosp, Minist Educ, 45 Changchun Rd, Beijing 100053, Peoples R China.
   [Mao, Wei; Chan, Piu] Capital Med Univ, Beijing Key Lab Parkinsons Dis, Xuanwu Hosp, 45 Changchun Rd, Beijing 100053, Peoples R China.
   [Mao, Wei; Chan, Piu] Capital Med Univ, Beijing Inst Brain Disorders, Parkinson Dis Ctr, Xuanwu Hosp, 45 Changchun Rd, Beijing 100053, Peoples R China.
   [Mao, Wei; Chan, Piu] Capital Med Univ, Adv Innovat Ctr Human Brain Protect, Xuanwu Hosp, 45 Changchun Rd, Beijing 100053, Peoples R China.
   [Jiao, Lifei] Lundbeck Beijing Pharmaceut Co Ltd, Med Dept, Beijing, Peoples R China.
C3 Capital Medical University; Capital Medical University; Capital Medical University; Capital Medical University; Capital Medical University; Capital Medical University; Capital Medical University; Capital Medical University
RP Chan, P (corresponding author), Capital Med Univ, Natl Clin Res Ctr Geriatr Disorders, Xuanwu Hosp, Beijing, Peoples R China.; Chan, P (corresponding author), Capital Med Univ, Dept Neurobiol Neurol & Geriatr, Xuanwu Hosp, 45 Changchun Rd, Beijing 100053, Peoples R China.; Chan, P (corresponding author), Capital Med Univ, Beijing Inst Geriatr, Xuanwu Hosp, 45 Changchun Rd, Beijing 100053, Peoples R China.; Chan, P (corresponding author), Capital Med Univ, Clin Ctr Parkinsons Dis, Xuanwu Hosp, 45 Changchun Rd, Beijing 100053, Peoples R China.; Chan, P (corresponding author), Capital Med Univ, Key Labs Neurodegenerat Dis, Xuanwu Hosp, Minist Educ, 45 Changchun Rd, Beijing 100053, Peoples R China.; Chan, P (corresponding author), Capital Med Univ, Beijing Key Lab Parkinsons Dis, Xuanwu Hosp, 45 Changchun Rd, Beijing 100053, Peoples R China.; Chan, P (corresponding author), Capital Med Univ, Beijing Inst Brain Disorders, Parkinson Dis Ctr, Xuanwu Hosp, 45 Changchun Rd, Beijing 100053, Peoples R China.; Chan, P (corresponding author), Capital Med Univ, Adv Innovat Ctr Human Brain Protect, Xuanwu Hosp, 45 Changchun Rd, Beijing 100053, Peoples R China.
EM pbchan@hotmail.com
FU National Key R&D Program of China [2018YFC1312001, 2017YFC0840105]; Advanced Innovative Center for Human Brain Protection, Beijing Municipal Science & Technology Commission [Z161100000216140, Z171100000117013]; National Science and Technology Major Project [2017ZX09304018]
CR Ahlskog JE, 2001, MOVEMENT DISORD, V16, P448, DOI 10.1002/mds.1090
   Altavista MC, 2015, PARKINSONISM RELAT D, V21, P95, DOI 10.1016/j.parkreldis.2014.11.002
   Aquino CC, 2015, MOVEMENT DISORD, V30, P80, DOI 10.1002/mds.26125
   Ascherio A, 2016, LANCET NEUROL, V15, P1255, DOI 10.1016/S1474-4422(16)30230-7
   Bhidayasiri R, 2015, EXPERT REV NEUROTHER, V15, P1285, DOI 10.1586/14737175.2015.1088783
   Chapuis S, 2005, MOVEMENT DISORD, V20, P224, DOI 10.1002/mds.20279
   Chou KL, 2018, PARKINSONISM RELAT D, V51, P9, DOI 10.1016/j.parkreldis.2018.02.001
   de Lau LML, 2006, LANCET NEUROL, V5, P525, DOI 10.1016/S1474-4422(06)70471-9
   Dorsey ER, 2018, LANCET NEUROL, V17, P939, DOI 10.1016/S1474-4422(18)30295-3
   Espay AJ, 2018, ANN NEUROL, V84, P797, DOI 10.1002/ana.25364
   Fox SH, 2018, MOVEMENT DISORD, V33, P1248, DOI 10.1002/mds.27372
   Hauser RA, 2019, PARKINSONISM RELAT D, V64, P175, DOI 10.1016/j.parkreldis.2019.03.026
   Högl B, 2003, NEUROPSYCHOPHARMACOL, V28, P1866, DOI 10.1038/sj.npp.1300250
   Isaacson S, 2017, MOV DISORD CLIN PRAC, V4, P78, DOI 10.1002/mdc3.12350
   Kelly MJ, 2019, MOVEMENT DISORD, V34, P1174, DOI 10.1002/mds.27783
   Kim YE, 2014, PARKINSONISM RELAT D, V20, P1081, DOI 10.1016/j.parkreldis.2014.03.022
   Matthews H, 2015, J PARKINSON DIS, V5, P533, DOI 10.3233/JPD-150547
   MELAMED E, 1979, ARCH NEUROL-CHICAGO, V36, P308, DOI 10.1001/archneur.1979.00500410086014
   Murata M, 2015, MOVEMENT DISORD, V30, P1343, DOI 10.1002/mds.26286
   Olanow CW, 2013, MOVEMENT DISORD, V28, P1064, DOI 10.1002/mds.25364
   Onozawa R, 2016, J NEUROL SCI, V364, P1, DOI 10.1016/j.jns.2016.02.066
   Pahwa R, 2006, NEUROLOGY, V66, P983, DOI 10.1212/01.wnl.0000215250.82576.87
   Reichmann H, 2015, BASAL GANGLIA, V5, P101, DOI 10.1016/j.baga.2015.09.003
   Rizos A, 2014, PARKINSONISM RELAT D, V20, P1231, DOI 10.1016/j.parkreldis.2014.09.013
   Robin X, 2011, BMC BIOINFORMATICS, V12, P0, DOI 10.1186/1471-2105-12-77
   Schapira AHV, 2011, NEUROLOGY, V77, P767, DOI 10.1212/WNL.0b013e31822affdb
   Seppi K, 2019, MOVEMENT DISORD, V34, P180, DOI 10.1002/mds.27602
   Stacy M, 2005, MOVEMENT DISORD, V20, P726, DOI 10.1002/mds.20383
   Stacy M, 2006, CLIN NEUROPHARMACOL, V29, P312, DOI 10.1097/01.WNF.0000232277.68501.08
   Stocchi F, 2019, EUR J NEUROL, V26, P821, DOI 10.1111/ene.13895
   Stocchi F, 2014, PARKINSONISM RELAT D, V20, P204, DOI 10.1016/j.parkreldis.2013.10.027
   Stocchi F, 2011, EUR J NEUROL, V18, P1373, DOI 10.1111/j.1468-1331.2011.03512.x
   Stocchi F, 2015, EXPERT OPIN PHARMACO, V16, P2231, DOI 10.1517/14656566.2015.1086748
   Trenkwalder C, 2011, MOVEMENT DISORD, V26, P90, DOI 10.1002/mds.23441
NR 34
TC 4
Z9 4
U1 0
U2 3
PU BMC
PI LONDON
PA CAMPUS, 4 CRINAN ST, LONDON N1 9XW, ENGLAND
SN 2047-9158
EI 
J9 TRANSL NEURODEGENER
JI Transl. Neurodegener.
PD JUL 6
PY 2020
VL 9
IS 1
BP 
EP 
DI 10.1186/s40035-020-00208-z
PG 13
WC Neurosciences
SC Neurosciences & Neurology
GA ML9ZO
UT WOS:000549820100001
PM 32624000
DA 2024-02-03
ER

PT J
AU Wade, R
   Pachana, NA
   Dissanayaka, N
AF Wade, Rachael
   Pachana, Nancy A.
   Dissanayaka, Nadeeka
TI Management of Sleep Disturbances in Parkinson's Disease Patients, Carers and the Patient and Carer Dyadic Relationship: A Scoping Review
SO CLINICAL GERONTOLOGIST
LA English
DT Review
DE Carer; Parkinson's disease; sleep disturbances; treatment
ID quality-of-life; cognitive-behavioral therapy; caregiver burden; nonmotor symptoms; disorders; individuals; dysfunction; depression
AB Objectives Sleep disturbances are a debilitating non-motor symptom in Parkinson's disease (PD) and negatively impact patients, their carers and the patient-carer dyadic relationship. This review outlines the phenomenology, as well as factors associated with and treatment of sleep disturbances, in PD patients and their informal carers. Methods The following terms were used in four databases: Parkinson*, sleep* disturbance*, carer*, dyad*, intervention* and treatment*. Results Across the articles reviewed, the frequency of reported sleep disturbances in PD ranged between 60% and 98%. Common sleep problems in PD included insomnia, excessive day time sleepiness, REM sleep behavior disorder (RBD), sleep apnoea, periodic limb movements and sleep attacks. Within dyads, significant correlations were found with depression, anxiety and carer burden relating to night time care in particular. Despite the negative impact of sleep disturbance in PD, the evidence-base for treatment remains limited. Conclusions While addressing individual factors associated with sleep disturbances, it is also important to emphasize the needs arising from the patient-carer dyadic relationship. While a number of non-pharmacological interventions were suggested in the literature, further well-controlled trials are still required. Clinical Implications Multiple approaches are required to reduce sleep disturbances and associated burden in PD.
C1 [Wade, Rachael; Pachana, Nancy A.; Dissanayaka, Nadeeka] Univ Queensland, Sch Psychol, Brisbane, Qld, Australia.
   [Wade, Rachael; Dissanayaka, Nadeeka] Univ Queensland, Fac Med, UQ Ctr Clin Res, Brisbane, Qld, Australia.
   [Dissanayaka, Nadeeka] Royal Brisbane & Womens Hosp, Dept Neurol, Brisbane, Qld, Australia.
C3 University of Queensland; University of Queensland; Royal Brisbane & Women's Hospital
RP Dissanayaka, N (corresponding author), Royal Brisbane & Womans Hosp, Ctr Clin Res, 71-918 UQ, Herston, Qld 4029, Australia.
EM n.dissanayaka@uq.edu.au
CR Aitken D, 2014, J CLIN NEUROSCI, V21, P1359, DOI 10.1016/j.jocn.2013.11.031
   Antonini A, 2013, EXPERT OPIN PHARMACO, V14, P2571, DOI 10.1517/14656566.2013.849692
   Aoun SM, 2013, PALLIATIVE MED, V27, P437, DOI 10.1177/0269216312455729
   Arber S, 2011, J AGING STUD, V25, P155, DOI 10.1016/j.jaging.2010.08.020
   Zea-Sevilla MA, 2014, J NEURAL TRANSM, V121, PS33, DOI 10.1007/s00702-014-1217-z
   Avidan A, 2013, J NEUROPSYCH CLIN N, V25, P319, DOI 10.1176/appi.neuropsych.12070175
   Bhidayasiri R, 2014, J NEURAL TRANSM, V121, PS59, DOI 10.1007/s00702-014-1199-x
   Breen D, 2015, J NEUROL NEUROSUR PS, V86, P0, DOI 10.1136/jnnp-2015-312379.22
   Claassen DO, 2011, NAT SCI SLEEP, V3, P125, DOI 10.2147/NSS.S18897
   Comella CL, 2007, MOVEMENT DISORD, V22, PS367, DOI 10.1002/mds.21682
   Crabb L, 2001, BR J NURS, V10, P42
   Cupidi C, 2012, INT PSYCHOGERIATR, V24, P1827, DOI 10.1017/S1041610212001032
   Deschenes CL, 2009, CURR PSYCHIAT REP, V11, P20, DOI 10.1007/s11920-009-0004-2
   Dissanayaka NNW, 2016, PARKINSONS DIS-US, V2016, P0, DOI 10.1155/2016/7109052
   Drutyte G, 2014, DISABIL REHABIL, V36, P199, DOI 10.3109/09638288.2013.782363
   Economics A., 2007, LIVING PARKINSONS DI, V0, P0
   Gerpen J., 2012, PARKINSONS DIS, V291, P0
   Gregory Pamela, 2012, BR J COMMUNITY NURS, V17, P14
   Gunn DG, 2010, J GERIATR PSYCH NEUR, V23, P131, DOI 10.1177/0891988709358591
   Gustafsson H, 2015, J REHABIL MED, V47, P45, DOI 10.2340/16501977-1884
   Happe S, 2002, AGE AGEING, V31, P349, DOI 10.1093/ageing/31.5.349
   Högl B, 2010, MOVEMENT DISORD, V25, P2704, DOI 10.1002/mds.23190
   Kelly DH, 2012, BMC NEUROL, V12, P0, DOI 10.1186/1471-2377-12-57
   Kluger B., 2009, PARKINSONS DIS, V0, P83
   Kochar J, 2007, J AM GERIATR SOC, V55, P2003, DOI 10.1111/j.1532-5415.2007.01434.x
   Kudlicka A, 2014, INT J GERIATR PSYCH, V29, P68, DOI 10.1002/gps.3970
   Leroi I, 2010, INT J GERIATR PSYCH, V25, P1073, DOI 10.1002/gps.2472
   Lokk J, 2009, CLIN NEUROL NEUROSUR, V111, P583, DOI 10.1016/j.clineuro.2009.05.011
   Maass A, 2013, J NEURAL TRANSM, V120, P565, DOI 10.1007/s00702-013-0966-4
   Martínez-Martín P, 2005, QUAL LIFE RES, V14, P463, DOI 10.1007/s11136-004-6253-y
   Martinez-Martin P, 2012, EXPERT REV PHARM OUT, V12, P221, DOI 10.1586/ERP.11.106
   McLaughlin D, 2011, PALLIATIVE MED, V25, P177, DOI 10.1177/0269216310385604
   McNamara P, 2011, SLEEP DISORDERS PARK, V0, P0
   MENZA MA, 1995, PSYCHOSOMATICS, V36, P262, DOI 10.1016/S0033-3182(95)71665-6
   Monderer R, 2009, CURR NEUROL NEUROSCI, V9, P173, DOI 10.1007/s11910-009-0026-5
   Naismith SL, 2011, MOVEMENT DISORD, V26, P1537, DOI 10.1002/mds.23640
   Naismith SL, 2010, J NEUROPSYCH CLIN N, V22, P384, DOI 10.1176/appi.neuropsych.22.4.384
   Najafi MR, 2013, INT J PREVENTIVE MED, V4, P0
   Neikrug AB, 2013, J CLIN SLEEP MED, V9, P1119, DOI 10.5664/jcsm.3148
   Pal PK, 2004, PARKINSONISM RELAT D, V10, P157, DOI 10.1016/j.parkreldis.2003.11.002
   Pal PK, 1999, PARKINSONISM RELAT D, V5, P1, DOI 10.1016/S1353-8020(99)00011-5
   Partinen M., 2013, SLEEP MED, V14, Pe229, DOI 10.1016/j.sleep.2013.11.552
   Peng HL, 2013, PERSPECT PSYCHIATR C, V49, P135, DOI 10.1111/ppc.12005
   Peters M, 2013, HEALTH QUAL LIFE OUT, V11, P0, DOI 10.1186/1477-7525-11-103
   Peters M, 2011, PARKINSONISM RELAT D, V17, P348, DOI 10.1016/j.parkreldis.2011.02.009
   Politis M, 2008, EXP NEUROL, V214, P112, DOI 10.1016/j.expneurol.2008.07.021
   Romenets SR, 2013, PARKINSONISM RELAT D, V19, P670, DOI 10.1016/j.parkreldis.2013.03.003
   Bruin VMS, 2012, EUR NEUROL, V67, P257, DOI 10.1159/000335078
   Sanyal J, 2015, J NEUROL SCI, V358, P276, DOI 10.1016/j.jns.2015.09.009
   Schenck CH, 1996, NEUROLOGY, V46, P388, DOI 10.1212/WNL.46.2.388
   Schulte EC, 2011, J NEUROL, V258, PS328, DOI 10.1007/s00415-011-5933-0
   Secker DL, 2005, J NEUROL NEUROSUR PS, V76, P491, DOI 10.1136/jnnp.2004.042291
   Smith MC, 1997, J AM GERIATR SOC, V45, P194, DOI 10.1111/j.1532-5415.1997.tb04506.x
   Stavitsky K, 2011, COGN BEHAV NEUROL, V24, P43, DOI 10.1097/WNN.0b013e31821a4a95
   Suddick K, 2010, J NURS HEALTHC CHRON, V2, P292, DOI 10.1111/J.1752-9824.2010.01070.X
   Suzuki K, 2015, CURR NEUROL NEUROSCI, V15, P0, DOI 10.1007/s11910-015-0525-5
   Suzuki K, 2011, PARKINSONS DIS-US, V2011, P0, DOI 10.4061/2011/219056
   Tanji H, 2008, MOVEMENT DISORD, V23, P1843, DOI 10.1002/mds.22089
   Trotti LM, 2014, NEUROTHERAPEUTICS, V11, P68, DOI 10.1007/s13311-013-0236-z
   Videnovic A., 2007, AGING HLTH, V3, P49, DOI 10.2217/1745509X.3.1.49
   Viwattanakulvanid P, 2014, J NEURAL TRANSM, V121, PS15, DOI 10.1007/s00702-014-1200-8
   Yang H, 2012, NURS HEALTH SCI, V14, P458, DOI 10.1111/j.1442-2018.2012.00711.x
   Zhong G, 2013, PLOS ONE, V8, P0, DOI 10.1371/journal.pone.0072661
NR 63
TC 4
Z9 5
U1 1
U2 13
PU ROUTLEDGE JOURNALS, TAYLOR & FRANCIS LTD
PI ABINGDON
PA 2-4 PARK SQUARE, MILTON PARK, ABINGDON OX14 4RN, OXON, ENGLAND
SN 0731-7115
EI 1545-2301
J9 CLIN GERONTOLOGIST
JI Clin. Gerontol.
PD SEP 2
PY 2020
VL 43
IS 5
BP 499
EP 507
DI 10.1080/07317115.2018.1539424
PG 9
WC Geriatrics & Gerontology; Gerontology; Psychiatry
SC Geriatrics & Gerontology; Psychiatry
GA NE3WC
UT WOS:000562528300003
PM 30422081
DA 2024-02-03
ER

PT J
AU Goldman, JG
   Guerra, CM
AF Goldman, Jennifer G.
   Manuel Guerra, Carlos
TI Treatment of Nonmotor Symptoms Associated with Parkinson Disease
SO NEUROLOGIC CLINICS
LA English
DT Article
DE Anxiety; Apathy; Autonomic symptoms; Cognition; Dementia; Depression; Psychosis; Sensory symptoms
ID sleep behavior disorder; impulse control disorders; quality-of-life; neurogenic orthostatic hypotension; clinical diagnostic-criteria; excessive daytime sleepiness; deep brain-stimulation; neuropsychiatric complications; musculoskeletal problems; cognitive impairment
AB Parkinson disease (PD) is well recognized by its motor features of brady-kinesia, tremor, rigidity, and gait and balance difficulties. However, PD is also characterized by a myriad of nonmotor symptoms, which may occur even before motor symptoms, early in the course of disease, and throughout the advancing disease. These nonmotor symptoms span multiple different systems, invoke multiple different neurotransmitters, and require multiple strategies for treatment including pharmacologic and non-pharmacologic interventions and, often, multiple different disciplines. This article discusses symptoms, assessments, and therapeutics for the nonmotor symptoms of PD including those affecting mood, cognition, behavior, sleep, autonomic function, and sensory systems.
C1 [Goldman, Jennifer G.] Shirley Ryan Abil Lab, Parkinsons Dis & Movement Disorders, 355 East Erie St, Chicago, IL 60611 USA.
   [Goldman, Jennifer G.] Northwestern Univ, Feinberg Sch Med, Dept Phys Med, Chicago, IL 60611 USA.
   [Goldman, Jennifer G.] Northwestern Univ, Feinberg Sch Med, Dept Rehabil & Neurol, Chicago, IL 60611 USA.
   [Manuel Guerra, Carlos] PRISMA Adv Care Ctr Parkinsons Movement Disorders, San Luis Potosi, San Luis Potosi, Mexico.
   [Manuel Guerra, Carlos] Autonomous Univ San Luis Potosi, Facutly Psychol, Sierra Cascadas 117,Lomas 4a Secc, San Luis Potosi 78216, San Luis Potosi, Mexico.
C3 Northwestern University; Feinberg School of Medicine; Northwestern University; Feinberg School of Medicine; Universidad Autonoma de San Luis Potosi
RP Goldman, JG (corresponding author), Shirley Ryan Abil Lab, Parkinsons Dis & Movement Disorders, 355 East Erie St, Chicago, IL 60611 USA.; Goldman, JG (corresponding author), Northwestern Univ, Feinberg Sch Med, Dept Phys Med, Chicago, IL 60611 USA.; Goldman, JG (corresponding author), Northwestern Univ, Feinberg Sch Med, Dept Rehabil & Neurol, Chicago, IL 60611 USA.
EM jgoldman02@sralab.org
CR Aarsland D, 2014, MOVEMENT DISORD, V29, P651, DOI 10.1002/mds.25873
   Abbott RD, 2005, NEUROLOGY, V65, P1442, DOI 10.1212/01.wnl.0000183056.89590.0d
   Alvarado-Bolaños A, 2015, J PARKINSON DIS, V5, P541, DOI 10.3233/JPD-150597
   Anang JBM, 2014, NEUROLOGY, V83, P1253, DOI 10.1212/WNL.0000000000000842
   Antosik-Wojcinska A, 2017, J NEUROL SCI, V375, P342, DOI 10.1016/j.jns.2017.02.020
   Armstrong RA, 2008, CLIN EXP OPTOM, V91, P129, DOI 10.1111/j.1444-0938.2007.00211.x
   Armstrong RA, 2017, INT REV NEUROBIOL, V134, P921, DOI 10.1016/bs.irn.2017.04.007
   Arsenijevic VSA, 2014, BMC DERMATOL, V14, P0, DOI 10.1186/1471-5945-14-5
   Barone P, 2010, LANCET NEUROL, V9, P573, DOI 10.1016/S1474-4422(10)70106-X
   Baumann CR, 2019, J NEURAL TRANSM, V126, P863, DOI 10.1007/s00702-019-02039-3
   Berardelli I, 2018, NEUROPSYCH DIS TREAT, V14, P399, DOI 10.2147/NDT.S152221
   Berg D, 2018, MOVEMENT DISORD, V33, P1643, DOI 10.1002/mds.27431
   Biundo R, 2017, MOVEMENT DISORD, V32, P1557, DOI 10.1002/mds.27181
   Blanchet PJ, 2018, PROG NEURO-PSYCHOPH, V87, P200, DOI 10.1016/j.pnpbp.2017.10.010
   Boeve BF, 2013, J CLIN SLEEP MED, V9, P471, DOI 10.5664/jcsm.2670
   Bolitho SJ, 2013, PLOS ONE, V8, P0, DOI 10.1371/journal.pone.0081233
   Bomasang-Layno E, 2015, PARKINSONISM RELAT D, V21, P833, DOI 10.1016/j.parkreldis.2015.04.018
   Bougea A, 2019, ACTA NEUROL BELG, V119, P325, DOI 10.1007/s13760-019-01195-3
   Braak H, 2006, NEUROSCI LETT, V396, P67, DOI 10.1016/j.neulet.2005.11.012
   Breen DP, 2014, JAMA NEUROL, V71, P589, DOI 10.1001/jamaneurol.2014.65
   Broen MPG, 2016, MOVEMENT DISORD, V31, P1125, DOI 10.1002/mds.26643
   Broen MPG, 2012, MOVEMENT DISORD, V27, P480, DOI 10.1002/mds.24054
   Bronner G, 2018, MOV DISORD CLIN PRAC, V5, P6, DOI 10.1002/mdc3.12561
   Bronner Gila, 2015, HANDB CLIN NEUROL, V130, P297, DOI 10.1016/B978-0-444-63247-0.00017-1
   Brown RG, 2011, J NEUROL NEUROSUR PS, V82, P803, DOI 10.1136/jnnp.2010.213652
   Brun L, 2014, CLIN NEUROL NEUROSUR, V127, P93, DOI 10.1016/j.clineuro.2014.10.006
   Burn DJ, 2012, MOVEMENT DISORD, V27, P379, DOI 10.1002/mds.24041
   Chagas MHN, 2017, J PSYCHIATR RES, V90, P40, DOI 10.1016/j.jpsychires.2017.02.010
   Chahine LM, 2013, MOVEMENT DISORD, V28, P1146, DOI 10.1002/mds.25438
   Chaudhuri KR, 2013, PARKINSONISM RELAT D, V19, P660, DOI 10.1016/j.parkreldis.2013.02.018
   Claassen DO, 2017, MOVEMENT DISORD, V32, P1574, DOI 10.1002/mds.27047
   Corvol JC, 2018, NEUROLOGY, V91, PE189, DOI 10.1212/WNL.0000000000005816
   Dalvin LA, 2017, MAYO CLIN PROC, V92, P1070, DOI 10.1016/j.mayocp.2017.03.014
   Dan XJ, 2016, PARKINSONISM RELAT D, V33, P122, DOI 10.1016/j.parkreldis.2016.09.029
   David FJ, 2015, MOVEMENT DISORD, V30, P1657, DOI 10.1002/mds.26291
   De Pablo-Fernandez E, 2017, JAMA NEUROL, V74, P970, DOI 10.1001/jamaneurol.2017.1125
   Deng X, 2015, J NEUROL, V262, P2433, DOI 10.1007/s00415-015-7855-8
   Di Giacopo R, 2012, MOVEMENT DISORD, V27, P559, DOI 10.1002/mds.24909
   Dissanayaka NNW, 2017, CLIN GERONTOLOGIST, V40, P159, DOI 10.1080/07317115.2016.1240131
   Dobkin RD, 2019, INT PSYCHOGERIATR, V31, P1, DOI 10.1017/S1041610219000048
   Dobkin RD, 2019, INT J GERIATR PSYCH, V34, P722, DOI 10.1002/gps.5077
   Duncan GW, 2016, MOVEMENT DISORD, V31, P103, DOI 10.1002/mds.26312
   Emre M, 2007, MOVEMENT DISORD, V22, P1689, DOI 10.1002/mds.21507
   Espay AJ, 2019, J NEUROL SCI, V402, P81, DOI 10.1016/j.jns.2019.05.009
   Espay AJ, 2016, LANCET NEUROL, V15, P954, DOI 10.1016/S1474-4422(16)30079-5
   Fagan ES, 2017, EUR J NEUROL, V24, P561, DOI 10.1111/ene.13258
   Fasano A, 2015, LANCET NEUROL, V14, P625, DOI 10.1016/S1474-4422(15)00007-1
   Fejer R, 2012, CHIROPR MAN THER, V20, P0, DOI 10.1186/2045-709X-20-31
   Fénelon G, 2010, MOVEMENT DISORD, V25, P763, DOI 10.1002/mds.22839
   Fengler S, 2017, MOVEMENT DISORD, V32, P1655, DOI 10.1002/mds.27135
   Fereshtehnejad SM, 2017, CURR NEUROL NEUROSCI, V17, P0, DOI 10.1007/s11910-017-0738-x
   Fernandez HH, 2008, MOVEMENT DISORD, V23, P484, DOI 10.1002/mds.21875
   Ferrucci R, 2016, J NEUROL SCI, V369, P5, DOI 10.1016/j.jns.2016.07.058
   Findley L, 2002, MOVEMENT DISORD, V17, P60
   Folle AD, 2019, PARKINSONISM RELAT D, V62, P105, DOI 10.1016/j.parkreldis.2019.01.018
   Forsaa EB, 2010, ARCH NEUROL-CHICAGO, V67, P996, DOI 10.1001/archneurol.2010.166
   Garcia-Ruiz PJ, 2014, J NEUROL NEUROSUR PS, V85, P841, DOI 10.1136/jnnp-2013-306787
   Giannantoni A, 2011, J UROLOGY, V186, P960, DOI 10.1016/j.juro.2011.04.071
   Gibbons CH, 2017, J NEUROL, V264, P1567, DOI 10.1007/s00415-016-8375-x
   Girard R, 2019, BRAIN, V142, P146, DOI 10.1093/brain/awy298
   Goldman JG, 2018, MOVEMENT DISORD, V33, P503, DOI 10.1002/mds.27323
   Goldman JG, 2014, CURR OPIN NEUROL, V27, P434, DOI 10.1097/WCO.0000000000000112
   Gonzalez-Latapi P, 2019, CURR NEUROL NEUROSCI, V19, P0, DOI 10.1007/s11910-019-0965-4
   Goodarzi Z, 2016, NEUROLOGY, V87, P426, DOI 10.1212/WNL.0000000000002898
   Gratwicke J, 2015, BRAIN, V138, P1454, DOI 10.1093/brain/awv104
   Hanagasi HA, 2017, J NEUROL SCI, V374, P26, DOI 10.1016/j.jns.2017.01.012
   Hazamy AA, 2017, BRAIN COGNITION, V113, P23, DOI 10.1016/j.bandc.2017.01.002
   Heintz-Buschart A, 2018, MOVEMENT DISORD, V33, P88, DOI 10.1002/mds.27105
   Högl B, 2018, NAT REV NEUROL, V14, P40, DOI 10.1038/nrneurol.2017.157
   Humbert M, 2017, NPJ PARKINSONS DIS, V3, P0, DOI 10.1038/s41531-017-0027-z
   Hurt CS, 2019, PARKINSONISM RELAT D, V64, P220, DOI 10.1016/j.parkreldis.2019.04.014
   Jaywant A, 2016, NEUROPSYCHOLOGY, V30, P720, DOI 10.1037/neu0000276
   Jost WH, 2019, EXPERT OPIN PHARMACO, V20, P1847, DOI 10.1080/14656566.2019.1639672
   Jost WH, 2010, NEURODEGENER DIS, V7, P341, DOI 10.1159/000314573
   Kalf JG, 2012, PARKINSONISM RELAT D, V18, P311, DOI 10.1016/j.parkreldis.2011.11.006
   Karakoc M, 2016, NEUROL SCI, V37, P1987, DOI 10.1007/s10072-016-2708-5
   Kasemsuk C, 2017, J NEUROL SCI, V374, P63, DOI 10.1016/j.jns.2017.01.019
   Kaufmann H, 2016, J AM SOC HYPERTENS, V10, P819, DOI 10.1016/j.jash.2016.07.009
   Kim A, 2018, PARKINSONISM RELAT D, V54, P79, DOI 10.1016/j.parkreldis.2018.04.020
   Kim YE, 2018, J MOV DISORD, V11, P133, DOI 10.14802/jmd.18022
   Kim YE, 2013, PARKINSONISM RELAT D, V19, P666, DOI 10.1016/j.parkreldis.2013.03.002
   Knie B, 2011, CNS DRUGS, V25, P203, DOI 10.2165/11539720-000000000-00000
   Knudsen K, 2017, MOVEMENT DISORD, V32, P94, DOI 10.1002/mds.26866
   Konno T, 2017, INT REV NEUROBIOL, V133, P259, DOI 10.1016/bs.im.2017.05.020
   Li SY, 2017, NEUROSCI BULL, V33, P62, DOI 10.1007/s12264-016-0089-7
   Lim EW, 2017, INT REV NEUROBIOL, V133, P111, DOI 10.1016/bs.irn.2017.05.029
   Litvan I, 2012, MOVEMENT DISORD, V27, P349, DOI 10.1002/mds.24893
   Mamikonyan E, 2008, MOVEMENT DISORD, V23, P75, DOI 10.1002/mds.21770
   Mantovani S, 2018, J SLEEP RES, V27, P0, DOI 10.1111/jsr.12673
   Marras C, 2016, MOVEMENT DISORD, V31, P1095, DOI 10.1002/mds.26510
   Marras C, 2014, MOVEMENT DISORD, V29, P584, DOI 10.1002/mds.25874
   Martinez-Horta S, 2019, J NEURAL TRANSM, V126, P897, DOI 10.1007/s00702-019-02003-1
   Martínez-Martín P, 2006, REV NEUROLOGIA, V43, P577, DOI 10.33588/rn.4310.2006307
   Martinez-Martin P, 2015, PARKINSONISM RELAT D, V21, P629, DOI 10.1016/j.parkreldis.2015.03.024
   McDonald C, 2017, PARKINSONISM RELAT D, V35, P8, DOI 10.1016/j.parkreldis.2016.10.024
   Menza M, 2009, NEUROLOGY, V72, P886, DOI 10.1212/01.wnl.0000336340.89821.b3
   Metta V, 2017, INT REV NEUROBIOL, V134, P877, DOI 10.1016/bs.im.2017.05.034
   Mitterling T, 2015, SLEEP MED, V16, P1252, DOI 10.1016/j.sleep.2015.05.028
   Mock S, 2016, NEUROMODULATION, V19, P717, DOI 10.1111/ner.12446
   Nagy A, 2019, J NEURAL TRANSM, V126, P889, DOI 10.1007/s00702-019-02019-7
   Narozanska E, 2014, CLIN NEUROPHARMACOL, V37, P96, DOI 10.1097/WNF.0000000000000037
   Nolano M, 2017, NEUROLOGY, V89, P776, DOI 10.1212/WNL.0000000000004274
   Oh YS, 2013, NEUROL SCI, V34, P557, DOI 10.1007/s10072-012-1176-9
   Ondo WG, 2012, NEUROLOGY, V78, P1650, DOI 10.1212/WNL.0b013e3182574f28
   Ondo WG, 2012, PARKINSONISM RELAT D, V18, P619, DOI 10.1016/j.parkreldis.2012.01.001
   Ozturk EA, 2018, CLIN NEUROL NEUROSUR, V164, P190, DOI 10.1016/j.clineuro.2017.12.011
   Pagonabarraga J, 2016, MOVEMENT DISORD, V31, P45, DOI 10.1002/mds.26432
   Pagonabarraga J, 2015, LANCET NEUROL, V14, P518, DOI 10.1016/S1474-4422(15)00019-8
   Picillo M, 2019, EUR J NEUROL, V26, P1327, DOI 10.1111/ene.13983
   Pierantozzi M, 2016, SLEEP MED, V21, P140, DOI 10.1016/j.sleep.2016.01.016
   Poewe W, 2017, NAT REV DIS PRIMERS, V3, P0, DOI 10.1038/nrdp.2017.13
   Porter B, 2008, EUR J NEUROL, V15, P50
   Postuma RB, 2017, NEUROLOGY, V89, P310, DOI 10.1212/WNL.0000000000004163
   Postuma RB, 2015, MOVEMENT DISORD, V30, P1591, DOI 10.1002/mds.26424
   Postuma RB, 2013, MOVEMENT DISORD, V28, P597, DOI 10.1002/mds.25445
   Prediger RDS, 2012, NEUROPHARMACOLOGY, V62, P115, DOI 10.1016/j.neuropharm.2011.08.039
   Radder DLM, 2019, EXPERT REV NEUROTHER, V19, P145, DOI 10.1080/14737175.2019.1561285
   Radder DLM, 2017, INT J NEUROSCI, V127, P930, DOI 10.1080/00207454.2016.1275617
   Reijnders JSAM, 2010, MOVEMENT DISORD, V25, P2318, DOI 10.1002/mds.23268
   Ryan M, 2019, EXPERT OPIN PHARMACO, V20, P1351, DOI 10.1080/14656566.2019.1612877
   Sakakibara R, 2015, J AM GERIATR SOC, V63, P399, DOI 10.1111/jgs.13279
   Sariahmetoglu H, 2014, CLIN NEUROPHYSIOL, V125, P2436, DOI 10.1016/j.clinph.2014.03.024
   Schenck CH, 2002, SLEEP, V25, P120, DOI 10.1093/sleep/25.2.120
   Schrag A, 2017, INT REV NEUROBIOL, V133, P623, DOI 10.1016/bs.im.2017.05.024
   Seibert TM, 2012, RADIOLOGY, V263, P226, DOI 10.1148/radiol.12111280
   Seppi K, 2019, MOVEMENT DISORD, V34, P180, DOI 10.1002/mds.27602
   Sharabi Y, 2011, J NEUROL SCI, V310, P123, DOI 10.1016/j.jns.2011.06.047
   Sharma JC, 2017, INT REV NEUROBIOL, V134, P891, DOI 10.1016/bs.im.2017.04.011
   Skorvanek M, 2018, MOVEMENT DISORD, V33, P208, DOI 10.1002/mds.27233
   Skorvanek M, 2017, MOV DISORD CLIN PRAC, V4, P21, DOI 10.1002/mdc3.12425
   Sobreira-Neto MA, 2020, J GERIATR PSYCH NEUR, V33, P22, DOI 10.1177/0891988719856687
   Stankovic I, 2019, PARKINSONISM RELAT D, V66, P74, DOI 10.1016/j.parkreldis.2019.07.008
   STARKSTEIN SE, 1992, J NEUROPSYCH CLIN N, V4, P134
   Stiasny-Kolster K, 2007, MOVEMENT DISORD, V22, P2386, DOI 10.1002/mds.21740
   Strano S, 2016, J NEUROL SCI, V370, P251, DOI 10.1016/j.jns.2016.09.036
   Sun L, 2014, EUR J MED RES, V19, P0, DOI 10.1186/2047-783X-19-29
   Sung HY, 2014, J MOV DISORD, V7, P7, DOI 10.14802/jmd.14002
   Suttrup I, 2016, DYSPHAGIA, V31, P24, DOI 10.1007/s00455-015-9671-9
   Suzuki K, 2017, J NEUROL NEUROSUR PS, V88, P953, DOI 10.1136/jnnp-2017-316136
   Svensson E, 2016, PARKINSONISM RELAT D, V28, P18, DOI 10.1016/j.parkreldis.2016.05.016
   Swalwell C, 2018, INT PSYCHOGERIATR, V30, P1783, DOI 10.1017/S1041610218000340
   Taylor J, 2016, AM J GERIAT PSYCHIAT, V24, P1171, DOI 10.1016/j.jagp.2016.08.017
   Tholfsen LK, 2015, NEUROLOGY, V85, P162, DOI 10.1212/WNL.0000000000001737
   Thomsen TR, 2008, J NEUROL NEUROSUR PS, V79, P1413, DOI 10.1136/jnnp.2008.153163
   Titova N, 2017, INT REV NEUROBIOL, V133, P63, DOI 10.1016/bs.im.2017.05.018
   Tramonti F, 2019, PSYCHOL HEALTH MED, V24, P27, DOI 10.1080/13548506.2018.1510131
   Trenkwalder C, 2011, MOVEMENT DISORD, V26, P644, DOI 10.1002/mds.23476
   Umehara T, 2016, J NEURAL TRANSM, V123, P1331, DOI 10.1007/s00702-016-1594-6
   van Wamelen DJ, 2019, PARKINSONISM RELAT D, V63, P73, DOI 10.1016/j.parkreldis.2019.02.041
   Videnovic A, 2018, CURR NEUROL NEUROSCI, V18, P0, DOI 10.1007/s11910-018-0838-2
   Videnovic A, 2017, JAMA NEUROL, V74, P411, DOI 10.1001/jamaneurol.2016.5192
   Voon V, 2011, ANN NEUROL, V69, P986, DOI 10.1002/ana.22356
   Voss T, 2013, PARKINSONISM RELAT D, V19, P295, DOI 10.1016/j.parkreldis.2012.10.022
   Weil RS, 2016, BRAIN, V139, P2827, DOI 10.1093/brain/aww175
   Weintraub D, 2018, MOVEMENT DISORD, V33, P511, DOI 10.1002/mds.27330
   Weintraub D, 2017, INT REV NEUROBIOL, V133, P679, DOI 10.1016/bs.irn.2017.04.006
   Weintraub D, 2013, NEUROLOGY, V80, P176, DOI 10.1212/WNL.0b013e31827b915c
   Williams-Gray CH, 2013, J NEUROL NEUROSUR PS, V84, P1258, DOI 10.1136/jnnp-2013-305277
   Won JH, 2019, PLOS ONE, V14, P0, DOI 10.1371/journal.pone.0211699
   Wuthrich VM, 2019, CLIN GERONTOLOGIST, V42, P444, DOI 10.1080/07317115.2019.1580811
   Xiang YQ, 2019, FRONT NEUROL, V10, P0, DOI 10.3389/fneur.2019.00121
   Yang H, 2012, NURS HEALTH SCI, V14, P458, DOI 10.1111/j.1442-2018.2012.00711.x
   Yu XX, 2017, J NEUROL SCI, V374, P53, DOI 10.1016/j.jns.2016.12.070
   Zesiewicz TA, 2015, PARKINSONISM RELAT D, V21, P514, DOI 10.1016/j.parkreldis.2015.02.025
   Zhang J, 2017, BMC NEUROL, V17, P0, DOI 10.1186/s12883-017-0795-4
   Zhu MX, 2016, J NEUROSCI RES, V94, P685, DOI 10.1002/jnr.23729
   Zhuo CJ, 2017, MEDICINE, V96, P0, DOI 10.1097/MD.0000000000006698
NR 167
TC 16
Z9 18
U1 0
U2 14
PU W B SAUNDERS CO-ELSEVIER INC
PI PHILADELPHIA
PA 1600 JOHN F KENNEDY BOULEVARD, STE 1800, PHILADELPHIA, PA 19103-2899 USA
SN 0733-8619
EI 1557-9875
J9 NEUROL CLIN
JI Neurol. Clin.
PD MAY 15
PY 2020
VL 38
IS 2
BP 269
EP 292
DI 10.1016/j.ncl.2019.12.003
PG 24
WC Clinical Neurology; Neurosciences
SC Neurosciences & Neurology
GA LD1HL
UT WOS:000525782800004
PM 32279710
DA 2024-02-03
ER

PT J
AU Park, KW
   Jo, S
   Lee, SH
   Hwang, YS
   Lee, D
   Ryu, HS
   Chung, SJ
AF Park, Kye Won
   Jo, Sungyang
   Lee, Seung Hyun
   Hwang, Yun Su
   Lee, Dagyo
   Ryu, Ho-Sung
   Chung, Sun Ju
TI Therapeutic Effect of Levodopa/Carbidopa/Entacapone on Sleep Disturbance in Patients with Parkinson's Disease
SO JOURNAL OF MOVEMENT DISORDERS
LA English
DT Article
DE Levodopa; Parkinson's disease; Sleep wake disorders
ID daytime sleepiness; behavior disorder; levodopa; scale
AB Objective To investigate the efficacy of levodopa/carbidopa/entacapone (LCE) at bedtime for treating sleep disturbance in patients with Parkinsons disease (PD) with motor fluctuations. Methods Participants included 128 PD patients with motor fluctuations. All patients were assessed for motor, nonmotor, and sleep-specific symptoms using the United Parkinson's Disease Rating Scale (UPDRS), the Korean version of the Nonmotor Symptom Scale, the Parkinson's Disease Sleep Scale (PDSS), the Epworth Sleepiness Scale, and the Rapid Eye Movement Sleep Behavior Disorder Screening Questionnaire (RBDSQ). We compared the baseline characteristics of patients with sleep disturbance (PDSS score < 120) and those without sleep disturbance (PDSS score >= 120). Thirty-nine patients with sleep disturbance who agreed to take LCE at bedtime completed 3-month follow-ups. We analyzed changes in the scores of motor, nonmotor, and sleep symptom scales over the 3 months. Results PD patients with sleep disturbance were at more advanced disease stages and had more severe motor, nonmotor, and sleep symptoms than those without sleep disturbance. Patients who took LCE at night showed improvements in motor (UPDRS part III, p = 0.007) and sleep symptoms (total PDSS, p < 0.001). Sleep features that benefitted from LCE included not only nocturnal motor components but also insomnia (PDSS items 2 and 3, p = 0.005 and p < 0.001) and rapid eye movement behavior disorder (PDSS item 6, p = 0.002; and RBDSQ, p < 0.001). Conclusion The use of LCE at bedtime may be a useful treatment for sleep disturbance in advanced PD patients with motor fluctuations.
C1 [Park, Kye Won; Jo, Sungyang; Lee, Seung Hyun; Hwang, Yun Su; Lee, Dagyo; Chung, Sun Ju] Univ Ulsan, Asan Med Ctr, Coll Med, Dept Neurol, 88 Olympio Ro 43 Gil, Seoul, South Korea.
   [Ryu, Ho-Sung] Kyungpook Natl Univ Hosp, Dept Neurol, Daegu, South Korea.
C3 University of Ulsan; Asan Medical Center; Kyungpook National University; Kyungpook National University Hospital
RP Chung, SJ (corresponding author), Univ Ulsan, Asan Med Ctr, Coll Med, Dept Neurol, 88 Olympio Ro 43 Gil, Seoul, South Korea.
EM sjchung@amo.seoul.kr
FU Novartis Korea Ltd. [CELC200DKR04T]
CR Barone P, 2004, NEUROLOGY, V63, PS35, DOI 10.1212/WNL.63.8_suppl_3.S35
   Chaudhuri KR, 2002, J NEUROL NEUROSUR PS, V73, P629, DOI 10.1136/jnnp.73.6.629
   Comella CL, 2007, MOVEMENT DISORD, V22, PS367, DOI 10.1002/mds.21682
   De Pablo-Fernández E, 2018, JAMA NEUROL, V75, P1008, DOI 10.1001/jamaneurol.2018.0640
   Iyer V, 2019, NPJ PARKINSONS DIS, V5, P0, DOI 10.1038/s41531-019-0096-2
   Jung I.K., 1998, J KOREAN NEUROPSYCHI, V37, P340
   Kay DB, 2018, BRAIN BEHAV, V8, P0, DOI 10.1002/brb3.967
   Kim JI, 2016, J MOV DISORD, V9, P152, DOI 10.14802/jmd.16020
   Koh SB, 2012, J CLIN NEUROL, V8, P276, DOI 10.3988/jcn.2012.8.4.276
   Korshunov KS, 2017, FRONT CELL NEUROSCI, V11, P0, DOI 10.3389/fncel.2017.00091
   Loddo G, 2017, FRONT NEUROL, V8, P0, DOI 10.3389/fneur.2017.00042
   Patke A, 2020, NAT REV MOL CELL BIO, V21, P67, DOI 10.1038/s41580-019-0179-2
   Rodrigues TM, 2016, PARKINSONISM RELAT D, V27, P25, DOI 10.1016/j.parkreldis.2016.03.002
   Smith MC, 1997, J AM GERIATR SOC, V45, P194, DOI 10.1111/j.1532-5415.1997.tb04506.x
   Stocchi F, 1998, J NEUROL, V245, PS15, DOI 10.1007/PL00007731
   Tan A, 1996, MOVEMENT DISORD, V11, P214, DOI 10.1002/mds.870110216
   Verbaan D, 2008, MOVEMENT DISORD, V23, P35, DOI 10.1002/mds.21727
   Videnovic A, 2016, MOVEMENT DISORD, V31, P260, DOI 10.1002/mds.26509
   Videnovic A, 2013, EXP NEUROL, V243, P45, DOI 10.1016/j.expneurol.2012.08.018
   Wailke S, 2011, EUR J NEUROL, V18, P590, DOI 10.1111/j.1468-1331.2010.03213.x
   Xue F, 2018, J CLIN NEUROSCI, V54, P96, DOI 10.1016/j.jocn.2018.06.016
   Yamauchi K, 2003, GEN HOSP PSYCHIAT, V25, P140, DOI 10.1016/S0163-8343(03)00003-3
NR 22
TC 8
Z9 10
U1 0
U2 2
PU KOREAN MOVEMENT DISORDERS SOC
PI SEOUL
PA 2011 MAPO HANWHA OBELISK, 555, DOHWA-DONG, MAPO-GU, SEOUL, 04167, SOUTH KOREA
SN 2005-940X
EI 2093-4939
J9 J MOV DISORD
JI J. Mov. Disord.
PD SEP 15
PY 2020
VL 13
IS 3
BP 205
EP 212
DI 10.14802/jmd.20055
PG 8
WC Clinical Neurology
SC Neurosciences & Neurology
GA NX2BX
UT WOS:000575521300004
PM 32894900
DA 2024-02-03
ER

PT J
AU Zhu, MJ
   Zhang, YH
   Pan, JF
   Fu, CY
   Wang, YQ
AF Zhu, Mingjin
   Zhang, Yonghua
   Pan, Jiafei
   Fu, Changyong
   Wang, Yaqun
TI Effect of simplified Tai Chi exercise on relieving symptoms of patients with mild to moderate Parkinson's disease
SO JOURNAL OF SPORTS MEDICINE AND PHYSICAL FITNESS
LA English
DT Article
DE Parkinson disease; Tai Ji; Exercise; Therapeutics
ID quality-of-life; cognitive impairment; nonmotor symptoms; sleep quality; older-adults; depression; motor; balance; improves; anxiety
AB BACKGROUND: Tai Chi, a kind of physical exercise, may act as a non-pharmacologic approach to reducing the symptoms of Parkinson's disease. This study was conducted to investigate the effect of simplified Tai Chi training plus routine exercise on motor and non-motor symptoms in patients with mild to moderate Parkinson's disease in comparison with routine exercise regimen alone. METHODS: Forty-one outpatients and inpatients with Parkinson's disease (PD) were randomized into Tai Chi group (N.=19) and routine exercise group as control group (N.=22) for 12 weeks. The Tai Chi group included both Tai Chi traning and routine exercise. Motor and non-motor functions were assessed. Motor function was evaluated by Unified Parkinson's Disease Rating Scale part III (UPDRS-III) and Berg Balance Scale (BBS). The non-motor symptoms like quality of life, sleep quality, depression and anxiety state, cognitive function were assessed by Parkinson's Disease Questionnaire-39 (PDQ-39), Parkinson's Disease Sleep Scale (PDSS), Hamilton Depression Scale (HAMD), Hamilton Anxiety Scale (HAMA), Montreal Cognitive Assessment (MOCA) respectively. RESULTS: After 12 weeks of intervention, participants in both Tai Chi and routine exercise groups gained effects in UPDRS-III, BBS, PDQ-39, PDSS and HAMD compared to the baseline. However, significant improvements between Tai Chi group and routine exercise group were only found in PDSS (P=0.029) and MoCA (P=0.024). CONCLUSIONS: Tai Chi training plus routine exercise might therefore be an ideal alternative non-pharmacological approach for the motor and non-motor symptoms of PD patients, and especially be more useful for the improvement of sleep quality and cognitive function in Parkinson's disease compared with routine exercise regimen alone.
C1 [Zhu, Mingjin; Pan, Jiafei; Wang, Yaqun] Zhejiang Chinese Med Univ, Tongde Hosp Zhejiang Prov, Dept Rehabil Med, Hanghzou, Peoples R China.
   [Zhu, Mingjin; Zhang, Yonghua] Zhejiang Chinese Med Univ, Sch Med 4, Hanghzou, Peoples R China.
   [Zhang, Yonghua] Zhejiang Chinese Med Univ, Hanghzou Hosp Tradit Chinese Med, Hanghzou, Peoples R China.
   [Pan, Jiafei] Zhejiang Chinese Med Univ, Sch Med 1, Hanghzou, Peoples R China.
   [Fu, Changyong] Zhejiang Chinese Med Univ, Tongde Hosp Zhejiang Prov, Dept Neurol, Hanghzou, Peoples R China.
C3 Zhejiang Chinese Medical University; Zhejiang Chinese Medical University; Zhejiang Chinese Medical University; Zhejiang Chinese Medical University; Zhejiang Chinese Medical University
RP Wang, YQ (corresponding author), Zhejiang Chinese Med Univ, Tongde Hosp Zhejiang Prov, Dept Rehabil Med, 234 Gucui Rd, Hangzhou 310012, Peoples R China.
EM dr_yqwang@zemu.edu.cn
FU project of Science Technology Department of Zhejiang Province [2015C33156]
CR Aarsland D, 2010, NEUROLOGY, V75, P1062, DOI 10.1212/WNL.0b013e3181f39d0e
   Allen NE, 2011, MOVEMENT DISORD, V26, P1605, DOI 10.1002/mds.23790
   Antonini A, 2012, J NEUROL, V259, P2621, DOI 10.1007/s00415-012-6557-8
   Bryant MS, 2014, DISABIL REHABIL, V36, P744, DOI 10.3109/09638288.2013.814722
   Canning CG, 2012, CLIN REHABIL, V26, P817, DOI 10.1177/0269215511432652
   Carek PJ, 2011, INT J PSYCHIAT MED, V41, P15, DOI 10.2190/PM.41.1.c
   Chaudhuri KR, 2011, PARKINSONISM RELAT D, V17, P717, DOI 10.1016/j.parkreldis.2011.02.018
   Connolly BS, 2014, JAMA-J AM MED ASSOC, V311, P1670, DOI 10.1001/jama.2014.3654
   Cui SS, 2017, BMC GERIATR, V17, P0, DOI 10.1186/s12877-017-0666-2
   Cwiekala-Lewis KJ, 2017, J BODYW MOV THER, V21, P414, DOI 10.1016/j.jbmt.2016.06.007
   Dogan B, 2019, PSYCHOGERIATRICS, V19, P73, DOI 10.1111/psyg.12366
   Elkins M, 2015, J PHYSIOTHER, V61, P44, DOI 10.1016/j.jphys.2014.11.008
   Erro R, 2016, EUR J NEUROL, V23, P1673, DOI 10.1111/ene.13106
   Fahn S, 1987, RECENT DEV PARKINSON, V2, P153, DOI 10.1016/S1779-0123(06)74622-8
   Falup-Pecurariu C, 2017, INT REV NEUROBIOL, V133, P719, DOI 10.1016/bs.im.2017.05.033
   Frazzitta G, 2013, AM J PHYS MED REHAB, V92, P523, DOI 10.1097/PHM.0b013e31828cd254
   Goldman JG, 2015, MOVEMENT DISORD, V30, P1471, DOI 10.1002/mds.26352
   Haehner A, 2009, PARKINSONISM RELAT D, V15, P490, DOI 10.1016/j.parkreldis.2008.12.005
   Irwin MR, 2008, SLEEP, V31, P1001
   Irwin MR, 2014, SLEEP, V37, P1543, DOI 10.5665/sleep.4008
   Kalia LV, 2015, LANCET, V386, P896, DOI 10.1016/S0140-6736(14)61393-3
   King LA, 2012, PARKINSONS DIS-US, V2012, P0, DOI 10.1155/2012/375419
   Li FZ, 2007, J AGING PHYS ACTIV, V15, P139, DOI 10.1123/japa.15.2.139
   Li FZ, 2012, NEW ENGL J MED, V366, P511, DOI 10.1056/NEJMoa1107911
   Nguyen MH, 2012, CLIN INTERV AGING, V7, P185, DOI 10.2147/CIA.S32600
   Nocera Joe R, 2013, J YOGA PHYS THER, V3, P0, DOI 10.4172/2157-7595.1000137
   Petzinger GM, 2013, LANCET NEUROL, V12, P716, DOI 10.1016/S1474-4422(13)70123-6
   Pfeiffer RF, 2016, PARKINSONISM RELAT D, V22, PS119, DOI 10.1016/j.parkreldis.2015.09.004
   Ramaswamy Bhanu, 2018, PRACT NEUROL, V18, P399, DOI 10.1136/practneurol-2018-001930
   Rodrigues JP, 2007, MOVEMENT DISORD, V22, P1866, DOI 10.1002/mds.21427
   Rutten S, 2015, PARKINSONISM RELAT D, V21, P189, DOI 10.1016/j.parkreldis.2014.11.019
   Schapira AHV, 2017, NAT REV NEUROSCI, V18, P435, DOI 10.1038/nrn.2017.62
   Schrag A, 2017, INT REV NEUROBIOL, V133, P623, DOI 10.1016/bs.im.2017.05.024
   Stocchi F, 2017, INT REV NEUROBIOL, V134, P811, DOI 10.1016/bs.irn.2017.06.003
   Suzuki K, 2007, MOVEMENT DISORD, V22, P1245, DOI 10.1002/mds.21257
   van der Kolk NM, 2013, MOVEMENT DISORD, V28, P1587, DOI 10.1002/mds.25658
   Wang G, 2008, J NEUROL SCI, V271, P153, DOI 10.1016/j.jns.2008.04.008
   Wang YX, 2017, BRAIN BEHAV, V7, P0, DOI 10.1002/brb3.719
   Williams-Gray CH, 2013, J NEUROL NEUROSUR PS, V84, P1258, DOI 10.1136/jnnp-2013-305277
   Wu PL, 2017, PLOS ONE, V12, P0, DOI 10.1371/journal.pone.0181515
   Xue F, 2018, J CLIN NEUROSCI, V54, P96, DOI 10.1016/j.jocn.2018.06.016
   Yang JH, 2017, PARKINSONS DIS-US, V2017, P0, DOI 10.1155/2017/8562867
   Yu AP, 2018, AM J CHINESE MED, V46, P231, DOI 10.1142/S0192415X18500131
   Zhu SC, 2018, COMPLEMENT THER MED, V39, P36, DOI 10.1016/j.ctim.2018.05.007
   Zigmond Michael J, 2014, PARKINSONISM RELAT DISORD, V20 Suppl 1, PS123, DOI 10.1016/S1353-8020(13)70030-0
NR 45
TC 19
Z9 21
U1 11
U2 87
PU EDIZIONI MINERVA MEDICA
PI TURIN
PA CORSO BRAMANTE 83-85 INT JOURNALS DEPT., 10126 TURIN, ITALY
SN 0022-4707
EI 1827-1928
J9 J SPORT MED PHYS FIT
JI J. Sports Med. Phys. Fit.
PD FEB 15
PY 2020
VL 60
IS 2
BP 282
EP 288
DI 10.23736/S0022-4707.19.10104-1
PG 7
WC Sport Sciences
SC Sport Sciences
GA LV4VX
UT WOS:000538435900015
PM 31665879
DA 2024-02-03
ER

PT J
AU Crown, LM
   Bartlett, MJ
   Wiegand, JPL
   Eby, AJ
   Monroe, EJ
   Gies, K
   Wohlford, L
   Fell, MJ
   Falk, T
   Cowen, SL
AF Crown, Lindsey M.
   Bartlett, Mitchell J.
   Wiegand, Jean-Paul L.
   Eby, Allison J.
   Monroe, Emily J.
   Gies, Kathleen
   Wohlford, Luke
   Fell, Matthew J.
   Falk, Torsten
   Cowen, Stephen L.
TI Sleep Spindles and Fragmented Sleep as Prodromal Markers in a Preclinical Model of LRRK2-G2019S Parkinson's Disease
SO FRONTIERS IN NEUROLOGY
LA English
DT Article
DE Parkinson's disease; prodromal; LRRK2; sleep spindles; sleep fragmentation; EEG; biomarker
ID behavior disorder; motor; cognition
AB Sleep disturbances co-occur with and precede the onset of motor symptoms in Parkinson's disease (PD). We evaluated sleep fragmentation and thalamocortical sleep spindles in mice expressing the p.G2019S mutation of the leucine-rich repeat kinase 2 (LRRK2) gene, one of the most common genetic forms of PD. Thalamocortical sleep spindles are oscillatory events that occur during slow-wave sleep that are involved in memory consolidation. We acquired data from electrocorticography, sleep behavioral measures, and a rotarod-based motor enrichment task in 28 LRRK2-G2019S knock-in mice and 27 wild-type controls (8-10 month-old males). Sleep was more fragmented in LRRK2-G2019S mice; sleep bouts were shorter and more numerous, even though total sleep time was similar to controls. LRRK2-G2019S animals expressed more sleep spindles, and individual spindles were longer in duration than in controls. We then chronically administered the LRRK2-inhibitor MLi-2 in-diet to n = 12 LRRK2-G2019S and n = 15 wild-type mice for a within-subject analysis of the effects of kinase inhibition on sleep behavior and physiology. Treatment with MLi-2 did not impact these measures. The data indicate that the LRRK2-G2019S mutation could lead to reduced sleep quality and altered sleep spindle physiology. This suggests that sleep spindles in LRRK2-G2019S animals could serve as biomarkers for underlying alterations in sleep networks resulting from the LRRK2-G2019S mutation, and further evaluation in human LRRK2-G2019S carriers is therefore warranted.
C1 [Crown, Lindsey M.; Gies, Kathleen; Cowen, Stephen L.] Univ Arizona, Dept Psychol, Tucson, AZ 85721 USA.
   [Bartlett, Mitchell J.; Falk, Torsten] Univ Arizona, Dept Neurol, Tucson, AZ USA.
   [Bartlett, Mitchell J.; Falk, Torsten] Univ Arizona, Dept Pharmacol, Tucson, AZ USA.
   [Wiegand, Jean-Paul L.; Cowen, Stephen L.] Univ Arizona, Grad Interdisciplinary Program Neurosci, Tucson, AZ 85721 USA.
   [Eby, Allison J.] Univ Arizona, Dept Physiol, Tucson, AZ USA.
   [Monroe, Emily J.] Univ Arizona, Dept Biomed Engn, Tucson, AZ USA.
   [Wohlford, Luke] Univ Arizona, Coll Med, Tucson, AZ USA.
   [Fell, Matthew J.] Merck & Co Inc, Boston, MA USA.
C3 University of Arizona; University of Arizona; University of Arizona; University of Arizona; University of Arizona; University of Arizona; University of Arizona; Merck & Company
RP Cowen, SL (corresponding author), Univ Arizona, Dept Psychol, Tucson, AZ 85721 USA.; Cowen, SL (corresponding author), Univ Arizona, Grad Interdisciplinary Program Neurosci, Tucson, AZ 85721 USA.
EM scowen@email.arizona.edu
FU Michael J. Fox Foundation [11014.01]
CR Beccano-Kelly DA, 2014, FRONT CELL NEUROSCI, V8, P0, DOI 10.3389/fncel.2014.00301
   Bencheikh BOA, 2018, PARKINSONISM RELAT D, V52, P98, DOI 10.1016/j.parkreldis.2018.03.019
   Bonnet AM, 2013, GERIATR PSYCHOL NEUR, V11, P295, DOI 10.1684/pnv.2013.0423
   Bonnet AM, 2012, PARKINSONS DIS-US, V2012, P0, DOI 10.1155/2012/198316
   Born J, 2012, PSYCHOL RES-PSYCH FO, V76, P192, DOI 10.1007/s00426-011-0335-6
   Christensen JAE, 2015, FRONT HUM NEUROSCI, V9, P0, DOI 10.3389/fnhum.2015.00233
   Christensen JAE, 2014, CLIN NEUROPHYSIOL, V125, P512, DOI 10.1016/j.clinph.2013.08.013
   Fell MJ, 2015, J PHARMACOL EXP THER, V355, P397, DOI 10.1124/jpet.115.227587
   Gaig C, 2014, PLOS ONE, V9, P0, DOI 10.1371/journal.pone.0108982
   Gais S, 2002, J NEUROSCI, V22, P6830
   Gerashchenko D, 2006, NEUROSCIENCE, V137, P29, DOI 10.1016/j.neuroscience.2005.08.088
   Greggio E, 2012, BIOCHEM SOC T, V40, P1058, DOI 10.1042/BST20120054
   Kestenbaum M, 2017, ADV NEUROBIOL, V14, P31, DOI 10.1007/978-3-319-49969-7_2
   Kumar S, 2002, MOVEMENT DISORD, V17, P775, DOI 10.1002/mds.10167
   Latchoumane CFV, 2017, NEURON, V95, P424, DOI 10.1016/j.neuron.2017.06.025
   LEES AJ, 1988, CLIN NEUROPHARMACOL, V11, P512, DOI 10.1097/00002826-198812000-00004
   Li W, 2017, NAT NEUROSCI, V20, P427, DOI 10.1038/nn.4479
   Longo F, 2017, ACTA NEUROPATHOL COM, V5, P0, DOI 10.1186/s40478-017-0426-8
   Longo F, 2014, NEUROBIOL DIS, V71, P62, DOI 10.1016/j.nbd.2014.07.013
   Lotankar S, 2017, NEUROSCI BULL, V33, P585, DOI 10.1007/s12264-017-0183-5
   Ludwig KA, 2009, J NEUROPHYSIOL, V101, P1679, DOI 10.1152/jn.90989.2008
   Mandemakers W, 2012, NEUROBIOL DIS, V48, P582, DOI 10.1016/j.nbd.2012.07.017
   Marinelli L, 2017, CLIN NEUROPHYSIOL, V128, P1127, DOI 10.1016/j.clinph.2017.03.042
   Matikainen-Ankney BA, 2018, J NEUROSCI, V38, P9700, DOI 10.1523/JNEUROSCI.1457-18.2018
   Matikainen-Ankney BA, 2016, J NEUROSCI, V36, P7128, DOI 10.1523/JNEUROSCI.3314-15.2016
   McDowell KA, 2014, J PARKINSON DIS, V4, P531, DOI 10.3233/JPD-140374
   Melrose H, 2006, NEUROSCIENCE, V139, P791, DOI 10.1016/j.neuroscience.2006.01.017
   Nishida M, 2016, NAT SCI SLEEP, V8, P63, DOI 10.2147/NSS.S100337
   Pack AI, 2007, PHYSIOL GENOMICS, V28, P232, DOI 10.1152/physiolgenomics.00139.2006
   Penney J, 2016, NAT COMMUN, V7, P0, DOI 10.1038/ncomms12188
   Phillips KG, 2012, NEURON, V76, P526, DOI 10.1016/j.neuron.2012.09.016
   Plowey ED, 2014, BBA-MOL BASIS DIS, V1842, P1596, DOI 10.1016/j.bbadis.2014.05.016
   Pont-Sunyer C, 2015, PLOS ONE, V10, P0, DOI 10.1371/journal.pone.0132368
   Postuma RB, 2015, NEUROLOGY, V84, P1104, DOI 10.1212/WNL.0000000000001364
   Qiu MH, 2010, EUR J NEUROSCI, V31, P499, DOI 10.1111/j.1460-9568.2009.07062.x
   Schabus M, 2004, SLEEP, V27, P1479, DOI 10.1093/sleep/27.7.1479
   Tamminen J, 2010, J NEUROSCI, V30, P14356, DOI 10.1523/JNEUROSCI.3028-10.2010
   Tan EK, 2007, HUM MUTAT, V28, P641, DOI 10.1002/humu.20507
   Venkatraman S, 2010, J NEUROPHYSIOL, V104, P569, DOI 10.1152/jn.00121.2010
   Volta M, 2017, ELIFE, V6, P0, DOI 10.7554/eLife.28377
   Volta M, 2017, BIOCHEM SOC T, V45, P113, DOI 10.1042/BST20160238
   Volta M, 2015, PARKINSONISM RELAT D, V21, P1156, DOI 10.1016/j.parkreldis.2015.07.025
   Walker MP, 2009, ANN NY ACAD SCI, V1156, P168, DOI 10.1111/j.1749-6632.2009.04416.x
   Xiong Y, 2017, ADV NEUROBIOL, V14, P163, DOI 10.1007/978-3-319-49969-7_9
   Yue M, 2015, NEUROBIOL DIS, V78, P172, DOI 10.1016/j.nbd.2015.02.031
NR 45
TC 3
Z9 3
U1 0
U2 10
PU FRONTIERS MEDIA SA
PI LAUSANNE
PA AVENUE DU TRIBUNAL FEDERAL 34, LAUSANNE, CH-1015, SWITZERLAND
SN 1664-2295
EI 
J9 FRONT NEUROL
JI Front. Neurol.
PD MAY 8
PY 2020
VL 11
IS 
BP 
EP 
DI 10.3389/fneur.2020.00324
PG 9
WC Clinical Neurology; Neurosciences
SC Neurosciences & Neurology
GA LT7QU
UT WOS:000537262000001
PM 32477237
DA 2024-02-03
ER

PT J
AU Nguy, V
   Barry, BK
   Moloney, N
   Hassett, LM
   Canning, CG
   Lewis, SJ
   Allen, NE
AF Nguy, Vanessa
   Barry, Benjamin K.
   Moloney, Niamh
   Hassett, Leanne M.
   Canning, Colleen G.
   Lewis, Simon J. G.
   Allen, Natalie E.
TI The Associations Between Physical Activity, Sleep, and Mood with Pain in People with Parkinson's Disease: An Observational Cross-Sectional Study
SO JOURNAL OF PARKINSONS DISEASE
LA English
DT Article
DE Parkinson's disease; pain; physical activity; sleep; depression; anxiety
ID quality-of-life; nonmotor symptoms; depression; exercise; scale
AB Background: Pain is common in Parkinson's disease (PD). In general and chronic pain populations, physical inactivity, poor sleep, and anxiety are associated with worse pain. However, little is known about these potential predictors of pain in PD. Objective: This cross-sectional observational study investigated associations between measures of physical activity, sleep, and mood with pain in people with PD. Methods: Pain was measured using the King's PD Pain Scale and the Brief Pain Inventory (pain severity and interference) in 52 participants with PD. Independent variables were categorised by demographics (age, gender), disease severity (MDS-UPDRS) and duration, central sensitization (Central Sensitization Inventory), physical activity (Incidental and Planned Exercise Questionnaire), sleep (Pittsburgh Sleep Quality Index), and mood (Hospital Anxiety and Depression Scale). Results: Univariate regression analyses showed that increased disease severity, longer disease duration, greater central sensitization, increased physical activity, poor sleep, anxiety, and depression were associated with worse pain in one or more pain measures (p < 0.05). Multivariate regression models accounted for 56% of the variance in the King's Pain Scale, 25% pain severity and 36% in pain interference. Poor sleep independently contributed to worse pain scores in all models (beta 0.3-0.4, p < 0.05). Conclusion: Increased physical activity, poor sleep, anxiety, and depression are associated with worse pain scores in people with PD. For optimal management of pain in people with PD, sleep and mood may need to be addressed. Further, the nature of the relationship between physical activity and pain in PD requires further investigation.
C1 [Nguy, Vanessa; Hassett, Leanne M.; Canning, Colleen G.; Allen, Natalie E.] Univ Sydney, Fac Med & Hlth, POB 170, Lidcombe, NSW 1825, Australia.
   [Barry, Benjamin K.] Univ New South Wales, Sch Med Sci, Sydney, NSW, Australia.
   [Barry, Benjamin K.] Neurosci Res Australia, Sydney, NSW, Australia.
   [Barry, Benjamin K.] Univ Queensland, Sch Clin Med, Brisbane, Qld, Australia.
   [Moloney, Niamh] Macquarie Univ, Dept Hlth Sci, N Ryde, NSW, Australia.
   [Hassett, Leanne M.] Univ Sydney, Sch Publ Hlth, Sydney, NSW, Australia.
   [Lewis, Simon J. G.] Univ Sydney, Brain & Mind Ctr, Sydney, NSW, Australia.
C3 University of Sydney; University of New South Wales Sydney; Neuroscience Research Australia; University of Queensland; Macquarie University; University of Sydney; University of Sydney
RP Allen, NE (corresponding author), Univ Sydney, Fac Med & Hlth, POB 170, Lidcombe, NSW 1825, Australia.
EM natalie.allen@sydney.edu.au
FU Parkinson's NSW Bendigo Bank Parkinson's Research Grant
CR Allen NE, 2015, J PARKINSON DIS, V5, P229, DOI 10.3233/JPD-140508
   Babyak MA, 2004, PSYCHOSOM MED, V66, P411, DOI 10.1097/01.psy.0000127692.23278.a9
   Bair MJ, 2003, ARCH INTERN MED, V163, P2433, DOI 10.1001/archinte.163.20.2433
   Barone P, 2009, MOVEMENT DISORD, V24, P1641, DOI 10.1002/mds.22643
   Beiske AG, 2009, PAIN, V141, P173, DOI 10.1016/j.pain.2008.12.004
   Buhmann C, 2017, J NEUROL, V264, P758, DOI 10.1007/s00415-017-8426-y
   Buysse DJ, 2008, J CLIN SLEEP MED, V4, P563
   CASPERSEN CJ, 1985, PUBLIC HEALTH REP, V100, P126
   Chaudhuri KR, 2015, MOVEMENT DISORD, V30, P1623, DOI 10.1002/mds.26270
   Chaudhuri KR, 2006, LANCET NEUROL, V5, P235, DOI 10.1016/S1474-4422(06)70373-8
   Choi L, 2011, MED SCI SPORT EXER, V43, P357, DOI 10.1249/MSS.0b013e3181ed61a3
   COLE RJ, 1992, SLEEP, V15, P461, DOI 10.1093/sleep/15.5.461
   Finan PH, 2013, J PAIN, V14, P1539, DOI 10.1016/j.jpain.2013.08.007
   Freedson PS, 1998, MED SCI SPORT EXER, V30, P777, DOI 10.1097/00005768-199805000-00021
   Fu YT, 2018, PAIN PRACT, V18, P29, DOI 10.1111/papr.12578
   Geneen LJ, 2017, COCHRANE DB SYST REV, V0, P0, DOI DOI 10.1002/14651858.CD011279.pub3
   Heneweer H, 2009, PAIN, V143, P21, DOI 10.1016/j.pain.2008.12.033
   Ho KKN, 2019, OSTEOARTHR CARTILAGE, V27, P196, DOI 10.1016/j.joca.2018.09.014
   Kurtis MM, 2013, PARKINSONISM RELAT D, V19, P1152, DOI 10.1016/j.parkreldis.2013.07.026
   Landmark T, 2011, PAIN, V152, P2241, DOI 10.1016/j.pain.2011.04.029
   LEES AJ, 1988, CLIN NEUROPHARMACOL, V11, P512, DOI 10.1097/00002826-198812000-00004
   Martinez-Martin P, 2011, MOVEMENT DISORD, V26, P399, DOI 10.1002/mds.23462
   McWilliams LA, 2004, PAIN, V111, P77, DOI 10.1016/j.pain.2004.06.002
   Nguy V, 2019, EUR J PAIN, V23, P1329, DOI 10.1002/ejp.1400
   Perez-Lloret S, 2016, MOV DISORD CLIN PRAC, V3, P527, DOI 10.1002/mdc3.12384
   Rana AQ, 2018, NEUROL RES, V40, P1054, DOI 10.1080/01616412.2018.1517852
   Rana AQ, 2018, NEUROL RES, V40, P696, DOI 10.1080/01616412.2018.1462880
   Rana AQ, 2017, CLIN NEUROL NEUROSUR, V160, P1, DOI 10.1016/j.clineuro.2017.05.022
   Rana AQ, 2012, TRANSL NEUROSCI, V3, P328, DOI 10.2478/s13380-012-0038-5
   Reid MC, 2015, BMJ-BRIT MED J, V350, P0, DOI 10.1136/bmj.h532
   Roh JH, 2009, ACTA NEUROL SCAND, V119, P397, DOI 10.1111/j.1600-0404.2008.01114.x
   Rolinski M, 2014, J NEUROL NEUROSUR PS, V85, P560, DOI 10.1136/jnnp-2013-306104
   Silverdale MA, 2018, PARKINSONISM RELAT D, V56, P27, DOI 10.1016/j.parkreldis.2018.06.001
   van Nimwegen M, 2011, J NEUROL, V258, P2214, DOI 10.1007/s00415-011-6097-7
NR 35
TC 8
Z9 8
U1 0
U2 10
PU IOS PRESS
PI AMSTERDAM
PA NIEUWE HEMWEG 6B, 1013 BG AMSTERDAM, NETHERLANDS
SN 1877-7171
EI 1877-718X
J9 J PARKINSON DIS
JI J. Parkinsons Dis.
PD JUN 15
PY 2020
VL 10
IS 3
BP 1161
EP 1170
DI 10.3233/JPD-201938
PG 10
WC Neurosciences
SC Neurosciences & Neurology
GA MT0SQ
UT WOS:000554680800040
PM 32333551
DA 2024-02-03
ER

PT J
AU van Wamelen, DJ
   Taddei, RN
   Calvano, A
   Titova, N
   Leta, V
   Shtuchniy, I
   Jenner, P
   Martinez-Martin, P
   Katunina, E
   Chaudhuri, KR
AF Wamelen, Daniel J. van
   Taddei, Raquel N.
   Calvano, Alexander
   Titova, Nataliya
   Leta, Valentina
   Shtuchniy, Igor
   Jenner, Peter
   Martinez-Martin, Pablo
   Katunina, Elena
   Chaudhuri, K. Ray
TI Serum Uric Acid Levels and Non-Motor Symptoms in Parkinson's Disease
SO JOURNAL OF PARKINSONS DISEASE
LA English
DT Article
DE Parkinson's disease; biomarker; uric acid; non-motor symptoms
ID quality-of-life; vascular parkinsonism; plasma urate; risk; scale; alzheimers; progression; diagnosis; cognition; health
AB Background: Previous studies have identified low serum uric acid (SUA) levels as a risk factor for the development of Parkinson's disease (PD). Prodromal PD mainly manifests as a complex of non-motor features, but the association between SUA levels and nonmotor symptoms (NMS) burden level in advanced PD patients is poorly studied. Objective: To determine the association between SUA levels and NMS in PD patients. Methods: Data were gathered from an open label, cross sectional, study with analysis of SUA levels in 87 PD patients and were correlated to NMS through the NMS scale (NMSS). In addition, we examined the possible relation between SUA and NMS burden levels and motor scores. Results: There was a moderate negative association between SUA levels and NMSS total score (rho = -0.379, p < 0.001). In line with this, we observed that higher NMS burden was associated with lower SUA levels (p < 0.001). Within individual NMSS domains, a moderate negative correlation was observed between SUA levels and the cardiovascular/falls (rho = -0.285, p = 0.008), sleep/fatigue (rho = -0.299, p = 0.005), and miscellaneous domains (rho = -0.318, p = 0.003). Conclusion: In this observational study we observed that SUA levels were negatively associated to NMS burden in PD patients with a specific link to miscellaneous, sleep/fatigue and cardiovascular domains of the NMSS. Interestingly, we did not find a clear relation between SUA and motor scores. Future large-scale prospective studies in de novo and advanced PD are needed to evaluate and establish these associations.
C1 [Wamelen, Daniel J. van; Taddei, Raquel N.; Calvano, Alexander; Leta, Valentina; Chaudhuri, K. Ray] Kings Coll London, Dept Neurosci, Inst Psychiat Psychol & Neurosci, De Crespigny Pk, London, England.
   [Wamelen, Daniel J. van; Taddei, Raquel N.; Calvano, Alexander; Leta, Valentina; Chaudhuri, K. Ray] Kings Coll Hosp London, Parkinson Fdn Ctr Excellence, Denmark Hill, London, England.
   [Wamelen, Daniel J. van] Radboud Univ Nijmegen, Donders Inst Brain Cognit & Behav, Dept Neurol, Med Ctr, Nijmegen, Netherlands.
   [Titova, Nataliya; Shtuchniy, Igor; Katunina, Elena] NI Pirogov Russian Natl Res Med Univ, Fed State Autonomous Educ Inst Higher Educ, Fed Med Biol Agcy, Dept Neurol Neurosurg & Med Genet, Moscow, Russia.
   [Titova, Nataliya; Katunina, Elena] Minist Hlth Russian Federat, Fed Ctr Brain & Neurotechnol, Fed State Budgetary Inst, Dept Neurodegenerat Dis, Moscow, Russia.
   [Jenner, Peter] Kings Coll London, Inst Pharmaceut Sci, Hodgkin Bldg,Guys Campus, London, England.
   [Martinez-Martin, Pablo] Carlos III Inst Hlth, Ctr Networked Biomed Res Neurodegenerat Dis CIBER, Madrid, Spain.
C3 University of London; King's College London; King's College Hospital NHS Foundation Trust; King's College Hospital; Radboud University Nijmegen; Pirogov Russian National Research Medical University; Ministry of Health of the Russian Federation; University of London; King's College London; Instituto de Salud Carlos III
RP van Wamelen, DJ (corresponding author), Inst Psychiat Psychol & Neurosci, Dept Basic & Clin Neurosci, De Crespigny Pk, London SE5 8AF, England.
EM Daniel.vanWamelen@kcl.ac.uk
CR ALHUJAJ M, 1971, NEW ENGL J MED, V285, P859
   Annanmaki T, 2011, PARKINSONISM RELAT D, V17, P333, DOI 10.1016/j.parkreldis.2011.01.013
   Barone P, 2009, MOVEMENT DISORD, V24, P1641, DOI 10.1002/mds.22643
   Berg D, 2015, MOVEMENT DISORD, V30, P1600, DOI 10.1002/mds.26431
   Chaudhuri KR, 2007, MOVEMENT DISORD, V22, P1901, DOI 10.1002/mds.21596
   Chaudhuri KR, 2013, PLOS ONE, V8, P0, DOI 10.1371/journal.pone.0057221
   Chaudhuri KR, 2002, J NEUROL NEUROSUR PS, V73, P629, DOI 10.1136/jnnp.73.6.629
   Chaudhuri KR, 2006, LANCET NEUROL, V5, P235, DOI 10.1016/S1474-4422(06)70373-8
   Davis JW, 1996, AM J EPIDEMIOL, V144, P480, DOI 10.1093/oxfordjournals.aje.a008954
   de Lau LML, 2005, ANN NEUROL, V58, P797, DOI 10.1002/ana.20663
   Desideri G, 2017, J CELL PHYSIOL, V232, P1069, DOI 10.1002/jcp.25509
   Du N, 2016, MOL NEUROBIOL, V53, P2594, DOI 10.1007/s12035-015-9271-6
   FOLSTEIN MF, 1983, ARCH GEN PSYCHIAT, V40, P812
   Gao X, 2016, NEUROLOGY, V86, P520, DOI 10.1212/WNL.0000000000002351
   HOEHN MM, 1967, NEUROLOGY, V17, P427, DOI 10.1212/WNL.17.5.427
   Holth JK, 2019, SCIENCE, V363, P880, DOI 10.1126/science.aav2546
   Huang XX, 2018, PARKINSONISM RELAT D, V55, P50, DOI 10.1016/j.parkreldis.2018.05.010
   Ikeda K, 2011, NEURODEGENER DIS, V8, P252, DOI 10.1159/000323265
   Maetzler W, 2011, J ALZHEIMERS DIS, V27, P119, DOI 10.3233/JAD-2011-110587
   Marinus J, 2004, J NEUROL NEUROSUR PS, V75, P388, DOI 10.1136/jnnp.2003.017509
   Martínez-Martín P, 2004, MOVEMENT DISORD, V19, P312, DOI 10.1002/mds.10656
   Martinez-Martin P, 2011, MOVEMENT DISORD, V26, P399, DOI 10.1002/mds.23462
   Moccia M, 2015, EUR J NEUROL, V22, P93, DOI 10.1111/ene.12533
   Noyce AJ, 2012, ANN NEUROL, V72, P893, DOI 10.1002/ana.23687
   Pan MQ, 2013, NEUROIMMUNOMODULAT, V20, P19, DOI 10.1159/000342483
   Papandreou C, 2019, NUTRIENTS, V11, P0, DOI 10.3390/nu11040761
   Picillo M, 2016, J NEURAL TRANSM, V123, P371, DOI 10.1007/s00702-015-1502-5
   Plog BA, 2018, ANNU REV PATHOL-MECH, V13, P379, DOI 10.1146/annurev-pathol-051217-111018
   Rothman SM, 2012, NEUROMOL MED, V14, P194, DOI 10.1007/s12017-012-8181-2
   Sattui SE, 2014, RHEUM DIS CLIN N AM, V40, P251, DOI 10.1016/j.rdc.2014.01.005
   Sheng YL, 2017, EXP NEUROL, V297, P138, DOI 10.1016/j.expneurol.2017.08.007
   Shetty AK, 2019, AGING DIS, V10, P470, DOI 10.14336/AD.2019.0330
   Storch A, 2015, J NEURAL TRANSM, V122, P1673, DOI 10.1007/s00702-015-1437-x
   Tana C, 2018, NUTRIENTS, V10, P0, DOI 10.3390/nu10080975
   Titova N, 2018, MED J AUSTRALIA, V208, P404, DOI 10.5694/mja17.00993
   Titova N, 2017, J NEURAL TRANSM, V124, P907, DOI 10.1007/s00702-016-1667-6
   Titova N, 2017, INT REV NEUROBIOL, V132, P183, DOI 10.1016/bs.irn.2017.03.003
   van Wamelen DJ, 2019, J NEUROL, V266, P1736, DOI 10.1007/s00415-019-09325-w
   Verhaaren BFJ, 2013, NEUROEPIDEMIOLOGY, V41, P29, DOI 10.1159/000346606
   Wang R, 2017, FRONT AGING NEUROSCI, V9, P0, DOI 10.3389/fnagi.2017.00026
   Weisskopf MG, 2007, AM J EPIDEMIOL, V166, P561, DOI 10.1093/aje/kwm127
   Wen M, 2017, PLOS ONE, V12, P0, DOI 10.1371/journal.pone.0173731
   Zadikoff C, 2008, MOVEMENT DISORD, V23, P297, DOI 10.1002/mds.21837
   Zhang F, 2018, SCI REP-UK, V8, P0, DOI 10.1038/s41598-018-19609-2
   Zhu SZ, 2019, AGING DIS, V10, P834, DOI 10.14336/AD.2019.0304
   ZIGMOND AS, 1983, ACTA PSYCHIAT SCAND, V67, P361, DOI 10.1111/j.1600-0447.1983.tb09716.x
   Zou J, 2018, AGING DIS, V9, P51, DOI 10.14336/AD.2017.0416
NR 47
TC 14
Z9 16
U1 0
U2 6
PU IOS PRESS
PI AMSTERDAM
PA NIEUWE HEMWEG 6B, 1013 BG AMSTERDAM, NETHERLANDS
SN 1877-7171
EI 1877-718X
J9 J PARKINSON DIS
JI J. Parkinsons Dis.
PD JUN 15
PY 2020
VL 10
IS 3
BP 1003
EP 1010
DI 10.3233/JPD-201988
PG 8
WC Neurosciences
SC Neurosciences & Neurology
GA MT0SQ
UT WOS:000554680800025
PM 32444561
DA 2024-02-03
ER

PT J
AU Gallay, MN
   Moser, D
   Rossi, F
   Magara, AE
   Strasser, M
   Bühler, R
   Kowalski, M
   Pourtehrani, P
   Dragalina, C
   Federau, C
   Jeanmonod, D
AF Gallay, Marc N.
   Moser, David
   Rossi, Franziska
   Magara, Anouk E.
   Strasser, Maja
   Buehler, Robert
   Kowalski, Milek
   Pourtehrani, Payam
   Dragalina, Christian
   Federau, Christian
   Jeanmonod, Daniel
TI MRgFUS Pallidothalamic Tractotomy for Chronic Therapy-Resistant Parkinson's Disease in 51 Consecutive Patients: Single Center Experience
SO FRONTIERS IN SURGERY
LA English
DT Article
DE pallidothalamic tractotomy; functional stereotactic neurosurgery; minimally invasive; high intensity MR-guided focused ultrasound; Parkinson's disease
ID thalamic neurons; bilateral thalamotomy; globus-pallidus; motor; stimulation; pallidotomy; surgery; operations; campotomy; lesions
AB Background: There is a long history, beginning in the 1940s, of ablative neurosurgery on the pallidal efferent fibers to treat patients suffering from Parkinson's disease (PD). Since the early 1990s, we undertook a re-actualization of the approach to the subthalamic region, and proposed, on a histological basis, to target specifically the pallidothalamic tract at the level of Forel's field H1. This intervention, the pallidothalamic tractotomy (PTT), has been performed since 2011 using the MR-guided focused ultrasound (MRgFUS) technique. A reappraisal of the histology of the pallidothalamic tract was combined recently with an optimization of our lesioning strategy using thermal dose control. Objective: This study was aimed at demonstrating the efficacy and risk profile of MRgFUS PTT against chronic therapy-resistant PD. Methods: This consecutive case series reflects our current treatment routine and was collected between 2017 and 2018. Fifty-two interventions in 47 patients were included. Fifteen patients received bilateral PTT. The median follow-up was 12 months. Results: The Unified Parkinson's Disease Rating Scale (UPDRS) off-medication postoperative score was compared to the baseline on-medication score and revealed percentage reductions of the mean of 84% for tremor, 70% for rigidity, and 73% for distal hypobradykinesia, all values given for the treated side. Axial items (for voice, trunk and gait) were not significantly improved. PTT achieved 100% suppression of on-medication dyskinesias as well as reduction in pain (p < 0.001), dystonia (p < 0.001) and REM sleep disorders (p < 0.01). Reduction of the mean L-Dopa intake was 55%. Patients reported an 88% mean tremor relief and 82% mean global symptom relief on the operated side and 69% mean global symptom improvement for the whole body. There was no significant change of cognitive functions. The small group of bilateral PTTs at 1 year follow-up shows similar results as compared to unilateral PTTs but does not allow to draw firm conclusions at this point. Conclusion: MRgFUS PTT was shown to be a safe and effective intervention for PD patients, addressing all symptoms, with varying effectiveness. We discuss the need to integrate the preoperative state of the thalamocortical network as well as the psycho-emotional dimension.
C1 [Gallay, Marc N.; Moser, David; Rossi, Franziska; Jeanmonod, Daniel] Ctr Ultrasound Funct Neurosurg, SoniModul, Solothurn, Switzerland.
   [Magara, Anouk E.] Praxisgemeinschaft Neurol, Bern, Switzerland.
   [Strasser, Maja] Neurol Praxis Solothurn, Solothurn, Switzerland.
   [Buehler, Robert] Burgerspital, Neurol Div, Solothurn, Switzerland.
   [Kowalski, Milek] Privatklin Obach, Solothurn, Switzerland.
   [Pourtehrani, Payam] Rodiag Diagnost Ctr, Solothurn, Switzerland.
   [Dragalina, Christian] Eden Reha & Kurklin, Obeffied Am Brienzersee, Switzerland.
   [Federau, Christian] Univ Hosp Basel, Dept Radiol, Basel, Switzerland.
   [Federau, Christian] Univ Zurich, ETH Zurich, Inst Biomed Engn, Zurich, Switzerland.
C3 University of Basel; Swiss Federal Institutes of Technology Domain; ETH Zurich; University of Zurich
RP Gallay, MN (corresponding author), Ctr Ultrasound Funct Neurosurg, SoniModul, Solothurn, Switzerland.
EM marc.gallay@sonimodul.ch
FU Swiss National Science Foundation
CR ADAMS JE, 1965, CONFIN NEUROL, V26, P231
   ALBIN RL, 1989, TRENDS NEUROSCI, V12, P366, DOI 10.1016/0166-2236(89)90074-X
   Alshaikh J, 2017, CLIN NEUROL NEUROSUR, V158, P103, DOI 10.1016/j.clineuro.2017.04.025
   Anderson ME, 2003, J NEUROPHYSIOL, V89, P1150, DOI 10.1152/jn.00475.2002
   Aufenberg Christoph, 2005, THALAMUS & RELATED SYSTEMS, V3, P121, DOI 10.1017/S147292880700012X
   BAIN PG, 1993, J NEUROL NEUROSUR PS, V56, P868, DOI 10.1136/jnnp.56.8.868
   Bond AE, 2017, JAMA NEUROL, V74, P1412, DOI 10.1001/jamaneurol.2017.3098
   BRAVO G, 1966, J NEUROSURG, V24, P640, DOI 10.3171/jns.1966.24.3.0640
   BRAVO G, 1967, CONFIN NEUROL, V29, P133
   Carmona-Torre F, 2013, NEW ENGL J MED, V368, P2037, DOI 10.1056/NEJMoa1205158
   DELONG MR, 1990, TRENDS NEUROSCI, V13, P281, DOI 10.1016/0166-2236(90)90110-V
   Deuschl G, 2013, PARKINSONISM RELAT D, V19, P56, DOI 10.1016/j.parkreldis.2012.07.004
   Favre J, 2000, NEUROSURGERY, V46, P344, DOI 10.1097/00006123-200002000-00017
   FENELON F, 1950, REV NEUROL, V83, P437
   FENELON MF, 1953, REV NEUROL, V89, P580
   Forel A., 1877, ARCH PSYCHIAT NERVEN, V7, P393, DOI 10.1007/BF02041873
   FRY WJ, 1960, IRE T MED ELECTRON, V7, P166, DOI 10.1109/IRET-ME.1960.5008041
   Gallay MN, 2008, BRAIN STRUCT FUNCT, V212, P443, DOI 10.1007/s00429-007-0170-0
   Gallay MN, 2019, J NEUROSURG, V130, P1234, DOI 10.3171/2017.12.JNS172054
   Gallay MN, 2019, FRONT SURG, V6, P0, DOI 10.3389/fsurg.2019.00028
   Gallay MN, 2019, FRONT SURG, V6, P0, DOI 10.3389/fsurg.2019.00002
   Gildenberg PL, 2006, STEREOT FUNCT NEUROS, V84, P131, DOI 10.1159/000094844
   GILLINGHAM FJ, 1964, BMJ-BRIT MED J, V2, P656, DOI 10.1136/bmj.2.5410.656
   Godinho F, 2019, NEUROSURGERY, V85, PE650, DOI 10.1093/neuros/nyz039
   Goetz CG, 2003, MOVEMENT DISORD, V18, P738, DOI 10.1002/mds.10473
   Hamani C, 2003, ANN NY ACAD SCI, V991, P15
   Harper A, 1998, PSYCHOL MED, V28, P551, DOI 10.1017/S0033291798006667
   Horisawa S, 2019, WORLD NEUROSURG, V121, P193, DOI 10.1016/j.wneu.2018.10.055
   HUTCHISON WD, 1994, NEUROREPORT, V5, P1533, DOI 10.1097/00001756-199407000-00031
   JAHNSEN H, 1984, J PHYSIOL-LONDON, V349, P205, DOI 10.1113/jphysiol.1984.sp015153
   Jeanmonod D, 1996, BRAIN, V119, P363, DOI 10.1093/brain/119.2.363
   Jetzer AK, 2009, NEUROSCIENCE, V164, P1867, DOI 10.1016/j.neuroscience.2009.09.064
   Krauss JK, 2002, J NEUROL NEUROSUR PS, V72, P546
   KRAYENBUHL H, 1964, NEURO-CHIR, V10, P397
   KRAYENBUHL H, 1961, J NEUROSURG, V18, P429, DOI 10.3171/jns.1961.18.4.0429
   LLINAS R, 1982, NATURE, V297, P406, DOI 10.1038/297406a0
   Llinás R, 1998, PHILOS T ROY SOC B, V353, P1841, DOI 10.1098/rstb.1998.0336
   Llinás RR, 1999, P NATL ACAD SCI USA, V96, P15222, DOI 10.1073/pnas.96.26.15222
   Lozano AM, 1998, CURR OPIN NEUROBIOL, V8, P783, DOI 10.1016/S0959-4388(98)80122-0
   Magara A, 2014, J THER ULTRASOUND, V2, P0, DOI 10.1186/2050-5736-2-11
   Magnin M., 2001, THALAMUS & RELATED SYSTEMS, V1, P81, DOI 10.1016/S1472-9288(01)00002-4
   Martínez-Fernández R, 2018, LANCET NEUROL, V17, P54, DOI 10.1016/S1474-4422(17)30403-9
   MEYERS R, 1950, T AM NEUROL ASSOC, V0, P44
   MEYERS R, 1959, J NEUROSURG, V16, P32, DOI 10.3171/jns.1959.16.1.0032
   Meyers R, 1942, NY STATE J MED, V42, P317
   Moazami-Goudarzi M, 2008, NEUROIMAGE, V41, P985, DOI 10.1016/j.neuroimage.2008.03.032
   Morecraft RJ, 1998, BRAIN RES BULL, V45, P209, DOI 10.1016/S0361-9230(97)00344-4
   Morel A., 2007, STEREOTACTIC ATLAS OF THE HUMAN THALAMUS AND BASAL GANGLIA, V0, P0
   Moser D, 2013, J THER ULTRASOUND, V1, P0, DOI 10.1186/2050-5736-1-3
   Moser D, 2012, NEUROSURG FOCUS, V32, P0, DOI 10.3171/2011.10.FOCUS11246
   MUNDINGER F, 1965, CONFIN NEUROL, V26, P222
   MUNDINGER F, 1965, DEUT MED WOCHENSCHR, V90, P2002, DOI 10.1055/s-0028-1113463
   Na YC, 2015, NEUROLOGY, V85, P549, DOI 10.1212/WNL.0000000000001826
   Narabayashi H., 1953, P JPN ACAD, V29, P134, DOI 10.2183/pjab1945.29.134
   Nasreddine ZS, 2005, J AM GERIATR SOC, V53, P695, DOI 10.1111/j.1532-5415.2005.53221.x
   Paus T, 2001, NAT REV NEUROSCI, V2, P417, DOI 10.1038/35077500
   Rajput AH, 2009, NEUROLOGY, V73, P206, DOI 10.1212/WNL.0b013e3181ae7af1
   Sarnthein J, 2007, J NEUROSCI, V27, P124, DOI 10.1523/JNEUROSCI.2411-06.2007
   Schlesinger I, 2015, PARKINSONS DIS-US, V2015, P0, DOI 10.1155/2015/219149
   SELBY G, 1967, J NEUROL SCI, V5, P343, DOI 10.1016/0022-510X(67)90140-2
   SPIEGEL E A, 1962, TRANS AM NEUROL ASSOC, V87, P240
   SPIEGEL EA, 1963, J NEUROSURG, V20, P871, DOI 10.3171/jns.1963.20.10.0871
   SPIEGEL EA, 1964, ELECTROEN CLIN NEURO, V16, P537, DOI 10.1016/0013-4694(64)90045-8
   WYCIS H T, 1952, CONFIN NEUROL, V12, P245
   Zaaroor M, 2018, J NEUROSURG, V128, P202, DOI 10.3171/2016.10.JNS16758
   ZIGMOND AS, 1983, ACTA PSYCHIAT SCAND, V67, P361, DOI 10.1111/j.1600-0447.1983.tb09716.x
NR 71
TC 30
Z9 33
U1 0
U2 7
PU FRONTIERS MEDIA SA
PI LAUSANNE
PA AVENUE DU TRIBUNAL FEDERAL 34, LAUSANNE, CH-1015, SWITZERLAND
SN 2296-875X
EI 
J9 FRONT SURG
JI Front. Surg.
PD JAN 14
PY 2020
VL 6
IS 
BP 
EP 
DI 10.3389/fsurg.2019.00076
PG 13
WC Surgery
SC Surgery
GA KG3ZG
UT WOS:000509881500001
PM 31993437
DA 2024-02-03
ER

PT J
AU Mirelman, A
   Hillel, I
   Rochester, L
   Del Din, S
   Bloem, BR
   Avanzino, L
   Nieuwboer, A
   Maidan, I
   Herman, T
   Thaler, A
   Gurevich, T
   Kestenbaum, M
   Orr-Urtreger, A
   Brys, M
   Cederbaum, JM
   Giladi, N
   Hausdorff, JM
AF Mirelman, Anat
   Hillel, Inbar
   Rochester, Lynn
   Del Din, Silvia
   Bloem, Bastiaan R.
   Avanzino, Laura
   Nieuwboer, Alice
   Maidan, Inbal
   Herman, Talia
   Thaler, Avner
   Gurevich, Tanya
   Kestenbaum, Meir
   Orr-Urtreger, Avi
   Brys, Mirek
   Cederbaum, Jesse M.
   Giladi, Nir
   Hausdorff, Jeffrey M.
TI Tossing and Turning in Bed: Nocturnal Movements in Parkinson's Disease
SO MOVEMENT DISORDERS
LA English
DT Article
DE Parkinson's disease; sleep; nocturnal movements; wearable sensors; accelerometers
ID quantitative-analysis; nonmotor symptoms; sleep quality; hypokinesia; efficacy; validity; scale
AB Background Sleep disturbances and nocturnal hypokinesia are common in Parkinson's disease (PD). Recent work using wearable technologies showed fewer nocturnal movements in PD when compared with controls. However, it is unclear how these manifest across the disease spectrum. Objectives We assessed the prevalence of sleep disturbances and nocturnal hypokinesia in early and advanced PD and their relation to nonmotor symptoms and dopaminergic medication. Methods A total of 305 patients with PD with diverse disease severity (Hoehn and Yahr [H&Y] stage 1 = 47, H&Y stage 2 = 181, H&Y stage 3 = 77) and 205 healthy controls continuously wore a tri-axial accelerometer on the lower back for at least 2 days. Lying, turning, and upright -time at night were extracted from the acceleration signals. Percent upright time and nighttime walking were classified as sleep interruptions. The number, velocity, time, side, and degree of rotations in bed were used to evaluate nocturnal movements. Results Nocturnal lying time was similar among all groups (healthy controls, 7.5 +/- 1.2 hours; H&Y stage 1, 7.3 +/- 0.9 hours; H&Y stage 2, 7.2 +/- 1.3 hours; H&Y stage 3, 7.4 +/- 1.6 hours; P = 0.501). However, patients with advanced PD had more upright periods, whereas the number and velocity of their turns were reduced (P <= 0.021). Recently diagnosed patients (<1 year from diagnosis) were similar to controls in the number of nocturnal turns (P = 0.148), but showed longer turning time (P = 0.001) and reduced turn magnitude (P = 0.002). Reduced nocturnal movements were associated with increased PD motor severity and worse dysautonomia and cognition and with dopaminergic medication. Conclusions Using wearable sensors for continuous monitoring of movement at night may offer an unbiased measure of disease severity that could enhance optimal nighttime dopaminergic treatment and utilization of turning strategies. (c) 2020 International Parkinson and Movement Disorder Society
C1 [Mirelman, Anat; Hillel, Inbar; Maidan, Inbal; Herman, Talia; Thaler, Avner; Gurevich, Tanya; Giladi, Nir; Hausdorff, Jeffrey M.] Tel Aviv Sourasky Med Ctr, Ctr Study Movement Cognit & Mobil, Neurol Inst, Lab Early Markers Neurodegenerat, 6 Weizmann St, IL-64239 Tel Aviv, Israel.
   [Mirelman, Anat; Maidan, Inbal; Thaler, Avner; Gurevich, Tanya; Orr-Urtreger, Avi; Giladi, Nir; Hausdorff, Jeffrey M.] Tel Aviv Univ, Sackler Fac Med, Tel Aviv, Israel.
   [Mirelman, Anat; Maidan, Inbal; Thaler, Avner; Gurevich, Tanya; Orr-Urtreger, Avi; Giladi, Nir; Hausdorff, Jeffrey M.] Tel Aviv Univ, Sagol Sch Neurosci, Tel Aviv, Israel.
   [Rochester, Lynn; Del Din, Silvia] Newcastle Univ, Newcastle Tyne Hosp Natl Hlth Syst Fdn Trust, UK Inst Neurosci, Newcastle Upon Tyne, Tyne & Wear, England.
   [Bloem, Bastiaan R.] Radboud Univ Nijmegen, Med Ctr, Donders Inst Brain Cognit & Behav, Dept Neurol, Nijmegen, Netherlands.
   [Avanzino, Laura] Univ Genoa, Dept Neurosci, Genoa, Italy.
   [Avanzino, Laura] Univ Genoa, Dept Expt Med, Genoa, Italy.
   [Nieuwboer, Alice] Katholieke Univ Leuven, Dept Rehabil Sci, Leuven, Belgium.
   [Orr-Urtreger, Avi] Tel Aviv Med Ctr & Sch Med, Genet Inst, Tel Aviv, Israel.
   [Kestenbaum, Meir] Meir Med Ctr, Kefar Sava, Israel.
   [Brys, Mirek] Biogen Inc, 14 Cambridge Ctr, Cambridge, MA 02142 USA.
   [Cederbaum, Jesse M.] Coeruleus Clin Sci, Woodbridge, CT USA.
   [Hausdorff, Jeffrey M.] Dept Phys Therapy, Tel Aviv, Israel.
   [Hausdorff, Jeffrey M.] Rush Univ, Med Ctr, Rush Alzheimers Dis Ctr, Chicago, IL USA.
C3 Sackler Faculty of Medicine; Tel Aviv Sourasky Medical Center; Sackler Faculty of Medicine; Tel Aviv University; Newcastle University - UK; Radboud University Nijmegen; University of Genoa; University of Genoa; KU Leuven; Sackler Faculty of Medicine; Sackler Faculty of Medicine; Biogen; Rush University
RP Mirelman, A (corresponding author), Tel Aviv Sourasky Med Ctr, Ctr Study Movement Cognit & Mobil, Neurol Inst, Lab Early Markers Neurodegenerat, 6 Weizmann St, IL-64239 Tel Aviv, Israel.
EM anatmi@tlvmc.gov.il
FU European Commission (FP7 project) [V-TIME-278169]; Michael J Fox Foundation for Parkinson's research (Postural Instability Gait Difficulty); Biogen Inc. (BeaT-PD); National Institute for Health Research/Wellcome Trust Clinical Research Facility infrastructure at Newcastle upon Tyne Hospitals NHS Foundation Trust
CR Berganzo K, 2016, NEUROLOGIA, V31, P585, DOI 10.1016/j.nrl.2014.10.010
   Bhidayasiri R, 2017, PARKINSONISM RELAT D, V44, P124, DOI 10.1016/j.parkreldis.2017.08.010
   Bhidayasiri R, 2016, PARKINSONISM RELAT D, V33, PS36, DOI 10.1016/j.parkreldis.2016.11.016
   Bhidayasiri R, 2016, PARKINSONISM RELAT D, V22, PS127, DOI 10.1016/j.parkreldis.2015.09.049
   Branger P, 2016, NEUROBIOL AGING, V41, P107, DOI 10.1016/j.neurobiolaging.2016.02.009
   Carpenter MG, 2011, EXP NEUROL, V227, P26, DOI 10.1016/j.expneurol.2010.11.007
   Chaudhuri KR, 2006, LANCET NEUROL, V5, P235, DOI 10.1016/S1474-4422(06)70373-8
   Chiang SL, 2016, BIOMED RES INT, V2016, P0, DOI 10.1155/2016/8743051
   De Cock VC, 2015, SLEEP MED, V16, P1497, DOI 10.1016/j.sleep.2014.09.014
   Del Din S, 2020, J PARKINSON DIS, V10, P283, DOI 10.3233/JPD-191773
   Del Din Silvia, 2019, J GERONTOL A BIOL SCI MED SCI, V74, P500, DOI 10.1093/gerona/glx254
   Fereshtehnejad SM, 2019, BRAIN, V142, P2051, DOI 10.1093/brain/awz111
   Ferini-Strambi L, 2017, CURR TREAT OPTION NE, V19, P0, DOI 10.1007/s11940-017-0451-8
   Goetz CG, 2004, MOVEMENT DISORD, V19, P1020, DOI 10.1002/mds.20213
   Goetz CG, 2007, MOVEMENT DISORD, V22, P41, DOI 10.1002/mds.21198
   Herman T, 2014, EXP BRAIN RES, V232, P713, DOI 10.1007/s00221-013-3778-8
   Högl B, 2010, MOVEMENT DISORD, V25, P2704, DOI 10.1002/mds.23190
   Holth JK, 2019, SCIENCE, V363, P880, DOI 10.1126/science.aav2546
   Jackson-Koku G, 2016, OCCUP MED-OXFORD, V66, P174, DOI 10.1093/occmed/kqv087
   Lo JC, 2014, SLEEP, V37, P1171, DOI 10.5665/sleep.3832
   Louter M, 2015, J NEUROL NEUROSUR PS, V86, P32, DOI 10.1136/jnnp-2013-306851
   Lugade V, 2014, MED ENG PHYS, V36, P169, DOI 10.1016/j.medengphy.2013.06.005
   Lysen TS, 2019, BRAIN, V142, P2013, DOI 10.1093/brain/awz113
   Mantua J, 2016, SENSORS-BASEL, V16, P0, DOI 10.3390/s16050646
   Martinez-Ramirez D, 2015, PARKINSONS DIS-US, V2015, P0, DOI 10.1155/2015/570375
   Mirelman A, 2019, LANCET NEUROL, V18, P697, DOI 10.1016/S1474-4422(19)30044-4
   Mirelman A, 2016, LANCET, V388, P1170, DOI 10.1016/S0140-6736(16)31325-3
   Nasreddine ZS, 2005, J AM GERIATR SOC, V53, P695, DOI 10.1111/j.1532-5415.2005.53221.x
   Papalia R, 2019, MUSCULOSKELET SURG, V103, P115, DOI 10.1007/s12306-018-0567-3
   Peter-Derex L, 2015, SLEEP MED REV, V19, P29, DOI 10.1016/j.smrv.2014.03.007
   Pillai JA, 2017, CHEST, V151, P1375, DOI 10.1016/j.chest.2017.01.002
   Razjouyan J, 2018, SENSORS-BASEL, V18, P0, DOI 10.3390/s18051336
   Sánchez-Cubillo I, 2009, J INT NEUROPSYCH SOC, V15, P438, DOI 10.1017/S1355617709090626
   Smith MT, 2018, J CLIN SLEEP MED, V14, P1209, DOI 10.5664/jcsm.7228
   Son M, 2017, AGING CLIN EXP RES, V29, P1191, DOI 10.1007/s40520-016-0719-y
   Sringean J, 2016, PARKINSONISM RELAT D, V23, P10, DOI 10.1016/j.parkreldis.2015.11.003
   Stack EL, 2006, PARKINSONISM RELAT D, V12, P87, DOI 10.1016/j.parkreldis.2005.08.008
   Stamford JA, 2015, IEEE J BIOMED HEALTH, V19, P1862, DOI 10.1109/JBHI.2015.2464354
   Stebbins GT, 2013, MOVEMENT DISORD, V28, P668, DOI 10.1002/mds.25383
   Stiasny-Kolster K, 2007, MOVEMENT DISORD, V22, P2386, DOI 10.1002/mds.21740
   Storch A, 2015, J NEURAL TRANSM, V122, P1673, DOI 10.1007/s00702-015-1437-x
   Swick TJ, 2012, PARKINSONS DIS-US, V2012, P0, DOI 10.1155/2012/205471
   Weiss A, 2019, GAIT POSTURE, V67, P224, DOI 10.1016/j.gaitpost.2018.10.018
   Xue F, 2018, J CLIN NEUROSCI, V54, P96, DOI 10.1016/j.jocn.2018.06.016
   Yoneyama M, 2013, IEEE T NEUR SYS REH, V21, P999, DOI 10.1109/TNSRE.2013.2268251
NR 45
TC 23
Z9 23
U1 2
U2 7
PU WILEY
PI HOBOKEN
PA 111 RIVER ST, HOBOKEN 07030-5774, NJ USA
SN 0885-3185
EI 1531-8257
J9 MOVEMENT DISORD
JI Mov. Disord.
PD JUN 15
PY 2020
VL 35
IS 6
BP 959
EP 968
DI 10.1002/mds.28006
EA FEB 2020
PG 10
WC Clinical Neurology
SC Neurosciences & Neurology
GA LZ5HL
UT WOS:000514556100001
PM 32080891
DA 2024-02-03
ER

PT J
AU Kakhaki, RD
   Ostadmohammadi, V
   Kouchaki, E
   Aghadavod, E
   Bahmani, F
   Tamtaji, OR
   Reiter, RJ
   Mansournia, MA
   Asemi, Z
AF Kakhaki, Reza Daneshvar
   Ostadmohammadi, Vahidreza
   Kouchaki, Ebrahim
   Aghadavod, Esmat
   Bahmani, Fereshteh
   Tamtaji, Omid Reza
   Reiter, Russel J.
   Mansournia, Mohammad Ali
   Asemi, Zatollah
TI Melatonin supplementation and the effects on clinical and metabolic status in Parkinson's disease: A randomized, double-blind, placebo-controlled trial
SO CLINICAL NEUROLOGY AND NEUROSURGERY
LA English
DT Article
DE Melatonin; Supplementation; Parkinson's disease; Metabolic status; Gene expression
ID oxidative stress; behavioral deficits; sleep; model; prevalence; inventory; protects; therapy; enzymes; anxiety
AB Objective: This study was performed to evaluate the impact of melatonin supplementation on clinical and metabolic profiles in people with Parkinson's disease (PD). Methods: This randomized, double-blind, placebo-controlled clinical trial was conducted among 60 patients with PD. Participants were randomly divided into two groups to intake either 10 mg melatonin (two melatonin capsules, 5 mg each) (n = 30) or placebo (n = 30) once a day, 1 h before bedtime for 12 weeks. Results: Melatonin supplementation significantly reduced the Unified Parkinson's Disease Rating Scale (UPDRS) part I score (beta-2.33; 95% CI,- 3.57,-1.09; P< 0.001), Pittsburgh Sleep Quality Index (PSQI) (beta-1.82; 95% CI, -3.36, -0.27; P = 0.02), Beck Depression Inventory (BDI) (beta -3.32; 95% CI, -5.23, -1.41; P = 0.001) and Beck Anxiety Inventory (BAI) (beta -2.22; 95% CI, -3.84, -0.60; P = 0.008) compared with the placebo treatment. Compared with the placebo, melatonin supplementation resulted in a significant reduction in serum high sensitivity C-reactive protein (hs-CRP) (beta -0.94 mg/L; 95% CI, -1.55, -0.32; P = 0.003) and a significant elevation in plasma total antioxidant capacity (TAC) (beta 108.09 mmol/L; 95% CI, 78.21, 137.97; P< 0.001) and total glutathione (GSH) levels (beta 77.08 mu mol/L; 95% CI, 44.29, 109.86; P< 0.001). Additionally, consuming melatonin significantly decreased serum insulin levels (beta -1.79 mu IU/mL; 95% CI, -3.12, -0.46; P = 0.009), homeostasis model of assessment-insulin resistance (HOMA-IR) (beta -0.47; 95% CI, -0.80, -0.13; P = 0.007), total- (beta -13.16 mg/dL; 95% CI, -25.14, -1.17; P = 0.03) and LDL- (beta -10.44 mg/dL; 95% CI, -20.55, -0.34; P = 0.04) compared with the placebo. Conclusions: Overall, melatonin supplementation for 12 weeks to patients with PD had favorable effects on the UPDRS part I score, PSQI, BDI, BAI, hs-CRP, TAC, GSH, insulin levels, HOMA-IR, total-, LDL-cholesterol, and gene expression of TNF-alpha, PPAR-gamma and LDLR, but did not affect other metabolic profiles.
C1 [Kakhaki, Reza Daneshvar] Kashan Univ Med Sci, Autoimmune Dis Res Ctr, Kashan, Iran.
   [Ostadmohammadi, Vahidreza] Kashan Univ Med Sci, Infect Dis Res Ctr, Kashan, Iran.
   [Ostadmohammadi, Vahidreza; Aghadavod, Esmat; Bahmani, Fereshteh; Tamtaji, Omid Reza; Asemi, Zatollah] Kashan Univ Med Sci, Res Ctr Biochem & Nutr Metab Dis, Kashan, Iran.
   [Kouchaki, Ebrahim] Kashan Univ Med Sci, Physiol Res Ctr, Kashan, Iran.
   [Kouchaki, Ebrahim] Kashan Univ Med Sci, Sch Med, Dept Neurol, Kashan, Iran.
   [Reiter, Russel J.] Univ Texas Hlth Sci Ctr San Antonio, Dept Cellular & Struct Biol, San Antonio, TX 78229 USA.
   [Mansournia, Mohammad Ali] Univ Tehran Med Sci, Sch Publ Hlth, Dept Epidemiol & Biostat, Tehran, Iran.
C3 University of Texas System; University of Texas Health Science Center at San Antonio; Tehran University of Medical Sciences
RP Asemi, Z (corresponding author), Kashan Univ Med Sci, Res Ctr Biochem & Nutr Metab Dis, Kashan, Iran.
EM asemi_z@Kaums.ac.ir
FU KAUMS [96188]
CR Adi N, 2010, MED SCI MONITOR, V16, P0
   Antolín I, 2002, BRAIN RES, V943, P163, DOI 10.1016/S0006-8993(02)02551-9
   Bazyar H, 2019, INFLAMMOPHARMACOLOGY, V27, P67, DOI 10.1007/s10787-018-0539-0
   BECK AT, 1988, J CONSULT CLIN PSYCH, V56, P893, DOI 10.1037/0022-006X.56.6.893
   BECK AT, 1961, ARCH GEN PSYCHIAT, V4, P561, DOI 10.1001/archpsyc.1961.01710120031004
   Belaid H, 2015, SLEEP MED, V16, P1245, DOI 10.1016/j.sleep.2015.06.018
   Benzie IFF, 1996, ANAL BIOCHEM, V239, P70, DOI 10.1006/abio.1996.0292
   BEUTLER E, 1985, J LAB CLIN MED, V105, P581
   Bordet R, 2003, CLIN NEUROPHARMACOL, V26, P65, DOI 10.1097/00002826-200303000-00005
   Breen DP, 2014, JAMA NEUROL, V71, P589, DOI 10.1001/jamaneurol.2014.65
   Broen MPG, 2016, MOVEMENT DISORD, V31, P1125, DOI 10.1002/mds.26643
   BUYSSE DJ, 1989, PSYCHIAT RES, V28, P193, DOI 10.1016/0165-1781(89)90047-4
   Calkins H, 2017, J ARRYTHM, V33, P369, DOI 10.1016/j.joa.2017.08.001
   Carampin P, 2003, J PINEAL RES, V34, P134, DOI 10.1034/j.1600-079X.2003.00020.x
   Catala MD, 1997, EXP GERONTOL, V32, P553, DOI 10.1016/S0531-5565(96)00173-8
   Celinski K, 2014, J PHYSIOL PHARMACOL, V65, P75
   CHAN TY, 1995, ENDOCR RES, V21, P681, DOI 10.1080/07435809509030483
   Contreras-Alcantara S, 2010, OBESITY, V18, P1861, DOI 10.1038/oby.2010.24
   Dauchy RT, 2003, COMPARATIVE MED, V53, P186
   De Pablo-Fernández E, 2017, J NEUROL NEUROSUR PS, V88, P176, DOI 10.1136/jnnp-2016-314601
   Dorsey ER, 2018, JAMA NEUROL, V75, P9, DOI 10.1001/jamaneurol.2017.3299
   Dowling GA, 2005, SLEEP MED, V6, P459, DOI 10.1016/j.sleep.2005.04.004
   Dunkley PR, 2008, NAT PROTOC, V3, P1718, DOI 10.1038/nprot.2008.171
   Favero G, 2017, INT J ENDOCRINOL, V2017, P0, DOI 10.1155/2017/1835195
   Galano A, 2018, MOLECULES, V23, P0, DOI 10.3390/molecules23030530
   Goetz CG, 2008, MOVEMENT DISORD, V23, P2129, DOI 10.1002/mds.22340
   Hogg E, 2018, J PARKINSON DIS, V8, P259, DOI 10.3233/JPD-181305
   Hritcu L, 2013, BEHAV BRAIN RES, V253, P25, DOI 10.1016/j.bbr.2013.07.006
   HUGHES AJ, 1992, J NEUROL NEUROSUR PS, V55, P181, DOI 10.1136/jnnp.55.3.181
   Hussain SAR, 2007, J PINEAL RES, V42, P267, DOI 10.1111/j.1600-079X.2006.00415.x
   JANERO DR, 1990, FREE RADICAL BIO MED, V9, P515, DOI 10.1016/0891-5849(90)90131-2
   Langley M, 2017, ANTIOXID REDOX SIGN, V27, P1048, DOI 10.1089/ars.2016.6905
   Lin L, 2014, BRAIN RES, V1547, P43, DOI 10.1016/j.brainres.2013.12.021
   Lin YW, 2016, J PINEAL RES, V60, P277, DOI 10.1111/jpi.12308
   Mesri Alamdari N, 2015, HORM METAB RES, V47, P504, DOI 10.1055/s-0034-1384587
   Mohammadi-Sartang M, 2018, CLIN NUTR, V37, P1943, DOI 10.1016/j.clnu.2017.11.003
   Mohan N, 1995, BIOCHEM MOL BIOL INT, V37, P1063
   MULLERWIELAND D, 1994, BIOCHEM BIOPH RES CO, V203, P416, DOI 10.1006/bbrc.1994.2198
   Ortiz Genaro Gabriel, 2017, GAC MED MEX, V153, PS72, DOI 10.24875/GMM.M000008
   Ostadmohammadi V, 2020, J RENAL NUTR, V30, P242, DOI 10.1053/j.jrn.2019.08.003
   Paul R, 2018, LIFE SCI, V192, P238, DOI 10.1016/j.lfs.2017.11.016
   Paus S, 2007, MOVEMENT DISORD, V22, P1495, DOI 10.1002/mds.21542
   Peck JS, 2004, AM J GERIAT PSYCHIAT, V12, P432, DOI 10.1176/appi.ajgp.12.4.432
   Rasheed MZ, 2018, J ENVIRON PATHOL TOX, V37, P139, DOI 10.1615/JEnvironPatholToxicolOncol.2018025666
   Raygan F, 2019, CLIN NUTR, V38, P191, DOI 10.1016/j.clnu.2017.12.004
   Reiter RJ, 2017, CELL MOL LIFE SCI, V74, P3863, DOI 10.1007/s00018-017-2609-7
   Rodriguez C, 2004, J PINEAL RES, V36, P1, DOI 10.1046/j.1600-079X.2003.00092.x
   Saravanan KS, 2007, J PINEAL RES, V42, P247, DOI 10.1111/j.1600-079X.2006.00412.x
   Schrag A, 2002, J NEUROL, V249, P419, DOI 10.1007/s004150200032
   Schrag A, 2017, INT REV NEUROBIOL, V133, P623, DOI 10.1016/bs.im.2017.05.024
   Sekar S, 2018, NEUROSCI LETT, V666, P139, DOI 10.1016/j.neulet.2017.12.049
   Sun H, 2018, INT J ENDOCRINOL, V2018, P0, DOI 10.1155/2018/2304746
   Tatsch E, 2011, CLIN BIOCHEM, V44, P348, DOI 10.1016/j.clinbiochem.2010.12.011
   Taylor JM, 2013, NEUROCHEM INT, V62, P803, DOI 10.1016/j.neuint.2012.12.016
   Venkatesh Gobi V., 2020, NUTR NEUROSCI, V195, P105878
   Willis Allison W, 2013, MO MED, V110, P406
   Xu Q, 2011, DIABETES CARE, V34, P910, DOI 10.2337/dc10-1922
   Zarezadeh M, 2020, EUR J NUTR, V59, P1803, DOI 10.1007/s00394-019-02123-0
NR 58
TC 36
Z9 36
U1 2
U2 6
PU ELSEVIER
PI AMSTERDAM
PA RADARWEG 29, 1043 NX AMSTERDAM, NETHERLANDS
SN 0303-8467
EI 1872-6968
J9 CLIN NEUROL NEUROSUR
JI Clin. Neurol. Neurosurg.
PD AUG 15
PY 2020
VL 195
IS 
BP 
EP 
DI 10.1016/j.clineuro.2020.105878
PG 7
WC Clinical Neurology; Surgery
SC Neurosciences & Neurology; Surgery
GA PI8VR
UT WOS:000601362100014
PM 32417629
DA 2024-02-03
ER

PT J
AU Ahn, JH
   Kim, M
   Park, S
   Jang, W
   Park, J
   Oh, E
   Cho, JW
   Kim, JS
   Youn, J
AF Ahn, Jong Hyeon
   Kim, Minkyeong
   Park, Suyeon
   Jang, Wooyoung
   Park, Jinse
   Oh, Eungseok
   Cho, Jin Whan
   Kim, Ji Sun
   Youn, Jinyoung
TI Prolonged-release melatonin in Parkinson's disease patients with a poor sleep quality: A randomized trial
SO PARKINSONISM & RELATED DISORDERS
LA English
DT Article
DE Sleep disturbance; Parkinson's disease; Melatonin; Circadian rhythm; Prolonged-release melatonin
ID insomnia
AB Background: The present study was a randomized, double-blind, placebo-controlled, multi-center trial to evaluate the efficacy and safety of prolonged-release melatonin (PRM) in Parkinson's disease (PD) patients with poor sleep quality. Methods: PD patients with a global Pittsburgh Sleep Quality Index (PSQI) score > 5 were included. Patients were assessed using the PSQI, a rapid eye movement sleep behavior disorder screening questionnaire, the Epworth Sleepiness Scale, Non-Motor Symptoms Scale (NMSS), Parkinson's Disease Quality of Life-39 (PDQ-39), and Unified Parkinson's Disease Rating Scale (UPDRS)-III at the beginning of the study and after 4 weeks of treatment with 2 mg of PRM. Partial correlation analysis was performed to investigate the relationship between PSQI score and the other scales. Results: Thirty-four PD patients with poor sleep quality were enrolled and divided into 2 groups based on medication; PRM (n = 16) and placebo (n = 18). Regarding efficacy, PSQI was significantly improved in the PRM group compared to the control group. Improvement in the NMSS and PDQ-39 summary index were observed in the PRM but not in the placebo group; UPDRS-III score was not significantly changed in either group. PSQI improvement correlated with improvement in NMSS score and PDQ-39 summary index. Regarding safety, all enrolled subjects did not complain of side effects due to PRM. Conclusion: PRM is an effective and safe treatment option for subjective sleep quality in PD patients and beneficial effects on sleep quality are associated with improved non-motor symptoms and quality of life in PD patients.
C1 [Ahn, Jong Hyeon; Kim, Minkyeong; Cho, Jin Whan; Kim, Ji Sun; Youn, Jinyoung] Sungkyunkwan Univ, Samsung Med Ctr, Dept Neurol, Sch Med, 81 Irwon Ro, Seoul 06351, South Korea.
   [Ahn, Jong Hyeon; Kim, Minkyeong; Cho, Jin Whan; Kim, Ji Sun; Youn, Jinyoung] Samsung Med Ctr, Neurosci Ctr, Seoul, South Korea.
   [Park, Suyeon] Soonchunhyang Univ Hosp, Dept Biostat, Seoul, South Korea.
   [Jang, Wooyoung] Univ Ulsan, Gangneung Asan Hosp, Dept Neurol, Coll Med, Kangnung, South Korea.
   [Park, Jinse] Inje Univ, Haeundae Paik Hosp, Dept Neurol, Busan, South Korea.
   [Oh, Eungseok] Chungnam Natl Univ Hosp, Coll Med, Dept Neurol, Daejun, South Korea.
C3 Sungkyunkwan University (SKKU); Samsung Medical Center; Sungkyunkwan University (SKKU); Samsung Medical Center; Soonchunhyang University; Soonchunhyang University Hospital; University of Ulsan; Inje University; Chungnam National University; Chungnam National University Hospital
RP Kim, JS; Youn, J (corresponding author), Sungkyunkwan Univ, Samsung Med Ctr, Dept Neurol, Sch Med, 81 Irwon Ro, Seoul 06351, South Korea.
EM sunnyfor@hanmail.net; genian@skku.edu
FU Kuhnil Pharmaceutical Company
CR Daniele A, 1997, LANCET, V349, P1222, DOI 10.1016/S0140-6736(05)62416-6
   Dowling GA, 2005, SLEEP MED, V6, P459, DOI 10.1016/j.sleep.2005.04.004
   Gilat M, 2020, MOVEMENT DISORD, V35, P344, DOI 10.1002/mds.27886
   HUGHES AJ, 1992, J NEUROL NEUROSUR PS, V55, P181, DOI 10.1136/jnnp.55.3.181
   Jun JS, 2019, ANN CLIN TRANSL NEUR, V6, P716, DOI 10.1002/acn3.753
   Lemoine P, 2011, THER CLIN RISK MANAG, V7, P301, DOI 10.2147/TCRM.S23036
   Lyseng-Williamson KA, 2012, DRUG AGING, V29, P911, DOI 10.1007/s40266-012-0018-z
   Medeiros CAM, 2007, J NEUROL, V254, P459, DOI 10.1007/s00415-006-0390-x
   Neikrug AB, 2013, J CLIN SLEEP MED, V9, P1119, DOI 10.5664/jcsm.3148
   Seppi K, 2019, MOVEMENT DISORD, V34, P180, DOI 10.1002/mds.27602
   Videnovic A, 2016, MOVEMENT DISORD, V31, P260, DOI 10.1002/mds.26509
   Videnovic A, 2014, JAMA NEUROL, V71, P463, DOI 10.1001/jamaneurol.2013.6239
NR 12
TC 22
Z9 25
U1 0
U2 5
PU ELSEVIER SCI LTD
PI OXFORD
PA THE BOULEVARD, LANGFORD LANE, KIDLINGTON, OXFORD OX5 1GB, OXON, ENGLAND
SN 1353-8020
EI 1873-5126
J9 PARKINSONISM RELAT D
JI Parkinsonism Relat. Disord.
PD JUN 15
PY 2020
VL 75
IS 
BP 50
EP 54
DI 10.1016/j.parkreldis.2020.03.029
PG 5
WC Clinical Neurology
SC Neurosciences & Neurology
GA MW7JW
UT WOS:000557209100011
PM 32480307
DA 2024-02-03
ER

PT J
AU Memon, AA
   Coleman, JJ
   Amara, AW
AF Memon, Adeel A.
   Coleman, Juliana J.
   Amara, Amy W.
TI Effects of exercise on sleep in neurodegenerative disease
SO NEUROBIOLOGY OF DISEASE
LA English
DT Review
DE Sleep; Exercise: Alzheimer's disease; Parkinson's disease; Huntington's disease; Amyotrophic lateral sclerosis
ID amyotrophic-lateral-sclerosis; self-rated quality; physical-activity; older-adults; huntingtons-disease; alzheimers-disease; parkinsons-disease; intensity exercise; daytime sleepiness; circadian-rhythms
AB As the population ages, the incidence and prevalence of neurodegenerative disorders will continue to increase. Persons with neurodegenerative disease frequently experience sleep disorders, which not only affect quality of life, but potentially accelerate progression of the disease. Unfortunately, pharmacological interventions are often futile or have adverse effects. Therefore, investigation of non-pharmacological interventions has the potential to expand the treatment landscape for these disorders. The last decade has observed increasing recognition of the beneficial role of exercise in brain diseases, and neurodegenerative disorders in particular. In this review, we will focus on the therapeutic role of exercise for sleep dysfunction in four neurodegenerative diseases, namely Alzheimer's disease, Parkinson's disease, Huntington's disease, and amyotrophic lateral sclerosis. Available data suggest that exercise may have the potential to improve sleep disorders and attenuate neurodegeneration, particularly in Alzheimer's disease and Parkinson's disease. However, additional research is required in order to understand the most effective exercise therapy for these indications; the best way to monitor the response to interventions; the influence of exercise on sleep dysfunction in Huntington's disease and amyotrophic lateral sclerosis; and the mechanisms underlying exercise-induced sleep modifications.
C1 [Memon, Adeel A.; Coleman, Juliana J.; Amara, Amy W.] Univ Alabama Birmingham, Dept Neurol, Birmingham, AL 35294 USA.
   [Amara, Amy W.] UAB Ctr Exercise Med, Birmingham, AL 35205 USA.
   [Amara, Amy W.] UAB Sleep & Circadian Res Core, Birmingham, AL USA.
C3 University of Alabama System; University of Alabama Birmingham; University of Alabama System; University of Alabama Birmingham
RP Amara, AW (corresponding author), Univ Alabama Birmingham, 1720 2nd Ave South,SC 360A, Birmingham, AL 35294 USA.
EM aamara@uabmc.edu
FU NINDS [R25 NS079188]; Michael J. Fox Foundation for Parkinson's Disease Research: Edmond J. Safra Fellowship in Movement Disorders
CR Aboussouan LS, 1999, J NEUROL SCI, V164, P1, DOI 10.1016/S0022-510X(99)00046-5
   Ahmed RM, 2016, SLEEP MED REV, V26, P33, DOI 10.1016/j.smrv.2015.05.007
   Alexopoulos George S, 2005, POSTGRAD MED, VSpec No, P6
   Amara AW, 2020, MOVEMENT DISORD, V35, P947, DOI 10.1002/mds.28009
   Amara AW, 2017, CURR TREAT OPTION NE, V19, P0, DOI 10.1007/s11940-017-0461-6
   Aoyama S, 2017, FRONT NEUROSCI-SWITZ, V11, P0, DOI 10.3389/fnins.2017.00063
   Arnulf I, 2008, ARCH NEUROL-CHICAGO, V65, P482, DOI 10.1001/archneur.65.4.482
   Atkinson G, 2007, EUR J APPL PHYSIOL, V99, P331, DOI 10.1007/s00421-006-0361-z
   Aziz NA, 2010, PARKINSONISM RELAT D, V16, P345, DOI 10.1016/j.parkreldis.2010.02.009
   Aziz NA, 2009, J NEUROL, V256, P1961, DOI 10.1007/s00415-009-5196-1
   Baker CR, 2016, J NEUROL SCI, V364, P148, DOI 10.1016/j.jns.2016.03.021
   Bartlett DM, 2020, J NEUROL SCI, V408, P0, DOI 10.1016/j.jns.2019.116522
   Beghi E, 2010, AMYOTROPH LATERAL SC, V11, P289, DOI 10.3109/17482960903384283
   BLIWISE DL, 1993, SLEEP, V16, P40, DOI 10.1093/sleep/16.1.40
   Bliwise Donald L, 2004, CLIN CORNERSTONE, V6 Suppl 1A, PS16, DOI 10.1016/S1098-3597(04)90014-2
   Boentert M, 2019, NAT SCI SLEEP, V11, P97, DOI 10.2147/NSS.S183504
   Bolitho SJ, 2014, SLEEP MED, V15, P342, DOI 10.1016/j.sleep.2013.10.016
   Bredesen DE, 2006, NATURE, V443, P796, DOI 10.1038/nature05293
   Brown RE, 2012, PHYSIOL REV, V92, P1087, DOI 10.1152/physrev.00032.2011
   Oliveira ASB, 2009, ARQ NEURO-PSIQUIAT, V67, P750, DOI 10.1590/S0004-282X2009000400040
   Calkins AW, 2013, BEHAV SLEEP MED, V11, P133, DOI 10.1080/15402002.2011.643968
   Chahine LM, 2017, SLEEP MED REV, V35, P33, DOI 10.1016/j.smrv.2016.08.001
   Chen A, 2008, PHYS MED REH CLIN N, V19, P545, DOI 10.1016/j.pmr.2008.02.003
   Cheong RY, 2019, J HUNTINGTONS DIS, V8, P375, DOI 10.3233/JHD-190372
   Chokroverty S, 2009, SEMIN NEUROL, V29, P446, DOI 10.1055/s-0029-1237124
   Christofoletti G, 2011, CLINICS, V66, P613
   Coe S, 2018, PARKINSONS DIS-US, V2018, P0, DOI 10.1155/2018/1517807
   Nascimento CMC, 2014, GERIATR GERONTOL INT, V14, P259, DOI 10.1111/ggi.12082
   Cusso ME, 2016, FRONT MED-LAUSANNE, V3, P0, DOI 10.3389/fmed.2016.00035
   Dal Bello-Haas V, 2007, NEUROLOGY, V68, P2003, DOI 10.1212/01.wnl.0000264418.92308.a4
   Dauvilliers Y, 2007, SLEEP MED, V8, PS27, DOI 10.1016/S1389-9457(08)70006-6
   David FJ, 2015, MOVEMENT DISORD, V30, P1657, DOI 10.1002/mds.26291
   David FJ, 2012, PARKINSONS DIS-US, V2012, P0, DOI 10.1155/2012/124527
   DiMatteo MR, 2000, ARCH INTERN MED, V160, P2101, DOI 10.1001/archinte.160.14.2101
   Dowling G A, 1997, IMAGE J NURS SCH, V29, P59, DOI 10.1111/j.1547-5069.1997.tb01141.x
   Driver HS, 2000, SLEEP MED REV, V4, P387, DOI 10.1053/smrv.2000.0110
   Drory VE, 2001, J NEUROL SCI, V191, P133, DOI 10.1016/S0022-510X(01)00610-4
   Erro R, 2012, J NEUROL, V259, P1808, DOI 10.1007/s00415-011-6407-0
   Ferini-Strambi L, 2020, CURR TREAT OPTION NE, V22, P0, DOI 10.1007/s11940-020-0612-z
   Forlenza OV, 2017, CURR OPIN PSYCHIATR, V30, P151, DOI 10.1097/YCO.0000000000000309
   Fox SH, 2018, MOVEMENT DISORD, V33, P1248, DOI 10.1002/mds.27372
   Frazzitta Giuseppe, 2015, J CLIN MOV DISORD, V2, P11, DOI 10.1186/s40734-015-0020-9
   Fritz N, 2017, J HUNTINGTONS DIS, V6, P217, DOI 10.3233/JHD-170260
   Fultz NE, 2019, SCIENCE, V366, P628, DOI 10.1126/science.aax5440
   Garber CE, 2011, MED SCI SPORT EXER, V43, P1334, DOI 10.1249/MSS.0b013e318213fefb
   Gaugler JE, 2000, J GERONTOL B-PSYCHOL, V55, PP247, DOI 10.1093/geronb/55.4.P247
   Gehrman P, 2018, GERIATR NURS, V39, P60, DOI 10.1016/j.gerinurse.2017.06.003
   Gorman AM, 2008, J CELL MOL MED, V12, P2263, DOI 10.1111/j.1582-4934.2008.00402.x
   Gotkine M, 2014, AMYOTROPH LAT SCL FR, V15, P534, DOI 10.3109/21678421.2014.932383
   Grad LI, 2017, CSH PERSPECT MED, V7, P0, DOI 10.1101/cshperspect.a024117
   Hardiman O, 2017, NAT REV DIS PRIMERS, V3, P0, DOI 10.1038/nrdp.2017.71
   Harrington ME, 2012, J PHYSIOL-LONDON, V590, P5929, DOI 10.1113/jphysiol.2012.245308
   Herzog-Krzywoszanska R, 2019, FRONT PSYCHIATRY, V10, P0, DOI 10.3389/fpsyt.2019.00221
   Hetta J, 1997, J NEUROL, V244, PS7, DOI 10.1007/BF03160565
   Hood S, 2017, FRONT AGING NEUROSCI, V9, P0, DOI 10.3389/fnagi.2017.00170
   Hope T, 1998, INT J GERIATR PSYCH, V13, P682, DOI 10.1002/(SICI)1099-1166(1998100)13:10<682::AID-GPS847>3.0.CO;2-Y
   Hortobágyi T, 2018, HAND CLINIC, V145, P369, DOI 10.1016/B978-0-12-802395-2.00026-2
   Huisman MHB, 2013, J NEUROL NEUROSUR PS, V84, P976, DOI 10.1136/jnnp-2012-304724
   Huntington G, 2003, J NEUROPSYCH CLIN N, V15, P109, DOI 10.1176/appi.neuropsych.15.1.109
   Iranzo A, 2016, SLEEP MED CLIN, V11, P1, DOI 10.1016/j.jsmc.2015.10.011
   Jia RX, 2019, BMC GERIATR, V19, P0, DOI 10.1186/s12877-019-1175-2
   Kalliolia E, 2014, MOVEMENT DISORD, V29, P1511, DOI 10.1002/mds.26003
   Kato N, 2018, MEDICINE, V97, P0, DOI 10.1097/MD.0000000000011145
   Kelly NA, 2014, J APPL PHYSIOL, V116, P582, DOI 10.1152/japplphysiol.01277.2013
   King AC, 1997, JAMA-J AM MED ASSOC, V277, P32, DOI 10.1001/jama.277.1.32
   KNOPMAN DS, 1988, J AM GERIATR SOC, V36, P108, DOI 10.1111/j.1532-5415.1988.tb01778.x
   Koller, 2004, MOVEMENT DISORDERS N, V0, P855
   Kredlow MA, 2015, J BEHAV MED, V38, P427, DOI 10.1007/s10865-015-9617-6
   Krueger JM, 1998, ANN NY ACAD SCI, V856, P148, DOI 10.1111/j.1749-6632.1998.tb08323.x
   Ktonas PY, 2007, P ANN INT IEEE EMBS, V0, PP2464, DOI 10.1109/IEMBS.2007.4352827
   Kurtis MM, 2013, PARKINSONISM RELAT D, V19, P1152, DOI 10.1016/j.parkreldis.2013.07.026
   Landi F, 2004, ARCH GERONTOL GERIAT, V0, P235
   Lee HY, 2017, GENES-BASEL, V8, P0, DOI 10.3390/genes8040109
   LEES AJ, 1988, CLIN NEUROPHARMACOL, V11, P512, DOI 10.1097/00002826-198812000-00004
   Leng Y, 2019, LANCET NEUROL, V18, P307, DOI 10.1016/S1474-4422(18)30461-7
   Li FZ, 2004, J AM GERIATR SOC, V52, P892, DOI 10.1111/j.1532-5415.2004.52255.x
   Lo Coco D, 2012, EUR J NEUROL, V19, P760, DOI 10.1111/j.1468-1331.2011.03637.x
   Lo Coco D, 2011, J NEUROL NEUROSUR PS, V82, P839, DOI 10.1136/jnnp.2010.228007
   Lopez Oscar L, 2008, HANDB CLIN NEUROL, V89, P207, DOI 10.1016/S0072-9752(07)01219-5
   Luna J, 2017, REV NEUROL-FRANCE, V173, P244, DOI 10.1016/j.neurol.2017.03.035
   Lunetta C, 2016, J NEUROL, V263, P52, DOI 10.1007/s00415-015-7924-z
   Ma Qiang, 2008, NEUROSCI BULL, V24, P265, DOI 10.1007/s12264-008-0402-1
   MACDONALD ME, 1993, CELL, V72, P971, DOI 10.1016/0092-8674(93)90585-E
   Malhotra RK, 2018, SLEEP MED CLIN, V13, P63, DOI 10.1016/j.jsmc.2017.09.006
   Braga ACM, 2018, NEUROL RES INT, V2018, P0, DOI 10.1155/2018/8218697
   Marsili L, 2018, FRONT NEUROL, V9, P0, DOI 10.3389/fneur.2018.00156
   McCurry SM, 2005, J AM GERIATR SOC, V53, P793, DOI 10.1111/j.1532-5415.2005.53252.x
   McCurry SM, 2000, SLEEP MED REV, V4, P603, DOI 10.1053/smrv.2000.0127
   McCurry SM, 2007, SLEEP MED REV, V11, P143, DOI 10.1016/j.smrv.2006.09.002
   McCurry SM, 2011, J AM GERIATR SOC, V59, P1393, DOI 10.1111/j.1532-5415.2011.03519.x
   McCurry SM, 2010, AM J ALZHEIMERS DIS, V25, P505, DOI 10.1177/1533317510376173
   MCGINTY D, 1990, TRENDS NEUROSCI, V13, P480, DOI 10.1016/0166-2236(90)90081-K
   Meeks TW, 2006, CURR OPIN PSYCHIATR, V19, P581, DOI 10.1097/01.yco.0000245746.45384.0e
   Merico A, 2018, EUR J TRANSL MYOL, V28, P132, DOI 10.4081/ejtm.2018.7278
   Moran M, 2005, SLEEP MED, V6, P347, DOI 10.1016/j.sleep.2004.12.005
   Morgenthaler T, 2006, SLEEP, V29, P1415
   Mueller SM, 2019, TREMOR OTHER HYPERK, V9, P0, DOI 10.7916/tm9j-f874
   Nagatsu T, 2000, J NEURAL TRANSM-SUPP, V0, P143
   Nakamura T, 2011, MOVEMENT DISORD, V26, P1869, DOI 10.1002/mds.23744
   Paniagua MA, 2008, CLIN GERIATR MED, V24, P69, DOI 10.1016/j.cger.2007.08.010
   Pat-Horenczyk R, 1998, AGING-CLIN EXP RES, V10, P308, DOI 10.1007/BF03339793
   Peter-Derex L, 2015, SLEEP MED REV, V19, P29, DOI 10.1016/j.smrv.2014.03.007
   Piano C, 2017, NEURODEGENER DIS, V17, P330, DOI 10.1159/000480701
   Pinto AC, 1999, J NEUROL SCI, V169, P69, DOI 10.1016/S0022-510X(99)00218-X
   Pollak C P, 1990, J COMMUNITY HEALTH, V15, P123, DOI 10.1007/BF01321316
   Pollak C P, 1991, J GERIATR PSYCHIATRY NEUROL, V4, P204, DOI 10.1177/089198879100400405
   Prince M, 2016, ALZHEIMERS RES THER, V8, P0, DOI 10.1186/s13195-016-0188-8
   Pupillo E, 2014, ANN NEUROL, V75, P708, DOI 10.1002/ana.24150
   Riedel O, 2010, J NEUROL, V257, P1073, DOI 10.1007/s00415-010-5465-z
   Rockstrom MD, 2018, SLEEP MED REV, V40, P69, DOI 10.1016/j.smrv.2017.10.005
   Rongve A, 2010, J AM GERIATR SOC, V58, P480, DOI 10.1111/j.1532-5415.2010.02733.x
   Rothman SM, 2012, NEUROMOL MED, V14, P194, DOI 10.1007/s12017-012-8181-2
   Rubio-Arias JA, 2017, MATURITAS, V100, P49, DOI 10.1016/j.maturitas.2017.04.003
   Sanjak M, 2010, ARCH PHYS MED REHAB, V91, P1920, DOI 10.1016/j.apmr.2010.08.009
   Schroeder AM, 2013, TRENDS PHARMACOL SCI, V34, P605, DOI 10.1016/j.tips.2013.09.002
   Schroeder AM, 2012, J PHYSIOL-LONDON, V590, P6213, DOI 10.1113/jphysiol.2012.233676
   Shih YH, 2017, J AM MED DIR ASSOC, V18, P396, DOI 10.1016/j.jamda.2016.10.016
   Shub D, 2009, GERIATRICS-US, V64, P22
   Silva-Batista C, 2017, J STRENGTH COND RES, V31, P2270, DOI 10.1519/JSC.0000000000001685
   Singer C, 2003, SLEEP, V26, P893, DOI 10.1093/sleep/26.7.893
   Spira AP, 2013, JAMA NEUROL, V70, P1537, DOI 10.1001/jamaneurol.2013.4258
   Spira AP, 2010, INT PSYCHOGERIATR, V22, P306, DOI 10.1017/S1041610209991153
   Strickland D, 1996, ACTA NEUROL SCAND, V94, P45, DOI 10.1111/j.1600-0404.1996.tb00038.x
   Suzuki K, 2015, CURR NEUROL NEUROSCI, V15, P0, DOI 10.1007/s11910-015-0525-5
   Szuhany KL, 2015, J PSYCHIATR RES, V60, P56, DOI 10.1016/j.jpsychires.2014.10.003
   Tahara Y, 2017, J PHYSIOL SCI, V67, P1, DOI 10.1007/s12576-016-0450-7
   Tewary S, 2018, DEMENTIA-LONDON, V17, P234, DOI 10.1177/1471301216643191
   Tsitkanou S, 2019, FRONT NEUROL, V10, P0, DOI 10.3389/fneur.2019.00783
   Uchida Sunao, 2012, FRONT NEUROL, V3, P48, DOI 10.3389/fneur.2012.00048
   van Nimwegen M, 2011, J NEUROL, V258, P2214, DOI 10.1007/s00415-011-6097-7
   Vgontzas AN, 1997, J CLIN ENDOCR METAB, V82, P1313, DOI 10.1210/jc.82.5.1313
   Vitiello M V, 1989, CLIN GERIATR MED, V5, P289
   Wassom DJ, 2015, INT J NEUROSCI, V125, P578, DOI 10.3109/00207454.2014.966820
   Wu WW, 2015, J ALTERN COMPLEM MED, V21, P509, DOI 10.1089/acm.2014.0251
   Wu YH, 2007, SLEEP MED, V8, P623, DOI 10.1016/j.sleep.2006.11.010
   Xiao CM, 2016, GERIATR GERONTOL INT, V16, P911, DOI 10.1111/ggi.12571
   Xie LL, 2013, SCIENCE, V342, P373, DOI 10.1126/science.1241224
   Yang JH, 2017, PARKINSONS DIS-US, V2017, P0, DOI 10.1155/2017/8562867
   Yang PY, 2012, J PHYSIOTHER, V58, P157, DOI 10.1016/S1836-9553(12)70106-6
   Yong MH, 2011, PLOS ONE, V6, P0, DOI 10.1371/journal.pone.0022511
   Youngstedt SD, 2005, CLIN SPORT MED, V24, P355, DOI 10.1016/j.csm.2004.12.003
   Youngstedt SD, 2019, J PHYSIOL-LONDON, V597, P2253, DOI 10.1113/JP276943
   Zhu MJ, 2020, J SPORT MED PHYS FIT, V60, P282, DOI 10.23736/S0022-4707.19.10104-1
NR 146
TC 25
Z9 27
U1 12
U2 79
PU ACADEMIC PRESS INC ELSEVIER SCIENCE
PI SAN DIEGO
PA 525 B ST, STE 1900, SAN DIEGO, CA 92101-4495 USA
SN 0969-9961
EI 1095-953X
J9 NEUROBIOL DIS
JI Neurobiol. Dis.
PD JUL 15
PY 2020
VL 140
IS 
BP 
EP 
DI 10.1016/j.nbd.2020.104859
PG 9
WC Neurosciences
SC Neurosciences & Neurology
GA LV0EP
UT WOS:000538117900012
PM 32243913
DA 2024-02-03
ER

PT J
AU Gültekin, M
   Ulukan, Ç
   Tezcan, S
   Dogu, O
   Hanagasi, H
   Bilgiç, B
   Bora Tokçaer, A
   Çakmur, R
   Elibol, B
   Mirza, M
   Ince Günal, D
   Erer Özbek, CS
   Kenangil, G
   Yilmaz Küsbeci, Ö
   Akbostanci, MC
AF Gultekin, Murat
   Ulukan, Cagri
   Tezcan, Sabiha
   Dogu, Okan
   Hanagasi, Hasmet
   Bilgic, Basar
   Bora Tokcaer, Ayse
   Cakmur, Raif
   Elibol, Bulent
   Mirza, Meral
   Ince Gunal, Dilek
   Erer Ozbek, Cigdem Sevda
   Kenangil, Gulay
   Yilmaz Kusbeci, Ozge
   Akbostanci, Muhittin Cenk
TI Multicenter study of levodopa carbidopa intestinal gel in Parkinson's disease: the Turkish experience
SO TURKISH JOURNAL OF MEDICAL SCIENCES
LA English
DT Article
DE Parkinson's disease; levodopa carbidopa intestinal gel; efficacy
ID long-term; open-label; motor complications; nonmotor symptoms; double-blind; infusion; 12-month; therapy; safety
AB Background/aim: Our purpose was to determine the efficacy of levodopa carbidopa intestinal gel (LCIG) in a series of Turkish patients with Parkinson's disease (PD). Materials and methods: We had telephone calls with 54 patients from 11 neurology centers who were on LCIG treatment, and 44 patients or their caregivers were included in an eight-item survey between September 2015 and June 2016. The reliability and validity of the survey were evaluated with intraclass correlation coefficients for every question separately. Results: Average age of the patients were 63.48 and the duration of PD was 12.79 years. Average LCIG treatment period was 15.63 months. Percentages of the patients who reported they were 'better' after LCIG treatment were as follows: 80% for time spent off, 55% for dyskinesia, 65% for tremor, 85% for gait disorder, 50% for pain, 50% for sleep disorders, 42.5% for depression, 32.5% for incontinence, and 70% for activities of daily living. Cronbach's alpha was 0.795 and the intraclass correlation coefficient was reliable for the items. Conclusion: As detected by a survey performed by telephone calls with good interrater reliability, patients with PD improve with LCIG treatment in many aspects of the disease.
C1 [Gultekin, Murat; Mirza, Meral] Erciyes Univ, Fac Med, Dept Neurol, Kayseri, Turkey.
   [Ulukan, Cagri; Tezcan, Sabiha; Akbostanci, Muhittin Cenk] Ankara Univ, Fac Med, Dept Neurol, Ankara, Turkey.
   [Dogu, Okan] Mersin Univ, Fac Med, Dept Neurol, Mersin, Turkey.
   [Hanagasi, Hasmet; Bilgic, Basar] Istanbul Univ, Fac Med, Dept Neurol, Istanbul, Turkey.
   [Bora Tokcaer, Ayse] Gazi Univ, Fac Med, Dept Neurol, Ankara, Turkey.
   [Cakmur, Raif] Dokuz Eylul Univ, Fac Med, Dept Neurol, Izmir, Turkey.
   [Elibol, Bulent] Hacettepe Univ, Fac Med, Dept Neurol, Ankara, Turkey.
   [Ince Gunal, Dilek] Marmara Univ, Fac Med, Dept Neurol, Istanbul, Turkey.
   [Erer Ozbek, Cigdem Sevda] Uludag Univ, Fac Med, Dept Neurol, Bursa, Turkey.
   [Kenangil, Gulay] Bahcesehir Univ, Dept Neurol, Med Pk Goztepe, Istanbul, Turkey.
   [Yilmaz Kusbeci, Ozge] Bozyaka Training & Res Hosp, Dept Neurol, Izmir, Turkey.
C3 Erciyes University; Ankara University; Mersin University; Istanbul University; Gazi University; Dokuz Eylul University; Hacettepe University; Marmara University; Uludag University; Bahcesehir University; Izmir Bozyaka Training & Research Hospital
RP Gültekin, M (corresponding author), Erciyes Univ, Fac Med, Dept Neurol, Kayseri, Turkey.
EM gultekin@erciyes.edu.tr
CR Antonini A, 2015, PARKINSONISM RELAT D, V21, P231, DOI 10.1016/j.parkreldis.2014.12.012
   Antonini A, 2010, CNS DRUGS, V24, P119, DOI 10.2165/11310940-000000000-00000
   Bajenaru O, 2016, J NEURAL TRANSM, V123, P407, DOI 10.1007/s00702-015-1496-z
   Bohlega S, 2015, EUR NEUROL, V74, P227, DOI 10.1159/000442151
   Buongiorno M, 2015, PARKINSONISM RELAT D, V21, P871, DOI 10.1016/j.parkreldis.2015.05.014
   Cáceres-Redondo MT, 2014, J NEUROL, V261, P561, DOI 10.1007/s00415-013-7235-1
   Chang FCF, 2016, J CLIN NEUROSCI, V25, P41, DOI 10.1016/j.jocn.2015.05.059
   de Lau LML, 2006, LANCET NEUROL, V5, P525, DOI 10.1016/S1474-4422(06)70471-9
   Fernandez HH, 2015, MOVEMENT DISORD, V30, P500, DOI 10.1002/mds.26123
   Fernandez HH, 2013, PARKINSONISM RELAT D, V19, P339, DOI 10.1016/j.parkreldis.2012.11.020
   Honig H, 2009, MOVEMENT DISORD, V24, P1468, DOI 10.1002/mds.22596
   Lees AJ, 2009, LANCET, V373, P2055, DOI 10.1016/S0140-6736(09)60492-X
   Martinez-Martin P, 2015, MOVEMENT DISORD, V30, P510, DOI 10.1002/mds.26067
   Melgari JM, 2015, PARKINSONISM RELAT D, V21, P327, DOI 10.1016/j.parkreldis.2014.12.023
   Olanow CW, 2014, LANCET NEUROL, V13, P141, DOI 10.1016/S1474-4422(13)70293-X
   Sensi M, 2014, J NEURAL TRANSM, V121, P633, DOI 10.1007/s00702-013-1153-3
   Slevin JT, 2015, J PARKINSON DIS, V5, P165, DOI 10.3233/JPD-140456
   Stocchi F, 2008, MOVEMENT DISORD, V23, PS599, DOI 10.1002/mds.22052
   Tetrud JW, 2007, CNS SPECTRUMS, V12, P275, DOI 10.1017/S1092852900021039
   Virhammar J, 2017, THER ADV NEUROL DISO, V10, P171, DOI 10.1177/1756285616681280
   Wirdefeldt K, 2016, CNS DRUGS, V30, P381, DOI 10.1007/s40263-016-0336-5
NR 21
TC 3
Z9 3
U1 0
U2 2
PU Tubitak Scientific & Technological Research Council Turkey
PI ANKARA
PA ATATURK BULVARI NO 221, KAVAKLIDERE, TR-06100 ANKARA, TURKIYE
SN 1300-0144
EI 1303-6165
J9 TURK J MED SCI
JI Turk. J. Med. Sci.
PD JUN 15
PY 2020
VL 50
IS 1
BP 66
EP 85
DI 10.3906/sag-1904-150
PG 20
WC Medicine, General & Internal
SC General & Internal Medicine
GA KM6YE
UT WOS:000514283600011
PM 31731332
DA 2024-02-03
ER

PT J
AU Yoo, SW
   Oh, YS
   Ryu, DW
   Lee, KS
   Lyoo, CH
   Kim, JS
AF Yoo, Sang-Won
   Oh, Yoon-Sang
   Ryu, Dong-Woo
   Lee, Kwang-Soo
   Lyoo, Chul Hyoung
   Kim, Joong-Seok
TI Low thalamic monoamine transporter availability is related to excessive daytime sleepiness in early Parkinson's disease
SO NEUROLOGICAL SCIENCES
LA English
DT Article
DE Parkinson's disease; Excessive daytime sleepiness; Epworth Sleepiness Scale; Monoamine transporter uptake; Thalamus
ID serotonergic dysfunction; nonmotor symptoms; body; association; dementia; binding
AB Although excessive daytime sleepiness (EDS) is a frequent non-motor dysfunction in Parkinson's disease (PD), the exact pathophysiology remains elusive. This study investigates the relationship between daytime sleepiness and presynaptic monoamine transporter densities of the basal ganglia in patients with early PD. Sixty-four patients with early PD who were evaluated with positron emission tomography (PET) using F-18-N-(3-fluoropropyl)-2beta-carbon ethoxy-3beta-(4-iodophenyl) nortropane were enrolled. EDS was evaluated with the Epworth Sleepiness Scale (ESS); nocturnal disabilities and nighttime sleep problems were assessed with Parkinson's Disease Sleep Scale 2nd version. PET images were normalized, and the standardized uptake value ratios (SUVRs) for caudate, putamen, globus pallidus, thalamus, and ventral striatum were obtained. The associations between regional SUVRs and ESS scores were analyzed. Among the patients studied, 12 had EDS defined as ESS > 10. The SUVR of the thalamus demonstrated a significant inverse relationship with ESS score, and thalamic monoamine availability appeared to predict EDS when controlling for covariates. The findings suggest that disrupted dopaminergic and serotonergic modulation of the thalamus may be implicated in EDS in PD. This in vivo study might contribute to elucidation of the neurobiological mechanism of hypersomnolence in PD.
C1 [Yoo, Sang-Won; Oh, Yoon-Sang; Ryu, Dong-Woo; Lee, Kwang-Soo; Kim, Joong-Seok] Catholic Univ Korea, Seoul St Marys Hosp, Coll Med, Dept Neurol, 222 Banpo Daero, Seoul 06591, South Korea.
   [Lyoo, Chul Hyoung] Yonsei Univ, Coll Med, Gangnam Severance Hosp, Dept Neurol, Seoul, South Korea.
C3 Catholic University of Korea; Seoul St. Mary's Hospital; Yonsei University; Yonsei University Health System
RP Kim, JS (corresponding author), Catholic Univ Korea, Seoul St Marys Hosp, Coll Med, Dept Neurol, 222 Banpo Daero, Seoul 06591, South Korea.
EM neuronet@catholic.ac.kr
FU Basic Science Research Program through the National Research Foundation of Korea (NRF) - Ministry of Science, ICT, and Future Planning [NRF-2017R1D1A1B06028086]
CR Abbott RD, 2005, NEUROLOGY, V65, P1442, DOI 10.1212/01.wnl.0000183056.89590.0d
   Ahn HJ, 2010, J KOREAN MED SCI, V25, P1071, DOI 10.3346/jkms.2010.25.7.1071
   Ahn Y.M., 2005, J. KOREAN NEUROPSYCHIATR. ASSOC, V44, P466
   Amara AW, 2017, J NEUROL NEUROSUR PS, V88, P653, DOI 10.1136/jnnp-2016-315023
   Bolitho SJ, 2013, PLOS ONE, V8, P0, DOI 10.1371/journal.pone.0081233
   Braak H, 2003, NEUROBIOL AGING, V24, P197, DOI 10.1016/S0197-4580(02)00065-9
   Chaudhuri KR, 2009, LANCET NEUROL, V8, P464, DOI 10.1016/S1474-4422(09)70068-7
   Cho YW, 2011, SLEEP BREATH, V15, P377, DOI 10.1007/s11325-010-0343-6
   Colavito V, 2015, NEUROSCI BIOBEHAV R, V54, P3, DOI 10.1016/j.neubiorev.2014.11.021
   Dickson DW, 2009, PARKINSONISM RELAT D, V15, PS1, DOI 10.1016/S1353-8020(09)70769-2
   Dubois B, 2007, MOVEMENT DISORD, V22, P2314, DOI 10.1002/mds.21844
   GIBB WRG, 1988, J NEUROL NEUROSUR PS, V51, P745, DOI 10.1136/jnnp.51.6.745
   Gjerstad MD, 2006, NEUROLOGY, V67, P853, DOI 10.1212/01.wnl.0000233980.25978.9d
   Happe S, 2007, J NEUROL, V254, P1037, DOI 10.1007/s00415-006-0483-6
   Hesse S, 2009, EUR J NUCL MED MOL I, V36, P428, DOI 10.1007/s00259-008-0979-7
   Hipólide DC, 2005, PROG NEURO-PSYCHOPH, V29, P297, DOI 10.1016/j.pnpbp.2004.11.015
   JOHNS MW, 1991, SLEEP, V14, P540, DOI 10.1093/sleep/14.6.540
   Kim JS, 2015, PLOS ONE, V10, P0, DOI 10.1371/journal.pone.0132585
   Koch W, 2014, EUR J NUCL MED MOL I, V41, P1938, DOI 10.1007/s00259-014-2785-8
   Oh M, 2012, J NUCL MED, V53, P399, DOI 10.2967/jnumed.111.095224
   Oh YS, 2019, PARKINSONISM RELAT D, V63, P156, DOI 10.1016/j.parkreldis.2019.02.012
   Oh YS, 2018, PARKINSONISM RELAT D, V56, P47, DOI 10.1016/j.parkreldis.2018.06.022
   Park SK, 2018, J CLIN SLEEP MED, V14, P1353, DOI 10.5664/jcsm.7272
   Politis M, 2008, EXP NEUROL, V214, P112, DOI 10.1016/j.expneurol.2008.07.021
   Politis M, 2010, NEUROBIOL DIS, V40, P216, DOI 10.1016/j.nbd.2010.05.028
   Pont-Sunyer C, 2015, MOVEMENT DISORD, V30, P229, DOI 10.1002/mds.26077
   Postuma RB, 2015, MOVEMENT DISORD, V30, P1591, DOI 10.1002/mds.26424
   Qamhawi Z, 2015, BRAIN, V138, P2964, DOI 10.1093/brain/awv215
   Rothman SM, 2012, NEUROMOL MED, V14, P194, DOI 10.1007/s12017-012-8181-2
   Rüb U, 2002, NEUROBIOL AGING, V23, P245, DOI 10.1016/S0197-4580(01)00269-X
   Sander C, 2016, SLEEP BREATH, V20, P1337, DOI 10.1007/s11325-016-1363-7
   Schrag A, 2007, MOVEMENT DISORD, V22, P1077, DOI 10.1002/mds.21333
   Stahl SM, 2021, ESSENTIAL PSYCHOPHARMACOLOGY: NEUROSCIENTIFIC BASIS AND PRACTICAL APPLICATIONS, V5th, P0
   Thannickal TC, 2007, BRAIN, V130, P1586, DOI 10.1093/brain/awm097
   Tholfsen LK, 2015, NEUROLOGY, V85, P162, DOI 10.1212/WNL.0000000000001737
   Trenkwalder C, 2011, MOVEMENT DISORD, V26, P644, DOI 10.1002/mds.23476
   Videnovic A, 2014, JAMA NEUROL, V71, P463, DOI 10.1001/jamaneurol.2013.6239
   Videnovic A, 2013, EXP NEUROL, V243, P45, DOI 10.1016/j.expneurol.2012.08.018
   Wilson H, 2018, NEUROIMAGE-CLIN, V18, P630, DOI 10.1016/j.nicl.2018.03.001
   Yousaf T, 2018, J NEUROL SCI, V387, P220, DOI 10.1016/j.jns.2018.02.032
   Yousaf T, 2018, SLEEP MED, V43, P25, DOI 10.1016/j.sleep.2017.11.1137
NR 41
TC 6
Z9 6
U1 1
U2 8
PU SPRINGER-VERLAG ITALIA SRL
PI MILAN
PA VIA DECEMBRIO, 28, MILAN, 20137, ITALY
SN 1590-1874
EI 1590-3478
J9 NEUROL SCI
JI Neurol. Sci.
PD MAY 15
PY 2020
VL 41
IS 5
BP 1081
EP 1087
DI 10.1007/s10072-019-04206-6
EA DEC 2019
PG 7
WC Clinical Neurology; Neurosciences
SC Neurosciences & Neurology
GA LI8WX
UT WOS:000504169800001
PM 31872354
DA 2024-02-03
ER

PT J
AU Cao, R
   Chen, X
   Xing, F
   Xie, C
   Hu, P
   Wang, K
AF Cao, R.
   Chen, X.
   Xing, F.
   Xie, C.
   Hu, P.
   Wang, K.
TI Cross-sectional and longitudinal associations between probable rapid eye movement sleep behavior disorder and impulse control disorders in Parkinson's disease
SO EUROPEAN JOURNAL OF NEUROLOGY
LA English
DT Article
DE drug-naive; impulse control disorders; Parkinson's disease; prospective; RBD; REM sleep behavior disorder
ID progression; symptoms; marker
AB Background and purpose The aim was to investigate whether probable rapid eye movement sleep behavior disorder (pRBD) is associated with impulse control disorders (ICDs) in drug-naive patients with Parkinson's disease (PD) and whether baseline pRBD is associated with a higher incidence of ICDs during follow-up. Methods The Parkinson's Progression Markers Initiative is an international, multicenter, prospective cohort study to identify biomarkers of PD progression. In all, 423 drug-naive patients with early-stage PD were included in the cross-sectional analysis, and 320 patients who screened negative for any ICDs or related behaviors at baseline were included in the longitudinal analysis. Results In the cross-sectional analysis, a significant correlation was found between pRBD and ICDs in drug-naive patients whilst controlling for potential confounders [odds ratio 2.56, 95% confidence interval (CI) 1.38-4.76, P = 0.003]. In the longitudinal analysis, baseline pRBD was an independent predictor of ICD development over time [hazard ratio (HR) 1.648, 95% CI 1.054-2.576; P = 0.028]. Other significant predictors of ICDs included younger age of onset (HR = 0.973, 95% CI = 0.950-0.997; P = 0.026) and greater State-Trait Anxiety Inventory score (HR = 1.040, 95% CI = 1.020-1.061; P < 0.001). Conclusion Our data suggest that identifying baseline pRBD in early-stage PD may help clinicians to choose a better therapeutic strategy so as to prevent or limit neuropsychiatric complications.
C1 [Cao, R.; Chen, X.; Xing, F.; Xie, C.; Hu, P.; Wang, K.] Anhui Med Univ, Affiliated Hosp 1, Dept Neurol, Hefei 230022, Anhui, Peoples R China.
   [Cao, R.; Chen, X.; Xing, F.; Xie, C.; Hu, P.; Wang, K.] Collaborat Innovat Ctr Neuropsychiat Disorder & M, Hefei, Anhui, Peoples R China.
   [Cao, R.; Chen, X.; Xing, F.; Xie, C.; Hu, P.; Wang, K.] Anhui Prov Key Lab Cognit & Neuropsychiat Disorde, Hefei, Anhui, Peoples R China.
C3 Anhui Medical University
RP Wang, K (corresponding author), Anhui Med Univ, Affiliated Hosp 1, Dept Neurol, Hefei 230022, Anhui, Peoples R China.
EM wangkai1964@126.com
FU AbbVie Funding Source: Medline; Allergan Funding Source: Medline; Biogen Funding Source: Medline; Bristol-Myers Squibb Funding Source: Medline; Celgene Funding Source: Medline; GE Healthcare Funding Source: Medline; Genentech Funding Source: Medline; Genzyme Funding Source: Medline; GlaxoSmithKline Funding Source: Medline; Lilly Funding Source: Medline; Lundbeck Funding Source: Medline; Merck Funding Source: Medline; Michael J. Fox Foundation Funding Source: Medline; Michael J. Fox Foundation for Parkinson&apos;s Research Funding Source: Medline; Pfizer Funding Source: Medline; Roche Funding Source: Medline; Servier Funding Source: Medline; Takeda Funding Source: Medline; TEVA Funding Source: Medline; UCB Funding Source: Medline; Avid Radiopharmaceuticals Funding Source: Medline; Voyager Funding Source: Medline; Sanofi Funding Source: Medline; Verily Funding Source: Medline; Covance Funding Source: Medline; Golub Capital Funding Source: Medline; Prevail Funding Source: Medline; Meso Scale Discovery Funding Source: Medline; Piramal Funding Source: Medline; BioLegend Funding Source: Medline
CR Antonini A, 2011, MOVEMENT DISORD, V26, P464, DOI 10.1002/mds.23501
   Arnaldi D, 2016, PARKINSONISM RELAT D, V29, P47, DOI 10.1016/j.parkreldis.2016.05.031
   Arnaldi D, 2015, NEUROBIOL AGING, V36, P3300, DOI 10.1016/j.neurobiolaging.2015.08.025
   Bayard S, 2014, PARKINSONISM RELAT D, V20, P1411, DOI 10.1016/j.parkreldis.2014.09.020
   Carbunaru S, 2018, BRAIN BEHAV, V8, P0, DOI 10.1002/brb3.904
   Chahine LM, 2016, PARKINSONISM RELAT D, V27, P102, DOI 10.1016/j.parkreldis.2016.03.006
   Chung SJ, 2017, EUR J NEUROL, V24, P1314, DOI 10.1111/ene.13388
   Fantini ML, 2015, J NEUROL NEUROSUR PS, V86, P174, DOI 10.1136/jnnp-2014-307904
   Fantini ML, 2018, J NEUROL NEUROSUR PS, V89, P305, DOI 10.1136/jnnp-2017-316576
   Fereshtehnejad SM, 2015, JAMA NEUROL, V72, P863, DOI 10.1001/jamaneurol.2015.0703
   Figorilli M, 2018, CURR NEUROL NEUROSCI, V18, P0, DOI 10.1007/s11910-018-0875-x
   Howell MJ, 2015, JAMA NEUROL, V72, P707, DOI 10.1001/jamaneurol.2014.4563
   Kim YE, 2014, PARKINSONISM RELAT D, V20, P1081, DOI 10.1016/j.parkreldis.2014.03.022
   Latt MD, 2019, DRUG AGING, V36, P189, DOI 10.1007/s40266-018-0629-0
   Leroi I, 2012, INT J GERIATR PSYCH, V27, P160, DOI 10.1002/gps.2704
   Marek K, 2011, PROG NEUROBIOL, V95, P629, DOI 10.1016/j.pneurobio.2011.09.005
   Pagano G, 2018, NEUROLOGY, V91, PE894, DOI 10.1212/WNL.0000000000006134
   Perez-Lloret S, 2010, CNS DRUGS, V24, P941, DOI 10.2165/11537810-000000000-00000
   Phu AL, 2014, J CLIN NEUROSCI, V21, P63, DOI 10.1016/j.jocn.2013.02.032
   Romenets Silvia Rios, 2012, MOV DISORD, V27, P996, DOI 10.1002/mds.25086
   Santangelo G, 2017, NEUROSCI BIOBEHAV R, V77, P129, DOI 10.1016/j.neubiorev.2017.02.018
   Schenck CH, 2002, SLEEP, V25, P120, DOI 10.1093/sleep/25.2.120
   Smith KM, 2016, J NEUROL NEUROSUR PS, V87, P864, DOI 10.1136/jnnp-2015-311827
   Weintraub D, 2017, INT REV NEUROBIOL, V133, P679, DOI 10.1016/bs.irn.2017.04.006
   Weintraub D, 2009, MOVEMENT DISORD, V24, P1461, DOI 10.1002/mds.22571
NR 25
TC 5
Z9 5
U1 1
U2 4
PU WILEY
PI HOBOKEN
PA 111 RIVER ST, HOBOKEN 07030-5774, NJ USA
SN 1351-5101
EI 1468-1331
J9 EUR J NEUROL
JI Eur. J. Neurol.
PD MAY 15
PY 2020
VL 27
IS 5
BP 757
EP 763
DI 10.1111/ene.14177
PG 7
WC Clinical Neurology; Neurosciences
SC Neurosciences & Neurology
GA LF8UM
UT WOS:000527689700005
PM 32065438
DA 2024-02-03
ER

PT J
AU Moon, S
   Sarmento, CVM
   Steinbacher, M
   Smirnova, IV
   Colgrove, Y
   Lai, SM
   Lyons, KE
   Liu, W
AF Moon, Sanghee
   Sarmento, Caio V. M.
   Steinbacher, Michael
   Smirnova, Irina, V
   Colgrove, Yvonne
   Lai, Sue-Min
   Lyons, Kelly E.
   Liu, Wen
TI Can Qigong improve non-motor symptoms in people with Parkinson's disease - A pilot randomized controlled trial?
SO COMPLEMENTARY THERAPIES IN CLINICAL PRACTICE
LA English
DT Article
DE Mind-body exercise; Qigong; Six healing sounds; Parkinson's disease; Sleep
ID quality-of-life; cognitive impairment; sleep; depression; questionnaire; exercise; fatigue; scale
AB Non-motor symptoms (NMS) including sleep disorders, anxiety, depression, fatigue, and cognitive decline can significantly impact quality of life in people with PD. Qigong exercise is a mind-body exercise that shows a wide range of benefits in various medical conditions. The purpose of this study was to investigate the effect of Qigong exercise on NMS with a focus on sleep quality. Seventeen participants completed a 12-week intervention of Qigong (n = 8) or sham Qigong (n = 9). Disease severity, anxiety and depression levels, fatigue, cognition, quality of life, and other NMS of the participants were evaluated prior to the intervention and at the end of the 12-week intervention. After the intervention, both Qigong and sham-Qigong group showed significant improvement in sleep quality (p < 0.05) and overall NMS (p < 0.05). No significant difference was found between groups. Qigong exercise has the potential as a rehabilitation method for people with PD, specifically alleviating NMS in PD. However, this finding needs to be carefully considered due to the small sample size and potentially low intervention fidelity of this study.
C1 [Moon, Sanghee; Sarmento, Caio V. M.; Steinbacher, Michael; Smirnova, Irina, V; Colgrove, Yvonne; Liu, Wen] Univ Kansas, Dept Phys Therapy & Rehabil Sci, Med Ctr, Kansas City, KS USA.
   [Sarmento, Caio V. M.] Calif State Univ Fresno, Dept Phys Therapy, Fresno, CA 93740 USA.
   [Lai, Sue-Min] Univ Kansas, Dept Populat Hlth, Med Ctr, Kansas City, KS 66160 USA.
   [Lyons, Kelly E.] Univ Kansas, Dept Neurol, Med Ctr, Kansas City, KS 66160 USA.
C3 University of Kansas; University of Kansas Medical Center; California State University System; California State University Fresno; University of Kansas; University of Kansas Medical Center; University of Kansas; University of Kansas Medical Center
RP Moon, S (corresponding author), Univ Kansas, Sch Hlth Profess, Dept Phys Therapy & Rehabil Sci, Med Ctr, 3901 Rainbow Blvd,Mailstop 2002, Kansas City, KS 66160 USA.
EM smoon@kumc.edu; caio@mail.fresnostate.edu; msteinbacher2@kumc.edu; ismrinova@kumc.edu; ycolgrove@kumc.edu; slai@kumc.edu; klyons@kumc.edu; wliu@kumc.edu
FU University of Kansas Medical Center; NIH [R21HD094003]
CR [Anonymous], 2000, HDB PSYCHIAT MEASURE, V0, P0
   Beitz Janice M, 2014, FRONT BIOSCI (SCHOL ED), V6, P65
   Brown RG, 2005, PARKINSONISM RELAT D, V11, P49, DOI 10.1016/j.parkreldis.2004.07.007
   Carroll C, 2007, IMPLEMENT SCI, V2, P0, DOI 10.1186/1748-5908-2-40
   Chang PS, 2019, GERIATR NURS, V40, P84, DOI 10.1016/j.gerinurse.2018.07.001
   Chaudhuri KR, 2006, MOVEMENT DISORD, V21, P916, DOI 10.1002/mds.20844
   Chaudhuri KR, 2002, J NEUROL NEUROSUR PS, V73, P629, DOI 10.1136/jnnp.73.6.629
   Clarke Tainya C, 2015, NATL HEALTH STAT REPORT, V0, P1
   COLE RJ, 1992, SLEEP, V15, P461, DOI 10.1093/sleep/15.5.461
   Goetz CG, 2008, MOVEMENT DISORD, V23, P2129, DOI 10.1002/mds.22340
   Guerin JM, 2018, J AFFECT DISORDERS, V241, P59, DOI 10.1016/j.jad.2018.07.038
   Havlikova E, 2008, EUR J NEUROL, V15, P475, DOI 10.1111/j.1468-1331.2008.02103.x
   Horváth K, 2017, MINERAL MET MAT SER, V0, PP29, DOI 10.1007/978-3-319-52392-7_8
   Janvin CC, 2006, MOVEMENT DISORD, V21, P1343, DOI 10.1002/mds.20974
   Jenkinson C, 1997, AGE AGEING, V26, P353, DOI 10.1093/ageing/26.5.353
   Kawakami H, 2014, PROCEEDINGS OF THE ASME INTERNATIONAL TECHNICAL CONFERENCE AND EXHIBITION ON PACKAGING AND INTEGRATION OF ELECTRONIC AND PHOTONIC MICROSYSTEMS, V0, P0
   Kredlow MA, 2015, J BEHAV MED, V38, P427, DOI 10.1007/s10865-015-9617-6
   Lebouvier T, 2009, EUR J NEUROSCI, V30, P735, DOI 10.1111/j.1460-9568.2009.06873.x
   Lima C, 2008, J NEUROL, V255, P1756, DOI 10.1007/s00415-008-0024-6
   Liu W, 2012, INT J NEUROSCI, V122, P657, DOI 10.3109/00207454.2012.707713
   Liu XL, 2016, EVID-BASED COMPL ALT, V2016, P0, DOI 10.1155/2016/5935782
   MANOS PJ, 1994, INT J PSYCHIAT MED, V24, P229, DOI 10.2190/5A0F-936P-VG8N-0F5R
   Matheson SF, 2012, AUSTRALAS J AGEING, V31, P13, DOI 10.1111/j.1741-6612.2010.00487.x
   Moon S., 2017, MEDICINES (BASEL), V4, P0
   Moon Sanghee, 2019, MEDICINES (BASEL), V6, P0, DOI 10.3390/medicines6010013
   Murphy SL, 2012, AM J OCCUP THER, V66, P387, DOI 10.5014/ajot.2010.005405
   Pfeiffer RF, 2005, PARKINSONS DIS NONMO, V0, P0
   Quelhas R, 2009, J NEUROPSYCH CLIN N, V21, P413, DOI 10.1176/appi.neuropsych.21.4.413
   Rascol O, 2002, LANCET, V359, P1589, DOI 10.1016/S0140-6736(02)08520-3
   Romenets SR, 2012, PARKINSONISM RELAT D, V18, P54, DOI 10.1016/j.parkreldis.2011.08.013
   Schrag A, 2006, J NEUROL SCI, V248, P151, DOI 10.1016/j.jns.2006.05.030
   Schrempf W, 2014, J PARKINSON DIS, V4, P211, DOI 10.3233/JPD-130301
   Stavitsky K, 2010, PARKINSONISM RELAT D, V16, P280, DOI 10.1016/j.parkreldis.2010.02.001
   Suzuki K, 2015, ACTA NEUROL SCAND, V131, P426, DOI 10.1111/ane.12347
   Suzuki K, 2013, BMC NEUROL, V13, P0, DOI 10.1186/1471-2377-13-18
   Tolosa E, 2011, J NEUROL SCI, V310, P4, DOI 10.1016/j.jns.2011.05.027
   Tombaugh TN, 2004, ARCH CLIN NEUROPSYCH, V19, P203, DOI 10.1016/S0887-6177(03)00039-8
   Trenkwalder C, 1998, CLIN NEUROSCI, V5, P107
   Trenkwalder C, 2011, MOVEMENT DISORD, V26, P644, DOI 10.1002/mds.23476
   Wassom DJ, 2015, INT J NEUROSCI, V125, P578, DOI 10.3109/00207454.2014.966820
NR 41
TC 20
Z9 20
U1 2
U2 31
PU ELSEVIER SCI LTD
PI OXFORD
PA THE BOULEVARD, LANGFORD LANE, KIDLINGTON, OXFORD OX5 1GB, OXON, ENGLAND
SN 1744-3881
EI 1873-6947
J9 COMPLEMENT THER CLIN
JI Complement. Ther. Clin. Pract.
PD MAY 15
PY 2020
VL 39
IS 
BP 
EP 
DI 10.1016/j.ctcp.2020.101169
PG 6
WC Integrative & Complementary Medicine
SC Integrative & Complementary Medicine
GA LK5JF
UT WOS:000530901500058
PM 32379638
DA 2024-02-03
ER

PT J
AU Mao, JR
   Huang, XR
   Yu, JM
   Chen, L
   Huang, YQ
   Tang, BS
   Guo, JF
AF Mao, Jingrong
   Huang, Xiurong
   Yu, Jiaming
   Chen, Lang
   Huang, Yuqian
   Tang, Beisha
   Guo, Jifeng
TI Association Between REM Sleep Behavior Disorder and Cognitive Dysfunctions in Parkinson's Disease: A Systematic Review and Meta-Analysis of Observational Studies
SO FRONTIERS IN NEUROLOGY
LA English
DT Review
DE rapid eye movement sleep behavior disorder (RBD); parkinson&apos; s disease (PD); dementia; meta-analysis; cognitive dysfunction
ID cerebral glucose-metabolism; impulse control disorders; diagnostic-criteria; nonmotor symptoms; de-novo; pedunculopontine nucleus; cholinergic dysfunction; visual hallucinations; clinical-diagnosis; dementia
AB Background: Rapid eye movement sleep behavior disorder (RBD) is thought to be a prodromal symptom of Parkinson's disease (PD). RBD is also thought to be involved in cognitive decline and dementia in PD. In PD, although the relationship between RBD and cognitive dysfunctions was confirmed by considerable studies, whether RBD was associated with distinct types of cognitive defects is worth of study. Objectives: This systematic review summarizes the evidence relating to cognitive dysfunction in PD patients with RBD (PD-RBD) and those without and explores their specificity to cognitive domains. Methods: A meta-analysis using a random-effects model was performed for 16 different cognitive domains, including global cognitive function, memory (long-term verbal recall, long-term verbal recognition, long-term visual recall, short-term spatial recall, and short-term verbal recall), executive function (general, fluid reasoning, generativity, shifting, inhibition, and updating), language, processing speed/complex attention/working memory, visuospatial/constructional ability, and psychomotor ability. The cognitive difference between the groups of patients was measured as a standardized mean difference (SMD, Cohen's d). PD-RBD patients were classified into Confirmed-RBD (definite diagnosis with polysomnography, PSG) and Probable-RBD (without PSG re-confirmation). In some domains, RBD patients could not be analyzed separately due to the exiguity of primary studies; this analysis refers to such RBD patients as "Mixed-RBD." Results: Thirty-nine studies with 6,695 PD subjects were finally included. Confirmed-RBD patients showed worse performance than those without in global cognitive function, long-term verbal recall, long-term verbal recognition, generativity, inhibition, shifting, language, and visuospatial/constructional ability; Probable-RBD, in global cognitive function and shifting; and Mixed-RBD, in long-term visual recall, short-term spatial recall, general executive function, and processing speed/complex attention/working memory. Conclusion: This meta-analysis strongly suggests a relationship between RBD, Confirmed-RBD in particular, and cognitive dysfunctions in PD patients. Early and routine screening by sensitive and targeted cognitive tasks is necessary for all PD-RBD patients because it may offer the therapeutic time window before they evolve to irreversible dementia.
C1 [Mao, Jingrong; Huang, Xiurong; Tang, Beisha; Guo, Jifeng] Cent South Univ, Xiangya Hosp, Dept Neurol, Changsha, Peoples R China.
   [Mao, Jingrong] Cent South Univ, Xiangya Sch Med, Changsha, Peoples R China.
   [Yu, Jiaming] Sun Yat Sen Univ, Zhongshan Sch Med, Guangzhou, Peoples R China.
   [Chen, Lang; Huang, Yuqian] Houston Methodist Res Inst, Ctr Inflammat & Epigenet, Houston, TX USA.
   [Tang, Beisha; Guo, Jifeng] Cent South Univ, Xiangya Hosp, Natl Clin Res Ctr Geriatr Disorders, Changsha, Peoples R China.
C3 Central South University; Central South University; Sun Yat Sen University; The Methodist Hospital System; The Methodist Hospital - Houston; Central South University
RP Guo, JF (corresponding author), Cent South Univ, Xiangya Hosp, Dept Neurol, Changsha, Peoples R China.; Guo, JF (corresponding author), Cent South Univ, Xiangya Hosp, Natl Clin Res Ctr Geriatr Disorders, Changsha, Peoples R China.
EM guojifeng2003@163.com
FU National Key Research and Development Program of China [2017YFC0909100, 2016YFC1306000]; Central PublicInterest Scientific Institution Basal Research Fund of Chinese Academy of Medical Sciences [2018-12M-HL-025]; National Natural Science Foundation of China [81571248, 81873785, 81974202]; Natural Science Foundation of Hunan Province [2017JJ1037]; Science and Technology Major Project of Hunan Provincial Science and Technology Department [2018SK1030]
CR Aarsland D, 2004, ARCH NEUROL-CHICAGO, V61, P1906, DOI 10.1001/archneur.61.12.1906
   Aarsland D, 2003, ARCH NEUROL-CHICAGO, V60, P387, DOI 10.1001/archneur.60.3.387
   Alcalay RN, 2012, NEUROLOGY, V78, P1434, DOI 10.1212/WNL.0b013e318253d54b
   Anang JBM, 2014, NEUROLOGY, V83, P1253, DOI 10.1212/WNL.0000000000000842
   Arnaldi D, 2016, PARKINSONISM RELAT D, V29, P47, DOI 10.1016/j.parkreldis.2016.05.031
   Arnaldi D, 2015, NEUROBIOL AGING, V36, P3300, DOI 10.1016/j.neurobiolaging.2015.08.025
   Aurora RN, 2010, J CLIN SLEEP MED, V6, P85
   Azouvi P, 2002, J NEUROL NEUROSUR PS, V73, P160, DOI 10.1136/jnnp.73.2.160
   Azuma T, 1997, NEUROPSYCHOLOGY, V11, P488, DOI 10.1037/0894-4105.11.4.488
   Ba MW, 2018, TRANSL NEURODEGENER, V7, P0, DOI 10.1186/s40035-018-0129-5
   Beebe DW, 2004, APPL NEUROPSYCHOL, V11, P91, DOI 10.1207/s15324826an1102_4
   Benninger DH, 2010, MOVEMENT DISORD, V25, P1597, DOI 10.1002/mds.23121
   Berg D, 2015, MOVEMENT DISORD, V30, P1600, DOI 10.1002/mds.26431
   Bliwise DL, 2010, ANN NEUROL, V68, P353, DOI 10.1002/ana.22076
   Boeve BF, 2007, BRAIN, V130, P2770, DOI 10.1093/brain/awm056
   Boeve BF, 2010, ANN NY ACAD SCI, V1184, P15, DOI 10.1111/j.1749-6632.2009.05115.x
   Bohnen NI, 2003, ARCH NEUROL-CHICAGO, V60, P1745, DOI 10.1001/archneur.60.12.1745
   Boucetta S, 2016, SCI REP-UK, V6, P0, DOI 10.1038/srep26782
   Braak H, 2003, NEUROBIOL AGING, V24, P197, DOI 10.1016/S0197-4580(02)00065-9
   Bugalho P, 2011, J NEUROL, V258, P50, DOI 10.1007/s00415-010-5679-0
   Burdick DJ, 2014, MOVEMENT DISORD, V29, P1258, DOI 10.1002/mds.25924
   Cao RH, 2020, FRONT NEUROSCI-SWITZ, V14, P0, DOI 10.3389/fnins.2020.00349
   Chahine LM, 2016, PARKINSONISM RELAT D, V27, P102, DOI 10.1016/j.parkreldis.2016.03.006
   Chou KL, 2010, MOVEMENT DISORD, V25, P2501, DOI 10.1002/mds.23362
   Coalson DL, 2010, PRACT RESOUR MENT, V0, PP3, DOI 10.1016/B978-0-12-375035-8.10001-1
   Cooray N, 2019, CLIN NEUROPHYSIOL, V130, P505, DOI 10.1016/j.clinph.2019.01.011
   Cr O, 2016, JOURNAL OF GENETIC SYNDROMES AND GENE THERAPY, V7, PS3, DOI 10.21767/2171-6625.1000124
   Creese B, 2020, J NEUROPSYCHOL, V14, P85, DOI 10.1111/jnp.12169
   DIorio A, 2018, NEUROSCI BIOBEHAV R, V94, P1, DOI 10.1016/j.neubiorev.2018.08.004
   Daniel S E, 1993, J NEURAL TRANSM SUPPL, V39, P165
   Di Giacopo R, 2012, MOVEMENT DISORD, V27, P559, DOI 10.1002/mds.24909
   Dokkedal-Silva V, 2019, HARVARD REV PSYCHIAT, V27, P279, DOI 10.1097/HRP.0000000000000227
   Emre M, 2004, NEW ENGL J MED, V351, P2509, DOI 10.1056/NEJMoa041470
   Emre M, 2007, MOVEMENT DISORD, V22, P1689, DOI 10.1002/mds.21507
   Emre M, 2014, MOVEMENT DISORD, V29, P663, DOI 10.1002/mds.25870
   Erro R, 2012, J NEUROL, V259, P1808, DOI 10.1007/s00415-011-6407-0
   Fereshtehnejad SM, 2017, BRAIN, V140, P1959, DOI 10.1093/brain/awx118
   Fereshtehnejad SM, 2015, JAMA NEUROL, V72, P863, DOI 10.1001/jamaneurol.2015.0703
   Ferri R, 2014, SLEEP BREATH, V18, P319, DOI 10.1007/s11325-013-0887-3
   Flowers KA, 1995, J NEUROLINGUIST, V9, P33, DOI 10.1016/0911-6044(95)00004-6
   Folle AD, 2019, PARKINSONISM RELAT D, V62, P105, DOI 10.1016/j.parkreldis.2019.01.018
   Ford AH, 2013, MOVEMENT DISORD, V28, P832, DOI 10.1002/mds.25367
   Gagnon JF, 2009, ANN NEUROL, V66, P39, DOI 10.1002/ana.21680
   Gagnon JF, 2004, NEUROLOGY, V62, P401, DOI 10.1212/01.WNL.0000106460.34682.E9
   Gan-Or Z, 2015, ANN CLIN TRANSL NEUR, V2, P941, DOI 10.1002/acn3.228
   Garcia-Garcia D, 2012, EUR J NUCL MED MOL I, V39, P1767, DOI 10.1007/s00259-012-2198-5
   Gaudreault PO, 2013, PARKINSONISM RELAT D, V19, P212, DOI 10.1016/j.parkreldis.2012.10.006
   GAUTHIER L, 1989, INT J CLIN NEUROPSYC, V11, P49
   Gelb DJ, 1999, ARCH NEUROL-CHICAGO, V56, P33, DOI 10.1001/archneur.56.1.33
   GIBB WRG, 1988, J NEUROL NEUROSUR PS, V51, P745, DOI 10.1136/jnnp.51.6.745
   Gjerstad MD, 2008, J NEUROL NEUROSUR PS, V79, P387, DOI 10.1136/jnnp.2007.116830
   Gong Y, 2014, SLEEP MED, V15, P647, DOI 10.1016/j.sleep.2013.12.021
   Gratwicke J, 2013, NEUROSCI BIOBEHAV R, V37, P2676, DOI 10.1016/j.neubiorev.2013.09.003
   Gryc W, 2020, J PARKINSON DIS, V10, P1643, DOI 10.3233/JPD-202116
   Hall H, 2014, BRAIN, V137, P2493, DOI 10.1093/brain/awu193
   Henry JD, 2004, J INT NEUROPSYCH SOC, V10, P608, DOI 10.1017/S1355617704104141
   Herzog R, 2013, BMC PUBLIC HEALTH, V13, P0, DOI 10.1186/1471-2458-13-154
   Hindle JV, 2013, MOVEMENT DISORD, V28, P1034, DOI 10.1002/mds.25377
   HIRSCH EC, 1987, P NATL ACAD SCI USA, V84, P5976, DOI 10.1073/pnas.84.16.5976
   Hosokai Y, 2009, MOVEMENT DISORD, V24, P854, DOI 10.1002/mds.22444
   Hu MY, 2021, J NEUROL, V268, P1680, DOI 10.1007/s00415-019-09522-7
   Hu Y, 2015, PLOS ONE, V10, P0, DOI 10.1371/journal.pone.0138997
   Huang C, 2008, NEUROLOGY, V70, P1470, DOI 10.1212/01.wnl.0000304050.05332.9c
   Huang JY, 2018, CHINESE MED J-PEKING, V131, P899, DOI 10.4103/0366-6999.229888
   HUGHES AJ, 1992, J NEUROL NEUROSUR PS, V55, P181, DOI 10.1136/jnnp.55.3.181
   Iranzo A, 2005, SLEEP, V28, P203, DOI 10.1093/sleep/28.2.203
   Iranzo A, 2014, PLOS ONE, V9, P0, DOI 10.1371/journal.pone.0089741
   Jansen WJ, 2018, JAMA PSYCHIAT, V75, P84, DOI 10.1001/jamapsychiatry.2017.3391
   Jozwiak N, 2017, SLEEP, V40, P0, DOI 10.1093/sleep/zsx101
   Kamble N, 2019, SLEEP MED, V62, P1, DOI 10.1016/j.sleep.2019.04.001
   Kaszás B, 2012, PARKINSONISM RELAT D, V18, P553, DOI 10.1016/j.parkreldis.2012.02.010
   Kelly JL, 2012, BLOOD, V120, P0, DOI 10.1182/blood.V120.21.2712.2712
   Khoo TK, 2013, NEUROLOGY, V80, P276, DOI 10.1212/WNL.0b013e31827deb74
   Kim HJ, 2016, J ALZHEIMERS DIS, V52, P1101, DOI 10.3233/JAD-151197
   Kim YE, 2014, PARKINSONISM RELAT D, V20, P1081, DOI 10.1016/j.parkreldis.2014.03.022
   Kotagal V, 2012, ANN NEUROL, V71, P560, DOI 10.1002/ana.22691
   Kulisevsky J, 2009, MOVEMENT DISORD, V24, P1103, DOI 10.1002/mds.22506
   Kumru H, 2007, SLEEP MED, V8, P779, DOI 10.1016/j.sleep.2007.02.005
   Kylstra WA, 2013, SLEEP MED REV, V17, P341, DOI 10.1016/j.smrv.2012.09.002
   LARSEN JP, 1994, ACTA NEUROL SCAND, V89, P242
   Lavault S, 2010, J NEUROL, V257, P1154, DOI 10.1007/s00415-010-5482-y
   Lawrence BJ, 2017, NEUROREHAB NEURAL RE, V31, P597, DOI 10.1177/1545968317712468
   Lee JE, 2010, PARKINSONISM RELAT D, V16, P105, DOI 10.1016/j.parkreldis.2009.08.005
   Leung IHK, 2015, NEUROLOGY, V85, P1843, DOI 10.1212/WNL.0000000000002145
   Lewis SJG, 2003, J NEUROSCI, V23, P6351, DOI 10.1523/jneurosci.23-15-06351.2003
   Li MG, 2020, J MAGN RESON IMAGING, V52, P1207, DOI 10.1002/jmri.27195
   Lim JS, 2016, PARKINSONISM RELAT D, V23, P31, DOI 10.1016/j.parkreldis.2015.11.027
   Lin YQ, 2018, SLEEP MED, V44, P38, DOI 10.1016/j.sleep.2018.01.006
   Litvan I, 2012, MOVEMENT DISORD, V27, P349, DOI 10.1002/mds.24893
   Liu H, 2019, J CLIN NEUROSCI, V59, P254, DOI 10.1016/j.jocn.2018.07.007
   Louis ED, 2007, MOVEMENT DISORD, V22, P1681, DOI 10.1002/mds.21433
   Lu YT, 2016, PARKINSONS DIS-US, V2016, P0, DOI 10.1155/2016/2939528
   Lyoo CH, 2010, EUR NEUROL, V64, P65, DOI 10.1159/000315036
   Magistrelli L, 2020, BRAIN BEHAV IMMUN, V89, P668, DOI 10.1016/j.bbi.2020.07.005
   Mahale RR, 2016, J CLIN NEUROSCI, V28, P43, DOI 10.1016/j.jocn.2015.08.046
   Marion MH, 2008, J NEUROL, V255, P192, DOI 10.1007/s00415-008-0629-9
   Marques A, 2010, J NEUROL, V257, P383, DOI 10.1007/s00415-009-5328-7
   Mata IF, 2016, MOVEMENT DISORD, V31, P95, DOI 10.1002/mds.26359
   MATISON R, 1982, NEUROLOGY, V32, P567, DOI 10.1212/WNL.32.5.567
   McKenna D, 2017, MOVEMENT DISORD, V32, P636, DOI 10.1002/mds.27003
   Meral H, 2007, CLIN NEUROL NEUROSUR, V109, P862, DOI 10.1016/j.clineuro.2007.08.010
   Michael B, 2009, METAREGRESSION INTRO, V0, PP187, DOI 10.1002/9780470743386
   Moher D, 2009, PLOS MED, V6, P0, DOI 10.1186/2046-4053-4-1
   Montse A, 2001, J CLIN EXP NEUROPSYC, V23, P592, DOI 10.1076/jcen.23.5.592.1248
   Müller MLTM, 2013, CURR NEUROL NEUROSCI, V13, P0, DOI 10.1007/s11910-013-0377-9
   Naismith SL, 2011, MOVEMENT DISORD, V26, P1537, DOI 10.1002/mds.23640
   Nardone R, 2013, J NEURAL TRANSM, V120, P413, DOI 10.1007/s00702-012-0888-6
   National Collaborating Centre for Chronic C, 2006, PARK DIS NAT CLIN GU, V0, P0
   Ng A, 2015, PARKINSONISM RELAT D, V21, P1056, DOI 10.1016/j.parkreldis.2015.06.014
   Nomura T, 2017, J NEUROL SCI, V382, P58, DOI 10.1016/j.jns.2017.08.3247
   Nomura Takashi, 2016, ENEUROLOGICALSCI, V4, P22, DOI 10.1016/j.ensci.2016.04.004
   Nomura T, 2013, SLEEP MED, V14, P131, DOI 10.1016/j.sleep.2012.10.011
   Nomura T, 2010, PARKINSONISM RELAT D, V16, P683, DOI 10.1016/j.parkreldis.2010.08.011
   Olaithe M, 2013, SLEEP, V36, P1297, DOI 10.5665/sleep.2950
   Onofrj M, 2006, J NEUROL SCI, V248, P143, DOI 10.1016/j.jns.2006.05.025
   Oudiette D, 2009, NEUROLOGY, V72, P551, DOI 10.1212/01.wnl.0000341936.78678.3a
   Pacchetti C, 2005, MOVEMENT DISORD, V20, P1439, DOI 10.1002/mds.20582
   Pagano G, 2018, NEUROLOGY, V91, PE894, DOI 10.1212/WNL.0000000000006134
   Park JH, 2020, PSYCHOGERIATRICS, V20, P880, DOI 10.1111/psyg.12601
   Patel R, 2020, NEUROPSYCHOLOGIA, V141, P0, DOI 10.1016/j.neuropsychologia.2020.107395
   PERRY EK, 1985, J NEUROL NEUROSUR PS, V48, P413, DOI 10.1136/jnnp.48.5.413
   Petersen RC, 1999, ARCH NEUROL-CHICAGO, V56, P303, DOI 10.1001/archneur.56.3.303
   Plomhause L, 2014, NEUROPSYCHOLOGY, V28, P388, DOI 10.1037/neu0000006
   Plomhause L, 2013, SLEEP MED, V14, P1035, DOI 10.1016/j.sleep.2013.04.018
   Poewe W, 2006, MOVEMENT DISORD, V21, P456, DOI 10.1002/mds.20700
   Postuma RB, 2008, J NEUROL NEUROSUR PS, V79, P1117, DOI 10.1136/jnnp.2008.149195
   Postuma RB, 2009, BRAIN, V132, P3298, DOI 10.1093/brain/awp244
   Postuma RB, 2008, MOVEMENT DISORD, V23, P1665, DOI 10.1002/mds.22099
   Postuma RB, 2012, MOVEMENT DISORD, V27, P720, DOI 10.1002/mds.24939
   Postuma RB, 2011, MOVEMENT DISORD, V26, P1529, DOI 10.1002/mds.23677
   Postuma RB, 2011, ANN NEUROL, V69, P905, DOI 10.1002/ana.22259
   Pushpanathan ME, 2016, SLEEP MED REV, V26, P21, DOI 10.1016/j.smrv.2015.04.003
   Rahmani F, 2016, IEEE ENG MED BIO, V0, PP1124, DOI 10.1109/EMBC.2016.7590901
   Ramirez-Ruiz B, 2007, DEMENT GERIATR COGN, V23, P281, DOI 10.1159/000100850
   Ray NJ, 2018, BRAIN, V141, P165, DOI 10.1093/brain/awx310
   Riedel O, 2008, J NEUROL, V255, P255, DOI 10.1007/s00415-008-0720-2
   Rolinski M, 2014, J NEUROL NEUROSUR PS, V85, P560, DOI 10.1136/jnnp-2013-306104
   Salzman C, 2020, AM J PSYCHIAT, V177, P476, DOI 10.1176/appi.ajp.2020.20040375
   Santangelo G, 2007, MOVEMENT DISORD, V22, P2418, DOI 10.1002/mds.21746
   Santangelo G, 2017, NEUROSCI BIOBEHAV R, V77, P129, DOI 10.1016/j.neubiorev.2017.02.018
   Sateia MJ, 2014, CHEST, V146, P1387, DOI 10.1378/chest.14-0970
   Saur R, 2012, DEMENT GERIATR COGN, V33, P59, DOI 10.1159/000336598
   Scarnati E, 1997, ADV NEUROL, V74, P97
   Scarpina F, 2020, NEUROL SCI, V41, P843, DOI 10.1007/s10072-019-04167-w
   SCHENCK CH, 1989, AM J PSYCHIAT, V146, P1166
   Schenck CH, 2002, SLEEP, V25, P120, DOI 10.1093/sleep/25.2.120
   Schulz J, 2018, BRAIN, V141, P1501, DOI 10.1093/brain/awy072
   Seppi K, 2011, MOVEMENT DISORD, V26, PS42, DOI 10.1002/mds.23884
   Shorr J., 1992, NEUROPSYCHOLOGY, V6, P43, DOI 10.1037/0894-4105.6.1.43
   Sinforiani E, 2006, MOVEMENT DISORD, V21, P462, DOI 10.1002/mds.20719
   Sixel-Döring F, 2011, NEUROLOGY, V77, P1048, DOI 10.1212/WNL.0b013e31822e560e
   Somerville J, 2000, J CLIN EXP NEUROPSYC, V22, P613, DOI 10.1076/1380-3395(200010)22:5;1-9;FT613
   Sprengelmeyer R, 2003, NEUROPSYCHOLOGIA, V41, P1047, DOI 10.1016/S0028-3932(02)00295-6
   STARKSTEIN SE, 1992, J NEUROL NEUROSUR PS, V55, P377, DOI 10.1136/jnnp.55.5.377
   Taylor RS, 2020, GASTROENTEROLOGY, V158, P1611, DOI 10.1053/j.gastro.2020.01.043
   Tiraboschi P, 2000, NEUROLOGY, V54, P407, DOI 10.1212/WNL.54.2.407
   Vendette M, 2007, NEUROLOGY, V69, P1843, DOI 10.1212/01.wnl.0000278114.14096.74
   Vriend C, 2020, NEUROIMAGE-CLIN, V26, P0, DOI 10.1016/j.nicl.2020.102257
   Wallace A, 2013, SLEEP, V36, P203, DOI 10.5665/sleep.2374
   Winder-Rhodes SE, 2013, BRAIN, V136, P392, DOI 10.1093/brain/aws318
   Yarnall A, 2011, MOVEMENT DISORD, V26, P2496, DOI 10.1002/mds.23932
   Yoritaka A, 2009, EUR NEUROL, V61, P164, DOI 10.1159/000189269
   Zhang C, 2020, NEUROSCIENCE, V442, P228, DOI 10.1016/j.neuroscience.2020.07.008
   Zhang JR, 2016, CHINESE MED J-PEKING, V129, P379, DOI 10.4103/0366-6999.176077
   Zhu KD, 2014, PARKINSONISM RELAT D, V20, P980, DOI 10.1016/j.parkreldis.2014.06.006
   ZWEIG RM, 1989, ANN NEUROL, V26, P41, DOI 10.1002/ana.410260106
NR 167
TC 9
Z9 10
U1 1
U2 15
PU FRONTIERS MEDIA SA
PI LAUSANNE
PA AVENUE DU TRIBUNAL FEDERAL 34, LAUSANNE, CH-1015, SWITZERLAND
SN 1664-2295
EI 
J9 FRONT NEUROL
JI Front. Neurol.
PD NOV 6
PY 2020
VL 11
IS 
BP 
EP 
DI 10.3389/fneur.2020.577874
PG 23
WC Clinical Neurology; Neurosciences
SC Neurosciences & Neurology
GA OU4HH
UT WOS:000591489900001
PM 33240202
DA 2024-02-03
ER

PT J
AU Bhidayasiri, R
   Sringean, J
   Trenkwalder, C
AF Bhidayasiri, Roongroj
   Sringean, Jirada
   Trenkwalder, Claudia
TI Mastering nocturnal jigsaws in Parkinson's disease: a dusk-to-dawn review of night-time symptoms
SO JOURNAL OF NEURAL TRANSMISSION
LA English
DT Review
DE Nocturnal manifestations; Insomnia; Nocturnal hypokinesia; REM sleep behaviour disorder; Nocturia; Excessive daytime somnolence; Parkinson's disease
ID sleep behavior disorder; restless-legs-syndrome; excessive daytime sleepiness; periodic limb movements; impaired bed mobility; de-novo patients; quality-of-life; rem-sleep; nonmotor symptoms; cognitive impairment
AB Finding out about night-time symptoms from Parkinson's disease (PD) patients can be a challenge as many patients and their carers cannot recall many symptoms that occur during the night, resulting in an under-recognition or a large variability of responses from clinical interviews and scales. Moreover, technology-based assessments for most night-time symptoms are still not universally available for use in a patient's home environment. Therefore, most physicians rely on their clinical acumen to capture these night-time symptoms based on pieces of patients' history, bedpartner's reports, clinical features, associated symptoms or conditions. To capture more night-time symptoms, the authors identified common nocturnal symptoms based on how they manifest from dusk to dawn with selected features relevant to PD. While some symptoms occur in healthy individuals, in PD patients, they may impact differently. The authors intend this narrative review to provide a practical guide on how these common night-time symptoms manifest and highlight pertinent issues by focusing on prevalence, clinical symptomatology, and specific relationships to PD. It is also important to recognise that PD-specific sleep disturbances increase with advancing disease with additional contributions from ageing, comorbidities, and medication side effects. However, the relative contribution of each factor to individual symptom may be different in individual patient, necessitating clinical expertise for individual interpretation. While there are debatable issues in certain areas, they underlie the complexity of night-time symptoms. Understanding night-time symptoms in PD is like re-arranging jigsaw pieces of clinical information to create, but never complete, a picture for physicians to instigate appropriate management.
C1 [Bhidayasiri, Roongroj; Sringean, Jirada] Chulalongkorn Univ, Chulalongkorn Ctr Excellence Parkinsons Dis & Rel, Dept Med, Fac Med, 1873 Rama 4 Rd, Bangkok 10330, Thailand.
   [Bhidayasiri, Roongroj; Sringean, Jirada] King Chulalongkorn Mem Hosp, Thai Red Cross Soc, 1873 Rama 4 Rd, Bangkok 10330, Thailand.
   [Trenkwalder, Claudia] Univ Med Ctr Goettingen, Paracelsus Elena Hosp, Dept Neurosurg, Kassel, Germany.
C3 Chulalongkorn University; Thai Red Cross Society; Chulalongkorn University
RP Bhidayasiri, R (corresponding author), Chulalongkorn Univ, Chulalongkorn Ctr Excellence Parkinsons Dis & Rel, Dept Med, Fac Med, 1873 Rama 4 Rd, Bangkok 10330, Thailand.; Bhidayasiri, R (corresponding author), King Chulalongkorn Mem Hosp, Thai Red Cross Soc, 1873 Rama 4 Rd, Bangkok 10330, Thailand.
EM rbh@chulapd.org
CR Allen RP, 2014, SLEEP MED, V15, P860, DOI 10.1016/j.sleep.2014.03.025
   Alonso-Navarro H, 2019, NEUROLOGY, V92, P948, DOI 10.1212/WNL.0000000000007500
   American Academy of Sleep Medicine (AASM), 2014, INTERNATIONAL CLASSIFICATION OF SLEEP DISORDERS, V3rd ed., P0
   Apetauerova D, 2006, MOVEMENT DISORD, V21, P1277, DOI 10.1002/mds.20896
   Arnulf I, 2002, NEUROLOGY, V58, P1019, DOI 10.1212/WNL.58.7.1019
   Arnulf I, 2015, SLEEP, V38, P1529, DOI 10.5665/sleep.5040
   Asplund R, 2006, ARCH GERONTOL GERIAT, V43, P319, DOI 10.1016/j.archger.2005.12.002
   Balash Y, 2005, J NEUROL, V252, P1310, DOI 10.1007/s00415-005-0855-3
   Barnes J, 2001, J NEUROL NEUROSUR PS, V70, P727, DOI 10.1136/jnnp.70.6.727
   Barone P, 2009, MOVEMENT DISORD, V24, P1641, DOI 10.1002/mds.22643
   Batla A, 2016, MOV DISORD CLIN PRAC, V3, P443, DOI 10.1002/mdc3.12374
   Berg D, 2015, MOVEMENT DISORD, V30, P1600, DOI 10.1002/mds.26431
   Bhidayasiri R, 2018, PARKINSONISM RELAT D, V50, P10, DOI 10.1016/j.parkreldis.2018.01.008
   Bhidayasiri R, 2017, J NEUROL SCI, V374, P32, DOI 10.1016/j.jns.2017.01.018
   Bhidayasiri R, 2016, PARKINSONISM RELAT D, V22, PS127, DOI 10.1016/j.parkreldis.2015.09.049
   Bhidayasiri R, 2014, J NEURAL TRANSM, V121, PS59, DOI 10.1007/s00702-014-1199-x
   Boeve BF, 2013, SLEEP MED, V14, P754, DOI 10.1016/j.sleep.2012.10.015
   Bonuccelli U, 2000, CLIN NEUROPHARMACOL, V23, P28, DOI 10.1097/00002826-200001000-00006
   Bruguerolle B, 2002, CLIN NEUROPHARMACOL, V25, P194, DOI 10.1097/00002826-200207000-00002
   Calzetti S, 2014, J NEURAL TRANSM, V121, P499, DOI 10.1007/s00702-013-1132-8
   Chahine LM, 2017, SLEEP MED REV, V35, P33, DOI 10.1016/j.smrv.2016.08.001
   Chaudhuri KR, 2010, MOVEMENT DISORD, V25, P704, DOI 10.1002/mds.22868
   Cipolli C, 2011, SLEEP MED, V12, P635, DOI 10.1016/j.sleep.2010.12.016
   COLEMAN RM, 1980, ANN NEUROL, V8, P416, DOI 10.1002/ana.410080413
   Covassin N, 2012, J NEUROL SCI, V316, P131, DOI 10.1016/j.jns.2012.01.004
   Cubo E, 2001, ARCH NEUROL-CHICAGO, V58, P1379, DOI 10.1001/archneur.58.9.1379
   Currie LJ, 1997, NEUROLOGY, V48, P1115, DOI 10.1212/WNL.48.4.1115
   De Cock VC, 2015, SLEEP MED, V16, P1497, DOI 10.1016/j.sleep.2014.09.014
   De Cock VC, 2014, PLOS ONE, V9, P0, DOI 10.1371/journal.pone.0107278
   De Cock VC, 2012, MOVEMENT DISORD, V27, P743, DOI 10.1002/mds.24969
   De Cock VC, 2010, SLEEP MED, V11, P247, DOI 10.1016/j.sleep.2009.05.008
   Factor SA, 1998, NEUROLOGY, V50, P1514, DOI 10.1212/WNL.50.5.1514-b
   Fénelon G, 2000, BRAIN, V123, P733, DOI 10.1093/brain/123.4.733
   Fereshtehnejad SM, 2017, BRAIN, V140, P1959, DOI 10.1093/brain/awx118
   Ferreira JJ, 2006, EUR J NEUROL, V13, P209, DOI 10.1111/j.1468-1331.2006.01262.x
   Folle AD, 2019, PARKINSONISM RELAT D, V62, P105, DOI 10.1016/j.parkreldis.2019.01.018
   FRANKEL JP, 1990, J NEUROL NEUROSUR PS, V53, P948, DOI 10.1136/jnnp.53.11.948
   Frauscher B, 2012, SLEEP, V35, P835, DOI 10.5665/sleep.1886
   Frucht S, 1999, NEUROLOGY, V52, P1908, DOI 10.1212/WNL.52.9.1908
   GANCHER ST, 1987, NEUROLOGY, V37, P1250, DOI 10.1212/WNL.37.7.1250
   Gjerstad MD, 2008, J NEUROL NEUROSUR PS, V79, P387, DOI 10.1136/jnnp.2007.116830
   Gjerstad MD, 2007, J NEUROL NEUROSUR PS, V78, P476, DOI 10.1136/jnnp.2006.100370
   Gjerstad MD, 2006, NEUROLOGY, V67, P853, DOI 10.1212/01.wnl.0000233980.25978.9d
   Gjerstad MD, 2011, NEUROLOGY, V77, P1941, DOI 10.1212/WNL.0b013e31823a0cc8
   Goetz CG, 2006, ARCH NEUROL-CHICAGO, V63, P713, DOI 10.1001/archneur.63.5.713
   Gómez-Esteban JC, 2006, MOVEMENT DISORD, V21, P983, DOI 10.1002/mds.20874
   Happe S, 2002, AGE AGEING, V31, P349, DOI 10.1093/ageing/31.5.349
   Hatano T, 2009, J INT MED RES, V37, P717, DOI 10.1177/147323000903700315
   Hely MA, 2005, MOVEMENT DISORD, V20, P190, DOI 10.1002/mds.20324
   Hermann W, 2020, J PARKINSON DIS, V10, P255, DOI 10.3233/JPD-191667
   Hermanowicz N, 2019, NEUROPSYCH DIS TREAT, V15, P2205, DOI 10.2147/NDT.S213917
   Högl B, 2017, MOVEMENT DISORD, V32, P669, DOI 10.1002/mds.26929
   Högl B, 2010, SLEEP MED, V11, P233, DOI 10.1016/j.sleep.2009.11.008
   Höglund A, 2015, ACTA NEUROL SCAND, V132, P97, DOI 10.1111/ane.12378
   Hoque R, 2010, J CLIN SLEEP MED, V6, P79
   Horvath J, 2008, LANCET, V371, P530, DOI 10.1016/S0140-6736(08)60240-8
   Iranzo A, 2011, LANCET NEUROL, V10, P797, DOI 10.1016/S1474-4422(11)70152-1
   Iwaki H, 2018, J NEUROL SCI, V394, P41, DOI 10.1016/j.jns.2018.08.028
   Karlsen K, 1999, MOVEMENT DISORD, V14, P237, DOI 10.1002/1531-8257(199903)14:2<237::AID-MDS1006>3.3.CO;2-O
   Kuhlman GD, 2019, PARKINSONISM RELAT D, V65, P86, DOI 10.1016/j.parkreldis.2019.05.009
   Lavault S, 2009, MOVEMENT DISORD, V24, P2419, DOI 10.1002/mds.22854
   Lee W, 2017, PARKINSONISM RELAT D, V42, P90, DOI 10.1016/j.parkreldis.2017.06.026
   Lenka A, 2019, NEUROLOGY, V93, P259, DOI 10.1212/WNL.0000000000007913
   Lim SY, 2010, MOVEMENT DISORD, V25, PS123, DOI 10.1002/mds.22786
   Lin YQ, 2018, SLEEP MED, V44, P38, DOI 10.1016/j.sleep.2018.01.006
   Louter M, 2013, SLEEP MED, V14, P668, DOI 10.1016/j.sleep.2013.03.010
   Louter M, 2012, J AM GERIATR SOC, V60, P1104, DOI 10.1111/j.1532-5415.2012.03966.x
   Manni R, 2010, MOVEMENT DISORD, V25, P985, DOI 10.1002/mds.22990
   Marchesi E, 2016, J NEUROL, V263, P441, DOI 10.1007/s00415-015-7937-7
   Marsden CD., 1981, MOV DISORD, V0, PP96, DOI 10.1016/b978-0-407-02295-9.50012-6
   Martinez-Martin P, 2007, MOVEMENT DISORD, V22, P1623, DOI 10.1002/mds.21586
   Martinez-Martin P, 2011, MOVEMENT DISORD, V26, P399, DOI 10.1002/mds.23462
   Matsubara T, 2018, J NEUROL SCI, V393, P51, DOI 10.1016/j.jns.2018.08.007
   Merello M, 1997, MOVEMENT DISORD, V12, P506, DOI 10.1002/mds.870120405
   Moccia M, 2016, SLEEP, V39, P405, DOI 10.5665/sleep.5452
   Möller JC, 2010, J NEUROL SCI, V289, P135, DOI 10.1016/j.jns.2009.08.035
   Mollenhauer B, 2013, NEUROLOGY, V81, P1226, DOI 10.1212/WNL.0b013e3182a6cbd5
   Monge A, 2004, CLIN NEUROPHARMACOL, V27, P116, DOI 10.1097/00002826-200405000-00005
   Monteiro L, 2012, CLIN THER, V34, P1049, DOI 10.1016/j.clinthera.2012.03.001
   Morgante L, 2012, J NEUROL NEUROSUR PS, V83, P76, DOI 10.1136/jnnp-2011-300043
   Muntean ML, 2016, SLEEP MED, V23, P87, DOI 10.1016/j.sleep.2016.06.026
   Muntean ML, 2015, MOV DISORD CLIN PRAC, V2, P249, DOI 10.1002/mdc3.12165
   OSuilleabhain PE, 2002, ARCH NEUROL-CHICAGO, V59, P986, DOI 10.1001/archneur.59.6.986
   Ondo WG, 2002, ARCH NEUROL-CHICAGO, V59, P421, DOI 10.1001/archneur.59.3.421
   Onozawa R, 2016, J NEUROL SCI, V364, P1, DOI 10.1016/j.jns.2016.02.066
   Pappert EJ, 1999, MOVEMENT DISORD, V14, P117, DOI 10.1002/1531-8257(199901)14:1<117::AID-MDS1019>3.0.CO;2-0
   Paus S, 2003, MOVEMENT DISORD, V18, P659, DOI 10.1002/mds.10417
   Pérez-Díaz H, 2011, NEUROLOGY, V77, P1283, DOI 10.1212/WNL.0b013e318230207a
   Porter B, 2008, EUR J NEUROL, V15, P46, DOI 10.1111/j.1468-1331.2007.01998.x
   Puligheddu M, 2014, SLEEP MED, V15, P816, DOI 10.1016/j.sleep.2014.03.011
   Ravina B, 2007, MOVEMENT DISORD, V22, P1061, DOI 10.1002/mds.21382
   Rice JE, 2002, MOVEMENT DISORD, V17, P524, DOI 10.1002/mds.10072
   Rizos A, 2014, PARKINSONISM RELAT D, V20, P1231, DOI 10.1016/j.parkreldis.2014.09.013
   Sabate M, 1996, J NEUROL SCI, V138, P114, DOI 10.1016/0022-510X(96)00003-2
   Sakakibara R, 2001, AUTON NEUROSCI-BASIC, V92, P76, DOI 10.1016/S1566-0702(01)00295-8
   Sammour ZM, 2009, NEUROUROL URODYNAM, V28, P510, DOI 10.1002/nau.20681
   Sateia MJ, 2014, CHEST, V146, P1387, DOI 10.1378/chest.14-0970
   Schenck CH, 2013, SLEEP MED, V14, P744, DOI 10.1016/j.sleep.2012.10.009
   Schenck CH, 2002, SLEEP, V25, P120, DOI 10.1093/sleep/25.2.120
   Simuni T, 2015, MOVEMENT DISORD, V30, P1371, DOI 10.1002/mds.26248
   Sinforiani E, 2008, MOVEMENT DISORD, V23, P1441, DOI 10.1002/mds.22126
   Sixel-Döring F, 2016, SLEEP, V39, P1737, DOI 10.5665/sleep.6102
   Sixel-Döring F, 2011, NEUROLOGY, V77, P1048, DOI 10.1212/WNL.0b013e31822e560e
   Smith M, 2016, MOV DISORD CLIN PRAC, V3, P168, DOI 10.1002/mdc3.12279
   Sobreira-Neto MA, 2020, J GERIATR PSYCH NEUR, V33, P22, DOI 10.1177/0891988719856687
   Sommerauer M, 2015, PARKINSONISM RELAT D, V21, P1269, DOI 10.1016/j.parkreldis.2015.08.010
   Sringean J, 2017, J NEUROL SCI, V373, P244, DOI 10.1016/j.jns.2016.12.045
   Sringean J, 2016, PARKINSONISM RELAT D, V23, P10, DOI 10.1016/j.parkreldis.2015.11.003
   Stack EL, 2006, MOVEMENT DISORD, V21, P1340, DOI 10.1002/mds.20944
   Stavitsky K, 2010, PARKINSONISM RELAT D, V16, P280, DOI 10.1016/j.parkreldis.2010.02.001
   Stefani A, 2020, NEUROPSYCHOPHARMACOL, V45, P121, DOI 10.1038/s41386-019-0448-y
   Stefansdottir S, 2012, EUR J NEUROL, V19, P1575, DOI 10.1111/j.1468-1331.2012.03791.x
   Stocchi F, 2019, EUR J NEUROL, V26, P821, DOI 10.1111/ene.13895
   Suzuki K, 2017, PARKINSONISM RELAT D, V41, P130, DOI 10.1016/j.parkreldis.2017.05.015
   Tandberg E, 1999, MOVEMENT DISORD, V14, P922, DOI 10.1002/1531-8257(199911)14:6<922::AID-MDS1003>3.0.CO;2-7
   Tholfsen LK, 2017, NEUROLOGY, V88, P352, DOI 10.1212/WNL.0000000000003540
   Tikkinen KAO, 2010, EUR UROL, V57, P488, DOI 10.1016/j.eururo.2009.03.080
   Tinuper P, 2007, SLEEP MED REV, V11, P255, DOI 10.1016/j.smrv.2007.01.001
   Trenkwalder C, 2011, MOVEMENT DISORD, V26, P644, DOI 10.1002/mds.23476
   Van Kerrebroeck P, 2002, BJU INT, V90, P11, DOI 10.1046/j.1464-410X.90.s3.3.x
   Vaughan CP, 2013, NEUROUROL URODYNAM, V32, P1080, DOI 10.1002/nau.22365
   Videnovic A, 2018, CURR NEUROL NEUROSCI, V18, P0, DOI 10.1007/s11910-018-0838-2
   VINCKEN WG, 1989, CHEST, V96, P210, DOI 10.1378/chest.96.1.210
   Viwattanakulvanid P, 2014, J NEURAL TRANSM, V121, PS15, DOI 10.1007/s00702-014-1200-8
   Wetter TC, 2001, MOVEMENT DISORD, V16, P928, DOI 10.1002/mds.1163
   Wetter TC, 2000, SLEEP, V23, P361
   Winge K, 2006, NEUROUROL URODYNAM, V25, P116, DOI 10.1002/nau.20193
   Yang XL, 2018, SLEEP MED, V43, P40, DOI 10.1016/j.sleep.2017.11.1146
   Ylikoski A, 2014, J NEUROL SCI, V346, P204, DOI 10.1016/j.jns.2014.08.025
   Zadra Antonio, 2011, HANDB CLIN NEUROL, V99, P851, DOI 10.1016/B978-0-444-52007-4.00011-4
   Zhang J, 2017, BMC NEUROL, V17, P0, DOI 10.1186/s12883-017-0795-4
   Zhu XY, 2015, J NEUROL SCI, V357, P109, DOI 10.1016/j.jns.2015.07.008
   ZIMMERMAN TR, 1994, MOVEMENT DISORD, V9, P173, DOI 10.1002/mds.870090208
   Zoccolella S, 2011, SLEEP MED REV, V15, P41, DOI 10.1016/j.smrv.2010.02.004
   Zucconi M, 2006, SLEEP MED, V7, P175, DOI 10.1016/j.sleep.2006.01.001
NR 135
TC 4
Z9 4
U1 1
U2 3
PU SPRINGER WIEN
PI WIEN
PA SACHSENPLATZ 4-6, PO BOX 89, A-1201 WIEN, AUSTRIA
SN 0300-9564
EI 1435-1463
J9 J NEURAL TRANSM
JI J. Neural Transm.
PD MAY 15
PY 2020
VL 127
IS 5
BP 763
EP 777
DI 10.1007/s00702-020-02170-6
PG 15
WC Clinical Neurology; Neurosciences
SC Neurosciences & Neurology
GA LQ1UR
UT WOS:000534796600009
PM 32172472
DA 2024-02-03
ER

PT J
AU Taguchi, T
   Ikuno, M
   Yamakado, H
   Takahashi, R
AF Taguchi, Tomoyuki
   Ikuno, Masashi
   Yamakado, Hodaka
   Takahashi, Ryosuke
TI Animal Model for Prodromal Parkinson's Disease
SO INTERNATIONAL JOURNAL OF MOLECULAR SCIENCES
LA English
DT Review
DE Parkinson's disease; prodromal; animal model; alpha synuclein
ID sleep behavior disorder; enteric nervous-system; alpha-synuclein; olfactory-bulb; transgenic mice; neurodegenerative disease; nonmotor symptoms; substantia-nigra; lewy body; mouse model
AB Parkinson's disease (PD) is characterized by the loss of dopaminergic neurons in the substantia nigra and subsequent motor symptoms, but various non-motor symptoms (NMS) often precede motor symptoms. Recently, NMS have attracted much attention as a clue for identifying patients in a prodromal stage of PD, which is an excellent point at which to administer disease-modifying therapies (DMTs). These prodromal symptoms include olfactory loss, constipation, and sleep disorders, especially rapid eye movement sleep behavior disorder (RBD), all of which are also important for elucidating the mechanisms of the initiation and progression of the disease. For the development of DMTs, an animal model that reproduces the prodromal stage of PD is also needed. There have been various mammalian models reported, including toxin-based, genetic, and alpha synuclein propagation models. In this article, we review the animal models that exhibit NMS as prodromal symptoms and also discuss an appropriate prodromal model and its importance for the development of DMT of PD.
C1 [Taguchi, Tomoyuki; Ikuno, Masashi; Yamakado, Hodaka; Takahashi, Ryosuke] Kyoto Univ, Dept Neurol, Grad Sch Med, Kyoto 6068507, Japan.
C3 Kyoto University
RP Takahashi, R (corresponding author), Kyoto Univ, Dept Neurol, Grad Sch Med, Kyoto 6068507, Japan.
EM riverotter@kuhp.kyoto-u.ac.jp; mikuno@kuhp.kyoto-u.ac.jp; yamakado@kuhp.kyoto-u.ac.jp; ryosuket@kuhp.kyoto-u.ac.jp
FU Integrated Neurotechnologies for Disease Studies (Brain/MINDS) from Japan Agency for Medical Research and Development, AMED [JP18dm0207020, 19dm0207070]
CR Aguirre-Mardones C, 2015, J NEUROL, V262, P1568, DOI 10.1007/s00415-015-7742-3
   Anderson G, 2007, EXP NEUROL, V207, P4, DOI 10.1016/j.expneurol.2007.05.010
   Barraud Q, 2009, EXP NEUROL, V219, P574, DOI 10.1016/j.expneurol.2009.07.019
   Beach TG, 2009, ACTA NEUROPATHOL, V117, P613, DOI 10.1007/s00401-009-0538-8
   Betarbet R, 2000, NAT NEUROSCI, V3, P1301, DOI 10.1038/81834
   Bezard Erwan, 2014, PARKINSONISM RELAT DISORD, V20 Suppl 1, PS17, DOI 10.1016/S1353-8020(13)70007-5
   Bichler Z, 2013, PLOS ONE, V8, P0, DOI 10.1371/journal.pone.0070249
   Boeve BF, 2007, SLEEP MED, V8, P60, DOI 10.1016/j.sleep.2006.08.017
   Braak H, 2006, NEUROSCI LETT, V396, P67, DOI 10.1016/j.neulet.2005.11.012
   Braak H, 2003, NEUROBIOL AGING, V24, P197, DOI 10.1016/S0197-4580(02)00065-9
   Burke RE, 2008, ANN NEUROL, V64, P485, DOI 10.1002/ana.21541
   Cannon JR, 2013, EXP NEUROL, V240, P44, DOI 10.1016/j.expneurol.2012.11.007
   Chartier-Harlin MC, 2004, LANCET, V364, P1167, DOI 10.1016/S0140-6736(04)17103-1
   Chaumette T, 2009, NEUROGASTROENT MOTIL, V21, P215, DOI 10.1111/j.1365-2982.2008.01226.x
   Chesselet MF, 2012, NEUROTHERAPEUTICS, V9, P297, DOI 10.1007/s13311-012-0104-2
   De Cock VC, 2008, NAT CLIN PRACT NEURO, V4, P254, DOI 10.1038/ncpneuro0775
   Doty RL, 2012, NEUROBIOL DIS, V46, P527, DOI 10.1016/j.nbd.2011.10.026
   Drolet RE, 2009, NEUROBIOL DIS, V36, P96, DOI 10.1016/j.nbd.2009.06.017
   Emmer KL, 2011, J BIOL CHEM, V286, P35104, DOI 10.1074/jbc.M111.247965
   FEARNLEY JM, 1991, BRAIN, V114, P2283, DOI 10.1093/brain/114.5.2283
   Fleming SM, 2008, EUR J NEUROSCI, V28, P247, DOI 10.1111/j.1460-9568.2008.06346.x
   Garcia SV, 2018, NAT COMMUN, V9, P0, DOI 10.1038/s41467-017-02761-0
   Garcia SV, 2017, BRAIN, V140, P414, DOI 10.1093/brain/aww310
   Giasson BI, 2002, NEURON, V34, P521, DOI 10.1016/S0896-6273(02)00682-7
   Giesert F, 2017, NEUROBIOL DIS, V105, P179, DOI 10.1016/j.nbd.2017.05.013
   Greene JG, 2009, EXP NEUROL, V218, P154, DOI 10.1016/j.expneurol.2009.04.023
   Heinzel S, 2019, MOVEMENT DISORD, V34, P1464, DOI 10.1002/mds.27802
   Huisman E, 2004, MOVEMENT DISORD, V19, P687, DOI 10.1002/mds.10713
   Ibáñez P, 2004, LANCET, V364, P1169, DOI 10.1016/S0140-6736(04)17104-3
   Ikuno M, 2019, HUM MOL GENET, V28, P1894, DOI 10.1093/hmg/ddz030
   Iranzo A, 2013, LANCET NEUROL, V12, P443, DOI 10.1016/S1474-4422(13)70056-5
   Janezic S, 2013, P NATL ACAD SCI USA, V110, PE4016, DOI 10.1073/pnas.1309143110
   Jellinger KA, 2015, J NEURAL TRANSM, V122, P505, DOI 10.1007/s00702-014-1288-x
   Johnson ME, 2015, NEUROTOXICOLOGY, V46, P101, DOI 10.1016/j.neuro.2014.12.002
   Kano Osamu, 2011, PARKINSONS DIS, V2011, P143547, DOI 10.4061/2011/143547
   Kim S, 2019, NEURON, V103, P627, DOI 10.1016/j.neuron.2019.05.035
   Kordower JH, 2008, NAT MED, V14, P504, DOI 10.1038/nm1747
   Kuan WL, 2021, MOL PSYCHIATR, V26, P556, DOI 10.1038/s41380-019-0608-9
   Kuo YM, 2010, HUM MOL GENET, V19, P1633, DOI 10.1093/hmg/ddq038
   Lee MK, 2002, P NATL ACAD SCI USA, V99, P8968, DOI 10.1073/pnas.132197599
   Li JY, 2008, NAT MED, V14, P501, DOI 10.1038/nm1746
   Luk KC, 2012, SCIENCE, V338, P949, DOI 10.1126/science.1227157
   Manfredsson FP, 2018, NEUROBIOL DIS, V112, P106, DOI 10.1016/j.nbd.2018.01.008
   Medeiros DD, 2019, FRONT PHARMACOL, V10, P0, DOI 10.3389/fphar.2019.01414
   Morin N, 2014, EXP NEUROL, V256, P105, DOI 10.1016/j.expneurol.2013.01.024
   Nuber S, 2013, BRAIN, V136, P412, DOI 10.1093/brain/aws358
   Peever J, 2014, TRENDS NEUROSCI, V37, P279, DOI 10.1016/j.tins.2014.02.009
   Postuma RB, 2016, NAT REV NEUROL, V12, P622, DOI 10.1038/nrneurol.2016.152
   Postuma RB, 2015, MOVEMENT DISORD, V30, P1591, DOI 10.1002/mds.26424
   Prediger RDS, 2009, ANN NY ACAD SCI, V1170, P629, DOI 10.1111/j.1749-6632.2009.03885.x
   Vo Q, 2014, PARKINSONS DIS-US, V2014, P0, DOI 10.1155/2014/852965
   Rey NL, 2018, ACTA NEUROPATHOL, V135, P65, DOI 10.1007/s00401-017-1792-9
   Rey NL, 2016, J EXP MED, V213, P1759, DOI 10.1084/jem.20160368
   Rockenstein E, 2002, J NEUROSCI RES, V68, P568, DOI 10.1002/jnr.10231
   Rodrigues LS, 2014, FRONT CELL NEUROSCI, V8, P0, DOI 10.3389/fncel.2014.00383
   Rota L, 2019, TRANSL NEURODEGENER, V8, P0, DOI 10.1186/s40035-019-0146-z
   Satake W, 2009, NAT GENET, V41, P1303, DOI 10.1038/ng.485
   Savica R, 2009, NEUROLOGY, V73, P1752, DOI 10.1212/WNL.0b013e3181c34af5
   SCHAPIRA AHV, 1989, LANCET, V1, P1269, DOI 10.1016/S0140-6736(89)92366-0
   Simola N, 2007, NEUROTOX RES, V11, P151, DOI 10.1007/BF03033565
   Simón-Sánchez J, 2009, NAT GENET, V41, P1308, DOI 10.1038/ng.487
   Singleton AB, 2003, SCIENCE, V302, P841, DOI 10.1126/science.1090278
   Spillantini MG, 1997, NATURE, V388, P839, DOI 10.1038/42166
   Taguchi T, 2020, BRAIN, V143, P249, DOI 10.1093/brain/awz380
   Taylor TN, 2014, NEUROBIOL DIS, V62, P193, DOI 10.1016/j.nbd.2013.10.005
   Tofaris GK, 2006, J NEUROSCI, V26, P3942, DOI 10.1523/JNEUROSCI.4965-05.2006
   UCHIYAMA M, 1995, NEUROLOGY, V45, P709, DOI 10.1212/WNL.45.4.709
   Uemura N, 2020, NEUROSCI LETT, V716, P0, DOI 10.1016/j.neulet.2019.134651
   Uemura N, 2018, MOL NEURODEGENER, V13, P0, DOI 10.1186/s13024-018-0257-5
   Verhave PS, 2011, SLEEP, V34, P1119, DOI 10.5665/SLEEP.1174
   WAKABAYASHI K, 1988, ACTA NEUROPATHOL, V76, P217, DOI 10.1007/BF00687767
   Yamakado H, 2012, NEUROSCI RES, V73, P173, DOI 10.1016/j.neures.2012.03.010
   Zhang SF, 2015, PLOS ONE, V10, P0, DOI 10.1371/journal.pone.0119928
NR 73
TC 18
Z9 20
U1 6
U2 27
PU MDPI
PI BASEL
PA ST ALBAN-ANLAGE 66, CH-4052 BASEL, SWITZERLAND
SN 
EI 1422-0067
J9 INT J MOL SCI
JI Int. J. Mol. Sci.
PD MAR 15
PY 2020
VL 21
IS 6
BP 
EP 
DI 10.3390/ijms21061961
PG 12
WC Biochemistry & Molecular Biology; Chemistry, Multidisciplinary
SC Biochemistry & Molecular Biology; Chemistry
GA LJ0UU
UT WOS:000529890200057
PM 32183024
DA 2024-02-03
ER

PT J
AU Amato, N
   Caverzasio, S
   Galati, S
AF Amato, Ninfa
   Caverzasio, Serena
   Galati, Salvatore
TI Clinical implication of high-density EEG sleep recordings in Parkinson's disease
SO JOURNAL OF NEUROSCIENCE METHODS
LA English
DT Review
DE Parkinson's disease; levodopa-induced dyskinesia; non-motor symptoms; sleep disorders; prognostic tools; polysomnography
ID restless legs syndrome; excessive daytime sleepiness; rem-sleep; behavior disorder; memory consolidation; association; prevalence; homeostasis; epidemiology; plasticity
AB The diagnosis of Parkinson's disease (PD) is made relatively late in the pathological process, when already most of the dopaminergic synapses have died. The evidence showed that, at the time of the clinical diagnosis, which can be done only after motor symptoms' appearance, the pathogenetic process is too advanced for a potential neuroprotective agent to be efficacious. Thus, the identification of early markers of neurodegeneration would be essential in the fight again the disease. A growing body of literature reported that non-motor symptoms, including sleep disorders, are commonly the earliest manifestation of the disease (i.e. prodromal stage). Furthermore, evidence claimed that these disturbances may have an impact on the progression of the disease itself, possibly altering its phenotype and leading to the emergence of levodopa-induced dyskinesia (LID), a typical treatment-related complication. The early recognition of subjects at risk of developing PD would offer the opportunity to evaluate the efficacy of possible neuroprotective agents. Additionally, the early identification of sleep alterations, which could possibly be considered an indicator of aberrant brain plasticity and thus be helpful in predicting the emergence of LID, if confirmed, would offer a platform for testing possible sleep targeted therapies able to protect the patients from the development of this treatment-induced condition. In this review, new techniques for the study of sleep will be addressed, in order to investigate their possible role as diagnostic and prognostic tools in the evaluation of patients suffering from PD.
C1 [Amato, Ninfa; Caverzasio, Serena; Galati, Salvatore] Neuroctr Southern Switzerland, Parkinsons Dis & Movement Disorders Ctr, Inst Clin Neurosci Southern Switzerland, Lugano, Switzerland.
   [Caverzasio, Serena; Galati, Salvatore] Univ Southern Switzerland, Fac Biomed Sci, Lugano, Switzerland.
C3 Universita della Svizzera Italiana
RP Galati, S (corresponding author), Neuroctr Southern Switzerland, Via Tesserete 44, CH-6900 Lugano, TI, Switzerland.
EM salvatore.galati@eoc.ch
FU Foundation for the Study of Neurodegenerative Diseases of Adults and Elderly People in Ticino and Parkinson Schweiz
CR Achermann P, 2003, FRONT BIOSCI-LANDMRK, V8, PS683, DOI 10.2741/1064
   Amato N, 2018, ANN NEUROL, V84, P905, DOI 10.1002/ana.25360
   Angelini M, 2011, J NEUROL SCI, V310, P286, DOI 10.1016/j.jns.2011.08.012
   [Anonymous], 2007, TERMINOL TECH SPECIF, V0, P0
   Ascherio A, 2016, LANCET NEUROL, V15, P1255, DOI 10.1016/S1474-4422(16)30230-7
   ASERINSKY E, 1953, SCIENCE, V118, P273, DOI 10.1126/science.118.3062.273
   Berry RB, 2015, J CLIN SLEEP MED, V11, P1253, DOI 10.5664/jcsm.5176
   Boeve BF, 2010, ANN NY ACAD SCI, V1184, P15, DOI 10.1111/j.1749-6632.2009.05115.x
   Braga-Neto P, 2004, J NEUROL SCI, V217, P41, DOI 10.1016/j.jns.2003.08.010
   Büchele F, 2018, JAMA NEUROL, V75, P114, DOI 10.1001/jamaneurol.2017.3171
   Caverzasio S, 2018, NEUROSCI BIOBEHAV R, V86, P21, DOI 10.1016/j.neubiorev.2017.12.009
   de Vivo L, 2017, SCIENCE, V355, P507, DOI 10.1126/science.aah5982
   Diederich NJ, 2005, SLEEP MED, V6, P313, DOI 10.1016/j.sleep.2005.03.011
   Fereshtehnejad SM, 2015, ACTA NEUROL SCAND, V131, P211, DOI 10.1111/ane.12307
   Ferri R, 2016, SLEEP MED, V26, P86, DOI 10.1016/j.sleep.2016.10.010
   Ferri R, 2008, J SLEEP RES, V17, P89, DOI 10.1111/j.1365-2869.2008.00631.x
   Galati S, 2018, EXP NEUROL, V301, P50, DOI 10.1016/j.expneurol.2017.12.004
   Galati S, 2015, NEUROBIOL AGING, V36, P1577, DOI 10.1016/j.neurobiolaging.2014.12.018
   Gama RL, 2010, PARKINSONISM RELAT D, V16, P275, DOI 10.1016/j.parkreldis.2010.01.002
   Gao XA, 2010, MOVEMENT DISORD, V25, P2654, DOI 10.1002/mds.23256
   Garcia-Borreguero D, 2014, CURR OPIN NEUROL, V27, P493, DOI 10.1097/WCO.0000000000000117
   Garcia-Borregueroa D, 2006, SLEEP MED REV, V10, P153, DOI 10.1016/j.smrv.2006.01.001
   Gómez-Esteban JC, 2007, MOVEMENT DISORD, V22, P1912, DOI 10.1002/mds.21624
   Guerreiro TM, 2010, ARQ NEURO-PSIQUIAT, V68, P869, DOI 10.1590/S0004-282X2010000600007
   Huber R, 2004, NATURE, V430, P78, DOI 10.1038/nature02663
   Huber R, 2007, PLOS ONE, V2, P0, DOI 10.1371/journal.pone.0000276
   Huber R, 2006, NAT NEUROSCI, V9, P1169, DOI 10.1038/nn1758
   Hung CS, 2013, SLEEP, V36, P59, DOI 10.5665/sleep.2302
   Huot P, 2011, PROG NEUROBIOL, V95, P163, DOI 10.1016/j.pneurobio.2011.08.004
   Iranzo A, 2014, PLOS ONE, V9, P0, DOI 10.1371/journal.pone.0089741
   JUNG RICHARD, 1965, PROGR BRAIN RES, V18, P140
   Kalia LV, 2015, LANCET, V386, P896, DOI 10.1016/S0140-6736(14)61393-3
   Lee JE, 2009, MOVEMENT DISORD, V24, P579, DOI 10.1002/mds.22410
   Loomis AL, 1937, J EXP PSYCHOL, V21, P127, DOI 10.1037/h0057431
   Lustenberger C, 2012, FRONT MICROBIOL, V3, P0, DOI 10.3389/fneur.2012.00077
   Maetzler W, 2009, LANCET NEUROL, V8, P1158, DOI 10.1016/S1474-4422(09)70291-1
   Manconi M, 2007, SLEEP, V30, P1779, DOI 10.1093/sleep/30.12.1779
   Mascetti L, 2013, J NEUROSCI, V33, P10182, DOI 10.1523/JNEUROSCI.0284-13.2013
   Muñoz A, 2008, BRAIN, V131, P3380, DOI 10.1093/brain/awn235
   Nelson SB, 2008, NEURON, V60, P477, DOI 10.1016/j.neuron.2008.10.020
   Nomura T, 2006, J NEUROL SCI, V250, P39, DOI 10.1016/j.jns.2006.06.023
   Oh YS, 2014, J NEUROL SCI, V344, P186, DOI 10.1016/j.jns.2014.06.056
   Ohayon MM, 2012, SLEEP MED REV, V16, P283, DOI 10.1016/j.smrv.2011.05.002
   Rechtschaffen A, 1968, MANUAL STANDARDIZED, V0, P0
   Riedner BA, 2007, SLEEP, V30, P1643, DOI 10.1093/sleep/30.12.1643
   Schenck CH, 2002, SLEEP, V25, P120, DOI 10.1093/sleep/25.2.120
   SCHENKEL E, 1989, NEUROSCI LETT, V98, P159, DOI 10.1016/0304-3940(89)90503-X
   Schreiner SJ, 2019, ANN NEUROL, V85, P765, DOI 10.1002/ana.25459
   Suzuki T, 2019, SURG CASE REP, V5, P0, DOI 10.1186/s40792-019-0655-0
   Tatavarty V, 2013, J NEUROSCI, V33, P13179, DOI 10.1523/JNEUROSCI.1676-13.2013
   Tononi G, 2006, SLEEP MED REV, V10, P49, DOI 10.1016/j.smrv.2005.05.002
   Tononi G, 2003, BRAIN RES BULL, V62, P143, DOI 10.1016/j.brainresbull.2003.09.004
   Tononi G, 2014, NEURON, V81, P12, DOI 10.1016/j.neuron.2013.12.025
   Verbaan D, 2010, MOVEMENT DISORD, V25, P2142, DOI 10.1002/mds.23241
   Walters AS, 2003, J SLEEP RES, V12, P343, DOI 10.1046/j.0962-1105.2003.00368.x
   Wong JC, 2014, SLEEP, V37, P369, DOI 10.5665/sleep.3416
   Ylikoski A, 2015, EUR NEUROL, V73, P212, DOI 10.1159/000375493
   Zhang XN, 2017, NEUROL SCI, V38, P163, DOI 10.1007/s10072-016-2744-1
NR 59
TC 5
Z9 5
U1 3
U2 17
PU ELSEVIER
PI AMSTERDAM
PA RADARWEG 29a, 1043 NX AMSTERDAM, NETHERLANDS
SN 0165-0270
EI 1872-678X
J9 J NEUROSCI METH
JI J. Neurosci. Methods
PD JUL 1
PY 2020
VL 340
IS 
BP 
EP 
DI 10.1016/j.jneumeth.2020.108746
PG 7
WC Biochemical Research Methods; Neurosciences
SC Biochemistry & Molecular Biology; Neurosciences & Neurology
GA LP8NK
UT WOS:000534574000007
PM 32330466
DA 2024-02-03
ER

PT J
AU Bjerknes, S
   Skogseid, IM
   Hauge, TJ
   Dietrichs, E
   Toft, M
AF Bjerknes, Silje
   Skogseid, Inger Marie
   Hauge, Tuva Jin
   Dietrichs, Espen
   Toft, Mathias
TI Subthalamic deep brain stimulation improves sleep and excessive sweating in Parkinson's disease
SO NPJ PARKINSONS DISEASE
LA English
DT Article
ID nonmotor symptoms; motor symptoms; scale; nucleus; validation; quality; questionnaire; fluctuations; architecture; dysfunction
AB Parkinson's disease (PD) is a complex multisystem disorder with motor and non-motor symptoms (NMS). NMS may have an even greater impact on quality of life than motor symptoms. Subthalamic nucleus deep brain stimulation (STN-DBS) has been shown to improve motor fluctuations and quality of life, whereas the effects on different NMS have been less examined. Sleep disturbances and autonomic dysfunction are among the most prevalent NMS. We here report the efficacy of STN-DBS on sleep disturbances and autonomic dysfunction. In the parent trial, 60 patients were included in a single-center randomized prospective study, with MDS-UPDRS III and PDQ-39 as primary endpoints at 12 months of STN-DBS. Preplanned assessments at baseline and postoperatively at 3 and 12 months also included Parkinson's Disease Sleep Scale (PDSS); Scopa-Aut; and MDS-UPDRS I, II, and IV. We found that STN-DBS had a significant and lasting positive effect on overall sleep quality, nocturnal motor symptoms and restlessness, and daytime dozing. Several aspects of autonomic dysfunction were also improved at 3 months postoperatively, although at 12 months only thermoregulation (sudomotor symptoms) remained significantly improved. We could not identify preoperative factors that predicted improvement in PDSS or Scopa-Aut. There was a close relationship between improved autonomic symptoms and improved quality of life after 1 year. NMS and especially sleep and autonomic dysfunction deserve more focus to improve patient outcomes further.
C1 [Bjerknes, Silje; Skogseid, Inger Marie; Dietrichs, Espen; Toft, Mathias] Oslo Univ Hosp, Dept Neurol, Oslo, Norway.
   [Bjerknes, Silje; Hauge, Tuva Jin; Dietrichs, Espen; Toft, Mathias] Univ Oslo, Inst Clin Med, Oslo, Norway.
C3 University of Oslo; University of Oslo
RP Bjerknes, S (corresponding author), Oslo Univ Hosp, Dept Neurol, Oslo, Norway.; Bjerknes, S (corresponding author), Univ Oslo, Inst Clin Med, Oslo, Norway.
EM sbbjsk@ous-hf.no
FU South-Eastern Norway Regional Health Authority; Research Council of Norway; Norwegian Research Council
CR Albers JA, 2017, SLEEP MED, V35, P41, DOI 10.1016/j.sleep.2017.03.026
   Amara AW, 2017, CURR TREAT OPTION NE, V19, P0, DOI 10.1007/s11940-017-0461-6
   Arnao V, 2015, CLIN AUTON RES, V25, P301, DOI 10.1007/s10286-015-0306-x
   Arnulf I, 2000, NEUROLOGY, V55, P1732, DOI 10.1212/WNL.55.11.1732
   Barone P, 2009, MOVEMENT DISORD, V24, P1641, DOI 10.1002/mds.22643
   Basiago A, 2016, BRAIN SCI, V6, P0, DOI 10.3390/brainsci6030033
   Bjerknes S, 2018, MOV DISORD CLIN PRAC, V5, P296, DOI 10.1002/mdc3.12621
   Borgohain R, 2012, THER ADV NEUROL DISO, V5, P23, DOI 10.1177/1756285611423412
   Carmona-Torre F, 2013, NEW ENGL J MED, V368, P2037, DOI 10.1056/NEJMoa1205158
   Chahine LM, 2011, PARKINSONISM RELAT D, V17, P208, DOI 10.1016/j.parkreldis.2010.11.017
   Chahine LM, 2013, PARKINSONISM RELAT D, V19, P859, DOI 10.1016/j.parkreldis.2013.05.009
   Chaudhuri KR, 2007, MOVEMENT DISORD, V22, P1901, DOI 10.1002/mds.21596
   Chaudhuri KR, 2006, MOVEMENT DISORD, V21, P916, DOI 10.1002/mds.20844
   Chaudhuri KR, 2002, J NEUROL NEUROSUR PS, V73, P629, DOI 10.1136/jnnp.73.6.629
   Chaudhuri KR, 2006, LANCET NEUROL, V5, P235, DOI 10.1016/S1474-4422(06)70373-8
   Dafsari HS, 2018, MOVEMENT DISORD, V33, P421, DOI 10.1002/mds.27283
   Dafsari HS, 2016, BRAIN STIMUL, V9, P78, DOI 10.1016/j.brs.2015.08.005
   Deuschl G, 2006, NEW ENGL J MED, V355, P896, DOI 10.1056/NEJMoa060281
   Dhawan V, 2006, J NEUROL SCI, V248, P158, DOI 10.1016/j.jns.2006.05.004
   Fasano A, 2012, LANCET NEUROL, V11, P429, DOI 10.1016/S1474-4422(12)70049-2
   Gallagher DA, 2010, MOVEMENT DISORD, V25, P2493, DOI 10.1002/mds.23394
   Goetz CG, 2004, MOVEMENT DISORD, V19, P1020, DOI 10.1002/mds.20213
   Goetz CG, 2008, MOVEMENT DISORD, V23, P2129, DOI 10.1002/mds.22340
   Hinnell C, 2012, MOVEMENT DISORD, V27, P236, DOI 10.1002/mds.23961
   Hjort N, 2004, MOVEMENT DISORD, V19, P196, DOI 10.1002/mds.10639
   Högl B, 2010, MOVEMENT DISORD, V25, P2704, DOI 10.1002/mds.23190
   Iranzo A, 2002, J NEUROL NEUROSUR PS, V72, P661, DOI 10.1136/jnnp.72.5.661
   Jenkinson C, 1997, AGE AGEING, V26, P353, DOI 10.1093/ageing/26.5.353
   Kharkar S, 2018, NPJ PARKINSON DIS, V4, P0, DOI 10.1038/s41531-018-0053-5
   Kim HJ, 2015, J MOV DISORD, V8, P83, DOI 10.14802/jmd.15010
   Kleiner-Fisman G, 2006, MOVEMENT DISORD, V21, PS290, DOI 10.1002/mds.20962
   Klingelhoefer L, 2014, J PARKINSON DIS, V4, P289, DOI 10.3233/JPD-130273
   Kurcova S, 2018, MEDICINE, V97, P0, DOI 10.1097/MD.0000000000009750
   Kurtis MM, 2017, NPJ PARKINSONS DIS, V2, P0, DOI 10.1038/npjparkd.2016.24
   LEES AJ, 1988, CLIN NEUROPHARMACOL, V11, P512, DOI 10.1097/00002826-198812000-00004
   Lilleeng B, 2015, ACTA NEUROL SCAND, V132, P251, DOI 10.1111/ane.12391
   Lim SY, 2010, MOVEMENT DISORD, V25, PS123, DOI 10.1002/mds.22786
   Ludwig J, 2007, J NEUROL NEUROSUR PS, V78, P1416, DOI 10.1136/jnnp.2006.103739corr1
   Martínez-Martín P, 2014, EUR J NEUROL, V21, P519, DOI 10.1111/ene.12349
   Martinez-Martin P, 2008, MOVEMENT DISORD, V23, P1681, DOI 10.1002/mds.22110
   Martinez-Martin P, 2011, MOVEMENT DISORD, V26, P399, DOI 10.1002/mds.23462
   Martinez-Ramirez D, 2015, PARKINSONS DIS-US, V2015, P0, DOI 10.1155/2015/570375
   Merola A, 2018, MOVEMENT DISORD, V33, P391, DOI 10.1002/mds.27268
   Monaca C, 2004, J NEUROL, V251, P214, DOI 10.1007/s00415-004-0305-7
   Müller B, 2013, PARKINSONISM RELAT D, V19, P1027, DOI 10.1016/j.parkreldis.2013.07.010
   Mueller K, 2018, NEUROIMAGE-CLIN, V19, P1025, DOI 10.1016/j.nicl.2018.05.006
   Nowacki A, 2019, NEUROBIOL DIS, V128, P75, DOI 10.1016/j.nbd.2018.08.015
   Odekerken VJJ, 2013, LANCET NEUROL, V12, P37, DOI 10.1016/S1474-4422(12)70264-8
   Ortega-Cubero S, 2013, PARKINSONISM RELAT D, V19, P543, DOI 10.1016/j.parkreldis.2013.02.001
   PETO V, 1995, QUAL LIFE RES, V4, P241, DOI 10.1007/BF02260863
   Postuma RB, 2015, MOVEMENT DISORD, V30, P1591, DOI 10.1002/mds.26424
   Qiu MH, 2016, NEUROSCIENCE, V322, P115, DOI 10.1016/j.neuroscience.2016.02.032
   Sauerbier A, 2016, CLIN MED, V16, P365, DOI 10.7861/clinmedicine.16-4-365
   Sharma VD, 2018, FRONT NEUROL, V9, P0, DOI 10.3389/fneur.2018.00697
   Sixel-Döring F, 2012, SLEEP MED, V13, P1178, DOI 10.1016/j.sleep.2012.06.009
   Stefani A, 2019, NEUROBIOL DIS, V128, P49, DOI 10.1016/j.nbd.2018.11.006
   Stern MB, 2012, MOVEMENT DISORD, V27, P54, DOI 10.1002/mds.24051
   Tandberg E, 1998, MOVEMENT DISORD, V13, P895, DOI 10.1002/mds.870130606
   Thevathasan W, 2019, NEUROBIOL DIS, V128, P67, DOI 10.1016/j.nbd.2018.06.014
   Tomlinson CL, 2010, MOVEMENT DISORD, V25, P2649, DOI 10.1002/mds.23429
   Uemura Y, 2009, J NEUROL SCI, V287, P36, DOI 10.1016/j.jns.2009.09.015
   Visser M, 2004, MOVEMENT DISORD, V19, P1306, DOI 10.1002/mds.20153
   Wailke S, 2011, EUR J NEUROL, V18, P590, DOI 10.1111/j.1468-1331.2010.03213.x
   Witjas T, 2007, MOVEMENT DISORD, V22, P1729, DOI 10.1002/mds.21602
NR 64
TC 6
Z9 6
U1 0
U2 5
PU NATURE PORTFOLIO
PI BERLIN
PA HEIDELBERGER PLATZ 3, BERLIN, 14197, GERMANY
SN 
EI 2373-8057
J9 NPJ PARKINSONS DIS
JI npj Parkinsons Dis.
PD OCT 14
PY 2020
VL 6
IS 1
BP 
EP 
DI 10.1038/s41531-020-00131-0
PG 7
WC Neurosciences
SC Neurosciences & Neurology
GA OB1NX
UT WOS:000578242500001
PM 33083523
DA 2024-02-03
ER

PT J
AU Deutschlander, AB
   Konno, T
   Soto-Beasley, AI
   Walton, RL
   van Gerpen, JA
   Uitti, RJ
   Heckman, MG
   Wszolek, ZK
   Ross, OA
AF Deutschlander, Angela B.
   Konno, Takuya
   Soto-Beasley, Alexandra, I
   Walton, Ronald L.
   van Gerpen, Jay A.
   Uitti, Ryan J.
   Heckman, Michael G.
   Wszolek, Zbigniew K.
   Ross, Owen A.
TI Association of <i>MAPT</i> subhaplotypes with clinical and demographic features in Parkinson's disease
SO ANNALS OF CLINICAL AND TRANSLATIONAL NEUROLOGY
LA English
DT Article
ID linkage disequilibrium; tau-gene; haplotype; dementia; incident; subtypes; risk; h1
AB Objective: To determine whether distinct microtubule-associated protein tau MAPT H1 subhaplotypes are associated with clinical and demographic features in Parkinson's disease. Methods: A retrospective cohort study included 855 unrelated Caucasian patients with Parkinson's disease who were seen by Movement Disorder specialists at the Mayo Clinic Florida between 1998 and 2016. The primary outcome measures were specific demographic and clinical features of Parkinson's disease, including age at onset, disease progression, survival, motor signs, dementia, dystonia, dyskinesia, autonomic dysfunction, impulse control disorder, psychiatric features, REM sleep behavior disorder, restless legs syndrome, and Parkinson's disease subtype. Specific clinical features were measured at the initial visit and most recent visit. These outcomes were assessed for association with MAPT H1 subhaplotypes, which were defined by six haplotype tagging variants. Results: Median onset age was 64 years (range: 22-94 years); 548 (64%) of patients were male. Significant associations (P < 0.0029) were observed between MAPT H1b and orthostatic hypotension (OR = 1.72,P = 0.001); between H1j and rest tremor (OR = 0.15;P < 0.001) as well as REM sleep behavior disorder (OR = 3.87,P < 0.001); between H1r and bradykinesia (OR = 0.11;P < 0.001); and between H1v and restless legs syndrome (OR = 4.02,P = 0.002). Interpretation: Four MAPT H1 subhaplotypes, but not the H2 haplotype, were significantly associated with specific clinical features in Parkinson's disease.MAPThaplotypic structure may explain some of the phenotypic variability in disease. Replication of our findings will be critical to fully resolve the Parkinson's disease risk association signal at Chr17q21.
C1 [Deutschlander, Angela B.; Konno, Takuya; van Gerpen, Jay A.; Uitti, Ryan J.; Wszolek, Zbigniew K.] Mayo Clin, Dept Neurol, Jacksonville, FL 32224 USA.
   [Deutschlander, Angela B.; Soto-Beasley, Alexandra, I; Walton, Ronald L.; Ross, Owen A.] Mayo Clin, Dept Neurosci, 4500 San Pablo Rd, Jacksonville, FL 32224 USA.
   [Konno, Takuya] Niigata Univ, Brain Res Inst, Dept Neurol, Niigata, Japan.
   [Heckman, Michael G.] Mayo Clin, Div Biomed Stat & Informat, Jacksonville, FL 32224 USA.
   [Ross, Owen A.] Mayo Clin, Dept Clin Genom, Jacksonville, FL 32224 USA.
   [Ross, Owen A.] Mayo Clin, Mayo Grad Sch, Neurosci Track, Jacksonville, FL 32224 USA.
C3 Mayo Clinic; Mayo Clinic; Niigata University; Mayo Clinic; Mayo Clinic; Mayo Clinic
RP Ross, OA (corresponding author), Mayo Clin, Dept Neurosci, 4500 San Pablo Rd, Jacksonville, FL 32224 USA.
EM ross.owen@mayo.edu
FU Mayo Clinic American Parkinson Disease Association (APDA) Mayo Clinic Information and Referral Center, an APDA Center for Advanced Research; Mayo Clinic Lewy Body Dementia Association (LBDA) Research Center of Excellence; Mayo Clinic functional genomics of LBD program; NINDS Lewy body dementia Center WithOut Walls [U54 NS110435]
CR Blauwendraat C, 2019, MOVEMENT DISORD, V34, P866, DOI 10.1002/mds.27659
   Caillet-Boudin ML, 2015, MOL NEURODEGENER, V10, P0, DOI 10.1186/s13024-015-0025-8
   Davis AA, 2016, NEUROBIOL AGING, V37, P0, DOI 10.1016/j.neurobiolaging.2015.09.014
   Di Battista ME, 2014, J NEURAL TRANSM, V121, P353, DOI 10.1007/s00702-013-1117-7
   Evans JR, 2011, J NEUROL NEUROSUR PS, V82, P1112, DOI 10.1136/jnnp.2011.240366
   Gelb DJ, 1999, ARCH NEUROL-CHICAGO, V56, P33, DOI 10.1001/archneur.56.1.33
   Goris A, 2007, ANN NEUROL, V62, P145, DOI 10.1002/ana.21192
   Graham JM, 1999, MOVEMENT DISORD, V14, P10
   Heckman MG, 2019, JAMA NEUROL, V76, P710, DOI 10.1001/jamaneurol.2019.0250
   Hirsch L, 2016, NEUROEPIDEMIOLOGY, V46, P292, DOI 10.1159/000445751
   Huang YW, 2015, BIOMED RES INT, V2015, P0, DOI 10.1155/2015/834079
   Iwaki H, 2019, MOVEMENT DISORD, V34, P1839, DOI 10.1002/mds.27845
   Iwaki H, 2019, NEUROL-GENET, V5, P0, DOI 10.1212/NXG.0000000000000348
   Konno T, 2018, J NEUROL SCI, V386, P39, DOI 10.1016/j.jns.2018.01.013
   Kwok JBJ, 2004, ANN NEUROL, V55, P329, DOI 10.1002/ana.10826
   Labbé C, 2016, ALZHEIMERS DEMENT, V12, P1297, DOI 10.1016/j.jalz.2016.05.002
   Labbé C, 2016, PARKINSONISM RELAT D, V30, P40, DOI 10.1016/j.parkreldis.2016.06.010
   Li J, 2018, MOVEMENT DISORD, V33, P1016, DOI 10.1002/mds.27385
   Mata IF, 2014, JAMA NEUROL, V71, P1405, DOI 10.1001/jamaneurol.2014.1455
   Morley JF, 2012, MOVEMENT DISORD, V27, P512, DOI 10.1002/mds.24946
   Nalls MA, 2018, EXPANDING PARKINSONS, V0, P0, DOI DOI 10.1101/388165
   Pascale E, 2016, FRONT CELL NEUROSCI, V10, P0, DOI 10.3389/fncel.2016.00096
   Pittman AM, 2005, J MED GENET, V42, P837, DOI 10.1136/jmg.2005.031377
   Rademakers R, 2005, HUM MOL GENET, V14, P3281, DOI 10.1093/hmg/ddi361
   Schaid DJ, 2002, AM J HUM GENET, V70, P425, DOI 10.1086/338688
   Setó-Salvia N, 2011, ARCH NEUROL-CHICAGO, V68, P359, DOI 10.1001/archneurol.2011.17
   Skipper L, 2004, AM J HUM GENET, V75, P669, DOI 10.1086/424492
   Thenganatt MA, 2014, JAMA NEUROL, V71, P499, DOI 10.1001/jamaneurol.2013.6233
   Valenca GT, 2016, PLOS ONE, V11, P0, DOI 10.1371/journal.pone.0157452
   Vandrovcova J, 2009, NEUROBIOL AGING, V30, P1477, DOI 10.1016/j.neurobiolaging.2007.11.019
   Williams-Gray CH, 2013, J NEUROL NEUROSUR PS, V84, P1258, DOI 10.1136/jnnp-2013-305277
   Zabetian CP, 2007, ANN NEUROL, V62, P137, DOI 10.1002/ana.21157
NR 32
TC 6
Z9 6
U1 0
U2 2
PU WILEY
PI HOBOKEN
PA 111 RIVER ST, HOBOKEN 07030-5774, NJ USA
SN 2328-9503
EI 
J9 ANN CLIN TRANSL NEUR
JI Ann. Clin. Transl. Neurol.
PD SEP 15
PY 2020
VL 7
IS 9
BP 1557
EP 1563
DI 10.1002/acn3.51139
EA AUG 2020
PG 7
WC Clinical Neurology; Neurosciences
SC Neurosciences & Neurology
GA NL1MZ
UT WOS:000556429000001
PM 32767721
DA 2024-02-03
ER

PT J
AU Kataoka, H
   Saeki, K
   Kurumatani, N
   Sugie, K
   Obayashi, K
AF Kataoka, Hiroshi
   Saeki, Keigo
   Kurumatani, Norio
   Sugie, Kazuma
   Obayashi, Kenji
TI Objective sleep measures between patients with Parkinson's disease and community-based older adults
SO SLEEP MEDICINE
LA English
DT Article
DE Actigraphy; Sleep; Older adult; Parkinson's disease; Objective measures
ID circadian-rhythm; quality; progression; actigraphy; insomnia; impact
AB Objectives: Previous studies comparing objective sleep measures between patients with Parkinson's disease (PD) and control participants were limited by their small sample size. The purpose of this study was to compare objective sleep measures between large-scale cohorts of PD outpatients and community-based older adults. Methods: In this cross-sectional study, we measured sleep parameters for 157 PD patients using an actigraph on the non-dominant wrist for six consecutive nights (95 Hoehn-Yahr stage I/II; 62 Hoehn-Yahr stage III-V). Moreover, two consecutive nights of actigraphy were performed on 1101 community-based control participants aged >= 60 years. Results: In multivariable analysis, sleep efficiency (SE) was significantly lower in patients with late-stage PD by 17.5% [95% confidence interval: 15.3%-19.7%] and early-stage PD by 9.4% [7.6%-11.1%] compared to the controls (67.1% and 75.3% vs. 84.6%, respectively). Similar results were observed for wake after sleep onset (WASO) and fragmentation index (FI). Total sleep time and sleep onset latency (SOL) were significantly shorter in patients with late- and early-stage PD stage compared to the controls. Among PD patients, significant association trends between advancement of individual HoehneYahr stages and worsened sleep measures of SE, WASO, and FI were observed independently of age, gender, levodopa equivalent dose, and motor function parameter. Conclusion: This study demonstrated significant and quantitative differences in objective sleep quality and quantity between PD patients and control participants. Furthermore, with advancement of disease stages, objectively measured sleep quality worsened in PD patients. (C) 2019 Elsevier B.V. All rights reserved.
C1 [Kataoka, Hiroshi; Sugie, Kazuma] Nara Med Univ, Dept Neurol, Sch Med, 840 Shijocho, Nara 6348521, Japan.
   [Saeki, Keigo; Kurumatani, Norio; Obayashi, Kenji] Nara Med Univ, Sch Med, Dept Epidemiol, 840 Shijocho, Nara 6348521, Japan.
C3 Nara Medical University; Nara Medical University
RP Kataoka, H (corresponding author), Nara Med Univ, Dept Neurol, Sch Med, 840 Shijocho, Nara 6348521, Japan.; Obayashi, K (corresponding author), Nara Med Univ, Sch Med, Dept Epidemiol, 840 Shijocho, Nara 6348521, Japan.
EM hk55@naramed-u.ac.jp; obayashi@naramed-u.ac.jp
FU JSPS KAKENHI [24790774, 22790567, 25860447, 25461393, 15H04776, 15H04777, 18H06396, 18K15899, 15K09356]; Nara Medical University; Department of Indoor Environmental Medicine, Nara Medical University; Mitsui Sumitomo Insurance Welfare Foundation; Meiji Yasuda Life Foundation of Health and Welfare; Osaka Gas Group Welfare Foundation; Japan Diabetes Foundation; Daiwa Securities Health Foundation; Japan Science and Technology Agency; Ushio Inc.; Nara Prefecture Health Promotion Foundation; YKK AP Inc.; Tokyo Electric Power Company; EnviroLife Research Institute Co., Ltd.; Sekisui Chemical Co., Ltd.; LIXIL Corp.; KYOCERA Corp.; Grants-in-Aid for Scientific Research [18K15899, 15K09356, 18H06396] Funding Source: KAKEN
CR [Anonymous], 2010, NATL HLTH NUTR SURVE, V0, P0
   Barone P, 2009, MOVEMENT DISORD, V24, P1641, DOI 10.1002/mds.22643
   Bolitho SJ, 2013, PLOS ONE, V8, P0, DOI 10.1371/journal.pone.0081233
   Breen DP, 2014, JAMA NEUROL, V71, P589, DOI 10.1001/jamaneurol.2014.65
   BUYSSE DJ, 1989, PSYCHIAT RES, V28, P193, DOI 10.1016/0165-1781(89)90047-4
   De Pablo-Fernández E, 2018, JAMA NEUROL, V75, P1008, DOI 10.1001/jamaneurol.2018.0640
   Garcia-Borreguero D, 2003, SLEEP MED REV, V7, P115, DOI 10.1053/smrv.2002.0229
   Giganti F, 2013, J SLEEP RES, V22, P197, DOI 10.1111/jsr.12000
   Gjerstad MD, 2007, J NEUROL NEUROSUR PS, V78, P476, DOI 10.1136/jnnp.2006.100370
   HOEHN MM, 1967, NEUROLOGY, V17, P427, DOI 10.1212/WNL.17.5.427
   HUGHES AJ, 1992, J NEUROL NEUROSUR PS, V55, P1009, DOI 10.1136/jnnp.55.11.1009
   Maglione JE, 2013, SLEEP, V36, P1209, DOI 10.5665/sleep.2888
   Miyamoto T, 2009, SLEEP MED, V10, P1151, DOI 10.1016/j.sleep.2009.05.007
   Niwa F, 2011, AUTON NEUROSCI-BASIC, V165, P195, DOI 10.1016/j.autneu.2011.07.010
   Obayashi K, 2012, J CLIN ENDOCR METAB, V97, P4166, DOI 10.1210/jc.2012-1873
   Peeraully T, 2012, MOVEMENT DISORD, V27, P1729, DOI 10.1002/mds.25197
   Sohail S, 2017, MOVEMENT DISORD, V32, P1729, DOI 10.1002/mds.27200
   Stavitsky K, 2010, PARKINSONISM RELAT D, V16, P280, DOI 10.1016/j.parkreldis.2010.02.001
   Stavitsky K, 2012, J INT NEUROPSYCH SOC, V18, P108, DOI 10.1017/S1355617711001482
   Suzuki K, 2015, CURR NEUROL NEUROSCI, V15, P0, DOI 10.1007/s11910-015-0525-5
   Taibi DM, 2013, J CLIN SLEEP MED, V9, P217, DOI 10.5664/jcsm.2482
   Tomlinson CL, 2010, MOVEMENT DISORD, V25, P2649, DOI 10.1002/mds.23429
   Van Someren EJW, 2007, J SLEEP RES, V16, P269, DOI 10.1111/j.1365-2869.2007.00592.x
   Vaughan CP, 2013, NEUROUROL URODYNAM, V32, P1080, DOI 10.1002/nau.22365
   Wetter TC, 2001, MOVEMENT DISORD, V16, P928, DOI 10.1002/mds.1163
   Yong MH, 2011, PLOS ONE, V6, P0, DOI 10.1371/journal.pone.0022511
NR 26
TC 2
Z9 2
U1 2
U2 8
PU ELSEVIER
PI AMSTERDAM
PA RADARWEG 29, 1043 NX AMSTERDAM, NETHERLANDS
SN 1389-9457
EI 1878-5506
J9 SLEEP MED
JI Sleep Med.
PD APR 15
PY 2020
VL 68
IS 
BP 110
EP 114
DI 10.1016/j.sleep.2019.09.010
PG 5
WC Clinical Neurology
SC Neurosciences & Neurology
GA LC0BI
UT WOS:000524995200019
PM 32035300
DA 2024-02-03
ER

PT J
AU Qin, XL
   Li, X
   Chen, G
   Chen, X
   Shi, MY
   Liu, XK
   Li, ZL
   Xin, ZE
   Gao, DS
AF Qin, Xiaoling
   Li, Xue
   Chen, Gang
   Chen, Xu
   Shi, Mingyu
   Liu, Xue-kui
   Li, Zai-li
   Xin, Zai-e
   Gao, Dianshuai
TI Clinical Features and Correlates of Poor Nighttime Sleepiness in Patients with Parkinson's Disease
SO PARKINSONS DISEASE
LA English
DT Article
ID restless legs syndrome; diagnostic-criteria; disturbances; depression; prevalence; community; subtypes
AB Objective. The present study investigated the clinical features and correlates of poor nighttime sleepiness (PNS) in patients with Parkinson's disease (PD).Methods. One hundred ten patients with PD (divided into PD-PNS group and PD-nPNS group) and forty-seven controls (nPD-PNS group) were enrolled in this study. Demographic information was collected. Patients were assessed according to the unified Parkinson's disease rating scale (UPDRS) and Hoehn-Yahr (H&Y) stage scale. Patients were also evaluated according to the Pittsburgh sleep quality index (PSQI), Epworth sleepiness scale (ESS), rapid eye movement sleep behavior disorder screening questionnaire (RBD-SQ), restless leg syndrome (RLS) diagnosis, Hamilton's depression scale (HAMD), and Hamilton's anxiety scale (HAMA).Results. The prevalence of PNS was 55.45% (61/110) in patients with PD. The PD-PNS group tended to have a longer duration of disease, higher UPDRS-I and UPDRS-III scores, a higher percentage of RLS patients, and higher HAMA and HAMD scores than those of the PD-nPNS group. The PD-PNS group tended to have a higher percentage of RBD and RLS patients and higher HAMA and HAMD scores than those of the nPD-PNS group. Analysis of the PSQI components and PSQI impact factors showed that the PD-PNS group had worse subjective sleep quality (chi(2) = -2.267,P = 0.023), shorter sleep latency (chi(2) = -2.262,P = 0.024), fewer sleep medications (chi(2) = -4.170,P <= 0.001), worse daytime functioning (chi(2) = -2.347,P = 0.019), and an even higher prevalence of increased nocturia (chi(2) = 4.447,P = 0.035), nightmares (chi(2) = 7.887,P = 0.005), and pain (chi(2) = 9.604,P = 0.002) than those of the nPD-PNS group. Analysis also indicated that the PSQI global score positively correlated with BMI (r = 0.216,P < 0.05), H&Y stage (r = 0.223,P < 0.05), UPDRS-I (r = 0.501,P < 0.01), UPDRS-III (r = 0.425,P < 0.01), ESS (r = -0.296,P < 0.01), RBD (r = 0.227,P < 0.05), RLS (r = 0.254,P < 0.01), HAMA (r = 0.329,P < 0.01), and HAMD (r = 0.466,P < 0.01). In the final model, H&Y stage, RLS, UPDRS-III, and HAMD remained associated with the PQSI score (P <= 0.001,P <= 0.001,P = 0.049,P <= 0.001, respectively).Conclusions. Our data showed that PNS was common in patients with PD. H&Y stage, UPDRS-III, HAMD, and RLS were positively associated with PNS. Attention to the management of motor symptoms, RLS, and depression may be beneficial to nighttime sleep quality in patients with PD.
C1 [Qin, Xiaoling; Chen, Xu] Tongji Univ, Shanghai Peoples Hosp 8, Dept Neurol, 8 Caobao Rd, Shanghai 200235, Peoples R China.
   [Li, Xue; Chen, Gang; Shi, Mingyu; Gao, Dianshuai] Xuzhou Med Univ, Xuzhou Key Lab Neurobiol, Dept Neurobiol & Anat, Xuzhou 221004, Jiangsu, Peoples R China.
   [Liu, Xue-kui; Li, Zai-li; Xin, Zai-e] Xuzhou Med Univ, Xuzhou Clin Sch, 199 Jiefang Rd, Xuzhou 221009, Jiangsu, Peoples R China.
C3 Tongji University; Xuzhou Medical University; Xuzhou Medical University
RP Gao, DS (corresponding author), Xuzhou Med Univ, Xuzhou Key Lab Neurobiol, Dept Neurobiol & Anat, Xuzhou 221004, Jiangsu, Peoples R China.
EM doctorqx0@126.com; 243562262@qq.com; 82082565@qq.com; cxwp65@163.com; xzmcashi@126.com; liuxuekui314@126.com; lizaili148@126.com; qie666666@126.com; gds@xzhmu.edu.cn
FU Xuzhou Science and Technology Plan Project [KF17097]
CR Albers JA, 2017, SLEEP MED, V35, P41, DOI 10.1016/j.sleep.2017.03.026
   Allen RP, 2014, SLEEP MED, V15, P860, DOI 10.1016/j.sleep.2014.03.025
   American Academy of Sleep Medicine (AASM), 2014, INTERNATIONAL CLASSIFICATION OF SLEEP DISORDERS, V3rd ed., P0
   Bargiotas P, 2019, SLEEP, V42, P0, DOI 10.1093/sleep/zsz004
   Buysse D J, 1989, PSYCHIATRY RES, V28, P193
   Chahine LM, 2017, SLEEP MED REV, V35, P33, DOI 10.1016/j.smrv.2016.08.001
   Ensrud KE, 2006, J AM GERIATR SOC, V54, P1508, DOI 10.1111/j.1532-5415.2006.00880.x
   Ensrud KE, 2012, SLEEP MED, V13, P1217, DOI 10.1016/j.sleep.2012.04.010
   Falup-Pecurariu C, 2017, INT REV NEUROBIOL, V133, P719, DOI 10.1016/bs.im.2017.05.033
   Fan JY, 2016, PARKINSONS DIS-US, V2016, P0, DOI 10.1155/2016/4040185
   Hattori N, 2016, LANCET NEUROL, V15, P8, DOI 10.1016/S1474-4422(15)00362-2
   Högl B, 2017, MOVEMENT DISORD, V32, P669, DOI 10.1002/mds.26929
   Huang J, 2017, PARKINSONS DIS-US, V2017, P0, DOI 10.1155/2017/4267353
   HUGHES AJ, 1992, NEUROLOGY, V42, P1142, DOI 10.1212/WNL.42.6.1142
   Iwaki H, 2018, J NEUROL SCI, V394, P41, DOI 10.1016/j.jns.2018.08.028
   JOHNS MW, 1991, SLEEP, V14, P540, DOI 10.1093/sleep/14.6.540
   Kay DB, 2018, BRAIN BEHAV, V8, P0, DOI 10.1002/brb3.967
   Lee YH, 2018, J PARKINSON DIS, V8, P145, DOI 10.3233/JPD-171254
   Leentjens AFG, 2000, INT J GERIATR PSYCH, V15, P644, DOI 10.1002/1099-1166(200007)15:7<644::AID-GPS167>3.0.CO;2-L
   Lin YY, 2017, BRAIN BEHAV, V7, P0, DOI 10.1002/brb3.806
   Loddo G, 2017, FRONT NEUROL, V8, P0, DOI 10.3389/fneur.2017.00042
   [路桃影 Lu Taoying], 2014, 重庆医学 CHONGQING MEDICINE, V43, P260
   Ma XR, 2013, CHIN J PRACT NERV DI, V16, P3
   Mehra R, 2007, J AM GERIATR SOC, V55, P1356, DOI 10.1111/j.1532-5415.2007.01290.x
   MENZA MA, 1995, PSYCHOSOMATICS, V36, P262, DOI 10.1016/S0033-3182(95)71665-6
   Moccia M, 2016, SLEEP, V39, P405, DOI 10.5665/sleep.5452
   Nomura T, 2008, MOVEMENT DISORD, V23, P2363, DOI 10.1002/mds.22274
   Postuma RB, 2015, MOVEMENT DISORD, V30, P1591, DOI 10.1002/mds.26424
   Schiess MC, 2000, PARKINSONISM RELAT D, V6, P69, DOI 10.1016/S1353-8020(99)00051-6
   Seppi K, 2019, MOVEMENT DISORD, V34, P180, DOI 10.1002/mds.27602
   Shen SS, 2014, SLEEP MED, V15, P952, DOI 10.1016/j.sleep.2014.03.020
   Silvani A, 2019, AUTON NEUROSCI-BASIC, V218, P31, DOI 10.1016/j.autneu.2019.02.006
   Sun JY, 2020, MOVEMENT DISORD, V35, P478, DOI 10.1002/mds.27929
   Suzuki K, 2017, J NEUROL NEUROSUR PS, V88, P953, DOI 10.1136/jnnp-2017-316136
   Szentkiralyi Andras, 2009, EXPERT REV PHARMACOECON OUTCOMES RES, V9, P49, DOI 10.1586/14737167.9.1.49
   Tan EK, 2001, MOVEMENT DISORD, V16, P577, DOI 10.1002/mds.1102
   Tomlinson CL, 2010, MOVEMENT DISORD, V25, P2649, DOI 10.1002/mds.23429
   Vallderiola F, 2015, PARKINSONS DIS-US, V2015, P0, DOI 10.1155/2015/475630
   Xiang YQ, 2019, FRONT NEUROL, V10, P0, DOI 10.3389/fneur.2019.00121
   Yu SY, 2012, CHIN J CLIN, V6, P3956
   Zoccolella S, 2011, SLEEP MED REV, V15, P41, DOI 10.1016/j.smrv.2010.02.004
NR 41
TC 3
Z9 3
U1 1
U2 6
PU HINDAWI LTD
PI LONDON
PA ADAM HOUSE, 3RD FLR, 1 FITZROY SQ, LONDON, W1T 5HF, ENGLAND
SN 2090-8083
EI 2042-0080
J9 PARKINSONS DIS-US
JI Parkinsons Dis.
PD SEP 14
PY 2020
VL 2020
IS 
BP 
EP 
DI 10.1155/2020/6378673
PG 9
WC Clinical Neurology
SC Neurosciences & Neurology
GA NY1AH
UT WOS:000576130400002
PM 33005317
DA 2024-02-03
ER

PT J
AU Lu, HT
   Shen, QY
   Zhao, QZ
   Huang, HY
   Ning, PP
   Wang, H
   Xie, D
   Xu, YM
AF Lu, Hai-tao
   Shen, Qiu-yan
   Zhao, Quan-zhen
   Huang, Hong-yan
   Ning, Ping-ping
   Wang, Hui
   Xie, Dan
   Xu, Yan-ming
TI Association between REM sleep behavior disorder and impulsive-compulsive behaviors in Parkinson's disease: a systematic review and meta-analysis of observational studies
SO JOURNAL OF NEUROLOGY
LA English
DT Review
DE REM sleep behavior disorder; Impulsive-compulsive behaviors; Impulse control disorders; Parkinson's disease; Meta-analysis
ID quality-of-life; manifestations; dopamine; risk
AB Background Both REM sleep behavior disorder (RBD) and impulsive-compulsive behaviors (ICBs) are well-recognized non-motor features in patients with Parkinson's disease (PD). Studies have given contradictory results about the potential association between RBD and ICBs. Methods PubMed, Embase (via Ovid), and the Cochrane Central Registry of Controlled Trials (CENTRAL) databases were systematically searched till August 20, 2019 to identify studies that explored the possible correlation between RBD and ICBs in patients with PD. Two authors independently screened records, extracted data and evaluated quality of included studies. Pooled odds ratios (ORs) and corresponding 95% confidence intervals (CIs) were calculated by employing a random or fixed-effects model. We performed subgroup and sensitivity analyses, and we assessed potential publication bias. Results A total of 134 references were screened and 10 studies involving 2781 PD patients were included. Overall, RBD was associated with a more than twofold higher risk of developing ICBs (OR 2.12, 95% CI 1.43-3.14, I-2 = 56.7%, P < 0.01). Similar results were obtained in sensitivity analyses and in meta-analyses of subgroups stratified based on multivariable adjustment and methods for diagnosing RBD and ICBs. No significant risk of publication bias was found. Conclusion RBD in PD is confirmed to be a risk factor for ICBs. Clinicians should be aware of this association to help them improve patient management.
C1 [Lu, Hai-tao; Shen, Qiu-yan; Zhao, Quan-zhen; Huang, Hong-yan; Ning, Ping-ping; Wang, Hui; Xie, Dan; Xu, Yan-ming] Sichuan Univ, West China Hosp, Dept Neurol, Chengdu 610041, Sichuan, Peoples R China.
C3 Sichuan University
RP Xu, YM (corresponding author), Sichuan Univ, West China Hosp, Dept Neurol, Chengdu 610041, Sichuan, Peoples R China.
EM neuroxym999@163.com
FU Basic Conditions Platform Construction Project of Sichuan Science and Technology Department [2019JDPT0015]; Major Clinical Disease Research Program from the Health and Family Planning Commission of Sichuan Province [17ZD011]
CR [Anonymous], 2001, INT CLASS SLEEP DIS, V0, P0
   Arnulf I, 2012, MOVEMENT DISORD, V27, P677, DOI 10.1002/mds.24957
   Baig F, 2019, NEUROLOGY, V93, PE675, DOI 10.1212/WNL.0000000000007942
   Balarajah S, 2013, BEHAV NEUROL, V26, P237, DOI 10.1155/2013/579092
   Bayard S, 2014, PARKINSONISM RELAT D, V20, P1411, DOI 10.1016/j.parkreldis.2014.09.020
   BAZANRODRIGUEZ L, 2016, ADV PARKINSONS DIS, V5, P67
   Diago EB, 2017, NEUROLOGIA, V32, P494, DOI 10.1016/j.nr1.2016.02.008
   Béreau M, 2018, REV NEUROL-FRANCE, V174, P653, DOI 10.1016/j.neurol.2018.07.005
   Carbunaru S, 2018, BRAIN BEHAV, V8, P0, DOI 10.1002/brb3.904
   Corvol JC, 2018, NEUROLOGY, V91, PE189, DOI 10.1212/WNL.0000000000005816
   Dauvilliers Y, 2018, NAT REV DIS PRIMERS, V4, P0, DOI 10.1038/s41572-018-0016-5
   Evans AH, 2019, MOVEMENT DISORD, V34, P791, DOI 10.1002/mds.27689
   Fantini ML, 2015, J NEUROL NEUROSUR PS, V86, P174, DOI 10.1136/jnnp-2014-307904
   Fantini ML, 2019, CURR TREAT OPTION NE, V21, P0, DOI 10.1007/s11940-019-0564-3
   Fantini ML, 2018, J NEUROL NEUROSUR PS, V89, P305, DOI 10.1136/jnnp-2017-316576
   Fereshtehnejad SM, 2015, JAMA NEUROL, V72, P863, DOI 10.1001/jamaneurol.2015.0703
   Figorilli M, 2018, CURR NEUROL NEUROSCI, V18, P0, DOI 10.1007/s11910-018-0875-x
   Fralick M, 2019, JAMA NEUROL, V76, P144, DOI 10.1001/jamaneurol.2018.3487
   Gómez CCR, 2017, CLIN NEUROPHARMACOL, V40, P51, DOI 10.1097/WNF.0000000000000202
   Grall-Bronnec M, 2018, DRUG SAFETY, V41, P19, DOI 10.1007/s40264-017-0590-6
   Higgins Julian P T, 2011, BMJ, V343, Pd5928, DOI 10.1136/bmj.d5928
   Jozwiak N, 2017, SLEEP, V40, P0, DOI 10.1093/sleep/zsx101
   Kim YE, 2014, PARKINSONISM RELAT D, V20, P1081, DOI 10.1016/j.parkreldis.2014.03.022
   Kraemmer J, 2016, J NEUROL NEUROSUR PS, V87, P1106, DOI 10.1136/jnnp-2015-312848
   Lee JY, 2010, PARKINSONISM RELAT D, V16, P202, DOI 10.1016/j.parkreldis.2009.12.002
   Liu B, 2019, NEUROSCI LETT, V707, P0, DOI 10.1016/j.neulet.2019.134313
   McPheeters Melissa L, 2012, EVID REP TECHNOL ASSESS (FULL REP), V0, P1
   OSullivan SS, 2011, J NEUROL NEUROSUR PS, V82, P620, DOI 10.1136/jnnp.2009.186874
   Perogamvros L, 2012, NEUROSCI BIOBEHAV R, V36, P1934, DOI 10.1016/j.neubiorev.2012.05.010
   Phu AL, 2014, J CLIN NEUROSCI, V21, P63, DOI 10.1016/j.jocn.2013.02.032
   Postuma RB, 2008, MOVEMENT DISORD, V23, P1665, DOI 10.1002/mds.22099
   Postuma Ronald B, 2012, MOV DISORD, V27, P913, DOI 10.1002/mds.25037
   Ricciardi L, 2018, J NEUROL NEUROSUR PS, V89, P476, DOI 10.1136/jnnp-2017-317007
   Rolinski M, 2014, J NEUROL NEUROSUR PS, V85, P560, DOI 10.1136/jnnp-2013-306104
   Romenets Silvia Rios, 2012, MOV DISORD, V27, P996, DOI 10.1002/mds.25086
   Sasai T, 2012, SLEEP MED, V13, P301, DOI 10.1016/j.sleep.2011.09.012
   Solla P, 2011, PROG NEURO-PSYCHOPH, V35, P1009, DOI 10.1016/j.pnpbp.2011.02.002
   Stiasny-Kolster K, 2007, MOVEMENT DISORD, V22, P2386, DOI 10.1002/mds.21740
   Voon V, 2011, CURR OPIN NEUROL, V24, P324, DOI 10.1097/WCO.0b013e3283489687
   Weintraub D, 2015, MOVEMENT DISORD, V30, P121, DOI 10.1002/mds.26016
   Weintraub D, 2008, ANN NEUROL, V64, PS93, DOI 10.1002/ana.21454
   Wells G, 2021, THE NEWCASTLE OTTAWA SCALE (NOS) FOR ASSESSING THE QUALITY OF NON RANDOMISED STUDIES IN META ANALYSES, V0, P0
   Yu XX, 2017, J NEUROL SCI, V374, P53, DOI 10.1016/j.jns.2016.12.070
NR 43
TC 12
Z9 13
U1 0
U2 5
PU SPRINGER HEIDELBERG
PI HEIDELBERG
PA TIERGARTENSTRASSE 17, D-69121 HEIDELBERG, GERMANY
SN 0340-5354
EI 1432-1459
J9 J NEUROL
JI J. Neurol.
PD FEB 15
PY 2020
VL 267
IS 2
BP 331
EP 340
DI 10.1007/s00415-019-09588-3
EA OCT 2019
PG 10
WC Clinical Neurology
SC Neurosciences & Neurology
GA KJ4XT
UT WOS:000491936700001
PM 31637489
DA 2024-02-03
ER

PT J
AU Park, S
   Kim, R
   Shin, JH
   Kim, HJ
   Paek, SH
   Jeon, B
AF Park, Sangmin
   Kim, Ryul
   Shin, Jung Hwan
   Kim, Han-Joon
   Paek, Sun Ha
   Jeon, Beomseok
TI The probable REM sleep behavior disorder negatively affects health-related quality of life in Parkinson's disease with bilateral subthalamic nucleus stimulation
SO PARKINSONISM & RELATED DISORDERS
LA English
DT Article
DE Parkinson's disease; Deep brain stimulation; REM sleep Behavior disorder; Quality of life
ID features
AB Objective: The aim of this study was to compare the shortand long-term outcomes of bilateral subthalamic nucleus deep brain stimulation (STN-DBS) in Parkinson's disease (PD) patients with and without probable REM sleep behavior disorder (RBD). Methods: We retrospectively reviewed 127 patients who underwent bilateral STN-DBS for PD with probable RBD from September 2011 to November 2018. Motor performance, physical and mental health-related quality of life (HRQoL), cognitive function, and depressive severity were compared between with or without probable RBD at the baseline and at the 1-, 3- or 5-year follow-up. Results: One hundred three PD patients (55 with RBD; 48 without RBD) were evaluated at the baseline and at the 1-year follow-up and 33 (17 with RBD, 16 without RBD) of them were examined at the 5-year follow-up. Motor performances were significantly improved in the non-RBD group compared to the RBD group at the 1-year follow-up, and there was a trend toward a greater difference in the physical HRQoL compared with the 1-year follow-up. There were also marked improvements of axial symptom and physical HRQoL in the non-RBD group compared with the RBD group from baseline to 5 years after STN-DBS. Conclusion: Our study showed that RBD negatively affected the shortand long-term outcomes on motor performances, especially axial symptom and HRQoL after STN-DBS in PD patients.
C1 [Park, Sangmin; Kim, Ryul; Shin, Jung Hwan; Kim, Han-Joon; Jeon, Beomseok] Seoul Natl Univ Hosp, Coll Med, Dept Neurol, 101 Daehak Ro, Seoul 03080, South Korea.
   [Paek, Sun Ha] Seoul Natl Univ Hosp, Coll Med, Dept Neurosurg, Seoul, South Korea.
C3 Seoul National University (SNU); Seoul National University Hospital; Seoul National University (SNU); Seoul National University Hospital
RP Paek, SH; Jeon, B (corresponding author), Seoul Natl Univ Hosp, Coll Med, Dept Neurol, 101 Daehak Ro, Seoul 03080, South Korea.
EM paeksh@snu.ac.kr; brain@snu.ac.kr
CR American Academy of Sleep Medicine, 2001, INT CLASS SLEEP DIS, V0, P0
   Bargiotas P, 2019, J NEUROL NEUROSUR PS, V90, P1310, DOI 10.1136/jnnp-2019-320858
   Kim Y, 2018, J CLIN NEUROSCI, V47, P6, DOI 10.1016/j.jocn.2017.09.019
   Krack P, 2003, NEW ENGL J MED, V349, P1925, DOI 10.1056/NEJMoa035275
   Nazzaro JM, 2011, PARKINSONISM RELAT D, V17, P606, DOI 10.1016/j.parkreldis.2011.05.009
   Özekmekçi S, 2005, CLIN NEUROL NEUROSUR, V107, P306, DOI 10.1016/j.clineuro.2004.09.021
   Postuma RB, 2008, J NEUROL NEUROSUR PS, V79, P1117, DOI 10.1136/jnnp.2008.149195
   Rolinski M, 2014, J NEUROL NEUROSUR PS, V85, P560, DOI 10.1136/jnnp-2013-306104
   Schrag A, 2000, J NEUROL NEUROSUR PS, V69, P308, DOI 10.1136/jnnp.69.3.308
   Ware J., 1994, SF-36 PHYSICAL AND MENTAL HEALTH SUMMARY SCALES: A USERS MANUAL, V0, P0
   Zhu RL, 2017, SCI REP-UK, V7, P0, DOI 10.1038/srep40779
   Zibetti M, 2010, PARKINSONISM RELAT D, V16, P265, DOI 10.1016/j.parkreldis.2010.01.001
NR 12
TC 4
Z9 4
U1 0
U2 3
PU ELSEVIER SCI LTD
PI OXFORD
PA THE BOULEVARD, LANGFORD LANE, KIDLINGTON, OXFORD OX5 1GB, OXON, ENGLAND
SN 1353-8020
EI 1873-5126
J9 PARKINSONISM RELAT D
JI Parkinsonism Relat. Disord.
PD DEC 15
PY 2020
VL 81
IS 
BP 136
EP 139
DI 10.1016/j.parkreldis.2020.06.031
PG 4
WC Clinical Neurology
SC Neurosciences & Neurology
GA PL4AR
UT WOS:000603067300029
PM 33129010
DA 2024-02-03
ER

PT J
AU Kataoka, H
   Saeki, K
   Yamagami, Y
   Sugie, K
   Obayashi, K
AF Kataoka, Hiroshi
   Saeki, Keigo
   Yamagami, Yuki
   Sugie, Kazuma
   Obayashi, Kenji
TI Quantitative associations between objective sleep measures and early-morning mobility in Parkinson's disease: cross-sectional analysis of the PHASE study
SO SLEEP
LA English
DT Article
DE actigraphy; sleep; akinesia; Parkinson's disease; objective measures
ID quality-of-life; motor-performance; benefit; deprivation; actigraphy; levodopa; impact; progression; symptoms
AB Study Objectives: Previous studies have suggested associations between sleep measures and early-morning akinesia; however, objective evidence is limited. The purpose of this study was to evaluate the associations between objective sleep measures and morning mobility among patients with Parkinson's disease (PD). Methods: In this cross-sectional study, we measured objective sleep parameters and morning mobility in 157 patients with PD (mean age, 71.4 years) for six consecutive days using an actigraph placed on the nondominant wrist. Low morning mobility was defined as less than 100 counts/min within the first 2 hours after rising. Results: The mean duration of low morning mobility was 55.7 minutes (SD, 23.8), and the mean sleep parameters were as follows: sleep efficiency (SE), 72.1% (13.6); wake after sleep onset (WASO), 104.7 minutes (57.9); total sleep time (TST), 343.6 minutes (104.0); and fragmentation index (FI), 3.5 (3.4). Multivariable linear regression analysis adjusted for potential confounders demonstrated significant associations between better objective sleep measures and shorter low morning mobility (SE per %: beta, -0.419; 95% CI = -0.635 to -0.204; p < 0.001; WASO per min: beta, 0.056; 95% CI = 0.003 to 0.109; p = 0.039; and FI per unit; beta, 1.161; 95% CI = 0.300 to 2.023; p = 0.009) but not TST (p = 0.78). These findings were not altered by different cutoff values of mobility (50 counts/min) or duration (1 h after rising). Conclusions: In patients with PD, better objective sleep measures are significantly associated with shorter low morning mobility. Future studies investigating whether improved sleep reduces symptoms of low morning mobility are required.
C1 [Kataoka, Hiroshi; Sugie, Kazuma] Nara Med Univ, Sch Med, Dept Neurol, 840 Shijocho, Kashihara, Nara 6348521, Japan.
   [Saeki, Keigo; Yamagami, Yuki; Obayashi, Kenji] Nara Med Univ, Sch Med, Dept Epidemiol, 840 Shijocho, Kashihara, Nara 6348521, Japan.
C3 Nara Medical University; Nara Medical University
RP Kataoka, H (corresponding author), Nara Med Univ, Sch Med, Dept Neurol, 840 Shijocho, Kashihara, Nara 6348521, Japan.; Obayashi, K (corresponding author), Nara Med Univ, Sch Med, Dept Epidemiol, 840 Shijocho, Kashihara, Nara 6348521, Japan.
EM hk55@naramed-u.ac.jp; obayashi@naramed-u.ac.jp
FU Japan Society for the Promotion of Science (JSPS) KAKENHI [15K09356]; Nara Medical University; Grants-in-Aid for Scientific Research [15K09356] Funding Source: KAKEN
CR Ancoli-Israel S, 2003, SLEEP, V26, P342, DOI 10.1093/sleep/26.3.342
   Barone P, 2009, MOVEMENT DISORD, V24, P1641, DOI 10.1002/mds.22643
   Chapuis S, 2005, MOVEMENT DISORD, V20, P224, DOI 10.1002/mds.20279
   Garcia-Borreguero D, 2003, SLEEP MED REV, V7, P115, DOI 10.1053/smrv.2002.0229
   Gjerstad MD, 2007, J NEUROL NEUROSUR PS, V78, P476, DOI 10.1136/jnnp.2006.100370
   Goetz CG, 2007, MOVEMENT DISORD, V22, P41, DOI 10.1002/mds.21198
   HOEHN MM, 1967, NEUROLOGY, V17, P427, DOI 10.1212/WNL.17.5.427
   Högl B, 2001, MOVEMENT DISORD, V16, P616, DOI 10.1002/mds.1138
   Högl BE, 1998, NEUROLOGY, V50, P1332
   HUGHES AJ, 1992, J NEUROL NEUROSUR PS, V55, P181, DOI 10.1136/jnnp.55.3.181
   Jenner P, 2008, MOVEMENT DISORD, V23, PS585, DOI 10.1002/mds.22022
   Kalia LV, 2015, LANCET, V386, P896, DOI 10.1016/S0140-6736(14)61393-3
   Lee W, 2017, MOV DISORD CLIN PRAC, V4, P590, DOI 10.1002/mdc3.12489
   Maglione JE, 2013, SLEEP, V36, P1209, DOI 10.5665/sleep.2888
   MARSDEN CD, 1976, LANCET, V1, P292, DOI 10.1016/S0140-6736(76)91416-1
   Menza M, 2010, MOVEMENT DISORD, V25, PS117, DOI 10.1002/mds.22788
   Merello M, 1997, MOVEMENT DISORD, V12, P506, DOI 10.1002/mds.870120405
   Miyamoto T, 2009, SLEEP MED, V10, P1151, DOI 10.1016/j.sleep.2009.05.007
   Nero H, 2015, PLOS ONE, V10, P0, DOI 10.1371/journal.pone.0135899
   Onozawa R, 2016, J NEUROL SCI, V364, P1, DOI 10.1016/j.jns.2016.02.066
   Pahwa R, 1997, MOVEMENT DISORD, V12, P677, DOI 10.1002/mds.870120508
   Pan WD, 2013, PHYSIOL BEHAV, V119, P156, DOI 10.1016/j.physbeh.2013.05.044
   Rizos A, 2014, PARKINSONISM RELAT D, V20, P1231, DOI 10.1016/j.parkreldis.2014.09.013
   Swope DM, 2004, NEUROLOGY, V62, PS27, DOI 10.1212/WNL.62.6_suppl_4.S27
   Tomlinson CL, 2010, MOVEMENT DISORD, V25, P2649, DOI 10.1002/mds.23429
   van Gilst MM, 2015, SLEEP, V38, P1567, DOI 10.5665/sleep.5048
   Volkow ND, 2008, J NEUROSCI, V28, P8454, DOI 10.1523/JNEUROSCI.1443-08.2008
   Volkow ND, 2012, J NEUROSCI, V32, P6711, DOI 10.1523/JNEUROSCI.0045-12.2012
NR 28
TC 9
Z9 9
U1 0
U2 4
PU OXFORD UNIV PRESS INC
PI CARY
PA JOURNALS DEPT, 2001 EVANS RD, CARY, NC 27513 USA
SN 0161-8105
EI 1550-9109
J9 SLEEP
JI Sleep
PD JAN 15
PY 2020
VL 43
IS 1
BP 
EP 
DI 10.1093/sleep/zsz203
PG 6
WC Clinical Neurology; Neurosciences
SC Neurosciences & Neurology
GA MJ8EZ
UT WOS:000548322500015
PM 31554009
DA 2024-02-03
ER

PT J
AU Leng, Y
   Blackwell, T
   Cawthon, PM
   Ancoli-Israel, S
   Stone, KL
   Yaffe, K
AF Leng, Yue
   Blackwell, Terri
   Cawthon, Peggy M.
   Ancoli-Israel, Sonia
   Stone, Katie L.
   Yaffe, Kristine
TI Association of Circadian Abnormalities in Older Adults With an Increased Risk of Developing Parkinson Disease
SO JAMA NEUROLOGY
LA English
DT Article
ID excessive daytime sleepiness; rhythms; men; pathology; mros
AB This cohort study assesses the association between rest-activity rhythm and risk of incident Parkinson disease and explores whether this association is independent of nighttime sleep disturbances in community-dwelling older men. Question Are circadian abnormalities in older adults associated with an increased risk of developing Parkinson disease over time? Findings In this longitudinal study of 2930 community-dwelling older men without Parkinson disease at baseline, the risk of incident Parkinson disease increased significantly with decreasing circadian amplitude, mesor, or robustness. Participants in the lowest quartile for these measures had approximately 3 times the risk of developing Parkinson disease compared with those in the highest quartile. Meaning Circadian rhythm disruption in elderly individuals may represent an important prodromal feature for Parkinson disease, and future studies should test whether circadian disruption could also be a risk factor for Parkinson disease and whether strategies to improve circadian function affect the risk of Parkinson disease. Importance Disruption in circadian activity rhythms is very common in older adults, particularly among those with neurodegenerative diseases, including Parkinson disease (PD). However, whether circadian disruption could be a prodrome for PD is unclear. Objective To determine the association between rest-activity rhythm (RAR) and risk of incident PD and to explore whether this association is independent of nighttime sleep disturbances. Design, Setting, and Participants The ancillary sleep study of the longitudinal cohort Osteoporotic Fractures in Men Study (MrOS) was conducted from December 1, 2003, to March 31, 2005. Of the 3135 community-dwelling men enrolled in the MrOS sleep study, 3049 had technically adequate RAR data; of these, 119 were excluded for having prevalent PD or missing incident data, leaving 2930 men without PD at baseline. Data were analyzed from February 1 through August 31, 2019. Exposures Twenty four-hour RAR parameters (amplitude, mesor, robustness, and acrophase) generated by wrist actigraphy-extended cosinor analysis. Main Outcomes and Measures Incident PD based on physician diagnosis. Multivariable logistic regression was used to determine the association between quartiles of RAR parameters and risk of incident PD. Results Among the 2930 men included in the analysis (mean [SD] age, 76.3 [5.5] years), 78 (2.7%) developed PD during 11 years of follow-up. After accounting for all covariates, the risk of PD increased with decreasing circadian amplitude (strength of the rhythm) (odds ratio [OR] per 1-SD decrease, 1.77; 95% CI, 1.30-2.41), mesor (mean level of activity) (OR per 1-SD decrease, 1.64; 95% CI, 1.22-2.21), or robustness (how closely activity follows a cosine 24-hour pattern) (OR per 1-SD decrease, 1.54; 95% CI, 1.14-2.07) (P < .005 for trend). Those in the lowest quartile of amplitude, mesor, or robustness had approximately 3 times the risk of developing PD compared with those in the highest quartile of amplitude (OR, 3.11; 95% CI, 1.54-6.29), mesor (OR, 3.04; 95% CI, 1.54-6.01), and robustness (OR, 2.65; 95% CI, 1.24-5.66). The association remained after further adjustment for nighttime sleep disturbances and duration in the lowest compared with the highest quartile (OR for amplitude, 3.56 [95% CI, 1.68-7.56]; OR for mesor, 3.24 [95% CI, 1.52-6.92]; and OR for robustness, 3.34 [95% CI, 1.45-7.67]). These associations were somewhat attenuated, but the pattern remained similar after excluding PD cases developed within 2 years after baseline in the lowest compared with the highest quartile (OR for amplitude, 2.40 [95% CI, 1.15-5.00]; OR for mesor, 2.76 [95% CI, 1.35-5.67]; and OR for robustness, 2.33 [95% CI, 1.07-5.07]). Acrophase was not significantly associated with risk of PD. Conclusions and Relevance In this cohort study, reduced circadian rhythmicity was associated with an increased risk of incident PD, suggesting it may represent an important prodromal feature for PD. Future studies are needed to determine whether circadian disruption could also be a risk factor for PD and whether strategies to improve circadian function affect the risk of PD.
C1 [Leng, Yue] Univ Calif San Francisco, Dept Psychiat, 4150 Clement St, San Francisco, CA 94121 USA.
   [Blackwell, Terri; Cawthon, Peggy M.; Stone, Katie L.] Calif Pacific Med Ctr, Res Inst, San Francisco, CA USA.
   [Ancoli-Israel, Sonia] Univ Calif San Diego, Dept Psychiat, San Diego, CA 92103 USA.
   [Yaffe, Kristine] Univ Calif San Francisco, Dept Psychiat, San Francisco Vet Affairs Med Ctr, San Francisco, CA USA.
   [Yaffe, Kristine] Univ Calif San Francisco, Dept Neurol, San Francisco Vet Affairs Med Ctr, San Francisco, CA USA.
   [Yaffe, Kristine] Univ Calif San Francisco, Dept Epidemiol, San Francisco Vet Affairs Med Ctr, San Francisco, CA 94143 USA.
C3 University of California System; University of California San Francisco; California Pacific Medical Center; California Pacific Medical Center Research Institute; University of California System; University of California San Diego; University of California System; University of California San Francisco; US Department of Veterans Affairs; Veterans Health Administration (VHA); San Francisco VA Medical Center; University of California System; University of California San Francisco; US Department of Veterans Affairs; Veterans Health Administration (VHA); San Francisco VA Medical Center; University of California System; University of California San Francisco; US Department of Veterans Affairs; Veterans Health Administration (VHA); San Francisco VA Medical Center
RP Leng, Y (corresponding author), Univ Calif San Francisco, Dept Psychiat, 4150 Clement St, San Francisco, CA 94121 USA.
EM yue.leng@ucsf.edu
CR Al-Qassabi A, 2017, CURR TREAT OPTION NE, V19, P0, DOI 10.1007/s11940-017-0458-1
   Barone JJ, 1996, FOOD CHEM TOXICOL, V34, P119, DOI 10.1016/0278-6915(95)00093-3
   Berganzo K, 2013, J NEUROL, V260, P1752, DOI 10.1007/s00415-013-6859-5
   Bolitho SJ, 2014, SLEEP MED, V15, P342, DOI 10.1016/j.sleep.2013.10.016
   Braak H, 2003, NEUROBIOL AGING, V24, P197, DOI 10.1016/S0197-4580(02)00065-9
   Breen DP, 2014, JAMA NEUROL, V71, P589, DOI 10.1001/jamaneurol.2014.65
   Brown RE, 2015, FRONT NEUROL, V6, P0, DOI 10.3389/fneur.2015.00135
   Chahine LM, 2017, SLEEP MED REV, V35, P33, DOI 10.1016/j.smrv.2016.08.001
   Curtis AM, 2015, P NATL ACAD SCI USA, V112, P7231, DOI 10.1073/pnas.1501327112
   Feigin VL, 2017, LANCET NEUROL, V16, P877, DOI 10.1016/S1474-4422(17)30299-5
   Fronczek R, 2007, BRAIN, V130, P1577, DOI 10.1093/brain/awm090
   Gao JJ, 2011, AM J EPIDEMIOL, V173, P1032, DOI 10.1093/aje/kwq478
   HALLIDAY GM, 1990, BRAIN RES, V510, P104, DOI 10.1016/0006-8993(90)90733-R
   Holth JK, 2019, SCIENCE, V363, P880, DOI 10.1126/science.aav2546
   Hood S, 2017, J CLIN INVEST, V127, P437, DOI 10.1172/JCI90328
   Iranzo A, 2014, PLOS ONE, V9, P0, DOI 10.1371/journal.pone.0089741
   Kalaitzakis ME, 2013, NEUROPATH APPL NEURO, V39, P644, DOI 10.1111/nan.12024
   Kalia LV, 2015, LANCET, V386, P896, DOI 10.1016/S0140-6736(14)61393-3
   Leng Y, 2019, LANCET NEUROL, V18, P307, DOI 10.1016/S1474-4422(18)30461-7
   Leng Y, 2018, INT J EPIDEMIOL, V47, P1679, DOI 10.1093/ije/dyy098
   Leng Y, 2016, SLEEP, V39, P1807, DOI 10.5665/sleep.6158
   Lysen TS, 2019, BRAIN, V142, P2013, DOI 10.1093/brain/awz113
   Marler MR, 2006, STAT MED, V25, P3893, DOI 10.1002/sim.2466
   Musiek ES, 2013, J CLIN INVEST, V123, P5389, DOI 10.1172/JCI70317
   Neikrug AB, 2012, SLEEP MED REV, V16, P415, DOI 10.1016/j.smrv.2011.08.004
   Orwoll E, 2005, CONTEMP CLIN TRIALS, V26, P569, DOI 10.1016/j.cct.2005.05.006
   PAHOR M, 1994, EUR J EPIDEMIOL, V10, P405, DOI 10.1007/BF01719664
   Paudel ML, 2010, CHRONOBIOL INT, V27, P363, DOI 10.3109/07420520903419157
   Pekovic-Vaughan V, 2014, GENE DEV, V28, P548, DOI 10.1101/gad.237081.113
   PINCUS T, 1983, ARTHRITIS RHEUM-US, V26, P1346, DOI 10.1002/art.1780261107
   Postuma RB, 2009, NEUROLOGY, V72, P1296, DOI 10.1212/01.wnl.0000340980.19702.6e
   Rogers-Soeder TS, 2018, J AM GERIATR SOC, V66, P2136, DOI 10.1111/jgs.15555
   SHEIKH J I, 1986, CLINICAL GERONTOLOGIST, V5, P165
   Sohail S, 2017, MOVEMENT DISORD, V32, P1729, DOI 10.1002/mds.27200
   Stangherlin A, 2013, J BIOL CHEM, V288, P26505, DOI 10.1074/jbc.R113.457564
   Stone KL, 2016, SLEEP, V39, P531, DOI 10.5665/sleep.5520
   TENG EL, 1987, J CLIN PSYCHIAT, V48, P314
   Tholfsen LK, 2015, NEUROLOGY, V85, P162, DOI 10.1212/WNL.0000000000001737
   Tranah GJ, 2011, ANN NEUROL, V70, P722, DOI 10.1002/ana.22468
   Videnovic A, 2014, JAMA NEUROL, V71, P463, DOI 10.1001/jamaneurol.2013.6239
   WASHBURN RA, 1993, J CLIN EPIDEMIOL, V46, P153, DOI 10.1016/0895-4356(93)90053-4
   Willison LD, 2013, EXP NEUROL, V243, P57, DOI 10.1016/j.expneurol.2013.01.014
   Woldt E, 2013, NAT MED, V19, P1039, DOI 10.1038/nm.3213
   Wong JC, 2014, SLEEP, V37, P369, DOI 10.5665/sleep.3416
   Zhong G, 2013, PLOS ONE, V8, P0, DOI 10.1371/journal.pone.0072661
NR 46
TC 48
Z9 51
U1 2
U2 13
PU AMER MEDICAL ASSOC
PI CHICAGO
PA 330 N WABASH AVE, STE 39300, CHICAGO, IL 60611-5885 USA
SN 2168-6149
EI 2168-6157
J9 JAMA NEUROL
JI JAMA Neurol.
PD OCT 15
PY 2020
VL 77
IS 10
BP 1270
EP 1278
DI 10.1001/jamaneurol.2020.1623
PG 9
WC Clinical Neurology
SC Neurosciences & Neurology
GA OI5NE
UT WOS:000583324200012
PM 32539075
DA 2024-02-03
ER

PT J
AU Lowes, H
   Pyle, A
   Santibanez-Koref, M
   Hudson, G
AF Lowes, Hannah
   Pyle, Angela
   Santibanez-Koref, Mauro
   Hudson, Gavin
TI Circulating cell-free mitochondrial DNA levels in Parkinson's disease are influenced by treatment
SO MOLECULAR NEURODEGENERATION
LA English
DT Article
DE Parkinson's disease; Circulating cell-free mitochondrial DNA; Biomarker; Neurodegeneration
ID cerebrospinal-fluid; inflammation; biomarker; plasma; neuroinflammation; progression; scores; model; rna; csf
AB Several studies have linked circulating cell-free mitochondrial DNA (ccf-mtDNA) to human disease. In particular, reduced ccf-mtDNA levels in the cerebrospinal fluid (CSF) of both Alzheimer's and Parkinson's disease (PD) patients have raised the hypothesis that ccf-mtDNA could be used as a biomarker for neurodegenerative disease onset and progression. However, how a reduction of CSF ccf-mtDNA levels relates to neurodegeneration remains unclear. Many factors are likely to influence ccf-mtDNA levels, such as concomitant therapeutic treatment and comorbidities. In this study we aimed to investigate these factors, quantifying CSF ccf-mtDNA from the Parkinson's Progression Markers Initiative in 372 PD patients and 159 matched controls at two time points. We found that ccf-mtDNA levels appear significantly reduced in PD cases when compared to matched controls and are associated with cognitive impairment. However, our data indicate that this reduction in ccf-mtDNA is also associated with the commencement, type and duration of treatment. Additionally, we found that ccf-mtDNA levels are associated with comorbidities such as depression and insomnia, however this was only significant if measured in the absence of treatment. We conclude that in PD, similar to reports in HIV and sepsis, comorbidities and treatment can both influence ccf-mtDNA homeostasis, raising the possibility that ccf-mtDNA may be useful as a biomarker for treatment response or the development of secondary phenotypes. Given that, clinically, PD manifests often decades after neurodegeneration begins, predicting who will develop disease is important. Also, identifying patients who will respond to existing treatments or develop secondary phenotypes will have increased clinical importance as PD incidence rises.
C1 [Lowes, Hannah; Hudson, Gavin] Newcastle Univ, Biosci Inst, Wellcome Ctr Mitochondrial Res, Newcastle Upon Tyne NE1 3BZ, Tyne & Wear, England.
   [Pyle, Angela] Newcastle Univ, Translat & Clin Res Inst, Wellcome Ctr Mitochondrial Res, Newcastle Upon Tyne NE1 3BZ, Tyne & Wear, England.
   [Santibanez-Koref, Mauro] Newcastle Univ, Biosci Inst, Newcastle Upon Tyne NE1 3BZ, Tyne & Wear, England.
C3 Newcastle University - UK; Newcastle University - UK; Newcastle University - UK
RP Hudson, G (corresponding author), Newcastle Univ, Biosci Inst, Wellcome Ctr Mitochondrial Res, Newcastle Upon Tyne NE1 3BZ, Tyne & Wear, England.
EM Gavin.Hudson@ncl.ac.uk
FU Parkinson's UK [F-1202]; Wellcome Trust [203105/Z/16/Z]; Michael J Fox Foundation PPMI [15643]; MRC [G0502157, G0900652, G0400074, G1100540] Funding Source: UKRI
CR Alvarado-Vásquez N, 2015, EXP GERONTOL, V69, P70, DOI 10.1016/j.exger.2015.05.010
   Arshad O, 2018, JAIDS-J ACQ IMM DEF, V78, P111, DOI 10.1097/QAI.0000000000001650
   Barrientos A, 1997, MOL BRAIN RES, V52, P284, DOI 10.1016/S0169-328X(97)00278-7
   Berry W, 2017, INT J CANCER, V140, P2331, DOI 10.1002/ijc.30648
   Bisharyan Y, 2011, MITOCHONDRION, V11, P909, DOI 10.1016/j.mito.2011.08.001
   Carrasco AJP, 2018, NPJ PARKINSON DIS, V4, P0, DOI 10.1038/s41531-018-0042-8
   Cereda E, 2013, MOVEMENT DISORD, V28, P257, DOI 10.1002/mds.25211
   Cicchillitti L, 2017, ONCOTARGET, V8, P115230, DOI 10.18632/oncotarget.23247
   Dantham S, 2016, J NEUROL SCI, V365, P82, DOI 10.1016/j.jns.2016.04.016
   Gjerstad MD, 2007, J NEUROL NEUROSUR PS, V78, P476, DOI 10.1136/jnnp.2006.100370
   Goetz CG, 2010, REV NEUROL-FRANCE, V166, P1, DOI 10.1016/j.neurol.2009.09.001
   Grünewald A, 2019, PROG NEUROBIOL, V177, P73, DOI 10.1016/j.pneurobio.2018.09.003
   Holden SK, 2018, MOV DISORD CLIN PRAC, V5, P47, DOI 10.1002/mdc3.12553
   Hummel EM, 2018, TRANSL PSYCHIAT, V8, P0, DOI 10.1038/s41398-018-0264-x
   Kageyama Y, 2018, J AFFECT DISORDERS, V233, P15, DOI 10.1016/j.jad.2017.06.001
   Kano O, 2011, PARKINSONS DIS-US, V2011, P0, DOI 10.4061/2011/143547
   Kohler C, 2009, MOL CANCER, V8, P0, DOI 10.1186/1476-4598-8-105
   Kumar M, 2017, CLIN THER, V39, Pe68, DOI 10.1177/1010428317736643
   Leurs CE, 2018, MULT SCLER J, V24, P472, DOI 10.1177/1352458517699874
   Li X, 2017, PLOS ONE, V12, P0, DOI 10.1371/journal.pone.0188748
   Lindgren HS, 2010, J NEUROCHEM, V112, P1465, DOI 10.1111/j.1471-4159.2009.06556.x
   Lindqvist D, 2018, NEUROPSYCHOPHARMACOL, V43, P1557, DOI 10.1038/s41386-017-0001-9
   Liu J, 2015, CLIN LAB, V61, P661, DOI 10.7754/Clin.Lab.2014.141132
   Lowes H, 2019, MITOCHONDRION, V46, P307, DOI 10.1016/j.mito.2018.07.008
   Lu HB, 2016, CLIN CHIM ACTA, V452, P109, DOI 10.1016/j.cca.2015.11.009
   Maeda T, 2013, PARKINSONS DIS-US, V2013, P0, DOI 10.1155/2013/742128
   Mahmoud Enas H, 2015, ASIAN PAC J CANCER PREV, V16, P8299
   Mattsson N, 2011, CLIN CHEM LAB MED, V49, P345, DOI 10.1515/CCLM.2011.082
   Mulas G, 2016, EXP NEUROL, V286, P83, DOI 10.1016/j.expneurol.2016.09.013
   Natarajan Ramesh, 2014, J PULM RESP MED, V4, P2, DOI 10.4172/2161-105X.1000214
   Naydenov AV, 2010, ACTA NEUROPATHOL, V120, P623, DOI 10.1007/s00401-010-0740-8
   Olanow CW, 2015, MOVEMENT DISORD, V30, P37, DOI 10.1002/mds.26119
   Pérez-Santiago J, 2017, J NEUROVIROL, V23, P283, DOI 10.1007/s13365-016-0497-5
   Pérez-Santiago J, 2016, J NEUROVIROL, V22, P191, DOI 10.1007/s13365-015-0384-5
   Perneger TV, 1998, BRIT MED J, V316, P1236, DOI 10.1136/bmj.316.7139.1236
   Podlesniy P, 2018, METHODS MOL BIOL, V1768, P111, DOI 10.1007/978-1-4939-7778-9_7
   Podlesniy P, 2013, ANN NEUROL, V74, P655, DOI 10.1002/ana.23955
   Pyle A, 2015, ANN NEUROL, V78, P1000, DOI 10.1002/ana.24515
   Santiago JA, 2017, FRONT AGING NEUROSCI, V9, P0, DOI 10.3389/fnagi.2017.00394
   Schwartz M, 2014, EMBO J, V33, P7, DOI 10.1002/embj.201386609
   Shafqat MN, 2017, NEUROPSYCH DIS TREAT, V13, P1491, DOI 10.2147/NDT.S140283
   Sudakov NP, 2015, BIOCHEMISTRY-MOSCOW+, V80, P1387, DOI 10.1134/S000629791510020X
   Tomlinson CL, 2010, MOVEMENT DISORD, V25, P2649, DOI 10.1002/mds.23429
   Troncoso-Escudero P, 2018, FRONT NEUROL, V9, P0, DOI 10.3389/fneur.2018.00860
   Tufekci KU, 2012, ADV PROTEIN CHEM STR, V88, P69, DOI 10.1016/B978-0-12-398314-5.00004-0
   Varanese S, 2010, PARKINSONS DIS-US, V2010, P0, DOI 10.4061/2010/480260
   Varhaug KN, 2017, MITOCHONDRION, V34, P32, DOI 10.1016/j.mito.2016.12.003
   Wilkins HM, 2016, J NEUROIMMUNE PHARM, V11, P622, DOI 10.1007/s11481-016-9704-7
   Wills AMA, 2016, JAMA NEUROL, V73, P321, DOI 10.1001/jamaneurol.2015.4265
   Zachariah RR, 2008, OBSTET GYNECOL, V112, P843, DOI 10.1097/AOG.0b013e3181867bc0
   Zhang Q, 2010, SHOCK, V34, P55, DOI 10.1097/SHK.0b013e3181cd8c08
   Zhong S, 2000, J CLIN PATHOL, V53, P466, DOI 10.1136/jcp.53.6.466
NR 52
TC 48
Z9 50
U1 3
U2 13
PU BMC
PI LONDON
PA CAMPUS, 4 CRINAN ST, LONDON N1 9XW, ENGLAND
SN 
EI 1750-1326
J9 MOL NEURODEGENER
JI Mol. Neurodegener.
PD FEB 18
PY 2020
VL 15
IS 1
BP 
EP 
DI 10.1186/s13024-020-00362-y
PG 8
WC Neurosciences
SC Neurosciences & Neurology
GA KQ9OV
UT WOS:000517251600001
PM 32070373
DA 2024-02-03
ER

PT J
AU Li, LY
   Zhao, ZX
   Ma, JJ
   Zheng, JH
   Huang, S
   Hu, SY
   Gu, Q
   Chen, SY
AF Li, Linyi
   Zhao, Zhenxiang
   Ma, Jianjun
   Zheng, Jinhua
   Huang, Shen
   Hu, Shiyu
   Gu, Qi
   Chen, Siyuan
TI Elevated Plasma Melatonin Levels Are Correlated With the Non-motor Symptoms in Parkinson's Disease: A Cross-Sectional Study
SO FRONTIERS IN NEUROSCIENCE
LA English
DT Article
DE Parkinson's disease; melatonin; non-motor symptoms; cross-sectional study; circadian rhythm dysfunction
ID circadian secretion pattern; sleep disorders; model; rhythm; protects; insights; quality
AB Objective Melatonin is the major hormone produced and secreted at night by the pineal gland into the cerebrospinal fluid (CSF) and circulation. The relationship between plasma melatonin levels and Parkinson's disease is not clear. The aim of the current study was to assess plasma melatonin levels in Parkinson's disease (PD) patients and to analysis the relationship between plasma melatonin levels and non-motor symptoms. Participants and Methods In this cross-sectional study, we evaluated 61 patients with idiopathic PD [males n = 30 (49.2%), average age 62.4 years (range: 46-73 years)] and a total of 58 healthy volunteers [males n = 30 (51.7%), average age 64.3 years (range: 45-70 years)] who participated in the study. Plasma melatonin levels were measured using an enzyme-linked immunosorbent assay. The severity of disease in PD patients was scored by the Unified Parkinson's Disease Rating Scale and the Hoehn and Yahr Staging scale. The quality of life in PD patients was assessed by the 39-item Parkinson's Disease Questionnaire. The non-motor symptoms were assessed by the 14-item Hamilton Anxiety Rating Scale, the 24-item Hamilton Depression Rating Scale, the Parkinson Disease Sleep Scale, the Epworth Sleepiness Scale and the Non-Motor Symptoms Scale for PD. Results Compared with the healthy controls, the plasma melatonin levels were significantly higher in PD patients (12.82 +/- 4.85 vs. 19.40 +/- 4.23, P < 0.001). Plasma melatonin levels were significantly associated with the levodopa equivalent daily dose (r = -0.262, P < 0.05, n = 61). Higher plasma melatonin concentrations were detected in the negative cardiovascular symptom group than in the cardiovascular symptom group (20.13 +/- 3.74 vs. 16.93 +/- 3.74, P < 0.05). Higher plasma melatonin concentrations were detected in the non-sleep-disorders group than in the sleep disorders group (22.12 +/- 5.93 vs. 18.86 +/- 3.66, P < 0.05). In addition, the plasma melatonin concentration was higher in the group without gastrointestinal dysfunction than in the gastrointestinal dysfunction group (21.71 +/- 4.44 vs. 18.35 +/- 3.74, P < 0.05). Conclusion This study revealed that the plasma melatonin levels in PD patients were significantly higher than those in healthy controls. Non-motor symptoms that were significantly negatively correlated with plasma melatonin levels were cardiovascular symptoms, sleep disorders, and gastrointestinal dysfunction. Plasma melatonin levels have the closest relationship with sleep disorders. There was a correlation between plasma melatonin levels and sleep quality in patients with PD. The remaining non-motor symptoms were not related to plasma melatonin levels.
C1 [Li, Linyi; Zhao, Zhenxiang; Ma, Jianjun; Zheng, Jinhua; Huang, Shen; Gu, Qi; Chen, Siyuan] Henan Univ, Peoples Hosp, Henan Prov Peoples Hosp, Dept Neurol,Peoples Hosp,Zhengzhou Univ, Zhengzhou, Peoples R China.
   [Hu, Shiyu] Henan Univ, Peoples Hosp, Henan Prov Peoples Hosp, Dept Neurol, Zhengzhou, Peoples R China.
C3 Henan University; Zhengzhou University; Henan University; Zhengzhou University
RP Ma, JJ (corresponding author), Henan Univ, Peoples Hosp, Henan Prov Peoples Hosp, Dept Neurol,Peoples Hosp,Zhengzhou Univ, Zhengzhou, Peoples R China.
EM majj1124@163.com
FU Henan Province Science and Technology Development Plan [192102310085]; Henan Province Medical Science and Technology Research Program [201701018]
CR Atkinson G, 2005, ERGONOMICS, V48, P1512, DOI 10.1080/00140130500100967
   Bassani TB, 2014, BRAIN RES, V1593, P95, DOI 10.1016/j.brainres.2014.09.068
   Belaid H, 2015, SLEEP MED, V16, P1245, DOI 10.1016/j.sleep.2015.06.018
   Breen DP, 2016, MOVEMENT DISORD, V31, P1062, DOI 10.1002/mds.26592
   Breen DP, 2014, JAMA NEUROL, V71, P589, DOI 10.1001/jamaneurol.2014.65
   Gómez-Esteban JC, 2011, J NEUROL, V258, P494, DOI 10.1007/s00415-010-5786-y
   Carriere CH, 2016, BRAIN RES, V1633, P115, DOI 10.1016/j.brainres.2015.12.036
   Catala MD, 1997, EXP GERONTOL, V32, P553, DOI 10.1016/S0531-5565(96)00173-8
   De Pablo-Fernández E, 2019, JAMA NEUROL, V76, P115, DOI 10.1001/jamaneurol.2018.3758
   Emre M, 2014, MOVEMENT DISORD, V29, P663, DOI 10.1002/mds.25870
   Felice VD, 2016, PARKINSONISM RELAT D, V27, P1, DOI 10.1016/j.parkreldis.2016.03.012
   FERTL E, 1993, J NEURAL TRANSM-PARK, V5, P227, DOI 10.1007/BF02257677
   FERTL E, 1991, J NEURAL TRANSM-PARK, V3, P41, DOI 10.1007/BF02251135
   Fifel K, 2017, MOVEMENT DISORD, V32, P682, DOI 10.1002/mds.26865
   Garfinkel D, 1997, ARCH GERONTOL GERIAT, V24, P223, DOI 10.1016/S0167-4943(96)00754-6
   Golombek DA, 2010, PHYSIOL REV, V90, P1063, DOI 10.1152/physrev.00009.2009
   Kalia LV, 2015, LANCET, V386, P896, DOI 10.1016/S0140-6736(14)61393-3
   Kawarai T, 1997, GENE, V195, P11, DOI 10.1016/S0378-1119(97)00131-5
   Korshunov KS, 2017, FRONT CELL NEUROSCI, V11, P0, DOI 10.3389/fncel.2017.00091
   Lauretti E, 2017, MOL PSYCHIATR, V22, P280, DOI 10.1038/mp.2016.47
   Leston J, 2010, NEUROSCI LETT, V469, P294, DOI 10.1016/j.neulet.2009.12.008
   Lin L, 2014, BRAIN RES, V1547, P43, DOI 10.1016/j.brainres.2013.12.021
   Lin L, 2013, LIFE SCI, V92, P311, DOI 10.1016/j.lfs.2013.01.007
   Lochner A, 2018, J PINEAL RES, V65, P0, DOI 10.1111/jpi.12490
   Ma S, 2018, OXID MED CELL LONGEV, V2018, P0, DOI 10.1155/2018/9286458
   Mauriz JL, 2013, J PINEAL RES, V54, P1, DOI 10.1111/j.1600-079X.2012.01014.x
   McClung CA, 2005, P NATL ACAD SCI USA, V102, P9377, DOI 10.1073/pnas.0503584102
   Mendoza J, 2014, NEUROSCIENCE, V282, P230, DOI 10.1016/j.neuroscience.2014.07.081
   Mesri Alamdari N, 2015, HORM METAB RES, V47, P504, DOI 10.1055/s-0034-1384587
   Musiek ES, 2016, SCIENCE, V354, P1004, DOI 10.1126/science.aah4968
   Naskar A, 2015, J PINEAL RES, V58, P262, DOI 10.1111/jpi.12212
   Ono K, 2012, NEUROBIOL AGING, V33, P2172, DOI 10.1016/j.neurobiolaging.2011.10.015
   PARDRIDGE WM, 1980, J NEUROCHEM, V34, P1761, DOI 10.1111/j.1471-4159.1980.tb11272.x
   Postuma RB, 2015, MOVEMENT DISORD, V30, P1591, DOI 10.1002/mds.26424
   Reiter R. J., 2006, MOVEMENT DISORD, V825, P70, DOI 10.1111/j.1749-6632.1997.tb48415.x
   Rutten S, 2019, NEUROLOGY, V92, PE1145, DOI 10.1212/WNL.0000000000007090
   Sehirli AÖ, 2013, J PINEAL RES, V55, P138, DOI 10.1111/jpi.12054
   Shen Y, 2017, CELL MOL LIFE SCI, V74, P3741, DOI 10.1007/s00018-017-2549-2
   Sommansson A, 2013, AM J PHYSIOL-GASTR L, V305, PG95, DOI 10.1152/ajpgi.00074.2013
   Tomlinson CL, 2010, MOVEMENT DISORD, V25, P2649, DOI 10.1002/mds.23429
   Trotti LM, 2016, CURR NEUROL NEUROSCI, V16, P0, DOI 10.1007/s11910-016-0664-3
   van Guist MM, 2013, PARKINSONISM RELAT D, V19, P654, DOI 10.1016/j.parkreldis.2013.03.014
   Videnovic A, 2014, JAMA NEUROL, V71, P463, DOI 10.1001/jamaneurol.2013.6239
   Wade AG, 2014, CLIN INTERV AGING, V9, P947, DOI 10.2147/CIA.S65625
   Willison LD, 2013, EXP NEUROL, V243, P57, DOI 10.1016/j.expneurol.2013.01.014
   Yuan H, 2010, NEUROSCI BULL, V26, P66, DOI 10.1007/s12264-010-0302-z
   Zhao ZY, 2002, CHRONOBIOL INT, V19, P1171, DOI 10.1081/CBI-120015958
NR 47
TC 11
Z9 12
U1 1
U2 6
PU FRONTIERS MEDIA SA
PI LAUSANNE
PA AVENUE DU TRIBUNAL FEDERAL 34, LAUSANNE, CH-1015, SWITZERLAND
SN 
EI 1662-453X
J9 FRONT NEUROSCI-SWITZ
JI Front. Neurosci.
PD MAY 19
PY 2020
VL 14
IS 
BP 
EP 
DI 10.3389/fnins.2020.00505
PG 9
WC Neurosciences
SC Neurosciences & Neurology
GA LW0SS
UT WOS:000538857300001
PM 32508583
DA 2024-02-03
ER

PT J
AU Elfil, M
   Ahmed, N
   Alapati, A
   Bahekar, R
   Kandil, M
   Kim, C
   Schaefer, S
   Tinaz, S
   Patel, AS
   de Figueiredo, JM
   Louis, ED
   Koo, BB
AF Elfil, Mohamed
   Ahmed, Nada
   Alapati, Amritha
   Bahekar, Rucha
   Kandil, Mohamed
   Kim, Christine
   Schaefer, Sara
   Tinaz, Sule
   Patel, Amar S.
   de Figueiredo, John M.
   Louis, Elan D.
   Koo, Brian B.
TI Suicidal risk and demoralization in Parkinson disease
SO JOURNAL OF NEUROLOGY
LA English
DT Article
DE Suicide; Parkinson disease; PD; Depression; Demoralization; Suicidal ideation
ID quality-of-life; psychiatric outpatients; diagnostic-criteria; depression; symptoms; ideation; questionnaire; prevalence; validation; death
AB Objective We aimed to determine suicide risk and lifetime suicidal ideation in Parkinson disease (PD) patients versus controls and how depression, demoralization, and insomnia are associated with suicidality. Methods In this case-control study, PD patients and matched controls were recruited from movement disorder clinics, Michael J. Fox Foundation, and Research Match websites. Suicide risk and suicidal ideation were assessed using the Suicidal Behavior Questionnaire-revised (SBQ-R) and Columbia-Suicide Severity Rating Scale. Lifetime depression was assessed using the Brief Lifetime Depression Scale, sleep using Insomnia Severity Index (ISI), demoralization using Diagnostic Criteria for Psychosomatic Research and Kissane Demoralization Scales, and non-motor symptoms using UPDRS Non-Motor Aspects of Experiences of Daily Living scale (nM-EDL). Results 186 PD participants and 177 controls were matched for age (64.2 +/- 7.7 years), sex (48.8% female), and socioeconomics. PD participants were not more likely than controls to have high suicide risk (SBQ-R >= 7) (7.5% vs. 11.3%; p = 0.22) or to have had a lifetime suicide plan or attempt (2.7% vs. 5.1%; p = 0.24), but were less likely to have had lifetime suicidal ideation (23.1% vs. 35.0%; p = 0.01). PD participants were more likely than controls to have lifetime depression history (34.4% vs. 20.9%; p = 0.004), and demoralization (19.9% vs. 10.7%; p = 0.02), and had higher ISI scores (8.7 +/- 5.8 vs. 5.1 +/- 4.5; p < 0.0001). PD patients with high versus normal suicide risk had higher nM-EDL scores (16.5 +/- 6.8 vs. 10.7 +/- 5.9; p = 0.002), and more demoralization (71.4% vs. 21.5%; p < 0.0001). Conclusions Suicide risk is not elevated and suicidal ideation is uncommon in PD, despite the high prevalence of depression and demoralization.
C1 [Elfil, Mohamed; Ahmed, Nada; Alapati, Amritha; Bahekar, Rucha; Kandil, Mohamed; Kim, Christine; Schaefer, Sara; Tinaz, Sule; Patel, Amar S.; Louis, Elan D.; Koo, Brian B.] Yale Univ, Dept Neurol, 15 York St,LCI 710, New Haven, CT 06510 USA.
   [Kim, Christine; Tinaz, Sule; Louis, Elan D.; Koo, Brian B.] Yale Univ, Ctr Neuroepidemiol & Clin Neurol Res, New Haven, CT 06510 USA.
   [de Figueiredo, John M.] Yale Univ, Dept Psychiat, New Haven, CT 06520 USA.
   [Louis, Elan D.] Yale Univ, Dept Chron Dis Epidemiol, Yale Sch Publ Hlth, New Haven, CT USA.
   [Koo, Brian B.] Connecticut Vet Affairs Healthcare Syst, Dept Neurol, West Haven, CT 06516 USA.
C3 Yale University; Yale University; Yale University; Yale University; US Department of Veterans Affairs; Veterans Health Administration (VHA); VA Connecticut Healthcare System
RP Koo, BB (corresponding author), Yale Univ, Dept Neurol, 15 York St,LCI 710, New Haven, CT 06510 USA.; Koo, BB (corresponding author), Yale Univ, Ctr Neuroepidemiol & Clin Neurol Res, New Haven, CT 06510 USA.; Koo, BB (corresponding author), Connecticut Vet Affairs Healthcare Syst, Dept Neurol, West Haven, CT 06516 USA.
EM brian.koo@yale.edu
CR Bastien CH, 2001, SLEEP MED, V2, P297, DOI 10.1016/S1389-9457(00)00065-4
   Belvisi D, 2019, PARKINSONISM RELAT D, V63, P54, DOI 10.1016/j.parkreldis.2019.02.047
   Berardelli I, 2019, INT J CLIN PRACT, V73, P0, DOI 10.1111/ijcp.13287
   Brown GK, 2000, J CONSULT CLIN PSYCH, V68, P371, DOI 10.1037//0022-006X.68.3.371
   Bruce DG, 2013, PLOS ONE, V8, P0, DOI 10.1371/journal.pone.0081254
   COTTON CR, 1995, DEATH STUD, V19, P391, DOI 10.1080/07481189508252740
   Ehrt U, 2006, INT J GERIATR PSYCH, V21, P252, DOI 10.1002/gps.1456
   FAVA GA, 1995, PSYCHOTHER PSYCHOSOM, V63, P1, DOI 10.1159/000288931
   Jones CA, 2012, PARKINSONISM RELAT D, V18, P327, DOI 10.1016/j.parkreldis.2011.11.018
   Karlsen KH, 1999, J NEUROL NEUROSUR PS, V66, P431, DOI 10.1136/jnnp.66.4.431
   Kissane DW, 2004, J PALLIATIVE CARE, V20, P269, DOI 10.1177/082585970402000402
   Koo BB, 2018, NEUROLOGY, V90, PE1613, DOI 10.1212/WNL.0000000000005425
   Koplas PA, 1999, J GERONTOL A-BIOL, V54, PM197, DOI 10.1093/gerona/54.4.M197
   Kostic VS, 2010, J NEUROL SCI, V289, P40, DOI 10.1016/j.jns.2009.08.016
   Kritzinger C, 2015, BEHAV NEUROL, V2015, P0, DOI 10.1155/2015/961372
   Kummer A, 2009, CNS SPECTRUMS, V14, P431, DOI 10.1017/S109285290002040X
   Lawrence BJ, 2014, PLOS ONE, V9, P0, DOI 10.1371/journal.pone.0102294
   Li SX, 2010, J CLIN PSYCHIAT, V71, P1440, DOI 10.4088/JCP.09m05661gry
   Mangelli L, 2006, PSYCHOSOMATICS, V47, P143, DOI 10.1176/appi.psy.47.2.143
   Marder K, 2003, NEUROLOGY, V61, P18, DOI 10.1212/01.WNL.0000074784.35961.C0
   Myslobodsky M, 2001, J GERIATR PSYCH NEUR, V14, P120, DOI 10.1177/089198870101400304
   Nazem S, 2008, MOVEMENT DISORD, V23, P1573, DOI 10.1002/mds.22130
   Nock MK, 2008, EPIDEMIOL REV, V30, P133, DOI 10.1093/epirev/mxn002
   Osman A, 2001, ASSESSMENT, V8, P443, DOI 10.1177/107319110100800409
   Ozdilek B, 2014, NEUROPSYCH DIS TREAT, V10, P541, DOI 10.2147/NDT.S60450
   Posner K, 2011, AM J PSYCHIAT, V168, P1266, DOI 10.1176/appi.ajp.2011.10111704
   Ratti PL, 2015, PARKINSONISM RELAT D, V21, P1323, DOI 10.1016/j.parkreldis.2015.09.025
   Roberts SE, 2018, PSYCHOL MED, V48, P578, DOI 10.1017/S0033291717001787
   Robinson S, 2017, J PAIN SYMPTOM MANAG, V53, P243, DOI 10.1016/j.jpainsymman.2016.08.013
   Santos-García D, 2013, J NEUROL SCI, V332, P136, DOI 10.1016/j.jns.2013.07.005
   Slaughter JR, 2001, J NEUROPSYCH CLIN N, V13, P187, DOI 10.1176/appi.neuropsych.13.2.187
   Stolz E, 2016, J GERONTOL B-PSYCHOL, V71, P947, DOI 10.1093/geronb/gbw041
   Tecuta L, 2015, PSYCHOL MED, V45, P673, DOI 10.1017/S0033291714001597
   Vahia VN, 2013, INDIAN J PSYCHIAT, V55, P220, DOI 10.4103/0019-5545.117131
   Voon V, 2006, NEUROLOGY, V66, P1750, DOI 10.1212/01.wnl.0000218206.20920.4d
   Weintraub D, 2012, MOVEMENT DISORD, V27, P242, DOI 10.1002/mds.24023
   Whitworth SR, 2016, DIABETES RES CLIN PR, V122, P190, DOI 10.1016/j.diabres.2016.10.023
   Willis AW, 2010, NEUROEPIDEMIOLOGY, V34, P143, DOI 10.1159/000275491
NR 38
TC 24
Z9 24
U1 0
U2 1
PU SPRINGER HEIDELBERG
PI HEIDELBERG
PA TIERGARTENSTRASSE 17, D-69121 HEIDELBERG, GERMANY
SN 0340-5354
EI 1432-1459
J9 J NEUROL
JI J. Neurol.
PD APR 15
PY 2020
VL 267
IS 4
BP 966
EP 974
DI 10.1007/s00415-019-09632-2
EA DEC 2019
PG 9
WC Clinical Neurology
SC Neurosciences & Neurology
GA KY5YH
UT WOS:000500636300001
PM 31802218
DA 2024-02-03
ER

PT J
AU Dijkstra, F
   Viaene, M
   De Volder, I
   Fransen, E
   Cras, P
   Crosiers, D
AF Dijkstra, Femke
   Viaene, Mineke
   De Volder, Ilse
   Fransen, Erik
   Cras, Patrick
   Crosiers, David
TI Polysomnographic phenotype of isolated REM sleep without atonia
SO CLINICAL NEUROPHYSIOLOGY
LA English
DT Article
DE REM sleep without atonia; Parkinson's disease; Polysomnography; REM density; Heart rate variability; Periodic limb movements of sleep
ID eye-movement sleep; periodic leg movements; cardiac autonomic dysfunction; heart-rate-variability; behavior disorder; parkinsons-disease; density; severity; disturbance; impairment
AB Objective: Isolated REM sleep without atonia (iRSWA) is regarded as a prodromal phase of REM sleep behavior disorder and synucleinopathies. In iRSWA patients, we investigated the polysomnographic characteristics that are known to be altered in (prodromal) Parkinson's disease (PD): periodic limb movements of sleep [PLMS] (increased), REM density (reduced), and heart rate variability ([HRV] (reduced). Methods: We compared video-polysomnographic studies of 49 iRSWA subjects with 41 controls. RSWA and PLMS were scored visually. REM density (REM/hour) and HRV were calculated automatically. Results: We found a higher median total (15.90 vs 7.20; p = 0.001), REM (21.80 vs 11.0; p < 0.001) and non-REM (11.75 vs 5.72; p = 0.027) PLMS index, and a higher mean REM density (342.45 vs 275.96; p = 0.010) in the iRSWA group, with a significant positive correlation between RSWA severity and these variables (r = 0.39; p < 0.00, r = 0.48; p < 0.001, r = 0.24; p = 0.021, r = 0.28; p = 0.012). We found no significant difference in HRV between groups. Conclusions: Our results suggest an association between RWSA and REM density and PLMS, but not HRV. The positive correlation between these variabilities may imply overlapping pathophysiological processes. Significance: The evidence of higher REM density and normal HRV weakens the hypothesis that iRWSA is a prodromal PD stage. An alternative interpretation is, however, that REM density and HRV change during caudal-rostral neurodegeneration. (C) 2020 International Federation of Clinical Neurophysiology. Published by Elsevier B.V. All rights reserved.
C1 [Dijkstra, Femke; De Volder, Ilse; Cras, Patrick; Crosiers, David] Antwerp Univ Hosp, Dept Neurol, Wilrijkstr 10, B-2650 Edegem, Belgium.
   [Dijkstra, Femke; De Volder, Ilse; Cras, Patrick; Crosiers, David] Univ Antwerp, Fac Med & Hlth Sci, Translat Neurosci, Univ Pl 1, B-2610 Antwerp, Belgium.
   [Dijkstra, Femke; Viaene, Mineke] St Dimpna Reg Hosp, Lab Sleep Disorders, JB Stessensstr 2, B-2440 Geel, Belgium.
   [Dijkstra, Femke; Viaene, Mineke] St Dimpna Reg Hosp, Dept Neurol, JB Stessensstr 2, B-2440 Geel, Belgium.
   [De Volder, Ilse] Antwerp Univ Hosp, Dept Psychiat, Wilrijkstr 10, B-2650 Edegem, Belgium.
   [De Volder, Ilse] Antwerp Univ Hosp, Multidisciplinary Sleep Disorders Ctr, Wilrijkstr 10, B-2650 Edegem, Belgium.
   [Fransen, Erik] Univ Antwerp, StatUa Ctr Stat, Univ Pl 1, B-2610 Antwerp, Belgium.
   [Cras, Patrick; Crosiers, David] Univ Antwerp, Inst Born Bunge, Univ Pl 1, B-2610 Antwerp, Belgium.
C3 University of Antwerp; University of Antwerp; University of Antwerp; University of Antwerp; University of Antwerp; University of Antwerp
RP Dijkstra, F (corresponding author), Antwerp Univ Hosp, Dept Neurol, Wilrijkstr 10, B-2650 Edegem, Belgium.
EM Femke.Dijkstra@uza.be
FU Rotary Belgium
CR Al-Qassabi A, 2017, CURR TREAT OPTION NE, V19, P0, DOI 10.1007/s11940-017-0458-1
   Alonso A, 2015, ANN NEUROL, V77, P877, DOI 10.1002/ana.24393
   American Academy of Sleep Medicine (AASM), 2014, INTERNATIONAL CLASSIFICATION OF SLEEP DISORDERS, V3rd ed., P0
   Barone DA, 2015, CLIN NEUROPHYSIOL, V126, P731, DOI 10.1016/j.clinph.2014.07.015
   Beck A, 1996, MANUAL BECK DEPRESSI, V0, P0
   Berg D, 2015, MOVEMENT DISORD, V30, P1600, DOI 10.1002/mds.26431
   Berry RB, 2017, AASM MANUAL SCORING, V0, P0
   Cesari M, 2019, J NEUROSCI METH, V312, P53, DOI 10.1016/j.jneumeth.2018.11.016
   Dauvilliers Y, 2007, SLEEP, V30, P844, DOI 10.1093/sleep/30.7.844
   Dijkstra F, 2019, CLIN NEUROPHYSIOL, V130, P1825, DOI 10.1016/j.clinph.2019.07.018
   Dijkstra F, 2019, PARKINSONISM RELAT D, V67, P90, DOI 10.1016/j.parkreldis.2019.07.007
   Eisensehr I, 2003, SLEEP, V26, P507, DOI 10.1093/sleep/26.5.507
   Fantini ML, 2002, NEUROLOGY, V59, P1889, DOI 10.1212/01.WNL.0000038348.94399.F6
   Fernández-Arcos A, 2017, SLEEP, V40, P0, DOI 10.1093/sleep/zsx025
   Ferri R, 2017, SLEEP MED, V31, P29, DOI 10.1016/j.sleep.2016.05.014
   FOSTER FG, 1976, ARCH GEN PSYCHIAT, V33, P1119
   Frauscher B, 2012, SLEEP, V35, P835, DOI 10.5665/sleep.1886
   Gorges M, 2016, BRAIN IMAGING BEHAV, V10, P79, DOI 10.1007/s11682-015-9367-7
   Gott JA, 2017, FRONT HUM NEUROSCI, V11, P0, DOI 10.3389/fnhum.2017.00089
   Happe S, 2003, J NEUROL, V250, P83, DOI 10.1007/s00415-003-0957-8
   Högl B, 2018, NAT REV NEUROL, V14, P40, DOI 10.1038/nrneurol.2017.157
   Hong CCH, 1997, PSYCHOPHYSIOLOGY, V34, P377, DOI 10.1111/j.1469-8986.1997.tb02408.x
   Hornyak M, 2006, SLEEP MED REV, V10, P169, DOI 10.1016/j.smrv.2005.12.003
   Huang TC, 2019, J SLEEP RES, V28, P0, DOI 10.1111/jsr.12720
   Iranzo A, 2014, PLOS ONE, V9, P0, DOI 10.1371/journal.pone.0089741
   Jankovic J, 2008, J NEUROL NEUROSUR PS, V79, P368, DOI 10.1136/jnnp.2007.131045
   Kallio M, 2004, CLIN AUTON RES, V14, P119, DOI 10.1007/s10286-004-0173-3
   Kobayashi I, 2007, PSYCHOPHYSIOLOGY, V44, P660, DOI 10.1111/j.1469-8986.2007.537.x
   Kontos A, 2020, FRONT CARDIOVASC MED, V7, P0, DOI 10.3389/fcvm.2020.00019
   LAPIERRE O, 1992, NEUROLOGY, V42, P1371, DOI 10.1212/WNL.42.7.1371
   Lucidi F, 1996, ELECTROEN CLIN NEURO, V99, P556
   MELLMAN TA, 1995, AM J PSYCHIAT, V152, P1659
   Miyamoto M, 2001, PSYCHIAT CLIN NEUROS, V55, P273, DOI 10.1046/j.1440-1819.2001.00856.x
   Palagini L, 2013, SLEEP MED REV, V17, P377, DOI 10.1016/j.smrv.2012.11.001
   Palma JA, 2013, CLIN NEUROPHYSIOL, V124, P1163, DOI 10.1016/j.clinph.2012.12.042
   Palma JA, 2013, MOVEMENT DISORD, V28, P591, DOI 10.1002/mds.25431
   Peigneux P, 2001, NEUROIMAGE, V14, P701, DOI 10.1006/nimg.2001.0874
   Postuma RB, 2010, NEUROLOGY, V74, P239, DOI 10.1212/WNL.0b013e3181ca0166
   Postuma Ronald B, 2012, MOV DISORD, V27, P913, DOI 10.1002/mds.25037
   Postuma RB, 2010, MOVEMENT DISORD, V25, P2304, DOI 10.1002/mds.23347
   Pyatigorskaya N, 2016, NEUROLOGY, V87, P2540, DOI 10.1212/WNL.0000000000003426
   Sauvageot N, 2011, MOVEMENT DISORD, V26, P234, DOI 10.1002/mds.23479
   Schenck CH, 1996, NEUROLOGY, V46, P388, DOI 10.1212/WNL.46.2.388
   SCHENCK CH, 1987, JAMA-J AM MED ASSOC, V257, P1786, DOI 10.1001/jama.257.13.1786
   Schroeder LA, 2016, SLEEP, V39, P2133, DOI 10.5665/sleep.6312
   Shaffer F, 2017, FRONT PUBLIC HEALTH, V5, P0, DOI 10.3389/fpubh.2017.00258
   Shinno H., 2016, J ALZHEIMERS DIS PAR, V6, P0, DOI 10.4172/2161-0460.1000218
   Sixel-Döring F, 2011, NEUROLOGY, V77, P1048, DOI 10.1212/WNL.0b013e31822e560e
   Sixel-Döring F, 2011, J CLIN SLEEP MED, V7, P75
   Sorensen GL, 2013, AUTON NEUROSCI-BASIC, V179, P138, DOI 10.1016/j.autneu.2013.08.067
   Stefani A, 2015, J CLIN SLEEP MED, V11, P1273, DOI 10.5664/jcsm.5184
   Stein PK, 2012, SLEEP MED REV, V16, P47, DOI 10.1016/j.smrv.2011.02.005
   Stiasny-Kolster K, 2007, MOVEMENT DISORD, V22, P2386, DOI 10.1002/mds.21740
   TACHIBANA N, 1991, BIOL PSYCHIAT, V30, P4, DOI 10.1016/0006-3223(91)90065-T
   Tarvainen M.P., 2019, KUBIOS HRV USER GUID, V0, P0
   Vanková J, 2001, SLEEP, V24, P707, DOI 10.1093/sleep/24.6.707
   Vintonyak O, 2017, NEURODEGENER DIS, V17, P117, DOI 10.1159/000454880
   Wetter TC, 2001, MOVEMENT DISORD, V16, P928, DOI 10.1002/mds.1163
   Young A, 2002, SLEEP, V25, P573
   Zucconi M, 2006, SLEEP MED, V7, P175, DOI 10.1016/j.sleep.2006.01.001
NR 60
TC 9
Z9 10
U1 0
U2 4
PU ELSEVIER IRELAND LTD
PI CLARE
PA ELSEVIER HOUSE, BROOKVALE PLAZA, EAST PARK SHANNON, CO, CLARE, 00000, IRELAND
SN 1388-2457
EI 1872-8952
J9 CLIN NEUROPHYSIOL
JI Clin. Neurophysiol.
PD OCT 15
PY 2020
VL 131
IS 10
BP 2508
EP 2515
DI 10.1016/j.clinph.2020.07.005
PG 8
WC Clinical Neurology; Neurosciences
SC Neurosciences & Neurology
GA NP2LE
UT WOS:000570011700025
PM 32773210
DA 2024-02-03
ER

PT J
AU Krupicka, R
   Kryze, P
   Netuková, S
   Duspivová, T
   Klempír, O
   Szabó, Z
   Dusek, P
   Sonka, K
   Rusz, J
   Ruzicka, E
AF Krupicka, Radim
   Kryze, Petr
   Netukova, Slavka
   Duspivova, Tereza
   Klempir, Ondrej
   Szabo, Zoltan
   Dusek, Petr
   Sonka, Karel
   Rusz, Jan
   Ruzicka, Evzen
TI Instrumental analysis of finger tapping reveals a novel early biomarker of parkinsonism in idiopathic rapid eye movement sleep behaviour disorder
SO SLEEP MEDICINE
LA English
DT Article
DE Finger tapping; Parkinson disease; Rapid eye movement sleep behaviour disorder; Motion capture; Amplitude decrement; Opening velocity
ID disease; neurodegeneration; impairment; markers; speed
AB Background: Idiopathic rapid eye movement sleep behaviour (iRBD) is considered as a risk factor for Parkinson's disease (PD) development. Evaluation of repetitive movements with finger tapping, which serves as a principal task to measure the extent of bradykinesia in PD, may undercover potential PD patients. The aim of this study was to explore whether finger tapping abnormalities, evaluated with a 3D motion capture system, are already present in RBD patients. Methods: Finger tapping data was acquired using a contactless 3D motion capture system from 40 RBD subjects and compared to 25 de-novo PD patients and 25 healthy controls. Objective assessment of amplitude decrement, maximum opening velocity and their combination representing finger tapping decrement was performed in the sequence of the first ten tapping movements. The association between instrumental finger tapping data and semi-quantitative clinical evaluation was analyzed. Results: While significant differences between PD and controls were found for all investigated finger tapping measures (p < 0.002), RBD differed from controls in finger tapping amplitude (p = 0.004) and velocity (p = 0.007) decrement but not in maximal opening velocity. A significant relationship between the motor score from the Movement Disorders Society Unified Parkinson's Disease Rating Scale and finger tapping decrement was shown for both patient groups, ie RBD (r = 0.36, p = 0.02) and PD (r = 0.60, p = 0.002). Conclusions: In our group of RBD patients we demonstrated amplitude decrement of repetitive movements, which may correspond with prodromal bradykinesia. Our findings suggest instrumental analysis of finger tapping abnormalities as a potential novel clinical marker reflecting subclinical motor disturbances in RBD. (c) 2020 Elsevier B.V. All rights reserved.
C1 [Krupicka, Radim; Netukova, Slavka; Duspivova, Tereza; Klempir, Ondrej; Szabo, Zoltan] Czech Tech Univ, Fac Biomed Engn, Dept Biomed Informat, Prague, Czech Republic.
   [Kryze, Petr; Rusz, Jan] Czech Tech Univ, Fac Elect Engn, Dept Circuit Theory, Prague, Czech Republic.
   [Dusek, Petr; Sonka, Karel; Rusz, Jan; Ruzicka, Evzen] Charles Univ Prague, Fac Med 1, Dept Neurol, Prague, Czech Republic.
   [Dusek, Petr; Sonka, Karel; Rusz, Jan; Ruzicka, Evzen] Charles Univ Prague, Fac Med 1, Ctr Clin Neurosci, Prague, Czech Republic.
   [Dusek, Petr; Sonka, Karel; Rusz, Jan; Ruzicka, Evzen] Gen Univ Hosp, Prague, Czech Republic.
C3 Czech Technical University Prague; Czech Technical University Prague; Charles University Prague; Charles University Prague; General University Hospital Prague
RP Krupicka, R (corresponding author), Czech Tech Univ, Fac Biomed Engn, Dept Biomed Informat, Prague, Czech Republic.
EM krupicka@fbmi.cvut.cz
FU Czech Health Research Council [NU20-08-00445, 15-25602A, NU20-04-00327]; Charles University [PROGRES-Q27/LF1]
CR Agostino R, 2003, MOVEMENT DISORD, V18, P560, DOI 10.1002/mds.10313
   American Academy of Sleep Medicine (AASM), 2014, INTERNATIONAL CLASSIFICATION OF SLEEP DISORDERS, V3rd ed., P0
   Bezdicek O, 2018, CLIN NEUROPSYCHOL, V32, P1019, DOI 10.1080/13854046.2017.1394493
   Boeve BF, 2010, ANN NY ACAD SCI, V1184, P15, DOI 10.1111/j.1749-6632.2009.05115.x
   Bologna M, 2020, BRAIN, V143, P727, DOI 10.1093/brain/awz344
   Bologna M, 2016, J NEUROL SCI, V369, P286, DOI 10.1016/j.jns.2016.08.028
   Cavallo F, 2019, PARKINSONISM RELAT D, V63, P111, DOI 10.1016/j.parkreldis.2019.02.028
   De Cock VC, 2020, ANN CLIN TRANSL NEUR, V7, P280, DOI 10.1002/acn3.50982
   Darweesh SKL, 2017, BRAIN, V140, P429, DOI 10.1093/brain/aww291
   Espay AJ, 2011, MOVEMENT DISORD, V26, P2504, DOI 10.1002/mds.23893
   Galbiati A, 2019, SLEEP MED REV, V43, P37, DOI 10.1016/j.smrv.2018.09.008
   Goetz CG, 2004, MOVEMENT DISORD, V19, P1453, DOI 10.1002/mds.20220
   Goetz CG, 2007, MOVEMENT DISORD, V22, P41, DOI 10.1002/mds.21198
   HALLETT M, 1980, BRAIN, V103, P301, DOI 10.1093/brain/103.2.301
   Heinzel S, 2019, MOVEMENT DISORD, V34, P1464, DOI 10.1002/mds.27802
   Hlavnicka J, 2017, SCI REP-UK, V7, P0, DOI 10.1038/s41598-017-00047-5
   Iranzo A, 2006, LANCET NEUROL, V5, P572, DOI 10.1016/S1474-4422(06)70476-8
   Kang SY, 2010, MOVEMENT DISORD, V25, P2148, DOI 10.1002/mds.23251
   Keezer MR, 2016, NEUROEPIDEMIOLOGY, V46, P222, DOI 10.1159/000444021
   Krupicka R, 2017, E-HEALTH BIOENG CONF, V0, PP446, DOI 10.1109/EHB.2017.7995457
   MARSDEN CD, 1989, MOVEMENT DISORD, V4, PS26, DOI 10.1002/mds.870040505
   Martens KAE, 2019, MOVEMENT DISORD, V34, P1374, DOI 10.1002/mds.27780
   Postuma RB, 2009, BRAIN, V132, P3298, DOI 10.1093/brain/awp244
   Postuma RB, 2006, NEUROLOGY, V66, P845, DOI 10.1212/01.wnl.0000203648.80727.5b
   Postuma RB, 2019, BRAIN, V142, P744, DOI 10.1093/brain/awz030
   Postuma RB, 2015, MOVEMENT DISORD, V30, P1591, DOI 10.1002/mds.26424
   Ruzicka E, 2016, PARKINSONISM RELAT D, V28, P118, DOI 10.1016/j.parkreldis.2016.05.009
   Schenck CH, 2013, SLEEP MED, V14, P795, DOI 10.1016/j.sleep.2013.02.016
   Viteckova S., 2019, GAIT POSTURE, V73, P474
   Viteckova S, 2020, MOVEMENT DISORD, V35, P193, DOI 10.1002/mds.27938
   Yokoe M, 2009, PARKINSONISM RELAT D, V15, P440, DOI 10.1016/j.parkreldis.2008.11.003
NR 31
TC 8
Z9 9
U1 1
U2 11
PU ELSEVIER
PI AMSTERDAM
PA RADARWEG 29, 1043 NX AMSTERDAM, NETHERLANDS
SN 1389-9457
EI 1878-5506
J9 SLEEP MED
JI Sleep Med.
PD NOV 15
PY 2020
VL 75
IS 
BP 45
EP 49
DI 10.1016/j.sleep.2020.07.019
PG 5
WC Clinical Neurology
SC Neurosciences & Neurology
GA OT3QB
UT WOS:000590764000008
PM 32853917
DA 2024-02-03
ER

PT J
AU Gulunay, A
   Cakmakli, GY
   Yon, MI
   Ulusoy, EK
   Karakoc, M
AF Gulunay, Aydin
   Cakmakli, Gul Y.
   Yon, Mehmet, I
   Ulusoy, Ersin K.
   Karakoc, Mehmet
TI Frequency of non-motor symptoms and their impact on the quality of life in patients with Parkinson's disease: a prospective descriptive case series
SO PSYCHOGERIATRICS
LA English
DT Article
DE dopamine dysregulation syndrome; idiopathic Parkinson's disease; non-motor symptoms; quality of life
ID impulse control; motor symptoms; disorders; questionnaire; prevalence; validation; medication; disability; scale; sleep
AB Aim In this study, we aimed to show non-motor symptoms (NMS), in addition to motor symptoms, in the foreground of idiopathic Parkinson's disease (IPD). We also examined the prevalence of dopamine dysregulation syndrome, which can be evaluated based on NMS, its risk factors, and its effects on quality of life (QOL) by using various scales and questionnaires. Methods In total, 75 patients with IPD (46 men, 29 women) who attend the outpatient neurology clinic of our hospital were included in the study. The motor symptoms and NMS of IPD were examined. The severity of parkinsonism was evaluated with the Unified Parkinson's Disease Rating Scale and the Hoehn and Yahr scale. Cognitive tests, the NMS questionnaire, the Parkinson's Disease Sleep Scale, and the Dopamine Dysregulation Syndrome-Patient and Caregiver Inventory were used to identify NMS. The 39-item Parkinson's Disease Questionnaire evaluated QOL. Results We observed a significant increase in scores on the tests assessing NMS, specifically the Parkinson's Disease Questionnaire, NMS questionnaire, Parkinson's Disease Sleep Scale, and Geriatric Depression Scale (P < 0.05). These increases correlated with an increase in the Unified Parkinson's Disease Rating Scale score and a stage increase on the Hoehn and Yahr scale. Based on the scores, motor severity most affected QOL. Conclusion Ignoring NMS while focusing primary on motor symptoms in IPD can cause serious insufficiencies in treatment plans. Assessing NMS and dopamine dysregulation syndrome with structured scales that employ an integrated approach can improve QOL in IPD.
C1 [Gulunay, Aydin] Sivas Numune State Hosp, Dept Neurol, Sivas, Turkey.
   [Cakmakli, Gul Y.] Hacettepe Univ, Sch Med, Dept Neurol, Ankara, Turkey.
   [Yon, Mehmet, I] Yildirim Beyazit Univ, Fac Med, Dept Neurol, Ankara, Turkey.
   [Ulusoy, Ersin K.] Univ Hlth Sci, Kayseri Training & Res Hosp, Dept Neurol, Kayseri, Turkey.
   [Karakoc, Mehmet] Necip Fazil State Hosp, Dept Neurol, Kahramanmaras, Turkey.
C3 Sivas Numune Hospital; Hacettepe University; Ankara Yildirim Beyazit University; Kayseri Training & Research Hospital; University of Health Sciences Turkey
RP Ulusoy, EK (corresponding author), Univ Hlth Sci, Kayseri Training & Res Hosp, Dept Neurol, Kocasinan Kayseri, Turkey.
EM ersinkasim_ulusoy@hotmail.com
CR Aarsland D, 2007, J NEUROL NEUROSUR PS, V78, P36, DOI 10.1136/jnnp.2005.083113
   Barone P, 2009, MOVEMENT DISORD, V24, P1641, DOI 10.1002/mds.22643
   Bosgelmez S, 2015, KLIN PSIKOFARMAKOL B, V25, P365, DOI 10.5455/bcp.20150502064017
   Cabrini S, 2009, NEUROL SCI, V30, P307, DOI 10.1007/s10072-009-0101-3
   Cangoz B, 2009, J NEUROL SCI, V283, P73, DOI 10.1016/j.jns.2009.02.313
   Gómez-Esteban JC, 2011, J NEUROL, V258, P494, DOI 10.1007/s00415-010-5786-y
   Ceravolo R, 2009, PARKINSONISM RELAT D, V15, PS111, DOI 10.1016/S1353-8020(09)70847-8
   Chaudhuri KR, 2006, MOVEMENT DISORD, V21, P916, DOI 10.1002/mds.20844
   Chaudhuri KR, 2002, J NEUROL NEUROSUR PS, V73, P629, DOI 10.1136/jnnp.73.6.629
   Cummings J L, 1988, J GERIATR PSYCHIATRY NEUROL, V1, P24, DOI 10.1177/089198878800100106
   de Lau LML, 2006, LANCET NEUROL, V5, P525, DOI 10.1016/S1474-4422(06)70471-9
   Ertan T, 2000, INT PSYCHOGERIATR, V12, P163, DOI 10.1017/S1041610200006293
   Evans AH, 2004, MOVEMENT DISORD, V19, P397, DOI 10.1002/mds.20045
   Gallagher DA, 2010, MOVEMENT DISORD, V25, P2493, DOI 10.1002/mds.23394
   Goetz CG, 2007, MOVEMENT DISORD, V22, P41, DOI 10.1002/mds.21198
   Gómez-Esteban JC, 2007, EUR NEUROL, V57, P161, DOI 10.1159/000098468
   Hinnell C, 2012, MOVEMENT DISORD, V27, P236, DOI 10.1002/mds.23961
   Jankovic J, 2008, J NEUROL NEUROSUR PS, V79, P368, DOI 10.1136/jnnp.2007.131045
   MARSDEN CD, 1977, LANCET, V1, P345
   PETO V, 1995, QUAL LIFE RES, V4, P241, DOI 10.1007/BF02260863
   Raggi A, 2012, NEUROL SCI, V33, P847, DOI 10.1007/s10072-011-0846-3
   Saka E, 2006, ARCH CLIN NEUROPSYCH, V21, P745, DOI 10.1016/j.acn.2006.08.007
   Simuni T, 2018, J NEUROL NEUROSUR PS, V89, P78, DOI 10.1136/jnnp-2017-316213
   Simuni T, 2008, ANN NEUROL, V64, PS65, DOI 10.1002/ana.21472
   Tomlinson CL, 2010, MOVEMENT DISORD, V25, P2649, DOI 10.1002/mds.23429
   Voon V, 2007, ARCH NEUROL-CHICAGO, V64, P1089, DOI 10.1001/archneur.64.8.1089
   Weintraub D, 2010, ARCH NEUROL-CHICAGO, V67, P589, DOI 10.1001/archneurol.2010.65
   Weintraub D, 2009, MOVEMENT DISORD, V24, P1461, DOI 10.1002/mds.22571
NR 28
TC 14
Z9 16
U1 0
U2 3
PU WILEY
PI HOBOKEN
PA 111 RIVER ST, HOBOKEN 07030-5774, NJ USA
SN 1346-3500
EI 1479-8301
J9 PSYCHOGERIATRICS
JI Psychogeriatrics
PD MAR 15
PY 2020
VL 20
IS 2
BP 206
EP 211
DI 10.1111/psyg.12489
EA NOV 2019
PG 6
WC Geriatrics & Gerontology; Psychiatry
SC Geriatrics & Gerontology; Psychiatry
GA KR1RL
UT WOS:000499120900001
PM 31782214
DA 2024-02-03
ER

PT J
AU Pasquini, J
   Ceravolo, R
   Brooks, DJ
   Bonuccelli, U
   Pavese, N
AF Pasquini, Jacopo
   Ceravolo, Roberto
   Brooks, David James
   Bonuccelli, Ubaldo
   Pavese, Nicola
TI Progressive loss of raphe nuclei serotonin transporter in early Parkinson's disease: A longitudinal <SUP>123</SUP>I-FP-CIT SPECT study
SO PARKINSONISM & RELATED DISORDERS
LA English
DT Article
DE Parkinson's disease; Raphe nuclei; Progression; Serotonin; Non-motor symptoms
ID in-vivo; binding; dysfunction; dopamine; symptoms; midbrain; sert
AB Background: Serotonergic raphe nuclei dysfunction has been documented in Parkinson's disease, both in pathological and neuroimaging studies, and has been associated with scores of tremor and non-motor symptoms. However, no in vivo longitudinal investigations have been conducted to assess the rate of decline of raphe serotonin transporter availability in the early stages of the disease. Objective: To measure the rate of decline of raphe serotonin transporter availability over a two-year interval in patients with recently diagnosed disease and its association with non-motor symptoms over time. Methods: Baseline and two-year follow-up (123)ioflupane-fluoropropyl-carbomethoxy-3-beta-4-iodo-phenyltropane (I-123-FP-CIT) SPECT scans of 173 early Parkinson's disease patients enrolled in the Parkinson's Progressive Markers Initiative were analysed and non-motor symptoms scores recorded. Results: A 16.6 20.9% (mean +/- SD) reduction in raphe serotonin transporter availability was found from baseline to two-year follow-up in the entire cohort. No differences in progression were found between tremor dominant and postural instability/gait difficulty phenotypes. At follow-up 34.1% of patients showed a moderate to-severe reduction of raphe serotonin transporter availability with respect to the controls' mean. We did not find any significant correlation between raphe serotonin transporter availability and scores of depression, excessive daytime sleepiness and REM sleep behaviour disorder. Conclusion: 123I-FP-CIT SPECT was able to measure longitudinal reductions in raphe serotonin transporter availability in the early phases of Parkinson's disease. About four years after diagnosis, raphe serotonin transporter availability was significantly reduced in more than one third of the population, but does not appear to be correlated to non-motor symptoms at this stage.
C1 [Pasquini, Jacopo] Univ Milan, Dept Neurol, Stroke Unit, Milan, Italy.
   [Pasquini, Jacopo] IRCCS Ist Auxol Italiano, Lab Neurosci, Milan, Italy.
   [Ceravolo, Roberto; Bonuccelli, Ubaldo] Pisa Univ, Dipartimento Med Clin & Sperimentale, Pisa, Italy.
   [Brooks, David James; Pavese, Nicola] Newcastle Univ, Inst Neurosci, Newcastle Upon Tyne, Tyne & Wear, England.
   [Brooks, David James; Pavese, Nicola] Aarhus Univ, Dept Nucl Med & PET Ctr, Aarhus, Denmark.
C3 University of Milan; IRCCS Istituto Auxologico Italiano; University of Pisa; Newcastle University - UK; Aarhus University
RP Pavese, N (corresponding author), Newcastle Univ, Newcastle Magnet Resonance Ctr, Campus Ageing & Vital,Westgate Rd, Newcastle Upon Tyne NE4 5PL, Tyne & Wear, England.; Pavese, N (corresponding author), Newcastle Univ, Positron Emiss Tomog Ctr, Campus Ageing & Vital,Westgate Rd, Newcastle Upon Tyne NE4 5PL, Tyne & Wear, England.
EM nicola.pavese@newcastle.ac.uk
FU Michael J. Fox Foundation for Parkinson's Research; AbbVie; Allergan; Avid; Biogen; BioLegend; Bristol-Myers Squibb; Celgene; Denali Therapeutics; GE Healthcare; Genentech; GlaxoSmithKline; Lilly; Lundbeck; Merck; Meso Scale Discovery; Pfizer; Piramal; Prevail Therapeutics; Roche; Sanofi Genzyme; Servier; Takeda; Teva; UCB; Verily; Voyager Therapeutics; Golub Capital
CR Albin RL, 2008, J CEREBR BLOOD F MET, V28, P441, DOI 10.1038/sj.jcbfm.9600599
   [Anonymous], 2012, PARKINSONISM RELAT D, V0, P0, DOI DOI 10.1016/S1353-8020(11)70174-2
   Berding G, 2003, NUKLEARMED-NUCL MED, V42, P31
   Boileau I, 2008, MOVEMENT DISORD, V23, P1776, DOI 10.1002/mds.22212
   Braak H, 2003, NEUROBIOL AGING, V24, P197, DOI 10.1016/S0197-4580(02)00065-9
   Charnay Yves, 2010, DIALOGUES CLIN NEUROSCI, V12, P471
   DAHLSTROM A, 1964, EXPERIENTIA, V20, P398, DOI 10.1007/BF02147990
   de Win MML, 2005, NEUROPSYCHOPHARMACOL, V30, P996, DOI 10.1038/sj.npp.1300683
   Doder M, 2003, NEUROLOGY, V60, P601, DOI 10.1212/01.WNL.0000031424.51127.2B
   Guttman M, 2007, EUR J NEUROL, V14, P523, DOI 10.1111/j.1468-1331.2007.01727.x
   Haapaniemi TH, 2001, MOVEMENT DISORD, V16, P124, DOI 10.1002/1531-8257(200101)16:1<124::AID-MDS1007>3.0.CO;2-R
   HALLIDAY GM, 1990, BRAIN RES, V510, P104, DOI 10.1016/0006-8993(90)90733-R
   Hesse S, 2009, EUR J NUCL MED MOL I, V36, P428, DOI 10.1007/s00259-008-0979-7
   Hornung JP, 2003, J CHEM NEUROANAT, V26, P331, DOI 10.1016/j.jchemneu.2003.10.002
   JOHNS MW, 1991, SLEEP, V14, P540, DOI 10.1093/sleep/14.6.540
   Kim SE, 2003, J NUCL MED, V44, P870
   Kotagal V, 2012, ANN NEUROL, V71, P560, DOI 10.1002/ana.22691
   Marek K, 2011, PROG NEUROBIOL, V95, P629, DOI 10.1016/j.pneurobio.2011.09.005
   Pasquini J, 2018, BRAIN, V141, P811, DOI 10.1093/brain/awx376
   Politis M, 2010, NEUROLOGY, V75, P1920, DOI 10.1212/WNL.0b013e3181feb2ab
   Politis M, 2010, NEUROBIOL DIS, V40, P216, DOI 10.1016/j.nbd.2010.05.028
   Praschak-Rieder N, 2008, ARCH GEN PSYCHIAT, V65, P1072, DOI 10.1001/archpsyc.65.9.1072
   Qamhawi Z, 2015, BRAIN, V138, P2964, DOI 10.1093/brain/awv215
   Roselli F, 2010, MOVEMENT DISORD, V25, P1853, DOI 10.1002/mds.23179
   Stebbins GT, 2013, MOVEMENT DISORD, V28, P668, DOI 10.1002/mds.25383
   Stiasny-Kolster K, 2007, MOVEMENT DISORD, V22, P2386, DOI 10.1002/mds.21740
   Strecker K, 2011, J NEUROL, V258, P19, DOI 10.1007/s00415-010-5666-5
   Titova N, 2018, MED J AUSTRALIA, V208, P404, DOI 10.5694/mja17.00993
   Weintraub D, 2006, AM J GERIAT PSYCHIAT, V14, P169, DOI 10.1097/01.JGP.0000192488.66049.4b
   Zimmerman DW, 2004, BRIT J MATH STAT PSY, V57, P173, DOI 10.1348/000711004849222
NR 30
TC 13
Z9 14
U1 0
U2 5
PU ELSEVIER SCI LTD
PI OXFORD
PA THE BOULEVARD, LANGFORD LANE, KIDLINGTON, OXFORD OX5 1GB, OXON, ENGLAND
SN 1353-8020
EI 1873-5126
J9 PARKINSONISM RELAT D
JI Parkinsonism Relat. Disord.
PD AUG 15
PY 2020
VL 77
IS 
BP 170
EP 175
DI 10.1016/j.parkreldis.2019.03.025
PG 6
WC Clinical Neurology
SC Neurosciences & Neurology
GA OA8FF
UT WOS:000578015000036
PM 30981664
DA 2024-02-03
ER

PT J
AU Terzaghi, M
   Minafra, B
   Zangaglia, R
   Picascia, M
   Pozzi, N
   Cremascoli, R
   Arnaldi, D
   Versino, M
   Sinforiani, E
   Rustioni, V
   Pacchetti, C
   Manni, R
AF Terzaghi, Michele
   Minafra, Brigida
   Zangaglia, Roberta
   Picascia, Marta
   Pozzi, Nicolo
   Cremascoli, Riccardo
   Arnaldi, Dario
   Versino, Maurizio
   Sinforiani, Elena
   Rustioni, Valter
   Pacchetti, Claudio
   Manni, Raffaele
TI NREM sleep arousal-related disorders reflect cognitive impairment in Parkinson's disease
SO SLEEP MEDICINE
LA English
DT Article
DE NREM parasomnias; RBD; MCI in Parkinson's disease; Overlapping parasomnias; Parkinson's disease dementia
ID behavior disorder; diagnostic-criteria; dementia; rem; sleepwalking; parasomnias; features
AB Background: Sleep disorders and cognitive impairment are frequently reported in Parkinson's disease (PD) as non-motor disabling symptoms. While it is known that REM sleep Behaviour Disorder (RBD) in PD is associated with motor and cognitive decline, little is known about the neurobiological significance of NREM sleep arousal-related disorders. Objectives: to evaluate the cognitive and clinical correlates of arousal-related disorders in PD. Methods: Clinical data and video-polysomnography were analysed from one hundred-seventy consec-utive subjects with PD. Based on the neuropsychological assessment, the subjects were divided into three groups: no cognitive impairment (PD; n = 58), mild cognitive impairment (PD-MCI; n = 58) and overt dementia (PDD; n = 54). Results: Arousal-related disorders by history were reported in 32.9% of the subjects: 10.3% PD, 31.6% PD MCI and 59.3% PDD (p = 0.001). Video-PSG captured arousal-related disorders in 1.7% PD, 21.2% MCI-PD and 35.6% PDD (p = 0.001). Arousal-related disorders and RBD were recorded in the same night in 7.7% PD, 9.8% MCI-PD and 15.6% PDD (p = 0.04). Patients with arousal-related disorders captured at V-PSG have a longer disease duration (p = 0.003), higher UPDRS score (p = 0.039), longer duration of treatment with levodopa (p = 0.017) and dopamine agonists (p = 0.018), worse H&Y staging (p = 0.001), lower MMSE score (p = 0.019) and more frequently hallucinations (p = 0.004). In multivariate analysis, cognitive impairment significantly increases the risk of arousal-related disorders (OR 3.387-95% CI 1.395-8.220, p = 0.007). Conclusion: Arousal-related disorders appear to be a marker of cognitive decline in PD. Recognizing arousal-related disorders should make clinicians aware of a possible cognitive decline in PD and eventually modify the therapeutic approach. (C) 2020 Elsevier B.V. All rights reserved.
C1 [Terzaghi, Michele; Cremascoli, Riccardo; Manni, Raffaele] IRCCS Mondino Fdn, Sleep & Epilepsy Unit, Pavia, Italy.
   [Terzaghi, Michele; Cremascoli, Riccardo; Rustioni, Valter] Univ Pavia, Dept Brain & Behav Sci, Pavia, Italy.
   [Minafra, Brigida; Zangaglia, Roberta; Pacchetti, Claudio] IRCCS Mondino Fdn, Parkinsons Dis & Movement Disorders Unit, Pavia, Italy.
   [Picascia, Marta] IRCCS Mondino Fdn, Lab Neuropsychol, Pavia, Italy.
   [Pozzi, Nicolo; Sinforiani, Elena] Univ Hosp, Dept Neurol, Wurzburg, Germany.
   [Pozzi, Nicolo; Sinforiani, Elena] Julius Maximilian Univ, Wurzburg, Germany.
   [Arnaldi, Dario] Univ Genoa, Dept Neurosci DINOGMI, Clin Neurol, Genoa, Italy.
   [Arnaldi, Dario] IRCCS AOU San Martino IST, Genoa, Italy.
   [Versino, Maurizio] ASST Sette Laghi Osped Circolo, Neurol & Stroke Unit, Varese, Italy.
   [Versino, Maurizio] DMC Univ Insubria, Varese, Italy.
C3 IRCCS Fondazione Casimiro Mondino; University of Pavia; IRCCS Fondazione Casimiro Mondino; IRCCS Fondazione Casimiro Mondino; University of Wurzburg; University of Wurzburg; University of Genoa; University of Genoa; IRCCS AOU San Martino IST; University of Insubria
RP Terzaghi, M (corresponding author), Mondino Fdn IRCCS, Inst Neurol, Sleep Med & Epilepsy Unit, Via Mondino, I-27100 Pavia, Italy.
EM michele.terzaghi@mondino.it
FU Italian Ministry of Health [RC 2017-2019]
CR American Academy of Sleep Medicine (AASM), 2014, INTERNATIONAL CLASSIFICATION OF SLEEP DISORDERS, V3rd ed., P0
   Anang JBM, 2014, NEUROLOGY, V83, P1253, DOI 10.1212/WNL.0000000000000842
   Bohnen NI, 2003, ARCH NEUROL-CHICAGO, V60, P1745, DOI 10.1001/archneur.60.12.1745
   Canevelli M, 2016, FRONT MED-LAUSANNE, V3, P0, DOI 10.3389/fmed.2016.00073
   Di Fabio N, 2013, EUR NEUROL, V70, P297, DOI 10.1159/000353378
   Emre M, 2007, MOVEMENT DISORD, V22, P1689, DOI 10.1002/mds.21507
   Fernández-Arcos A, 2019, SLEEP, V42, P0, DOI 10.1093/sleep/zsz086
   Gjerstad MD, 2008, J NEUROL NEUROSUR PS, V79, P387, DOI 10.1136/jnnp.2007.116830
   Hely MA, 2008, MOVEMENT DISORD, V23, P837, DOI 10.1002/mds.21956
   Holst SC, 2018, SLEEP MED CLIN, V13, P137, DOI 10.1016/j.jsmc.2018.03.002
   HUGHES AJ, 1992, J NEUROL NEUROSUR PS, V55, P181, DOI 10.1136/jnnp.55.3.181
   Iber C., 2007, AASM MANUAL SCORING, V0, P0
   Klein JC, 2010, NEUROLOGY, V74, P885, DOI 10.1212/WNL.0b013e3181d55f61
   Lavault S, 2010, J NEUROL, V257, P1154, DOI 10.1007/s00415-010-5482-y
   Lin YQ, 2018, SLEEP MED, V44, P38, DOI 10.1016/j.sleep.2018.01.006
   Litvan I, 2012, MOVEMENT DISORD, V27, P349, DOI 10.1002/mds.24893
   Mahowald MW, 2005, NATURE, V437, P1279, DOI 10.1038/nature04287
   Manni R, 2010, MOVEMENT DISORD, V25, P985, DOI 10.1002/mds.22990
   Oudiette D, 2009, NEUROLOGY, V72, P551, DOI 10.1212/01.wnl.0000341936.78678.3a
   Pagano G, 2017, ANN NEUROL, V81, P171, DOI 10.1002/ana.24859
   Poryazova R, 2007, ARCH NEUROL-CHICAGO, V64, P1524, DOI 10.1001/archneur.64.10.1524
   Postuma RB, 2012, MOVEMENT DISORD, V27, P720, DOI 10.1002/mds.24939
   Ratti PL, 2012, SLEEP MED, V13, P926, DOI 10.1016/j.sleep.2012.04.015
   Terzaghi M, 2019, SLEEP, V42, P0, DOI 10.1093/sleep/zsz103
   Terzaghi M, 2015, SLEEP MED, V16, P1439, DOI 10.1016/j.sleep.2015.05.006
   Terzaghi M, 2014, EUR J INTERN MED, V25, P350, DOI 10.1016/j.ejim.2014.02.008
   Terzaghi M, 2013, MOVEMENT DISORD, V28, P1416, DOI 10.1002/mds.25523
   Terzaghi M, 2012, J SLEEP RES, V21, P502, DOI 10.1111/j.1365-2869.2012.01003.x
   Vignatelli L, 2003, NEUROL SCI, V23, P295, DOI 10.1007/s100720300004
   Ylikoski A, 2014, J NEUROL SCI, V346, P204, DOI 10.1016/j.jns.2014.08.025
   Zadra A, 2013, LANCET NEUROL, V12, P285, DOI 10.1016/S1474-4422(12)70322-8
NR 31
TC 7
Z9 9
U1 1
U2 6
PU ELSEVIER
PI AMSTERDAM
PA RADARWEG 29, 1043 NX AMSTERDAM, NETHERLANDS
SN 1389-9457
EI 1878-5506
J9 SLEEP MED
JI Sleep Med.
PD NOV 15
PY 2020
VL 75
IS 
BP 491
EP 496
DI 10.1016/j.sleep.2020.08.029
PG 6
WC Clinical Neurology
SC Neurosciences & Neurology
GA OS5CH
UT WOS:000590181400021
PM 33011475
DA 2024-02-03
ER

PT J
AU Amara, AW
   Wood, KH
   Joop, A
   Memon, RA
   Pilkington, J
   Tuggle, SC
   Reams, J
   Barrett, MJ
   Edwards, DA
   Weltman, AL
   Hurt, CP
   Cutter, G
   Bamman, MM
AF Amara, Amy W.
   Wood, Kimberly H.
   Joop, Allen
   Memon, Raima A.
   Pilkington, Jennifer
   Tuggle, S. Craig
   Reams, John
   Barrett, Matthew J.
   Edwards, David A.
   Weltman, Arthur L.
   Hurt, Christopher P.
   Cutter, Gary
   Bamman, Marcas M.
TI Randomized, Controlled Trial of Exercise on Objective and Subjective Sleep in Parkinson's Disease
SO MOVEMENT DISORDERS
LA English
DT Article
DE exercise; Parkinson's disease; polysomnography; rehabilitation; sleep
ID nonmotor symptoms; resistance exercise; aerobic exercise; older-adults; causal role; quality; performance; dysfunction; impact; mood
AB Background Sleep dysfunction is common and disabling in persons with Parkinson's Disease (PD). Exercise improves motor symptoms and subjective sleep quality in PD, but there are no published studies evaluating the impact of exercise on objective sleep outcomes. The goal of this study was to to determine if high-intensity exercise rehabilitation combining resistance training and body-weight interval training, compared with a sleep hygiene control improved objective sleep outcomes in PD. Methods Persons with PD (Hoehn & Yahr stages 2-3; aged >= 45 years, not in a regular exercise program) were randomized to exercise (supervised 3 times a week for 16 weeks; n = 27) or a sleep hygiene, no-exercise control (in-person discussion and monthly phone calls; n = 28). Participants underwent polysomnography at baseline and post-intervention. Change in sleep efficiency was the primary outcome, measured from baseline to post-intervention. Intervention effects were evaluated with general linear models with measurement of group x time interaction. As secondary outcomes, we evaluated changes in other aspects of sleep architecture and compared the effects of acute and chronic training on objective sleep outcomes. Results The exercise group showed significant improvement in sleep efficiency compared with the sleep hygiene group (group x time interaction: F = 16.0, P < 0.001, d = 1.08). Other parameters of sleep architecture also improved in exercise compared with sleep hygiene, including total sleep time, wake after sleep onset, and slow-wave sleep. Chronic but not acute exercise improved sleep efficiency compared with baseline. Conclusions High-intensity exercise rehabilitation improves objective sleep outcomes in PD. Exercise is an effective nonpharmacological intervention to improve this disabling nonmotor symptom in PD. (c) 2020 International Parkinson and Movement Disorder Society
C1 [Amara, Amy W.; Wood, Kimberly H.; Joop, Allen; Memon, Raima A.; Pilkington, Jennifer; Bamman, Marcas M.] Univ Alabama Birmingham, Dept Neurol, UAB Stn, Birmingham, AL 35294 USA.
   [Amara, Amy W.; Wood, Kimberly H.; Tuggle, S. Craig; Reams, John; Hurt, Christopher P.; Cutter, Gary; Bamman, Marcas M.] UAB Ctr Exercise Med, Birmingham, AL 35205 USA.
   [Wood, Kimberly H.] Samford Univ, Dept Psychol, Birmingham, AL USA.
   [Memon, Raima A.; Bamman, Marcas M.] Univ Alabama Birmingham, Dept Pathol, Birmingham, AL 35294 USA.
   [Tuggle, S. Craig; Reams, John] Univ Alabama Birmingham, Dept Cell Dev & Integrat Biol, Birmingham, AL USA.
   [Barrett, Matthew J.] Univ Virginia, Dept Neurol, Charlottesville, VA USA.
   [Edwards, David A.; Weltman, Arthur L.] Univ Virginia, Dept Kinesiol, Charlottesville, VA USA.
   [Hurt, Christopher P.] Univ Alabama Birmingham, Dept Phys Therapy, Birmingham, AL 35233 USA.
   [Cutter, Gary] Univ Alabama Birmingham, Dept Biostat, Birmingham, AL 35294 USA.
   [Bamman, Marcas M.] Birmingham VA Med Ctr, Geriatr Res Educ & Clin Ctr, Birmingham, AL USA.
C3 University of Alabama System; University of Alabama Birmingham; University of Alabama System; University of Alabama Birmingham; Samford University; University of Alabama System; University of Alabama Birmingham; University of Alabama System; University of Alabama Birmingham; University of Virginia; University of Virginia; University of Alabama System; University of Alabama Birmingham; University of Alabama System; University of Alabama Birmingham; US Department of Veterans Affairs; Veterans Health Administration (VHA); Veterans Affairs Medical Center - Birmingham; Geriatric Research Education & Clinical Center
RP Amara, AW (corresponding author), Univ Alabama Birmingham, 1720 2nd Ave South,SC 360A, Birmingham, AL 35294 USA.
EM aamara@uabmc.edu
FU NIH [K23NS080912, T32 HD071866]; Parkinson's Disease Foundation; Manning Foundation; Curry Foundation at the University of Virginia; UAB Center for Exercise Medicine; NIH National Rehabilitation Research Resource to Enhance Clinical Trials (REACT) [P2CHD086851]
CR Amara AW, 2018, CLIN THER, V40, P8, DOI 10.1016/j.clinthera.2017.11.004
   Amara AW, 2017, J NEUROL NEUROSUR PS, V88, P653, DOI 10.1136/jnnp-2016-315023
   Amara AW, 2017, CURR TREAT OPTION NE, V19, P0, DOI 10.1007/s11940-017-0461-6
   Amara AW, 2017, MOV DISORD CLIN PRAC, V4, P183, DOI 10.1002/mdc3.12375
   AMARA AW, 2017, 142 ANN M AM NEUR AS, V0, P0
   Barone P, 2009, MOVEMENT DISORD, V24, P1641, DOI 10.1002/mds.22643
   Basner M, 2011, SLEEP, V34, P581, DOI 10.1093/sleep/34.5.581
   Berry RB., 2020, THE AASM MANUAL FOR THE SCORING OF SLEEP AND ASSOCIATED EVENTS: RULES, V0, P0
   BLIWISE DL, 2012, MOVEMENT DISORDERS, V0, P0
   Chahine LM, 2017, SLEEP MED REV, V35, P33, DOI 10.1016/j.smrv.2016.08.001
   Coon EA, 2018, HAND CLINIC, V157, P715, DOI 10.1016/B978-0-444-64074-1.00043-4
   Corcos DM, 2013, MOVEMENT DISORD, V28, P1230, DOI 10.1002/mds.25380
   Nascimento CMC, 2014, GERIATR GERONTOL INT, V14, P259, DOI 10.1111/ggi.12082
   Cusso ME, 2016, FRONT MED-LAUSANNE, V3, P0, DOI 10.3389/fmed.2016.00035
   Deuschle M, 2018, J SLEEP RES, V27, P73, DOI 10.1111/jsr.12577
   Diekelmann S, 2010, NAT REV NEUROSCI, V11, P114, DOI 10.1038/nrn2762
   DINGES DF, 1985, BEHAV RES METH INSTR, V17, P652, DOI 10.3758/BF03200977
   Dulski J, 2019, PARKINSONISM RELAT D, V64, P138, DOI 10.1016/j.parkreldis.2019.04.001
   Faraguna U, 2008, J NEUROSCI, V28, P4088, DOI 10.1523/JNEUROSCI.5510-07.2008
   Gillin JC, 1997, J CLIN PSYCHIAT, V58, P185, DOI 10.4088/JCP.v58n0502
   Goetz CG, 2007, MOVEMENT DISORD, V22, P41, DOI 10.1002/mds.21198
   Hublin C, 2007, SLEEP, V30, P1245, DOI 10.1093/sleep/30.10.1245
   Kelly NA, 2017, MED SCI MONITOR, V23, P6064, DOI 10.12659/MSM.906179
   Kelly NA, 2014, J APPL PHYSIOL, V116, P582, DOI 10.1152/japplphysiol.01277.2013
   Kim SJ, 2011, AM J GERIAT PSYCHIAT, V19, P374, DOI 10.1097/JGP.0b013e3181e9b976
   Kredlow MA, 2015, J BEHAV MED, V38, P427, DOI 10.1007/s10865-015-9617-6
   Krueger JM, 2008, CURR PHARM DESIGN, V14, P3408, DOI 10.2174/138161208786549281
   Kubitz KA, 1996, SPORTS MED, V21, P277, DOI 10.2165/00007256-199621040-00004
   Landsness EC, 2009, SLEEP, V32, P1273
   LEES AJ, 1988, CLIN NEUROPHARMACOL, V11, P512, DOI 10.1097/00002826-198812000-00004
   Lim J, 2010, PSYCHOL BULL, V136, P375, DOI 10.1037/a0018883
   MCGINTY D, 1990, TRENDS NEUROSCI, V13, P480, DOI 10.1016/0166-2236(90)90081-K
   Meindorfner C, 2005, MOVEMENT DISORD, V20, P832, DOI 10.1002/mds.20412
   NAUSIEDA PA, 1982, CLIN NEUROPHARMACOL, V5, P183, DOI 10.1097/00002826-198205020-00003
   Neikrug AB, 2013, J CLIN SLEEP MED, V9, P1119, DOI 10.5664/jcsm.3148
   Politis M, 2010, MOVEMENT DISORD, V25, P1646, DOI 10.1002/mds.23135
   Reish HEA, 2015, J PARKINSON DIS, V5, P1, DOI 10.3233/JPD-140491
   Reynolds GO, 2016, MOVEMENT DISORD, V31, P23, DOI 10.1002/mds.26484
   Schenkman M, 2018, JAMA NEUROL, V75, P219, DOI 10.1001/jamaneurol.2017.3517
   Schroeck JL, 2016, CLIN THER, V37, P2340, DOI 10.1016/j.clinthera.2016.09.010
   Sellami M, 2019, INT J ENV RES PUB HE, V16, P0, DOI 10.3390/ijerph16101709
   Silva-Batista C, 2017, J STRENGTH COND RES, V31, P2270, DOI 10.1519/JSC.0000000000001685
   Stec MJ, 2017, EXP GERONTOL, V99, P98, DOI 10.1016/j.exger.2017.09.018
   Steinacker JM, 2004, EUR J APPL PHYSIOL, V91, P382, DOI 10.1007/s00421-003-0960-x
   Szuhany KL, 2015, J PSYCHIATR RES, V60, P56, DOI 10.1016/j.jpsychires.2014.10.003
   Uc EY, 2014, NEUROLOGY, V83, P413, DOI 10.1212/WNL.0000000000000644
   Uchida Sunao, 2012, FRONT NEUROL, V3, P48, DOI 10.3389/fneur.2012.00048
   Walton RG, 2019, AGING CELL, V18, P0, DOI 10.1111/acel.13039
   Wang XW, 2014, J SPORT HEALTH SCI, V3, P338, DOI 10.1016/j.jshs.2013.11.004
   Wilckens KA, 2016, BEHAV SLEEP MED, V14, P295, DOI 10.1080/15402002.2014.1002034
   Xiao CM, 2016, GERIATR GERONTOL INT, V16, P911, DOI 10.1111/ggi.12571
   Youngstedt SD, 2005, CLIN SPORT MED, V24, P355, DOI 10.1016/j.csm.2004.12.003
NR 53
TC 48
Z9 52
U1 10
U2 38
PU WILEY
PI HOBOKEN
PA 111 RIVER ST, HOBOKEN 07030-5774, NJ USA
SN 0885-3185
EI 1531-8257
J9 MOVEMENT DISORD
JI Mov. Disord.
PD JUN 15
PY 2020
VL 35
IS 6
BP 947
EP 958
DI 10.1002/mds.28009
EA FEB 2020
PG 12
WC Clinical Neurology
SC Neurosciences & Neurology
GA LZ5HL
UT WOS:000515216900001
PM 32092190
DA 2024-02-03
ER

PT J
AU Stefani, A
   Högl, B
AF Stefani, Ambra
   Hoegl, Birgit
TI Sleep in Parkinson's disease
SO NEUROPSYCHOPHARMACOLOGY
LA English
DT Review
ID restless legs syndrome; eye-movement sleep; excessive daytime sleepiness; disorder screening questionnaire; syndrome/willis-ekbom disease; impaired bed mobility; behavior disorder; rem-sleep; neurodegenerative disease; clinical characteristics
AB Sleep disturbances are common in Parkinson's disease and comprise the entire spectrum of sleep disorders. On the one hand regulation of sleep and wakefulness is affected in Parkinson's disease, leading to the development of disorders, such as insomnia and daytime sleepiness. While on the other hand control of motor activity during sleep is impaired, with subsequent manifestation of parasomnias (mainly REM sleep behavior disorders, but also, albeit more rarely, sleepwalking, and overlap parasomnia). Restless legs syndrome has been reported to be frequent in patients with Parkinson's disease, although there is no consensus on whether it is more frequent in Parkinson's disease than in the general population. The same is true for sleep-related breathing disorders. Regarding the diagnosis of sleep disorders in patients with Parkinson's disease, one of the main challenges is correctly identifying excessive daytime sleepiness as there are many potential confounding factors, for example it is necessary to distinguish sleep-related breathing disorders from medication effects, and to distinguish restless legs syndrome from the concomitant presence of potential mimics specific to Parkinson's disease, such as akathisia, nocturnal leg cramps, nocturnal hypokinesia, early morning dystonia, etc. The correct diagnosis of REM sleep behavior disorder is also not always easy, and video-polysomnography should be performed in order to exclude mimic-like movements at the end of sleep apneas or violent periodic leg movements of sleep. These aspects and specific considerations about diagnosis and treatment of sleep disorders in patients with Parkinson's disease will be reviewed.
C1 [Stefani, Ambra; Hoegl, Birgit] Med Univ Innsbruck, Dept Neurol, Anichstr 35, A-6020 Innsbruck, Austria.
C3 Medical University of Innsbruck
RP Stefani, A (corresponding author), Med Univ Innsbruck, Dept Neurol, Anichstr 35, A-6020 Innsbruck, Austria.
EM ambra.stefani@i-med.ac.at
CR Allen RP, 2018, SLEEP MED, V41, P27, DOI 10.1016/j.sleep.2017.11.1126
   Amara AW, 2017, J NEUROL NEUROSUR PS, V88, P653, DOI 10.1136/jnnp-2016-315023
   American Academy of Sleep Medicine, 2014, INT CLASS SLEEP DIS, V0, P0, DOI DOI 10.1176/APPI.BOOKS.9780890425596.893619
   American Academy of Sleep Medicine, 2014, INT CLASS SLEEP DISO, V0, P0
   American Psychiatric Association, 2013, DIAGNOSTIC AND STATISTICAL MANUAL OF MENTAL DISORDERS, V5th, P0, DOI 10.1176/appi.books.9780890425596
   Angelini M, 2011, J NEUROL SCI, V310, P286, DOI 10.1016/j.jns.2011.08.012
   Arnulf I, 2002, NEUROLOGY, V58, P1019, DOI 10.1212/WNL.58.7.1019
   Baier PC, 2006, EXP BRAIN RES, V169, P283, DOI 10.1007/s00221-005-0343-0
   Bateman DE, 1999, J NEUROL NEUROSUR PS, V67, P384, DOI 10.1136/jnnp.67.3.384
   Berg D, 2015, MOVEMENT DISORD, V30, P1600, DOI 10.1002/mds.26431
   Bertolucci P H, 1987, ARQ NEUROPSIQUIATR, V45, P224
   Bhidayasiri R, 2016, PARKINSONISM RELAT D, V33, PS36, DOI 10.1016/j.parkreldis.2016.11.016
   Boeve BF, 2001, MOVEMENT DISORD, V16, P622, DOI 10.1002/mds.1120
   Borek LL, 2007, MOVEMENT DISORD, V22, P198, DOI 10.1002/mds.21255
   Boulay D, 1999, NEUROPHARMACOLOGY, V38, P1389, DOI 10.1016/S0028-3908(99)00064-7
   Boulay D, 1999, NEUROPHARMACOLOGY, V38, P555, DOI 10.1016/S0028-3908(98)00213-5
   Braga-Neto P, 2004, J NEUROL SCI, V217, P41, DOI 10.1016/j.jns.2003.08.010
   Brunner H, 2002, MOVEMENT DISORD, V17, P928, DOI 10.1002/mds.10242
   Bugalho P, 2011, J NEURAL TRANSM, V118, P1613, DOI 10.1007/s00702-011-0679-5
   Chahine LM, 2017, SLEEP MED REV, V35, P33, DOI 10.1016/j.smrv.2016.08.001
   Chaudhuri KR, 2009, LANCET NEUROL, V8, P464, DOI 10.1016/S1474-4422(09)70068-7
   Chou KL, 2007, MOVEMENT DISORD, V22, P411, DOI 10.1002/mds.21339
   Christensen JAE, 2015, FRONT HUM NEUROSCI, V9, P0, DOI 10.3389/fnhum.2015.00233
   CIPOLLI C, 1992, J NERV MENT DIS, V180, P516, DOI 10.1097/00005053-199208000-00007
   COMELLA CL, 1993, ANN NEUROL, V34, P710, DOI 10.1002/ana.410340514
   Currie LJ, 1997, NEUROLOGY, V48, P1115, DOI 10.1212/WNL.48.4.1115
   De Cock VC, 2015, SLEEP MED, V16, P1497, DOI 10.1016/j.sleep.2014.09.014
   De Cock VC, 2012, MOVEMENT DISORD, V27, P743, DOI 10.1002/mds.24969
   De Cock VC, 2010, SLEEP MED, V11, P247, DOI 10.1016/j.sleep.2009.05.008
   Di Fabio N, 2013, EUR NEUROL, V70, P297, DOI 10.1159/000353378
   Di Giacopo R, 2012, MOVEMENT DISORD, V27, P559, DOI 10.1002/mds.24909
   Diederich NJ, 2005, MOVEMENT DISORD, V20, P1413, DOI 10.1002/mds.20624
   Djamshidian A, 2015, PARKINSONS DIS-US, V2015, P0, DOI 10.1155/2015/970862
   EMSER W, 1988, J NEUROL, V235, P177, DOI 10.1007/BF00314313
   FACTOR SA, 1990, MOVEMENT DISORD, V5, P280, DOI 10.1002/mds.870050404
   Fernández-Arcos A, 2017, SLEEP, V40, P0, DOI 10.1093/sleep/zsx025
   Fernández-Arcos A, 2016, SLEEP, V39, P121, DOI 10.5665/sleep.5332
   Ferreira T, 2014, ANN INDIAN ACAD NEUR, V17, P416, DOI 10.4103/0972-2327.144016
   Frauscher B, 2014, J CLIN SLEEP MED, V10, P623, DOI 10.5664/jcsm.3784
   Frauscher B, 2012, SLEEP, V35, P835, DOI 10.5665/sleep.1886
   Freeman AAH, 2015, DISORDERS SLEEP CIRC, V0, P19
   Frucht S, 1999, NEUROLOGY, V52, P1908, DOI 10.1212/WNL.52.9.1908
   Gaig C, 2017, SLEEP, V40, P0, DOI 10.1093/sleep/zsw063
   Galbiati A, 2019, SLEEP MED REV, V43, P37, DOI 10.1016/j.smrv.2018.09.008
   Gao JJ, 2011, AM J EPIDEMIOL, V173, P1032, DOI 10.1093/aje/kwq478
   Garcia-Borreguero D, 2003, SLEEP MED REV, V7, P115, DOI 10.1053/smrv.2002.0229
   Garcia-Borreguero D, 2004, SLEEP MED, V5, P413, DOI 10.1016/j.sleep.2004.01.007
   Garcia-Borreguero D, 2016, SLEEP MED, V21, P1, DOI 10.1016/j.sleep.2016.01.017
   Gjerstad MD, 2007, J NEUROL NEUROSUR PS, V78, P476, DOI 10.1136/jnnp.2006.100370
   Gjerstad MD, 2011, NEUROLOGY, V77, P1941, DOI 10.1212/WNL.0b013e31823a0cc8
   Gu ZQ, 2015, SCI REP-UK, V5, P0, DOI 10.1038/srep15891
   Halsband C, 2018, MOV DISORD CLIN PRAC, V5, P171, DOI 10.1002/mdc3.12591
   Happe S, 2004, J NEUROL, V251, P1465, DOI 10.1007/s00415-004-0564-3
   Harmell AL, 2016, SLEEP MED, V21, P28, DOI 10.1016/j.sleep.2016.01.001
   Hauser RA, 2000, MOVEMENT DISORD, V15, P658, DOI 10.1002/1531-8257(200007)15:4<658::AID-MDS1009>3.0.CO;2-N
   Högl B, 2018, NAT REV NEUROL, V14, P40, DOI 10.1038/nrneurol.2017.157
   Högl B, 2017, MOVEMENT DISORD, V32, P669, DOI 10.1002/mds.26929
   Högl B, 2017, JAMA NEUROL, V74, P387, DOI 10.1001/jamaneurol.2016.5519
   Högl B, 2010, MOVEMENT DISORD, V25, P2704, DOI 10.1002/mds.23190
   Högl B, 2010, SLEEP MED, V11, P233, DOI 10.1016/j.sleep.2009.11.008
   Högl B, 2000, J NEUROL NEUROSUR PS, V68, P798
   Högl B, 2003, MOVEMENT DISORD, V18, P319, DOI 10.1002/mds.10365
   Högl B, 2001, MOVEMENT DISORD, V16, P616, DOI 10.1002/mds.1138
   Högl B, 2001, NERVENARZT, V72, P416, DOI 10.1007/s001150050773
   Högl BE, 1998, NEUROLOGY, V50, P1332
   Howell MJ, 2011, J CLIN SLEEP MED, V7, P639, DOI 10.5664/jcsm.1470
   Iranzo A, 2005, SLEEP, V28, P203, DOI 10.1093/sleep/28.2.203
   Iranzo A, 2007, MOVEMENT DISORD, V22, PS424, DOI 10.1002/mds.21600
   Iranzo A, 2013, LANCET NEUROL, V12, P443, DOI 10.1016/S1474-4422(13)70056-5
   Iranzo A, 2006, LANCET NEUROL, V5, P572, DOI 10.1016/S1474-4422(06)70476-8
   Joy SP, 2014, ANN INDIAN ACAD NEUR, V17, P287, DOI 10.4103/0972-2327.138501
   Kendel K, 1974, AKTUEL NEUROL, V1, P125
   LAKKE JPWF, 1984, CLIN NEUROL NEUROSUR, V86, P291, DOI 10.1016/0303-8467(84)90291-9
   Lee W, 2017, PARKINSONISM RELAT D, V42, P90, DOI 10.1016/j.parkreldis.2017.06.026
   Lee W, 2017, MOV DISORD CLIN PRAC, V4, P590, DOI 10.1002/mdc3.12489
   LEES AJ, 1988, CLIN NEUROPHARMACOL, V11, P512, DOI 10.1097/00002826-198812000-00004
   Louter M, 2013, SLEEP MED, V14, P668, DOI 10.1016/j.sleep.2013.03.010
   Martin JL, 2008, CLIN GERIATR MED, V24, P39, DOI 10.1016/j.cger.2007.08.001
   Martinez-Martin P, 2008, MOVEMENT DISORD, V23, P1681, DOI 10.1002/mds.22110
   Merello M, 1997, MOVEMENT DISORD, V12, P506, DOI 10.1002/mds.870120405
   Mollenhauer Brit, 2013, NEUROLOGY, V81, P1226, DOI 10.1212/WNL.0b013e3182a6cbd5
   Monaca C, 2006, SLEEP MED, V7, P448, DOI 10.1016/j.sleep.2005.12.002
   Muntean ML, 2015, J CLIN SLEEP MED, V11, P537, DOI 10.5664/jcsm.4698
   MYSLOBODSKY M, 1982, ELECTROEN CLIN NEURO, V54, P227, DOI 10.1016/0013-4694(82)90164-X
   Neikrug AB, 2014, SLEEP, V37, P177, DOI 10.5665/sleep.3332
   Nepozitek J, 2019, J SLEEP RES, V28, P0, DOI 10.1111/jsr.12819
   Nomura T, 2006, MOVEMENT DISORD, V21, P380, DOI 10.1002/mds.20734
   Nomura T, 2006, J NEUROL SCI, V250, P39, DOI 10.1016/j.jns.2006.06.023
   ODowd S, 2017, J PARKINSON DIS, V7, P465, DOI 10.3233/JPD-161062
   Oertel W, 2011, PARKINSON SYNDROME A, V0, P0
   Ondo WG, 2002, ARCH NEUROL-CHICAGO, V59, P421, DOI 10.1001/archneur.59.3.421
   Parkinson J., 1817, ESSAY SHAKING PALSY, V0, P0
   Peralta CM, 2009, MOVEMENT DISORD, V24, P2076, DOI 10.1002/mds.22694
   Pierangeli G, 2001, MOVEMENT DISORD, V16, P226, DOI 10.1002/mds.1039
   Pierantozzi M, 2016, SLEEP MED, V21, P140, DOI 10.1016/j.sleep.2016.01.016
   Poewe W, 2004, NEUROLOGY, V63, PS12, DOI 10.1212/WNL.63.8_suppl_3.S12
   Poewe Werner, 2000, CURRENT OPINION IN NEUROLOGY, V13, P423, DOI 10.1097/00019052-200008000-00009
   Pont-Sunyer C, 2015, PLOS ONE, V10, P0, DOI 10.1371/journal.pone.0132368
   Poryazova R, 2007, ARCH NEUROL-CHICAGO, V64, P1524, DOI 10.1001/archneur.64.10.1524
   Postuma RB, 2009, NEUROLOGY, V72, P1296, DOI 10.1212/01.wnl.0000340980.19702.6e
   Postuma RB, 2017, NEUROLOGY, V89, P310, DOI 10.1212/WNL.0000000000004163
   Postuma RB, 2012, NEUROLOGY, V79, P651, DOI 10.1212/WNL.0b013e318263570d
   PUCA FM, 1973, ELECTROEN CLIN NEURO, V35, P327, DOI 10.1016/0013-4694(73)90245-9
   Pujol M, 2017, SLEEP MED, V40, P116, DOI 10.1016/j.sleep.2017.07.021
   REIST C, 1995, PROG NEURO-PSYCHOPH, V19, P445, DOI 10.1016/0278-5846(95)00025-Q
   Rutten S, 2019, NEUROLOGY, V92, PE1145, DOI 10.1212/WNL.0000000000007090
   Santamaria J, 2003, SLEEP MED, V4, P153, DOI 10.1016/S1389-9457(02)00153-3
   Schafer D., 2001, ART BEHANDLATZE, V5, P103
   Schapira AHV, 2017, NAT REV NEUROSCI, V18, P435, DOI 10.1038/nrn.2017.62
   Schenck C.H., 2019, RAPID-EYE-MOVEMENT SLEEP BEHAVIOR DISORDER, V0, P0
   Schenck CH, 2013, SLEEP MED, V14, P744, DOI 10.1016/j.sleep.2012.10.009
   Schenck CH, 1996, NEUROLOGY, V46, P388, DOI 10.1212/WNL.46.2.388
   Seppi K, 2019, MOVEMENT DISORD, V34, P180, DOI 10.1002/mds.27602
   Sherif E, 2014, PARKINSONISM RELAT D, V20, P116, DOI 10.1016/j.parkreldis.2013.09.005
   Simuni T, 2015, MOVEMENT DISORD, V30, P1371, DOI 10.1002/mds.26248
   Sixel-Döring F, 2016, SLEEP, V39, P1737, DOI 10.5665/sleep.6102
   Sixel-Döring F, 2014, SLEEP, V37, P431, DOI 10.5665/sleep.3468
   Stack EL, 2006, MOVEMENT DISORD, V21, P1340, DOI 10.1002/mds.20944
   Stefani A, 2018, SLEEP, V41, P0, DOI 10.1093/sleep/zsy053
   Stefani A, 2017, MOV DISORD CLIN PRAC, V4, P403, DOI 10.1002/mdc3.12448
   Stefani A, 2015, J CLIN SLEEP MED, V11, P1273, DOI 10.5664/jcsm.5184
   Stiasny-Kolster K, 2015, SLEEP MED, V16, P186, DOI 10.1016/j.sleep.2014.08.014
   Suzuki K, 2017, PARKINSONISM RELAT D, V44, P18, DOI 10.1016/j.parkreldis.2017.08.007
   Tandberg E, 1999, MOVEMENT DISORD, V14, P922, DOI 10.1002/1531-8257(199911)14:6<922::AID-MDS1003>3.0.CO;2-7
   Tandberg E, 1998, MOVEMENT DISORD, V13, P895, DOI 10.1002/mds.870130606
   Tholfsen LK, 2017, NEUROLOGY, V88, P352, DOI 10.1212/WNL.0000000000003540
   Trenkwalder C, 2011, MOVEMENT DISORD, V26, P644, DOI 10.1002/mds.23476
   Trenkwalder Claudia, 2007, HANDB CLIN NEUROL, V83, P365, DOI 10.1016/S0072-9752(07)83015-6
   Trotti LM, 2010, MOVEMENT DISORD, V25, P2246, DOI 10.1002/mds.23231
   Valli K, 2015, SLEEP MED, V16, P419, DOI 10.1016/j.sleep.2014.10.014
   Valli K, 2012, J SLEEP RES, V21, P21, DOI 10.1111/j.1365-2869.2011.00938.x
   van Gilst Merel M, 2016, BMC RES NOTES, V9, P299, DOI 10.1186/s13104-016-2114-3
   van Gilst MM, 2015, SLEEP, V38, P1567, DOI 10.5665/sleep.5048
   van Gilst MM, 2015, BMC NEUROL, V15, P0, DOI 10.1186/s12883-014-0256-2
   Verbaan D, 2010, MOVEMENT DISORD, V25, P2142, DOI 10.1002/mds.23241
   Videnovic A, 2017, MOVEMENT DISORD, V32, P659, DOI 10.1002/mds.26918
   Videnovic A, 2017, JAMA NEUROL, V74, P411, DOI 10.1001/jamaneurol.2016.5192
   Videnovic A, 2016, MOVEMENT DISORD, V31, P260, DOI 10.1002/mds.26509
   Videnovic A, 2014, NAT REV NEUROL, V10, P683, DOI 10.1038/nrneurol.2014.206
   Videnovic A, 2014, JAMA NEUROL, V71, P463, DOI 10.1001/jamaneurol.2013.6239
   Videnovic A, 2013, EXP NEUROL, V243, P45, DOI 10.1016/j.expneurol.2012.08.018
   Videnovic Aleksandar, 2011, HANDB CLIN NEUROL, V99, P997, DOI 10.1016/B978-0-444-52007-4.00019-9
   Wang Y, 2016, J CLIN SLEEP MED, V12, P1403, DOI 10.5664/jcsm.6200
   Wetter TC, 2001, WIEN KLIN WOCHENSCHR, V113, P249
   Wetter TC, 2000, SLEEP, V23, P361
   Winkelman JW, 2016, NEUROLOGY, V87, P2585, DOI 10.1212/WNL.0000000000003388
   Winkelmann J, 2018, MOVEMENT DISORD, V33, P1077, DOI 10.1002/mds.27260
   Ylikoski A, 2015, SLEEP MED, V16, P540, DOI 10.1016/j.sleep.2014.12.010
   Zesiewicz TA, 2002, NEUROLOGY, V59, P1787, DOI 10.1212/01.WNL.0000035636.83680.C6
   Zhu K, 2016, PARKINSONISM RELAT D, V33, P51, DOI 10.1016/j.parkreldis.2016.09.010
NR 152
TC 84
Z9 93
U1 5
U2 44
PU SPRINGERNATURE
PI LONDON
PA CAMPUS, 4 CRINAN ST, LONDON, N1 9XW, ENGLAND
SN 0893-133X
EI 1740-634X
J9 NEUROPSYCHOPHARMACOL
JI Neuropsychopharmacology
PD JAN 15
PY 2020
VL 45
IS 1
BP 121
EP 128
DI 10.1038/s41386-019-0448-y
PG 8
WC Neurosciences; Pharmacology & Pharmacy; Psychiatry
SC Neurosciences & Neurology; Pharmacology & Pharmacy; Psychiatry
GA JQ7SZ
UT WOS:000499141800011
PM 31234200
DA 2024-02-03
ER

PT J
AU Wilson, H
   Pagano, G
   Niccolini, F
   Muhlert, N
   Mehta, MA
   Searle, G
   Gunn, RN
   Rabiner, EA
   Foltynie, T
   Politis, M
AF Wilson, Heather
   Pagano, Gennaro
   Niccolini, Flavia
   Muhlert, Nils
   Mehta, Mitul A.
   Searle, Graham
   Gunn, Roger N.
   Rabiner, Eugenii A.
   Foltynie, Thomas
   Politis, Marios
TI The role of phosphodiesterase 4 in excessive daytime sleepiness in Parkinson's disease
SO PARKINSONISM & RELATED DISORDERS
LA English
DT Article
DE Parkinson's disease; Phosphodiesterase 4; Positron emission tomography; Diffusion tensor imaging; Rolipram; Excessive daytime sleepiness
ID camp; quantification; availability; pramipexole; models; plasma; pde10a; onset; brain; pet
AB Introduction: Preclinical studies suggest a link between cAMP/PKA signalling, phosphodiesterase 4 (PDE4) ex pression and excessive daytime sleepiness (EDS). Here, we investigated in vivo the association between PDE4 expression and EDS in Parkinson's disease (PD) patients using [11C]rolipram PET and MR imaging. Methods: Eighteen participants, 12 PD and 6 healthy controls, underwent one [11C]rolipram PET and a multi modal MRI scan. Probabilistic tractography was performed on subjects' diffusion data to functionally parcellate the striatum according with projections to limbic cortical areas. The severity of EDS was assessed using the Epworth Sleepiness Scale (ESS). To assess PDE4 expression in PD patients with EDS, the PD cohort was divided according to the presence (n = 5) or absence (n = 7) of EDS, defined using validated cut-off of score >= 10 on the ESS as score >= 10 on the ESS. Results: PD patients with EDS showed significantly increased [11C]rolipram volume of distribution (VT) in the caudate (P = 0.029), hypothalamus (P = 0.013), hippocampus (P = 0.036) and limbic striatum (P = 0.030) compared to patients without EDS. Furthermore, higher ESS scores correlated with increased [11C]rolipram VT in the caudate (r = 0.77; P = 0.003), hypothalamus (r = 0.84; P = 0.001), hippocampus (r = 0.81; P = 0.001) and limbic subdivisions of the striatum (r = 0.80; P = 0.003). Conclusion: Our findings translate into humans preclinical data indicating that EDS is associated with elevated PDE4 in regions regulating sleep. The severity of EDS in PD was associated with elevated PDE4 expression; thus, suggesting a role of PDE4 in the pathophysiology of EDS in PD.
C1 [Wilson, Heather; Pagano, Gennaro; Niccolini, Flavia; Politis, Marios] Kings Coll London, Inst Psychiat Psychol & Neurosci IoPPN, Neurodegenerat Imaging Grp, London, England.
   [Muhlert, Nils] Cardiff Univ, Sch Psychol, Cardiff, S Glam, Wales.
   [Muhlert, Nils] Cardiff Univ, Brain Res Imaging Ctr, Cardiff, S Glam, Wales.
   [Muhlert, Nils] Univ Manchester, Div Neurosci & Expt Psychol, Manchester, Lancs, England.
   [Searle, Graham; Gunn, Roger N.; Rabiner, Eugenii A.] Hammersmith Hosp, Invicro London, London, England.
   [Mehta, Mitul A.; Rabiner, Eugenii A.] Kings Coll London, Inst Psychiat Psychol & Neurosci IoPPN, Dept Neuroimaging, London, England.
   [Gunn, Roger N.] Hammersmith Hosp, Imperial Coll London, Div Brain Sci, London, England.
   [Foltynie, Thomas] UCL, Inst Neurol, Sobell Dept Motor Neurosci, London, England.
C3 University of London; King's College London; Cardiff University; Cardiff University; University of Manchester; Imperial College London; University of London; King's College London; Imperial College London; University of London; University College London
RP Politis, M (corresponding author), Kings Coll London, Inst Psychiat Psychol & Neurosci IoPPN, Maurice Wohl Clin Neurosci Inst, Neurodegenerat Imaging Grp, 125 Coldharbour Lane, London SE5 9NU, England.
EM marios.politis@kcl.ac.uk
FU Edmond J. Safra Foundation; National Institute for Health Research (NIHR)/Wellcome Trust King's Clinical Research Facility; NIHR Biomedical Research Centre and Dementia Unit at South London and Maudsley NHS Foundation Trust and King's College London; Brain Research Trust; UCL's NIHR Biomedical Research Unit; European Union FP-7 scheme; Michael J. Fox Foundation; Parkinson's UK; Lily; Michael J Fox Foundation (MJFF) for Parkinson's research; KCL's NIHR Biomedical Research Unit; CHDI Foundation
CR Adler CH, 2005, NEUROLOGY, V64, PS12, DOI 10.1212/WNL.64.12_suppl_3.S12
   [Anonymous], 2012, PARKINSONISM RELAT D, V0, P0, DOI DOI 10.1016/S1353-8020(11)70174-2
   DaSilva JN, 2002, EUR J NUCL MED MOL I, V29, P1680, DOI 10.1007/s00259-002-0950-y
   DeMarch Z, 2008, NEUROBIOL DIS, V30, P375, DOI 10.1016/j.nbd.2008.02.010
   Frucht S, 1999, NEUROLOGY, V52, P1908, DOI 10.1212/WNL.52.9.1908
   Fujita M, 2005, NEUROIMAGE, V26, P1201, DOI 10.1016/j.neuroimage.2005.03.017
   Giampà C, 2009, EUR J NEUROSCI, V29, P902, DOI 10.1111/j.1460-9568.2009.06649.x
   Gonzales ED, 2016, HUM MOL GENET, V25, P837, DOI 10.1093/hmg/ddv482
   Gottlieb DJ, 2007, BMC MED GENET, V8, P0, DOI 10.1186/1471-2350-8-S1-S9
   Happe S, 2007, J NEUROL, V254, P1037, DOI 10.1007/s00415-006-0483-6
   Hilton J, 2000, NUCL MED BIOL, V27, P627, DOI 10.1016/S0969-8051(00)00125-6
   JOHNS MW, 1991, SLEEP, V14, P540, DOI 10.1093/sleep/14.6.540
   Kato S, 2012, J NEUROL, V259, P318, DOI 10.1007/s00415-011-6187-6
   Knie B, 2011, CNS DRUGS, V25, P203, DOI 10.2165/11539720-000000000-00000
   Lelkes Z, 1998, PHARMACOL BIOCHEM BE, V60, P835, DOI 10.1016/S0091-3057(98)00038-0
   Lipford MC, 2012, SLEEP MED, V13, P1280, DOI 10.1016/j.sleep.2012.08.004
   LOGAN J, 1990, J CEREBR BLOOD F MET, V10, P740, DOI 10.1038/jcbfm.1990.127
   Menniti FS, 2006, NAT REV DRUG DISCOV, V5, P660, DOI 10.1038/nrd2058
   Niccolini F, 2017, NEUROLOGY, V89, P586, DOI 10.1212/WNL.0000000000004201
   Niccolini F, 2015, BRAIN, V138, P3016, DOI 10.1093/brain/awv214
   Nishi A, 2008, J NEUROSCI, V28, P10460, DOI 10.1523/JNEUROSCI.2518-08.2008
   Nishi A, 2010, J PHARMACOL SCI, V114, P6, DOI 10.1254/jphs.10R01FM
   Pagano G, 2016, NEUROLOGY, V87, P2451, DOI 10.1212/WNL.0000000000003396
   Politis M, 2010, NEUROBIOL DIS, V40, P216, DOI 10.1016/j.nbd.2010.05.028
   Rajmohan V, 2007, INDIAN J PSYCHIATRY, V49, P132, DOI 10.4103/0019-5545.33264
   Ramesh V, 2012, J NEUROINFLAMM, V9, P0, DOI 10.1186/1742-2094-9-91
   Saper CB, 2001, TRENDS NEUROSCI, V24, P726, DOI 10.1016/S0166-2236(00)02002-6
   Tan EK, 2003, FUND CLIN PHARMACOL, V17, P117, DOI 10.1046/j.1472-8206.2003.00122.x
   Tonietto M, 2015, J CEREBR BLOOD F MET, V35, P1462, DOI 10.1038/jcbfm.2015.61
   Tziortzi AC, 2014, CEREB CORTEX, V24, P1165, DOI 10.1093/cercor/bhs397
   Tziortzi AC, 2011, NEUROIMAGE, V54, P264, DOI 10.1016/j.neuroimage.2010.06.044
   Vecsey CG, 2009, NATURE, V461, P1122, DOI 10.1038/nature08488
NR 32
TC 9
Z9 9
U1 0
U2 9
PU ELSEVIER SCI LTD
PI OXFORD
PA THE BOULEVARD, LANGFORD LANE, KIDLINGTON, OXFORD OX5 1GB, OXON, ENGLAND
SN 1353-8020
EI 1873-5126
J9 PARKINSONISM RELAT D
JI Parkinsonism Relat. Disord.
PD AUG 15
PY 2020
VL 77
IS 
BP 163
EP 169
DI 10.1016/j.parkreldis.2019.02.027
PG 7
WC Clinical Neurology
SC Neurosciences & Neurology
GA OA8FF
UT WOS:000578015000035
PM 30824285
DA 2024-02-03
ER

PT J
AU Tada, S
   Nomoto, M
   Yamanishi, Y
   Miyaue, N
   Ando, R
   Yabe, H
   Nagai, M
AF Tada, Satoshi
   Nomoto, Masahiro
   Yamanishi, Yuki
   Miyaue, Noriyuki
   Ando, Rina
   Yabe, Hayato
   Nagai, Masahiro
TI The marked decrease in cardiac MIBG-uptake correlates with the severity of sleep disturbance in patients with Parkinson's disease
SO SLEEP AND BIOLOGICAL RHYTHMS
LA English
DT Article
DE I-123-FP-CIT SPECT; I-123-MIBG myocardial scintigraphy; Parkinson's disease; Parkinson's Disease Sleep Scale-2 (PDSS-2); Sleep disturbances
ID heart-rate; scintigraphy; dopamine
AB We investigated the relationship between sleep disturbances and I-123-meta-iodobenzylguanidine (MIBG)-uptake during myocardial scintigraphy in patients with Parkinson's disease (PD). We studied consecutive PD patients who underwent MIBG scintigraphy at our institution. Collected data included Hoehn and Yahr (HY) stage, the heart/mediastinum (H/M) ratio of MIBG scintigraphy, Epworth Sleepiness Scale score, PD Sleep Scale (PDSS)-2 score (total PDSS-2 score and its three subscales: motor problems at night, PD symptoms at night, and disturbed sleep), levodopa daily dose, total levodopa-equivalent daily dose (LEDD), and LEDD of dopamine agonists. We determined the specific binding ratio (SBR) in patients who underwent DaTSPECT to examine the relationship between each sleep disturbance scale and SPECT changes and the other evaluated items. We examined 31 patients with PD. There was a significant negative correlation between the H/M ratio and the score for disturbed sleep. The more the decreased the cardiac MIBG uptake, the higher the score for disturbed sleep (p = 0.040). There was no correlation between the H/M ratio and other sleep scales. The HY stage correlated with the score for PD symptoms at night (p = 0.0244), but not with other sleep scales. Twenty-one patients were evaluated by DaTSPECT; there was no correlation between SBR and any other scores used to evaluate sleep disturbances. The score for disturbed sleep on the PDSS-2 is mainly related insomnia symptoms. Thus, MIBG myocardial scintigraphy detects the severity of sleep disturbance in PD patients.
C1 [Tada, Satoshi; Nomoto, Masahiro; Yamanishi, Yuki; Miyaue, Noriyuki; Ando, Rina; Yabe, Hayato; Nagai, Masahiro] Ehime Univ, Dept Neurol & Clin Pharmacol, Grad Sch Med, Toon, Ehime 7910295, Japan.
C3 Ehime University
RP Nagai, M (corresponding author), Ehime Univ, Dept Neurol & Clin Pharmacol, Grad Sch Med, Toon, Ehime 7910295, Japan.
EM mnagai@m.ehime-u.ac.jp
CR Amara AW, 2018, CLIN THER, V40, P8, DOI 10.1016/j.clinthera.2017.11.004
   Freeman AAH, 2015, DISORDERS SLEEP CIRC, V0, P19
   Högl B, 2010, MOVEMENT DISORD, V25, P2704, DOI 10.1002/mds.23190
   Iijima M, 2010, MOVEMENT DISORD, V25, P1143, DOI 10.1002/mds.23001
   KAFKA M S, 1986, CHRONOBIOLOGY INTERNATIONAL, V3, P101, DOI 10.3109/07420528609066354
   Kakuda K, 2019, SCI REP-UK, V9, P0, DOI 10.1038/s41598-019-42399-0
   Lee HJ, 2014, NAT REV NEUROL, V10, P92, DOI 10.1038/nrneurol.2013.275
   Majbour NK, 2016, MOL NEURODEGENER, V11, P0, DOI 10.1186/s13024-016-0072-9
   Matsubara T, 2018, EUR NEUROL, V80, P193, DOI 10.1159/000495797
   Menza M, 2010, MOVEMENT DISORD, V25, P1708, DOI 10.1002/mds.23168
   Nomura Takashi, 2014, RINSHO SHINKEIGAKU, V54, P987, DOI 10.5692/clinicalneurol.54.987
   Oka H, 2010, J NEUROL, V257, P969, DOI 10.1007/s00415-009-5447-1
   Okamura H, 2007, COLD SPRING HARB SYM, V72, P551, DOI 10.1101/sqb.2007.72.033
   Orimo S, 2012, PARKINSONISM RELAT D, V18, P494, DOI 10.1016/j.parkreldis.2012.01.009
   Ozawa Tetsutaro, 2002, NO TO SHINKEI, V54, P111
   Pfeffer M, 2018, INT J MOL SCI, V19, P0, DOI 10.3390/ijms19061651
   Postuma RB, 2015, MOVEMENT DISORD, V30, P1591, DOI 10.1002/mds.26424
   Sawada H, 2009, EUR J NEUROL, V16, P174, DOI 10.1111/j.1468-1331.2008.02372.x
   Shen Y, 2018, CHINESE MED J-PEKING, V131, P974, DOI 10.4103/0366-6999.229889
   Sheng P, 2013, PLOS ONE, V8, P0, DOI 10.1371/journal.pone.0081802
   Shibata M, 2009, J NEUROL SCI, V276, P79, DOI 10.1016/j.jns.2008.09.005
   Sleipness EP, 2007, BRAIN RES, V1129, P34, DOI 10.1016/j.brainres.2006.10.063
   Spiegelhalder K, 2011, J SLEEP RES, V20, P137, DOI 10.1111/j.1365-2869.2010.00863.x
   Suzuki K, 2007, MOVEMENT DISORD, V22, P1245, DOI 10.1002/mds.21257
   Suzuki K, 2015, CURR NEUROL NEUROSCI, V15, P0, DOI 10.1007/s11910-015-0525-5
   Suzuki K, 2012, J NEUROL SCI, V318, P76, DOI 10.1016/j.jns.2012.03.022
   Takahashi M, 2015, J NEUROL NEUROSUR PS, V86, P939, DOI 10.1136/jnnp-2015-310686
   Tokuda T, 2010, NEUROLOGY, V75, P1766, DOI 10.1212/WNL.0b013e3181fd613b
   Tsai HJ, 2015, PSYCHIAT RES, V230, P892, DOI 10.1016/j.psychres.2015.11.030
   Ukraintseva Yu. V., 2016, HUMAN PHYSIOLOGY, V42, P444, DOI 10.1134/S0362119716040137
NR 30
TC 0
Z9 0
U1 0
U2 1
PU SPRINGER JAPAN KK
PI TOKYO
PA SHIROYAMA TRUST TOWER 5F, 4-3-1 TORANOMON, MINATO-KU, TOKYO, 105-6005, JAPAN
SN 1446-9235
EI 1479-8425
J9 SLEEP BIOL RHYTHMS
JI Sleep Biol. Rhythms
PD APR 15
PY 2020
VL 18
IS 2
BP 131
EP 136
DI 10.1007/s41105-020-00253-1
PG 6
WC Clinical Neurology; Neurosciences
SC Neurosciences & Neurology
GA KX6CK
UT WOS:000521966900007
DA 2024-02-03
ER

PT J
AU Liu, Y
   Zhang, LN
   Chen, WR
   Ling, YT
   Xu, M
   Li, YS
   Yang, C
   Liu, JL
   Chen, L
   Jiang, N
AF Liu, Yi
   Zhang, Linan
   Chen, Wanru
   Ling, Yuting
   Xu, Miao
   Li, Yunsheng
   Yang, Chao
   Liu, Jinlong
   Chen, Ling
   Jiang, Nan
TI Subthalamic nucleus deep brain stimulation improves sleep in Parkinson's disease patients: a retrospective study and a meta-analysis
SO SLEEP MEDICINE
LA English
DT Article
DE Parkinson's disease; STN; DBS; PDSS; Sleep quality; Meta-analysis
ID nonmotor symptoms; architecture; quality; trial; 1st; pd
AB Background: Most Parkinson's patients suffered from sleep problems. There is increasing evidence that Subthalamic Nucleus Deep Brain Stimulation (STN-DBS) has a positive effect on several sleep parameters, improving overall sleep quality in patients with PD. However, the results are controversial. Methods: We performed a retrospective study and meta-analysis to assess the Parkinson's disease sleep scale (PDSS) in Parkinson's patients. Results: We reviewed our data of patients who underwent STN-DBS, and then extracted five other trials to perform a meta-analysis. The pooled results showed an advantage on post-operative PDSS in both our medical center and pooled results (MD = 20.41, 95% CI = [13.03, 27.79], I-2 = 61%, P < 0.001). There was a significant difference in Unified Parkinson's Disease Rating Scale (UPDRS)-III score between pre and postoperation (MD = -12.59, 95% CI = [-14.70, -10.49], I-2 = 90%, P < 0.001). What's more, Parkinsonian medication was significantly lower in the post-operative groups after DBS (MD = -314.71, 95% CI = [-468.13, -161.28], I-2 = 53%, P < 0.001). Conclusion: In the retrospective study and meta-analysis of 6 trials, we found that DBS can significantly increase sleep quality. Furthermore, motor function improved and Parkinsonian medication was significantly decreased postoperatively. The sample size was enough and no further investigations would change the conclusion. (C) 2020 Elsevier B.V. All rights reserved.
C1 [Liu, Yi; Zhang, Linan; Ling, Yuting; Xu, Miao; Li, Yunsheng; Jiang, Nan] Sun Yat Sen Univ, Affiliated Hosp 1, Dept Anesthesiol, 58 Second Zhongshan Rd, Guangzhou, Guangdong, Peoples R China.
   [Chen, Wanru; Chen, Ling] Sun Yat Sen Univ, Affiliated Hosp 1, Dept Neurol, Guangzhou, Peoples R China.
   [Yang, Chao; Liu, Jinlong] Sun Yat Sen Univ, Affiliated Hosp 1, Dept Neurosurg, Guangzhou, Peoples R China.
C3 Sun Yat Sen University; Sun Yat Sen University; Sun Yat Sen University
RP Jiang, N (corresponding author), Sun Yat Sen Univ, Affiliated Hosp 1, Dept Anesthesiol, 58 Second Zhongshan Rd, Guangzhou, Guangdong, Peoples R China.
EM njiang_sysu@126.com
CR Albers JA, 2017, SLEEP MED, V35, P41, DOI 10.1016/j.sleep.2017.03.026
   Arnulf I, 2000, NEUROLOGY, V55, P1732, DOI 10.1212/WNL.55.11.1732
   Artusi CA, 2019, JAMA NETW OPEN, V2, P0, DOI 10.1001/jamanetworkopen.2018.7800
   Barone P, 2017, INT REV NEUROBIOL, V133, P499, DOI 10.1016/bs.irn.2017.05.023
   Breen David P, 2015, OPEN NEUROL J, V9, P70, DOI 10.2174/1874205X01509010070
   Carmona-Torre F, 2013, NEW ENGL J MED, V368, P2037, DOI 10.1056/NEJMoa1205158
   Chahine LM, 2011, PARKINSONISM RELAT D, V17, P208, DOI 10.1016/j.parkreldis.2010.11.017
   Chaudhuri KR, 2006, MOVEMENT DISORD, V21, P916, DOI 10.1002/mds.20844
   Chaudhuri KR, 2002, J NEUROL NEUROSUR PS, V73, P629, DOI 10.1136/jnnp.73.6.629
   Chen Jie, 2011, ZHONGHUA YI XUE ZA ZHI, V91, P291
   Cicolin A, 2004, SLEEP MED, V5, P207, DOI 10.1016/j.sleep.2003.10.010
   Eugster L, 2016, PARKINSONISM RELAT D, V32, P12, DOI 10.1016/j.parkreldis.2016.08.006
   Hjort N, 2004, MOVEMENT DISORD, V19, P196, DOI 10.1002/mds.10639
   Iranzo A, 2002, J NEUROL NEUROSUR PS, V72, P661, DOI 10.1136/jnnp.72.5.661
   Jiang LL, 2015, CHINESE MED J-PEKING, V128, P2433, DOI 10.4103/0366-6999.164925
   Kharkar S, 2018, NPJ PARKINSON DIS, V4, P0, DOI 10.1038/s41531-018-0053-5
   KISH SJ, 1988, NEW ENGL J MED, V318, P876, DOI 10.1056/NEJM198804073181402
   Kleiner-Fisman G, 2006, MOVEMENT DISORD, V21, PS290, DOI 10.1002/mds.20962
   Lang AE, 1998, NEW ENGL J MED, V339, P1044, DOI 10.1056/NEJM199810083391506
   Lyons KE, 2006, J NEUROSURG, V104, P502, DOI 10.3171/jns.2006.104.4.502
   Mansouri A, 2018, J NEUROSURG, V128, P1199, DOI 10.3171/2016.11.JNS16715
   Mao ZQ, 2019, FRONT AGING NEUROSCI, V11, P0, DOI 10.3389/fnagi.2019.00023
   Merlino G, 2014, SLEEP MED, V15, P637, DOI 10.1016/j.sleep.2013.12.016
   Nishida N, 2011, MOVEMENT DISORD, V26, P2418, DOI 10.1002/mds.23862
   Odekerken VJJ, 2013, LANCET NEUROL, V12, P37, DOI 10.1016/S1474-4422(12)70264-8
   Okun MS, 2007, GERIATRICS, V62, P18
   Okun MS, 2012, NEW ENGL J MED, V367, P1529, DOI 10.1056/NEJMct1208070
   Peppe A, 2012, SLEEP, V35, P1637, DOI 10.5665/sleep.2234
   Stern MB, 2013, NEUROLOGY, V80, P225
   Tolleson CM, 2016, NEUROMODULATION, V19, P724, DOI 10.1111/ner.12442
   Vizcarra JA, 2019, J NEUROL, V266, P289, DOI 10.1007/s00415-018-8936-2
   Williams A, 2010, LANCET NEUROL, V9, P581, DOI 10.1016/S1474-4422(10)70093-4
NR 32
TC 5
Z9 5
U1 0
U2 3
PU ELSEVIER
PI AMSTERDAM
PA RADARWEG 29, 1043 NX AMSTERDAM, NETHERLANDS
SN 1389-9457
EI 1878-5506
J9 SLEEP MED
JI Sleep Med.
PD OCT 15
PY 2020
VL 74
IS 
BP 301
EP 306
DI 10.1016/j.sleep.2020.07.042
PG 6
WC Clinical Neurology
SC Neurosciences & Neurology
GA NZ5GD
UT WOS:000577126500045
PM 32882663
DA 2024-02-03
ER

PT J
AU Zhang, Y
   Ren, R
   Sanford, LD
   Yang, LH
   Zhou, JY
   Tan, L
   Li, TM
   Zhang, JH
   Wing, YK
   Shi, J
   Lu, L
   Tang, XD
AF Zhang, Ye
   Ren, Rong
   Sanford, Larry D.
   Yang, Linghui
   Zhou, Junying
   Tan, Lu
   Li, Taomei
   Zhang, Jihui
   Wing, Yun-Kwok
   Shi, Jie
   Lu, Lin
   Tang, Xiangdong
TI Sleep in Parkinson's disease: A systematic review and meta-analysis of polysomnographic findings
SO SLEEP MEDICINE REVIEWS
LA English
DT Review
DE Parkinson's disease; Polysomnography; Meta-analysis
ID excessive daytime sleepiness; quality-of-life; periodic limb movements; slow-wave sleep; behavior disorder; rem-sleep; nonmotor symptoms; gender-differences; sex-differences; leg movements
AB Polysomnographic studies have been conducted to explore sleep changes in Parkinson's disease (PD), but the relationships between sleep disturbances and PD are imperfectly understood. We conducted a systematic review of the literature exploring polysomnographic differences between PD patients and controls in EMBASE, MEDLINE, All EBM databases, CINAHL, and PsycIFNO. 67 studies were identified for systematic review, 63 of which were used for meta-analysis. Meta-analyses revealed significant reductions in total sleep time, sleep efficiency, N2 percentage, slow wave sleep, rapid eye movement sleep (REM) percentage, and increases in wake time after sleep onset, N1 percentage, REM latency, apnea hypopnea index, and periodic limb movement index in PD patients compared with controls. There were no remarkable differences in sleep continuity or sleep architecture between PD patients with and without REM sleep behavior disorder (RBD). Our study suggests that PD patients have poor sleep quality and quantity. Sex, age, disease duration, presence of RBD, medication status, cognitive impairment, and adaptation night are factors that contributed to heterogeneity between studies. (C) 2020 Elsevier Ltd. All rights reserved.
C1 [Zhang, Ye; Ren, Rong; Yang, Linghui; Zhou, Junying; Tan, Lu; Li, Taomei; Tang, Xiangdong] Sichuan Univ, Dept Resp & Crit Care Med, State Key Lab Biotherapy,Sleep Med Ctr, West China Hosp,Mental Hlth Ctr,Translat Neurosci, Dian Xin Nan Jie 28, Chengdu 610041, Peoples R China.
   [Sanford, Larry D.] Eastern Virginia Med Sch, Ctr Integrat Neurosci & Inflammatory Dis, Dept Pathol & Anat, Sleep Res Lab, Box 1980, Norfolk, VA 23507 USA.
   [Zhang, Jihui; Wing, Yun-Kwok] Chinese Univ Hong Kong, Fac Med, Dept Psychiat, Hong Kong, Peoples R China.
   [Shi, Jie; Lu, Lin] Peking Univ, Hosp 6, Natl Inst Drug Dependence, Beijing 100191, Peoples R China.
C3 Sichuan University; Eastern Virginia Medical School; Chinese University of Hong Kong; Peking University
RP Tang, XD (corresponding author), Sichuan Univ, Dept Resp & Crit Care Med, State Key Lab Biotherapy,Sleep Med Ctr, West China Hosp,Mental Hlth Ctr,Translat Neurosci, Dian Xin Nan Jie 28, Chengdu 610041, Peoples R China.; Sanford, LD (corresponding author), Eastern Virginia Med Sch, Ctr Integrat Neurosci & Inflammatory Dis, Dept Pathol & Anat, Sleep Res Lab, Box 1980, Norfolk, VA 23507 USA.
EM SanforLD@evms.edu; 2372564613@qq.com
FU National Natural Science Foundation of China [81900087, 81530002, 81629002, 81800093]
CR Amato N, 2018, ANN NEUROL, V84, P905, DOI 10.1002/ana.25360
   [Anonymous], 2017, SLEEP, V0, P0, DOI DOI 10.1093/sleep/zsw032
   [Anonymous], 2009, INT STAT REV, V0, P0
   [Anonymous], 2012, APP E METH CHECKL CA, V0, P0
   Antczak JM, 2013, PHARMACOL REP, V65, P614, DOI 10.1016/S1734-1140(13)71038-7
   APPS MCP, 1985, J NEUROL NEUROSUR PS, V48, P1240, DOI 10.1136/jnnp.48.12.1240
   Arnaldi D, 2017, SLEEP MED REV, V36, P82, DOI 10.1016/j.smrv.2016.11.002
   Arnaldi D, 2016, J CLIN SLEEP MED, V12, P839, DOI 10.5664/jcsm.5882
   Arnulf I, 2015, SLEEP, V38, P1529, DOI 10.5665/sleep.5040
   Bargiotas P, 2019, J NEUROL NEUROSUR PS, V90, P1310, DOI 10.1136/jnnp-2019-320858
   Barut BO, 2015, J CLIN SLEEP MED, V11, P655, DOI 10.5664/jcsm.4778
   Benninger DH, 2010, MOVEMENT DISORD, V25, P1597, DOI 10.1002/mds.23121
   Berardelli A, 2013, EUR J NEUROL, V20, P16, DOI 10.1111/ene.12022
   Bolitho SJ, 2014, SLEEP MED, V15, P342, DOI 10.1016/j.sleep.2013.10.016
   Boulos MI, 2019, LANCET RESP MED, V7, P533, DOI 10.1016/S2213-2600(19)30057-8
   Breen DP, 2014, JAMA NEUROL, V71, P589, DOI 10.1001/jamaneurol.2014.65
   Brunner H, 2002, MOVEMENT DISORD, V17, P928, DOI 10.1002/mds.10242
   Bugalho P, 2018, CLIN AUTON RES, V28, P557, DOI 10.1007/s10286-018-0557-4
   Busková J, 2011, J NEUROL, V258, P2254, DOI 10.1007/s00415-011-6109-7
   Caporro M, 2012, CLIN NEUROPHYSIOL, V123, P303, DOI 10.1016/j.clinph.2011.06.018
   Caviness JN, 2015, J PARKINSON DIS, V5, P117, DOI 10.3233/JPD-140480
   Cesari M, 2018, SLEEP, V41, P0, DOI 10.1093/sleep/zsy133
   Chahine LM, 2017, SLEEP MED REV, V35, P33, DOI 10.1016/j.smrv.2016.08.001
   Chang CW, 2019, FRONT NEUROL, V10, P0, DOI 10.3389/fneur.2019.00340
   Chaudhuri KR, 2009, LANCET NEUROL, V8, P464, DOI 10.1016/S1474-4422(09)70068-7
   Chaudhuri KR, 2006, LANCET NEUROL, V5, P235, DOI 10.1016/S1474-4422(06)70373-8
   Chauhan AK, 2019, SLEEP MED, V63, P29, DOI 10.1016/j.sleep.2019.04.019
   Chou KL, 2010, MOVEMENT DISORD, V25, P2501, DOI 10.1002/mds.23362
   Christensen JAE, 2015, FRONT HUM NEUROSCI, V9, P0, DOI 10.3389/fnhum.2015.00233
   Christensen JAE, 2014, CLIN NEUROPHYSIOL, V125, P512, DOI 10.1016/j.clinph.2013.08.013
   Christensen JAE, 2016, CLIN NEUROPHYSIOL, V127, P537, DOI 10.1016/j.clinph.2015.03.006
   COOPER R, 2011, PLOS ONE, V0006, P0
   Covassin N, 2012, J NEUROL SCI, V316, P131, DOI 10.1016/j.jns.2012.01.004
   Cui TY, 2019, METALS-BASEL, V9, P0, DOI 10.3390/met9010003
   da Silva FP, 2014, SLEEP MED REV, V18, P173, DOI 10.1016/j.smrv.2013.04.005
   Dahodwala N, 2016, JOGNN-J OBST GYN NEO, V45, P749, DOI 10.1016/j.jogn.2016.05.002
   Dauvilliers Y, 2015, SLEEP MED REV, V22, P47, DOI 10.1016/j.smrv.2014.10.006
   De Cock VC, 2007, BRAIN, V130, P450, DOI 10.1093/brain/awl363
   de la Fuente-Fernández R, 2011, ANN NEUROL, V69, P803, DOI 10.1002/ana.22284
   De Pablo-Fernandez E, 2019, JAMA NEUROL, V76, P470, DOI 10.1001/jamaneurol.2018.4377
   Diederich NJ, 2009, ACTA NEUROL SCAND, V120, P308, DOI 10.1111/j.1600-0404.2009.01167.x
   Diederich NJ, 2013, MOVEMENT DISORD, V28, P1443, DOI 10.1002/mds.25520
   Egger M, 1997, BMJ-BRIT MED J, V315, P629, DOI 10.1136/bmj.315.7109.629
   Ehrminger M, 2015, MOVEMENT DISORD, V30, P1839, DOI 10.1002/mds.26412
   González-Naranjo JE, 2019, BEHAV SCI-BASEL, V9, P0, DOI 10.3390/bs9010006
   Fabbrini G, 2003, NEUROL SCI, V24, P178, DOI 10.1007/s10072-003-0118-y
   Fereshtehnejad SM, 2015, JAMA NEUROL, V72, P863, DOI 10.1001/jamaneurol.2015.0703
   FERINISTRAMBI L, 1992, GERONTOLOGY, V38, P92
   Ferreira T, 2014, ANN INDIAN ACAD NEUR, V17, P416, DOI 10.4103/0972-2327.144016
   Ferri R, 2012, SLEEP MED, V13, P707, DOI 10.1016/j.sleep.2012.01.003
   Fifel K, 2016, SLEEP MED REV, V25, P95, DOI 10.1016/j.smrv.2015.02.005
   Figorilli M, 2017, SLEEP, V40, P0, DOI 10.1093/sleep/zsw060
   Findley L, 2002, MOVEMENT DISORD, V17, P60
   Findley L, 2003, MOVEMENT DISORD, V18, P1139, DOI 10.1002/mds.10507
   Fronczek R, 2008, BRAIN, V131, P0, DOI 10.1093/brain/awm222
   Fyfe Ian, 2016, NAT REV NEUROL, V12, P3, DOI 10.1038/nrneurol.2015.232
   Gagnon JF, 2004, NEUROLOGY, V62, P401, DOI 10.1212/01.WNL.0000106460.34682.E9
   Galbiati A, 2019, SLEEP MED REV, V43, P37, DOI 10.1016/j.smrv.2018.09.008
   Gan-Or Z, 2018, SLEEP MED REV, V41, P101, DOI 10.1016/j.smrv.2018.01.006
   Garcia-Borreguero D, 2003, SLEEP MED REV, V7, P115, DOI 10.1053/smrv.2002.0229
   García-Lorenzo D, 2013, BRAIN, V136, P2120, DOI 10.1093/brain/awt152
   Gaudreault PO, 2013, PARKINSONISM RELAT D, V19, P212, DOI 10.1016/j.parkreldis.2012.10.006
   Gong Y, 2014, SLEEP MED, V15, P647, DOI 10.1016/j.sleep.2013.12.021
   Haba-Rubio J, 2018, SLEEP MED, V41, P45, DOI 10.1016/j.sleep.2017.09.014
   Hagell P, 2002, MOVEMENT DISORD, V17, P1213, DOI 10.1002/mds.10262
   Happe S, 2005, J NEUROL, V252, P936, DOI 10.1007/s00415-005-0785-0
   Happe S, 2004, J NEUROL, V251, P1465, DOI 10.1007/s00415-004-0564-3
   Happe S, 2003, J NEUROL, V250, P83, DOI 10.1007/s00415-003-0957-8
   Högl B, 2017, MOVEMENT DISORD, V32, P669, DOI 10.1002/mds.26929
   Huang JY, 2018, CHINESE MED J-PEKING, V131, P899, DOI 10.4103/0366-6999.229888
   HUGHES AJ, 1992, J NEUROL NEUROSUR PS, V55, P181, DOI 10.1136/jnnp.55.3.181
   Imbach LL, 2016, CLIN NEUROPHYSIOL, V127, P1403, DOI 10.1016/j.clinph.2015.08.012
   Jiménez B, 2014, MOVEMENT DISORD, V29, P68, DOI 10.1002/mds.25747
   Ju YE, 2017, BRAIN, V140, P2104, DOI 10.1093/brain/awx148
   Klassen BT, 2011, NEUROLOGY, V77, P118, DOI 10.1212/WNL.0b013e318224af8d
   Ko JH, 2014, J CLIN INVEST, V124, P3656, DOI 10.1172/JCI75073
   Ktonas PY, 2009, J NEUROSCI METH, V185, P133, DOI 10.1016/j.jneumeth.2009.09.001
   Kumru H, 2004, ANN NEUROL, V56, P599, DOI 10.1002/ana.20272
   Latreille V, 2016, BRAIN, V139, P1189, DOI 10.1093/brain/aww018
   Latreille V, 2015, NEUROBIOL AGING, V36, P1083, DOI 10.1016/j.neurobiolaging.2014.09.009
   Léger D, 2018, SLEEP MED REV, V41, P113, DOI 10.1016/j.smrv.2018.01.008
   Levy G, 2007, ARCH NEUROL-CHICAGO, V64, P1242, DOI 10.1001/archneur.64.9.1242
   Lima MMS, 2013, SLEEP MED REV, V17, P367, DOI 10.1016/j.smrv.2012.10.006
   Lin CM, 2008, SLEEP MED REV, V12, P481, DOI 10.1016/j.smrv.2007.11.003
   Liu H, 2019, J CLIN NEUROSCI, V59, P254, DOI 10.1016/j.jocn.2018.07.007
   Liu R, 2015, NEUROLOGY, V84, P2107, DOI 10.1212/WNL.0000000000001609
   Louter M, 2014, BMC NEUROL, V14, P0, DOI 10.1186/1471-2377-14-76
   Mahale RR, 2016, J CLIN NEUROSCI, V28, P43, DOI 10.1016/j.jocn.2015.08.046
   Margis R, 2015, CLIN NEUROPHYSIOL, V126, P951, DOI 10.1016/j.clinph.2014.07.034
   Maria B, 2003, RESP MED, V97, P1151, DOI 10.1016/S0954-6111(03)00188-4
   Mariotti P, 2015, SLEEP, V38, P287, DOI 10.5665/sleep.4416
   Martinez-Martin P, 2012, J NEUROL, V259, P1639, DOI 10.1007/s00415-011-6392-3
   Miller IN, 2010, MOVEMENT DISORD, V25, P2695, DOI 10.1002/mds.23388
   Moher D, 2009, PLOS MED, V6, P0, DOI 10.1186/2046-4053-4-1
   Monti JM, 2007, SLEEP MED REV, V11, P113, DOI 10.1016/j.smrv.2006.08.003
   Neikrug AB, 2014, SLEEP MED, V15, P959, DOI 10.1016/j.sleep.2014.04.009
   Niethammer M, 2012, ANN NEUROL, V72, P635, DOI 10.1002/ana.23631
   Pagano G, 2016, NEUROLOGY, V86, P1400, DOI 10.1212/WNL.0000000000002461
   Palma JA, 2013, CLIN NEUROPHYSIOL, V124, P1163, DOI 10.1016/j.clinph.2012.12.042
   Pavon JM, 2010, MATURITAS, V65, P352, DOI 10.1016/j.maturitas.2010.01.001
   Peeraully T, 2012, MOVEMENT DISORD, V27, P1729, DOI 10.1002/mds.25197
   Perez-Lloret S, 2014, JAMA NEUROL, V71, P884, DOI 10.1001/jamaneurol.2014.753
   Piano C, 2017, NEURODEGENER DIS, V17, P330, DOI 10.1159/000480701
   Placidi F, 2008, J NEUROL, V255, P1032, DOI 10.1007/s00415-008-0836-4
   Plomhause L, 2013, SLEEP MED, V14, P1035, DOI 10.1016/j.sleep.2013.04.018
   Pont-Sunyer C, 2015, PLOS ONE, V10, P0, DOI 10.1371/journal.pone.0132368
   Postuma RB, 2010, NEUROLOGY, V74, P239, DOI 10.1212/WNL.0b013e3181ca0166
   Postuma RB, 2016, NAT REV NEUROL, V12, P622, DOI 10.1038/nrneurol.2016.152
   Priano L, 2019, SLEEP MED, V61, P57, DOI 10.1016/j.sleep.2019.03.025
   Pringsheim T, 2014, MOVEMENT DISORD, V29, P1583, DOI 10.1002/mds.25945
   Puligheddu M, 2014, SLEEP MED, V15, P816, DOI 10.1016/j.sleep.2014.03.011
   Pushpanathan ME, 2016, SLEEP MED REV, V26, P21, DOI 10.1016/j.smrv.2015.04.003
   Rabin ML, 2014, MOVEMENT DISORD, V29, P177, DOI 10.1002/mds.25723
   Ratti PL, 2015, PARKINSONISM RELAT D, V21, P1323, DOI 10.1016/j.parkreldis.2015.09.025
   Reijnders JSAM, 2008, MOVEMENT DISORD, V23, P183, DOI 10.1002/mds.21803
   Rye DB, 2006, CURR NEUROL NEUROSCI, V6, P169, DOI 10.1007/s11910-996-0041-8
   Schapira AHV, 2017, NAT REV NEUROSCI, V18, P435, DOI 10.1038/nrn.2017.62
   Schindlbeck KA, 2018, LANCET NEUROL, V17, P629, DOI 10.1016/S1474-4422(18)30169-8
   Schrag A, 2000, J NEUROL NEUROSUR PS, V69, P308, DOI 10.1136/jnnp.69.3.308
   Schroeder LA, 2016, SLEEP, V39, P2133, DOI 10.5665/sleep.6312
   Shi L, 2018, SLEEP MED REV, V40, P4, DOI 10.1016/j.smrv.2017.06.010
   Shpirer I, 2006, MOVEMENT DISORD, V21, P1432, DOI 10.1002/mds.21002
   Shulman Lisa M, 2006, EXPERT REV NEUROTHER, V6, P407
   Sixel-Döring F, 2016, SLEEP, V39, P1737, DOI 10.5665/sleep.6102
   Sixel-Döring F, 2014, SLEEP, V37, P431, DOI 10.5665/sleep.3468
   Sixel-Döring F, 2011, NEUROLOGY, V77, P1048, DOI 10.1212/WNL.0b013e31822e560e
   Sobreira-Neto MA, 2019, SLEEP BIOL RHYTHMS, V17, P113, DOI 10.1007/s41105-018-0189-z
   Sohail S, 2017, MOVEMENT DISORD, V32, P1729, DOI 10.1002/mds.27200
   Solla P, 2012, J NEUROL SCI, V323, P33, DOI 10.1016/j.jns.2012.07.026
   Sorensen GL, 2012, MOVEMENT DISORD, V27, P888, DOI 10.1002/mds.25012
   Stack EL, 2006, MOVEMENT DISORD, V21, P1340, DOI 10.1002/mds.20944
   Staner L, 2010, SLEEP MED REV, V14, P35, DOI 10.1016/j.smrv.2009.09.003
   Stavitsky K, 2010, PARKINSONISM RELAT D, V16, P280, DOI 10.1016/j.parkreldis.2010.02.001
   Stewart J, 2018, EXP BRAIN RES, V236, P655, DOI 10.1007/s00221-017-5163-5
   Szentkirályi A, 2019, SLEEP, V42, P0, DOI 10.1093/sleep/zsy237
   Szewczyk-Krolikowski K, 2014, PARKINSONISM RELAT D, V20, P99, DOI 10.1016/j.parkreldis.2013.09.025
   Terpening Z, 2013, J SLEEP RES, V22, P398, DOI 10.1111/jsr.12028
   Uludag IF, 2016, SLEEP, V39, P847, DOI 10.5665/sleep.5640
   van Gilst MM, 2015, SLEEP, V38, P1567, DOI 10.5665/sleep.5048
   Videnovic A, 2014, JAMA NEUROL, V71, P463, DOI 10.1001/jamaneurol.2013.6239
   Wailke S, 2011, EUR J NEUROL, V18, P590, DOI 10.1111/j.1468-1331.2010.03213.x
   Wei H, 2019, CURR NEUROVASC RES, V16, P310, DOI 10.2174/1567202616666191009102112
   Wetter TC, 2001, MOVEMENT DISORD, V16, P928, DOI 10.1002/mds.1163
   Wetter TC, 2000, SLEEP, V23, P361
   Wienecke M, 2012, J SLEEP RES, V21, P710, DOI 10.1111/j.1365-2869.2012.01027.x
   Yong MH, 2011, PLOS ONE, V6, P0, DOI 10.1371/journal.pone.0022511
   Zhang LY, 2016, SLEEP MED, V20, P110, DOI 10.1016/j.sleep.2015.12.018
   Zhang XN, 2017, NEUROL SCI, V38, P163, DOI 10.1007/s10072-016-2744-1
   Zhong G, 2013, PLOS ONE, V8, P0, DOI 10.1371/journal.pone.0072661
   Zoccolella S, 2011, SLEEP MED REV, V15, P41, DOI 10.1016/j.smrv.2010.02.004
   Zoetmulder M, 2016, J CLIN SLEEP MED, V12, P895, DOI 10.5664/jcsm.5896
NR 154
TC 65
Z9 72
U1 2
U2 29
PU W B SAUNDERS CO LTD
PI LONDON
PA 32 JAMESTOWN RD, LONDON NW1 7BY, ENGLAND
SN 1087-0792
EI 1532-2955
J9 SLEEP MED REV
JI Sleep Med. Rev.
PD JUN 15
PY 2020
VL 51
IS 
BP 
EP 
DI 10.1016/j.smrv.2020.101281
PG 15
WC Clinical Neurology; Neurosciences
SC Neurosciences & Neurology
GA LJ5PP
UT WOS:000530217600009
PM 32135452
DA 2024-02-03
ER

PT J
AU Diederich, NJ
   Sauvageot, N
   Pieri, V
   Hipp, G
   Vaillant, M
AF Diederich, Nico J.
   Sauvageot, Nicolas
   Pieri, Vannina
   Hipp, Geraldine
   Vaillant, Michel
TI The Clinical Non-Motor Connectome in Early Parkinson's Disease
SO JOURNAL OF PARKINSONS DISEASE
LA English
DT Article
DE Parkinson's disease; non-motor symptoms; connectome; compensation
ID sleep behavior disorder; quality-of-life; screening questionnaire; premotor
AB Background: Non-motor symptoms (NMS) of various anatomical origins are seen in early stage idiopathic Parkinson's disease (IPD). Objective: To analyse when and how NMS are linked together at this stage of the disease. Methods: Prospective study recruiting 64 IPD patients with <= 3 years of disease duration and 71 age-matched healthy controls (HC). NMS were clustered in 7 non-motor domains (NMD): general cognition, executive function, visuospatial function, autonomic function, olfaction, mood, and sleep. Correlation coefficients >= vertical bar 0.3 vertical bar were considered as significant. Bootstrapped correlation coefficients between the scores were generated in both groups. Fourteen IPD patients and 19 HC were available for a follow-up study two years later. Results: The mean age of both groups was similar. 58% of IPD patients and 37% of HC were male (p = 0.01). At baseline IPD patients performed less well than HC on all NMD (p value between 0.0001 and 0.02). Out of 91 possible correlations between NMD, 21 were significant in IPD patients and 14 in HC at the level of >= vertical bar 0.3 vertical bar. The mean correlation level was higher in IPD patients than in HC, as evidenced by the higher box plot of correlation coefficients. Visuospatial scores at baseline were predictive of the motor deterioration at the follow-up exam. Conclusion: At early IPD stage various NMS are linked together, although not connected by anatomical networks. Such a clinical NMD connectome suggests almost synchronous disease initiation at different sites as also supported by fMRI findings. Alternatively, there may be compensation-driven interconnectivity of NMD.
C1 [Diederich, Nico J.; Pieri, Vannina] Ctr Hosp Luxembourg, Dept Neurol, 4 Rue Barbie, L-1210 Luxembourg, Luxembourg.
   [Sauvageot, Nicolas; Vaillant, Michel] Luxembourg Inst Hlth, Competence Ctr Methodol & Stat, Strassen, Luxembourg.
   [Hipp, Geraldine] Univ Luxembourg, Luxembourg Ctr Syst Biomed, Belvaux, Luxembourg.
   [Hipp, Geraldine] Ctr Dev Sight Skills, Bertrange, Luxembourg.
C3 Luxembourg Hospital Center; Luxembourg Institute of Health; University of Luxembourg
RP Diederich, NJ (corresponding author), Ctr Hosp Luxembourg, Dept Neurol, 4 Rue Barbie, L-1210 Luxembourg, Luxembourg.
EM diederdn@pt.lu; michel.vaillant@lih.lu
FU Fonds National de la Recherche in Luxembourg [FNR/06/04/05]; Luxembourg Parkinson Association in Luxembourg; Foundation Think in Luxembourg; Rotary Luxembourg; Rotary International (Luxembourg); Rotary International (USA)
CR Anders S, 2012, BRAIN, V135, P1128, DOI 10.1093/brain/aws040
   [Anonymous], 2004, ADV CLIN NEUROSCI RE, V0, P0
   Baggio HC, 2015, HUM BRAIN MAPP, V36, P199, DOI 10.1002/hbm.22622
   Bellucci A, 2016, NEUROPATH APPL NEURO, V42, P77, DOI 10.1111/nan.12297
   Comella CL, 1998, NEUROLOGY, V51, P526, DOI 10.1212/WNL.51.2.526
   de Schipper LJ, 2018, FRONT NEUROL, V9, P0, DOI 10.3389/fneur.2018.00419
   Diederich NJ, 2010, MOVEMENT DISORD, V25, P882, DOI 10.1002/mds.22963
   Duncan GW, 2014, MOVEMENT DISORD, V29, P195, DOI 10.1002/mds.25664
   Efron B, 1997, J AM STAT ASSOC, V92, P548, DOI 10.2307/2965703
   Efron B., 1986, STAT SCI, V1, P54, DOI 10.1214/SS/1177013815
   Engelender S, 2017, TRENDS NEUROSCI, V40, P4, DOI 10.1016/j.tins.2016.10.008
   Engels G, 2018, FRONT AGING NEUROSCI, V388, P1
   Erro R, 2016, EUR J NEUROL, V23, P1673, DOI 10.1111/ene.13106
   Goldman JG, 2014, CURR OPIN NEUROL, V27, P434, DOI 10.1097/WCO.0000000000000112
   Gregory S, 2017, CURR OPIN NEUROL, V30, P380, DOI 10.1097/WCO.0000000000000469
   Hobson DE, 2002, JAMA-J AM MED ASSOC, V287, P455, DOI 10.1001/jama.287.4.455
   HUGHES AJ, 1992, J NEUROL NEUROSUR PS, V55, P181, DOI 10.1136/jnnp.55.3.181
   Khoo TK, 2013, NEUROLOGY, V80, P276, DOI 10.1212/WNL.0b013e31827deb74
   Kim J, 2017, BRAIN, V140, P2955, DOI 10.1093/brain/awx233
   Nomura T, 2011, SLEEP MED, V12, P711, DOI 10.1016/j.sleep.2011.01.015
   Schrag A, 2015, LANCET NEUROL, V14, P57, DOI 10.1016/S1474-4422(14)70287-X
   Stiasny-Kolster K, 2007, MOVEMENT DISORD, V22, P2386, DOI 10.1002/mds.21740
   Tinaz S, 2017, NEUROIMAGE-CLIN, V13, P395, DOI 10.1016/j.nicl.2016.12.019
   Uchihara T, 2016, ACTA NEUROPATHOL, V131, P49, DOI 10.1007/s00401-015-1485-1
   Van Nuenen BF, 2009, MOV DISORD S2, V24, P703
   Veys L, 2019, ACTA NEUROPATHOL, V137, P379, DOI 10.1007/s00401-018-01956-z
   Warrington E. K., 1991, VISUAL OBJECT SPACE, V0, P0
   Wilson B. A., 1996, BEHAV ASSESSMENT DYS, V0, P0
   Wu T, 2013, PARKINSONISM RELAT D, V19, P158, DOI 10.1016/j.parkreldis.2012.08.011
   Zou H, 2005, J R STAT SOC B, V67, P301, DOI 10.1111/j.1467-9868.2005.00503.x
NR 30
TC 2
Z9 2
U1 0
U2 0
PU IOS PRESS
PI AMSTERDAM
PA NIEUWE HEMWEG 6B, 1013 BG AMSTERDAM, NETHERLANDS
SN 1877-7171
EI 1877-718X
J9 J PARKINSON DIS
JI J. Parkinsons Dis.
PD JUN 15
PY 2020
VL 10
IS 4
BP 1797
EP 1806
DI 10.3233/JPD-202102
PG 10
WC Neurosciences
SC Neurosciences & Neurology
GA OO9WC
UT WOS:000587725300050
PM 32925095
DA 2024-02-03
ER

PT J
AU Jenner, P
   Mori, A
   Kanda, T
AF Jenner, Peter
   Mori, Akihisa
   Kanda, Tomoyuki
TI Can adenosine A<sub>2A</sub> receptor antagonists be used to treat cognitive impairment, depression or excessive sleepiness in Parkinson's disease?
SO PARKINSONISM & RELATED DISORDERS
LA English
DT Article
DE Adenosine A(2A) receptors; Cognition; Depression; Istradefylline; Parkinson's disease; Wakefulness
ID long-term potentiation; social recognition memory; working-memory; nonmotor symptoms; istradefylline kw-6002; caffeine reverses; drug-naive; deficits; dopamine; rats
AB Treatment of non-motor symptoms of Parkinson's disease (PD) is a major unmet need. Targeting adenosine A(2A) receptors may address some of the neuropsychiatric components of non-motor symptoms - notably cognitive impairment, depression and excessive daytime sleepiness. A(2A) receptors are located primarily on the indirect gamma-aminobutyric acid (GABA)-ergic striatal output pathway but are also present to some extent in limbic areas of the brain, particularly the nucleus accumbens. Extensive studies show that adenosine antagonists are effective in reversing cognitive deficits in a range of experimental models related to the early executive and visuo-spatial deficits seen in PD. Similarly, A(2A) receptor antagonists can reverse depressive symptoms in experimental models of PD, including models with high predictive value of effect in humans, and to the same extent as classical antidepressants. Importantly, A(2A) antagonists are effective in models of the motivational symptoms of depression, which may relate to the apathetic/anhedonic expression of depression that can occur in PD. Adenosine and A(2A) receptors play a prominent role in regulating the sleep-wake cycle with arousal attributed to A(2A) receptor antagonism. In rodents, A(2A) receptor antagonists appear to induce arousal in the active part of the daily cycle only, and not during the inactive phase. This was suggested in small clinical studies in PD where A(2A) antagonism improved daytime sleepiness without impairing nocturnal sleep. In conclusion, A(2A) antagonists have potential to affect a range of neuropsychiatric components of PD; this clinical potential requires further investigation in humans.
C1 [Jenner, Peter] Kings Coll London, Inst Pharmaceut Sci, Fac Life Sci & Med, London SE1 1UL, England.
   [Mori, Akihisa; Kanda, Tomoyuki] Kyowa Kirin Co Ltd, Med Affairs Dept, Chiyoda Ku, Tokyo, Japan.
C3 University of London; King's College London; Kyowa Kirin Ltd
RP Jenner, P (corresponding author), Kings Coll London, Inst Pharmaceut Sci, Fac Life Sci & Med, London SE1 1UL, England.
EM peter.jenner@kcl.ac.uk
CR Aarsland D, 2017, NAT REV NEUROL, V13, P217, DOI 10.1038/nrneurol.2017.27
   Aarsland D, 2012, NAT REV NEUROL, V8, P35, DOI 10.1038/nrneurol.2011.189
   Aarsland D, 2010, J NEUROL SCI, V289, P18, DOI 10.1016/j.jns.2009.08.034
   Acquas E, 2002, NEUROPSYCHOPHARMACOL, V27, P182, DOI 10.1016/S0893-133X(02)00290-7
   Barone P, 2010, LANCET NEUROL, V9, P573, DOI 10.1016/S1474-4422(10)70106-X
   Batalha VL, 2013, MOL PSYCHIATR, V18, P320, DOI 10.1038/mp.2012.8
   Borea PA, 2018, PHYSIOL REV, V98, P1591, DOI 10.1152/physrev.00049.2017
   Braak H, 2006, MOVEMENT DISORD, V21, P2042, DOI 10.1002/mds.21065
   BROZOSKI TJ, 1979, SCIENCE, V205, P929, DOI 10.1126/science.112679
   Butala A, 2019, HAND CLINIC, V165, P83, DOI 10.1016/B978-0-444-64012-3.00007-1
   Chamberlain SEL, 2013, J NEUROSCI, V33, P9536, DOI 10.1523/JNEUROSCI.0034-13.2013
   Chaudhuri KR, 2009, LANCET NEUROL, V8, P464, DOI 10.1016/S1474-4422(09)70068-7
   Chen JF, 2014, INT REV NEUROBIOL, V119, P257, DOI 10.1016/B978-0-12-801022-8.00012-X
   Chen JF, 2013, NAT REV DRUG DISCOV, V12, P265, DOI 10.1038/nrd3955
   Clinton SM, 2006, PSYCHOPHARMACOLOGY, V183, P404, DOI 10.1007/s00213-005-0221-2
   Collins LE, 2012, PHARMACOL BIOCHEM BE, V100, P498, DOI 10.1016/j.pbb.2011.10.015
   Costenla AR, 2011, EUR J NEUROSCI, V34, P12, DOI 10.1111/j.1460-9568.2011.07719.x
   Crema LM, 2013, PHYSIOL BEHAV, V109, P1, DOI 10.1016/j.physbeh.2012.11.001
   DAlcantara P, 2001, NEUROSCIENCE, V107, P455, DOI 10.1016/S0306-4522(01)00372-4
   Decamp E, 2004, EUR J NEUROSCI, V20, P1371, DOI 10.1111/j.1460-9568.2004.03586.x
   Dias RB, 2012, HIPPOCAMPUS, V22, P276, DOI 10.1002/hipo.20894
   Duarte JM, 2019, GLIA, V67, P182, DOI 10.1002/glia.23476
   Dujardin K, 2020, FRONT NEUROSCI-SWITZ, V14, P0, DOI 10.3389/fnins.2020.00025
   El Yacoubi M, 2001, BRIT J PHARMACOL, V134, P68, DOI 10.1038/sj.bjp.0704240
   Faivre E, 2018, FRONT MOL NEUROSCI, V11, P0, DOI 10.3389/fnmol.2018.00235
   Fernandez HH, 2010, PARKINSONISM RELAT D, V16, P16, DOI 10.1016/j.parkreldis.2009.06.008
   Floresco SB, 2006, PSYCHOPHARMACOLOGY, V188, P567, DOI 10.1007/s00213-006-0404-5
   Fontinha BM, 2008, NEUROPHARMACOLOGY, V54, P924, DOI 10.1016/j.neuropharm.2008.01.011
   Gevaerd MS, 2001, BRAIN RES BULL, V55, P101, DOI 10.1016/S0361-9230(01)00501-9
   Giménez-Llort L, 2007, NEUROBIOL LEARN MEM, V87, P42, DOI 10.1016/j.nlm.2006.05.004
   Horita TK, 2013, PSYCHOPHARMACOLOGY, V230, P345, DOI 10.1007/s00213-013-3158-x
   Hu QD, 2016, EXP NEUROL, V283, P213, DOI 10.1016/j.expneurol.2016.05.040
   Huang ZL, 2014, INT REV NEUROBIOL, V119, P349, DOI 10.1016/B978-0-12-801022-8.00014-3
   Huang ZL, 2005, NAT NEUROSCI, V8, P858, DOI 10.1038/nn1491
   Jerónimo-Santos A, 2014, NEUROPHARMACOLOGY, V83, P99, DOI 10.1016/j.neuropharm.2014.04.006
   Kehagia AA, 2013, NEURODEGENER DIS, V11, P79, DOI 10.1159/000341998
   Ko WKD, 2016, NEUROPHARMACOLOGY, V110, P48, DOI 10.1016/j.neuropharm.2016.07.012
   Langston JW, 2006, ANN NEUROL, V59, P591, DOI 10.1002/ana.20834
   Laurent C, 2016, MOL PSYCHIATR, V21, P97, DOI 10.1038/mp.2014.151
   Lazarus M, 2019, FRONT NEUROSCI-SWITZ, V13, P0, DOI 10.3389/fnins.2019.00740
   Lazarus M, 2019, HANDB EXP PHARMACOL, V253, P359, DOI 10.1007/164_2017_36
   Lazarus M, 2011, J NEUROSCI, V31, P10067, DOI 10.1523/JNEUROSCI.6730-10.2011
   Li W, 2015, NEUROBIOL DIS, V79, P70, DOI 10.1016/j.nbd.2015.03.030
   Li ZH, 2018, BIOL PSYCHIAT, V83, P530, DOI 10.1016/j.biopsych.2017.07.017
   Liu YJ, 2019, CNS NEUROSCI THER, V25, P899, DOI 10.1111/cns.13190
   López-Cruz L, 2018, FRONT PHARMACOL, V9, P0, DOI 10.3389/fphar.2018.00526
   Padilla KM, 2018, BRAIN BEHAV, V8, P0, DOI 10.1002/brb3.952
   Martinez-Horta S, 2019, J NEURAL TRANSM, V126, P897, DOI 10.1007/s00702-019-02003-1
   Martinez-Martin P, 2011, MOVEMENT DISORD, V26, P399, DOI 10.1002/mds.23462
   Matos M, 2015, BIOL PSYCHIAT, V78, P763, DOI 10.1016/j.biopsych.2015.02.026
   Matsuura K, 2018, NEUROSCI LETT, V662, P158, DOI 10.1016/j.neulet.2017.10.018
   McCarley RW, 2007, SLEEP MED, V8, P302, DOI 10.1016/j.sleep.2007.03.005
   McDowell K, 2012, NEUROBIOL DIS, V46, P597, DOI 10.1016/j.nbd.2011.12.040
   McKinlay A, 2011, APPL NEUROPSYCHOL, V18, P269, DOI 10.1080/09084282.2011.595453
   Minor TR, 2015, BEHAV BRAIN RES, V286, P184, DOI 10.1016/j.bbr.2015.02.032
   Mizoguchi K, 2009, NEUROSCIENCE, V162, P1192, DOI 10.1016/j.neuroscience.2009.05.023
   Mori A, 2014, INT REV NEUROBIOL, V119, P87, DOI 10.1016/B978-0-12-801022-8.00004-0
   Mori Akihisa, 2003, NEUROLOGY, V61, P0
   Mu J, 2017, FRONT AGING NEUROSCI, V9, P0, DOI 10.3389/fnagi.2017.00301
   Mueller C, 2018, CNS DRUGS, V32, P621, DOI 10.1007/s40263-018-0540-6
   Nagayama H, 2019, J NEUROL SCI, V396, P78, DOI 10.1016/j.jns.2018.11.005
   Nagy A, 2019, J NEURAL TRANSM, V126, P889, DOI 10.1007/s00702-019-02019-7
   Narayanan NS, 2013, REV NEUROSCIENCE, V24, P267, DOI 10.1515/revneuro-2013-0004
   Nunes EJ, 2010, NEUROSCIENCE, V170, P268, DOI 10.1016/j.neuroscience.2010.05.068
   Oishi Y, 2017, NAT COMMUN, V8, P0, DOI 10.1038/s41467-017-00781-4
   Orr AG, 2018, NEUROBIOL DIS, V110, P29, DOI 10.1016/j.nbd.2017.10.014
   Pagnussat N, 2015, BRIT J PHARMACOL, V172, P3831, DOI 10.1111/bph.13180
   Pagonabarraga J, 2012, NEUROBIOL DIS, V46, P590, DOI 10.1016/j.nbd.2012.03.029
   Palmeri R, 2019, J CLIN NEUROSCI, V70, P113, DOI 10.1016/j.jocn.2019.08.058
   Peleli M, 2017, MOL ASPECTS MED, V55, P4, DOI 10.1016/j.mam.2016.12.002
   Pont-Sunyer C, 2015, MOVEMENT DISORD, V30, P229, DOI 10.1002/mds.26077
   Porkka-Heiskanen T, 1997, SCIENCE, V276, P1265, DOI 10.1126/science.276.5316.1265
   Prediger RDS, 2005, BEHAV BRAIN RES, V159, P197, DOI 10.1016/j.bbr.2004.10.017
   Prediger RDS, 2005, BEHAV PHARMACOL, V16, P209, DOI 10.1097/01.fbp.0000166825.62130.9a
   Prediger RDS, 2005, NEUROBIOL AGING, V26, P957, DOI 10.1016/j.neurobiolaging.2004.08.012
   Prediger RDS, 2005, NEUROSCI LETT, V376, P160, DOI 10.1016/j.neulet.2004.11.049
   Randall PA, 2011, PSYCHOPHARMACOLOGY, V216, P173, DOI 10.1007/s00213-011-2198-3
   Rebola N, 2008, NEURON, V57, P121, DOI 10.1016/j.neuron.2007.11.023
   Robbins TW, 2014, MOVEMENT DISORD, V29, P597, DOI 10.1002/mds.25853
   Salamone JD, 2018, PHARMACOL REV, V70, P747, DOI 10.1124/pr.117.015107
   Schapira AHV, 2017, NAT REV NEUROSCI, V18, P509, DOI 10.1038/nrn.2017.91
   Schrag A, 2006, J NEUROL SCI, V248, P151, DOI 10.1016/j.jns.2006.05.030
   Sebastiao AM, 1996, PROG NEUROBIOL, V48, P167, DOI 10.1016/0301-0082(95)00035-6
   Shen WX, 2008, SCIENCE, V321, P848, DOI 10.1126/science.1160575
   Shindou T, 2003, NEUROSCI LETT, V352, P167, DOI 10.1016/j.neulet.2003.08.059
   Soh SE, 2011, PARKINSONISM RELAT D, V17, P1, DOI 10.1016/j.parkreldis.2010.08.012
   Suzuki K, 2017, J NEUROL SCI, V380, P230, DOI 10.1016/j.jns.2017.07.045
   Svenningsson P, 1999, PROG NEUROBIOL, V59, P355, DOI 10.1016/S0301-0082(99)00011-8
   Svenningsson P, 2012, LANCET NEUROL, V11, P697, DOI 10.1016/S1474-4422(12)70152-7
   Tebano MT, 2008, J NEUROCHEM, V104, P279, DOI 10.1111/j.1471-4159.2007.05046.x
   Titova N, 2018, MED J AUSTRALIA, V208, P404, DOI 10.5694/mja17.00993
   Titova N, 2017, INT REV NEUROBIOL, V134, P1257, DOI 10.1016/bs.im.2017.05.015
   Titova N, 2017, J NEURAL TRANSM, V124, P907, DOI 10.1007/s00702-016-1667-6
   Uchida S, 2014, INT REV NEUROBIOL, V119, P169, DOI 10.1016/B978-0-12-801022-8.00008-8
   Urade Yoshihiro, 2003, NEUROLOGY, V61, P0
   van Calker D, 2019, J NEUROCHEM, V151, P11, DOI 10.1111/jnc.14841
   Wang JH, 2006, EXP NEUROL, V199, P438, DOI 10.1016/j.expneurol.2006.01.005
   Wei CJ, 2014, BIOL PSYCHIAT, V75, P855, DOI 10.1016/j.biopsych.2013.05.003
   Wei CJ, 2011, LEARN MEMORY, V18, P459, DOI 10.1101/lm.2136011
   Yamada K, 2014, PSYCHOPHARMACOLOGY, V231, P2839, DOI 10.1007/s00213-014-3454-0
   Yamada K, 2013, PHARMACOL BIOCHEM BE, V114, P23, DOI 10.1016/j.pbb.2013.10.022
   Yu CX, 2009, J NEUROSCI, V29, P15100, DOI 10.1523/JNEUROSCI.4215-09.2009
   Yuan XS, 2017, ELIFE, V6, P0, DOI 10.7554/eLife.29055
   Zis P, 2014, J PARKINSON DIS, V4, P541, DOI 10.3233/JPD-140372
NR 104
TC 17
Z9 17
U1 1
U2 7
PU ELSEVIER SCI LTD
PI OXFORD
PA THE BOULEVARD, LANGFORD LANE, KIDLINGTON, OXFORD OX5 1GB, OXON, ENGLAND
SN 1353-8020
EI 1873-5126
J9 PARKINSONISM RELAT D
JI Parkinsonism Relat. Disord.
PD NOV 15
PY 2020
VL 80
IS 
BP S28
EP S36
DI 10.1016/j.parkreldis.2020.09.022
PG 9
WC Clinical Neurology
SC Neurosciences & Neurology
GA PW1TO
UT WOS:000610459300006
PM 33349577
DA 2024-02-03
ER

PT J
AU Zhang, B
   Cui, C
   Yu, HX
   Li, G
AF Zhang, Bei
   Cui, Can
   Yu, Hongxiang
   Li, Gang
TI Association between <i>ZNF184</i> and symptoms of Parkinson's disease in southern Chinese
SO NEUROLOGICAL SCIENCES
LA English
DT Article
DE Parkinson's disease; ZNF184; Rapid eye movement sleep behavior disorder; Excessive daytime sleepiness
ID mthfr c677t; disorder; risk; gene; identification; metaanalysis; variant
AB Study objectives The aim was to investigate the association between ZNF184 and symptoms of Parkinson's disease (PD) in southern Chinese. Methods A total of 241 PD patients were recruited in this study. All patients were evaluated by Sniffin' Sticks 16 (SS-16), Hamilton anxiety rating scale and Hamilton depression rating scale, 39-item Parkinson's disease Questionnaire (PDQ-39) and MDS-Unified PD Rating Scale (MDS-UPDRS). Symptoms were also recorded. Results There was association of rapid eye movement sleep behavior disorder (RBD) under additive, dominant and overdominant model (p 0.039, additive; p 0.028, dominant; p 0.044, overdominant). We also found the association of excessive daytime sleepiness under the dominant model, the association of urgent urination or urinary incontinence under the recessive model and the association of sensitive to hot under the overdominant model (excessive daytime sleepiness: p 0.032, dominant; p 0.038, dominant; urgent urination or urgent incontinence: p 0.027, recessive; sensitive to hot: p, 0.027, overdominant). Conclusions ZNF184 rs9468199 was associated with the presence of RBD, excessive daytime sleepiness, urgent urination or urgent incontinence and sensitive to hot.
C1 [Zhang, Bei; Cui, Can; Yu, Hongxiang; Li, Gang] Tongji Univ, Sch Med, East Hosp, Dept Neurol, 1800 Yuntai Rd, Shanghai 200123, Peoples R China.
C3 Tongji University
RP Li, G (corresponding author), Tongji Univ, Sch Med, East Hosp, Dept Neurol, 1800 Yuntai Rd, Shanghai 200123, Peoples R China.
EM ligang@tongji.edu.cn
FU National Natural Science Foundation of China [81601010, 81701039]; Young Excellent Talents in Tongji University [22120180604]; Key Disciplines Group Construction Project of Pudong Health Bureau of Shanghai [PWZxq2017-08]; Outstanding Leaders Training Program of Pudong new area health system of Shanghai [PWRl2018-01]
CR Béné R, 2009, ACTA CLIN CROAT, V48, P377
   Ramírez MB, 2017, CURR PROTEIN PEPT SC, V18, P677, DOI 10.2174/1389203717666160311121748
   Chang D, 2017, NAT GENET, V49, P1511, DOI 10.1038/ng.3955
   Chen W, 2012, J NEUROL SCI, V316, P47, DOI 10.1016/j.jns.2012.01.033
   Gaig C, 2014, PLOS ONE, V9, P0, DOI 10.1371/journal.pone.0108982
   García S, 2017, NEUROENDOCRINOL LETT, V38, P257
   Goetz CG, 2007, MOVEMENT DISORD, V22, P41, DOI 10.1002/mds.21198
   Goldwurm S, 1997, GENOMICS, V40, P486, DOI 10.1006/geno.1996.4583
   Hashida H, 1998, GENOMICS, V54, P50, DOI 10.1006/geno.1998.5516
   Kalia LV, 2015, LANCET, V386, P896, DOI 10.1016/S0140-6736(14)61393-3
   Koros C, 2017, INT REV NEUROBIOL, V132, P197, DOI 10.1016/bs.irn.2017.01.009
   Li G, 2018, FRONT AGING NEUROSCI, V10, P0, DOI 10.3389/fnagi.2018.00402
   Liao Q, 2014, ACTA NEUROL SCAND, V130, Pe30, DOI 10.1111/ane.12245
   Liu LJ, 2018, NEUROSCI LETT, V662, P339, DOI 10.1016/j.neulet.2017.10.060
   Mandaviya PR, 2017, PLOS ONE, V12, P0, DOI 10.1371/journal.pone.0182472
   Postuma RB, 2015, MOVEMENT DISORD, V30, P1591, DOI 10.1002/mds.26424
   Shen SS, 2014, SLEEP MED, V15, P952, DOI 10.1016/j.sleep.2014.03.020
   Siddiqui IJ, 2016, SCI REP-UK, V6, P0, DOI 10.1038/srep24475
   Vallelunga A, 2014, NEUROL SCI, V35, P73, DOI 10.1007/s10072-013-1545-z
   Yuan LM, 2016, NEUROSCI LETT, V616, P26, DOI 10.1016/j.neulet.2016.01.031
   Zahra C, 2016, BMC MED GENET, V17, P0, DOI 10.1186/s12881-016-0327-x
NR 21
TC 5
Z9 7
U1 0
U2 9
PU SPRINGER-VERLAG ITALIA SRL
PI MILAN
PA VIA DECEMBRIO, 28, MILAN, 20137, ITALY
SN 1590-1874
EI 1590-3478
[truncated: 535,739 more chars]
