# Supplementary material for: A bibliometric and visual analysis of Parkinson’s disease sleep disorders: articles from 2008 to 2023
Source: Front Psychiatry. 2024 Oct 17;15:1468568. doi: 10.3389/fpsyt.2024.1468568 (PMC11551719; doi:10.3389/fpsyt.2024.1468568)
Supplement: Supplementary file 1 [file DataSheet1.zip › download2021u127.txt]

PT J
AU Jones, J
   Nielson, SA
   Trout, J
   Swenson, M
   Reiley, J
   Tanner, J
   Bowers, D
   Kay, DB
AF Jones, Jolynn
   Nielson, Spencer A.
   Trout, Jonathan
   Swenson, Mckaella
   Reiley, Joseph
   Tanner, Jared
   Bowers, Dawn
   Kay, Daniel B.
TI A Validation Study of PROMIS Sleep Disturbance (PROMIS-SD) and Sleep Related Impairment (PROMIS-SRI) Item Banks in Individuals with Idiopathic Parkinson's Disease and Matched Controls
SO JOURNAL OF PARKINSONS DISEASE
LA English
DT Article
DE Parkinson's disease; sleep; validation study; patient-reported outcome measures
ID quality-of-life; psychometric property; symptoms; scale; index; insomnia; validity
AB Background: Parkinson's disease (PD) is associated with sleep disturbance (SD) and sleep-related impairment (SRI). Validation of self-report measures of these problems is needed in PD. The Patient-Reported Outcomes Measurement Information System (PROMIS) includes tools that assess these problems (PROMIS-SD and PROMIS-SRI, respectively). Objective: This study aimed to further validate these measures in individuals with PD and matched controls. Methods: Individuals with early-stage PD (n = 50) and matched controls (n = 48) completed measures of SD including the PROMIS-SD, Pittsburgh Sleep Quality Index (PSQI), and Insomnia Severity Index (ISI). They also completed measures of daytime impairment including the PROMIS-SRI, Epworth Sleepiness Scale, State-Trait Anxiety Inventory, Beck Depression Inventory 2nd edition, and Parkinson's Disease Questionnaire-39. Internal consistency for the PROMIS measures were assessed using Cronbach's alpha coefficient and item-total correlations in the total sample. Convergent and divergent validity of the PROMIS item banks were assessed using Spearman correlations. Results: The PROMIS item banks had excellent internal consistency (alpha > 0.94). Supporting convergent validity, the PROMIS-SD had strong correlations with other measures of SD (rho > 0.68, for PSQI and ISI) and the PROMIS-SRI had moderate to strong correlations with all measures of daytime impairment (rho = 0.41-0.72). Supporting divergent validity within the PD group, the PROMIS-SD correlated more strongly with SRI than with the Parkinson's Disease Questionnaire total score, a metric of PD related impairment. Conclusion: In middle-aged and older adults, with and without early-stage PD, the PROMIS-SD and PROMIS-SRI are reliable and valid measures of SD and SRI, respectively.
C1 [Jones, Jolynn; Nielson, Spencer A.; Swenson, Mckaella; Kay, Daniel B.] Brigham Young Univ, Dept Psychol, Provo, UT 84602 USA.
   [Trout, Jonathan] Univ Texas Hlth San Antonio, Long Sch Med, San Antonio, TX USA.
   [Reiley, Joseph] Univ Utah, Sch Med, Salt Lake City, UT USA.
   [Tanner, Jared; Bowers, Dawn] Univ Florida, Dept Clin & Hlth Psychol, Gainesville, FL USA.
C3 Brigham Young University; University of Texas System; University of Texas Health Science Center at San Antonio; Utah System of Higher Education; University of Utah; State University System of Florida; University of Florida
RP Jones, J (corresponding author), 1001 KMBL, Provo, UT 84602 USA.
EM jolynnjones4of8@gmail.com
FU Ethel Moore Alzheimer's Program, National Institutes of Health [T32 NS082168]; National Institute on Aging [R01AG054370, R21 AG057200, T32 AG020499]; National Institute of Mental Health [R03 MH109336]; National Institute of Child Health and Human Development [R01 HD 091658]; National Institute of Nursing Research [R01 NR014810]; State of Florida Education; National Institute of Neurological Disorders and Stroke [R01 NS082386, R01 NS096008, UH3 NS095553]
CR Zea-Sevilla MA, 2014, J NEURAL TRANSM, V121, PS33, DOI 10.1007/s00702-014-1217-z
   Bastien CH, 2001, SLEEP MED, V2, P297, DOI 10.1016/S1389-9457(00)00065-4
   Bergonzi P, 1975, ACTA NEUROL BELG, V75, P5
   Boggero IA, 2019, J PSYCHOSOM RES, V123, P0, DOI 10.1016/j.jpsychores.2019.05.008
   Buysse DJ, 2007, SLEEP MED, V8, P198, DOI 10.1016/j.sleep.2006.10.006
   Buysse DJ, 2010, SLEEP, V33, P781, DOI 10.1093/sleep/33.6.781
   Cella D, 2010, J CLIN EPIDEMIOL, V63, P1179, DOI 10.1016/j.jclinepi.2010.04.011
   Chahine LM, 2017, SLEEP MED REV, V35, P33, DOI 10.1016/j.smrv.2016.08.001
   Dorsey ER, 2018, LANCET NEUROL, V17, P939, DOI 10.1016/S1474-4422(18)30295-3
   Drake CL, 2014, SLEEP, V37, P1295, DOI 10.5665/sleep.3916
   Fisher RA, 1914, BIOMETRIKA, V10, P507
   Forrest CB, 2018, SLEEP, V41, P0, DOI 10.1093/sleep/zsy054
   Full KM, 2019, SLEEP HEALTH, V5, P18, DOI 10.1016/j.sleh.2018.09.003
   Hughes AJ, 2002, BRAIN, V125, P861, DOI 10.1093/brain/awf080
   Karlsen KH, 1999, J NEUROL NEUROSUR PS, V66, P431, DOI 10.1136/jnnp.66.4.431
   Kay DB, 2018, BRAIN BEHAV, V8, P0, DOI 10.1002/brb3.967
   Kumar S, 2003, SLEEP MED, V4, P339, DOI 10.1016/S1389-9457(03)00105-9
   Kwon OY, 2016, SEIZURE-EUR J EPILEP, V34, P48, DOI 10.1016/j.seizure.2015.12.003
   Lei DK, 2020, BRIT J DERMATOL, V183, P875, DOI 10.1111/bjd.18920
   Lysen TS, 2019, BRAIN, V142, P2013, DOI 10.1093/brain/awz113
   Mollayeva T, 2016, SLEEP MED REV, V25, P52, DOI 10.1016/j.smrv.2015.01.009
   Peto V, 1998, J NEUROL, V245, PS10, DOI 10.1007/PL00007730
   Politis M, 2010, MOVEMENT DISORD, V25, P1646, DOI 10.1002/mds.23135
   Purvis TE, 2017, SPINE, V42, PE1357, DOI 10.1097/BRS.0000000000002347
   Schrag A, 2007, MOVEMENT DISORD, V22, P1077, DOI 10.1002/mds.21333
   Shin JY, 2018, RES GERONTOL NURS, V11, P129, DOI 10.3928/19404921-20180329-01
   Shin JY, 2017, WESTERN J NURS RES, V39, P1412, DOI 10.1177/0193945916670904
   Spira AP, 2012, J GERONTOL A-BIOL, V67, P433, DOI 10.1093/gerona/glr172
   Stanley MA, 1996, BEHAV RES THER, V34, P827, DOI 10.1016/0005-7967(96)00064-2
   Tandberg E, 1998, MOVEMENT DISORD, V13, P895, DOI 10.1002/mds.870130606
   Yu L, 2012, BEHAV SLEEP MED, V10, P6, DOI 10.1080/15402002.2012.636266
NR 31
TC 5
Z9 6
U1 2
U2 7
PU IOS PRESS
PI AMSTERDAM
PA NIEUWE HEMWEG 6B, 1013 BG AMSTERDAM, NETHERLANDS
SN 1877-7171
EI 1877-718X
J9 J PARKINSON DIS
JI J. Parkinsons Dis.
PD JUN 15
PY 2021
VL 11
IS 2
BP 877
EP 883
DI 10.3233/JPD-202429
PG 7
WC Neurosciences
SC Neurosciences & Neurology
GA RN7SS
UT WOS:000640553700046
PM 33579874
DA 2024-02-05
ER

PT J
AU Fernandes, M
   Pierantozzi, M
   Stefani, A
   Cattaneo, C
   Bonizzoni, EA
   Cerroni, R
   Mercuri, NB
   Liguori, C
AF Fernandes, Mariana
   Pierantozzi, Mariangela
   Stefani, Alessandro
   Cattaneo, Carlo
   Bonizzoni, Erminio A.
   Cerroni, Rocco
   Mercuri, Nicola Biagio
   Liguori, Claudio
TI Frequency of Non-motor Symptoms in Parkinson's Patients With Motor Fluctuations
SO FRONTIERS IN NEUROLOGY
LA English
DT Article
DE idiopathic Parkinson disease; motor fluctuations; sleep; psychiatric disorder; fatigue; real-word data
ID quality-of-life; disease; complications; prevalence; risk; dyskinesias; dysfunction; depression; disorders; severity
AB Background: Non-motor symptoms (NMS), including neuropsychiatric, sleep, autonomic, and sensory domains, are an integral aspect of the clinical presentation of Parkinson disease (PD) and affect neurocognitive functioning as well as patients' and caregivers' well-being. Objective: To describe the occurrence of NMS in PD patients with motor fluctuations in real-life condition. Methods: The present study is a secondary analysis of a previous multinational, multicenter, retrospective-prospective cohort observational study (SYNAPSES). Patients with PD diagnosis and motor fluctuations aged >= 18 years were included. Data collected at the baseline visit were used for this study, and descriptive analyzes were conducted to describe the distribution of NMS in motor-fluctuating PD patients distributed according to different clinical characteristics. Results: Of the 1,610 patients enrolled, 1,589 were included for the analysis (978 males and 611 females), with a mean age of 68.4 (SD = 9.6). Most patients had at least one NMS (88.5%). Sleep problems and psychiatric symptoms were the most prevalent NMS in motor fluctuating PD patients in all H and Y stages. Psychiatric disorders were more frequent in older patients and in patients with a larger number of years of PD diagnosis, while sleep problems were more preeminent in younger patients and with inferior disease duration. Conclusions: The present findings further support the high prevalence of NMS in PD patients with motor fluctuations, thus reinforcing the need for assessing them for diagnostic accuracy and for delivering holistic care.
C1 [Fernandes, Mariana; Liguori, Claudio] Univ Roma Tor Vergata, Dept Syst Med, Sleep Med Ctr, Rome, Italy.
   [Pierantozzi, Mariangela; Stefani, Alessandro; Liguori, Claudio] Univ Hosp Rome Tor Vergata, Neurol Unit, Rome, Italy.
   [Pierantozzi, Mariangela; Stefani, Alessandro; Cerroni, Rocco; Mercuri, Nicola Biagio; Liguori, Claudio] Univ Hosp Rome Tor Vergata, Parkinsons Dis Ctr, Rome, Italy.
   [Cattaneo, Carlo] Zambon SpA, Med Dept, Bresso, Italy.
   [Bonizzoni, Erminio A.] Univ Milan, Dept Clin Sci & Community, Sect Med Stat & Biometry GA Maccacaro, Milan, Italy.
   [Mercuri, Nicola Biagio] Fdn Santa Lucia, Sci Inst Res Hospitaliz & Healthcare IRCCS, Rome, Italy.
C3 University of Rome Tor Vergata; University of Rome Tor Vergata; Policlin Tor Vergata; University of Rome Tor Vergata; Policlin Tor Vergata; Zambon; University of Milan; IRCCS Santa Lucia
RP Liguori, C (corresponding author), Univ Roma Tor Vergata, Dept Syst Med, Sleep Med Ctr, Rome, Italy.; Liguori, C (corresponding author), Univ Hosp Rome Tor Vergata, Neurol Unit, Rome, Italy.; Liguori, C (corresponding author), Univ Hosp Rome Tor Vergata, Parkinsons Dis Ctr, Rome, Italy.
EM dott.claudioliguori@yahoo.it
CR Aarsland D, 2015, J PARKINSON DIS, V5, P659, DOI 10.3233/JPD-150604
   Abbruzzese G, 2021, J PARKINSON DIS, V11, P187, DOI 10.3233/JPD-202224
   Ahlskog JE, 2001, MOVEMENT DISORD, V16, P448, DOI 10.1002/mds.1090
   Antonini A, 2018, MOVEMENT DISORD, V33, P900, DOI 10.1002/mds.27340
   Antonini A, 2012, J NEUROL, V259, P2621, DOI 10.1007/s00415-012-6557-8
   Barone P, 2009, MOVEMENT DISORD, V24, P1641, DOI 10.1002/mds.22643
   Bjornestad A, 2016, PARKINSONISM RELAT D, V22, P48, DOI 10.1016/j.parkreldis.2015.11.007
   Blonder LX, 2011, BEHAV NEUROL, V24, P201, DOI 10.1155/2011/143857
   Bonnet AM, 2012, PARKINSONS DIS-US, V2012, P0, DOI 10.1155/2012/198316
   Chahine LM, 2017, SLEEP MED REV, V35, P33, DOI 10.1016/j.smrv.2016.08.001
   Chaudhuri KR, 2018, MOVEMENT DISORD, V33, P909, DOI 10.1002/mds.27386
   Chaudhuri KR, 2010, MOVEMENT DISORD, V25, P704, DOI 10.1002/mds.22868
   Chaudhuri KR, 2013, PLOS ONE, V8, P0, DOI 10.1371/journal.pone.0057221
   Chaudhuri KR, 2006, LANCET NEUROL, V5, P235, DOI 10.1016/S1474-4422(06)70373-8
   Chen JJ, 2014, THER ADV NEUROL DISO, V7, P52, DOI 10.1177/1756285613495723
   CUMMINGS JL, 1992, AM J PSYCHIAT, V149, P443
   Dissanayaka NNW, 2010, MOVEMENT DISORD, V25, P838, DOI 10.1002/mds.22833
   Herlofson K, 2002, EUR J NEUROL, V9, P595, DOI 10.1046/j.1468-1331.2002.00444.x
   Liguori C, 2021, SLEEP MED, V81, P307, DOI 10.1016/j.sleep.2021.02.036
   Liguori C, 2019, J NEUROL, V266, P636, DOI 10.1007/s00415-018-09179-8
   Lou JS, 2015, NEUROREHABILITATION, V37, P25, DOI 10.3233/NRE-151238
   Martinez-Martin P, 2007, MOVEMENT DISORD, V22, P1623, DOI 10.1002/mds.21586
   Martinez-Martin P, 2012, J NEUROL, V259, P1639, DOI 10.1007/s00415-011-6392-3
   Martinez-Martin P, 2011, MOVEMENT DISORD, V26, P399, DOI 10.1002/mds.23462
   Park A, 2009, J NEUROL, V256, PS293, DOI 10.1007/s00415-009-5240-1
   Reijnders JSAM, 2008, MOVEMENT DISORD, V23, P183, DOI 10.1002/mds.21803
   Santos-García D, 2020, EUR J NEUROL, V27, P1210, DOI 10.1111/ene.14221
   Sato K, 2006, MOVEMENT DISORD, V21, P1384, DOI 10.1002/mds.20993
   Schapira AHV, 2017, NAT REV NEUROSCI, V18, P435, DOI 10.1038/nrn.2017.62
   Schrag A, 2000, BRAIN, V123, P2297, DOI 10.1093/brain/123.11.2297
   Scott NW, 2016, EUR J NEUROL, V23, P304, DOI 10.1111/ene.12751
   Segura-Jiménez V, 2015, SEMIN ARTHRITIS RHEU, V44, P563, DOI 10.1016/j.semarthrit.2014.09.010
   Stacy M, 2002, DRUG AGING, V19, P733, DOI 10.2165/00002512-200219100-00002
   Storch A, 2013, NEUROLOGY, V80, P800, DOI 10.1212/WNL.0b013e318285c0ed
   Todorova Antoniya, 2014, PRACT NEUROL, V14, P310, DOI 10.1136/practneurol-2013-000741
   Watanabe H, 2020, MOV DISORD CLIN PRAC, V7, P431, DOI 10.1002/mdc3.12939
   Yeo L, 2012, INT UROL NEPHROL, V44, P415, DOI 10.1007/s11255-011-9969-y
NR 37
TC 10
Z9 10
U1 0
U2 0
PU FRONTIERS MEDIA SA
PI LAUSANNE
PA AVENUE DU TRIBUNAL FEDERAL 34, LAUSANNE, CH-1015, SWITZERLAND
SN 1664-2295
EI 
J9 FRONT NEUROL
JI Front. Neurol.
PD JUN 29
PY 2021
VL 12
IS 
BP 
EP 
DI 10.3389/fneur.2021.678373
PG 7
WC Clinical Neurology; Neurosciences
SC Neurosciences & Neurology
GA TI0XP
UT WOS:000672506900001
PM 34267721
DA 2024-02-05
ER

PT J
AU Liguori, C
   De Franco, V
   Cerroni, R
   Spanetta, M
   Mercuri, NB
   Stefani, A
   Pierantozzi, M
   Di Pucchio, A
AF Liguori, Claudio
   De Franco, Valentino
   Cerroni, Rocco
   Spanetta, Matteo
   Mercuri, Nicola Biagio
   Stefani, Alessandro
   Pierantozzi, Mariangela
   Di Pucchio, Alessandra
TI Sleep problems affect quality of life in Parkinson's disease along disease progression
SO SLEEP MEDICINE
LA English
DT Article
DE Parkinson's disease; Sleep; Quality of life; Questionnaire; Disease progression
ID nonmotor symptoms; validation; disorders; impact
AB Objectives: Non-motor symptoms (NMS) frequently impact health-related quality of life (HRQoL) in patients with Parkinson's Disease (PD). Sleep problems represent one of the main NMS complained by PD patients. In this observation study, sleep problems measured by Parkinson's Disease Sleep Scale -2nd version (PDSS-2), and HRQoL measured by Parkinson's Disease Questionnaire-39 (PDQ39) were quan-tified in patients with PD ranging from mild to moderate-advanced disease stages, and correlated to motor impairment and anti-PD therapy. Methods: We included idiopathic PD patients who underwent PDSS-2 and PDQ39. Moreover, we assessed patients' motor symptoms by rating the Unified Parkinson's Disease Rating Scale (UPDRS) -III section (motor examination), patients' PD status following H&Y stage, and levodopa equivalent daily dose (LEDD). Results: One-hundred and fifty-four patients with PD were included and distributed for H&Y stage. PDSS-2 and PDQ39 total and sub-items scores significantly increased with the H&Y stage. PDSS-2 total score significantly correlated with PDQ39 total score (g = 0.63, P < 0.01). Finally, distributing PD patients according to the PDSS-2 cut-off for detecting sleep disturbances, we found in poor sleepers (n = 58) higher PDQ39 scores than good sleepers (n = 89). Conclusions: Sleep problems are very common in patients with PD and severely impact on HRQoL. Sleep impairment and low HRQoL occur from the early stages of the disease and deteriorate along disease progression. Further studies investigating sleep and quality of life should be planned for targeting sleep improvement to increase HRQoL and possibly reduce motor impairment. (C) 2021 Elsevier B.V. All rights reserved.
C1 [Liguori, Claudio; Spanetta, Matteo; Mercuri, Nicola Biagio; Pierantozzi, Mariangela] Univ Roma Tor Vergata, Dept Syst Med, Rome, Italy.
   [Liguori, Claudio; Mercuri, Nicola Biagio; Stefani, Alessandro; Pierantozzi, Mariangela] Univ Hosp Rome Tor Vergata, Neurol Unit, Rome, Italy.
   [De Franco, Valentino; Cerroni, Rocco; Stefani, Alessandro; Pierantozzi, Mariangela] Univ Roma Tor Vergata, Parkinsons Dis Ctr, Dept Syst Med, Rome, Italy.
   [Mercuri, Nicola Biagio] IRCCS Santa Lucia Fdn, Rome, Italy.
   [Di Pucchio, Alessandra] Italian Natl Inst Hlth, Training Off, Ist Super Sanita, Rome, Italy.
C3 University of Rome Tor Vergata; University of Rome Tor Vergata; Policlin Tor Vergata; University of Rome Tor Vergata; IRCCS Santa Lucia; Istituto Superiore di Sanita (ISS)
RP Liguori, C (corresponding author), Univ Roma Tor Vergata, Neurol Unit, Dept Syst Med, Viale Oxford 81, I-00133 Rome, Italy.
EM dott.claudioliguori@yahoo.it
CR Arnaldi D, 2016, NEUROL SCI, V37, P283, DOI 10.1007/s10072-015-2409-5
   Barone P, 2009, MOVEMENT DISORD, V24, P1641, DOI 10.1002/mds.22643
   Fan JY, 2016, PARKINSONS DIS-US, V2016, P0, DOI 10.1155/2016/4040185
   Galeoto G, 2018, NEUROL SCI, V39, P1903, DOI 10.1007/s10072-018-3524-x
   Gelb DJ, 1999, ARCH NEUROL-CHICAGO, V56, P33, DOI 10.1001/archneur.56.1.33
   Gulunay A, 2020, PSYCHOGERIATRICS, V20, P206, DOI 10.1111/psyg.12489
   Jenkinson C, 1997, AGE AGEING, V26, P353, DOI 10.1093/ageing/26.5.353
   Kuhlman GD, 2019, PARKINSONISM RELAT D, V65, P86, DOI 10.1016/j.parkreldis.2019.05.009
   Liguori C, 2020, ALZHEIMERS RES THER, V12, P0, DOI 10.1186/s13195-019-0571-3
   Liguori C, 2019, J NEUROL, V266, P636, DOI 10.1007/s00415-018-09179-8
   Martinez-Martin P, 2011, J NEUROL SCI, V310, P12, DOI 10.1016/j.jns.2011.05.006
   Martinez-Martin P, 2011, MOVEMENT DISORD, V26, P399, DOI 10.1002/mds.23462
   Meoni S, 2020, NAT REV NEUROL, V16, P84, DOI 10.1038/s41582-019-0294-x
   Müller B, 2013, PARKINSONISM RELAT D, V19, P1027, DOI 10.1016/j.parkreldis.2013.07.010
   Muntean ML, 2016, SLEEP MED, V23, P87, DOI 10.1016/j.sleep.2016.06.026
   Neikrug AB, 2013, J CLIN SLEEP MED, V9, P1119, DOI 10.5664/jcsm.3148
   Palmeri R, 2019, J CLIN NEUROSCI, V70, P113, DOI 10.1016/j.jocn.2019.08.058
   Pandey S, 2016, CLIN NEUROL NEUROSUR, V148, P29, DOI 10.1016/j.clineuro.2016.06.014
   QUADE D, 1967, J AM STAT ASSOC, V62, P1187, DOI 10.2307/2283769
   Santos-García D, 2021, J GERIATR PSYCH NEUR, V34, P642, DOI 10.1177/0891988720964250
   Sobreira-Neto MA, 2017, EUR NEUROL, V78, P330, DOI 10.1159/000481939
   Soh SE, 2011, PARKINSONISM RELAT D, V17, P1, DOI 10.1016/j.parkreldis.2010.08.012
   Trenkwalder C, 2011, MOVEMENT DISORD, V26, P644, DOI 10.1002/mds.23476
   Zhang Y, 2020, NPJ PARKINSONS DIS, V6, P0, DOI 10.1038/s41531-020-00126-x
NR 24
TC 15
Z9 15
U1 2
U2 11
PU ELSEVIER
PI AMSTERDAM
PA RADARWEG 29, 1043 NX AMSTERDAM, NETHERLANDS
SN 1389-9457
EI 1878-5506
J9 SLEEP MED
JI Sleep Med.
PD MAY 15
PY 2021
VL 81
IS 
BP 307
EP 311
DI 10.1016/j.sleep.2021.02.036
EA MAR 2021
PG 5
WC Clinical Neurology
SC Neurosciences & Neurology
GA RV7KG
UT WOS:000646006300044
PM 33756280
DA 2024-02-05
ER

PT J
AU Batla, A
   Simeoni, S
   Uchiyama, T
   DeMin, L
   Baldwin, J
   Melbourne, C
   Islam, S
   Bhatia, KP
   Pakzad, M
   Eriksson, S
   Panicker, JN
AF Batla, Amit
   Simeoni, Sara
   Uchiyama, Tomoyuki
   DeMin, Lorenzo
   Baldwin, Joanne
   Melbourne, Charles
   Islam, Saiful
   Bhatia, Kailash P.
   Pakzad, Mahreen
   Eriksson, Sofia
   Panicker, Jalesh N.
TI Exploratory pilot study of exogenous sustained-release melatonin on nocturia in Parkinson's disease
SO EUROPEAN JOURNAL OF NEUROLOGY
LA English
DT Article
DE circadian; melatonin; nocturia; Parkinson&apos; s disease; sleep
AB Introduction Nocturia is one of the commonest non-motor symptoms in Parkinson's disease (PD). Nocturia has evolved from being understood as a symptom of urological disorders or neurogenic bladder dysfunction to being considered as a form of circadian dysregulation. Exogenous melatonin is known to help circadian function and can be an effective strategy for nocturia in PD. Methods In this open-label, single-site, exploratory, phase 2 pilot study, adults with PD and nocturia underwent assessments using standardized questionnaires, urodynamics studies and a bladder scan. This was followed by completion of a frequency volume chart (FVC) and 2-week sleep diary. Sustained-release melatonin 2 mg was then administered once-nightly for 6 weeks. A repeat assessment using questionnaires, the FVC and sleep diary was performed whilst on treatment with melatonin. Companion or bed partners filled in sleep questionnaires to assess their sleep during the intervention. Results Twenty patients (12 males; mean age 68.2 [SD = 7.8] years; mean PD duration 8.0 [+/- 5.5] years) with PD reporting nocturia were included. Administration of melatonin was associated with a significant reduction in the primary outcome bother related to nocturia measured using the International Consultation on Incontinence Questionnaire Nocturia (ICIQ-N) (p = 0.01), number of episodes of nocturia per night (p = 0.013) and average urine volume voided at night (p = 0.013). No serious adverse events were reported. No significant improvement was noted in bed partner sleep scores. Conclusions In this preliminary open-label study, administration of sustained-release melatonin 2 mg was found to be safe for clinical use and was associated with significant improvements in night-time frequency and nocturnal voided volumes in PD patients.
C1 [Batla, Amit; Bhatia, Kailash P.] UCL Queen Sq Inst Neurol, Dept Clin & Movement Neurosci, London, England.
   [Simeoni, Sara; Uchiyama, Tomoyuki; DeMin, Lorenzo; Baldwin, Joanne; Melbourne, Charles; Pakzad, Mahreen; Panicker, Jalesh N.] Natl Hosp Neurol & Neurosurg, Dept Uroneurol, London, England.
   [Simeoni, Sara; Panicker, Jalesh N.] UCL, Queen Sq Inst Neurol, Fac Brain Sci, Dept Brain Repair & Rehabil, London, England.
C3 University of London; University College London; University of London; University College London; UCL Medical School; University College London Hospitals NHS Foundation Trust; University of London; University College London
RP Batla, A (corresponding author), UCL Queen Sq Inst Neurol, Dept Clin & Movement Neurosci, London, England.
EM a.batla@ucl.ac.uk
FU Parkinson's UK [K-1303]
CR Antolín I, 2002, BRAIN RES, V943, P163, DOI 10.1016/S0006-8993(02)02551-9
   Araki I, 2000, J UROLOGY, V164, P1640, DOI 10.1016/S0022-5347(05)67048-6
   Arendt J, 2005, SLEEP MED REV, V9, P25, DOI 10.1016/j.smrv.2004.05.002
   Avery K, 2004, NEUROUROL URODYNAM, V23, P322, DOI 10.1002/nau.20041
   Batla A, 2016, MOV DISORD CLIN PRAC, V3, P443, DOI 10.1002/mdc3.12374
   Bonniaud V, 2008, J UROLOGY, V180, P2592, DOI 10.1016/j.juro.2008.08.016
   Bursztyn M, 2006, AM J CARDIOL, V98, P1311, DOI 10.1016/j.amjcard.2006.06.024
   Buysse D J, 1989, PSYCHIATRY RES, V28, P193
   Campos-Sousa RN, 2003, ARQ NEURO-PSIQUIAT, V61, P359, DOI 10.1590/S0004-282X2003000300007
   Chaudhuri KR, 2006, MOVEMENT DISORD, V21, P916, DOI 10.1002/mds.20844
   Chaudhuri KR, 2002, J NEUROL NEUROSUR PS, V73, P629, DOI 10.1136/jnnp.73.6.629
   de la Rosette JJMCH, 2001, EUR UROL, V40, P256, DOI 10.1159/000049784
   De Pablo-Fernández E, 2018, JAMA NEUROL, V75, P1008, DOI 10.1001/jamaneurol.2018.0640
   Dossche L, 2016, EUR J PEDIATR, V175, P747, DOI 10.1007/s00431-016-2729-3
   Dowling GA, 2005, SLEEP MED, V6, P459, DOI 10.1016/j.sleep.2005.04.004
   Drake MJ, 2018, BMC NEUROL, V18, P0, DOI 10.1186/s12883-018-1114-4
   Drake MJ, 2004, J UROLOGY, V171, P1199, DOI 10.1097/01.ju.0000110442.47593.ea
   Gros P, 2020, CLIN GERIATR MED, V36, P119, DOI 10.1016/j.cger.2019.09.005
   Haab F, 2008, UROLOGY, V71, P646, DOI 10.1016/j.urology.2007.11.100
   Hastings MH, 2018, NAT REV NEUROSCI, V19, P453, DOI 10.1038/s41583-018-0026-z
   HUGHES AJ, 1992, NEUROLOGY, V42, P1142, DOI 10.1212/WNL.42.6.1142
   HUGHES AJ, 1992, J NEUROL NEUROSUR PS, V55, P181, DOI 10.1136/jnnp.55.3.181
   Johnson JA, 1998, PHARMACOECONOMICS, V13, P421, DOI 10.2165/00019053-199813040-00005
   Kim JW, 2016, INVESTIG CLIN UROL, V57, P165, DOI 10.4111/icu.2016.57.3.165
   Kunz D, 1999, MOVEMENT DISORD, V14, P507, DOI 10.1002/1531-8257(199905)14:3<507::AID-MDS1021>3.0.CO;2-8
   Li LY, 2020, FRONT NEUROSCI-SWITZ, V14, P0, DOI 10.3389/fnins.2020.00505
   Martinez-Martin P, 2011, MOVEMENT DISORD, V26, P399, DOI 10.1002/mds.23462
   Matsuta Y, 2010, J UROLOGY, V184, P386, DOI 10.1016/j.juro.2010.03.002
   Matthiesen TB, 1996, J UROLOGY, V156, P1292, DOI 10.1016/S0022-5347(01)65572-1
   Myung J, 2019, INT J MOL SCI, V20, P0, DOI 10.3390/ijms20112765
   Nakagawa H, 2010, J UROLOGY, V184, P1413, DOI 10.1016/j.juro.2010.05.093
   Nikolaeva S, 2012, J AM SOC NEPHROL, V23, P1019, DOI 10.1681/ASN.2011080842
   Obayashi K, 2014, J UROLOGY, V191, P1816, DOI 10.1016/j.juro.2013.12.043
   Parthasarathy S, 2012, PLOS ONE, V7, P0, DOI 10.1371/journal.pone.0030969
   Sakakibara R, 2008, J NEURAL TRANSM, V115, P443, DOI 10.1007/s00702-007-0855-9
   Sakakibara R, 2001, AUTON NEUROSCI-BASIC, V92, P76, DOI 10.1016/S1566-0702(01)00295-8
   Scarpa RM, 2001, EUR UROL, V40, P12, DOI 10.1159/000049890
   Schäfer W, 2002, NEUROUROL URODYNAM, V21, P261, DOI 10.1002/nau.10066
   Semerciöz A, 2004, BJU INT, V94, P1373, DOI 10.1111/j.1464-410X.2004.05175.x
   Smith M, 2016, MOV DISORD CLIN PRAC, V3, P168, DOI 10.1002/mdc3.12279
   Solocinski K, 2015, J BIOL RHYTHM, V30, P470, DOI 10.1177/0748730415610879
   Srinivasan Venkatramanujam, 2011, THER ADV NEUROL DISORD, V4, P297, DOI 10.1177/1756285611406166
   Sugaya K, 2007, J INT MED RES, V35, P685, DOI 10.1177/147323000703500513
   Tikkinen KAO, 2010, EUR UROL, V57, P488, DOI 10.1016/j.eururo.2009.03.080
   Van Kerrebroeck P, 2002, BJU INT, V90, P11, DOI 10.1046/j.1464-410X.90.s3.3.x
   Weiss JP, 2011, NEUROUROL URODYNAM, V30, P700, DOI 10.1002/nau.21125
   Winge K, 2006, MOVEMENT DISORD, V21, P737, DOI 10.1002/mds.20867
NR 47
TC 12
Z9 12
U1 0
U2 4
PU WILEY
PI HOBOKEN
PA 111 RIVER ST, HOBOKEN 07030-5774, NJ USA
SN 1351-5101
EI 1468-1331
J9 EUR J NEUROL
JI Eur. J. Neurol.
PD JUN 15
PY 2021
VL 28
IS 6
BP 1884
EP 1892
DI 10.1111/ene.14774
EA MAR 2021
PG 9
WC Clinical Neurology; Neurosciences
SC Neurosciences & Neurology
GA SC4OQ
UT WOS:000628535800001
PM 33576095
DA 2024-02-05
ER

PT J
AU Cao, XY
   Zhang, JR
   Shen, Y
   Mao, CJ
   Shen, YB
   Cao, YL
   Gu, HY
   Wang, F
   Liu, CF
AF Cao, Xiang-Yang
   Zhang, Jin-Ru
   Shen, Yun
   Mao, Cheng-Jie
   Shen, Yu-Bing
   Cao, Yu-Lan
   Gu, Han-Ying
   Wang, Fen
   Liu, Chun-Feng
TI Fatigue correlates with sleep disturbances in Parkinson disease
SO CHINESE MEDICAL JOURNAL
LA English
DT Article
DE Fatigue; Parkinson disease; Polysomnography; Sleep behavior disorder
ID behavior disorder; alpha-synuclein; clinical characteristics; diagnosis; severity
AB Background: Many Parkinson disease (PD) patients complain about chronic fatigue and sleep disturbances during the night. The objective of this study is to determine the relationship between fatigue and sleep disturbances by using polysomnography (PSG) in PD patients. Methods: Two hundred and thirty-two PD patients (152 with mild fatigue and 80 with severe fatigue) were recruited in this study. Demographic information and clinical symptoms were collected. Fatigue severity scale (FSS) was applied to evaluate the severity of fatigue, and PSG was conducted in all PD patients. FSS >= 4 was defined as severe fatigue, and FSS Results: Patients with severe fatigue tended to have a longer duration of disease, higher Unified Parkinson Disease Rating Scale score, more advanced Hoehn and Yahr stage, higher daily levodopa equivalent dose, worse depression, anxiety, and higher daytime sleepiness score. In addition, they had lower percentage of rapid eye movement (REM) sleep (P = 0.009) and were more likely to have REM sleep behavior disorder (RBD) (P = 0.018). Multivariate logistic regression analyses found that the presence of RBD and proportion of REM sleep were the independent predictors for fatigue. After the adjustment of age, sex, duration, body mass index, severity of disease, scores of Hamilton Rating Scale for Depression, Hamilton Anxiety Rating Scale, and other sleep disorders, proportion of REM sleep and degree of REM sleep without atonia in patients with PD were still associated with FSS score. Conclusion: Considering the association between fatigue, RBD, and the altered sleep architecture, fatigue is a special subtype in PD and more studies should be focused on this debilitating symptom.
C1 [Cao, Xiang-Yang; Shen, Yun; Mao, Cheng-Jie; Cao, Yu-Lan; Gu, Han-Ying; Liu, Chun-Feng] Soochow Univ, Dept Neurol, Affiliated Hosp 2, 1055 Sanxiang Rd, Suzhou 215004, Jiangsu, Peoples R China.
   [Cao, Xiang-Yang; Shen, Yun; Mao, Cheng-Jie; Cao, Yu-Lan; Gu, Han-Ying; Liu, Chun-Feng] Soochow Univ, Suzhou Clin Res Ctr Neurol Dis, Affiliated Hosp 2, Suzhou 215004, Jiangsu, Peoples R China.
   [Cao, Xiang-Yang] Xuzhou Med Univ, Dept Neurol, Affiliated Huaian Hosp, Huaian 223002, Jiangsu, Peoples R China.
   [Cao, Xiang-Yang] Peoples Hosp Huaian, Peoples Hosp 2, Huaian 223002, Jiangsu, Peoples R China.
   [Zhang, Jin-Ru; Wang, Fen; Liu, Chun-Feng] Soochow Univ, Jiangsu Key Lab Neuropsychiat Dis, Suzhou 215123, Jiangsu, Peoples R China.
   [Zhang, Jin-Ru; Wang, Fen; Liu, Chun-Feng] Soochow Univ, Inst Neurosci, Suzhou 215123, Jiangsu, Peoples R China.
   [Shen, Yu-Bing] Johns Hopkins Univ, Sch Med, Dept Psychiat, Baltimore, MD 21205 USA.
C3 Soochow University - China; Soochow University - China; Xuzhou Medical University; Soochow University - China; Soochow University - China; Johns Hopkins University
RP Liu, CF (corresponding author), Soochow Univ, Dept Neurol, Affiliated Hosp 2, 1055 Sanxiang Rd, Suzhou 215004, Jiangsu, Peoples R China.
EM liuchunfeng@suda.edu.cn
FU National Key R&D Program of China [2017YFC0909100]; National Natural Science Foundation of China [91649114, 81801259]; Jiangsu Provincial Key RD Program [BE2018658]; Jiangsu Provincial Medical Key Discipline Project [ZDXKB2016022]; Jiangsu Provincial social development projects [BE2017653]; Suzhou Clinical Research Center of Neurological Disease [Szzx201503]; Pre-research project for doctors of the Second Affiliated Hospital of Soochow University [SDFEYBS1910]; Priority Academic Program Development of Jiangsu Higher Education Institutions (PAPD)
CR Abe K, 2002, BEHAV NEUROL, V13, P117, DOI 10.1155/2002/473140
   Alves G, 2004, NEUROLOGY, V63, P1908, DOI 10.1212/01.WNL.0000144277.06917.CC
   BECK AT, 1988, J CONSULT CLIN PSYCH, V56, P893, DOI 10.1037/0022-006X.56.6.893
   Beiske AG, 2010, MOVEMENT DISORD, V25, P2456, DOI 10.1002/mds.23372
   Berry RB, 2012, J CLIN SLEEP MED, V8, P597, DOI 10.5664/jcsm.2172
   BUYSSE DJ, 1989, PSYCHIAT RES, V28, P193, DOI 10.1016/0165-1781(89)90047-4
   Chaudhuri A, 2004, LANCET, V363, P978, DOI 10.1016/S0140-6736(04)15794-2
   COVINGTON EC, 1991, PRIMARY CARE, V18, P341
   FRIEDMAN J, 1993, NEUROLOGY, V43, P2016, DOI 10.1212/WNL.43.10.2016
   Friedman JH, 2007, MOVEMENT DISORD, V22, P297, DOI 10.1002/mds.21240
   Fu R, 2016, TRANSL NEURODEGENER, V5, P0, DOI 10.1186/s40035-016-0056-2
   Goldman JG, 2014, PARKINSONISM RELAT D, V20, P1135, DOI 10.1016/j.parkreldis.2014.08.001
   Hall S, 2015, NEUROLOGY, V84, P57, DOI 10.1212/WNL.0000000000001098
   Herlofson K, 2012, EUR J NEUROL, V19, P963, DOI 10.1111/j.1468-1331.2012.03663.x
   Herlofson K, 2003, ACTA NEUROL SCAND, V107, P1, DOI 10.1034/j.1600-0404.2003.02033.x
   Hu Y, 2015, NEUROLOGY, V84, P888, DOI 10.1212/WNL.0000000000001308
   Huang JY, 2018, CHINESE MED J-PEKING, V131, P899, DOI 10.4103/0366-6999.229888
   HUGHES AJ, 1992, J NEUROL NEUROSUR PS, V55, P181, DOI 10.1136/jnnp.55.3.181
   Jin H, 2017, NEUROSCI BULL, V33, P576, DOI 10.1007/s12264-017-0164-8
   Kang SY, 2013, EUR NEUROL, V70, P59, DOI 10.1159/000350289
   KRUPP LB, 1989, ARCH NEUROL-CHICAGO, V46, P1121, DOI 10.1001/archneur.1989.00520460115022
   Lee HJ, 2005, J NEUROSCI, V25, P6016, DOI 10.1523/JNEUROSCI.0692-05.2005
   Liu CF, 2018, CHINESE MED J-PEKING, V131, P2976, DOI 10.4103/0366-6999.247210
   Montplaisir J, 2010, MOVEMENT DISORD, V25, P2044, DOI 10.1002/mds.23257
   Neikrug AB, 2014, SLEEP MED, V15, P959, DOI 10.1016/j.sleep.2014.04.009
   Nomura T, 2012, PARKINSONISM RELAT D, V18, P394, DOI 10.1016/j.parkreldis.2011.10.018
   Ongre SO, 2017, EUR J NEUROL, V24, P105, DOI 10.1111/ene.13161
   Pandya M, 2008, CLEV CLIN J MED, V75, P856, DOI 10.3949/ccjm.75a.07005
   SCHWARTZ JE, 1993, J PSYCHOSOM RES, V37, P753, DOI 10.1016/0022-3999(93)90104-N
   Siciliano M, 2017, PARKINSONISM RELAT D, V45, P63, DOI 10.1016/j.parkreldis.2017.10.004
   Sixel-Döring F, 2016, SLEEP, V39, P1737, DOI 10.5665/sleep.6102
   Sobreira-Neto MA, 2017, EUR NEUROL, V78, P330, DOI 10.1159/000481939
   Stocchi F, 2014, EUR J NEUROL, V21, P357, DOI 10.1111/ene.12205
   Tomlinson CL, 2010, MOVEMENT DISORD, V25, P2649, DOI 10.1002/mds.23429
   Zuo LJ, 2016, J CLIN NEUROL, V12, P172, DOI 10.3988/jcn.2016.12.2.172
NR 35
TC 2
Z9 2
U1 0
U2 14
PU LIPPINCOTT WILLIAMS & WILKINS
PI PHILADELPHIA
PA TWO COMMERCE SQ, 2001 MARKET ST, PHILADELPHIA, PA 19103 USA
SN 0366-6999
EI 2542-5641
J9 CHINESE MED J-PEKING
JI Chin. Med. J.
PD MAR 20
PY 2021
VL 134
IS 6
BP 668
EP 674
DI 10.1097/CM9.0000000000001303
PG 7
WC Medicine, General & Internal
SC General & Internal Medicine
GA SB1AY
UT WOS:000649735600007
PM 33725706
DA 2024-02-05
ER

PT J
AU Ou, RW
   Hou, YB
   Liu, KC
   Lin, JY
   Jiang, Z
   Wei, QQ
   Zhang, LY
   Cao, B
   Zhao, B
   Song, W
   Shang, HF
AF Ou, Ruwei
   Hou, Yanbing
   Liu, Kuncheng
   Lin, Junyu
   Jiang, Zheng
   Wei, Qianqian
   Zhang, Lingyu
   Cao, Bei
   Zhao, Bi
   Song, Wei
   Shang, Huifang
TI Progression of Fatigue in Early Parkinson's Disease: A 3-Year Prospective Cohort Study
SO FRONTIERS IN AGING NEUROSCIENCE
LA English
DT Article
DE Parkinson's disease; fatigue; anxiety; sleep disturbance; apathy
ID quality-of-life; rating-scale; apathy; depression; symptoms; disorder; impact
AB Objective: To explore the frequency, evolution, associated factors, and risk factors of fatigue over 3-year of prospective follow-up in a cohort of patients with early Parkinson's disease (PD). Methods: A total of 174 PD patients in the early stage were enrolled and quantitively assessed motor and non-motor symptoms using comprehensive scales including the Fatigue Severity Scale (FSS) annually. Each subject was categorized as PD with and without fatigue based on a cut-off mean value of 4 using FSS. The generalized estimating equation (GEE) was utilized to investigate the associated factors, and the stepwise binary logistic regression model was performed to explore the predictors. Results: The frequency of fatigue was slightly changed (ranging from 35.1 to 40.4%) during the 3-year follow-up. The changed pattern of the frequency of fatigue was similar to that of anxiety. Fatigue was significantly associated with nocturnal sleep disorders (B 2.446, P < 0.001), high Hamilton Anxiety Rating Scale (HAMA) score (B 1.072, P = 0.011), and high Unified PD Rating Scale (UPDRS) III score (B 1.029, P = 0.003) over time. High UPDRS III score [odds ratio (OR) 1.051, P = 0.015] at baseline increased the risk of developing fatigue after 1-year; high LEDD (OR 1.002, P = 0.037) increased the risk of developing fatigue after 2-year; and high LEDD (OR 1.003, P = 0.049) and high HAMA score (OR 1.077, P = 0.042) increased the risk of developing fatigue after 3-year. Conclusion: Our present study provided evidence of the longitudinal evolution of fatigue in patients with early PD and help clinical management of fatigue.
C1 [Ou, Ruwei; Hou, Yanbing; Liu, Kuncheng; Lin, Junyu; Jiang, Zheng; Wei, Qianqian; Zhang, Lingyu; Cao, Bei; Zhao, Bi; Song, Wei; Shang, Huifang] Sichuan Univ, West China Hosp, Natl Clin Res Ctr Geriatr, Dept Neurol,Lab Neurodecgenerat Disorders, Chengdu, Peoples R China.
C3 Sichuan University
RP Shang, HF (corresponding author), Sichuan Univ, West China Hosp, Natl Clin Res Ctr Geriatr, Dept Neurol,Lab Neurodecgenerat Disorders, Chengdu, Peoples R China.
EM hfshang2002@126.com
FU National Science Fund of China
CR Alves G, 2004, NEUROLOGY, V63, P1908, DOI 10.1212/01.WNL.0000144277.06917.CC
   Barone P, 2009, MOVEMENT DISORD, V24, P1641, DOI 10.1002/mds.22643
   Cochrane GD, 2015, PARKINSONISM RELAT D, V21, P1093, DOI 10.1016/j.parkreldis.2015.07.007
   Dubois B, 2000, NEUROLOGY, V55, P1621, DOI 10.1212/WNL.55.11.1621
   Franssen M, 2014, MOVEMENT DISORD, V29, P1675, DOI 10.1002/mds.26030
   Friedman JH, 2007, MOVEMENT DISORD, V22, P297, DOI 10.1002/mds.21240
   Gibbons RD, 2012, ARCH GEN PSYCHIAT, V69, P572, DOI 10.1001/archgenpsychiatry.2011.2044
   Goetz CG, 2003, MOVEMENT DISORD, V18, P738, DOI 10.1002/mds.10473
   HAMILTON M, 1959, BRIT J MED PSYCHOL, V32, P50, DOI 10.1111/j.2044-8341.1959.tb00467.x
   Havlikova E, 2008, EUR J NEUROL, V15, P475, DOI 10.1111/j.1468-1331.2008.02103.x
   Herlofson K, 2012, EUR J NEUROL, V19, P963, DOI 10.1111/j.1468-1331.2012.03663.x
   Herlofson K, 2002, EUR J NEUROL, V9, P595, DOI 10.1046/j.1468-1331.2002.00444.x
   HOEHN MM, 1967, NEUROLOGY, V17, P427, DOI 10.1212/WNL.17.5.427
   HUGHES AJ, 1992, J NEUROL NEUROSUR PS, V55, P181, DOI 10.1136/jnnp.55.3.181
   Kluger BM, 2016, MOVEMENT DISORD, V31, P625, DOI 10.1002/mds.26511
   KRUPP LB, 1989, ARCH NEUROL-CHICAGO, V46, P1121, DOI 10.1001/archneur.1989.00520460115022
   Kummer A, 2011, ACTA NEUROL SCAND, V123, P130, DOI 10.1111/j.1600-0404.2010.01364.x
   Kummer A, 2010, ARQ NEURO-PSIQUIAT, V68, P495, DOI 10.1590/S0004-282X2010000400005
   Leentjens AFG, 2008, MOVEMENT DISORD, V23, P2004, DOI 10.1002/mds.22229
   Liu GH, 1997, BIOMETRICS, V53, P937, DOI 10.2307/2533554
   Lou JS, 2003, MOVEMENT DISORD, V18, P1108, DOI 10.1002/mds.10505
   MARIN RS, 1991, J NEUROPSYCH CLIN N, V3, P243
   Martinez-Martin P, 2012, J NEUROL, V259, P1639, DOI 10.1007/s00415-011-6392-3
   Moberg PJ, 2001, AM J GERIAT PSYCHIAT, V9, P35, DOI 10.1176/appi.ajgp.9.1.35
   Nasreddine ZS, 2005, J AM GERIATR SOC, V53, P695, DOI 10.1111/j.1532-5415.2005.53221.x
   Okuma Y, 2009, MOVEMENT DISORD, V24, P1977, DOI 10.1002/mds.22731
   Ongre SO, 2021, EUR J NEUROL, V28, P108, DOI 10.1111/ene.14520
   Ongre SO, 2017, EUR J NEUROL, V24, P105, DOI 10.1111/ene.13161
   Pavese N, 2010, BRAIN, V133, P3434, DOI 10.1093/brain/awq268
   Pereira JR, 2016, J NEUROL SCI, V370, P153, DOI 10.1016/j.jns.2016.09.030
   Postuma RB, 2015, MOVEMENT DISORD, V30, P1591, DOI 10.1002/mds.26424
   Schifitto G, 2008, NEUROLOGY, V71, P481, DOI 10.1212/01.wnl.0000324862.29733.69
   Siciliano M, 2017, PARKINSONISM RELAT D, V45, P63, DOI 10.1016/j.parkreldis.2017.10.004
   Siciliano M, 2018, MOVEMENT DISORD, V33, P1712, DOI 10.1002/mds.27461
   Skorvanek M, 2015, ACTA NEUROL SCAND, V131, P80, DOI 10.1111/ane.12282
   Sockeel P, 2006, J NEUROL NEUROSUR PS, V77, P579, DOI 10.1136/jnnp.2005.075929
   Stiasny-Kolster K, 2007, MOVEMENT DISORD, V22, P2386, DOI 10.1002/mds.21740
   Stocchi F, 2014, NEUROLOGY, V83, P215, DOI 10.1212/WNL.0000000000000587
   Tomlinson CL, 2010, MOVEMENT DISORD, V25, P2649, DOI 10.1002/mds.23429
   Watanabe N, 2008, J PSYCHOSOM RES, V64, P357, DOI 10.1016/j.jpsychores.2007.12.003
   Yu J, 2012, BMC PSYCHIATRY, V12, P0, DOI 10.1186/1471-244X-12-156
   Zuo LJ, 2016, J CLIN NEUROL, V12, P172, DOI 10.3988/jcn.2016.12.2.172
NR 42
TC 5
Z9 5
U1 0
U2 5
PU FRONTIERS MEDIA SA
PI LAUSANNE
PA AVENUE DU TRIBUNAL FEDERAL 34, LAUSANNE, CH-1015, SWITZERLAND
SN 1663-4365
EI 
J9 FRONT AGING NEUROSCI
JI Front. Aging Neurosci.
PD OCT 20
PY 2021
VL 13
IS 
BP 
EP 
DI 10.3389/fnagi.2021.701906
PG 8
WC Geriatrics & Gerontology; Neurosciences
SC Geriatrics & Gerontology; Neurosciences & Neurology
GA WT7ZC
UT WOS:000716078500001
PM 34744684
DA 2024-02-05
ER

PT J
AU Estiar, MA
   Senkevich, K
   Yu, E
   Varghaei, P
   Krohn, L
   Bandres-Ciga, S
   Noyce, AJ
   Rouleau, GA
   Gan-Or, Z
AF Estiar, Mehrdad A.
   Senkevich, Konstantin
   Yu, Eric
   Varghaei, Parizad
   Krohn, Lynne
   Bandres-Ciga, Sara
   Noyce, Alastair J.
   Rouleau, Guy A.
   Gan-Or, Ziv
TI Lack of Causal Effects or Genetic Correlation between Restless Legs Syndrome and Parkinson's Disease
SO MOVEMENT DISORDERS
LA English
DT Article
DE restless legs syndrome; Parkinson&apos; s disease; Mendelian randomization; linkage disequilibrium score regression; genetic correlation
ID mendelian randomization; risk loci; identification; metaanalysis; association; frequency; mutations; synuclein
AB Background Epidemiological studies have reported an association between Parkinson's disease (PD) and restless legs syndrome. Objectives We aimed to use genetic data to study whether these 2 disorders are causally linked or share genetic architecture. Methods We performed two-sample Mendelian randomization and linkage disequilibrium score regression using summary statistics from recent genome-wide meta-analyses of PD and restless legs syndrome. Results We found no evidence for a causal relationship between restless legs syndrome (as the exposure) and PD (as the outcome, inverse variance-weighted; b = -0.003, SE = 0.031, P = 0.916; F statistic = 217.5). Reverse Mendelian randomization also did not demonstrate any causal effect of PD on restless legs syndrome (inverse variance-weighted; b = -0.012, SE = 0.023, P = 0.592; F statistic = 191.7). Linkage disequilibrium score regression analysis demonstrated lack of genetic correlation between restless legs syndrome and PD (rg = -0.028, SE = 0.042, P = 0.507). Conclusions There was no evidence for a causal relationship or genetic correlation between restless legs syndrome and PD. The associations observed in epidemiological studies could be attributed, in part, to confounding or nongenetic determinants. (c) 2021 International Parkinson and Movement Disorder Society
C1 [Estiar, Mehrdad A.; Yu, Eric; Krohn, Lynne; Rouleau, Guy A.; Gan-Or, Ziv] McGill Univ, Dept Human Genet, Montreal, PQ, Canada.
   [Estiar, Mehrdad A.; Senkevich, Konstantin; Yu, Eric; Varghaei, Parizad; Krohn, Lynne; Rouleau, Guy A.; Gan-Or, Ziv] McGill Univ, Neuro Montreal Neurol Inst Hosp, Montreal, PQ, Canada.
   [Senkevich, Konstantin; Rouleau, Guy A.; Gan-Or, Ziv] McGill Univ, Dept Neurol & Neurosurg, 1033 Pine Ave,West,Ludmer Pavil,Room 312, Montreal, PQ H3A 1A1, Canada.
   [Varghaei, Parizad] McGill Univ, Dept Med, Div Expt Med, Montreal, PQ, Canada.
   [Bandres-Ciga, Sara] NIA, Lab Neurogenet, NIH, Bethesda, MD 20892 USA.
   [Noyce, Alastair J.] Queen Mary Univ London, Wolfson Inst Prevent Med, Prevent Neurol Unit, London, England.
   [Noyce, Alastair J.] UCL Inst Neurol, Dept Clin & Movement Neurosci, London, England.
C3 McGill University; McGill University; McGill University; McGill University; National Institutes of Health (NIH) - USA; NIH National Institute on Aging (NIA); University of London; Queen Mary University London; University of London; University College London
RP Gan-Or, Z (corresponding author), McGill Univ, Dept Neurol & Neurosurg, 1033 Pine Ave,West,Ludmer Pavil,Room 312, Montreal, PQ H3A 1A1, Canada.; Rouleau, GA (corresponding author), Neuro Montreal Neurol Inst Hosp, 3801 Univ St,Off 636, Montreal, PQ H3A 2B4, Canada.
EM guy.rouleau@mcgill.ca; ziv.gan-or@mcgill.ca
FU Fonds de Recherche du Quebec-Sante (FRQS); Canada First Research Excellence Fund; CIHR Foundation grant; Canada Research Chair (Tier 1) in Genetics of the Nervous System; Wilder Penfield Chair in Neurosciences; Fonds de recherche du QuebecSante Chercheur-Boursier award
CR Adel S, 2006, MOVEMENT DISORD, V21, P258, DOI 10.1002/mds.20690
   Alberts JL, 2001, PARKINSONISM RELAT D, V7, P143, DOI 10.1016/S1353-8020(00)00034-1
   Alonso-Navarro H, 2019, NEUROLOGY, V92, P948, DOI 10.1212/WNL.0000000000007500
   [Anonymous], 2017, SLEEP, V0, P0
   Bowden J, 2019, RES SYNTH METHODS, V10, P486, DOI 10.1002/jrsm.1346
   Bulik-Sullivan B, 2015, NAT GENET, V47, P1236, DOI 10.1038/ng.3406
   Bulik-Sullivan BK, 2015, NAT GENET, V47, P291, DOI 10.1038/ng.3211
   Burgess S, 2014, INT J EPIDEMIOL, V43, P922, DOI 10.1093/ije/dyu005
   Burgess S, 2011, INT J EPIDEMIOL, V40, P755, DOI 10.1093/ije/dyr036
   Connor JR, 2009, BRAIN, V132, P2403, DOI 10.1093/brain/awp125
   Connor JR, 2004, NEUROLOGY, V62, P1563, DOI 10.1212/01.WNL.0000123251.60485.AC
   Connor JR, 2003, NEUROLOGY, V61, P304, DOI 10.1212/01.WNL.0000078887.16593.12
   Di Angelantonio E, 2017, LANCET, V390, P2360, DOI 10.1016/S0140-6736(17)31928-1
   Ferini-Strambi L, 2018, FRONT NEUROL, V9, P0, DOI 10.3389/fneur.2018.00551
   Gan-Or Z, 2015, PARKINSONISM RELAT D, V21, P582, DOI 10.1016/j.parkreldis.2015.03.010
   Gao XA, 2010, MOVEMENT DISORD, V25, P2654, DOI 10.1002/mds.23256
   Jiménez-Jiménez FJ, 2019, SLEEP MED REV, V45, P70, DOI 10.1016/j.smrv.2019.03.006
   Kia DA, 2018, ANN NEUROL, V84, P191, DOI 10.1002/ana.25294
   Lahut S, 2014, NEUROGENETICS, V15, P189, DOI 10.1007/s10048-014-0407-z
   Machiela MJ, 2015, BIOINFORMATICS, V31, P3555, DOI 10.1093/bioinformatics/btv402
   Mohtashami S, 2018, J MOL NEUROSCI, V64, P341, DOI 10.1007/s12031-018-1031-4
   Nalls MA, 2019, LANCET NEUROL, V18, P1091, DOI 10.1016/S1474-4422(19)30320-5
   Ohayon MM, 2012, SLEEP MED REV, V16, P283, DOI 10.1016/j.smrv.2011.05.002
   Pittock SJ, 2004, MOVEMENT DISORD, V19, P695, DOI 10.1002/mds.20042
   Pringsheim T, 2014, MOVEMENT DISORD, V29, P1583, DOI 10.1002/mds.25945
   Ryu JH, 2011, PARKINSONISM RELAT D, V17, P201, DOI 10.1016/j.parkreldis.2010.11.014
   Schormair B, 2017, LANCET NEUROL, V16, P898, DOI 10.1016/S1474-4422(17)30327-7
   Tan EK, 2006, MOVEMENT DISORD, V21, P789, DOI 10.1002/mds.20810
   Verbanck M, 2018, NAT GENET, V50, P693, DOI 10.1038/s41588-018-0099-7
   Vilariño-Güell C, 2008, NEUROLOGY, V71, P222, DOI 10.1212/01.wnl.0000317101.67684.e3
   Wong JC, 2014, SLEEP, V37, P369, DOI 10.5665/sleep.3416
NR 31
TC 3
Z9 3
U1 0
U2 7
PU WILEY
PI HOBOKEN
PA 111 RIVER ST, HOBOKEN 07030-5774, NJ USA
SN 0885-3185
EI 1531-8257
J9 MOVEMENT DISORD
JI Mov. Disord.
PD AUG 15
PY 2021
VL 36
IS 8
BP 1967
EP 1972
DI 10.1002/mds.28640
EA MAY 2021
PG 6
WC Clinical Neurology
SC Neurosciences & Neurology
GA UE8JO
UT WOS:000648983700001
PM 33974305
DA 2024-02-05
ER

PT J
AU Verhoeff, MC
   Koutris, M
   van Selms, MKA
   Brandwijk, AN
   Heres, MS
   Berendse, HW
   van Dijk, KD
   Lobbezoo, F
AF Verhoeff, M. C.
   Koutris, M.
   van Selms, M. K. A.
   Brandwijk, A. N.
   Heres, M. S.
   Berendse, H. W.
   van Dijk, K. D.
   Lobbezoo, F.
TI Is dopaminergic medication dose associated with self-reported bruxism in Parkinson's disease? A cross-sectional, questionnaire-based study
SO CLINICAL ORAL INVESTIGATIONS
LA English
DT Article
DE Parkinson's disease; Sleep bruxism; Awake bruxism; Temporomandibular disorders; Dopaminergic medication; Levodopa; Tooth wear
ID deep brain-stimulation; sleep bruxism; tooth wear; temporomandibular disorders; subthalamic nucleus; follow-up; levodopa; stress; bromocriptine; prevalence
AB Objectives It is not clear whether dopaminergic medication influences bruxism behaviour in patients with Parkinson's disease (PD). Therefore, the aims are to investigate (i) the prevalence of possible (i.e., self-reported) bruxism (sleep and awake) in PD patients, and (ii) whether the use of dopaminergic medication and other factors (viz., demographic characteristics, PD-related factors, and possible consequences of bruxism) are associated with possible bruxism (sleep or awake). Materials and methods This study concerns a secondary analysis of an earlier published study. Three hundred ninety-five PD patients (67.9 +/- 8.6 years of age; 58.7% males) were included. The levodopa equivalent daily dosage (LEDD) was used as a measure of the dopaminergic medication level. Subsequently, a logistic regression analysis was performed for the dependent variables 'awake bruxism' and 'sleep bruxism', with the following predictors: gender, age, LEDD, time since PD diagnosis, temporomandibular disorder (TMD) pain, jaw locks, and tooth wear. Results The prevalence of possible awake and sleep bruxism was 46.0% and 24.3%, respectively. Awake bruxism was associated with sleep bruxism (OR = 8.52; 95% CI 3.56-20.40), TMD pain (OR = 4.51; 95% CI 2.31-8.79), and tooth wear (OR = 1.87; 95% CI 1.02-3.43). Sleep bruxism was associated with tooth wear (OR = 12.49; 95% CI 4.97-31.38) and awake bruxism (OR = 9.48; 95% CI 4.24-21.19). Dopaminergic medication dose was not associated with awake bruxism (OR = 1.0; 95% CI 0.99-1.00) or sleep bruxism (OR = 1.0; 95% CI 0.99-1.00). Conclusion Bruxism is a common condition in PD patients, but is not associated with the dopaminergic medication dose.
C1 [Verhoeff, M. C.; Koutris, M.; van Selms, M. K. A.; Brandwijk, A. N.; Heres, M. S.; Lobbezoo, F.] Univ Amsterdam, Acad Ctr Dent Amsterdam ACTA, Dept Orofacial Pain & Dysfunct, Amsterdam, Netherlands.
   [Verhoeff, M. C.; Koutris, M.; van Selms, M. K. A.; Brandwijk, A. N.; Heres, M. S.; Lobbezoo, F.] Vrije Univ Amsterdam, Amsterdam, Netherlands.
   [Berendse, H. W.] Vrije Univ Amsterdam, Amsterdam Neurosci, Amsterdam Univ Med Ctr Amsterdam UMC, Neurol, Boelelaan 1117, NL-1081 HV Amsterdam, Netherlands.
   [van Dijk, K. D.] Stichting Epilepsie Instellingen Nederland SEIN, Sleep Wake Ctr, Heemstede, Netherlands.
C3 Vrije Universiteit Amsterdam; University of Amsterdam; Academic Center for Dentistry Amsterdam; Vrije Universiteit Amsterdam; Vrije Universiteit Amsterdam
RP Verhoeff, MC (corresponding author), Univ Amsterdam, Acad Ctr Dent Amsterdam ACTA, Dept Orofacial Pain & Dysfunct, Amsterdam, Netherlands.; Verhoeff, MC (corresponding author), Vrije Univ Amsterdam, Amsterdam, Netherlands.
EM m.c.verhoeff@acta.nl
CR Ahlberg J, 2002, COMMUNITY DENT ORAL, V30, P405, DOI 10.1034/j.1600-0528.2002.00007.x
   Ahlberg J, 2013, MED ORAL PATOL ORAL, V18, PE7, DOI 10.4317/medoral.18232
   Ahlberg K, 2008, J ORAL REHABIL, V35, P567, DOI 10.1111/j.1365-2842.2008.01875.x
   Cahlin BJ, 2017, J SLEEP RES, V26, P64, DOI 10.1111/jsr.12440
   Chen HN, 2010, COMMUN STAT-SIMUL C, V39, P860, DOI 10.1080/03610911003650383
   de Baat C, 2021, J ORAL REHABIL, V48, P343, DOI 10.1111/joor.13061
   Domenici RA, 2019, EXP NEUROL, V315, P72, DOI 10.1016/j.expneurol.2019.02.007
   Dubbelink KTEO, 2013, NEUROBIOL AGING, V34, P408, DOI 10.1016/j.neurobiolaging.2012.02.029
   Eimers M., 2019, PARKINSONNET CIJFERS, V0, P0
   HARRIS M, 1987, CLIN NEUROPHARMACOL, V10, P186, DOI 10.1097/00002826-198704000-00010
   Jiménez-Silva A, 2017, ACTA ODONTOL SCAND, V75, P36, DOI 10.1080/00016357.2016.1247465
   Kalia LV, 2015, LANCET, V386, P896, DOI 10.1016/S0140-6736(14)61393-3
   Khoo TK, 2013, NEUROLOGY, V80, P276, DOI 10.1212/WNL.0b013e31827deb74
   Kleiner-Fisman G, 2003, J NEUROSURG, V99, P489, DOI 10.3171/jns.2003.99.3.0489
   Krack P, 2003, NEW ENGL J MED, V349, P1925, DOI 10.1056/NEJMoa035275
   Kwak YT, 2009, GERIATR GERONTOL INT, V9, P382, DOI 10.1111/j.1447-0594.2009.00538.x
   Lavigne GJ, 2001, CLIN NEUROPHARMACOL, V24, P145, DOI 10.1097/00002826-200105000-00005
   Lobbezoo F, 2018, J ORAL REHABIL, V45, P837, DOI 10.1111/joor.12663
   Lobbezoo F, 2017, NED TIJDSCHR TANDHEELKD, V124, P369, DOI 10.5177/ntvt.2017.07/08.16195
   Lobbezoo F, 2013, J ORAL REHABIL, V40, P2, DOI 10.1111/joor.12011
   Lobbezoo F, 1997, MOVEMENT DISORD, V12, P73, DOI 10.1002/mds.870120113
   Lobbezoo F, 2001, J ORAL REHABIL, V28, P1085, DOI 10.1046/j.1365-2842.2001.00839.x
   Lobbezoo F, 1996, J DENT RES, V75, P1804, DOI 10.1177/00220345960750101401
   Lobbezoo F, 1997, J DENT RES, V76, P1610, DOI 10.1177/00220345970760091401
   Lodder P, 2013, ADVISING RES METHODS, V0, P1
   MAGEE KR, 1970, J AMER MED ASSOC, V214, P147, DOI 10.1001/jama.1970.03180010087026
   Manfredini D, 2020, J ORAL REHABIL, V47, P549, DOI 10.1111/joor.12938
   Manfredini D, 2009, J OROFAC PAIN, V23, P153
   Maria B, 2003, RESP MED, V97, P1151, DOI 10.1016/S0954-6111(03)00188-4
   Markiewicz MR, 2006, J OROFAC PAIN, V20, P306
   McLean G, 2017, BMC NEUROL, V17, P0, DOI 10.1186/s12883-017-0904-4
   Muzalev K, 2017, SLEEP, V40, P0, DOI 10.1093/sleep/zsx078
   Ostergaard K, 2006, MOVEMENT DISORD, V21, P624, DOI 10.1002/mds.20776
   Park H, 2015, PARKINSONISM RELAT D, V21, P455, DOI 10.1016/j.parkreldis.2015.02.005
   Rodriguez-Oroz MC, 2005, BRAIN, V128, P2240, DOI 10.1093/brain/awh571
   Salat D, 2013, J PARKINSON DIS, V3, P255, DOI 10.3233/JPD-130186
   Schiffman E, 2014, J ORAL FACIAL PAIN H, V28, P6, DOI 10.11607/jop.1151
   Tai YC, 2020, CLIN PARKINSON RELAT, V2, P1, DOI 10.1016/j.prdoa.2019.11.004
   Tomlinson CL, 2010, MOVEMENT DISORD, V25, P2649, DOI 10.1002/mds.23429
   van Selms MKA, 2013, COMMUNITY DENT ORAL, V41, P353, DOI 10.1111/cdoe.12017
   Vant Spijker A, 2009, INT J PROSTHODONT, V22, P35
   Verhoeff MC, 2018, J ORAL REHABIL, V45, P854, DOI 10.1111/joor.12697
   Wetselaar P, 2016, J ORAL REHABIL, V43, P69, DOI 10.1111/joor.12340
   Wetselaar P, 2019, J ORAL REHABIL, V46, P765, DOI 10.1111/joor.12807
   Wetselaar P, 2019, J ORAL REHABIL, V46, P617, DOI 10.1111/joor.12787
   Wetselaar P, 2016, CARIES RES, V50, P543, DOI 10.1159/000447020
   Winocur E, 2011, J ORAL REHABIL, V38, P3, DOI 10.1111/j.1365-2842.2010.02118.x
   Winocur E, 2003, J OROFAC PAIN, V17, P99
   Zhai SY, 2019, J NEURAL TRANSM, V126, P411, DOI 10.1007/s00702-019-01997-y
NR 50
TC 8
Z9 9
U1 1
U2 5
PU SPRINGER HEIDELBERG
PI HEIDELBERG
PA TIERGARTENSTRASSE 17, D-69121 HEIDELBERG, GERMANY
SN 1432-6981
EI 1436-3771
J9 CLIN ORAL INVEST
JI Clin. Oral Investig.
PD MAY 15
PY 2021
VL 25
IS 5
BP 2545
EP 2553
DI 10.1007/s00784-020-03566-0
EA SEP 2020
PG 9
WC Dentistry, Oral Surgery & Medicine
SC Dentistry, Oral Surgery & Medicine
GA RQ2MW
UT WOS:000568658300001
PM 32918624
DA 2024-02-03
ER

PT J
AU Zhu, S
   Zhong, M
   Bai, Y
   Wu, Z
   Gu, RX
   Jiang, X
   Shen, B
   Zhu, J
   Pan, Y
   Dong, JD
   Xu, PY
   Yan, J
   Zhang, L
AF Zhu, Sha
   Zhong, Min
   Bai, Yu
   Wu, Zhuang
   Gu, Ruxin
   Jiang, Xu
   Shen, Bo
   Zhu, Jun
   Pan, Yang
   Dong, Jingde
   Xu, Pingyi
   Yan, Jun
   Zhang, Li
TI The Association Between Clinical Characteristics and Motor Symptom Laterality in Patients With Parkinson's Disease
SO FRONTIERS IN NEUROLOGY
LA English
DT Article
DE Parkinson's disease; asymmetry; motor; non-motor symptoms; wearable sensors; gait analysis
ID quantitative gait analysis; quality-of-life; nonmotor symptoms; variability; performance; asymmetry; handedness; vigilance; levodopa; impact
AB Background and Purpose: The unilateral onset and persistent asymmetry of motor symptoms are important characteristics of Parkinson's disease (PD). By using scales and wearable sensors, this study explored whether motor symptom laterality could affect non-motor symptom and gait performance. Methods: A total of 130 right-handed patients with PD were enrolled in our study and were divided into two groups according to the side of predominant motor symptom presentation by using the Unified Parkinson's Disease Rating Scale part III. We measured the non-motor symptoms with the Non-motor symptoms Scale, sleep quality with the Parkinson's Disease Sleep Scale and Pittsburgh sleep quality index, cognitive function with the Mini-mental State Examination and Montreal Cognitive Assessment, quality of life with the Parkinson's Disease Questionnaire-39, and the severity of anxiety and depression with the Hamilton Anxiety Scale and Hamilton Depression Scale, respectively. All participants underwent the instrumented stand and walk test, and gait data were collected using a set of JiBuEn gait analysis system. Results: We observed that left-dominant symptom PD patients (LPD) were associated with a greater impairment of sleep quality than right-dominant symptom PD patients (RPD). We found no difference between LPD and RPD in terms of gait performance. However, compared with the severe asymmetry RPD patients (RPD-S), severe asymmetry LPD patients (LPD-S) showed a shorter stride length and decreased range of motion of hip joints. Conclusions: In this study, LPD was associated with a more severe sleep-related dysfunction than RPD. In addition, LPD-S exhibited more gait impairments than RPD-S. Considering that motor symptom laterality may affect the non-motor symptom and gait performance, it should be taken into account when evaluating and treating PD patients.
C1 [Zhu, Sha; Zhong, Min; Wu, Zhuang; Gu, Ruxin; Jiang, Xu; Shen, Bo; Zhu, Jun; Pan, Yang; Dong, Jingde; Yan, Jun; Zhang, Li] Nanjing Med Univ, Dept Geriatr, Nanjing Brain Hosp, Nanjing, Peoples R China.
   [Bai, Yu] Univ Toronto Scarborough, Dept Biol Sci, Toronto, ON, Canada.
   [Xu, Pingyi] Guangzhou Med Univ, Dept Neurol, Affiliated Hosp 1, Guangzhou, Peoples R China.
C3 Nanjing Medical University; University of Toronto; University Toronto Scarborough; Guangzhou Medical University
RP Zhang, L (corresponding author), Nanjing Med Univ, Dept Geriatr, Nanjing Brain Hosp, Nanjing, Peoples R China.
EM neuro_zhangli@163.com
FU Special Funds of the Jiangsu Provincial Key Research and Development Projects [BE2018610, BE2019612]
CR Barone P, 2009, MOVEMENT DISORD, V24, P1641, DOI 10.1002/mds.22643
   Barrett MJ, 2011, J NEUROL NEUROSUR PS, V82, P1122, DOI 10.1136/jnnp.2010.209783
   Bearden TS, 2004, APPL PSYCHOPHYS BIOF, V29, P175, DOI 10.1023/B:APBI.0000039056.58787.76
   Berg D, 2015, MOVEMENT DISORD, V30, P1600, DOI 10.1002/mds.26431
   Brichta L, 2014, FRONT NEUROANAT, V8, P0, DOI 10.3389/fnana.2014.00152
   Bryant MS, 2016, ACTA NEUROL SCAND, V134, P83, DOI 10.1111/ane.12505
   Gómez-Esteban JC, 2010, CLIN NEUROL NEUROSUR, V112, P302, DOI 10.1016/j.clineuro.2009.12.017
   Castagna A, 2016, MOVEMENT DISORD, V31, P1720, DOI 10.1002/mds.26672
   Clair JS, 1998, J CLIN EXP NEUROPSYC, V20, P320
   Cubo E, 2020, J PARKINSON DIS, V10, P1611, DOI 10.3233/JPD-202067
   Cubo E, 2010, MOVEMENT DISORD, V25, P70, DOI 10.1002/mds.22896
   Curtze C, 2015, MOVEMENT DISORD, V30, P1361, DOI 10.1002/mds.26269
   De Pablo-Fernandez E, 2019, JAMA NEUROL, V76, P470, DOI 10.1001/jamaneurol.2018.4377
   Fahn S, 1987, UNIFIED PARKINSONS D, V0, P0
   Galna B, 2013, GAIT POSTURE, V37, P580, DOI 10.1016/j.gaitpost.2012.09.025
   GLICK SD, 1982, BRAIN RES, V234, P53, DOI 10.1016/0006-8993(82)90472-3
   Grajic M, 2015, NEUROL RES, V37, P712, DOI 10.1179/1743132815Y.0000000043
   Ham JH, 2015, MOVEMENT DISORD, V30, P1921, DOI 10.1002/mds.26418
   Hausdorff JM, 2007, HUM MOVEMENT SCI, V26, P555, DOI 10.1016/j.humov.2007.05.003
   Heldman DA, 2011, MOVEMENT DISORD, V26, P1859, DOI 10.1002/mds.23740
   Huang P, 2017, MOVEMENT DISORD, V32, P1047, DOI 10.1002/mds.27000
   Johnsen BH, 2002, SCAND J PSYCHOL, V43, P413, DOI 10.1111/1467-9450.00309
   LIOTTI M, 1992, BRAIN COGNITION, V18, P138, DOI 10.1016/0278-2626(92)90075-W
   Mancini M., 2011, J BIOENGINEERING BIO, V007, P0, DOI 10.4172/2155-9538.S1-007
   Ospina BM, 2019, PARKINSONS DIS-US, V2019, P0, DOI 10.1155/2019/5050182
   Muro-de-la-Herran A, 2014, SENSORS-BASEL, V14, P3362, DOI 10.3390/s140203362
   OLDFIELD RC, 1971, NEUROPSYCHOLOGIA, V9, P97, DOI 10.1016/0028-3932(71)90067-4
   Patterson KK, 2010, GAIT POSTURE, V31, P241, DOI 10.1016/j.gaitpost.2009.10.014
   Pelizzari L, 2020, NEUROL SCI, V41, P357, DOI 10.1007/s10072-019-04084-y
   RICHARDS M, 1994, MOVEMENT DISORD, V9, P89, DOI 10.1002/mds.870090114
   Schlachetzki JCM, 2017, PLOS ONE, V12, P0, DOI 10.1371/journal.pone.0183989
   Shang SA, 2021, HUM BRAIN MAPP, V42, P298, DOI 10.1002/hbm.25223
   Skinner JW, 2019, J NEUROL PHYS THER, V43, P56, DOI 10.1097/NPT.0000000000000244
   Smulders K, 2016, PARKINSONISM RELAT D, V31, P3, DOI 10.1016/j.parkreldis.2016.07.006
   Sofuwa O, 2005, ARCH PHYS MED REHAB, V86, P1007, DOI 10.1016/j.apmr.2004.08.012
   SPICER KB, 1988, ARCH NEUROL-CHICAGO, V45, P429, DOI 10.1001/archneur.1988.00520280079019
   Stavitsky K, 2008, COGN BEHAV NEUROL, V21, P143, DOI 10.1097/WNN.0b013e318185e698
   Tao S, 2018, J AMB INTEL HUM COMP, V9, P1705, DOI 10.1007/s12652-018-0880-6
   Triggs WJ, 2000, CORTEX, V36, P679, DOI 10.1016/S0010-9452(08)70545-8
   Zhang MH, 2018, SENSORS-BASEL, V18, P0, DOI 10.3390/s18103549
NR 40
TC 7
Z9 7
U1 0
U2 7
PU FRONTIERS MEDIA SA
PI LAUSANNE
PA AVENUE DU TRIBUNAL FEDERAL 34, LAUSANNE, CH-1015, SWITZERLAND
SN 1664-2295
EI 
J9 FRONT NEUROL
JI Front. Neurol.
PD MAY 31
PY 2021
VL 12
IS 
BP 
EP 
DI 10.3389/fneur.2021.663232
PG 7
WC Clinical Neurology; Neurosciences
SC Neurosciences & Neurology
GA SR6HT
UT WOS:000661144700001
PM 34135850
DA 2024-02-05
ER

PT J
AU Wade, R
   Pachana, NA
   Dissanayaka, N
AF Wade, Rachael
   Pachana, Nancy A.
   Dissanayaka, Nadeeka
TI Factors Related to Sleep Disturbances for Informal Carers of Individuals With PD and Dyadic Relationship: A Rural Perspective
SO JOURNAL OF GERIATRIC PSYCHIATRY AND NEUROLOGY
LA English
DT Article
DE Parkinson disease; informal carers; sleep disturbances; anxiety; depression; patient-carer dyads
ID cognitive-behavioral therapy; parkinsons-disease; caregiver burden; quality index; rating-scale; reliability; partners; symptoms; validity
AB This study examines factors related to sleep disturbances, and the dyadic sleep relationship, in a convenience sample of 29 persons with Parkinson disease (PD) and spouse carer dyads living in regional Queensland. Carers completed questionnaires on sleep, depression, anxiety, carer burden, and well-being. Regarding carers, 66% reported sleep disturbances related to nocturnally care demands. Less than half of informal carers with a disturbed sleep had informed a health professional of this problem. Medication was the most commonly advised sleep intervention (44%). Sleep disturbances in informal carers correlated with increasing carer burden, depression scores, anxiety scores, poor quality of life, negative cognitions related to their sleep disturbance, and poor sleep hygiene. Regarding patient-carer dyads, 59% reported both the individuals having problematic sleep disturbances. Patient sleep disturbance correlated with informal carer increase in depression and anxiety scores, and poor carer burden. Informal carer's sleep disturbance correlated with patient anxiety scores and severity of complications from PD therapy. Evidence-based sleep interventions addressing such dyads in rural areas warrant future study.
C1 [Wade, Rachael; Pachana, Nancy A.; Dissanayaka, Nadeeka] Univ Queensland, Sch Psychol, Brisbane, Qld, Australia.
   [Wade, Rachael; Dissanayaka, Nadeeka] Univ Queensland, Fac Med, UQ Ctr Clin Res, Brisbane, Qld, Australia.
   [Dissanayaka, Nadeeka] Royal Brisbane & Womens Hosp, Dept Neurol, Brisbane, Qld, Australia.
C3 University of Queensland; University of Queensland; Royal Brisbane & Women's Hospital
RP Dissanayaka, N (corresponding author), Univ Queensland, Ctr Clin Res, Bldg 71-918,Royal Brisbane & Womens Hosp Campus, Herston, Qld 4029, Australia.
EM n.dissanayaka@uq.edu.au
FU Lions Medical Research Foundation; NHMRC fellowship
CR Al-Abri Mohammed A, 2015, SULTAN QABOOS UNIV MED J, V15, P0
   [Anonymous], 2013, PERS WELLB IND, V0, P0
   Arber S, 2011, J AGING STUD, V25, P155, DOI 10.1016/j.jaging.2010.08.020
   Bhidayasiri R, 2014, J NEURAL TRANSM, V121, PS69, DOI 10.1007/s00702-014-1198-y
   Buysse D J, 1989, PSYCHIATRY RES, V28, P193
   Cohen J., 2013, STATISTICAL POWER ANALYSIS FOR THE BEHAVIORAL SCIENCES, V0, P0
   Cupidi C, 2012, INT PSYCHOGERIATR, V24, P1827, DOI 10.1017/S1041610212001032
   DAmelio M, 2009, NEUROL SCI, V30, P171, DOI 10.1007/s10072-009-0024-z
   Drutyte G, 2014, DISABIL REHABIL, V36, P199, DOI 10.3109/09638288.2013.782363
   Economics A, 2007, LIVING PARKINSONS DI, V0, P2007
   Economics A, 2014, LIV PARK DIS UPD EC, V0, P0
   GISCA, 2006, ACC REM IND AUSTR 20, V0, P0
   Goetz CG, 2007, MOVEMENT DISORD, V22, P41, DOI 10.1002/mds.21198
   Gregory Pamela, 2012, BR J COMMUNITY NURS, V17, P14
   Habermann B, 2017, J CLIN NURS, V26, P1650, DOI 10.1111/jocn.13565
   Högl B, 2010, MOVEMENT DISORD, V25, P2704, DOI 10.1002/mds.23190
   Kelly DH, 2012, BMC NEUROL, V12, P0, DOI 10.1186/1471-2377-12-57
   Kochar J, 2007, J AM GERIATR SOC, V55, P2003, DOI 10.1111/j.1532-5415.2007.01434.x
   KOCOGLU D, 2013, J COGN BEHAV PSYCHOT, V13, P211
   Leroi I, 2010, INT J GERIATR PSYCH, V25, P1073, DOI 10.1002/gps.2472
   Martinez-Martin P, 2014, GUIDE TO ASSESSMENT SCALES IN PARKINSONSS DISEASE, V1st, P0
   Martinez-Martin P, 2012, EXPERT REV PHARM OUT, V12, P221, DOI 10.1586/ERP.11.106
   Matheson SF, 2012, AUSTRALAS J AGEING, V31, P13, DOI 10.1111/j.1741-6612.2010.00487.x
   McLaughlin D, 2011, PALLIATIVE MED, V25, P177, DOI 10.1177/0269216310385604
   McNamara P, 2011, SLEEP DISORDERS PARK, V0, P0
   Morin CM, 2007, SLEEP, V30, P1547, DOI 10.1093/sleep/30.11.1547
   Mosley PE, 2017, J GERIATR PSYCH NEUR, V30, P235, DOI 10.1177/0891988717720302
   Pal PK, 2004, PARKINSONISM RELAT D, V10, P157, DOI 10.1016/j.parkreldis.2003.11.002
   Peng HL, 2013, PERSPECT PSYCHIATR C, V49, P135, DOI 10.1111/ppc.12005
   Peters M, 2013, HEALTH QUAL LIFE OUT, V11, P0, DOI 10.1186/1477-7525-11-103
   Rogojanski J, 2013, SLEEP MED REV, V17, P55, DOI 10.1016/j.smrv.2012.02.003
   Secker DL, 2005, J NEUROL NEUROSUR PS, V76, P491, DOI 10.1136/jnnp.2004.042291
   Seng BK, 2010, ANN ACAD MED SINGAP, V39, P758
   Spira AP, 2012, J GERONTOL A-BIOL, V67, P433, DOI 10.1093/gerona/glr172
   Viwattanakulvanid P, 2014, J NEURAL TRANSM, V121, PS15, DOI 10.1007/s00702-014-1200-8
   Wade R, 2020, INT PSYCHOGERIATR, V32, P827, DOI 10.1017/S1041610219001212
   Wade R, 2020, CLIN GERONTOLOGIST, V43, P499, DOI 10.1080/07317115.2018.1539424
   Weintraub D, 2006, AM J GERIAT PSYCHIAT, V14, P169, DOI 10.1097/01.JGP.0000192488.66049.4b
   Winterton R, 2011, RURAL REMOTE HEALTH, V11, P0
   ZARIT SH, 1980, GERONTOLOGIST, V20, P649, DOI 10.1093/geront/20.6.649
NR 40
TC 4
Z9 5
U1 2
U2 10
PU SAGE PUBLICATIONS INC
PI THOUSAND OAKS
PA 2455 TELLER RD, THOUSAND OAKS, CA 91320 USA
SN 0891-9887
EI 1552-5708
J9 J GERIATR PSYCH NEUR
JI J. Geriatr. Psychiatry Neurol.
PD SEP 15
PY 2021
VL 34
IS 5
BP 389
EP 396
DI 10.1177/0891988720944250
EA AUG 2020
PG 8
WC Geriatrics & Gerontology; Clinical Neurology; Psychiatry
SC Geriatrics & Gerontology; Neurosciences & Neurology; Psychiatry
GA TS5HB
UT WOS:000559532600001
PM 32787622
DA 2024-02-03
ER

PT J
AU Li, S
   Jia, CC
   Li, TB
   Le, WD
AF Li, Song
   Jia, Congcong
   Li, Tianbai
   Le, Weidong
TI Hot Topics in Recent Parkinson's Disease Research: Where We are and Where We Should Go
SO NEUROSCIENCE BULLETIN
LA English
DT Review
DE Parkinson's disease; Gut-brain axis; Biomarkers; Neuroinflammation; Sleep disorder; Genetics; Ferroptosis
ID cell-death; synucleinopathy; identification; aggregation; ferroptosis; diagnosis; pathology; brains; risk
AB Parkinson's disease (PD), the second most common neurodegenerative disease, is clinically characterized by both motor and non-motor symptoms. Although overall great achievements have been made in elucidating the etiology and pathogenesis of PD, the exact mechanisms of this complicated systemic disease are still far from being clearly understood. Consequently, most of the currently-used diagnostic tools and therapeutic options for PD are symptomatic. In this perspective review, we highlight the hot topics in recent PD research for both clinicians and researchers. Some of these hot topics, such as sleep disorders and gut symptoms, have been neglected but are currently emphasized due to their close association with PD. Following these research directions in future PD research may help understand the nature of the disease and facilitate the discovery of new strategies for the diagnosis and therapy of PD.
C1 [Li, Song; Jia, Congcong; Li, Tianbai; Le, Weidong] Dalian Med Univ, Affiliated Hosp 1, Liaoning Prov Ctr Clin Res Neurol Dis, Dalian 116021, Peoples R China.
   [Li, Song; Jia, Congcong; Li, Tianbai; Le, Weidong] Dalian Med Univ, Affiliated Hosp 1, Liaoning Prov Key Lab Res Pathogen Mech Neurol Di, Dalian 116021, Peoples R China.
   [Le, Weidong] Univ Elect Sci & Technol, Sichuan Acad Med Sci, Sichuan Prov Peoples Hosp, Inst Neurol,Med Sch, Chengdu 610072, Peoples R China.
C3 Dalian Medical University; Dalian Medical University; University of Electronic Science & Technology of China; Sichuan Provincial People's Hospital
RP Le, WD (corresponding author), Dalian Med Univ, Affiliated Hosp 1, Liaoning Prov Ctr Clin Res Neurol Dis, Dalian 116021, Peoples R China.; Le, WD (corresponding author), Dalian Med Univ, Affiliated Hosp 1, Liaoning Prov Key Lab Res Pathogen Mech Neurol Di, Dalian 116021, Peoples R China.; Le, WD (corresponding author), Univ Elect Sci & Technol, Sichuan Acad Med Sci, Sichuan Prov Peoples Hosp, Inst Neurol,Med Sch, Chengdu 610072, Peoples R China.
EM wdle_sibs@163.com
FU National Key Research and Development Program of China [2016YFC1306600]; National Natural Science Foundation of China [82001483]; Guangdong Provincial Key RD Program [2018B030337001]
CR Armstrong MJ, 2020, JAMA-J AM MED ASSOC, V323, P548, DOI 10.1001/jama.2019.22360
   Bento-Pereira C, 2021, MED RES REV, V41, P785, DOI 10.1002/med.21714
   Blauwendraat C, 2020, LANCET NEUROL, V19, P170, DOI 10.1016/S1474-4422(19)30287-X
   Blauwendraat C, 2019, MOVEMENT DISORD, V34, P866, DOI 10.1002/mds.27659
   Braak H, 2004, CELL TISSUE RES, V318, P121, DOI 10.1007/s00441-004-0956-9
   Braak H, 2003, NEUROBIOL AGING, V24, P197, DOI 10.1016/S0197-4580(02)00065-9
   Buttery PC, 2020, NEUROTHERAPEUTICS, V17, P1539, DOI 10.1007/s13311-020-00940-4
   de Lau LML, 2006, LANCET NEUROL, V5, P525, DOI 10.1016/S1474-4422(06)70471-9
   Demmings MD, 2021, CELL DEATH DIFFER, V28, P1627, DOI 10.1038/s41418-020-00688-6
   Deng H, 2018, AGEING RES REV, V42, P72, DOI 10.1016/j.arr.2017.12.007
   Dixon SJ, 2012, CELL, V149, P1060, DOI 10.1016/j.cell.2012.03.042
   Dong J, 2020, GLIA, V68, P2057, DOI 10.1002/glia.23826
   Dong J, 2016, CNS NEUROSCI THER, V22, P351, DOI 10.1111/cns.12536
   Elfil M, 2021, MOVEMENT DISORD, V36, P570, DOI 10.1002/mds.28412
   Elkouzi A, 2019, NAT REV NEUROL, V15, P204, DOI 10.1038/s41582-019-0155-7
   Espay AJ, 2019, NEUROLOGY, V92, P329, DOI 10.1212/WNL.0000000000006926
   Foo JN, 2020, JAMA NEUROL, V77, P746, DOI 10.1001/jamaneurol.2020.0428
   GALIANOLANDEIRA J, 2020, BRAIN, V143, P3717, DOI 10.1093/BRAIN/AWAA269
   Goljanek-Whysall K, 2020, AGING CELL, V19, P0, DOI 10.1111/acel.13140
   Grassi D, 2018, P NATL ACAD SCI USA, V115, PE2634, DOI 10.1073/pnas.1713849115
   Heintz-Buschart A, 2018, MOVEMENT DISORD, V33, P88, DOI 10.1002/mds.27105
   Jakaria M, 2019, MOL NEUROBIOL, V56, P5799, DOI 10.1007/s12035-019-1487-4
   Jankovic J, 2018, JAMA NEUROL, V75, P1206, DOI 10.1001/jamaneurol.2018.1487
   Jha MK, 2019, NEUROSCIENTIST, V25, P227, DOI 10.1177/1073858418783959
   Kantor B, 2018, MOL THER, V26, P2638, DOI 10.1016/j.ymthe.2018.08.019
   Kim D, 2018, NAT NANOTECHNOL, V13, P812, DOI 10.1038/s41565-018-0179-y
   Kim J, 2016, MOL NEURODEGENER, V11, P0, DOI 10.1186/s13024-016-0121-4
   Kim S, 2019, NEURON, V103, P627, DOI 10.1016/j.neuron.2019.05.035
   Kojima R, 2018, NAT COMMUN, V9, P0, DOI 10.1038/s41467-018-03733-8
   Krashia P, 2019, NAT COMMUN, V10, P0, DOI 10.1038/s41467-019-11928-w
   Lajoie AC, 2021, CHEST, V159, P818, DOI 10.1016/j.chest.2020.09.099
   Lang AE, 2018, MOVEMENT DISORD, V33, P660, DOI 10.1002/mds.27360
   Latorre A, 2019, MOVEMENT DISORD, V34, P936, DOI 10.1002/mds.27736
   Latorre A, 2019, MOVEMENT DISORD, V34, P769, DOI 10.1002/mds.27705
   Lee SJ, 2010, NAT REV NEUROL, V6, P702, DOI 10.1038/nrneurol.2010.145
   Lee SYH, 2022, NEUROSCIENTIST, V28, P485, DOI 10.1177/1073858421992265
   Li QY, 2018, NAT REV IMMUNOL, V18, P225, DOI 10.1038/nri.2017.125
   Li S, 2017, NEUROSCI BULL, V33, P481, DOI 10.1007/s12264-017-0184-4
   Li TB, 2020, NEUROSCI BULL, V36, P183, DOI 10.1007/s12264-019-00433-1
   Liddelow SA, 2017, NATURE, V541, P481, DOI 10.1038/nature21029
   Lionnet A, 2018, ACTA NEUROPATHOL, V135, P1, DOI 10.1007/s00401-017-1777-8
   Luk KC, 2012, SCIENCE, V338, P949, DOI 10.1126/science.1227157
   Mahoney-Sánchez L, 2021, PROG NEUROBIOL, V196, P0, DOI 10.1016/j.pneurobio.2020.101890
   Masaldan S, 2019, FREE RADICAL BIO MED, V133, P221, DOI 10.1016/j.freeradbiomed.2018.09.033
   Matheoud D, 2019, NATURE, V571, P565, DOI 10.1038/s41586-019-1405-y
   Miñones-Moyano E, 2011, HUM MOL GENET, V20, P3067, DOI 10.1093/hmg/ddr210
   Miyasaki JM, 2006, NEUROLOGY, V66, P996, DOI 10.1212/01.wnl.0000215428.46057.3d
   Moors T, 2016, MOVEMENT DISORD, V31, P791, DOI 10.1002/mds.26562
   Mufti K, 2021, MOVEMENT DISORD, V36, P235, DOI 10.1002/mds.28318
   Nalls MA, 2019, LANCET NEUROL, V18, P1091, DOI 10.1016/S1474-4422(19)30320-5
   Oh SL, 2020, NEURAL COMPUT APPL, V32, P10927, DOI 10.1007/s00521-018-3689-5
   Parnetti L, 2019, LANCET NEUROL, V18, P573, DOI 10.1016/S1474-4422(19)30024-9
   Peter I, 2018, JAMA NEUROL, V75, P939, DOI 10.1001/jamaneurol.2018.0605
   Qian YW, 2018, BRAIN BEHAV IMMUN, V70, P194, DOI 10.1016/j.bbi.2018.02.016
   Salter MW, 2017, NAT MED, V23, P1018, DOI 10.1038/nm.4397
   Sardi SP, 2018, MOVEMENT DISORD, V33, P684, DOI 10.1002/mds.27414
   Savelieff MG, 2019, CHEM REV, V119, P1221, DOI 10.1021/acs.chemrev.8b00138
   Shahnawaz M, 2017, JAMA NEUROL, V74, P163, DOI 10.1001/jamaneurol.2016.4547
   Shao YP, 2021, MOL NEURODEGENER, V16, P0, DOI 10.1186/s13024-021-00425-8
   Shao YP, 2019, MOL NEURODEGENER, V14, P0, DOI 10.1186/s13024-018-0304-2
   Shen Y, 2020, BRAIN, V143, P3374, DOI 10.1093/brain/awaa283
   Stockwell BR, 2017, CELL, V171, P273, DOI 10.1016/j.cell.2017.09.021
   Sun MF, 2018, BRAIN BEHAV IMMUN, V70, P48, DOI 10.1016/j.bbi.2018.02.005
   Surmeier DJ, 2017, NAT REV NEUROSCI, V18, P101, DOI 10.1038/nrn.2016.178
   Svensson E, 2015, ANN NEUROL, V78, P522, DOI 10.1002/ana.24448
   Tan MMX, 2021, MOVEMENT DISORD, V36, P424, DOI 10.1002/mds.28342
   van Kessel SP, 2019, NAT COMMUN, V10, P0, DOI 10.1038/s41467-019-08294-y
   Wie JH, 2021, NATURE, V591, P431, DOI 10.1038/s41586-021-03185-z
   Wills J, 2010, EXP NEUROL, V225, P210, DOI 10.1016/j.expneurol.2010.06.017
   Yi W, 2019, HUM MOL GENET, V28, P2811, DOI 10.1093/hmg/ddz080
   Yun SP, 2018, NAT MED, V24, P931, DOI 10.1038/s41591-018-0051-5
   Zhang MH, 2021, NEURODEGENER DIS, V20, P73, DOI 10.1159/000511207
   Zhou JJ, 2020, PHARMACOL RES, V160, P0, DOI 10.1016/j.phrs.2020.105197
NR 73
TC 17
Z9 17
U1 0
U2 23
PU SPRINGER
PI NEW YORK
PA ONE NEW YORK PLAZA, SUITE 4600, NEW YORK, NY, UNITED STATES
SN 1673-7067
EI 1995-8218
J9 NEUROSCI BULL
JI Neurosci. Bull.
PD DEC 15
PY 2021
VL 37
IS 12
BP 1735
EP 1744
DI 10.1007/s12264-021-00749-x
EA JUL 2021
PG 10
WC Neurosciences
SC Neurosciences & Neurology
GA XI7JW
UT WOS:000677997800001
PM 34313916
DA 2024-02-05
ER

PT J
AU Otaiku, AI
AF Otaiku, Abidemi I.
TI Dream Content Predicts Motor and Cognitive Decline in Parkinson's Disease
SO MOVEMENT DISORDERS CLINICAL PRACTICE
LA English
DT Article
ID sleep behavior disorder; eye-movement sleep; nonmotor symptoms; nightmares; hallucinations; progression; disturbance; impairment; dementia; cohort
AB Background: Dream content alterations in Parkinson's disease (PD) are associated with motor and cognitive dysfunction cross-sectionally. Although recent studies suggest abnormal dream content in PD might also predict cognitive decline, the relationship between dream content and motor decline in PD remains unknown. Objective: To investigate whether abnormal dream content in PD predicts both motor and cognitive decline. Methods: Data were obtained from the Parkinson's Progression Markers Initiative cohort study. Patients were evaluated at baseline and at the 60-month follow-up, with validated clinical scales, including the REM Sleep Behavior Disorder Screening Questionnaire (RBDSQ), Montreal Cognitive Assessment (MoCA), and the Movement Disorder Society-Unified Parkinson's Disease Rating Scale Part III (MDS-UPDRS III). Patients were dichotomized using RBDSQ item 2, which inquires whether they frequently experience aggression in their dreams. Regression analyses were used to assess whether frequent aggressive dreams at baseline predicted longitudinal changes in MDS-UPDRS III and MoCA scores as well as progression to Hoehn and Yahr stage 3 (H&Y >= 3) and cognitive impairment. Results: Of the patients, 58/224 (25.9%) reported frequent aggressive dreams at baseline. Aggressive dreams predicted a faster increase in MDS-UPDRS III scores (beta - 4.64; P - 0.007) and a faster decrease in MoCA scores (beta - 1.49; P - 0.001). Furthermore, they conferred a 6-fold and 2-fold risk for progressing to H&Y >= 3 (odds ratio [OR] - 5.82; P - 0.005) and cognitive impairment (OR, 2.35; P = 0.023) within 60 months. These associations remained robust when adjusting for potential confounders. Conclusions: This study demonstrates for the first time that frequent aggressive dreams in newly diagnosed PD may independently predict early motor and cognitive decline.
C1 [Otaiku, Abidemi I.] Queen Elizabeth Hosp Birmingham, Dept Neurol, Birmingham B15 2TH, W Midlands, England.
   [Otaiku, Abidemi I.] Univ Birmingham, Ctr Human Brain Hlth, Birmingham, W Midlands, England.
C3 University of Birmingham; University of Birmingham
RP Otaiku, AI (corresponding author), Queen Elizabeth Hosp Birmingham, Dept Neurol, Birmingham B15 2TH, W Midlands, England.
EM a.otaiku@nhs.net
CR American Psychiatric Association, 2013, INT CLASS SLEEP DIS, V0, P0, DOI DOI 10.1176/APPI.BOOKS.9780890425596.893619
   Anang JBM, 2014, NEUROLOGY, V83, P1253, DOI 10.1212/WNL.0000000000000842
   Baltzan M, 2020, J CLIN SLEEP MED, V16, P1949, DOI 10.5664/jcsm.8734
   Bloem BR, 2021, LANCET, V397, P2284, DOI 10.1016/S0140-6736(21)00218-X
   Bolitho SJ, 2014, MOVEMENT DISORD, V29, P736, DOI 10.1002/mds.25832
   Borek LL, 2007, MOVEMENT DISORD, V22, P198, DOI 10.1002/mds.21255
   Borek LL, 2006, J CLIN PSYCHIAT, V67, P958, DOI 10.4088/JCP.v67n0613
   Bugalho Paulo, 2021, J SLEEP RES, V30, Pe13163, DOI 10.1111/jsr.13163
   Bugalho P, 2021, MOV DISORD CLIN PRAC, V8, P885, DOI 10.1002/mdc3.13262
   Bugalho P, 2021, SLEEP MED, V80, P273, DOI 10.1016/j.sleep.2021.01.042
   Bugalho P, 2021, SLEEP MED, V77, P205, DOI 10.1016/j.sleep.2020.06.020
   Bugalho P, 2011, J NEURAL TRANSM, V118, P1613, DOI 10.1007/s00702-011-0679-5
   Chahine LM, 2018, PLOS ONE, V13, P0, DOI 10.1371/journal.pone.0201964
   Chaudhuri KR, 2010, MOVEMENT DISORD, V25, P704, DOI 10.1002/mds.22868
   Chou KL, 2007, MOVEMENT DISORD, V22, P411, DOI 10.1002/mds.21339
   De Gennaro L, 2016, HUM BRAIN MAPP, V37, P1136, DOI 10.1002/hbm.23095
   De Pablo-Fernandez E, 2019, JAMA NEUROL, V76, P470, DOI 10.1001/jamaneurol.2018.4377
   Evans JR, 2011, J NEUROL NEUROSUR PS, V82, P1112, DOI 10.1136/jnnp.2011.240366
   Fantini ML, 2005, NEUROLOGY, V65, P1010, DOI 10.1212/01.wnl.0000179346.39655.e0
   Fernández-Arcos A, 2016, SLEEP, V39, P121, DOI 10.5665/sleep.5332
   Folle AD, 2019, PARKINSONISM RELAT D, V62, P105, DOI 10.1016/j.parkreldis.2019.01.018
   Godin I, 2015, DREAMING, V25, P257, DOI 10.1037/drm0000011
   Goetz CG, 2010, NEUROLOGY, V75, P1773, DOI 10.1212/WNL.0b013e3181fd6158
   Kim EJ, 2014, J MOV DISORD, V7, P13, DOI 10.14802/jmd.14003
   Kumar S, 2002, MOVEMENT DISORD, V17, P775, DOI 10.1002/mds.10167
   Kwon KY, 2014, CAN J NEUROL SCI, V41, P597, DOI 10.1017/cjn.2014.3
   Latourelle JC, 2017, LANCET NEUROL, V16, P908, DOI 10.1016/S1474-4422(17)30328-9
   Litvan I, 2011, MOVEMENT DISORD, V26, P1814, DOI 10.1002/mds.23823
   Marek K, 2018, ANN CLIN TRANSL NEUR, V5, P1460, DOI 10.1002/acn3.644
   Martens KAE, 2018, MOVEMENT DISORD, V33, P128, DOI 10.1002/mds.27208
   Mollenhauer B, 2019, MOVEMENT DISORD, V34, P67, DOI 10.1002/mds.27492
   Morawetz C, 2017, NEUROSCI BIOBEHAV R, V72, P111, DOI 10.1016/j.neubiorev.2016.11.014
   MOSKOVITZ C, 1978, AM J PSYCHIAT, V135, P669
   Nielsen T, 2007, SLEEP MED REV, V11, P295, DOI 10.1016/j.smrv.2007.03.004
   Nielsen T, 2010, SLEEP, V33, P113, DOI 10.1093/sleep/33.1.113
   Nomura T, 2013, SLEEP MED, V14, P131, DOI 10.1016/j.sleep.2012.10.011
   Oudiette D, 2009, NEUROLOGY, V72, P551, DOI 10.1212/01.wnl.0000341936.78678.3a
   Paiva T, 2011, CONSCIOUS COGN, V20, P1027, DOI 10.1016/j.concog.2011.06.008
   Park D, 2021, SLEEP MED, V78, P15, DOI 10.1016/j.sleep.2020.11.039
   Paul F, 2015, BORDER PERS DIS EMOT, V2, P0, DOI 10.1186/s40479-014-0023-4
   Pistacchi M, 2014, NEUROL SCI, V35, P1955, DOI 10.1007/s10072-014-1870-x
   Pont-Sunyer C, 2015, MOVEMENT DISORD, V30, P229, DOI 10.1002/mds.26077
   Radziunas A, 2018, BMC NEUROL, V18, P0, DOI 10.1186/s12883-018-1092-6
   Schrag A, 2017, LANCET NEUROL, V16, P66, DOI 10.1016/S1474-4422(16)30328-3
   Siclari F, 2020, LANCET NEUROL, V19, P849, DOI 10.1016/S1474-4422(20)30275-1
   Stavitsky K, 2008, COGN BEHAV NEUROL, V21, P143, DOI 10.1097/WNN.0b013e318185e698
   Stiasny-Kolster K, 2007, MOVEMENT DISORD, V22, P2386, DOI 10.1002/mds.21740
   Ylikoski A, 2014, J NEUROL SCI, V346, P204, DOI 10.1016/j.jns.2014.08.025
NR 48
TC 6
Z9 6
U1 0
U2 3
PU WILEY
PI HOBOKEN
PA 111 RIVER ST, HOBOKEN 07030-5774, NJ USA
SN 2330-1619
EI 
J9 MOV DISORD CLIN PRAC
JI MOV. DISORD. CLIN. PRACT.
PD OCT 15
PY 2021
VL 8
IS 7
BP 1041
EP 1051
DI 10.1002/mdc3.13318
EA AUG 2021
PG 11
WC Clinical Neurology
SC Neurosciences & Neurology
GA UZ8AL
UT WOS:000683007400001
PM 34631940
DA 2024-02-05
ER

PT J
AU Sobreira, MA
   Pena-Pereira, MA
   Sobreira, EST
   Chagas, MHN
   de Almeida, CMO
   Fernandes, RMF
   Tumas, V
   Eckeli, AL
AF Sobreira-Neto, Manoel Alves
   Pena-Pereira, Marcio Alexandre
   Tavares Sobreira, Emmanuelle Silva
   Nisihara Chagas, Marcos Hortes
   Oliveira de Almeida, Carlos Mauricio
   Franca Fernandes, Regina Maria
   Tumas, Vitor
   Eckeli, Alan Luiz
TI Is restless legs syndrome in Parkinson disease patients associated with any specific factor?
SO ARQUIVOS DE NEURO-PSIQUIATRIA
LA English
DT Article
DE Parkinson Disease; Sleep; Restless Legs Syndrome
ID clinical characteristics; sleep disorders; prevalence; epidemiology; frequency; symptoms; quality; profile; adults
AB Background: Restless legs syndrome or Willis-Ekbom disease is a disorder characterized by unpleasant sensations associated with the need to mobilize the lower limbs. In Parkinson disease patients, restless legs syndrome is associated with worse qualityof life and excessive sleepiness. Regarding other factors, results of different studies are controversial. Objective: To determine the factors associated with the restless legs syndrome presence in Parkinson disease patients. Methods: A cross-sectional study was conducted in 88 consecutive Parkinson disease patients from the outpatient clinic for 21 months. Participants underwent a clinical interview, assessment based on standardized scales (Epworth Sleepiness Scale, Parkinson Disease Questionnaire - 39, Pittsburgh Sleep Quality Index, International Restless Legs Syndrome Study Group rating scale), and video-polysomnography. Results: Out of the 88 participants, 25 had restless legs syndrome. In the multivariate analysis, restless legs syndrome in Parkinson disease has been associated with the symptom of smell loss and quality of sleep and life. In the univariate analysis, restless legs syndrome in Parkinson disease has occurred more frequently in women with higher frequency of insomnia, constipation, and anosmia than in the group without restless legs syndrome. Conclusion: Restless legs syndrome is a prevalent condition in patients with Parkinson disease and is associated with specific characteristics in this group of patients.
C1 [Sobreira-Neto, Manoel Alves; Tavares Sobreira, Emmanuelle Silva] Univ Fed Ceara, Fac Med, Dept Clin Med, Fortaleza, Ceara, Brazil.
   [Sobreira-Neto, Manoel Alves] Univ Unichristus, Fortaleza, Ceara, Brazil.
   [Pena-Pereira, Marcio Alexandre; Tavares Sobreira, Emmanuelle Silva; Oliveira de Almeida, Carlos Mauricio; Franca Fernandes, Regina Maria; Tumas, Vitor; Eckeli, Alan Luiz] Univ Sao Paulo, Fac Med Ribeirao Preto, Dept Neurociencias, Ribeirao Preto, SP, Brazil.
   [Nisihara Chagas, Marcos Hortes] Univ Fed Sao Carlos, Dept Gerontol, Sao Carlos, SP, Brazil.
C3 Universidade Federal do Ceara; Universidade de Sao Paulo; Universidade Federal de Sao Carlos
RP Sobreira, MA (corresponding author), Univ Fed Ceara, Fac Med, Dept Clin Med, Fortaleza, Ceara, Brazil.; Sobreira, MA (corresponding author), Univ Unichristus, Fortaleza, Ceara, Brazil.
EM manoelsobreira@yahoo.com.br
CR Adler CH, 1998, MOVEMENT DISORD, V13, P563, DOI 10.1002/mds.870130332
   Allen RP, 2003, SLEEP MED, V4, P101, DOI 10.1016/S1389-9457(03)00010-8
   Allen RP, 2005, ARCH INTERN MED, V165, P1286, DOI 10.1001/archinte.165.11.1286
   Angelini M, 2011, J NEUROL SCI, V310, P286, DOI 10.1016/j.jns.2011.08.012
   [Anonymous], 2013, INT CLASSIFICATION S, V0, P0
   [Anonymous], 2005, INT CLASSIFICATION S, V0, P0
   Bhalsing K, 2013, PARKINSONISM RELAT D, V19, P426, DOI 10.1016/j.parkreldis.2012.12.005
   Braga-Neto P, 2004, J NEUROL SCI, V217, P41, DOI 10.1016/j.jns.2003.08.010
   Cho YW, 2008, SLEEP, V31, P219, DOI 10.1093/sleep/31.2.219
   Clemens S, 2004, J NEUROSCI, V24, P11337, DOI 10.1523/JNEUROSCI.3698-04.2004
   Comella CL, 2007, MOVEMENT DISORD, V22, PS367, DOI 10.1002/mds.21682
   Dauvilliers Y, 2013, CURR OPIN PULM MED, V19, P594, DOI 10.1097/MCP.0b013e328365ab07
   Del-Ben Cristina Marta, 2001, REVISTA BRASILEIRA DE PSIQUIATRIA, V23, P156, DOI 10.1590/S1516-44462001000300008
   Eckeli AL, 2011, SLEEP MED, V12, P762, DOI 10.1016/j.sleep.2011.01.018
   EDWARDS LL, 1992, NEUROLOGY, V42, P726, DOI 10.1212/WNL.42.4.726
   Gómez-Esteban JC, 2007, MOVEMENT DISORD, V22, P1912, DOI 10.1002/mds.21624
   Guerreiro TM, 2010, ARQ NEURO-PSIQUIAT, V68, P869, DOI 10.1590/S0004-282X2010000600007
   Iber C., 2007, AASM MANUAL SCORING, V0, P0
   Krishnan PR, 2003, MOVEMENT DISORD, V18, P181, DOI 10.1002/mds.10307
   Lee JE, 2009, MOVEMENT DISORD, V24, P579, DOI 10.1002/mds.22410
   Loo HV, 2008, J NEUROL SCI, V266, P145, DOI 10.1016/j.jns.2007.09.033
   Nichols DA, 2003, ARCH INTERN MED, V163, P2323, DOI 10.1001/archinte.163.19.2323
   Nomura T, 2006, MOVEMENT DISORD, V21, P380, DOI 10.1002/mds.20734
   Nomura T, 2006, J NEUROL SCI, V250, P39, DOI 10.1016/j.jns.2006.06.023
   Ondo WG, 2002, ARCH NEUROL-CHICAGO, V59, P421, DOI 10.1001/archneur.59.3.421
   Poewe W, 2008, EUR J NEUROL, V15, P14, DOI 10.1111/j.1468-1331.2008.02056.x
   Rijsman Roselyne M, 2014, PARKINSONISM RELAT DISORD, V20 Suppl 1, PS5, DOI 10.1016/S1353-8020(13)70004-X
   Sevim S, 2003, NEUROLOGY, V61, P1562, DOI 10.1212/01.WNL.0000096173.91554.B7
   Shneyder N, 2013, SLEEP MED, V14, P1413, DOI 10.1016/j.sleep.2013.08.781
   Sobreira-Neto MA, 2017, EUR NEUROL, V78, P330, DOI 10.1159/000481939
   Tasdemir M, 2010, SLEEP MED, V11, P82, DOI 10.1016/j.sleep.2008.10.008
   Tison F, 2005, NEUROLOGY, V65, P239, DOI 10.1212/01.wnl.0000168910.48309.4a
   Verbaan D, 2010, MOVEMENT DISORD, V25, P2142, DOI 10.1002/mds.23241
   Walters AS, 2009, SLEEP, V32, P589, DOI 10.1093/sleep/32.5.589
   Walters AS, 1996, NEUROLOGY, V46, P92, DOI 10.1212/WNL.46.1.92
   Winkelmann J, 2000, SLEEP, V23, P597
NR 36
TC 2
Z9 2
U1 1
U2 5
PU ASSOC ARQUIVOS NEURO- PSIQUIATRIA
PI SAO PAULO SP
PA PR AMADEU AMARAL 47/33, 01327-010 SAO PAULO SP, BRAZIL
SN 0004-282X
EI 1678-4227
J9 ARQ NEURO-PSIQUIAT
JI Arq. Neuro-Psiquiatr.
PD JAN 15
PY 2021
VL 79
IS 1
BP 38
EP 43
DI 10.1590/0004-282X-anp-2020-0122
PG 6
WC Neurosciences; Psychiatry
SC Neurosciences & Neurology; Psychiatry
GA QT2TI
UT WOS:000626443800007
PM 33656110
DA 2024-02-05
ER

PT J
AU Dolatshahi, M
   Ashraf-Ganjouei, A
   Wu, IW
   Zhang, Y
   Aarabi, MH
   Tosun, D
AF Dolatshahi, Mahsa
   Ashraf-Ganjouei, Amir
   Wu, I-Wei
   Zhang, Yu
   Aarabi, Mohammad Hadi
   Tosun, Duygu
TI White matter changes in drug-naive Parkinson's disease patients with impulse control & probable REM sleep behavior disorders
SO JOURNAL OF THE NEUROLOGICAL SCIENCES
LA English
DT Article
DE REM sleep behavior disorder; Impulse control disorder; Diffusion MRI; Parkinson's disease
ID screening questionnaire; control symptoms; decision-making; reward system; risk; association; alzheimers; fornix
AB Background: According to epidemiological studies, Parkinson's disease (PD) patients with probable REM sleep behavior disorder (pRBD) are more prone to develop impulse control disorders (ICDs), which is shown to be present in drug-naive PD patients, and vice versa. Objectives: To investigate white-matter integrity differences, with and without comorbid pRBD and ICDs. Methods: 149 de-novo PD patients and 30 age- and gender-matched controls from the Parkinson's Progression Markers Initiative were studied. PD subjects were categorized into four groups with and without these comorbidities. We investigated the white matter integrity differences between these groups. Results: PDs with only ICDs manifested greater fractional anisotropy (FA) and lower mean diffusivity (MD) in ipsilateral cerebellar connections when compared to controls and to Parkinson's with both comorbid disorders. In contrast, significantly lower FA and higher MD in the ipsilateral fornix-stria-terminalis was observed in PDs with only pRBD compared to controls and to PDs without either comorbid disorder. Also, PDs with only pRBD manifested greater FA in contralateral putamen when compared to controls. Conclusions: Our results suggest the presence of an underlying neural network in PDs with ICDs, particularly involving cerebellar connections, which makes the subjects susceptible to pRBD. Lower white-matter integrity in the fornix of PDs with only pRBD suggests a neuropathological pathway specific to sleep behavior disorder, independent of impulse control disorders. Greater white-matter integrity observed in PDs without comorbid ICDs, regardless of their comorbid pRBD status, might reflect compensatory mechanisms. Targeted therapies for this particular neuropathology may help prevent these comorbidities.
C1 [Dolatshahi, Mahsa; Ashraf-Ganjouei, Amir] Univ Tehran Med Sci, Fac Med, Tehran, Iran.
   [Dolatshahi, Mahsa] Universal Sci Educ & Res Network USERN, Neurolmaging Network NIN, Tehran, Iran.
   [Wu, I-Wei; Tosun, Duygu] Univ Calif San Francisco, Dept Radiol & Biomed Imaging, San Francisco, CA 94143 USA.
   [Zhang, Yu] Vet Affairs Palo Alto Hlth Care Syst, Palo Alto, CA USA.
   [Aarabi, Mohammad Hadi] Univ Padua, Padova Neurosci Ctr PNC, Dept Neurosci, Padua, Italy.
C3 Tehran University of Medical Sciences; Universal Scientific Education & Research Network (USERN); University of California System; University of California San Francisco; US Department of Veterans Affairs; Veterans Health Administration (VHA); VA Palo Alto Health Care System; University of Padua
RP Tosun, D (corresponding author), 4150 Clement St 114M, San Francisco, CA 94121 USA.; Dolatshahi, M (corresponding author), Univ Tehran Med Sci, Keshavarz Blvd, Tehran, Iran.
EM m-Dolatshahi@student.tums.ac.ir; duygu.tosun@ucsf.edu
FU Michael J. Fox Foundation for Parkinson's Research; Abbvie; Bristol-Myers-Squibb; Covance; GE Healthcare; GlaxoSmithKline; Lilly; Lundbeck; Meso Scale Discovery; Pfizer; Piramal; Roche; UCB; Servier; Avid Radiopharmaceuticals; Biogen; Genentech; Merck
CR Alexander AL, 2007, NEUROTHERAPEUTICS, V4, P316, DOI 10.1016/j.nurt.2007.05.011
   Ambermoon P, 2011, ADDICTION, V106, P283, DOI 10.1111/j.1360-0443.2010.03218.x
   Ansari M, 2019, INT PSYCHOGERIATR, V31, P5, DOI 10.1017/S1041610218000170
   Ansari M, 2017, SLEEP BREATH, V21, P155, DOI 10.1007/s11325-016-1435-8
   Antonini A, 2011, MOVEMENT DISORD, V26, P464, DOI 10.1002/mds.23501
   Assaf Y, 2008, J MOL NEUROSCI, V34, P51, DOI 10.1007/s12031-007-0029-0
   Aung Wint Yan, 2013, IMAGING MED, V5, P427
   Bai Y Y, 2019, ZHONGHUA YI XUE ZA ZHI, V99, P993, DOI 10.3760/cma.j.issn.0376-2491.2019.13.007
   Baig F, 2019, NEUROLOGY, V93, PE675, DOI 10.1212/WNL.0000000000007942
   Bayard S, 2014, PARKINSONISM RELAT D, V20, P1411, DOI 10.1016/j.parkreldis.2014.09.020
   Diago EB, 2017, NEUROLOGIA, V32, P494, DOI 10.1016/j.nr1.2016.02.008
   Bostan AC, 2013, TRENDS COGN SCI, V17, P241, DOI 10.1016/j.tics.2013.03.003
   Braak H, 2004, CELL TISSUE RES, V318, P121, DOI 10.1007/s00441-004-0956-9
   Braak H, 2003, NEUROBIOL AGING, V24, P197, DOI 10.1016/S0197-4580(02)00065-9
   Cao R, 2020, EUR J NEUROL, V27, P757, DOI 10.1111/ene.14177
   Dang-Vu TT, 2012, NEUROLOGY, V79, P2302, DOI 10.1212/WNL.0b013e318278b658
   Delazer M, 2012, SLEEP, V35, P667, DOI 10.5665/sleep.1828
   Ellmore TM, 2010, PARKINSONISM RELAT D, V16, P645, DOI 10.1016/j.parkreldis.2010.08.014
   EVANS AC, 1993, NUCLEAR SCIENCE SYMPOSIUM & MEDICAL IMAGING CONFERENCE, VOLS 1-3, P1813, DOI 10.1109/NSSMIC.1993.373602
   Fantini ML, 2015, J NEUROL NEUROSUR PS, V86, P174, DOI 10.1136/jnnp-2014-307904
   Fantini ML, 2020, ANN NEUROL, V88, P759, DOI 10.1002/ana.25798
   Fantini ML, 2018, J NEUROL NEUROSUR PS, V89, P305, DOI 10.1136/jnnp-2017-316576
   Figorilli M, 2020, SLEEP, V43, P0, DOI 10.1093/sleep/zsz323
   Figorilli M, 2018, CURR NEUROL NEUROSCI, V18, P0, DOI 10.1007/s11910-018-0875-x
   FREEDMAN M, 1989, BRAIN COGNITION, V11, P114, DOI 10.1016/0278-2626(89)90009-2
   Gatto EM, 2019, FRONT NEUROL, V10, P0, DOI 10.3389/fneur.2019.00351
   Ge JJ, 2015, J CEREBR BLOOD F MET, V35, P2062, DOI 10.1038/jcbfm.2015.173
   Halsband C, 2018, MOV DISORD CLIN PRAC, V5, P171, DOI 10.1002/mdc3.12591
   Kim HJ, 2016, J ALZHEIMERS DIS, V52, P1101, DOI 10.3233/JAD-151197
   Kim HJ, 2013, NEUROSCI LETT, V550, P64, DOI 10.1016/j.neulet.2013.06.050
   Kim YE, 2014, PARKINSONISM RELAT D, V20, P1081, DOI 10.1016/j.parkreldis.2014.03.022
   Kim YE, 2014, J PARKINSON DIS, V4, P237, DOI 10.3233/JPD-130293
   King JA, 2003, ANN NY ACAD SCI, V1008, P160, DOI 10.1196/annals.1301.017
   Koehler S, 2013, PLOS ONE, V8, P0, DOI 10.1371/journal.pone.0084565
   Lenfeldt N, 2013, J NEUROL, V260, P2823, DOI 10.1007/s00415-013-7080-2
   Lövblad KO, 2014, SEMIN ULTRASOUND CT, V35, P459, DOI 10.1053/j.sult.2014.06.005
   Lu HT, 2020, J NEUROL, V267, P331, DOI 10.1007/s00415-019-09588-3
   Mahajan A, 2014, TREMOR OTHER HYPERK, V4, P0, DOI 10.7916/D84B2ZDF
   Marek K, 2011, PROG NEUROBIOL, V95, P629, DOI 10.1016/j.pneurobio.2011.09.005
   Matsui H, 2006, PARKINSONISM RELAT D, V12, P319, DOI 10.1016/j.parkreldis.2006.01.007
   Mazza S, 2006, NEUROLOGY, V67, P1618, DOI 10.1212/01.wnl.0000242879.39415.49
   Mishra VR, 2019, HELIYON, V5, P0, DOI 10.1016/j.heliyon.2019.e01481
   Mormina E, 2015, NEURORADIOLOGY, V57, P327, DOI 10.1007/s00234-014-1473-5
   Neikrug AB, 2014, SLEEP MED, V15, P959, DOI 10.1016/j.sleep.2014.04.009
   Nomura T, 2013, SLEEP MED, V14, P131, DOI 10.1016/j.sleep.2012.10.011
   Oishi K, 2009, NEUROIMAGE, V46, P486, DOI 10.1016/j.neuroimage.2009.01.002
   Oouchi H, 2007, AM J NEURORADIOL, V28, P1102, DOI 10.3174/ajnr.A0488
   Pellicano C, 2015, J NEUROL, V262, P2653, DOI 10.1007/s00415-015-7892-3
   Perogamvros L, 2012, NEUROSCI BIOBEHAV R, V36, P1934, DOI 10.1016/j.neubiorev.2012.05.010
   PLAYFORD ED, 1992, ANN NEUROL, V32, P151, DOI 10.1002/ana.410320206
   Postuma Ronald B, 2014, PARKINSONISM RELAT DISORD, V20 Suppl 1, PS1, DOI 10.1016/S1353-8020(13)00400-8
   Prodoehl J, 2013, MOVEMENT DISORD, V28, P1816, DOI 10.1002/mds.25491
   Roldan Gerschcovich E, 2011, NEUROCASE, V17, P270, DOI 10.1080/13554791003730618
   Romenets Silvia Rios, 2012, MOV DISORD, V27, P996, DOI 10.1002/mds.25086
   Moghaddam HS, 2020, J NEUROSCI RES, V98, P1398, DOI 10.1002/jnr.24617
   Sasai T, 2012, SLEEP MED, V13, P301, DOI 10.1016/j.sleep.2011.09.012
   SCHENCK CH, 1986, SLEEP, V9, P293, DOI 10.1093/sleep/9.2.293
   Schuff N, 2015, MOVEMENT DISORD, V30, P1885, DOI 10.1002/mds.26325
   Sherbaf FG, 2018, FRONT NEUROL, V9, P0, DOI 10.3389/fneur.2018.00441
   Smith KM, 2016, J NEUROL NEUROSUR PS, V87, P864, DOI 10.1136/jnnp-2015-311827
   Stiasny-Kolster K, 2007, MOVEMENT DISORD, V22, P2386, DOI 10.1002/mds.21740
   Strick PL, 2009, ANNU REV NEUROSCI, V32, P413, DOI 10.1146/annurev.neuro.31.060407.125606
   Tessitore A, 2017, MOVEMENT DISORD, V32, P1710, DOI 10.1002/mds.27139
   Tuovinen N, 2018, PARKINSONISM RELAT D, V50, P61, DOI 10.1016/j.parkreldis.2018.02.013
   Unger MM, 2010, SLEEP, V33, P767, DOI 10.1093/sleep/33.6.767
   Vendette M, 2012, MOVEMENT DISORD, V27, P1255, DOI 10.1002/mds.25034
   Voon V, 2011, NAT REV NEUROL, V7, P541, DOI 10.1038/nrneurol.2011.139
   Voon V, 2011, BRAIN, V134, P1438, DOI 10.1093/brain/awr080
   Weintraub D, 2013, NEUROLOGY, V80, P176, DOI 10.1212/WNL.0b013e31827b915c
   Weintraub D, 2009, PARKINSONISM RELAT D, V15, PS110, DOI 10.1016/S1353-8020(09)70794-1
   Weintraub D, 2010, ARCH NEUROL-CHICAGO, V67, P589, DOI 10.1001/archneurol.2010.65
   Weintraub D, 2009, MOVEMENT DISORD, V24, P1461, DOI 10.1002/mds.22571
   Wen MC, 2017, PARKINSONISM RELAT D, V45, P21, DOI 10.1016/j.parkreldis.2017.09.019
   Wu P, 2014, BRAIN, V137, P3122, DOI 10.1093/brain/awu290
   Yamada G, 2019, FRONT NEUROL, V10, P0, DOI 10.3389/fneur.2019.00802
   Yu RJ, 2013, PLOS ONE, V8, P0, DOI 10.1371/journal.pone.0059717
   ZADEH MM, 2018, FRONT NEUROL, V9, P0
   Zheng Z, 2014, HUM BRAIN MAPP, V35, P1325, DOI 10.1002/hbm.22256
NR 78
TC 2
Z9 3
U1 0
U2 4
PU ELSEVIER
PI AMSTERDAM
PA RADARWEG 29, 1043 NX AMSTERDAM, NETHERLANDS
SN 0022-510X
EI 1878-5883
J9 J NEUROL SCI
JI J. Neurol. Sci.
PD NOV 15
PY 2021
VL 430
IS 
BP 
EP 
DI 10.1016/j.jns.2021.120032
EA OCT 2021
PG 8
WC Clinical Neurology; Neurosciences
SC Neurosciences & Neurology
GA WN9GZ
UT WOS:000712075100007
PM 34688191
DA 2024-02-05
ER

PT J
AU Radovanovic, L
   Petrovic, J
   Saponjic, J
AF Radovanovic, Ljiljana
   Petrovic, Jelena
   Saponjic, Jasna
TI Hippocampal and Reticulo-Thalamic Parvalbumin Interneurons and Synaptic Re-Organization during Sleep Disorders in the Rat Models of Parkinson's Disease Neuropathology
SO INTERNATIONAL JOURNAL OF MOLECULAR SCIENCES
LA English
DT Article
DE Parkinson's disease; rat; prodromal sleep disorders; sleep spindle dynamics; hippocampus; reticulo-thalamic nucleus; parvalbumin-expressing interneurons; microtubule-associated protein 2 (MAP2); postsynaptic density protein 95 (PSD-95)
ID pedunculopontine tegmental nucleus; behavior disorder; rem-sleep; nonmotor symptoms; neurobiology; diversity; features; lesion; gaba
AB We investigated the alterations of hippocampal and reticulo-thalamic (RT) GABAergic parvalbumin (PV) interneurons and their synaptic re-organizations underlying the prodromal local sleep disorders in the distinct rat models of Parkinson's disease (PD). We demonstrated for the first time that REM sleep is a predisposing state for the high-voltage sleep spindles (HVS) induction in all experimental models of PD, particularly during hippocampal REM sleep in the hemiparkinsonian models. There were the opposite underlying alterations of the hippocampal and RT GABAergic PV+ interneurons along with the distinct MAP2 and PSD-95 expressions. Whereas the PD cholinopathy enhanced the number of PV+ interneurons and suppressed the MAP2/PSD-95 expression, the hemiparkinsonism with PD cholinopathy reduced the number of PV+ interneurons and enhanced the MAP2/PSD-95 expression in the hippocampus. Whereas the PD cholinopathy did not alter PV+ interneurons but partially enhanced MAP2 and suppressed PSD-95 expression remotely in the RT, the hemiparkinsonism with PD cholinopathy reduced the PV+ interneurons, enhanced MAP2, and did not change PSD-95 expression remotely in the RT. Our study demonstrates for the first time an important regulatory role of the hippocampal and RT GABAergic PV+ interneurons and the synaptic protein dynamic alterations in the distinct rat models of PD neuropathology.
C1 [Radovanovic, Ljiljana; Petrovic, Jelena; Saponjic, Jasna] Univ Belgrade, Inst Biol Res Sinisa Stankovic, Natl Inst Republ Serbia, Dept Neurobiol, Belgrade 11060, Serbia.
C3 University of Belgrade
RP Petrovic, J; Saponjic, J (corresponding author), Univ Belgrade, Inst Biol Res Sinisa Stankovic, Natl Inst Republ Serbia, Dept Neurobiol, Belgrade 11060, Serbia.
EM ljiljana.radovanovic@ibiss.bg.ac.rs; jelena.petrovic@ibiss.bg.ac.rs; jasnasap@ibiss.bg.ac.rs
FU Ministry of Education, Science and Technological Development of Republic of Serbia [451-03-9/2021-14/200007]
CR Abbott RD, 2005, NEUROLOGY, V65, P1442, DOI 10.1212/01.wnl.0000183056.89590.0d
   Adamczyk M, 2015, FRONT HUM NEUROSCI, V9, P0, DOI 10.3389/fnhum.2015.00624
   Blaszczyk JW, 2016, FRONT NEUROSCI-SWITZ, V10, P0, DOI 10.3389/fnins.2016.00269
   Blesa J, 2014, FRONT NEUROANAT, V8, P0, DOI 10.3389/fnana.2014.00155
   Braak H, 2003, NEUROBIOL AGING, V24, P197, DOI 10.1016/S0197-4580(02)00065-9
   Brooks PL, 2011, J NEUROSCI, V31, P7111, DOI 10.1523/JNEUROSCI.0347-11.2011
   Cheng HC, 2010, ANN NEUROL, V67, P715, DOI 10.1002/ana.21995
   Ciric J., 2017, TRANSL BRAIN RHYTHMI, V2, P1, DOI 10.15761/TBR.1000111
   Ciric J, 2019, FRONT NEUROSCI-SWITZ, V13, P0, DOI 10.3389/fnins.2019.00148
   Ciric J, 2018, BEHAV BRAIN RES, V339, P79, DOI 10.1016/j.bbr.2017.11.021
   Ciric J, 2016, BEHAV BRAIN RES, V301, P273, DOI 10.1016/j.bbr.2015.12.046
   Eban-Rothschild A, 2018, NEUROPSYCHOPHARMACOL, V43, P937, DOI 10.1038/npp.2017.294
   Filice F, 2016, MOL BRAIN, V9, P0, DOI 10.1186/s13041-016-0192-8
   Filipovic D, 2013, NEUROSCIENCE, V236, P47, DOI 10.1016/j.neuroscience.2013.01.033
   Galati S, 2015, NEUROBIOL AGING, V36, P1577, DOI 10.1016/j.neurobiolaging.2014.12.018
   Gottesmann C, 2002, NEUROSCIENCE, V111, P231, DOI 10.1016/S0306-4522(02)00034-9
   Hajj R, 2015, SCI REP-UK, V5, P0, DOI 10.1038/srep16084
   Hijazi S, 2020, MOL PSYCHIATR, V25, P3380, DOI 10.1038/s41380-019-0483-4
   Hollnagel JO, 2019, PLOS ONE, V14, P0, DOI 10.1371/journal.pone.0209228
   Iranzo A, 2017, NEUROLOGY, V89, P242, DOI 10.1212/WNL.0000000000004121
   Iranzo A, 2006, LANCET NEUROL, V5, P572, DOI 10.1016/S1474-4422(06)70476-8
   Klausberger T, 2008, SCIENCE, V321, P53, DOI 10.1126/science.1149381
   Klausberger T, 2009, EUR J NEUROSCI, V30, P947, DOI 10.1111/j.1460-9568.2009.06913.x
   Kotagal V, 2012, ANN NEUROL, V71, P560, DOI 10.1002/ana.22691
   Kumar D, 2020, NEURON, V107, P552, DOI 10.1016/j.neuron.2020.05.008
   Landisman CE, 2002, J NEUROSCI, V22, P1002, DOI 10.1523/JNEUROSCI.22-03-01002.2002
   Lazic K, 2019, J SLEEP RES, V28, P0, DOI 10.1111/jsr.12758
   Lozovaya N, 2018, NAT COMMUN, V9, P0, DOI 10.1038/s41467-018-03802-y
   Medeiros DD, 2019, FRONT PHARMACOL, V10, P0, DOI 10.3389/fphar.2019.01414
   Moghaddam HS, 2017, REV NEUROSCIENCE, V28, P509, DOI 10.1515/revneuro-2016-0068
   Murueta-Goyena A, 2019, FRONT PHARMACOL, V10, P0, DOI 10.3389/fphar.2019.01294
   Neikrug AB, 2013, J CLIN SLEEP MED, V9, P1119, DOI 10.5664/jcsm.3148
   Ognjanovski N, 2017, NAT COMMUN, V8, P0, DOI 10.1038/ncomms15039
   Paxinos G., 2006, THE RAT BRAIN IN STEREOTAXIC COORDINATES, V0, P0, DOI DOI 10.1016/c2009-0-63235-9
   Paxinos G, 2009, RAT BRAIN STEREOTAXI, V0, P0, DOI DOI 10.1016/B978-0-12-547620-1.50001-1
   Perez-Lloret S, 2016, NPJ PARKINSONS DIS, V2, P0, DOI 10.1038/npjparkd.2016.1
   Petrovic J, 2021, BEHAV BRAIN RES, V397, P0, DOI 10.1016/j.bbr.2020.112957
   Petrovic J, 2021, J SLEEP RES, V30, P0, DOI 10.1111/jsr.13090
   Petrovic J, 2014, BEHAV BRAIN RES, V271, P258, DOI 10.1016/j.bbr.2014.06.026
   Petrovic J, 2013, BEHAV BRAIN RES, V256, P108, DOI 10.1016/j.bbr.2013.07.047
   Petrovic J, 2013, EXP NEUROL, V247, P562, DOI 10.1016/j.expneurol.2013.02.007
   Poewe W, 2008, EUR J NEUROL, V15, P14, DOI 10.1111/j.1468-1331.2008.02056.x
   Postuma RB, 2019, MOVEMENT DISORD, V34, P665, DOI 10.1002/mds.27670
   Pratt JA, 2015, J PSYCHOPHARMACOL, V29, P127, DOI 10.1177/0269881114565805
   Rajkovic N, 2019, COMPUT BIOL MED, V115, P0, DOI 10.1016/j.compbiomed.2019.103482
   Saper CB, 2017, CURR OPIN NEUROBIOL, V44, P186, DOI 10.1016/j.conb.2017.03.021
   Saponjic J., 2016, CHALLENGES PARKINSON, V0, PP135, DOI 10.5772/62949
   Schapira AHV, 2017, NAT REV NEUROSCI, V18, P435, DOI 10.1038/nrn.2017.62
   Siegel JM, 2009, SEMIN NEUROL, V29, P277, DOI 10.1055/s-0029-1237118
   Surmeier DJ, 2013, J BIOL CHEM, V288, P10736, DOI 10.1074/jbc.R112.410530
   Tuura RLO, 2018, FRONT NEUROL, V9, P0, DOI 10.3389/fneur.2018.00806
   Vantomme G, 2019, FRONT NEUROSCI-SWITZ, V13, P0, DOI 10.3389/fnins.2019.00576
   Wong JC, 2014, SLEEP, V37, P369, DOI 10.5665/sleep.3416
NR 53
TC 1
Z9 2
U1 1
U2 4
PU MDPI
PI BASEL
PA ST ALBAN-ANLAGE 66, CH-4052 BASEL, SWITZERLAND
SN 
EI 1422-0067
J9 INT J MOL SCI
JI Int. J. Mol. Sci.
PD AUG 15
PY 2021
VL 22
IS 16
BP 
EP 
DI 10.3390/ijms22168922
PG 28
WC Biochemistry & Molecular Biology; Chemistry, Multidisciplinary
SC Biochemistry & Molecular Biology; Chemistry
GA UI5GU
UT WOS:000690636200001
PM 34445628
DA 2024-02-05
ER

PT J
AU Pérez-Lloret, S
   Cardinali, DP
AF Perez-Lloret, Santiago
   Cardinali, Daniel P.
TI Melatonin as a Chronobiotic and Cytoprotective Agent in Parkinson's Disease
SO FRONTIERS IN PHARMACOLOGY
LA English
DT Review
DE aging; glymphatic system; melatonin; neurodegeneration; oxidative stress; parkinson&#8217; s disease; sleep
ID sleep behavior disorder; restless legs syndrome; nonmotor symptoms; dopaminergic-neurons; l-dopa; circadian-rhythms; oxidative stress; double-blind; mouse model; exogenous melatonin
AB This article discusses the role that melatonin may have in the prevention and treatment of Parkinson's disease (PD). In parkinsonian patients circulating melatonin levels are consistently disrupted and the potential therapeutic value of melatonin on sleep disorders in PD was examined in a limited number of clinical studies using 2-5 mg/day melatonin at bedtime. The low levels of melatonin MT1 and MT2 receptor density in substantia nigra and amygdala found in PD patients supported the hypothesis that the altered sleep/wake cycle seen in PD could be due to a disrupted melatonergic system. Motor symptomatology is seen in PD patients when about 75% of the dopaminergic cells in the substantia nigra pars compacta region degenerate. Nevertheless, symptoms like rapid eye movement (REM) sleep behavior disorder (RBD), hyposmia or depression may precede the onset of motor symptoms in PD for years and are index of worse prognosis. Indeed, RBD patients may evolve to an alpha-synucleinopathy within 10 years of RBD onset. Daily bedtime administration of 3-12 mg of melatonin has been demonstrated effective in RDB treatment and may halt neurodegeneration to PD. In studies on animal models of PD melatonin was effective to curtail symptomatology in doses that allometrically projected to humans were in the 40-100 mg/day range, rarely employed clinically. Therefore, double-blind, placebo-controlled clinical studies are urgently needed in this respect.
C1 [Perez-Lloret, Santiago] Univ Abierta Interamer, Ctr Altos Estudios Ciencias Humanas & Salud, CONICET, Buenos Aires, DF, Argentina.
   [Perez-Lloret, Santiago; Cardinali, Daniel P.] Pontificia Univ Catolica Argentina, Fac Med Sci, Buenos Aires, DF, Argentina.
C3 Consejo Nacional de Investigaciones Cientificas y Tecnicas (CONICET); Pontificia Universidad Catolica Argentina
RP Pérez-Lloret, S (corresponding author), Univ Abierta Interamer, Ctr Altos Estudios Ciencias Humanas & Salud, CONICET, Buenos Aires, DF, Argentina.; Pérez-Lloret, S (corresponding author), Pontificia Univ Catolica Argentina, Fac Med Sci, Buenos Aires, DF, Argentina.
EM santiagopl@conicet.gov.ar
CR Abramov AY, 2020, LIFE-BASEL, V10, P0, DOI 10.3390/life10070101
   Acuña-Castroviejo D, 2014, CELL MOL LIFE SCI, V71, P2997, DOI 10.1007/s00018-014-1579-2
   AcunaCastroviejo D, 1996, LIFE SCI, V60, PPL23, DOI 10.1016/S0024-3205(96)00606-6
   Adi N, 2010, MED SCI MONITOR, V16, P0
   Aguiar LMV, 2002, LIFE SCI, V70, P1041, DOI 10.1016/S0024-3205(01)01480-1
   Ahn JH, 2020, PARKINSONISM RELAT D, V75, P50, DOI 10.1016/j.parkreldis.2020.03.029
   American Academy of Sleep Medicine, 2015, INT CLASS SLEEP DIS, V0, P0
   ANCOLIISRAEL S, 1991, SLEEP, V14, P496, DOI 10.1093/sleep/14.6.496
   Andersen LPH, 2016, BMC PHARMACOL TOXICO, V17, P0, DOI 10.1186/s40360-016-0052-2
   Anderson KN, 2009, J CLIN SLEEP MED, V5, P235
   Athauda D, 2016, PROG NEUROBIOL, V145, P98, DOI 10.1016/j.pneurobio.2016.10.001
   Auld F, 2017, SLEEP MED REV, V34, P10, DOI 10.1016/j.smrv.2016.06.005
   Aurora RN, 2010, J CLIN SLEEP MED, V6, P85
   Avidan A, 2013, J NEUROPSYCH CLIN N, V25, P319, DOI 10.1176/appi.neuropsych.12070175
   Aviles-Olmos I, 2013, BRAIN, V136, P374, DOI 10.1093/brain/aws009
   Azmin S, 2013, PARKINSONS DIS-US, V2013, P0, DOI 10.1155/2013/535613
   Bajaj A, 2010, CANCER CAUSE CONTROL, V21, P697, DOI 10.1007/s10552-009-9497-6
   Barcia C, 2004, J NEUROSCI METH, V134, P59, DOI 10.1016/j.jneumeth.2003.10.017
   Barker RA, 2020, J PARKINSON DIS, V10, P1335, DOI 10.3233/JPD-202200
   Bassani TB, 2014, BRAIN RES, V1593, P95, DOI 10.1016/j.brainres.2014.09.068
   Batla A, 2021, EUR J NEUROL, V28, P1884, DOI 10.1111/ene.14774
   Belaid H, 2015, SLEEP MED, V16, P1245, DOI 10.1016/j.sleep.2015.06.018
   Ben V, 2000, LIFE SCI, V67, P1549, DOI 10.1016/S0024-3205(00)00751-7
   Berganzo K, 2013, J NEUROL, V260, P1752, DOI 10.1007/s00415-013-6859-5
   Boeve BF, 2003, SLEEP MED, V4, P281, DOI 10.1016/S1389-9457(03)00072-8
   Boland B, 2018, NAT REV DRUG DISCOV, V17, P660, DOI 10.1038/nrd.2018.109
   Bordet R, 2003, CLIN NEUROPHARMACOL, V26, P65, DOI 10.1097/00002826-200303000-00005
   Boulamery A, 2010, CHRONOBIOL INT, V27, P251, DOI 10.3109/07420521003664213
   Breen DP, 2014, JAMA NEUROL, V71, P589, DOI 10.1001/jamaneurol.2014.65
   Brito-Armas JM, 2013, HISTOL HISTOPATHOL, V28, P999, DOI 10.14670/HH-28.999
   BURTON S, 1991, EXPERIENTIA, V47, P466, DOI 10.1007/BF01959946
   Busková J, 2011, J NEUROL, V258, P2254, DOI 10.1007/s00415-011-6109-7
   BUYSSE DJ, 1989, PSYCHIAT RES, V28, P193, DOI 10.1016/0165-1781(89)90047-4
   Cai Y, 2010, EUR J NEUROL, V17, P550, DOI 10.1111/j.1468-1331.2009.02848.x
   Calzetti S, 2014, J NEURAL TRANSM, V121, P499, DOI 10.1007/s00702-013-1132-8
   Cardinali D., 2019, MELATONIN RES, V2, P106, DOI 10.32794/mr11250025
   Cardinali DP, 2019, FRONT ENDOCRINOL, V10, P0, DOI 10.3389/fendo.2019.00480
   Cardinali Daniel P, 2008, EXPERT REV ENDOCRINOL METAB, V3, P269, DOI 10.1586/17446651.3.2.269
   CARDINALI DP, 1980, EUR J PHARMACOL, V67, P151, DOI 10.1016/0014-2999(80)90025-4
   Carriere CH, 2016, BRAIN RES, V1633, P115, DOI 10.1016/j.brainres.2015.12.036
   Carrillo-Vico A, 2013, INT J MOL SCI, V14, P8638, DOI 10.3390/ijms14048638
   Catala MD, 1997, EXP GERONTOL, V32, P553, DOI 10.1016/S0531-5565(96)00173-8
   Caumo W, 2009, J PAIN, V10, P100, DOI 10.1016/j.jpain.2008.08.007
   Cecon E, 2018, BRIT J PHARMACOL, V175, P3263, DOI 10.1111/bph.13950
   Chahine LM, 2017, SLEEP MED REV, V35, P33, DOI 10.1016/j.smrv.2016.08.001
   Chang CF, 2012, J PINEAL RES, V52, P312, DOI 10.1111/j.1600-079X.2011.00945.x
   Chaudhuri KR, 2002, J NEUROL NEUROSUR PS, V73, P629, DOI 10.1136/jnnp.73.6.629
   Chen ST, 2002, J PINEAL RES, V32, P262, DOI 10.1034/j.1600-079X.2002.01871.x
   Cheng HC, 2010, ANN NEUROL, V67, P715, DOI 10.1002/ana.21995
   Cheng XP, 2012, J PHARMACOL SCI, V119, P177, DOI 10.1254/jphs.11183FP
   Cho S, 1997, BRAIN RES, V755, P335, DOI 10.1016/S0006-8993(97)00188-1
   Claustrat B, 2015, NEUROCHIRURGIE, V61, P77, DOI 10.1016/j.neuchi.2015.03.002
   Dabbeni-Sala F, 2001, FASEB J, V15, P164, DOI 10.1096/fj.00-0129com
   Dauvilliers Y, 2018, NAT REV DIS PRIMERS, V4, P0, DOI 10.1038/s41572-018-0016-5
   Davies JMS, 2017, GEROSCIENCE, V39, P499, DOI 10.1007/s11357-017-0002-y
   Dawson D, 1996, PHARMACOL THERAPEUT, V69, P15, DOI 10.1016/0163-7258(95)02020-9
   De Cock VC, 2012, MOVEMENT DISORD, V27, P743, DOI 10.1002/mds.24969
   De Pablo-Fernandez E, 2018, NEUROLOGY, V91, PE139, DOI 10.1212/WNL.0000000000005771
   Delgado-Lara DL, 2020, BIOMED PHARMACOTHER, V129, P0, DOI 10.1016/j.biopha.2020.110485
   Deng WG, 2006, BLOOD, V108, P518, DOI 10.1182/blood-2005-09-3691
   Ding H, 2011, NEUROSCI LETT, V499, P186, DOI 10.1016/j.neulet.2011.05.058
   Do Amaral FG, 2019, EXPERT REV ENDOCRINO, V14, P293, DOI 10.1080/17446651.2019.1631158
   Dowling GA, 2005, SLEEP MED, V6, P459, DOI 10.1016/j.sleep.2005.04.004
   Dubocovich ML, 2010, PHARMACOL REV, V62, P343, DOI 10.1124/pr.110.002832
   Ejaz AA, 2006, EUR J INTERN MED, V17, P417, DOI 10.1016/j.ejim.2006.02.020
   Escames G, 2004, J NEUROENDOCRINOL, V16, P929, DOI 10.1111/j.1365-2826.2004.01250.x
   Escames G, 1996, NEUROREPORT, V7, P597, DOI 10.1097/00001756-199601310-00053
   Ferracioli-Oda Eduardo, 2018, FOCUS (AM PSYCHIATR PUBL), V16, P113, DOI 10.1176/appi.focus.16101
   FERTL E, 1993, J NEURAL TRANSM-PARK, V5, P227, DOI 10.1007/BF02257677
   Fifel K, 2014, NEUROBIOL DIS, V71, P359, DOI 10.1016/j.nbd.2014.08.024
   Fifel K, 2014, PLOS ONE, V9, P0, DOI 10.1371/journal.pone.0086240
   Furio AM, 2008, OPEN PHYSL J, V1, P23, DOI 10.2174/1874360900901010023
   Gallagher DA, 2010, MOVEMENT DISORD, V25, P2493, DOI 10.1002/mds.23394
   Galley HF, 2014, J PINEAL RES, V56, P427, DOI 10.1111/jpi.12134
   Geoffroy PA, 2019, ENCEPHALE, V45, P413, DOI 10.1016/j.encep.2019.04.068
   Gilat M, 2020, MOVEMENT DISORD, V35, P344, DOI 10.1002/mds.27886
   Giusti P, 1996, FASEB J, V10, P891, DOI 10.1096/fasebj.10.8.8666166
   Gjerstad MD, 2007, J NEUROL NEUROSUR PS, V78, P476, DOI 10.1136/jnnp.2006.100370
   Golombek DA, 1996, NEUROSCI BIOBEHAV R, V20, P403, DOI 10.1016/0149-7634(95)00052-6
   Gómez-Esteban JC, 2006, MOVEMENT DISORD, V21, P983, DOI 10.1002/mds.20874
   Gutierrez-Valdez Ana Luisa, 2012, ISRN NEUROL, V2012, P360379, DOI 10.5402/2012/360379
   Hagell P, 2007, J SLEEP RES, V16, P102, DOI 10.1111/j.1365-2869.2007.00570.x
   Hardeland R, 2018, J PINEAL RES, V65, P0, DOI 10.1111/jpi.12525
   Hardeland Ruediger, 2018, CENTRAL NERVOUS SYSTEM AGENTS IN MEDICINAL CHEMISTRY, V18, P102, DOI 10.2174/1871524918666180531083944
   Hardeland R, 2011, PROG NEUROBIOL, V93, P350, DOI 10.1016/j.pneurobio.2010.12.004
   Hartmann A, 1997, NEUROBIOL AGING, V18, P285, DOI 10.1016/S0197-4580(97)80309-0
   Högl B, 2010, MOVEMENT DISORD, V25, P2704, DOI 10.1002/mds.23190
   Hood S, 2010, J NEUROSCI, V30, P14046, DOI 10.1523/JNEUROSCI.2128-10.2010
   Horvath I, 2016, P NATL ACAD SCI USA, V113, P12473, DOI 10.1073/pnas.1610371113
   Hoshi A, 2017, BRAIN PATHOL, V27, P160, DOI 10.1111/bpa.12369
   Huang JY, 2009, J NEUROCHEM, V109, P1400, DOI 10.1111/j.1471-4159.2009.06061.x
   Huang LX, 2019, BMC NEUROSCI, V20, P0, DOI 10.1186/s12868-019-0522-8
   Huang QB, 2014, EXPERT OPIN DRUG MET, V10, P1241, DOI 10.1517/17425255.2014.934671
   Jiménez-Rubio G, 2012, NEUROSCI LETT, V511, P47, DOI 10.1016/j.neulet.2012.01.040
   Jin BK, 1998, NEUROSCI LETT, V245, P61, DOI 10.1016/S0304-3940(98)00170-0
   Joo WS, 1998, NEUROREPORT, V9, P4123, DOI 10.1097/00001756-199812210-00022
   Kakhaki RD, 2020, CLIN NEUROL NEUROSUR, V195, P0, DOI 10.1016/j.clineuro.2020.105878
   Kam TI, 2020, NEUROBIOL DIS, V144, P0, DOI 10.1016/j.nbd.2020.105028
   Khaldy H, 2003, NEUROBIOL AGING, V24, P491, DOI 10.1016/S0197-4580(02)00133-1
   Kim YS, 1998, NEUROREPORT, V9, P2387, DOI 10.1097/00001756-199807130-00043
   Kudo T, 2011, EXP NEUROL, V232, P66, DOI 10.1016/j.expneurol.2011.08.003
   Kunz D, 1999, MOVEMENT DISORD, V14, P507, DOI 10.1002/1531-8257(199905)14:3<507::AID-MDS1021>3.0.CO;2-8
   Kunz D, 1997, NEUROPSYCHOBIOLOGY, V36, P211, DOI 10.1159/000119383
   Kunz D, 2018, NEUROPSYCHOBIOLOGY, V76, P100, DOI 10.1159/000488893
   Kunz D, 2010, J SLEEP RES, V19, P591, DOI 10.1111/j.1365-2869.2010.00848.x
   Lavie P, 1997, J BIOL RHYTHM, V12, P657, DOI 10.1177/074873049701200622
   Lax P, 2012, CHRONOBIOL INT, V29, P147, DOI 10.3109/07420528.2011.649870
   Leeboonngam T, 2018, J PINEAL RES, V64, P0, DOI 10.1111/jpi.12456
   Leng A, 2004, BEHAV BRAIN RES, V154, P375, DOI 10.1016/j.bbr.2004.03.004
   Lewy A, 2006, CHRONOBIOL INT, V23, P403, DOI 10.1080/07420520500545862
   LEWY AJ, 1984, PSYCHOPHARMACOL BULL, V20, P561
   Li LY, 2020, FRONT NEUROSCI-SWITZ, V14, P0, DOI 10.3389/fnins.2020.00505
   Li T, 2019, FRONT NEUROENDOCRIN, V52, P22, DOI 10.1016/j.yfrne.2018.06.004
   Li Y, 2017, CHINESE MED J-PEKING, V130, P2726, DOI 10.4103/0366-6999.218025
   Lin AMY, 2007, J PINEAL RES, V43, P163, DOI 10.1111/j.1600-079X.2007.00456.x
   Litvinenko IV, 2012, ZH NEVROL PSIKHIATR, V112, P26
   Loo HV, 2008, J NEUROL SCI, V266, P145, DOI 10.1016/j.jns.2007.09.033
   López A, 2017, PLOS ONE, V12, P0, DOI 10.1371/journal.pone.0183090
   Louzada PR, 2004, FASEB J, V18, P511, DOI 10.1096/fj.03-0739com
   Lozovaya N, 2018, NAT COMMUN, V9, P0, DOI 10.1038/s41467-018-03802-y
   Marinus J, 2003, SLEEP, V26, P1049, DOI 10.1093/sleep/26.8.1049
   Marmion DJ, 2018, J NEURAL TRANSM, V125, P385, DOI 10.1007/s00702-017-1720-0
   Martinez-Valbuena I, 2018, ACTA NEUROPATHOL, V135, P877, DOI 10.1007/s00401-018-1832-0
   McCarter SJ, 2013, SLEEP MED, V14, P237, DOI 10.1016/j.sleep.2012.09.018
   Medeiros CAM, 2007, J NEUROL, V254, P459, DOI 10.1007/s00415-006-0390-x
   Michel PP, 2016, NEURON, V90, P675, DOI 10.1016/j.neuron.2016.03.038
   Mochizuki H, 2020, J NEURAL TRANSM, V127, P181, DOI 10.1007/s00702-020-02149-3
   Monteiro L, 2012, CLIN THER, V34, P1049, DOI 10.1016/j.clinthera.2012.03.001
   Naskar A, 2015, J PINEAL RES, V58, P262, DOI 10.1111/jpi.12212
   Neikrug AB, 2013, J CLIN SLEEP MED, V9, P1119, DOI 10.5664/jcsm.3148
   Ng KY, 2017, BRAIN STRUCT FUNCT, V222, P2921, DOI 10.1007/s00429-017-1439-6
   Nutt JG, 2018, J PARKINSON DIS, V8, PS73, DOI 10.3233/JPD-181472
   Ortiz Genaro Gabriel, 2017, GAC MED MEX, V153, PS72, DOI 10.24875/GMM.M000008
   Ozdilek B, 2012, J NEUROPSYCH CLIN N, V24, P478, DOI 10.1176/appi.neuropsych.11100315
   Ozsoy O, 2015, FREE RADICAL RES, V49, P1004, DOI 10.3109/10715762.2015.1027198
   Palagini L, 2020, FRONT PSYCHIATRY, V11, P0, DOI 10.3389/fpsyt.2020.00558
   Pandi-Perumal SR, 2008, PROG NEUROBIOL, V85, P335, DOI 10.1016/j.pneurobio.2008.04.001
   Pappolla MA, 2018, CURR ALZHEIMER RES, V15, P637, DOI 10.2174/1567205015666180411092551
   Patki G, 2011, PHARMACOL BIOCHEM BE, V99, P704, DOI 10.1016/j.pbb.2011.06.026
   Paul R, 2018, LIFE SCI, V192, P238, DOI 10.1016/j.lfs.2017.11.016
   Picillo M, 2014, PARKINSONISM RELAT D, V20, P850, DOI 10.1016/j.parkreldis.2014.04.023
   Poewe W, 2008, INT J CLIN PRACT, V62, P1581, DOI 10.1111/j.1742-1241.2008.01869.x
   Porter B, 2008, EUR J NEUROL, V15, P46, DOI 10.1111/j.1468-1331.2007.01998.x
   Rana AQ, 2014, NEUROL RES, V36, P234, DOI 10.1179/1743132813Y.0000000264
   Rana AQ, 2013, J NEUROL SCI, V327, P32, DOI 10.1016/j.jns.2013.01.039
   Rasheed MZ, 2018, J ENVIRON PATHOL TOX, V37, P139, DOI 10.1615/JEnvironPatholToxicolOncol.2018025666
   Reagan-Shaw S, 2008, FASEB J, V22, P659, DOI 10.1096/fj.07-9574LSF
   Reiter RJ, 2017, CELL MOL LIFE SCI, V74, P3863, DOI 10.1007/s00018-017-2609-7
   Remington G, 2007, CURR OPIN PSYCHIATR, V20, P131, DOI 10.1097/YCO.0b013e328017f6b1
   Sabate M, 1996, ARCH PHYS MED REHAB, V77, P29, DOI 10.1016/S0003-9993(96)90216-6
   Saravanan KS, 2007, J PINEAL RES, V42, P247, DOI 10.1111/j.1600-079X.2006.00412.x
   Schaefer C, 2017, CURR ALZHEIMER RES, V14, P1084, DOI 10.2174/1567205014666170523094938
   Schirinzi T, 2019, PARKINSONISM RELAT D, V61, P203, DOI 10.1016/j.parkreldis.2018.10.018
   Sharma R, 2006, BRAIN RES, V1068, P230, DOI 10.1016/j.brainres.2005.10.084
   Shukla M, 2019, ANN NY ACAD SCI, V1443, P75, DOI 10.1111/nyas.14005
   Simon N, 2000, EUR J PHARMACOL, V401, P79, DOI 10.1016/S0014-2999(00)00422-2
   Singh E, 2020, MOL BIOL REP, V47, P3133, DOI 10.1007/s11033-020-05354-1
   Singh S, 2006, INDIAN J MED RES, V124, P419
   Singhal NK, 2011, J PINEAL RES, V50, P97, DOI 10.1111/j.1600-079X.2010.00819.x
   Sixel-Döring F, 2011, NEUROLOGY, V77, P1048, DOI 10.1212/WNL.0b013e31822e560e
   Slack K, 2010, PARKINSONS DIS-US, V2010, P0, DOI 10.4061/2010/427810
   SUGDEN D, 1983, J PHARMACOL EXP THER, V227, P587
   Sundaram S, 2019, NEUROSCI BIOBEHAV R, V103, P305, DOI 10.1016/j.neubiorev.2019.05.016
   Takeuchi N, 2001, PSYCHIAT CLIN NEUROS, V55, P267, DOI 10.1046/j.1440-1819.2001.00854.x
   Tamtaji OR, 2020, CELL MOL NEUROBIOL, V40, P15, DOI 10.1007/s10571-019-00720-5
   Tan D. X., 2019, MELATONIN RES, V2, P44, DOI 10.32794/mr11250011
   Tan HY, 2020, CELL MOL NEUROBIOL, V40, P25, DOI 10.1007/s10571-019-00724-1
   Tapias V, 2009, J NEUROSCI RES, V87, P3002, DOI 10.1002/jnr.22123
   Trenkwalder C, 2011, MOVEMENT DISORD, V26, P644, DOI 10.1002/mds.23476
   Tuura RLO, 2018, FRONT NEUROL, V9, P0, DOI 10.3389/fneur.2018.00806
   Tysnes OB, 2017, J NEURAL TRANSM, V124, P901, DOI 10.1007/s00702-017-1686-y
   Uz T, 2005, MOL BRAIN RES, V136, P45, DOI 10.1016/j.molbrainres.2005.01.002
   Vecchierini MF, 2021, REV NEUROL-FRANCE, V177, P245, DOI 10.1016/j.neurol.2020.06.009
   Venegas C, 2013, J PINEAL RES, V54, P313, DOI 10.1111/jpi.12019
   Videnovic A, 2014, JAMA NEUROL, V71, P463, DOI 10.1001/jamaneurol.2013.6239
   Willis GL, 1999, PHYSIOL BEHAV, V66, P785, DOI 10.1016/S0031-9384(99)00023-2
   Willis GL, 2008, BEHAV BRAIN RES, V193, P37, DOI 10.1016/j.bbr.2008.04.017
   Willis GL, 2007, CHRONOBIOL INT, V24, P521, DOI 10.1080/07420520701420717
   Willis GL, 2018, BRAIN RES, V1678, P203, DOI 10.1016/j.brainres.2017.09.027
   Wilson SJ, 2010, J PSYCHOPHARMACOL, V24, P1577, DOI 10.1177/0269881110379307
   Winge K, 2006, NEUROUROL URODYNAM, V25, P116, DOI 10.1002/nau.20193
   Wong JC, 2014, SLEEP, V37, P369, DOI 10.5665/sleep.3416
   Xue P, 2014, CHINESE MED J-PEKING, V127, P878, DOI 10.3760/cma.j.issn.0366-6999.20132695
   Yildirim FB, 2014, NEUROCHEM INT, V79, P1, DOI 10.1016/j.neuint.2014.09.005
   Zaitone SA, 2013, PHARMACOL REP, V65, P1213, DOI 10.1016/S1734-1140(13)71479-8
   Zemkova H, 1997, NEUROENDOCRINOLOGY, V65, P276, DOI 10.1159/000127185
   Zhong G, 2013, PLOS ONE, V8, P0, DOI 10.1371/journal.pone.0072661
   ZISAPEL N, 1982, BRAIN RES, V246, P161, DOI 10.1016/0006-8993(82)90157-3
NR 188
TC 20
Z9 20
U1 1
U2 14
PU FRONTIERS MEDIA SA
PI LAUSANNE
PA AVENUE DU TRIBUNAL FEDERAL 34, LAUSANNE, CH-1015, SWITZERLAND
SN 
EI 1663-9812
J9 FRONT PHARMACOL
JI Front. Pharmacol.
PD APR 15
PY 2021
VL 12
IS 
BP 
EP 
DI 10.3389/fphar.2021.650597
PG 16
WC Pharmacology & Pharmacy
SC Pharmacology & Pharmacy
GA RU6TN
UT WOS:000645278400001
PM 33935759
DA 2024-02-05
ER

PT J
AU Hussain, L
   Shah, SA
   Aziz, W
   Bukhari, SNH
   Lone, KJ
   Chaudhary, QA
AF Hussain, Lal
   Shah, Saeed Arif
   Aziz, Wajid
   Bukhari, Syed Nadeem Haider
   Lone, Kashif Javed
   Chaudhary, Quratul-Ain
TI Analyzing the dynamics of sleep electroencephalographic (EEG) signals with different pathologies using threshold-dependent symbolic entropy
SO WAVES IN RANDOM AND COMPLEX MEDIA
LA English
DT Article
DE Normalized corrected; Shannon entropy (NCSE); narcolepsy; physiological; complexity; symbolic dynamics; sleep disorders; sleep behavior disorder (RBD)
ID cyclic alternating pattern; frontal-lobe epilepsy; periodic limb movements; restless-legs-syndrome; time-series analysis; approximate entropy; complexity analysis; motor attacks; eye open; classification
AB Sleep is regulated autonomously with circadian behavior. The sleep disorders greatly impact major sleep disturbances in patients suffered from Parkinson's disease (PD) and epilepsy affecting sleep at night and increased abnormality of muscles tones during NREM stage. The aim of this research is to quantify the dynamics of different sleep pathologies by applying threshold- dependent symbolic entropy. The threshold-dependent symbolic entropy is applied to distinguish the healthy subjects with sleep disorders such as narcolepsy, sleep behavior disorder (RBD), sleep disordered breathing (SDB), period leg movement (PLM), and nocturnal frontal lobe epilepsy (NFLE) subjects. At certain smaller threshold, the healthy and narcolepsy subjects exbibit higher NCSE values than other sleep disorders showing these subjects are more complex followed by SBD, NFLE, PLM and RDB respectively. To distinguish the healthy subjects from narcolepsy, the highest separation was obtained at threshold 550ms with P-value (3.69e-04), NFLE at threshold 550ms with P-value (2.36e-12), PLM at threshold 550ms with Pvalue (2.24e-06), RBD at threshold 550ms with P-value (8.87e-09) and SDB at threshold 550ms with P-value (0.0012). Likewise, the highest AUC was obtained as AUC=0.9688 to distinguish healthy subjects from NFLE, narcolepsy, PLM and SDB followed by RBD with AUC (0.8438).
C1 [Hussain, Lal; Shah, Saeed Arif; Aziz, Wajid; Lone, Kashif Javed; Chaudhary, Quratul-Ain] Univ Azad Jammu & Kashmir, Dept Comp Sci & Informat Technol, Azad Kashmir, Pakistan.
   [Shah, Saeed Arif] Saudi Elect Univ, Coll Comp & Informat, Riyadh, Saudi Arabia.
   [Aziz, Wajid] Univ Jeddah, Coll Comp Sci & Engn, Jeddah, Saudi Arabia.
   [Bukhari, Syed Nadeem Haider] Univ Azad Jammu & Kashmir, Dept English, Azad Kashmir, Pakistan.
C3 University of Azad Jammu & Kashmir; Saudi Electronic University; University of Jeddah; University of Azad Jammu & Kashmir
RP Hussain, L (corresponding author), Univ Azad Jammu & Kashmir, Dept Comp Sci & Informat Technol, Azad Kashmir, Pakistan.
EM lall_hussain2008@live.com
CR Abbasi AQ, 2014, J SIGNAL PROCESS SYS, V74, P417, DOI 10.1007/s11265-013-0836-1
   Acharya UR, 2015, KNOWL-BASED SYST, V88, P85, DOI 10.1016/j.knosys.2015.08.004
   Acharya UR, 2012, EXPERT SYST APPL, V39, P9072, DOI 10.1016/j.eswa.2012.02.040
   Ahmed OJ, 2013, FRONT INTEGR NEUROSC, V7, P0, DOI 10.3389/fnint.2013.00058
   [Anonymous], 2017, J SYST CYBERN INFORM, V0, P0
   Asim Y, 2018, INT J IMAG SYST TECH, V28, P113, DOI 10.1002/ima.22263
   Aziz W, 2006, EUR J APPL PHYSIOL, V98, P30, DOI 10.1007/s00421-006-0226-5
   Bandt C, 2002, PHYS REV LETT, V88, P0, DOI 10.1103/PhysRevLett.88.174102
   Chouvarda I, 2011, COMPUT METH PROG BIO, V104, PE16, DOI 10.1016/j.cmpb.2010.11.005
   Costa M, 2005, PHYS REV E, V71, P0, DOI 10.1103/PhysRevE.71.021906
   Costa M, 2003, PHYSICA A, V330, P53, DOI 10.1016/j.physa.2003.08.022
   Costa M, 2002, PHYS REV LETT, V89, P0, DOI 10.1103/PhysRevLett.89.068102
   Cysarz D, 2013, EUR PHYS J-SPEC TOP, V222, P487, DOI 10.1140/epjst/e2013-01854-7
   Daw CS, 2003, REV SCI INSTRUM, V74, P915, DOI 10.1063/1.1531823
   Dickinson CJ, 1996, CLIN SCI, V91, P539, DOI 10.1042/cs0910539
   Diem SJ, 2016, AM J GERIAT PSYCHIAT, V24, P248, DOI 10.1016/j.jagp.2015.12.002
   Dragotti PL, 2003, IEEE T SIGNAL PROCES, V51, P1306, DOI 10.1109/TSP.2003.810296
   Faulkner SM, 2019, SLEEP MED REV, V46, P108, DOI 10.1016/j.smrv.2019.04.012
   Ferri R, 2005, CLIN NEUROPHYSIOL, V116, P696, DOI 10.1016/j.clinph.2004.09.021
   Gajic D, 2015, FRONT COMPUT NEUROSC, V9, P0, DOI 10.3389/fncom.7015.00038
   He WX, 2005, P ANN INT IEEE EMBS, V0, P4614
   Hussain L, 2020, WAVE RANDOM COMPLEX, V30, P656, DOI 10.1080/17455030.2018.1554926
   Hussain L, 2018, IEEE ACCESS, V6, P37003, DOI 10.1109/ACCESS.2018.2844303
   Hussain L, 2018, COGN NEURODYNAMICS, V12, P271, DOI 10.1007/s11571-018-9477-1
   Hussain L, 2018, BIOMED ENG-BIOMED TE, V63, P481, DOI 10.1515/bmt-2017-0041
   Hussain L, 2018, ARCH NEUROSCI, V5, P0, DOI 10.5812/archneurosci.61161
   Hussain L, 2017, BIOMED RES-INDIA, V28, P7104
   Hussain L, 2017, J PHYSIOL ANTHROPOL, V36, P0, DOI 10.1186/s40101-017-0136-8
   Kato T, 2003, J DENT RES, V82, P284, DOI 10.1177/154405910308200408
   Kim HC, 1997, AM J RESP CRIT CARE, V156, P1813, DOI 10.1164/ajrccm.156.6.9610026
   Ko CY, 2019, BRAIN BEHAV, V9, P0, DOI 10.1002/brb3.1287
   Kraus T, 1999, J CLIN PSYCHOPHARM, V19, P478, DOI 10.1097/00004714-199910000-00017
   KURTHS J, 1995, CHAOS, V5, P88, DOI 10.1063/1.166090
   Ma Y, 2018, SLEEP MED REV, V37, P85, DOI 10.1016/j.smrv.2017.01.003
   Macaluso GM, 1998, J DENT RES, V77, P565, DOI 10.1177/00220345980770040901
   Marshall NS, 2008, SLEEP, V31, P1079
   Nobili L, 2003, SLEEP, V26, P883
   Oldani A, 1998, BRAIN, V121, P205, DOI 10.1093/brain/121.2.205
   Ozlece HK, 2019, SLEEP BREATH, V23, P551, DOI 10.1007/s11325-018-1740-5
   Pennestri MH, 2007, NEUROLOGY, V68, P1213, DOI 10.1212/01.wnl.0000259036.89411.52
   PINCUS SM, 1991, P NATL ACAD SCI USA, V88, P2297, DOI 10.1073/pnas.88.6.2297
   Priano L, 2019, SLEEP MED, V61, P57, DOI 10.1016/j.sleep.2019.03.025
   Provini F, 2000, MOV DISORD, V15, P1264, DOI 10.1002/1531-8257(200011)15:6<1264::AID-MDS1033>3.0.CO;2-4
   Provini F, 2000, SLEEP MED REV, V4, P375, DOI 10.1053/smrv.2000.0109
   Provini F, 1999, BRAIN, V122, P1017, DOI 10.1093/brain/122.6.1017
   Qumar A, 2013, 2013 INTERNATIONAL CONFERENCE ON OPEN SOURCE SYSTEMS AND TECHNOLOGIES (ICOSST), V0, PP126, DOI 10.1109/ICOSST.2013.6720618
   Raj AS, 2016, MODEL EARTH SYST ENV, V2, P0, DOI 10.1007/s40808-016-0091-0
   Richman JS, 2000, AM J PHYSIOL-HEART C, V278, P0
   Roebuck A, 2015, FRONT BIOENG BIOTECH, V3, P0, DOI 10.3389/fbioe.2015.00114
   Rosenberg RS, 2014, J CLIN SLEEP MED, V10, P447, DOI 10.5664/jcsm.3630
   Ruffini G, 2019, ANN BIOMED ENG, V47, P282, DOI 10.1007/s10439-018-02112-0
   Coelho FMS, 2010, J CLIN SLEEP MED, V6, P428
   Schulz H, 2008, J CLIN SLEEP MED, V4, P99
   Schwartz JRL, 2008, CURR NEUROPHARMACOL, V6, P367, DOI 10.2174/157015908787386050
   SFORZA E, 1993, ELECTROEN CLIN NEURO, V86, P161, DOI 10.1016/0013-4694(93)90003-E
   Somers VK, 2008, CIRCULATION, V118, P1080, DOI 10.1161/CIRCULATIONAHA.107.189420
   Stam CJ, 2005, CLIN NEUROPHYSIOL, V116, P2266, DOI 10.1016/j.clinph.2005.06.011
   Stankovski T, 2017, FRONT SYST NEUROSCI, V11, P0, DOI 10.3389/fnsys.2017.00033
   Strait BJ, 1996, BIOPHYS J, V71, P148, DOI 10.1016/S0006-3495(96)79210-X
   Summary B, 2014, PERIODIC LIMB MOVEME, V10, P0
   Tagliazucchi E, 2013, FRONT PSYCHOL, V4, P0, DOI 10.3389/fpsyg.2013.00256
   Terzano MG, 1997, EPILEPSIA, V38, P1015, DOI 10.1111/j.1528-1157.1997.tb01485.x
   Terzano MG, 2003, CLIN NEUROPHYSIOL, V114, P1715, DOI 10.1016/S1388-2457(03)00136-6
   TERZANO MG, 1985, SLEEP, V8, P137, DOI 10.1093/sleep/8.2.137
   TINUPER P, 1990, EPILEPSIA, V31, P549, DOI 10.1111/j.1528-1157.1990.tb06105.x
   Vanderlei FM., 2012, PAK J PHYSL, V22, P173
   Virdi P, 2016, PROCEEDINGS OF THE FIRST IEEE INTERNATIONAL CONFERENCE ON POWER ELECTRONICS, V0, P0
   Walters AS, 2009, SLEEP, V32, P589, DOI 10.1093/sleep/32.5.589
   Wessel N, 2007, INT J BIFURCAT CHAOS, V17, P3325, DOI 10.1142/S0218127407019093
   Winkelman JW, 1999, SLEEP, V22, P575, DOI 10.1093/sleep/22.5.575
   Young T, 2005, J APPL PHYSIOL, V99, P1592, DOI 10.1152/japplphysiol.00587.2005
   Zucconi M, 2000, CLIN NEUROPHYSIOL, V111, PS129, DOI 10.1016/S1388-2457(00)00413-2
   Zucconi M, 2006, SLEEP MED, V7, P175, DOI 10.1016/j.sleep.2006.01.001
NR 73
TC 5
Z9 5
U1 0
U2 5
PU TAYLOR & FRANCIS LTD
PI ABINGDON
PA 2-4 PARK SQUARE, MILTON PARK, ABINGDON OR14 4RN, OXON, ENGLAND
SN 1745-5030
EI 1745-5049
J9 WAVE RANDOM COMPLEX
JI Waves Random Complex Media
PD NOV 2
PY 2021
VL 31
IS 6
BP 2337
EP 2354
DI 10.1080/17455030.2020.1743378
PG 18
WC Physics, Multidisciplinary
SC Physics
GA XQ1OA
UT WOS:000731321100072
DA 2024-02-05
ER

PT J
AU Simitsi, AM
   Koros, C
   Stamelou, M
   Papadimitriou, D
   Leonardos, A
   Bougea, A
   Papagiannakis, N
   Pachi, I
   Angelopoulou, E
   Lourentzos, K
   Bonakis, A
   Stefanis, L
AF Simitsi, Athina Maria
   Koros, Christos
   Stamelou, Maria
   Papadimitriou, Dimitra
   Leonardos, Athanasios
   Bougea, Anastasia
   Papagiannakis, Nikolaos
   Pachi, Ioanna
   Angelopoulou, Efthalia
   Lourentzos, Konstantinos
   Bonakis, Anastasios
   Stefanis, Leonidas
TI REM sleep behavior disorder and other sleep abnormalities in p. A53T SNCA mutation carriers
SO SLEEP
LA English
DT Article
DE Parkinson's disease; alpha-synuclein; REM sleep behavior disorder; sleep disorders
ID genome-wide association; parkinsons-disease; cognitive impairment; phenotype; variants; hyposmia; motor; metaanalysis; dementia; features
AB Study Objectives: To assess whether REM Sleep Behavior Disorder (RBD) and other sleep abnormalities occur in carriers of the p.AS3T alpha- synuclein gene (SNCA) mutation, using both subjective and objective measures. Methods: We have assessed 15 p.AS3T carriers (10 manifesting Parkinson's Disease [PD-A53T] and 5 asymptomatic carriers) with simultaneous Video-PSG (polysomnography) recording, the Epworth Sleepiness Scale (ESS) for daytime sleepiness, the Athens Insomnia Scale (AIS), the RBD Screening Questionnaire (RBDSQ) for clinical features of RBD, the Montreal Cognitive Assessment (MOCA) for cognition and the University of Pennsylvania Smell Identification Test (UPSIT) for olfaction. Results: In our cohort, 90% of PD carriers had at least one sleep disorder and 40% had two: 4 RBD, 1 Periodic Limb Movements (PLM), 1 RBD plus PLM, 2 RBD plus moderate Obstructive Sleep Apnea (OSA), and 1 moderate OSA plus Restless Leg Syndrome. No asymptomatic carrier manifested a confirmed sleep disorder. 6/7 PD carriers with RBD had abnormal olfactory testing and 4/7 MOCA below cut off. There was a correlation of both impaired olfaction and cognition with RBD. Conclusions: RBD occurs in the majority of PD-A53T, in contrast to most other genetic forms of PD, in which RBD is uncommon. The paucity of a sleep disorder in the asymptomatic carriers suggests that such carriers have not yet reached the prodromal phase when such sleep disorders manifest. Hyposmia in almost all subjects with RBD and cognitive decline in most of them are indicative of the general pattern of disease progression, which however is not uniform.
C1 [Simitsi, Athina Maria; Koros, Christos; Stamelou, Maria; Leonardos, Athanasios; Bougea, Anastasia; Papagiannakis, Nikolaos; Pachi, Ioanna; Angelopoulou, Efthalia; Stefanis, Leonidas] Natl & Kapodistrian Univ Athens, Eginit Univ Hosp, Med Sch, Dept Neurol 1, Athens, Greece.
   [Stamelou, Maria] Philipps Univ, Neurol Clin, Marburg, Germany.
   [Stamelou, Maria] HYGEIA Hosp, Parkinsons Dis & Movement Disorders Dept, Athens, Greece.
   [Papadimitriou, Dimitra] Henry Dunan Hosp, Neurol Clin, Athens, Greece.
   [Lourentzos, Konstantinos; Bonakis, Anastasios] Natl & Kapodistrian Univ Athens, Attikon Univ Hosp, Med Sch, Dept Neurol 2, Athens, Greece.
   [Stefanis, Leonidas] Acad Athens BRFAA, Biomed Res Fdn, Vasilisis Sofias 72 Str, Athens 11528, Greece.
C3 National & Kapodistrian University of Athens; Philipps University Marburg; Hygeia Hospital; Henry Dunant Hospital; University Hospital Attikon; National & Kapodistrian University of Athens; Academy of Athens
RP Stefanis, L (corresponding author), Acad Athens BRFAA, Biomed Res Fdn, Vasilisis Sofias 72 Str, Athens 11528, Greece.; Stefanis, L (corresponding author), Natl & Kapodistrian Univ Athens, Med Sch, Eginit Hosp, Dept Neurol 1, Athens, Greece.; Bonakis, A (corresponding author), Natl & Kapodistrian Univ Athens, Dept Neurol 2, Attikon Hosp, Med Sch, Rimini 1 Str, Athens 12462, Greece.
EM bonakistasos@gmail.com; lstefanis@bioacademy.gr
CR Alcalay RN, 2013, MOVEMENT DISORD, V28, P1966, DOI 10.1002/mds.25647
   Arnaldi D, 2015, SLEEP, V38, P1505, DOI 10.5665/sleep.5000
   Berry RB, 2017, J CLIN SLEEP MED, V13, P665, DOI 10.5664/jcsm.6576
   Bjornarå KA, 2018, BMC NEUROL, V18, P0, DOI 10.1186/s12883-018-1023-6
   Bostantjopoulou S, 2001, MOVEMENT DISORD, V16, P1007, DOI 10.1002/mds.1221
   Boucetta S, 2016, SCI REP-UK, V6, P0, DOI 10.1038/srep26782
   Bougea A, 2017, PARKINSONISM RELAT D, V35, P82, DOI 10.1016/j.parkreldis.2016.12.002
   Bozi M, 2014, EUR J NEUROL, V21, P963, DOI 10.1111/ene.12315
   Chang D, 2017, NAT GENET, V49, P1511, DOI 10.1038/ng.3955
   Comella CL, 1998, NEUROLOGY, V51, P526, DOI 10.1212/WNL.51.2.526
   Comella CL, 2007, MOVEMENT DISORD, V22, PS367, DOI 10.1002/mds.21682
   Economou A, 2003, ARCH GERONTOL GERIAT, V37, P119, DOI 10.1016/S0167-4943(03)00025-6
   Frauscher B, 2012, SLEEP, V35, P835, DOI 10.5665/sleep.1886
   Gagnon JF, 2009, ANN NEUROL, V66, P39, DOI 10.1002/ana.21680
   Gagnon JF, 2002, NEUROLOGY, V59, P585, DOI 10.1212/WNL.59.4.585
   Gan-Or Z, 2015, ANN CLIN TRANSL NEUR, V2, P941, DOI 10.1002/acn3.228
   Guerreiro R, 2018, LANCET NEUROL, V17, P64, DOI 10.1016/S1474-4422(17)30400-3
   Högl B, 2018, NAT REV NEUROL, V14, P40, DOI 10.1038/nrneurol.2017.157
   Honeycutt L, 2019, PARKINSONISM RELAT D, V65, P230, DOI 10.1016/j.parkreldis.2019.04.016
   Iranzo A, 2006, LANCET NEUROL, V5, P572, DOI 10.1016/S1474-4422(06)70476-8
   Kang SH, 2016, J NEUROL SCI, V368, P374, DOI 10.1016/j.jns.2016.07.057
   Koros C, 2018, NEUROLOGY, V90, PE864, DOI 10.1212/WNL.0000000000005063
   Krohn L, 2020, ANN NEUROL, V87, P584, DOI 10.1002/ana.25687
   Kumru H, 2004, ANN NEUROL, V56, P599, DOI 10.1002/ana.20272
   Li YY, 2017, FRONT AGING NEUROSCI, V9, P0, DOI 10.3389/fnagi.2017.00303
   Lin YQ, 2018, SLEEP MED, V44, P38, DOI 10.1016/j.sleep.2018.01.006
   Mahlknecht P, 2015, NEUROLOGY, V84, P654, DOI 10.1212/WNL.0000000000001265
   Markopoulou K, 2008, ACTA NEUROPATHOL, V116, P25, DOI 10.1007/s00401-008-0372-4
   Nalls MA, 2014, NAT GENET, V46, P989, DOI 10.1038/ng.3043
   Papadimitriou D, 2016, MOVEMENT DISORD, V31, P1226, DOI 10.1002/mds.26615
   Polymeropoulos MH, 1997, SCIENCE, V276, P2045, DOI 10.1126/science.276.5321.2045
   Pont-Sunyer C, 2015, PLOS ONE, V10, P0, DOI 10.1371/journal.pone.0132368
   Postuma RB, 2019, BRAIN, V142, P744, DOI 10.1093/brain/awz030
   Sailer A, 2016, NEUROLOGY, V87, P1591, DOI 10.1212/WNL.0000000000003221
   Sateia MJ, 2014, CHEST, V146, P1387, DOI 10.1378/chest.14-0970
   Sixel-Döring F, 2015, MOVEMENT DISORD, V30, P597, DOI 10.1002/mds.26193
   Taguchi T, 2020, BRAIN, V143, P249, DOI 10.1093/brain/awz380
   Toffoli M, 2017, NEUROL SCI, V38, P1233, DOI 10.1007/s10072-017-2945-2
   Tsara Venetia, 2004, SLEEP BREATH, V8, P91, DOI 10.1007/s11325-004-0091-6
   Wilson H, 2019, LANCET NEUROL, V18, P748, DOI 10.1016/S1474-4422(19)30140-1
   Zhao AN, 2020, J PARKINSON DIS, V10, P1023, DOI 10.3233/JPD-201912
NR 41
TC 4
Z9 4
U1 1
U2 1
PU OXFORD UNIV PRESS INC
PI CARY
PA JOURNALS DEPT, 2001 EVANS RD, CARY, NC 27513 USA
SN 0161-8105
EI 1550-9109
J9 SLEEP
JI Sleep
PD MAY 15
PY 2021
VL 44
IS 5
BP 
EP 
DI 10.1093/sleep/zsaa248
PG 9
WC Clinical Neurology; Neurosciences
SC Neurosciences & Neurology
GA SK3TR
UT WOS:000656142100003
PM 33231251
DA 2024-02-05
ER

PT J
AU Matsumoto, S
   Tsunematsu, T
AF Matsumoto, Sumire
   Tsunematsu, Tomomi
TI Association between Sleep, Alzheimer's, and Parkinson's Disease
SO BIOLOGY-BASEL
LA English
DT Review
DE Alzheimer's disease; Parkinson's disease; beta-amyloid; tau neurofibrillary tangles; alpha-synuclein; sleep; REM behavior disorder; orexin; EEG
ID ventrolateral preoptic nucleus; apolipoprotein-e epsilon-4; mild cognitive impairment; basal forebrain atrophy; alpha-synuclein; a-beta; behavior disorder; double-blind; in-vivo; neurofibrillary degeneration
AB Simple Summary: Protein misfolding and aggregation in the brain are associated with various neurodegenerative diseases, including Alzheimer's disease (AD) and Parkinson's disease (PD). Sleep impairments are frequently observed in AD and PD patients not only as accompanying symptoms, but also as a prodrome that precedes the onset of these diseases. This suggests the potential of sleep impairments as a biomarker for the early diagnosis of, or as a target of, the treatment of these neurodegenerative diseases.The majority of neurodegenerative diseases are pathologically associated with protein misfolding and aggregation. Alzheimer's disease (AD) is a type of dementia that slowly affects memory and cognitive function, and is characterized by the aggregation of the beta-amyloid protein and tau neurofibrillary tangles in the brain. Parkinson's disease (PD) is a movement disorder typically resulting in rigidity and tremor, which is pathologically linked to the aggregation of a-synuclein, particularly in dopaminergic neurons in the midbrain. Sleep disorders commonly occur in AD and PD patients, and it can precede the onset of these diseases. For example, cognitively normal older individuals who have highly fragmented sleep had a 1.5-fold increased risk of subsequently developing AD. This suggests that sleep abnormalities may be a potential biomarker of these diseases. In this review, we describe the alterations of sleep in AD and PD, and discuss their potential in the early diagnosis of these diseases. We further discuss whether sleep disturbance could be a target for the treatment of these diseases.
C1 [Matsumoto, Sumire; Tsunematsu, Tomomi] Tohoku Univ, Frontier Res Inst Interdisciplinary Sci, Adv Interdisciplinary Res Div, Sendai, Miyagi 9808578, Japan.
   [Tsunematsu, Tomomi] Tohoku Univ, Grad Sch Life Sci, Super Network Brain Physiol, Sendai, Miyagi 9808577, Japan.
   [Tsunematsu, Tomomi] Japan Sci & Technol Agcy, Precursory Res Embryon Sci & Technol, Kawaguchi, Saitama 3320012, Japan.
C3 Tohoku University; Tohoku University; Japan Science & Technology Agency (JST)
RP Tsunematsu, T (corresponding author), Tohoku Univ, Frontier Res Inst Interdisciplinary Sci, Adv Interdisciplinary Res Div, Sendai, Miyagi 9808578, Japan.; Tsunematsu, T (corresponding author), Tohoku Univ, Grad Sch Life Sci, Super Network Brain Physiol, Sendai, Miyagi 9808577, Japan.; Tsunematsu, T (corresponding author), Japan Sci & Technol Agcy, Precursory Res Embryon Sci & Technol, Kawaguchi, Saitama 3320012, Japan.
EM sumire.matsumoto.e6@tohoku.ac.jp; tsune@tohoku.ac.jp
FU PRESTO from the Japan Science and Technology Agency (JST) [JPMJPR1887]; Japan Society for the Promotion of Science (JSPS) KAKENHI [20H05047]; Uehara Memorial Foundation; Grants-in-Aid for Scientific Research [20H05047] Funding Source: KAKEN
CR Abbott NJ, 2018, ACTA NEUROPATHOL, V135, P387, DOI 10.1007/s00401-018-1812-4
   Almeida CG, 2005, NEUROBIOL DIS, V20, P187, DOI 10.1016/j.nbd.2005.02.008
   Barraud Q, 2009, EXP NEUROL, V219, P574, DOI 10.1016/j.expneurol.2009.07.019
   Bayer L, 2011, CURR BIOL, V21, PR461, DOI 10.1016/j.cub.2011.05.012
   Bean BP, 2007, NAT REV NEUROSCI, V8, P451, DOI 10.1038/nrn2148
   Beracochea D, 2006, THESCIENTIFICWORLDJO, V6, P1460, DOI 10.1100/tsw.2006.243
   Besedovsky L, 2017, NAT COMMUN, V8, P0, DOI 10.1038/s41467-017-02170-3
   Boeve BF, 2003, SLEEP MED, V4, P281, DOI 10.1016/S1389-9457(03)00072-8
   BOWEN DM, 1976, BRAIN, V99, P459, DOI 10.1093/brain/99.3.459
   Braak H, 2004, CELL TISSUE RES, V318, P121, DOI 10.1007/s00441-004-0956-9
   Braak H, 2003, NEUROBIOL AGING, V24, P197, DOI 10.1016/S0197-4580(02)00065-9
   Braak H, 2011, J NEUROPATH EXP NEUR, V70, P960, DOI 10.1097/NEN.0b013e318232a379
   Burre J, 2010, SCIENCE, V329, P1663, DOI 10.1126/science.1195227
   Busche MA, 2008, SCIENCE, V321, P1686, DOI 10.1126/science.1162844
   Buzsáki G, 2012, NAT REV NEUROSCI, V13, P407, DOI 10.1038/nrn3241
   Choi BK, 2013, P NATL ACAD SCI USA, V110, P4087, DOI 10.1073/pnas.1218424110
   Conte F, 2014, GERONTOLOGY, V60, P448, DOI 10.1159/000358083
   Cullen KM, 1998, NEUROBIOL AGING, V19, P297, DOI 10.1016/S0197-4580(98)00066-9
   DAVIES P, 1976, LANCET, V2, P1403
   DiNuzzo M, 2017, CURR OPIN NEUROBIOL, V47, P65, DOI 10.1016/j.conb.2017.09.010
   Dixit R, 2008, SCIENCE, V319, P1086, DOI 10.1126/science.1152993
   dos Santos Moraes WA, 2006, SLEEP, V29, P199, DOI 10.1093/sleep/29.2.199
   Dowling GA, 2005, SLEEP MED, V6, P459, DOI 10.1016/j.sleep.2005.04.004
   Eguchi K, 2017, J NEUROSCI, V37, P6043, DOI 10.1523/JNEUROSCI.0179-17.2017
   Everson CA, 2014, SLEEP, V37, P1929, DOI 10.5665/sleep.4244
   Fan LY, 2020, FRONT NEUROL, V10, P0, DOI 10.3389/fneur.2019.01312
   Feld GB, 2017, CURR OPIN NEUROBIOL, V44, P20, DOI 10.1016/j.conb.2017.02.012
   Forno LS, 1996, J NEUROPATH EXP NEUR, V55, P259, DOI 10.1097/00005072-199603000-00001
   French IT, 2016, FRONT AGING NEUROSCI, V8, P0, DOI 10.3389/fnagi.2010.00114
   Fronczek R, 2012, NEUROBIOL AGING, V33, P1642, DOI 10.1016/j.neurobiolaging.2011.03.014
   Gao JJ, 2011, AM J EPIDEMIOL, V173, P1032, DOI 10.1093/aje/kwq478
   GOATE A, 1991, NATURE, V349, P704, DOI 10.1038/349704a0
   Guarnieri B, 2012, DEMENT GERIATR COGN, V33, P50, DOI 10.1159/000335363
   Hadadianpour Z, 2017, NEUROL RES, V39, P845, DOI 10.1080/01616412.2017.1352185
   HARDY J, 1991, TRENDS PHARMACOL SCI, V12, P383, DOI 10.1016/0165-6147(91)90609-V
   HARNOIS C, 1990, INVEST OPHTH VIS SCI, V31, P2473
   Héricé C, 2019, NEUROSCI RES, V140, P77, DOI 10.1016/j.neures.2018.08.003
   Holth JK, 2019, SCIENCE, V363, P880, DOI 10.1126/science.aav2546
   Holth JK, 2017, ANN CLIN TRANSL NEUR, V4, P180, DOI 10.1002/acn3.390
   Holtzman DM, 2011, SCI TRANSL MED, V3, P0, DOI 10.1126/scitranslmed.3002369
   Hsieh H, 2006, NEURON, V52, P831, DOI 10.1016/j.neuron.2006.10.035
   Jack CR, 2018, ALZHEIMERS DEMENT, V14, P535, DOI 10.1016/j.jalz.2018.02.018
   JARRETT JT, 1993, BIOCHEMISTRY-US, V32, P4693, DOI 10.1021/bi00069a001
   Ju YES, 2013, JAMA NEUROL, V70, P587, DOI 10.1001/jamaneurol.2013.2334
   Kadotani H, 2001, JAMA-J AM MED ASSOC, V285, P2888, DOI 10.1001/jama.285.22.2888
   Kalinderi K, 2016, ACTA NEUROL SCAND, V134, P314, DOI 10.1111/ane.12563
   Kang JE, 2009, SCIENCE, V326, P1005, DOI 10.1126/science.1180962
   Kastanenka KV, 2017, PLOS ONE, V12, P0, DOI 10.1371/journal.pone.0170275
   Keir LHM, 2020, J NEUROL, V267, P288, DOI 10.1007/s00415-019-09651-z
   Kent BA, 2021, PROG NEUROBIOL, V197, P0, DOI 10.1016/j.pneurobio.2020.101902
   Khan SS, 2016, FRONT NEUROSCI-SWITZ, V10, P0, DOI 10.3389/fnins.2016.00031
   Kimura H, 2017, J HEALTHC ENG, V2017, P0, DOI 10.1155/2017/2364659
   Kimura T, 2014, PHILOS T R SOC B, V369, P0, DOI 10.1098/rstb.2013.0144
   Klerman EB, 2008, CURR BIOL, V18, P1118, DOI 10.1016/j.cub.2008.06.047
   Kompotis K, 2019, CURR BIOL, V29, P392, DOI 10.1016/j.cub.2018.12.007
   KONDO J, 1988, NEURON, V1, P827, DOI 10.1016/0896-6273(88)90130-4
   Kovalzon VM, 2013, NEUROCHEM J+, V7, P171, DOI 10.1134/S1819712413030069
   Kumar S, 2002, MOVEMENT DISORD, V17, P775, DOI 10.1002/mds.10167
   Kurup P, 2010, J NEUROSCI, V30, P5948, DOI 10.1523/JNEUROSCI.0157-10.2010
   Lacor PN, 2007, J NEUROSCI, V27, P796, DOI 10.1523/JNEUROSCI.3501-06.2007
   Landolt HP, 1996, BRAIN RES, V738, P205, DOI 10.1016/S0006-8993(96)00770-6
   Larsen KE, 2006, J NEUROSCI, V26, P11915, DOI 10.1523/JNEUROSCI.3821-06.2006
   Lee HJ, 2006, EUR J NEUROSCI, V24, P3153, DOI 10.1111/j.1460-9568.2006.05210.x
   Lee MG, 2005, J NEUROSCI, V25, P4365, DOI 10.1523/JNEUROSCI.0178-05.2005
   Lee YF, 2020, FRONT NEUROSCI-SWITZ, V14, P0, DOI 10.3389/fnins.2020.00705
   Lewis J, 2001, SCIENCE, V293, P1487, DOI 10.1126/science.1058189
   Lim ASP, 2014, BRAIN, V137, P2847, DOI 10.1093/brain/awu222
   Lim ASP, 2013, JAMA NEUROL, V70, P1544, DOI 10.1001/jamaneurol.2013.4215
   Lim ASP, 2013, SLEEP, V36, P1027, DOI 10.5665/sleep.2802
   Liu MF, 2018, FRONT NEUROSCI-SWITZ, V12, P0, DOI 10.3389/fnins.2018.00835
   Lu J, 2000, J NEUROSCI, V20, P3830, DOI 10.1523/JNEUROSCI.20-10-03830.2000
   Lucey BP, 2018, ANN NEUROL, V83, P197, DOI 10.1002/ana.25117
   Lundblad M, 2012, P NATL ACAD SCI USA, V109, P3213, DOI 10.1073/pnas.1200575109
   Lustbader JW, 2004, SCIENCE, V304, P448, DOI 10.1126/science.1091230
   Lysen TS, 2019, BRAIN, V142, P2013, DOI 10.1093/brain/awz113
   Mahley RW, 2006, P NATL ACAD SCI USA, V103, P5644, DOI 10.1073/pnas.0600549103
   Mander BA, 2016, TRENDS NEUROSCI, V39, P552, DOI 10.1016/j.tins.2016.05.002
   Mander BA, 2015, NAT NEUROSCI, V18, P1051, DOI 10.1038/nn.4035
   Matsuda W, 2009, J NEUROSCI, V29, P444, DOI 10.1523/JNEUROSCI.4029-08.2009
   Mawuenyega KG, 2010, SCIENCE, V330, P1774, DOI 10.1126/science.1197623
   McKenna J., 2017, SLEEP DISORDERS MED, V0, P55
   Medeiros CAM, 2007, J NEUROL, V254, P459, DOI 10.1007/s00415-006-0390-x
   Mesulam M, 2004, ANN NEUROL, V55, P815, DOI 10.1002/ana.20100
   MESULAM MM, 1976, BRAIN RES, V109, P152, DOI 10.1016/0006-8993(76)90385-1
   Misonou H, 2000, BIOCHEMISTRY-US, V39, P6951, DOI 10.1021/bi000169p
   MONTPLAISIR J, 1995, SLEEP, V18, P145, DOI 10.1093/sleep/18.3.145
   Moraes W, 2008, CHEST, V133, P677, DOI 10.1378/chest.07-1446
   Moran M, 2005, SLEEP MED, V6, P347, DOI 10.1016/j.sleep.2004.12.005
   Nath S, 2011, MOL CELL NEUROSCI, V46, P516, DOI 10.1016/j.mcn.2010.12.004
   Nemani VM, 2010, NEURON, V65, P66, DOI 10.1016/j.neuron.2009.12.023
   Ngo HVV, 2013, NEURON, V78, P545, DOI 10.1016/j.neuron.2013.03.006
   Ohayon MM, 2004, SLEEP, V27, P1255, DOI 10.1093/sleep/27.7.1255
   Ooms S, 2016, CURR TREAT OPTION NE, V18, P0, DOI 10.1007/s11940-016-0424-3
   Ooms S, 2014, JAMA NEUROL, V71, P971, DOI 10.1001/jamaneurol.2014.1173
   Pacelli C, 2015, CURR BIOL, V25, P2349, DOI 10.1016/j.cub.2015.07.050
   Papalambros NA, 2019, ANN CLIN TRANSL NEUR, V6, P1191, DOI 10.1002/acn3.796
   Papalambros NA, 2017, FRONT HUM NEUROSCI, V11, P0, DOI 10.3389/fnhum.2017.00109
   Pastukhov YF, 2017, J EVOL BIOCHEM PHYS+, V53, P431, DOI 10.1134/S0022093017050106
   Paul S, 2003, NAT NEUROSCI, V6, P34, DOI 10.1038/nn989
   Perrault AA, 2019, CURR BIOL, V29, P402, DOI 10.1016/j.cub.2018.12.028
   Petit D, 2004, J PSYCHOSOM RES, V56, P487, DOI 10.1016/j.jpsychores.2004.02.001
   Piccini A, 2005, J BIOL CHEM, V280, P34186, DOI 10.1074/jbc.M501694200
   Postuma RB, 2019, BRAIN, V142, P744, DOI 10.1093/brain/awz030
   PRINZ PN, 1982, NEUROBIOL AGING, V3, P361, DOI 10.1016/0197-4580(82)90024-0
   Raven F, 2018, SLEEP MED REV, V39, P3, DOI 10.1016/j.smrv.2017.05.002
   Regan P, 2017, NEUROSCIENTIST, V23, P137, DOI 10.1177/1073858416633439
   Rizek P, 2016, CAN MED ASSOC J, V188, P1157, DOI 10.1503/cmaj.151179
   Rodrigue KM, 2012, NEUROLOGY, V78, P387, DOI 10.1212/WNL.0b013e318245d295
   Rodríguez-Martín T, 2013, NEUROBIOL AGING, V34, P2146, DOI 10.1016/j.neurobiolaging.2013.03.015
   Roh JH, 2014, J EXP MED, V211, P2487, DOI 10.1084/jem.20141788
   Roh JH, 2012, SCI TRANSL MED, V4, P0, DOI 10.1126/scitranslmed.3004291
   RYAN T, 1989, SLEEP, V12, P201
   Saito T, 2011, NAT NEUROSCI, V14, P1023, DOI 10.1038/nn.2858
   Sakurai T, 2007, NAT REV NEUROSCI, V8, P171, DOI 10.1038/nrn2092
   Scheuner D, 1996, NAT MED, V2, P864, DOI 10.1038/nm0896-864
   Selkoe DJ, 2019, SCIENCE, V365, P540, DOI 10.1126/science.aay5188
   Shen Y, 2020, BRAIN, V143, P3374, DOI 10.1093/brain/awaa283
   Sherin JE, 1998, J NEUROSCI, V18, P4705
   Sherin JE, 1996, SCIENCE, V271, P216, DOI 10.1126/science.271.5246.216
   Sherman MA, 2016, J NEUROSCI, V36, P9647, DOI 10.1523/JNEUROSCI.1899-16.2016
   Shih HI, 2015, MEDICINE, V94, P0, DOI 10.1097/MD.0000000000000809
   Shokri-Kojori E, 2018, P NATL ACAD SCI USA, V115, P4483, DOI 10.1073/pnas.1721694115
   Sixel-Döring F, 2011, J CLIN SLEEP MED, V7, P75
   Snyder EM, 2005, NAT NEUROSCI, V8, P1051, DOI 10.1038/nn1503
   Sohail S, 2017, MOVEMENT DISORD, V32, P1729, DOI 10.1002/mds.27200
   Soltani S, 2019, FRONT SYST NEUROSCI, V13, P0, DOI 10.3389/fnsys.2019.00051
   Spira AP, 2013, JAMA NEUROL, V70, P1537, DOI 10.1001/jamaneurol.2013.4258
   Steininger TL, 2001, J COMP NEUROL, V429, P638
   STRITTMATTER WJ, 1993, P NATL ACAD SCI USA, V90, P1977, DOI 10.1073/pnas.90.5.1977
   Surmeier DJ, 2018, FEBS J, V285, P3657, DOI 10.1111/febs.14607
   Suzuki K, 2015, CURR NEUROL NEUROSCI, V15, P0, DOI 10.1007/s11910-015-0525-5
   Taguchi T, 2020, BRAIN, V143, P249, DOI 10.1093/brain/awz380
   TAKAHASHI JS, 1995, ANNU REV NEUROSCI, V18, P531, DOI 10.1146/annurev.ne.18.030195.002531
   Teipel SJ, 2005, BRAIN, V128, P2626, DOI 10.1093/brain/awh589
   Teipel S, 2014, NEUROBIOL AGING, V35, P482, DOI 10.1016/j.neurobiolaging.2013.09.029
   Thannickal TC, 2007, BRAIN, V130, P1586, DOI 10.1093/brain/awm097
   Tractenberg RE, 2006, J SLEEP RES, V15, P97, DOI 10.1111/j.1365-2869.2006.00499.x
   Venkitaramani DV, 2007, J NEUROSCI, V27, P11832, DOI 10.1523/JNEUROSCI.3478-07.2007
   Videnovic A, 2014, JAMA NEUROL, V71, P463, DOI 10.1001/jamaneurol.2013.6239
   Villafuerte G, 2015, OXID MED CELL LONGEV, V2015, P0, DOI 10.1155/2015/234952
   Weber F, 2016, NATURE, V538, P51, DOI 10.1038/nature19773
   Westerberg CE, 2012, J INT NEUROPSYCH SOC, V18, P490, DOI 10.1017/S135561771200001X
   Wienecke M, 2012, J SLEEP RES, V21, P710, DOI 10.1111/j.1365-2869.2012.01027.x
   WITMAN GB, 1976, P NATL ACAD SCI USA, V73, P4070, DOI 10.1073/pnas.73.11.4070
   Wong Winston, 2020, AM J MANAG CARE, V26, PS177, DOI 10.37765/ajmc.2020.88482
   WOOD JG, 1986, P NATL ACAD SCI USA, V83, P4040, DOI 10.1073/pnas.83.11.4040
   Xie LL, 2013, SCIENCE, V342, P373, DOI 10.1126/science.1241224
   Xu JH, 2016, J NEUROSCI, V36, P4408, DOI 10.1523/JNEUROSCI.3627-15.2016
   Xu M, 2015, NAT NEUROSCI, V18, P1641, DOI 10.1038/nn.4143
   Yaffe K, 2012, OBSTET GYNECOL SURV, V67, P34, DOI 10.1097/OGX.0b013e3182439f33
   Yatin SM, 1999, NEUROBIOL AGING, V20, P325
   Ylikoski A, 2015, SLEEP MED, V16, P540, DOI 10.1016/j.sleep.2014.12.010
   Yoshida K, 2006, J COMP NEUROL, V494, P845, DOI 10.1002/cne.20859
NR 153
TC 14
Z9 14
U1 0
U2 11
PU MDPI
PI BASEL
PA ST ALBAN-ANLAGE 66, CH-4052 BASEL, SWITZERLAND
SN 
EI 2079-7737
J9 BIOLOGY-BASEL
JI Biology-Basel
PD NOV 15
PY 2021
VL 10
IS 11
BP 
EP 
DI 10.3390/biology10111127
PG 15
WC Biology
SC Life Sciences & Biomedicine - Other Topics
GA XH1NO
UT WOS:000725208500001
PM 34827122
DA 2024-02-05
ER

PT J
AU Beydoun, HA
   Hossain, S
   Huang, SY
   Beydoun, MA
   Alemu, BT
   Eid, SM
   Zonderman, AB
AF Beydoun, Hind A.
   Hossain, Sharmin
   Huang, Shuyan
   Beydoun, May A.
   Alemu, Brook T.
   Eid, Shaker M.
   Zonderman, Alan B.
TI Sex Differences in Patterns of Sleep Disorders Among Hospitalizations With Parkinson's Disease: 2004-2014 Nationwide Inpatient Sample
SO PSYCHOSOMATIC MEDICINE
LA English
DT Article
DE hospitalization; Parkinson's disease; sex differences; sleep disorder; survey; AD = Alzheimer's disease; CI = confidence interval; HCUP = Healthcare Cost and Utilization Project; NIS = Nationwide Inpatient Sample; NMS = nonmotor symptoms; OSA = obstructive sleep apnea; PD = Parkinson's disease; RBD = rapid eye movement behavior disorder
ID behavior disorder; nonmotor symptoms; clinical characteristics; daytime sleepiness; complications; apnea; dopamine; outcm; fusion; risk
AB Objective This study aimed to examine patterns of sleep disorders among hospitalized adults 65 years and older as related to Parkinson's disease (PD) status and to evaluate sex differences in the associations between PD with sleep disorders. Methods A cross-sectional study was conducted using 19,075,169 hospital discharge records (8,169,503 men and 10,905,666 women) from the 2004-2014 Nationwide Inpatient Sample databases. PD and sleep disorder diagnoses were identified based on International Classification of Diseases, Ninth Revision, Clinical Modification coding. Logistic regression models were constructed for each sleep disorder as a correlate of PD status; adjusted odds ratios (aOR) with their 95% confidence intervals (CIs) were calculated taking into account patient and hospital characteristics. Results Period prevalences of PD and sleep disorder were estimated to be 2.1% and 8.1%, respectively. Most sleep disorder types, with the exception of sleep-related breathing disorders, were positively associated with PD diagnosis. Statistically significant interactions by sex were noted for associations of insomnia (men: aOR = 1.29, 95% CI = 1.24-1.36; women: aOR = 1.17, 95% CI = 1.12-1.22), parasomnia (men: aOR = 3.74, 95% CI = 3.44-4.07; women: aOR = 2.69, 95% CI = 2.44-2.96), sleep-related movement disorder (men: aOR = 1.09, 95% CI = 1.07-1.11; women: aOR = 1.22, 95% CI = 1.20-1.25), and any sleep disorder (men: aOR = 1.06, 95% CI = 1.05-1.08; women: aOR = 1.15, 95% CI = 1.13-1.17) with PD status. Conclusions Overall, hospitalized men are more likely to experience PD with insomnia or parasomnia, whereas hospitalized women are more likely to experience PD with sleep-related movement disorder or any sleep disorder. Prospective cohort studies are needed to replicate these cross-sectional findings.
C1 [Beydoun, Hind A.] Ft Belvoir Community Hosp, Dept Res Programs, 9300 DeWitt Loop, Ft Belvoir, VA 22060 USA.
   [Hossain, Sharmin; Beydoun, May A.; Zonderman, Alan B.] NIA, Lab Epidemiol & Populat Sci, IRP, NIH, Baltimore, MD 21224 USA.
   [Huang, Shuyan] Ft Belvoir Troop Command, Ft Belvoir, VA USA.
   [Alemu, Brook T.] Western Carolina Univ, Integrated Hlth Sci Program, Sch Hlth Sci, Cullowhee, NC 28723 USA.
   [Eid, Shaker M.] Johns Hopkins Univ, Sch Med, Dept Med, Baltimore, MD 21205 USA.
C3 National Institutes of Health (NIH) - USA; NIH National Institute on Aging (NIA); University of North Carolina; Western Carolina University; Johns Hopkins University
RP Beydoun, HA (corresponding author), Ft Belvoir Community Hosp, Dept Res Programs, 9300 DeWitt Loop, Ft Belvoir, VA 22060 USA.
EM Hind.a.Baydoun.civ@mail.mil; sharmin.hossain@nih.gov; shuyanh@yahoo.com; baydounm@mail.nih.gov; balemu@email.wcu.edu; seid1@jhmi.edu; zondermana@mail.nih.gov
FU Intramural Research Program of the National Institute on Aging in Baltimore, Maryland
CR Abraham DS, 2019, PARKINSONISM RELAT D, V69, P48, DOI 10.1016/j.parkreldis.2019.10.019
   Albers JA, 2017, SLEEP MED, V35, P41, DOI 10.1016/j.sleep.2017.03.026
   Asfari MM, 2017, EUR J GASTROEN HEPAT, V29, P1380, DOI 10.1097/MEG.0000000000000973
   Bayram E, 2020, J INT NEUROPSYCH SOC, V26, P241, DOI 10.1017/S1355617719001085
   Beydoun HA, 2018, J CRANIO MAXILL SURG, V46, P1303, DOI 10.1016/j.jcms.2018.05.017
   Boeve BF, 2007, BRAIN, V130, P2770, DOI 10.1093/brain/awm056
   Jurado-Coronel JC, 2018, FRONT NEUROENDOCRIN, V50, P18, DOI 10.1016/j.yfrne.2017.09.002
   Cholerton B, 2018, PARKINSONISM RELAT D, V50, P29, DOI 10.1016/j.parkreldis.2018.02.007
   Ciavarella D, 2018, AM J OTOLARYNG, V39, P388, DOI 10.1016/j.amjoto.2018.03.026
   Cichos KH, 2019, J AM ACAD ORTHOP SUR, V27, PE535, DOI 10.5435/JAAOS-D-18-00312
   Bahia CMCS, 2019, SLEEP BREATH, V23, P543, DOI 10.1007/s11325-018-1729-0
   Creasy SA, 2019, SLEEP, V42, P0, DOI 10.1093/sleep/zsz093
   DApuzzo MR, 2012, J ARTHROPLASTY, V27, P95, DOI 10.1016/j.arth.2012.03.025
   Iranzo A, 2018, CELL TISSUE RES, V373, P245, DOI 10.1007/s00441-018-2852-8
   Kaminska M, 2015, PARKINSONS DIS-US, V2015, P0, DOI 10.1155/2015/849472
   Kim HJ, 2016, J ALZHEIMERS DIS, V52, P1101, DOI 10.3233/JAD-151197
   Kim J, 2017, MOL CELLS, V40, P450, DOI 10.14348/molcells.2017.0065
   Kim R, 2020, PARKINSONISM RELAT D, V71, P60, DOI 10.1016/j.parkreldis.2019.12.006
   Kleiner JE, 2019, KNEE, V26, P876, DOI 10.1016/j.knee.2019.05.003
   Kolmancic K, 2019, MOVEMENT DISORD, V34, P1873, DOI 10.1002/mds.27870
   Langton RS, 2016, MIL MED, V181, P913, DOI 10.7205/MILMED-D-15-00295
   Lin CC, 2019, GLOB SPINE J, V9, P287, DOI 10.1177/2192568218793126
   Liu JB, 2018, PARKINSONISM RELAT D, V52, P62, DOI 10.1016/j.parkreldis.2018.03.021
   Mao CJ, 2018, PARKINSONISM RELAT D, V48, P68, DOI 10.1016/j.parkreldis.2017.12.022
   Mao ZJ, 2017, J HUAZHONG U SCI-MED, V37, P100, DOI 10.1007/s11596-017-1701-4
   McCarter SJ, 2016, MAYO CLIN PROC, V91, P1460, DOI 10.1016/j.mayocp.2016.07.019
   McClelland S, 2017, J CLIN NEUROSCI, V35, P88, DOI 10.1016/j.jocn.2016.10.008
   Mokhlesi B, 2013, CHEST, V144, P903, DOI 10.1378/chest.12-2905
   Neikrug AB, 2013, J CLIN SLEEP MED, V9, P1119, DOI 10.5664/jcsm.3148
   Newman JM, 2018, J ARTHROPLASTY, V33, PS162, DOI 10.1016/j.arth.2018.01.006
   Newman JM, 2019, KNEE SURG SPORT TR A, V27, P2189, DOI 10.1007/s00167-018-4970-y
   Noyce AJ, 2017, PLOS MED, V14, P0, DOI 10.1371/journal.pmed.1002314
   Pushpanathan ME, 2016, SLEEP MED REV, V26, P21, DOI 10.1016/j.smrv.2015.04.003
   Roos E, 2018, NEUROLOGY, V90, PE1413, DOI 10.1212/WNL.0000000000005328
   Ryu DW, 2017, J PARKINSON DIS, V7, P369, DOI 10.3233/JPD-160992
   Salawu Fatai, 2015, OMAN MED J, V30, P3, DOI 10.5001/omj.2015.02
   Schenck CH, 1996, NEUROLOGY, V46, P388, DOI 10.1212/WNL.46.2.388
   Sheu JJ, 2015, J CLIN SLEEP MED, V11, P1403, DOI 10.5664/jcsm.5274
   Smith MC, 1997, J AM GERIATR SOC, V45, P194, DOI 10.1111/j.1532-5415.1997.tb04506.x
   Solla P, 2020, J NEUROL, V267, P57, DOI 10.1007/s00415-019-09551-2
   Taylor S, 2016, MOVEMENT DISORD, V31, P344, DOI 10.1002/mds.26456
   VANHILTEN JJ, 1993, J NEURAL TRANSM-PARK, V5, P235
   Videnovic A, 2017, JAMA NEUROL, V74, P411, DOI 10.1001/jamaneurol.2016.5192
   Vin-Raviv N, 2018, SUPPORT CARE CANCER, V26, P1833, DOI 10.1007/s00520-017-4012-1
   Wang Y, 2017, SLEEP BREATH, V21, P319, DOI 10.1007/s11325-016-1414-0
   Wu L, 2016, EUR REV MED PHARMACO, V20, P3857
NR 46
TC 2
Z9 2
U1 0
U2 3
PU LIPPINCOTT WILLIAMS & WILKINS
PI PHILADELPHIA
PA TWO COMMERCE SQ, 2001 MARKET ST, PHILADELPHIA, PA 19103 USA
SN 0033-3174
EI 1534-7796
J9 PSYCHOSOM MED
JI Psychosom. Med.
PD JUN 15
PY 2021
VL 83
IS 5
BP 477
EP 484
DI 10.1097/PSY.0000000000000949
PG 8
WC Psychiatry; Psychology; Psychology, Multidisciplinary
SC Psychiatry; Psychology
GA TD6KE
UT WOS:000669432500011
PM 33901054
DA 2024-02-05
ER

PT J
AU Baumgartner, AJ
   Kushida, CA
   Summers, MO
   Kern, DS
   Abosch, A
   Thompson, JA
AF Baumgartner, Alexander J.
   Kushida, Clete A.
   Summers, Michael O.
   Kern, Drew S.
   Abosch, Aviva
   Thompson, John A.
TI Basal Ganglia Local Field Potentials as a Potential Biomarker for Sleep Disturbance in Parkinson's Disease
SO FRONTIERS IN NEUROLOGY
LA English
DT Review
DE Parkinson's disease; sleep; local field potential (LFP); deep brain stimulation (DBS); biomarker
ID deep brain-stimulation; eye-movement sleep; quality-of-life; bilateral subthalamic stimulation; behavior disorder rbd; rem-sleep; nonmotor symptoms; caregiver burden; motor control; beta-activity
AB Sleep disturbances, specifically decreases in total sleep time and sleep efficiency as well as increased sleep onset latency and wakefulness after sleep onset, are highly prevalent in patients with Parkinson's disease (PD). Impairment of sleep significantly and adversely impacts several comorbidities in this patient population, including cognition, mood, and quality of life. Sleep disturbances and other non-motor symptoms of PD have come to the fore as the effectiveness of advanced therapies such as deep brain stimulation (DBS) optimally manage the motor symptoms. Although some studies have suggested that DBS provides benefit for sleep disturbances in PD, the mechanisms by which this might occur, as well as the optimal stimulation parameters for treating sleep dysfunction, remain unknown. In patients treated with DBS, electrophysiologic recording from the stimulating electrode, in the form of local field potentials (LFPs), has led to the identification of several findings associated with both motor and non-motor symptoms including sleep. For example, beta frequency (13-30 Hz) oscillations are associated with worsened bradykinesia while awake and decrease during non-rapid eye movement sleep. LFP investigation of sleep has largely focused on the subthalamic nucleus (STN), though corresponding oscillatory activity has been found in the globus pallidus internus (GPi) and thalamus as well. LFPs are increasingly being recognized as a potential biomarker for sleep states in PD, which may allow for closed-loop optimization of DBS parameters to treat sleep disturbances in this population. In this review, we discuss the relationship between LFP oscillations in STN and the sleep architecture of PD patients, current trends in utilizing DBS to treat sleep disturbance, and future directions for research. In particular, we highlight the capability of novel technologies to capture and record LFP data in vivo, while patients continue therapeutic stimulation for motor symptoms. These technological advances may soon allow for real-time adaptive stimulation to treat sleep disturbances.
C1 [Baumgartner, Alexander J.; Kern, Drew S.; Thompson, John A.] Univ Colorado, Sch Med, Dept Neurol, Aurora, CO 80203 USA.
   [Kushida, Clete A.] Stanford Univ, Sch Med, Dept Psychiat & Behav Sci, Stanford, CA 94305 USA.
   [Summers, Michael O.] Univ Nebraska Med Ctr, Dept Med, Div Pulm Crit Care Sleep & Allergy, Omaha, NE USA.
   [Kern, Drew S.; Thompson, John A.] Univ Colorado, Sch Med, Dept Neurosurg, Aurora, CO USA.
   [Abosch, Aviva] Univ Nebraska Med Ctr, Dept Neurosurg, Omaha, NE USA.
C3 University of Colorado System; University of Colorado Anschutz Medical Campus; Stanford University; University of Nebraska System; University of Nebraska Medical Center; University of Colorado System; University of Colorado Anschutz Medical Campus; University of Nebraska System; University of Nebraska Medical Center
RP Baumgartner, AJ (corresponding author), Univ Colorado, Sch Med, Dept Neurol, Aurora, CO 80203 USA.
EM alexander.baumgartner@cuanschutz.edu
FU NIH/NINDS [UH3NS113769A1]; University of Colorado intradepartmental grant
CR Abosch A, 2012, NEUROSURGERY, V71, P804, DOI 10.1227/NEU.0b013e3182676b91
   Aman JE, 2020, NEUROBIOL DIS, V139, P0, DOI 10.1016/j.nbd.2020.104819
   Amato N, 2018, ANN NEUROL, V84, P905, DOI 10.1002/ana.25360
   Arnal PJ, 2020, SLEEP, V43, P0, DOI 10.1093/sleep/zsaa097
   Arnulf I, 2000, NEUROLOGY, V55, P1732, DOI 10.1212/WNL.55.11.1732
   ASERINSKY E, 1955, J APPL PHYSIOL, V8, P1
   Avidan A, 2013, J NEUROPSYCH CLIN N, V25, P319, DOI 10.1176/appi.neuropsych.12070175
   Barone P, 2009, MOVEMENT DISORD, V24, P1641, DOI 10.1002/mds.22643
   Bartolomei L, 2018, NEUROL SCI, V39, P835, DOI 10.1007/s10072-018-3252-2
   Baumann-Vogel H, 2020, PLOS ONE, V15, P0, DOI 10.1371/journal.pone.0243454
   Baumann-Vogel H, 2017, SLEEP, V40, P0, DOI 10.1093/sleep/zsx033
   Berry, 2018, RULES TERMINOLOGY TE, V2, P5
   Bhidayasiri R, 2017, J NEUROL SCI, V374, P32, DOI 10.1016/j.jns.2017.01.018
   Boeve BF, 2007, BRAIN, V130, P2770, DOI 10.1093/brain/awm056
   Breen David P, 2015, OPEN NEUROL J, V9, P70, DOI 10.2174/1874205X01509010070
   Breen DP, 2014, JAMA NEUROL, V71, P589, DOI 10.1001/jamaneurol.2014.65
   Brown P, 2001, J NEUROSCI, V21, P1033, DOI 10.1523/JNEUROSCI.21-03-01033.2001
   Brown P, 2005, CLIN NEUROPHYSIOL, V116, P2510, DOI 10.1016/j.clinph.2005.05.009
   Brunner H, 2002, MOVEMENT DISORD, V17, P928, DOI 10.1002/mds.10242
   Busková J, 2011, J NEUROL, V258, P2254, DOI 10.1007/s00415-011-6109-7
   Gómez-Esteban JC, 2011, J NEUROL, V258, P494, DOI 10.1007/s00415-010-5786-y
   Cassidy M, 2002, BRAIN, V125, P1235, DOI 10.1093/brain/awf135
   Castillo PR, 2020, MAYO CLIN PROC, V95, P419, DOI 10.1016/j.mayocp.2019.11.020
   Chahine LM, 2011, PARKINSONISM RELAT D, V17, P208, DOI 10.1016/j.parkreldis.2010.11.017
   Chahine LM, 2017, SLEEP MED REV, V35, P33, DOI 10.1016/j.smrv.2016.08.001
   Chaudhuri KR, 2006, LANCET NEUROL, V5, P235, DOI 10.1016/S1474-4422(06)70373-8
   Chen Y, 2019, IEEE T NEUR SYS REH, V27, P118, DOI 10.1109/TNSRE.2018.2890272
   Christensen E, 2019, J SLEEP RES, V28, P0, DOI 10.1111/jsr.12806
   Christensen JAE, 2015, FRONT HUM NEUROSCI, V9, P0, DOI 10.3389/fnhum.2015.00233
   Christensen JAE, 2014, J NEUROSCI METH, V235, P262, DOI 10.1016/j.jneumeth.2014.07.014
   Christensen JAE, 2014, CLIN NEUROPHYSIOL, V125, P512, DOI 10.1016/j.clinph.2013.08.013
   Cicolin A, 2004, SLEEP MED, V5, P207, DOI 10.1016/j.sleep.2003.10.010
   COMELLA CL, 1993, ANN NEUROL, V34, P710, DOI 10.1002/ana.410340514
   Comella CL, 2007, MOVEMENT DISORD, V22, PS367, DOI 10.1002/mds.21682
   DAmelio M, 2009, NEUROL SCI, V30, P171, DOI 10.1007/s10072-009-0024-z
   De Cock VC, 2007, BRAIN, V130, P450, DOI 10.1093/brain/awl363
   De Cock VC, 2010, SLEEP MED, V11, P247, DOI 10.1016/j.sleep.2009.05.008
   Debellemaniere E, 2018, FRONT HUM NEUROSCI, V12, P0, DOI 10.3389/fnhum.2018.00088
   Deli G, 2015, J PARKINSON DIS, V5, P361, DOI 10.3233/JPD-150540
   Diederich NJ, 2005, SLEEP MED, V6, P313, DOI 10.1016/j.sleep.2005.03.011
   Driver-Dunckley E, 2006, MOVEMENT DISORD, V21, P1287, DOI 10.1002/mds.20911
   Eisinger RS, 2020, J NEUROSCI, V40, P2859, DOI 10.1523/JNEUROSCI.2113-19.2020
   EMSER W, 1988, J NEUROL, V235, P177, DOI 10.1007/BF00314313
   Fernández-Mendoza J, 2009, SLEEP, V32, P1117, DOI 10.1093/sleep/32.9.1117
   Foffani G, 2005, ACT NEUR S, V93, P97
   Foffani G, 2005, J NEUROL NEUROSUR PS, V76, P426, DOI 10.1136/jnnp.2004.043547
   Gagnon JF, 2004, NEUROLOGY, V62, P401, DOI 10.1212/01.WNL.0000106460.34682.E9
   Gagnon JF, 2002, NEUROLOGY, V59, P585, DOI 10.1212/WNL.59.4.585
   Galbiati A, 2019, SLEEP MED REV, V43, P37, DOI 10.1016/j.smrv.2018.09.008
   Gallagher DA, 2010, MOVEMENT DISORD, V25, P2493, DOI 10.1002/mds.23394
   Giannicola G, 2012, EXP NEUROL, V237, P312, DOI 10.1016/j.expneurol.2012.06.012
   Greene RW, 2010, NEUROSCIENTIST, V16, P618, DOI 10.1177/1073858410377064
   Hammond C, 2007, TRENDS NEUROSCI, V30, P357, DOI 10.1016/j.tins.2007.05.004
   Happe S, 2002, AGE AGEING, V31, P349, DOI 10.1093/ageing/31.5.349
   Happe S, 2004, J NEUROL, V251, P1465, DOI 10.1007/s00415-004-0564-3
   Happe S, 2001, ACTA NEUROL SCAND, V104, P275, DOI 10.1034/j.1600-0404.2001.00024.x
   Herrington TM, 2016, J NEUROPHYSIOL, V115, P19, DOI 10.1152/jn.00281.2015
   Hjort N, 2004, MOVEMENT DISORD, V19, P196, DOI 10.1002/mds.10639
   Iber C., 2007, AASM MANUAL SCORING, V0, P0
   Imbach LL, 2016, CLIN NEUROPHYSIOL, V127, P1403, DOI 10.1016/j.clinph.2015.08.012
   Iranzo A, 2002, J NEUROL NEUROSUR PS, V72, P661, DOI 10.1136/jnnp.72.5.661
   Iranzo A, 2006, LANCET NEUROL, V5, P572, DOI 10.1016/S1474-4422(06)70476-8
   Kalaitzakis ME, 2013, NEUROPATH APPL NEURO, V39, P644, DOI 10.1111/nan.12024
   Keir LHM, 2020, J NEUROL, V267, P288, DOI 10.1007/s00415-019-09651-z
   Kempf F, 2009, EUR J NEUROSCI, V29, P943, DOI 10.1111/j.1460-9568.2009.06655.x
   Kim YE, 2015, J CLIN NEUROSCI, V22, P315, DOI 10.1016/j.jocn.2014.07.016
   Klepitskaya O, 2018, NEUROLOGY, V91, PE1013, DOI 10.1212/WNL.0000000000006162
   Kolomiets BP, 2001, J NEUROSCI, V21, P5764, DOI 10.1523/JNEUROSCI.21-15-05764.2001
   Kühn AA, 2006, EUR J NEUROSCI, V23, P1956, DOI 10.1111/j.1460-9568.2006.04717.x
   Latreille V, 2015, NEUROBIOL AGING, V36, P1083, DOI 10.1016/j.neurobiolaging.2014.09.009
   Lenka A, 2018, ANN MOV DISORD, V1, P8, DOI 10.4103/AOMD.AOMD_16_18
   Levy R, 2002, BRAIN, V125, P1196, DOI 10.1093/brain/awf128
   Liu D, 2018, SLEEP AND MOTOR CONTROL BY A BASAL GANGLIA CIRCUIT, V0, P0, DOI DOI 10.1101/405324
   Liu DQ, 2020, SCIENCE, V367, P440, DOI 10.1126/science.aaz0956
   Liu DQ, 2019, ANNU REV NEUROSCI, V42, P27, DOI 10.1146/annurev-neuro-080317-061813
   Liu K, 2017, NATURE, V548, P582, DOI 10.1038/nature23663
   Lyons KE, 2010, CLIN NEUROPHARMACOL, V33, P5, DOI 10.1097/WNF.0b013e3181b7926f
   Magill PJ, 2000, J NEUROSCI, V20, P820, DOI 10.1523/JNEUROSCI.20-02-00820.2000
   Mahon S, 2006, J NEUROSCI, V26, P12587, DOI 10.1523/JNEUROSCI.3987-06.2006
   Margis R, 2015, CLIN NEUROPHYSIOL, V126, P951, DOI 10.1016/j.clinph.2014.07.034
   Meidahl AC, 2017, MOVEMENT DISORD, V32, P810, DOI 10.1002/mds.27022
   Mizrahi-Kliger AD, 2020, P NATL ACAD SCI USA, V117, P17359, DOI 10.1073/pnas.2001560117
   Mizrahi-Kliger AD, 2018, P NATL ACAD SCI USA, V115, PE4274, DOI 10.1073/pnas.1720795115
   MOISEEVA NI, 1986, ELECTROEN CLIN NEURO, V63, P431, DOI 10.1016/0013-4694(86)90125-2
   Monaca C, 2004, J NEUROL, V251, P214, DOI 10.1007/s00415-004-0305-7
   MOURET J, 1975, ELECTROEN CLIN NEURO, V38, P653, DOI 10.1016/0013-4694(75)90168-6
   Nass A, 2008, INT J NEUROSCI, V118, P291, DOI 10.1080/00207450701591065
   Neumann WJ, 2017, CLIN NEUROPHYSIOL, V128, P2286, DOI 10.1016/j.clinph.2017.08.028
   Nishida N, 2011, MOVEMENT DISORD, V26, P2418, DOI 10.1002/mds.23862
   Odekerken VJJ, 2016, NEUROLOGY, V86, P755, DOI 10.1212/WNL.0000000000002401
   Oishi Y, 2017, NAT COMMUN, V8, P0, DOI 10.1038/s41467-017-00781-4
   Parkinson J, 2002, J NEUROPSYCH CLIN N, V14, P223, DOI 10.1176/appi.neuropsych.14.2.223
   Peever J, 2017, CURR BIOL, V27, PR1237, DOI 10.1016/j.cub.2017.10.026
   Peppe A, 2012, SLEEP, V35, P1637, DOI 10.5665/sleep.2234
   Postuma RB, 2009, NEUROLOGY, V72, P1296, DOI 10.1212/01.wnl.0000340980.19702.6e
   Postuma RB, 2012, NEUROBIOL DIS, V46, P553, DOI 10.1016/j.nbd.2011.10.003
   Postuma RB, 2012, MOVEMENT DISORD, V27, P617, DOI 10.1002/mds.24996
   Priori A, 2004, EXP NEUROL, V189, P369, DOI 10.1016/j.expneurol.2004.06.001
   Qiu MH, 2016, NEUROSCIENCE, V322, P115, DOI 10.1016/j.neuroscience.2016.02.032
   Qiu MH, 2016, CEREB CORTEX, V26, P1430, DOI 10.1093/cercor/bhu241
   Ray NJ, 2008, EXP NEUROL, V213, P108, DOI 10.1016/j.expneurol.2008.05.008
   Ricciardi L, 2019, NEUROBIOL DIS, V128, P53, DOI 10.1016/j.nbd.2019.01.022
   Rodrigues JP, 2007, MOVEMENT DISORD, V22, P1866, DOI 10.1002/mds.21427
   Saper CB, 2001, TRENDS NEUROSCI, V24, P726, DOI 10.1016/S0166-2236(00)02002-6
   Schenck CH, 2003, SLEEP, V26, P0
   Schenck CH, 2002, SLEEP, V25, P120, DOI 10.1093/sleep/25.2.120
   Selvaraj VK, 2016, J CLIN DIAGN RES, V10, POC9, DOI 10.7860/JCDR/2016/16446.7208
   Shambroom JR, 2012, J SLEEP RES, V21, P221, DOI 10.1111/j.1365-2869.2011.00944.x
   Sharma VD, 2018, FRONT NEUROL, V9, P0, DOI 10.3389/fneur.2018.00697
   Shpirer I, 2006, MOVEMENT DISORD, V21, P1432, DOI 10.1002/mds.21002
   Sian J., 1999, BASIC NEUROCHEMISTRY, V0, P0
   Silberstein P, 2003, BRAIN, V126, P2597, DOI 10.1093/brain/awg267
   Stefani A, 2006, EXP BRAIN RES, V168, P277, DOI 10.1007/s00221-005-0175-y
   Thompson JA, 2018, J NEUROL NEUROSUR PS, V89, P95, DOI 10.1136/jnnp-2017-316115
   Tolleson CM, 2016, NEUROMODULATION, V19, P724, DOI 10.1111/ner.12442
   Urbain N, 2000, EUR J NEUROSCI, V12, P3361, DOI 10.1046/j.1460-9568.2000.00199.x
   Urrestarazu E, 2009, MOVEMENT DISORD, V24, P254, DOI 10.1002/mds.22351
   Volkmann J, 2009, MOVEMENT DISORD, V24, P1154, DOI 10.1002/mds.22496
   Wailke S, 2011, EUR J NEUROL, V18, P590, DOI 10.1111/j.1468-1331.2010.03213.x
   Wetter TC, 2001, MOVEMENT DISORD, V16, P928, DOI 10.1002/mds.1163
   Xiao YM, 2019, SCI DATA, V6, P0, DOI 10.1038/s41597-019-0217-0
   Xiao YM, 2017, DATA BRIEF, V12, P370, DOI 10.1016/j.dib.2017.04.013
   Yong MH, 2011, PLOS ONE, V6, P0, DOI 10.1371/journal.pone.0022511
   Yuan XS, 2017, ELIFE, V6, P0, DOI 10.7554/eLife.29055
   Zahed H, 2021, MOVEMENT DISORD, V36, P1526, DOI 10.1002/mds.28562
   Zhang XN, 2017, NEUROL SCI, V38, P163, DOI 10.1007/s10072-016-2744-1
   Zhang XY, 2021, JAMA NETW OPEN, V4, P0, DOI 10.1001/jamanetworkopen.2021.5713
   Zhang Y, 2020, SLEEP MED REV, V51, P0, DOI 10.1016/j.smrv.2020.101281
   Zuzuárregui JRP, 2020, J PARKINSON DIS, V10, P393, DOI 10.3233/JPD-191862
NR 129
TC 9
Z9 10
U1 0
U2 14
PU FRONTIERS MEDIA SA
PI LAUSANNE
PA AVENUE DU TRIBUNAL FEDERAL 34, LAUSANNE, CH-1015, SWITZERLAND
SN 1664-2295
EI 
J9 FRONT NEUROL
JI Front. Neurol.
PD OCT 28
PY 2021
VL 12
IS 
BP 
EP 
DI 10.3389/fneur.2021.765203
PG 13
WC Clinical Neurology; Neurosciences
SC Neurosciences & Neurology
GA WW1SV
UT WOS:000717706400001
PM 34777232
DA 2024-02-05
ER

PT J
AU Han, LL
   Wang, L
   Xu, ZH
   Liang, XN
   Zhang, MW
   Fan, Y
   Sun, YM
   Liu, FT
   Yu, WB
   Tang, YL
AF Han, Lin-Lin
   Wang, Lan
   Xu, Zhi-Heng
   Liang, Xiao-Niu
   Zhang, Meng-Wei
   Fan, Yun
   Sun, Yi-Min
   Liu, Feng-Tao
   Yu, Wen-Bo
   Tang, Yi-Lin
TI Disease progression in Parkinson's disease patients with subjective cognitive complaint
SO ANNALS OF CLINICAL AND TRANSLATIONAL NEUROLOGY
LA English
DT Article
ID quality-of-life; memory complaints; diagnostic-criteria; depressive symptoms; chinese version; impairment; sleepiness; dementia; decline; validation
AB Objective: Little is known about the disease progression of Parkinson's disease patients with subjective cognitive complaint (PD-SCC). This longitudinal cohort study aims to compare the progression of clinical features and quality of life (QoL) in PD patients with normal cognition (NC), SCC, and mild cognitive impairment (MCI). Methods: A total of 383 PD patients were enrolled, including 189 PD-NC patients, 59 PD-SCC patients, and 135 PD-MCI patients, with 1-7 years of follow-up. Linear mixed models were applied to evaluate longitudinal changes in motor symptoms, nonmotor features (cognitive impairment, depression, and excessive daytime sleepiness), and QoL in PD. Results: At baseline, PD-SCC patients had lower Beck Depression Inventory (BDI) scores and Parkinson's Disease Questionnaire-39 (PDQ-39) scores than PD-NC patients (all p < 0.05). Longitudinal analyses revealed that the PD-SCC group exhibited faster progression in terms of BDI scores (p = 0.042) and PDQ-39 scores (p = 0.035) than the PD-NC group. The PD-MCI group exhibited faster progression rates in the Epworth Sleepiness Scale scores (p = 0.001) and PDQ-39 scores (p = 0.005) than the PD-NC group. In addition, the PD-SCC group exhibited a greater reduction in attention (Trail Making Test Part A, p = 0.047) and executive function (Stroop Color-Word Test, p = 0.037) than the PD-NC group. Interpretation: PD-SCC patients exhibited faster deterioration of depression and QoL than PD-NC patients, and SCC may be an indicator of initial attention and executive function decline in PD. Our findings provided a more accurate prognosis in PD-SCC patients.
C1 [Han, Lin-Lin; Xu, Zhi-Heng; Liang, Xiao-Niu; Zhang, Meng-Wei; Fan, Yun; Sun, Yi-Min; Liu, Feng-Tao; Yu, Wen-Bo; Tang, Yi-Lin] Fudan Univ, Huashan Hosp, Dept Neurol, Shanghai 200040, Peoples R China.
   [Han, Lin-Lin; Xu, Zhi-Heng; Liang, Xiao-Niu; Zhang, Meng-Wei; Fan, Yun; Sun, Yi-Min; Liu, Feng-Tao; Yu, Wen-Bo; Tang, Yi-Lin] Fudan Univ, Huashan Hosp, Natl Clin Res Ctr Aging & Med, Shanghai 200040, Peoples R China.
   [Wang, Lan] Drum Tower Hosp, Dept Neurol, Nanjing 210008, Peoples R China.
C3 Fudan University; Fudan University; Nanjing University
RP Yu, WB; Tang, YL (corresponding author), Fudan Univ, Huashan Hosp, Dept Neurol, Shanghai 200040, Peoples R China.; Yu, WB; Tang, YL (corresponding author), Fudan Univ, Huashan Hosp, Natl Clin Res Ctr Aging & Med, Shanghai 200040, Peoples R China.
EM abfor2000@hotmail.com; tangyilin@fudan.edu.cn
FU National Natural Science Foundation of China [81801260, 81771372, 91949118]; Ministry of Science and technology of China [2016YFC1306504]; ZJLab [2018SHZDZX01, 2017SHZDZX01]; Shanghai Municipal Science and Technology Major Project
CR AlDakheel A, 2019, ALZ DIS ASSOC DIS, V33, P147, DOI 10.1097/WAD.0000000000000301
   Balash Y, 2013, ACTA NEUROL SCAND, V127, P344, DOI 10.1111/ane.12038
   Barbosa RP, 2019, J NEURAL TRANSM, V126, P1329, DOI 10.1007/s00702-019-02042-8
   Chang YT, 2018, FRONT AGING NEUROSCI, V9, P0, DOI 10.3389/fnagi.2017.00417
   Chen NH, 2002, QUAL LIFE RES, V11, P817, DOI 10.1023/A:1020818417949
   Chua CY, 2021, PARKINSONISM RELAT D, V82, P24, DOI 10.1016/j.parkreldis.2020.11.013
   Cohen AD, 2021, J GERONTOL A-BIOL, V76, P520, DOI 10.1093/gerona/glaa120
   Compta Y, 2009, BRAIN, V132, P3308, DOI 10.1093/brain/awp263
   Dubois B, 2007, MOVEMENT DISORD, V22, P2314, DOI 10.1002/mds.21844
   Dujardin K, 2010, J NEUROL, V257, P79, DOI 10.1007/s00415-009-5268-2
   Emre M, 2007, MOVEMENT DISORD, V22, P1689, DOI 10.1002/mds.21507
   Erro R, 2014, J GERIATR PSYCH NEUR, V27, P276, DOI 10.1177/0891988714532015
   Fan Y, 2020, FRONT AGING NEUROSCI, V12, P0, DOI 10.3389/fnagi.2020.00269
   Galtier I, 2019, J NEUROL, V266, P745, DOI 10.1007/s00415-019-09197-0
   Goldman JG, 2015, MOVEMENT DISORD, V30, P402, DOI 10.1002/mds.26084
   Hong JY, 2014, NEUROBIOL AGING, V35, P1739, DOI 10.1016/j.neurobiolaging.2013.11.017
   Hong JY, 2012, J NEUROL, V259, P1706, DOI 10.1007/s00415-011-6404-3
   Jessen F, 2020, LANCET NEUROL, V19, P271, DOI 10.1016/S1474-4422(19)30368-0
   Jessen F, 2014, ALZHEIMERS DEMENT, V10, P844, DOI 10.1016/j.jalz.2014.01.001
   Kasten M, 2010, NEUROLOGY, V75, P478, DOI 10.1212/WNL.0b013e3181e7948a
   Lehrner J, 2014, EUR J NEUROL, V21, P1276, DOI 10.1111/ene.12470
   Lehrner J, 2014, INT PSYCHOGERIATR, V26, P463, DOI 10.1017/S1041610213002263
   Litvan I, 2012, MOVEMENT DISORD, V27, P349, DOI 10.1002/mds.24893
   Marinus J, 2018, LANCET NEUROL, V17, P559, DOI 10.1016/S1474-4422(18)30127-3
   Mills KA, 2020, PARKINSONISM RELAT D, V80, P127, DOI 10.1016/j.parkreldis.2020.09.028
   Mills KA, 2016, PARKINSONISM RELAT D, V33, P107, DOI 10.1016/j.parkreldis.2016.09.025
   Pedersen KF, 2017, NEUROLOGY, V88, P767, DOI 10.1212/WNL.0000000000003634
   Pedersen KF, 2013, JAMA NEUROL, V70, P580, DOI 10.1001/jamaneurol.2013.2110
   Purri R, 2020, MOVEMENT DISORD, V35, P1618, DOI 10.1002/mds.28115
   RAJPUT DR, 1993, J NEUROL NEUROSUR PS, V56, P938, DOI 10.1136/jnnp.56.8.938
   Rushworth MFS, 2006, CEREB CORTEX, V16, P1418, DOI 10.1093/cercor/bhj079
   Santangelo G, 2014, EUR J NEUROL, V21, P541, DOI 10.1111/ene.12219
   Seghier ML, 2013, NEUROSCIENTIST, V19, P43, DOI 10.1177/1073858412440596
   Simon-Gozalbo A, 2020, FRONT NEUROL, V11, P0, DOI 10.3389/fneur.2020.00731
   Smagula SF, 2020, J SLEEP RES, V29, P0, DOI 10.1111/jsr.12952
   Stefanova E, 2015, DEMENT GERIATR COGN, V40, P199, DOI 10.1159/000433421
   Tang YL, 2020, J PARKINSON DIS, V10, P1209, DOI 10.3233/JPD-202097
   Tomlinson CL, 2010, MOVEMENT DISORD, V25, P2649, DOI 10.1002/mds.23429
   Tsang KL, 2002, MOVEMENT DISORD, V17, P1036, DOI 10.1002/mds.10249
   Visser M, 2006, MOVEMENT DISORD, V21, P668, DOI 10.1002/mds.20792
   Wood KL, 2016, NPJ PARKINSONS DIS, V2, P0, DOI 10.1038/npjparkd.2015.27
NR 41
TC 8
Z9 8
U1 0
U2 9
PU WILEY
PI HOBOKEN
PA 111 RIVER ST, HOBOKEN 07030-5774, NJ USA
SN 2328-9503
EI 
J9 ANN CLIN TRANSL NEUR
JI Ann. Clin. Transl. Neurol.
PD OCT 15
PY 2021
VL 8
IS 10
BP 2096
EP 2104
DI 10.1002/acn3.51461
EA SEP 2021
PG 9
WC Clinical Neurology; Neurosciences
SC Neurosciences & Neurology
GA WJ4WD
UT WOS:000702127800001
PM 34595848
DA 2024-02-05
ER

PT J
AU Jung, YJ
   Kim, HJ
   Paek, SH
   Jeon, B
AF Jung, Yu Jin
   Kim, Han-Joon
   Ha Paek, Sun
   Jeon, Beomseok
TI Effects of Deep Brain Stimulation on Sleep-Wake Disturbances in Patients with Parkinson's Disease: A Narrative Review
SO CURRENT NEUROPHARMACOLOGY
LA English
DT Review
DE Parkinson's disease; deep brain stimulation; sleep-wake disturbances; sleep quality; sleep architecture; excessive daytime sleepiness; REM sleep behavior disorder; restless leg syndrome
ID restless legs syndrome; eye-movement sleep; pedunculopontine tegmental nucleus; bilateral subthalamic stimulation; quality-of-life; rem-sleep; daytime sleepiness; behavior disorder; dopamine agonists; medical therapy
AB Sleep-wake disturbances (SWD) are one of the most common non-motor symptoms in the Parkinson's disease (PD) and can appear in the early stage, even before the onset of motor symptoms. Deep brain stimulation (DBS) is an established treatment for the motor symptoms in patients with advanced PD. However, the effect of DBS on SWD and its specific mechanisms are not widely understood and remain controversial. In addition to the circuit-mediated direct effect, DBS may improve SWD by an indirect effect, such as the resolution of nocturnal motor complications and a reduction of dopaminergic medication. Here, the authors review the recent literatures regarding the impact of DBS on SWD in patients with PD. Furthermore, the selection of the DBS targets and the specific effects of applying DBS to each target on SWD in PD are also discussed.
C1 [Jung, Yu Jin] Catholic Univ Korea, Coll Med, Daejeon St Marys Hosp, Dept Neurol, Seoul, South Korea.
   [Kim, Han-Joon; Jeon, Beomseok] Seoul Natl Univ, Coll Med, Dept Neurol, Seoul, South Korea.
   [Kim, Han-Joon; Jeon, Beomseok] Seoul Natl Univ, Coll Med, Movement Disorder Ctr, Parkinson Study Grp, Seoul, South Korea.
   [Kim, Han-Joon; Jeon, Beomseok] Seoul Natl Univ, Coll Med, Neurosci Res Inst, Seoul, South Korea.
   [Ha Paek, Sun] Seoul Natl Univ Hosp, Dept Neurosurg, Seoul, South Korea.
C3 Catholic University of Korea; Seoul National University (SNU); Seoul National University (SNU); Seoul National University (SNU); Seoul National University (SNU); Seoul National University Hospital
RP Kim, HJ (corresponding author), Seoul Natl Univ, Coll Med, Dept Neurol, Seoul, South Korea.; Kim, HJ (corresponding author), Seoul Natl Univ, Coll Med, Movement Disorder Ctr, Parkinson Study Grp, Seoul, South Korea.; Kim, HJ (corresponding author), Seoul Natl Univ, Coll Med, Neurosci Res Inst, Seoul, South Korea.
EM movement@snu.ac.kr
CR Alessandro S, 2010, J NEUROL SCI, V289, P44, DOI 10.1016/j.jns.2009.08.017
   Allen RP, 2014, SLEEP MED, V15, P860, DOI 10.1016/j.sleep.2014.03.025
   Amara AW, 2012, PARKINSONISM RELAT D, V18, P63, DOI 10.1016/j.parkreldis.2011.09.001
   Amara Amy W, 2011, THER ADV NEUROL DISORD, V4, P15, DOI 10.1177/1756285610392446
   Antonini A, 2004, SLEEP MED, V5, P211, DOI 10.1016/j.sleep.2003.10.011
   Aravamuthan BR, 2007, NEUROIMAGE, V37, P694, DOI 10.1016/j.neuroimage.2007.05.050
   Arnulf I, 2000, NEUROLOGY, V55, P1732, DOI 10.1212/WNL.55.11.1732
   Arnulf I, 2000, J SLEEP RES, V9, P55, DOI 10.1046/j.1365-2869.2000.00171.x
   Arnulf I, 2002, NEUROLOGY, V58, P1019, DOI 10.1212/WNL.58.7.1019
   Arnulf I, 2010, ANN NEUROL, V67, P546, DOI 10.1002/ana.21912
   Baillet M, 2016, FRONT AGING NEUROSCI, V8, P0, DOI 10.3389/fnagi.2016.00181
   Bargiotas P, 2017, PLOS ONE, V12, P0, DOI 10.1371/journal.pone.0190027
   Bargiotas P, 2016, CURR OPIN NEUROL, V29, P763, DOI 10.1097/WCO.0000000000000388
   Barraud Q, 2009, EXP NEUROL, V219, P574, DOI 10.1016/j.expneurol.2009.07.019
   Baumann-Vogel H, 2017, SLEEP, V40, P0, DOI 10.1093/sleep/zsx033
   Belaid H, 2014, J NEUROSCI, V34, P9124, DOI 10.1523/JNEUROSCI.0181-14.2014
   Benarroch EE, 2008, NEUROLOGY, V71, P944, DOI 10.1212/01.wnl.0000326066.57313.13
   Boeve BF, 2007, BRAIN, V130, P2770, DOI 10.1093/brain/awm056
   Boeve BF, 2007, SLEEP MED, V8, P60, DOI 10.1016/j.sleep.2006.08.017
   Borgohain R, 2012, THER ADV NEUROL DISO, V5, P23, DOI 10.1177/1756285611423412
   Breen David P, 2015, OPEN NEUROL J, V9, P70, DOI 10.2174/1874205X01509010070
   BUYSSE DJ, 1989, PSYCHIAT RES, V28, P193, DOI 10.1016/0165-1781(89)90047-4
   Cantor CR, 2002, NEUROLOGY, V58, PS71, DOI 10.1212/WNL.58.suppl_1.S71
   Ceccanti M, 2015, CAN J PHYSIOL PHARM, V93, P283, DOI 10.1139/cjpp-2014-0188
   Chahine LM, 2011, PARKINSONISM RELAT D, V17, P208, DOI 10.1016/j.parkreldis.2010.11.017
   Chaudhuri KR, 2002, J NEUROL NEUROSUR PS, V73, P629, DOI 10.1136/jnnp.73.6.629
   Chiken S, 2016, NEUROSCIENTIST, V22, P313, DOI 10.1177/1073858415581986
   Choi JH, 2019, PLOS ONE, V14, P0, DOI 10.1371/journal.pone.0221219
   Chou KL, 2012, PARKINSONISM RELAT D, V18, P510, DOI 10.1016/j.parkreldis.2012.01.018
   Cicolin A, 2004, SLEEP MED, V5, P207, DOI 10.1016/j.sleep.2003.10.010
   Claassen DO, 2010, NEUROLOGY, V75, P494, DOI 10.1212/WNL.0b013e3181ec7fac
   Dafsari HS, 2020, J NEUROL, V267, P1830, DOI 10.1007/s00415-020-09743-1
   De Cock VC, 2008, NAT CLIN PRACT NEURO, V4, P254, DOI 10.1038/ncpneuro0775
   Deli G, 2015, J PARKINSON DIS, V5, P361, DOI 10.3233/JPD-150540
   Deuschl G, 2006, NEW ENGL J MED, V355, P896, DOI 10.1056/NEJMoa060281
   Dhawan V, 2006, AGE AGEING, V35, P220, DOI 10.1093/ageing/afj087
   Driver-Dunckley E, 2006, MOVEMENT DISORD, V21, P1287, DOI 10.1002/mds.20911
   Dulski J, 2019, PARKINSONISM RELAT D, V64, P138, DOI 10.1016/j.parkreldis.2019.04.001
   Duriez P, 2020, J CLIN MED, V9, P0, DOI 10.3390/jcm9082358
   Ferini-Strambi L, 2018, FRONT NEUROL, V9, P0, DOI 10.3389/fneur.2018.00551
   Fernández-Mendoza J, 2009, SLEEP, V32, P1117, DOI 10.1093/sleep/32.9.1117
   Hageman SB, 2021, ACTA PSYCHIAT SCAND, V143, P307, DOI 10.1111/acps.13276
   Herbert V, 2017, BRAIN SCI, V7, P0, DOI 10.3390/brainsci7030029
   Hidding U, 2019, PARKINSONISM RELAT D, V62, P141, DOI 10.1016/j.parkreldis.2018.12.026
   Hjort N, 2004, MOVEMENT DISORD, V19, P196, DOI 10.1002/mds.10639
   Iranzo A, 2002, J NEUROL NEUROSUR PS, V72, P661, DOI 10.1136/jnnp.72.5.661
   JELLINGER KA, 1991, MOL CHEM NEUROPATHOL, V14, P153, DOI 10.1007/BF03159935
   Jiang LL, 2015, CHINESE MED J-PEKING, V128, P2433, DOI 10.4103/0366-6999.164925
   JOHNS MW, 1991, SLEEP, V14, P540, DOI 10.1093/sleep/14.6.540
   Jost ST, 2020, J NEUROL NEUROSUR PS, V91, P687, DOI 10.1136/jnnp-2019-322614
   Jung YJ, 2020, CLIN NEUROL NEUROSUR, V192, P0, DOI 10.1016/j.clineuro.2020.105721
   Kang SY, 2017, J MOV DISORD, V10, P123, DOI 10.14802/jmd.17048
   Kedia S, 2004, NEUROLOGY, V63, P2410, DOI 10.1212/01.WNL.0000147288.26029.B8
   Kharkar S, 2018, NPJ PARKINSON DIS, V4, P0, DOI 10.1038/s41531-018-0053-5
   Kim YE, 2015, J CLIN NEUROSCI, V22, P315, DOI 10.1016/j.jocn.2014.07.016
   Klassen BT, 2013, TURK NEUROSURG, V23, P104, DOI 10.5137/1019-5149.JTN.4198-11.1
   Klepitskaya O, 2018, NEUROLOGY, V91, PE1013, DOI 10.1212/WNL.0000000000006162
   Lam J, 2021, NEUROMODULATION, V24, P171, DOI 10.1111/ner.13305
   Lambert C, 2012, NEUROIMAGE, V60, P83, DOI 10.1016/j.neuroimage.2011.11.082
   Lilleeng B, 2015, ACTA NEUROL SCAND, V132, P251, DOI 10.1111/ane.12391
   Lim AS, 2009, ANN NEUROL, V66, P110, DOI 10.1002/ana.21631
   Liu KD, 2013, J NEUROL, V260, P1714, DOI 10.1007/s00415-013-6849-7
   Lopiano L, 2001, EUR NEUROL, V46, P49, DOI 10.1159/000050756
   Lyons KE, 2006, J NEUROSURG, V104, P502, DOI 10.3171/jns.2006.104.4.502
   Magill PJ, 2001, NEUROSCIENCE, V106, P313, DOI 10.1016/S0306-4522(01)00281-0
   Maquet P, 1997, J NEUROSCI, V17, P2807
   Marques A, 2015, SLEEP MED, V16, P583, DOI 10.1016/j.sleep.2014.11.020
   Mestre TA, 2016, MOVEMENT DISORD, V31, P290, DOI 10.1002/mds.26500
   Miocinovic S, 2013, JAMA NEUROL, V70, P163, DOI 10.1001/2013.jamaneurol.45
   MITCHELL IJ, 1989, NEUROSCIENCE, V32, P213, DOI 10.1016/0306-4522(89)90120-6
   Monaca C, 2004, J NEUROL, V251, P214, DOI 10.1007/s00415-004-0305-7
   Mridula KR, 2015, IRAN J NEUROL, V14, P86
   NAUSIEDA PA, 1982, CLIN NEUROPHARMACOL, V5, P183, DOI 10.1097/00002826-198205020-00003
   Nishida N, 2011, MOVEMENT DISORD, V26, P2418, DOI 10.1002/mds.23862
   Odekerken VJJ, 2016, NEUROLOGY, V86, P755, DOI 10.1212/WNL.0000000000002401
   Odekerken VJJ, 2013, LANCET NEUROL, V12, P37, DOI 10.1016/S1474-4422(12)70264-8
   Okun MS, 2005, MOVEMENT DISORD, V20, P500, DOI 10.1002/mds.20349
   Ondo WG, 2012, SLEEP MED, V13, P1202, DOI 10.1016/j.sleep.2012.06.007
   Pahapill PA, 2000, BRAIN, V123, P1767, DOI 10.1093/brain/123.9.1767
   Parkinson J, 2002, J NEUROPSYCH CLIN N, V14, P223, DOI 10.1176/appi.neuropsych.14.2.223
   Paus S, 2003, MOVEMENT DISORD, V18, P659, DOI 10.1002/mds.10417
   Peppe A, 2012, SLEEP, V35, P1637, DOI 10.5665/sleep.2234
   Piette T, 2007, J NEUROL SCI, V253, P73, DOI 10.1016/j.jns.2006.11.005
   Pillai JA, 2017, CHEST, V151, P1375, DOI 10.1016/j.chest.2017.01.002
   Postuma RB, 2015, MOVEMENT DISORD, V30, P1413, DOI 10.1002/mds.26347
   Qiu MH, 2016, NEUROSCIENCE, V322, P115, DOI 10.1016/j.neuroscience.2016.02.032
   Qiu MH, 2016, CEREB CORTEX, V26, P1430, DOI 10.1093/cercor/bhu241
   Quattrone A, 2018, MOVEMENT DISORD, V33, P1213, DOI 10.1002/mds.27438
   Ricciardi L, 2019, MOVEMENT DISORD, V34, P154, DOI 10.1002/mds.27588
   Rodrigues FB, 2019, COCHRANE DB SYST REV, V0, P0, DOI DOI 10.1002/14651858.CD012405.pub2
   Rodrigues JP, 2007, MOVEMENT DISORD, V22, P1866, DOI 10.1002/mds.21427
   Romigi A, 2008, EUR J NEUROL, V15, PE64, DOI 10.1111/j.1468-1331.2008.02167.x
   Rye DB, 2004, SLEEP MED, V5, P317, DOI 10.1016/j.sleep.2004.01.016
   Rye DB, 1997, SLEEP, V20, P757, DOI 10.1093/sleep/20.9.757
   Schuepbach WMM, 2013, NEW ENGL J MED, V368, P610, DOI 10.1056/NEJMoa1205158
   SHOUSE MN, 1992, BRAIN RES, V571, P50, DOI 10.1016/0006-8993(92)90508-7
   Simuni T, 2008, ANN NEUROL, V64, PS65, DOI 10.1002/ana.21472
   Takakusaki K, 2004, NEUROSCIENCE, V124, P207, DOI 10.1016/j.neuroscience.2003.10.028
   Thompson JA, 2018, J NEUROL NEUROSUR PS, V89, P95, DOI 10.1136/jnnp-2017-316115
   Tolleson CM, 2016, NEUROMODULATION, V19, P724, DOI 10.1111/ner.12442
   Torun NA, 2020, REV NEUROL-FRANCE, V176, P277, DOI 10.1016/j.neurol.2019.07.020
   Trenkwalder C, 2011, MOVEMENT DISORD, V26, P644, DOI 10.1002/mds.23476
   Tubert C, 2019, NEUROBIOL DIS, V128, P3, DOI 10.1016/j.nbd.2018.08.017
   Verbaan D, 2008, MOVEMENT DISORD, V23, P35, DOI 10.1002/mds.21727
   Viwattanakulvanid P, 2014, J NEURAL TRANSM, V121, PS15, DOI 10.1007/s00702-014-1200-8
   Volkmann J, 2009, MOVEMENT DISORD, V24, P1154, DOI 10.1002/mds.22496
   Walters AS, 2003, SLEEP MED, V4, P121, DOI 10.1016/S1389-9457(02)00258-7
   Weaver FM, 2009, JAMA-J AM MED ASSOC, V301, P63, DOI 10.1001/jama.2008.929
   WEBSTER HH, 1988, BRAIN RES, V458, P285, DOI 10.1016/0006-8993(88)90471-4
   Williams A, 2010, LANCET NEUROL, V9, P581, DOI 10.1016/S1474-4422(10)70093-4
   Yu RL, 2015, NEUROPSYCH DIS TREAT, V11, P0, DOI 10.2147/NDT.S85483
   Zhang JY, 2012, EXP NEUROL, V233, P575, DOI 10.1016/j.expneurol.2011.07.007
NR 112
TC 3
Z9 3
U1 1
U2 4
PU BENTHAM SCIENCE PUBL LTD
PI SHARJAH
PA EXECUTIVE STE Y-2, PO BOX 7917, SAIF ZONE, 1200 BR SHARJAH, U ARAB EMIRATES
SN 1570-159X
EI 1875-6190
J9 CURR NEUROPHARMACOL
JI Curr. Neuropharmacol.
PD JUN 15
PY 2021
VL 19
IS 10
BP 1716
EP 1727
DI 10.2174/1570159X19666210215115718
PG 12
WC Neurosciences; Pharmacology & Pharmacy
SC Neurosciences & Neurology; Pharmacology & Pharmacy
GA WK5PV
UT WOS:000709778600007
PM 33588729
DA 2024-02-05
ER

PT J
AU Saricaoglu, M
   Yilmaz, NH
   Ozer, FF
   Hanoglu, L
AF Saricaoglu, Mevhibe
   Yilmaz, Nesrin Helvaci
   Ozer, Fahriye Feriha
   Hanoglu, Lutfu
TI The correlation of non-motor symptoms and sleep on balance in Parkinson's disease patients with normal cognition and mild cognitive impairment
SO IRISH JOURNAL OF MEDICAL SCIENCE
LA English
DT Article
DE Balance; Mild cognitive impairment; Non-motor symptoms; Parkinson's disease; Sleep
AB Background Parkinson's disease (PD) is characterized by non-motor symptoms (NMS) as well as by motor symptoms. Together with the impairment of cognitive functions, NMS and sleep also affect motor symptoms negatively. The aim of our study is to examine the correlation of NMS and sleep on balance in PD patients with normal cognition (PD-NC) and with mild cognitive impairment (PD-MCI). Methods A total of 69 patients were included in our study. Using the Standardized Mini-Mental State Examination, participants were divided into 2 groups, PD-NC and PD-MCI. Patients were assessed with the Unified Parkinson's Disease Rating Scale (UPDRS), the Berg Balance Scale (BBS), the Tinetti Balance Assessment Tool (TBAT), the Non-Motor Symptoms Questionnaire (NMSQ), and the Parkinson's Disease Questionnaire (PDQ-39). Results PD-MCI patients had statistically significant worse motor symptoms and more balance disorder compared to PD-NC (UPDRS: p = 0.009; BBS: p = 0.010; TBAT: p = 0.004). PD-MCI patients had greater severity of non-motor symptoms and worse sleep quality than the PD-NC group (NMSQ-total: p = 0.02; NMSQ-sleep total: p = 0.01). The evaluation has shown that with a diagnosis of MCI, NMS, and sleeping problems were correlated, and the correlation was associated with impairment of the balance function. While being more pronounced in the PD-MCI group, quality of life was affected in both groups (p < 0.05). Conclusion Our data demonstrate a negative effect on the balance function in patients with cognitive impairment suffering increased NMS and sleeping disorders. Treatment of these patients needs to concentrate on NMS and cognitive functions as much as on motor symptoms.
C1 [Saricaoglu, Mevhibe] Istanbul Medipol Univ, Grad Sch Hlth Sci, Program Neurosci, Istanbul, Turkey.
   [Saricaoglu, Mevhibe] Istanbul Medipol Univ, Vocat Sch, Program Electroneurophysiol, Istanbul, Turkey.
   [Saricaoglu, Mevhibe; Hanoglu, Lutfu] Istanbul Medipol Univ, Restorat & Regenerat Med Ctr, Istanbul, Turkey.
   [Saricaoglu, Mevhibe] Istanbul Medipol Univ, Fac Physiotherapy & Rehabil, Istanbul, Turkey.
   [Yilmaz, Nesrin Helvaci; Hanoglu, Lutfu] Istanbul Medipol Univ, Dept Neurol, Istanbul, Turkey.
   [Ozer, Fahriye Feriha] Koc Univ, Dept Neurol, Istanbul, Turkey.
C3 Istanbul Medipol University; Istanbul Medipol University; Istanbul Medipol University; Istanbul Medipol University; Istanbul Medipol University; Koc University
RP Saricaoglu, M (corresponding author), Istanbul Medipol Univ, Grad Sch Hlth Sci, Program Neurosci, Istanbul, Turkey.; Saricaoglu, M (corresponding author), Istanbul Medipol Univ, Vocat Sch, Program Electroneurophysiol, Istanbul, Turkey.; Saricaoglu, M (corresponding author), Istanbul Medipol Univ, Restorat & Regenerat Med Ctr, Istanbul, Turkey.; Saricaoglu, M (corresponding author), Istanbul Medipol Univ, Fac Physiotherapy & Rehabil, Istanbul, Turkey.
EM mevhibe-saricaoglu@hotmail.com
CR Aarsland D, 2017, NAT REV NEUROL, V13, P217, DOI 10.1038/nrneurol.2017.27
   Alessandro S, 2010, J NEUROL SCI, V289, P44, DOI 10.1016/j.jns.2009.08.017
   [Anonymous], 2000, PARKINSON HASTALIGI, V0, P0
   Armstrong MJ, 2012, DEMENT GER COGN D EX, V2, P343, DOI 10.1159/000341782
   Ba F, 2016, CAN J NEUROL SCI, V43, P261, DOI 10.1017/cjn.2015.328
   Banks SJ, 2019, GAIT POSTURE, V68, P311, DOI 10.1016/j.gaitpost.2018.12.009
   Bollu Pradeep C, 2019, MO MED, V116, P68
   Braak H, 2006, J NEUROL SCI, V248, P255, DOI 10.1016/j.jns.2006.05.011
   Bugalho P, 2011, COGN BEHAV NEUROL, V24, P169, DOI 10.1097/WNN.0b013e3182350a1f
   Bulut B., 2016, THESIS U MARMARA TUR, V0, P0
   Caviness JN, 2007, MOVEMENT DISORD, V22, P1272, DOI 10.1002/mds.21453
   Çebi M, 2020, J CLIN EXP NEUROPSYC, V42, P450, DOI 10.1080/13803395.2020.1758633
   Chambers NE, 2020, FRONT PHARMACOL, V10, P0, DOI 10.3389/fphar.2019.01494
   Chaudhuri KR, 2009, LANCET NEUROL, V8, P464, DOI 10.1016/S1474-4422(09)70068-7
   Chaudhuri KR, 2006, LANCET NEUROL, V5, P235, DOI 10.1016/S1474-4422(06)70373-8
   Chung KA, 2010, NEUROLOGY, V75, P1263, DOI 10.1212/WNL.0b013e3181f6128c
   Cohen OS, 2007, COGN BEHAV NEUROL, V20, P68, DOI 10.1097/WNN.0b013e3180335f8e
   Cools R, 2002, BRAIN, V125, P584, DOI 10.1093/brain/awf052
   Creaby MW, 2018, PARKINSONISM RELAT D, V57, P1, DOI 10.1016/j.parkreldis.2018.07.008
   Daniel S E, 1993, J NEURAL TRANSM SUPPL, V39, P165
   Dereli EE, 2015, NOROPSIKIYATRI ARS, V52, P128, DOI 10.5152/npa.2015.7359
   Federico A, 2015, PARKINSONS DIS-US, V2015, P0, DOI 10.1155/2015/681976
   Gallagher DA, 2010, MOVEMENT DISORD, V25, P2493, DOI 10.1002/mds.23394
   Goldman JG, 2013, PARKINSONISM RELAT D, V19, P806, DOI 10.1016/j.parkreldis.2013.05.006
   Gungen Can, 2002, TURK PSIKIYATRI DERG, V13, P273
   Gunn DG, 2014, J GERIATR PSYCH NEUR, V27, P77, DOI 10.1177/0891988713509135
   Gunn DG, 2010, J GERIATR PSYCH NEUR, V23, P131, DOI 10.1177/0891988709358591
   Hely MA, 2005, MOVEMENT DISORD, V20, P190, DOI 10.1002/mds.20324
   Hoops S, 2009, NEUROLOGY, V73, P1738, DOI 10.1212/WNL.0b013e3181c34b47
   Janvin CC, 2006, MOVEMENT DISORD, V21, P1343, DOI 10.1002/mds.20974
   Jenkinson C, 1997, AGE AGEING, V26, P353, DOI 10.1093/ageing/26.5.353
   Jozwiak N, 2017, SLEEP, V40, P0, DOI 10.1093/sleep/zsx101
   Kandiah N, 2009, MOVEMENT DISORD, V24, P605, DOI 10.1002/mds.22384
   Levy G, 2002, MOVEMENT DISORD, V17, P1221, DOI 10.1002/mds.10280
   Lichter DG, 2018, J PARKINSON DIS, V8, P539, DOI 10.3233/JPD-181375
   Litvan I, 2012, MOVEMENT DISORD, V27, P349, DOI 10.1002/mds.24893
   Marinus J, 2018, LANCET NEUROL, V17, P559, DOI 10.1016/S1474-4422(18)30127-3
   Martinez-Martin P, 2015, EUR J NEUROL, V22, P37, DOI 10.1111/ene.12165
   Martinez-Martin P, 2011, MOVEMENT DISORD, V26, P399, DOI 10.1002/mds.23462
   Mattay VS, 2002, ANN NEUROL, V51, P156, DOI 10.1002/ana.10078
   McKinlay A, 2009, DEMENT GERIATR COGN, V28, P121, DOI 10.1159/000235247
   Moro E, 2010, BRAIN, V133, P215, DOI 10.1093/brain/awp261
   Morris R, 2019, PARKINSONISM RELAT D, V69, P104, DOI 10.1016/j.parkreldis.2019.06.014
   Müller B, 2013, PARKINSONISM RELAT D, V19, P1027, DOI 10.1016/j.parkreldis.2013.07.010
   NG KY, 1971, SCIENCE, V172, P487, DOI 10.1126/science.172.3982.487
   Peeraully T, 2012, MOVEMENT DISORD, V27, P1729, DOI 10.1002/mds.25197
   Poewe W, 2008, EUR J NEUROL, V15, P14, DOI 10.1111/j.1468-1331.2008.02056.x
   Ratti PL, 2015, PARKINSONISM RELAT D, V21, P1323, DOI 10.1016/j.parkreldis.2015.09.025
   Rinne JO, 2000, ARCH NEUROL-CHICAGO, V57, P470, DOI 10.1001/archneur.57.4.470
   Sahin Fusun, 2008, J GERIATR PHYS THER, V31, P32
   Silva-Batista C, 2018, GAIT POSTURE, V61, P90, DOI 10.1016/j.gaitpost.2017.12.027
   Solimeo S, 2008, J GERONTOL B-PSYCHOL, V63, PS42, DOI 10.1093/geronb/63.1.S42
   Tibar H, 2018, FRONT NEUROL, V9, P0, DOI 10.3389/fneur.2018.00170
   TINETTI ME, 1986, J AM GERIATR SOC, V34, P119, DOI 10.1111/j.1532-5415.1986.tb05480.x
   TOMBAUGH TN, 1992, J AM GERIATR SOC, V40, P922, DOI 10.1111/j.1532-5415.1992.tb01992.x
   Uysal-Cantürk P, 2018, EUR J NEUROL, V25, P148, DOI 10.1111/ene.13467
   Videnovic A, 2013, EXP NEUROL, V243, P45, DOI 10.1016/j.expneurol.2012.08.018
   Yener GG, 2009, COGN BEHAV NEUROL, V22, P264, DOI 10.1097/WNN.0b013e3181c14737
   ZWEIG RM, 1989, ANN NEUROL, V26, P41, DOI 10.1002/ana.410260106
NR 59
TC 5
Z9 5
U1 2
U2 8
PU SPRINGER LONDON LTD
PI LONDON
PA 236 GRAYS INN RD, 6TH FLOOR, LONDON WC1X 8HL, ENGLAND
SN 0021-1265
EI 1863-4362
J9 IRISH J MED SCI
JI Irish J. Med. Sci.
PD NOV 15
PY 2021
VL 190
IS 4
BP 1577
EP 1584
DI 10.1007/s11845-020-02462-6
EA JAN 2021
PG 8
WC Medicine, General & Internal
SC General & Internal Medicine
GA WH3UV
UT WOS:000607980000008
PM 33449322
DA 2024-02-05
ER

PT J
AU Iijima, M
   Okuma, Y
   Suzuki, K
   Yoshii, F
   Nogawa, S
   Osada, T
   Hirata, K
   Kitagawa, K
   Hattori, N
AF Iijima, Mutsumi
   Okuma, Yasuyuki
   Suzuki, Keisuke
   Yoshii, Fumihito
   Nogawa, Shigeru
   Osada, Takashi
   Hirata, Koichi
   Kitagawa, Kazuo
   Hattori, Nobutaka
TI Associations between probable REM sleep behavior disorder, olfactory disturbance, and clinical symptoms in Parkinson's disease: A multicenter cross-sectional study
SO PLOS ONE
LA English
DT Article
AB Background Rapid eye movement sleep behavior disorder (RBD) and olfactory dysfunction are useful for early diagnosis of Parkinson's disease (PD). RBD and severe olfactory dysfunction are also regarded as risk factors for cognitive impairment in PD. This study aimed to assess the associations between RBD, olfactory function, and clinical symptoms in patients with PD. Methods The participants were 404 patients with non-demented PD. Probable RBD (pRBD) was determined using the Japanese version of the RBD screening questionnaire (RBDSQ-J) and the RBD Single-Question Screen (RBD1Q). Olfactory function was evaluated using the odor identification test for Japanese. Clinical symptoms were evaluated using the Movement Disorder Society Revision of the Unified PD Rating Scale (MDS-UPDRS) parts I-IV. Results In total, 134 (33.2%) patients indicated a history of pRBD as determined by the RBD1Q and 136 (33.7%) by the RBDSQ-J based on a cutoff value of 6 points. Moreover, 101 patients were diagnosed as pRBD by both questionnaires, 35 by the RBDSQ-J only, and 33 by the RBD1Q only. The MDS-UPDRS parts I-III scores were significantly higher and disease duration significantly longer in the pRBD group. pRBD was significantly associated with male gender and the MDS-UPDRS part I score. The olfactory identification function was significantly reduced in the pRBD group. Conclusions About 33% of the patients with PD had pRBD based on the questionnaires, and both motor and non-motor functions were significantly decreased in these patients. These results suggest that more extensive degeneration occurred in patients with non-demented PD with RBD.
C1 [Iijima, Mutsumi; Kitagawa, Kazuo] Tokyo Womens Med Univ, Dept Neurol, Sch Med, Tokyo, Japan.
   [Okuma, Yasuyuki] Juntendo Univ, Dept Neurol, Shizuoka Hosp, Shizuoka, Japan.
   [Suzuki, Keisuke; Hirata, Koichi] Dokkyo Med Univ, Dept Neurol, Mibu, Tochigi, Japan.
   [Yoshii, Fumihito] Saiseikai Shonan Hiratsuka Hosp, Dept Neurol, Hiratsuka, Kanagawa, Japan.
   [Nogawa, Shigeru] Tokai Univ Hachi Hosp, Dept Neurol, Tokyo, Japan.
   [Osada, Takashi] Saitama Med Univ, Int Med Ctr, Dept Neurol & Cerebrovasc Med, Saitama, Japan.
   [Osada, Takashi] Keio Univ, Dept Neurol, Sch Med, Tokyo, Japan.
   [Hattori, Nobutaka] Juntendo Univ, Dept Neurol, Sch Med, Tokyo, Japan.
C3 Tokyo Women's Medical University; Juntendo University; Dokkyo Medical University; Saitama Medical University; Keio University; Juntendo University
RP Iijima, M (corresponding author), Tokyo Womens Med Univ, Dept Neurol, Sch Med, Tokyo, Japan.
EM iijima.mutsumi@twmu.ac.jp
CR Baba T, 2012, BRAIN, V135, P161, DOI 10.1093/brain/awr321
   Bargiotas P, 2019, J NEUROL SCI, V399, P194, DOI 10.1016/j.jns.2019.02.028
   Boeve BF, 2010, ANN NY ACAD SCI, V1184, P15, DOI 10.1111/j.1749-6632.2009.05115.x
   Boucetta S, 2016, SCI REP-UK, V6, P0, DOI 10.1038/srep26782
   Diederich NJ, 2009, NAT REV NEUROL, V5, P331, DOI 10.1038/nrneurol.2009.62
   Doty RL, 2012, NEUROBIOL DIS, V46, P527, DOI 10.1016/j.nbd.2011.10.026
   Fereshtehnejad SM, 2017, MOVEMENT DISORD, V32, P865, DOI 10.1002/mds.26989
   Figorilli M, 2020, SLEEP, V43, P0, DOI 10.1093/sleep/zsz323
   Gagnon JF, 2006, LANCET NEUROL, V5, P424, DOI 10.1016/S1474-4422(06)70441-0
   Gagnon JF, 2002, NEUROLOGY, V59, P585, DOI 10.1212/WNL.59.4.585
   Geddes MR, 2016, CORTEX, V74, P96, DOI 10.1016/j.cortex.2015.10.015
   Halsband C, 2018, MOV DISORD CLIN PRAC, V5, P171, DOI 10.1002/mdc3.12591
   Hepp DH, 2013, J NEUROPATH EXP NEUR, V72, P1162, DOI 10.1097/NEN.0000000000000014
   HUGHES AJ, 1992, J NEUROL NEUROSUR PS, V55, P181, DOI 10.1136/jnnp.55.3.181
   Hughes KC, 2018, J NEUROL NEUROSUR PS, V89, P1288, DOI 10.1136/jnnp-2018-318275
   Iijima M, 2008, INTERNAL MED, V47, P1887, DOI 10.2169/internalmedicine.47.1345
   Iranzo A, 2014, PLOS ONE, V9, P0, DOI 10.1371/journal.pone.0089741
   Kashihara K, 2014, MOV DISORD CLIN PRAC, V1, P200, DOI 10.1002/mdc3.12058
   Kotagal V, 2012, ANN NEUROL, V71, P560, DOI 10.1002/ana.22691
   Li K, 2017, NEUROL SCI, V38, P1039, DOI 10.1007/s10072-017-2886-9
   Liu JB, 2018, PARKINSONISM RELAT D, V52, P62, DOI 10.1016/j.parkreldis.2018.03.021
   Liu Y, 2017, TRANSL NEURODEGENER, V6, P0, DOI 10.1186/s40035-017-0105-5
   Mahlknecht P, 2015, NEUROLOGY, V84, P654, DOI 10.1212/WNL.0000000000001265
   Miyamoto T, 2009, SLEEP MED, V10, P1151, DOI 10.1016/j.sleep.2009.05.007
   Nihei Y, 2012, J NEUROL, V259, P1606, DOI 10.1007/s00415-011-6386-1
   Nomura T, 2013, SLEEP MED, V14, P131, DOI 10.1016/j.sleep.2012.10.011
   Nomura T, 2011, SLEEP MED, V12, P711, DOI 10.1016/j.sleep.2011.01.015
   Pagano G, 2018, NEUROLOGY, V91, PE894, DOI 10.1212/WNL.0000000000006134
   Plomhause L, 2013, SLEEP MED, V14, P1035, DOI 10.1016/j.sleep.2013.04.018
   Postuma RB, 2019, BRAIN, V142, P744, DOI 10.1093/brain/awz030
   Postuma Ronald B, 2012, MOV DISORD, V27, P913, DOI 10.1002/mds.25037
   Rahayel S, 2019, SLEEP, V42, P0, DOI 10.1093/sleep/zsz062
   Rolinski M, 2014, J NEUROL NEUROSUR PS, V85, P560, DOI 10.1136/jnnp-2013-306104
   SCHENCK CH, 1986, SLEEP, V9, P293, DOI 10.1093/sleep/9.2.293
   St Louis EK, 2017, MOVEMENT DISORD, V32, P645, DOI 10.1002/mds.27018
   Stiasny-Kolster K, 2005, BRAIN, V128, P126, DOI 10.1093/brain/awh322
   Stiasny-Kolster K, 2007, MOVEMENT DISORD, V22, P2386, DOI 10.1002/mds.21740
   Suzuki K, 2017, J NEUROL NEUROSUR PS, V88, P953, DOI 10.1136/jnnp-2017-316136
   Suzuki K, 2013, BMC NEUROL, V13, P0, DOI 10.1186/1471-2377-13-18
   Yoritaka A, 2009, EUR NEUROL, V61, P164, DOI 10.1159/000189269
NR 40
TC 9
Z9 9
U1 0
U2 3
PU PUBLIC LIBRARY SCIENCE
PI SAN FRANCISCO
PA 1160 BATTERY STREET, STE 100, SAN FRANCISCO, CA 94111 USA
SN 1932-6203
EI 
J9 PLOS ONE
JI PLoS One
PD FEB 19
PY 2021
VL 16
IS 2
BP 
EP 
DI 10.1371/journal.pone.0247443
PG 12
WC Multidisciplinary Sciences
SC Science & Technology - Other Topics
GA QK8KQ
UT WOS:000620629200052
PM 33606814
DA 2024-02-05
ER

PT J
AU Lajoie, AC
   Lafontaine, AL
   Kaminska, M
AF Lajoie, Annie C.
   Lafontaine, Anne-Louise
   Kaminska, Marta
TI The Spectrum of Sleep Disorders in Parkinson Disease A Review
SO CHEST
LA English
DT Review
DE OSA; Parkinson disease; sleep-disordered breathing; sleep medicine
ID excessive daytime sleepiness; rem-sleep; behavior disorder; nonmotor symptoms; motor dysfunction; apnea; levodopa; insomnia; therapy; pd
AB There is increasing interest in the effects of sleep and sleep disturbances on the brain, particularly in relation to aging and neurodegenerative processes. Parkinson disease (PD) is the second most common neurodegenerative disorder, with growing prevalence worldwide. Sleep disorders, including sleep-disordered breathing (SDB), are among the most frequent non-motor manifestations of PD. They can substantially impair quality of life and possibly affect the course of the disease. This article reviews the etiology, implications, and management of sleep disturbances in PD, such as excessive daytime sleepiness, insomnia, restless legs syndrome, rapid eye movement sleep behavior disorder, and SDB. Also briefly explored is the potential role of sleep disorders, including SDB, in the progression of neurodegeneration.
C1 [Lajoie, Annie C.; Kaminska, Marta] Resp Epidemiol & Clin Res Unit, Montreal, PQ, Canada.
   [Lafontaine, Anne-Louise] Montreal Neurol Hosp, Montreal, PQ, Canada.
   [Kaminska, Marta] McGill Univ Hlth Ctr, Resp Div & Sleep Lab, Montreal, PQ, Canada.
C3 McGill University; McGill University
RP Kaminska, M (corresponding author), Resp Epidemiol & Clin Res Unit, Montreal, PQ, Canada.; Kaminska, M (corresponding author), McGill Univ Hlth Ctr, Resp Div & Sleep Lab, Montreal, PQ, Canada.
EM marta.kaminska@mcgill.ca
CR Albers JA, 2017, SLEEP MED, V35, P41, DOI 10.1016/j.sleep.2017.03.026
   Amato N, 2018, ANN NEUROL, V84, P905, DOI 10.1002/ana.25360
   American Psychiatric Association, 2013, INT CLASS SLEEP DIS, V0, P0, DOI DOI 10.1176/APPI.BOOKS.9780890425596.893619
   Aurora RN, 2010, J CLIN SLEEP MED, V6, P85
   Ayalon L, 2010, AM J RESP CRIT CARE, V182, P413, DOI 10.1164/rccm.200912-1805OC
   Baille G, 2016, J PARKINSON DIS, V6, P463, DOI 10.3233/JPD-160804
   Bliwise DL, 2012, MOVEMENT DISORD, V27, P1118, DOI 10.1002/mds.25082
   Bonuccelli U, 2000, CLIN NEUROPHARMACOL, V23, P28, DOI 10.1097/00002826-200001000-00006
   Braak H, 2003, NEUROBIOL AGING, V24, P197, DOI 10.1016/S0197-4580(02)00065-9
   Büchele F, 2018, JAMA NEUROL, V75, P114, DOI 10.1001/jamaneurol.2017.3171
   Bugalho P, 2013, PARKINSONISM RELAT D, V19, P1084, DOI 10.1016/j.parkreldis.2013.07.017
   Castel M, 2020, SLEEP MED, V66, P78, DOI 10.1016/j.sleep.2019.08.010
   Chahine LM, 2011, PARKINSONISM RELAT D, V17, P208, DOI 10.1016/j.parkreldis.2010.11.017
   Chipman M, 2009, SAFETY SCI, V47, P1364, DOI 10.1016/j.ssci.2009.03.005
   Chung S, 2013, J CLIN SLEEP MED, V9, P1131, DOI 10.5664/jcsm.3150
   Cicolin A, 2004, SLEEP MED, V5, P207, DOI 10.1016/j.sleep.2003.10.010
   Classen S, 2014, OCCUP THER HEALTH CA, V28, P140, DOI 10.3109/07380577.2014.890307
   da Silva FP, 2014, SLEEP MED REV, V18, P173, DOI 10.1016/j.smrv.2013.04.005
   De Cock VC, 2019, CURR TREAT OPTION NE, V21, P0, DOI 10.1007/s11940-019-0596-8
   De Cock VC, 2014, PLOS ONE, V9, P0, DOI 10.1371/journal.pone.0107278
   Devos D, 2007, J NEUROL NEUROSUR PS, V78, P470, DOI 10.1136/jnnp.2006.100016
   Diederich NJ, 2005, SLEEP MED, V6, P313, DOI 10.1016/j.sleep.2005.03.011
   Espay AJ, 2011, NEUROLOGY, V76, P1256, DOI 10.1212/WNL.0b013e3182143537
   Ferini-Strambi L, 2018, FRONT NEUROL, V9, P0, DOI 10.3389/fneur.2018.00551
   Ferreira T, 2014, ANN INDIAN ACAD NEUR, V17, P416, DOI 10.4103/0972-2327.144016
   Fraigne JJ, 2015, FRONT NEUROL, V6, P0, DOI 10.3389/fneur.2015.00123
   Gabryelska A, 2018, SLEEP BREATH, V22, P825, DOI 10.1007/s11325-017-1563-9
   Galbiati A, 2019, SLEEP MED REV, V43, P37, DOI 10.1016/j.smrv.2018.09.008
   García-Lorenzo D, 2013, BRAIN, V136, P2120, DOI 10.1093/brain/awt152
   Goel N, 2009, SEMIN NEUROL, V29, P320, DOI 10.1055/s-0029-1237117
   Goetz CG, 2010, NEUROLOGY, V75, P1773, DOI 10.1212/WNL.0b013e3181fd6158
   Gosselin N, 2019, AM J RESP CRIT CARE, V199, P142, DOI 10.1164/rccm.201801-0204PP
   Gros P, 2016, SLEEP BREATH, V20, P205, DOI 10.1007/s11325-015-1208-9
   Gros P, 2015, PARKINSONS DIS-US, V2015, P0, DOI 10.1155/2015/258418
   Hermanowicz N, 2019, NEUROPSYCH DIS TREAT, V15, P2205, DOI 10.2147/NDT.S213917
   Iranzo A, 2005, SLEEP, V28, P203, DOI 10.1093/sleep/28.2.203
   Joyce DS, 2018, SCI REP-UK, V8, P0, DOI 10.1038/s41598-018-26078-0
   Kaminska M, 2018, J CLIN SLEEP MED, V14, P819, DOI 10.5664/jcsm.7114
   Kaminska M, 2015, PARKINSONS DIS-US, V2015, P0, DOI 10.1155/2015/849472
   Kanezaki M, 2017, GERIATR GERONTOL INT, V17, P511, DOI 10.1111/ggi.12885
   Kapur VK, 2017, J CLIN SLEEP MED, V13, P479, DOI 10.5664/jcsm.6506
   Kashihara K, 2016, INTERNAL MED, V55, P231, DOI 10.2169/internalmedicine.55.5464
   Kuhlman GD, 2019, PARKINSONISM RELAT D, V65, P86, DOI 10.1016/j.parkreldis.2019.05.009
   Lajoie AC, 2020, J CLIN MED, V9, P0, DOI 10.3390/jcm9020297
   Lanfranchi P, 2001, RESPIR RES, V2, P315, DOI 10.1186/rr79
   Leng Y, 2017, JAMA NEUROL, V74, P1237, DOI 10.1001/jamaneurol.2017.2180
   Liguori C, 2020, SLEEP MED, V69, P86, DOI 10.1016/j.sleep.2020.01.020
   Liu C, 2020, NEUROCHEM INT, V138, P0, DOI 10.1016/j.neuint.2020.104754
   Mayor JS, 2015, BMJ CASE REP, V2015, P0
   McCarter SJ, 2013, SLEEP MED, V14, P237, DOI 10.1016/j.sleep.2012.09.018
   Medeiros CAM, 2007, J NEUROL, V254, P459, DOI 10.1007/s00415-006-0390-x
   Meng LR, 2020, PARKINSONISM RELAT D, V70, P45, DOI 10.1016/j.parkreldis.2019.12.001
   Menza M, 2010, MOVEMENT DISORD, V25, P1708, DOI 10.1002/mds.23168
   Mery V, 2013, SLEEP, V36, P0
   Mery VP, 2017, NEUROLOGY, V88, P1120, DOI 10.1212/WNL.0000000000003738
   Neikrug AB, 2014, SLEEP, V37, P177, DOI 10.5665/sleep.3332
   Ondo WG, 2008, ARCH NEUROL-CHICAGO, V65, P1337, DOI 10.1001/archneur.65.10.1337
   Poryazova R, 2010, EUR NEUROL, V63, P129, DOI 10.1159/000276402
   Postuma RB, 2017, NEUROLOGY, V89, P310, DOI 10.1212/WNL.0000000000004163
   Postuma RB, 2015, MOVEMENT DISORD, V30, P1591, DOI 10.1002/mds.26424
   Pringsheim T, 2014, MOVEMENT DISORD, V29, P1583, DOI 10.1002/mds.25945
   Rasmussen MK, 2018, LANCET NEUROL, V17, P1016, DOI 10.1016/S1474-4422(18)30318-1
   Raza C, 2019, LIFE SCI, V226, P77, DOI 10.1016/j.lfs.2019.03.057
   Rice JE, 2002, MOVEMENT DISORD, V17, P524, DOI 10.1002/mds.10072
   Rodrigues TM, 2016, PARKINSONISM RELAT D, V27, P25, DOI 10.1016/j.parkreldis.2016.03.002
   Ruehland WR, 2009, SLEEP, V32, P150, DOI 10.1093/sleep/32.2.150
   Seppi K, 2019, MOVEMENT DISORD, V34, P180, DOI 10.1002/mds.27602
   Sixel-Döring F, 2014, SLEEP, V37, P431, DOI 10.5665/sleep.3468
   Sohail S, 2017, MOVEMENT DISORD, V32, P1729, DOI 10.1002/mds.27200
   Stocchi F, 1998, J NEUROL, V245, PS15, DOI 10.1007/PL00007731
   Sundaram S, 2019, NEUROSCI BIOBEHAV R, V103, P305, DOI 10.1016/j.neubiorev.2019.05.016
   Suzuki K, 2011, PARKINSONS DIS-US, V2011, P0, DOI 10.4061/2011/219056
   Terzaghi M, 2017, SLEEP MED, V33, P114, DOI 10.1016/j.sleep.2017.01.009
   Thannickal TC, 2007, BRAIN, V130, P1586, DOI 10.1093/brain/awm097
   Tholfsen LK, 2017, NEUROLOGY, V88, P352, DOI 10.1212/WNL.0000000000003540
   Valko PO, 2010, EUR J NEUROL, V17, P1428, DOI 10.1111/j.1468-1331.2010.03063.x
   Videnovic A, 2017, JAMA NEUROL, V74, P411, DOI 10.1001/jamaneurol.2016.5192
   Videnovic A, 2014, JAMA NEUROL, V71, P463, DOI 10.1001/jamaneurol.2013.6239
   Vijayan S, 2020, MOVEMENT DISORD, V35, P379, DOI 10.1002/mds.27932
   VINCKEN W, 1985, B EUR PHYSIOPATH RES, V21, P559
   VINCKEN WG, 1989, CHEST, V96, P210, DOI 10.1378/chest.96.1.210
   Wallace DM, 2020, MOV DISORD CLIN PRAC, V7, P250, DOI 10.1002/mdc3.12899
   Wetter TC, 2000, SLEEP, V23, P361
   Wichniak A, 2017, CURR PSYCHIAT REP, V19, P0, DOI 10.1007/s11920-017-0816-4
   Winkelman JW, 2004, SLEEP, V27, P317, DOI 10.1093/sleep/27.2.317
   Winkelmann J, 2018, MOVEMENT DISORD, V33, P1077, DOI 10.1002/mds.27260
   You S, 2019, J CLIN NEUROL, V15, P321, DOI 10.3988/jcn.2019.15.3.321
   Yousaf T, 2018, J NEUROL SCI, V387, P220, DOI 10.1016/j.jns.2018.02.032
   Zhang LY, 2016, SLEEP MED, V20, P110, DOI 10.1016/j.sleep.2015.12.018
NR 89
TC 23
Z9 25
U1 1
U2 10
PU ELSEVIER
PI AMSTERDAM
PA RADARWEG 29, 1043 NX AMSTERDAM, NETHERLANDS
SN 0012-3692
EI 1931-3543
J9 CHEST
JI Chest
PD FEB 15
PY 2021
VL 159
IS 2
BP 818
EP 827
DI 10.1016/j.chest.2020.09.099
EA FEB 2021
PG 10
WC Critical Care Medicine; Respiratory System
SC General & Internal Medicine; Respiratory System
GA RB9RG
UT WOS:000632441600059
PM 32956712
DA 2024-02-05
ER

PT J
AU Yan, JQ
   Ma, HX
   Liu, AR
   Huang, JR
   Wu, JN
   Yang, JX
AF Yan, Junqiang
   Ma, Hongxia
   Liu, Anran
   Huang, Jiarui
   Wu, Jiannan
   Yang, Jianxue
TI Efficacy and Safety of Rotigotine Transdermal Patch on Neuropsychiatric Symptoms of Parkinson's Disease: An Updated Meta-Analysis and Systematic Review
SO FRONTIERS IN NEUROLOGY
LA English
DT Review
DE rotigotine transdermal patch; Parkinson's disease; neuropsychiatric symptoms; meta-analysis; systematic review
ID placebo-controlled trial; double-blind; nonmotor symptoms; sleep
AB Objective: The effects of rotigotine transdermal patch (RTG) on the neuropsychiatric symptoms of Parkinson's disease (PD) outcomes remain controversial. The aim of this review was to determine the efficacy and safety of RTG on the neuropsychiatric symptoms of PD. Methods: In this systematic review and meta-analysis, PubMed, Cochrane Library, EMBASE, and Web of Science were searched for randomized controlled trials comparing RTG and placebo in PD up to May 10, 2021. We analyzed the data using Review Manager 5.2 software. The quality of evidence was assessed using the Grading of Recommendations Assessment, Development, and Evaluation Approach. In order to avoid false-positive results caused by random error, we use TSA software for trial sequential analysis (TSA). Results: We included 10 studies (1,844 patients). The meta-analysis showed that, compared with placebo, RTG can significantly improve the scores for Apathy Scale (MD = -1.68, 95% confidence interval, CI: -2.74 to -0.62, P = 0.002; moderate certainty), Beck Depression Inventory-II (MD = -1.19, 95% CI: -2.26 to -0.11, P = 0.03; moderate certainty), the Non-Motor Symptoms Scale (MD = -3. 66, 95% CI: -4. 30 to -3.01, P < 0.00001; moderate certainty), the sleep/fatigue domains of the Parkinson's Disease Non-motor Symptom Assessment Scale (MD = -2.03, 95% CI: -3.08 to -0.98, P = 0.0001; moderate certainty), the mood/apathy domains of the Non-motor Symptom Scale (MD = -2.48, 95% CI: -4.07 to -0.89, P = 0.002; high certainty), the eight-item Parkinson's Disease Questionnaire (MD = -4. 93, 95% CI: -6.79 to -3.07, P < 0.00001; moderate certainty), and the 39-item Parkinson's Disease Questionnaire (MD = -3.52, 95% CI: -5.25 to -1.79, P < 0.0001; high certainty). However, there was no statistically significant difference on the Snaith-Hamilton Pleasure Scale (MD = -0.12, 95% CI: -0.58 to 0.34, P = 0.61). Our results showed that RTG exerts a positive effect on sleep. According to the TSA, the results implied that, except for the Beck Depression Inventory-II, conclusive evidence have been obtained in the RTG group. It has been proven in our meta-analysis that rotigotine has good safety and tolerability. Conclusions: RTG can effectively improve the neuropsychiatric symptoms, sleep quality, and quality of life in patients with PD.
C1 [Yan, Junqiang; Wu, Jiannan] Henan Univ Sci & Technol, Affiliated Hosp 1, Key Lab Neuromol Biol, Coll Clin Med, Luoyang, Peoples R China.
   [Yan, Junqiang; Ma, Hongxia; Liu, Anran; Huang, Jiarui] Henan Univ Sci & Technol, Affiliated Hosp 1, Dept Neurol, Coll Clin Med, Luoyang, Peoples R China.
   [Yang, Jianxue] Henan Univ Sci & Technol, Sch Nursing, Affiliated Hosp 1, Luoyang, Peoples R China.
C3 Henan University of Science & Technology; Henan University of Science & Technology; Henan University of Science & Technology
RP Yan, JQ (corresponding author), Henan Univ Sci & Technol, Affiliated Hosp 1, Key Lab Neuromol Biol, Coll Clin Med, Luoyang, Peoples R China.; Yan, JQ (corresponding author), Henan Univ Sci & Technol, Affiliated Hosp 1, Dept Neurol, Coll Clin Med, Luoyang, Peoples R China.; Yang, JX (corresponding author), Henan Univ Sci & Technol, Sch Nursing, Affiliated Hosp 1, Luoyang, Peoples R China.
EM yanjq@haust.edu.cn; 835378697@qq.com
FU Project of Henan Province Science and Technology [202102310216]; Key Projects of Medical Science and Technology in Henan Province [SBGJ202002099]; Medical Science and Technology Research in Henan Province [LHGJ20190560]
CR Antonini A, 2015, EUR J NEUROL, V22, P1402, DOI 10.1111/ene.12757
   Baldwin CM, 2007, CNS DRUGS, V21, P1039, DOI 10.2165/00023210-200721120-00007
   Barone P, 2009, MOVEMENT DISORD, V24, P1641, DOI 10.1002/mds.22643
   Bhidayasiri R, 2017, PARKINSONISM RELAT D, V44, P124, DOI 10.1016/j.parkreldis.2017.08.010
   Castrioto A, 2020, NPJ PARKINSONS DIS, V6, P0, DOI 10.1038/s41531-020-00142-x
   Chaudhuri KR, 2002, J NEUROL NEUROSUR PS, V73, P629, DOI 10.1136/jnnp.73.6.629
   Chaudhuri KR, 2006, LANCET NEUROL, V5, P235, DOI 10.1016/S1474-4422(06)70373-8
   Chung SJ, 2016, EXPERT OPIN PHARMACO, V17, P1453, DOI 10.1080/14656566.2016.1202917
   Corvol JC, 2018, NEUROLOGY, V91, PE189, DOI 10.1212/WNL.0000000000005816
   Fei L, 2019, SLEEP MED, V61, P19, DOI 10.1016/j.sleep.2019.05.002
   Frampton JE, 2019, CNS DRUGS, V33, P707, DOI 10.1007/s40263-019-00646-y
   Giladi N, 2010, J NEURAL TRANSM, V117, P1395, DOI 10.1007/s00702-010-0506-4
   Guyatt G, 2011, J CLIN EPIDEMIOL, V64, P383, DOI 10.1016/j.jclinepi.2010.04.026
   Hauser RA, 2016, BMC NEUROL, V16, P0, DOI 10.1186/s12883-016-0610-7
   Jankovic J, 2007, ARCH NEUROL-CHICAGO, V64, P676, DOI 10.1001/archneur.64.5.676
   Jenner P, 2005, NEUROLOGY, V65, PS3, DOI 10.1212/WNL.65.2_suppl_1.S3
   Mizuno Y, 2014, PARKINSONISM RELAT D, V20, P1388, DOI 10.1016/j.parkreldis.2014.10.005
   Pfeiffer RF, 2005, NEUROLOGY, V65, PS6, DOI 10.1212/WNL.65.2_suppl_1.S6
   Pierantozzi M, 2016, SLEEP MED, V21, P140, DOI 10.1016/j.sleep.2016.01.016
   Poewe W, 2008, EUR J NEUROL, V15, P14, DOI 10.1111/j.1468-1331.2008.02056.x
   Poewe Werner, 2000, CURRENT OPINION IN NEUROLOGY, V13, P423, DOI 10.1097/00019052-200008000-00009
   Poewe WH, 2007, LANCET NEUROL, V6, P513, DOI 10.1016/S1474-4422(07)70108-4
   Rascol O, 2016, J CLIN PHARMACOL, V56, P852, DOI 10.1002/jcph.678
   Sanford M, 2011, CNS DRUGS, V25, P699, DOI 10.2165/11206750-000000000-00000
   Trenkwalder C, 2011, MOVEMENT DISORD, V26, P90, DOI 10.1002/mds.23441
   Voon V, 2017, LANCET NEUROL, V16, P238, DOI 10.1016/S1474-4422(17)30004-2
   Wang HT, 2018, J NEUROL SCI, V393, P31, DOI 10.1016/j.jns.2018.08.003
   Watts RL, 2007, NEUROLOGY, V68, P272, DOI 10.1212/01.wnl.0000252355.79284.22
   Wetterslev J, 2008, J CLIN EPIDEMIOL, V61, P64, DOI 10.1016/j.jclinepi.2007.03.013
   Wetterslev J, 2017, BMC MED RES METHODOL, V17, P0, DOI 10.1186/s12874-017-0315-7
   Zhang ZX, 2016, PARKINSONISM RELAT D, V28, P49, DOI 10.1016/j.parkreldis.2016.04.022
NR 31
TC 2
Z9 3
U1 1
U2 11
PU FRONTIERS MEDIA SA
PI LAUSANNE
PA AVENUE DU TRIBUNAL FEDERAL 34, LAUSANNE, CH-1015, SWITZERLAND
SN 1664-2295
EI 
J9 FRONT NEUROL
JI Front. Neurol.
PD OCT 21
PY 2021
VL 12
IS 
BP 
EP 
DI 10.3389/fneur.2021.722892
PG 15
WC Clinical Neurology; Neurosciences
SC Neurosciences & Neurology
GA WU7IQ
UT WOS:000716715400001
PM 34744967
DA 2024-02-05
ER

PT J
AU Cavalloni, F
   Debove, I
   Lachenmayer, ML
   Krack, P
   Pollo, C
   Schuepbach, WMM
   Bassetti, CLA
   Bargiotas, P
AF Cavalloni, Fabian
   Debove, Ines
   Lachenmayer, M. Lenard
   Krack, Paul
   Pollo, Claudio
   Schuepbach, W. M. Michael
   Bassetti, Claudio L. A.
   Bargiotas, Panagiotis
TI A case series and systematic review of rapid eye movement sleep behavior disorder outcome after deep brain stimulation in Parkinson's disease
SO SLEEP MEDICINE
LA English
DT Review
DE Rapid eye movement sleep without atonia; REM sleep Behavior disorder; Parkinson's disease; Deep brain stimulation; Dream enactment; REM muscle activity
ID bilateral subthalamic stimulation; rem-sleep; nucleus; architecture; diagnosis; quality
AB REM-sleep behavior disorder (RBD) is a parasomnia and a common sleep disorder in Parkinson's disease (PD). While deep brain stimulation (DBS) is an established treatment for advanced PD with beneficial effects on cardinal PD motor symptoms, the data on the impact of DBS on RBD are limited and often controversial. We reviewed published articles that reported on RBD in the context of DBS surgery via systematic PubMed search. We identified 75 studies and included 12 studies, involving a total of 320 subjects, in our review. Results in respect to EMG activity outcome after subthalamic stimulation are inconsistent. We found no study that reported on RBD outcome after pallidal DBS and no DBS study quantified complex behavior during REM sleep. We also added data on RBD outcome after subthalamic (N = 4 patients) or pallidal (N = 3 patients) DBS from patients with PD with RBD, obtained as part of a prospective DBS study in our centre. Our case series showed an increase of complex behavior during REM (CB-REM) after surgery, independent of DBS target. Conversely, we found a trend towards increasing REM sleep without atonia (RSWA) in subthalamic-stimulated patients and a trend towards decreased RSWA in pallidal stimulated patients. We conclude that CB-REM and RSWA might represent two distinct elements in RBD and should be assessed separately, especially in studies that report on RBD outcome after treatment interventions. Further, larger, prospective, controlled studies in different DBS targets, reporting separately on the different RBD modalities, are needed. (C) 2020 Elsevier B.V. All rights reserved.
C1 [Cavalloni, Fabian; Debove, Ines; Lachenmayer, M. Lenard; Krack, Paul; Schuepbach, W. M. Michael; Bassetti, Claudio L. A.; Bargiotas, Panagiotis] Univ Hosp Bern, Dept Neurol, Inselspital, CH-3010 Bern, Switzerland.
   [Pollo, Claudio] Univ Hosp Bern, Dept Neurosurg, Inselspital, CH-3010 Bern, Switzerland.
   [Bargiotas, Panagiotis] Univ Cyprus, Med Sch, Dept Neurol, Nicosia, Cyprus.
C3 University of Bern; University Hospital of Bern; University of Bern; University Hospital of Bern; University of Cyprus
RP Bargiotas, P (corresponding author), Univ Cyprus, Med Sch, Dept Neurol, Nicosia, Cyprus.
EM bargiotas.panagiotis@ucy.ac.cy
CR Amara AW, 2012, PARKINSONISM RELAT D, V18, P63, DOI 10.1016/j.parkreldis.2011.09.001
   [Anonymous], 1987, RECENT DEV PARKINSON, V0, P0
   [Anonymous], 2014, AASM MANUAL SCORING, V0, P0
   Arnulf I, 2000, NEUROLOGY, V55, P1732, DOI 10.1212/WNL.55.11.1732
   Bargiotas P, 2019, J NEUROL NEUROSUR PS, V90, P1310, DOI 10.1136/jnnp-2019-320858
   Bargiotas P, 2017, PLOS ONE, V12, P0, DOI 10.1371/journal.pone.0190027
   Bargiotas P, 2016, CURR OPIN NEUROL, V29, P763, DOI 10.1097/WCO.0000000000000388
   Baumann-Vogel H, 2017, SLEEP, V40, P0, DOI 10.1093/sleep/zsx033
   Cicolin A, 2004, SLEEP MED, V5, P207, DOI 10.1016/j.sleep.2003.10.010
   Deuschl G, 2006, NEW ENGL J MED, V355, P896, DOI 10.1056/NEJMoa060281
   Dulski J, 2019, PARKINSONISM RELAT D, V64, P138, DOI 10.1016/j.parkreldis.2019.04.001
   Eugster L, 2016, PARKINSONISM RELAT D, V32, P12, DOI 10.1016/j.parkreldis.2016.08.006
   Frank MJ, 2007, SCIENCE, V318, P1309, DOI 10.1126/science.1146157
   Frauscher B, 2007, MOVEMENT DISORD, V22, P1464, DOI 10.1002/mds.21561
   Frauscher B, 2012, SLEEP, V35, P835, DOI 10.5665/sleep.1886
   Funkiewiez A, 2004, J NEUROL NEUROSUR PS, V75, P834, DOI 10.1136/jnnp.2002.009803
   HUGHES AJ, 1992, NEUROLOGY, V42, P1142, DOI 10.1212/WNL.42.6.1142
   Iranzo A, 2002, J NEUROL NEUROSUR PS, V72, P661, DOI 10.1136/jnnp.72.5.661
   KIM YE, 2015, J CLIN NEUROSCI, V22, P315, DOI 10.1016/J.J0CN.2014.07.016
   Krack P, 2003, NEW ENGL J MED, V349, P1925, DOI 10.1056/NEJMoa035275
   Krack P, 2001, MOVEMENT DISORD, V16, P867, DOI 10.1002/mds.1174
   Lazarus M, 2012, TRENDS NEUROSCI, V35, P723, DOI 10.1016/j.tins.2012.07.001
   Monaca C, 2004, J NEUROL, V251, P214, DOI 10.1007/s00415-004-0305-7
   Neikrug AB, 2012, SLEEP MED REV, V16, P415, DOI 10.1016/j.smrv.2011.08.004
   Nishida N, 2011, MOVEMENT DISORD, V26, P2418, DOI 10.1002/mds.23862
   Odekerken VJJ, 2013, LANCET NEUROL, V12, P37, DOI 10.1016/S1474-4422(12)70264-8
   Piette T, 2007, J NEUROL SCI, V253, P73, DOI 10.1016/j.jns.2006.11.005
   Sensi M, 2004, PARKINSONISM RELAT D, V10, P247, DOI 10.1016/j.parkreldis.2004.01.007
   Tolleson CM, 2016, NEUROMODULATION, V19, P724, DOI 10.1111/ner.12442
   Tomlinson CL, 2010, MOVEMENT DISORD, V25, P2649, DOI 10.1002/mds.23429
   Zibetti M, 2010, PARKINSONISM RELAT D, V16, P265, DOI 10.1016/j.parkreldis.2010.01.001
NR 31
TC 10
Z9 10
U1 0
U2 3
PU ELSEVIER
PI AMSTERDAM
PA RADARWEG 29, 1043 NX AMSTERDAM, NETHERLANDS
SN 1389-9457
EI 1878-5506
J9 SLEEP MED
JI Sleep Med.
PD JAN 15
PY 2021
VL 77
IS 
BP 170
EP 176
DI 10.1016/j.sleep.2020.11.025
EA JAN 2021
PG 7
WC Clinical Neurology
SC Neurosciences & Neurology
GA QH8WS
UT WOS:000618554500024
PM 33412362
DA 2024-02-05
ER

PT J
AU Rukavina, K
   Batzu, L
   Boogers, A
   Abundes-Corona, A
   Bruno, V
   Chaudhuri, KR
AF Rukavina, Katarina
   Batzu, Lucia
   Boogers, Alexandra
   Abundes-Corona, Arturo
   Bruno, Veronica
   Chaudhuri, K. Ray
TI Non-motor complications in late stage Parkinson's disease: recognition, management and unmet needs
SO EXPERT REVIEW OF NEUROTHERAPEUTICS
LA English
DT Review
DE Parkinson&#8217; s disease; non-motor symptoms; late stage; quality of life; cognition; neuropsychiatric symptoms; dysautonomia; pain
AB Introduction: The burden of non-motor symptoms (NMS) is a major determinant of health-related quality of life in Parkinson's disease (PD), particularly at its late stage. Areas covered: The late stage is usually defined as the period from unstable advanced to the palliative stage, characterized by a combination of emerging treatment-resistant axial motor symptoms (freezing of gait, postural instability, falls and dysphagia), as well as both non-dopaminergic and dopaminergic NMS: cognitive decline, neuropsychiatric symptoms, aspects of dysautonomia, pain and sleep disturbances (insomnia and excessive day-time sleepiness). Here, the authors summarize the current knowledge on NMS dominating the late stage of PD and propose a pragmatic and clinically focused approach for their recognition and treatment. Expert opinion: The NMS progression pattern is complex and remains under-researched. While dopamine-dependent NMS may improve with dopamine replacement therapy, non-dopamine dependent NMS worsen progressively and culminate at the late stages of PD. Furthermore, some PD specific features could interact negatively with other comorbidities, multiple medication use and frailty - the evaluation of these aspects is important in the creation of personalized management plans in the late stage of PD.
C1 [Rukavina, Katarina; Batzu, Lucia; Chaudhuri, K. Ray] Kings Coll London, Inst Psychiat Psychol & Neurosci, Dept Basic & Clin Neurosci, London, England.
   [Rukavina, Katarina; Batzu, Lucia; Chaudhuri, K. Ray] Kings Coll Hosp NHS Fdn Trust, London, England.
   [Rukavina, Katarina; Batzu, Lucia; Chaudhuri, K. Ray] Kings Coll Hosp London, Parkinson Fdn Ctr Excellence, London, England.
   [Boogers, Alexandra] Univ Hosp Leuven, Dept Neurol, Leuven, Uz, Belgium.
   [Abundes-Corona, Arturo] Natl Inst Neurol & Neurosurg, Clin Lab Neurodegenerat Dis, Dept Neurol, Mexico City, DF, Mexico.
   [Abundes-Corona, Arturo] Amer British Cowdray Med Ctr IAP, Neurol Dept, Mexico City, DF, Mexico.
   [Bruno, Veronica] Univ Calgary, Cumming Sch Med, Dept Clin Neurosci, Calgary, AB, Canada.
   [Bruno, Veronica] Univ Calgary, Hotchkiss Brain Inst, Calgary, AB, Canada.
C3 University of London; King's College London; King's College Hospital NHS Foundation Trust; King's College Hospital NHS Foundation Trust; King's College Hospital; KU Leuven; University Hospital Leuven; University of Calgary; University of Calgary
RP Rukavina, K (corresponding author), Kings Coll London, Inst Psychiat Psychol & Neurosci, Dept Basic & Clin Neurosci, Maurice Wohl Clin Neurosci Inst, Cutcombe Rd, London SE5 9RT, England.
EM katarina.rukavina@kcl.ac.uk
FU NIHR BRC
CR Aarsland D, 2009, LANCET NEUROL, V8, P613, DOI 10.1016/S1474-4422(09)70146-2
   Adler CH, 2003, MOVEMENT DISORD, V18, P287, DOI 10.1002/mds.10390
   Allen NE, 2015, J PARKINSON DIS, V5, P229, DOI 10.3233/JPD-140508
   Amara AW, 2017, J NEUROL NEUROSUR PS, V88, P653, DOI 10.1136/jnnp-2016-315023
   [Anonymous], 2005, AM J GASTROENTEROL, V0, P0
   [Anonymous], 2019, NEUROLOGY, V0, P0
   Antonini A, 2020, MOVEMENT DISORD, V35, P905, DOI 10.1002/mds.28104
   Antonini A, 2018, CURR MED RES OPIN, V34, P2063, DOI 10.1080/03007995.2018.1502165
   Arbouw MEL, 2010, NEUROLOGY, V74, P1203, DOI 10.1212/WNL.0b013e3181d8c1b7
   Barichella M, 2016, NEUROLOGY, V87, P1274, DOI 10.1212/WNL.0000000000003127
   Barnes J, 2013, J NEUROPSYCHOL, V7, P326, DOI 10.1111/jnp.12016
   Barone P, 2009, MOVEMENT DISORD, V24, P1641, DOI 10.1002/mds.22643
   Batla A, 2016, CURR TREAT OPTION NE, V18, P0, DOI 10.1007/s11940-016-0427-0
   Bohnen JLB, 2017, J NEURAL TRANSM, V124, P1205, DOI 10.1007/s00702-017-1761-4
   Breen DP, 2013, J NEUROL NEUROSUR PS, V84, P233, DOI 10.1136/jnnp-2012-304097
   Buhidma Y, 2020, NPJ PARKINSONS DIS, V6, P0, DOI 10.1038/s41531-019-0104-6
   Buhmann C, 2020, J PARKINSON DIS, V10, PS37, DOI 10.3233/JPD-202069
   Buhmann C, 2017, J NEUROL, V264, P758, DOI 10.1007/s00415-017-8426-y
   Cai XY, 2013, ALZHEIMERS DEMENT, V9, P377, DOI 10.1016/j.jalz.2012.02.005
   Calleo JS, 2015, J GERIATR PSYCH NEUR, V28, P210, DOI 10.1177/0891988715588831
   Centi J, 2017, NEUROLOGY, V88, P17, DOI 10.1212/WNL.0000000000003452
   Chakravarthy Krishnan V, 2020, BIOELECTRON MED, V6, P18, DOI 10.1186/s42234-020-00055-3
   Chandler SK, 2019, BEHAV NEUROL, V2019, P0, DOI 10.1155/2019/8459579
   Chaudhuri KR, 2020, MOVEMENT DISORD, V35, P116, DOI 10.1002/mds.27862
   Chaudhuri KR, 2015, MOVEMENT DISORD, V30, P1623, DOI 10.1002/mds.26270
   Chaudhuri KR, 2015, PARKINSONISM RELAT D, V21, P287, DOI 10.1016/j.parkreldis.2014.12.031
   Chaudhuri KR, 2013, J NEURAL TRANSM, V120, P1305, DOI 10.1007/s00702-013-0981-5
   Chaudhuri KR, 2006, MOVEMENT DISORD, V21, P916, DOI 10.1002/mds.20844
   Chen JJ, 2018, ANN PHARMACOTHER, V52, P1182, DOI 10.1177/1060028018786954
   Chen ZC, 2020, NEUROBIOL DIS, V134, P0, DOI 10.1016/j.nbd.2019.104700
   Chinnapongse R, 2012, MOVEMENT DISORD, V27, P219, DOI 10.1002/mds.23929
   Cholerton BA, 2013, J PARKINSON DIS, V3, P205, DOI 10.3233/JPD-130189
   Coelho M, 2012, NAT REV NEUROL, V8, P435, DOI 10.1038/nrneurol.2012.126
   Collerton D, 2013, FUTUR NEUROL, V8, P433, DOI 10.2217/FNL.13.19
   Cummings J, 2014, LANCET, V383, P533, DOI 10.1016/S0140-6736(13)62106-6
   da Silva FC, 2018, PLOS ONE, V13, P0, DOI 10.1371/journal.pone.0193113
   Dafsari HS, 2019, MOVEMENT DISORD, V34, P353, DOI 10.1002/mds.27626
   Dafsari HS, 2018, MOVEMENT DISORD, V33, P421, DOI 10.1002/mds.27283
   Devos D, 2007, J NEUROL NEUROSUR PS, V78, P470, DOI 10.1136/jnnp.2006.100016
   Dhawan V, 2006, AGE AGEING, V35, P220, DOI 10.1093/ageing/afj087
   Diederich NJ, 2003, MOVEMENT DISORD, V18, P831, DOI 10.1002/mds.10450
   Dinkelbach L, 2017, NEUROSCI BIOBEHAV R, V75, P407, DOI 10.1016/j.neubiorev.2017.01.021
   Djaldetti R, 2007, CLIN NEUROPHARMACOL, V30, P201, DOI 10.1097/WNF.0B013E3180340319
   Dobkin RD, 2011, AM J PSYCHIAT, V168, P1066, DOI 10.1176/appi.ajp.2011.10111669
   Dowling GA, 2005, SLEEP MED, V6, P459, DOI 10.1016/j.sleep.2005.04.004
   Dubois B, 2012, MOVEMENT DISORD, V27, P1230, DOI 10.1002/mds.25098
   Egevad G, 2014, J PARKINSON DIS, V4, P321, DOI 10.3233/JPD-140379
   Emre M, 2004, NEW ENGL J MED, V351, P2509, DOI 10.1056/NEJMoa041470
   Emre M, 2014, CLIN NEUROPHARMACOL, V37, P9, DOI 10.1097/WNF.0000000000000010
   Emre M, 2010, LANCET NEUROL, V9, P969, DOI 10.1016/S1474-4422(10)70194-0
   Espay AJ, 2016, LANCET NEUROL, V15, P954, DOI 10.1016/S1474-4422(16)30079-5
   Fanciulli A, 2020, NEUROLOGY, V95, PE2854, DOI 10.1212/WNL.0000000000010749
   Fanciulli A, 2016, MOV DISORD CLIN PRAC, V3, P156, DOI 10.1002/mdc3.12270
   Fasano A, 2019, BMC NEUROL, V19, P0, DOI 10.1186/s12883-019-1276-8
   Fasano A, 2015, LANCET NEUROL, V14, P625, DOI 10.1016/S1474-4422(15)00007-1
   Fauser M, 2015, J PARKINSON DIS, V5, P737, DOI 10.3233/JPD-150656
   Ferreira JJ, 2002, NEUROLOGY, V58, P460, DOI 10.1212/WNL.58.3.460
   Friedman JH, 2010, MOVEMENT DISORD, V25, P805, DOI 10.1002/mds.22989
   Garcia-Borreguero D, 2003, SLEEP MED REV, V7, P115, DOI 10.1053/smrv.2002.0229
   Ghosh P, 2020, J PARKINSON DIS, V10, P1817, DOI 10.3233/JPD-202088
   Gibbons CH, 2017, J NEUROL, V264, P1567, DOI 10.1007/s00415-016-8375-x
   Gjerstad MD, 2006, NEUROLOGY, V67, P853, DOI 10.1212/01.wnl.0000233980.25978.9d
   Goldman JG, 2015, MOVEMENT DISORD, V30, P1471, DOI 10.1002/mds.26352
   Gros Priti, 2017, CURR SLEEP MED REP, V3, P222, DOI 10.1007/s40675-017-0079-y
   Gubbiotti M, 2019, THER ADV NEUROL DISO, V12, P0, DOI 10.1177/1756286419843458
   Guerriero F, 2016, DRUG DES DEV THER, V10, P1515, DOI 10.2147/DDDT.S106025
   Hauser RA, 2000, MOVEMENT DISORD, V15, P658, DOI 10.1002/1531-8257(200007)15:4<658::AID-MDS1009>3.0.CO;2-N
   Hely MA, 2008, MOVEMENT DISORD, V23, P837, DOI 10.1002/mds.21956
   Hindle JV, 2016, INT J GERIATR PSYCH, V31, P13, DOI 10.1002/gps.4284
   Högl B, 2010, MOVEMENT DISORD, V25, P2704, DOI 10.1002/mds.23190
   HOEHN MM, 1967, NEUROLOGY, V17, P427, DOI 10.1212/WNL.17.5.427
   Högl B, 2002, SLEEP, V25, P905
   Holloway RG, 2004, ARCH NEUROL-CHICAGO, V61, P1044
   Mendoza-Velásquez JJ, 2019, FRONT NEUROL, V10, P0, DOI 10.3389/fneur.2019.00363
   Kaminska M, 2018, J CLIN SLEEP MED, V14, P819, DOI 10.5664/jcsm.7114
   Kaufmann, 2013, AUTONOMIC DYSFUNCTIO, V0, P79
   Kaufmann H, 2017, CLIN AUTON RES, V27, P39, DOI 10.1007/s10286-017-0437-3
   Kaufmann H, 2014, NEUROLOGY, V83, P328, DOI 10.1212/WNL.0000000000000615
   Kaufmann H, 2012, CLIN AUTON RES, V22, P79, DOI 10.1007/s10286-011-0146-2
   Klingelhoefer L, 2016, EUR J NEUROL, V23, P1275, DOI 10.1111/ene.13015
   Kurtis MM, 2017, NPJ PARKINSONS DIS, V2, P0, DOI 10.1038/npjparkd.2016.24
   Lauzé M, 2016, J PARKINSON DIS, V6, P685, DOI 10.3233/JPD-160790
   Lawrence BJ, 2018, PARKINSONS DIS-US, V2018, P0, DOI 10.1155/2018/4318475
   Leroi I, 2009, MOVEMENT DISORD, V24, P1217, DOI 10.1002/mds.22495
   Leung IHK, 2015, NEUROLOGY, V85, P1843, DOI 10.1212/WNL.0000000000002145
   Lim EW, 2019, J NEUROL, V266, P2605, DOI 10.1007/s00415-018-9100-8
   Litvan I, 2012, MOVEMENT DISORD, V27, P349, DOI 10.1002/mds.24893
   Litvinenko I V, 2008, NEUROSCI BEHAV PHYSIOL, V38, P937, DOI 10.1007/s11055-008-9077-3
   Liu CF, 2018, CHINESE MED J-PEKING, V131, P2976, DOI 10.4103/0366-6999.247210
   Loddo G, 2017, FRONT NEUROL, V8, P0, DOI 10.3389/fneur.2017.00042
   Madan A, 2017, INT J NEUROSCI, V127, P1136, DOI 10.1080/00207454.2017.1327857
   Marras C, 2020, NEUROTHERAPEUTICS, V17, P1366, DOI 10.1007/s13311-020-00894-7
   Marras C, 2016, MOVEMENT DISORD, V31, P1095, DOI 10.1002/mds.26510
   Martínez-Fernández R, 2016, MOVEMENT DISORD, V31, P1080, DOI 10.1002/mds.26731
   Martinez-Martin P, 2020, EUR J NEUROL, V27, P944, DOI 10.1111/ene.14169
   Martinez-Martin P, 2020, MOVEMENT DISORD, V35, P969, DOI 10.1002/mds.28002
   Martinez-Martin P, 2019, MOV DISORD CLIN PRAC, V6, P227, DOI 10.1002/mdc3.12728
   Martinez-Martin P, 2018, EXPERT REV NEUROTHER, V18, P41, DOI 10.1080/14737175.2018.1400383
   Martinez-Martin P, 2015, MOVEMENT DISORD, V30, P510, DOI 10.1002/mds.26067
   Menza M, 2010, MOVEMENT DISORD, V25, P1708, DOI 10.1002/mds.23168
   Merola A, 2016, PARKINSONISM RELAT D, V33, P65, DOI 10.1016/j.parkreldis.2016.09.013
   Mollenhauer B, 2019, MOVEMENT DISORD, V34, P67, DOI 10.1002/mds.27492
   Myers Peter S, 2020, INT J YOGA THERAP, V30, P41, DOI 10.17761/2020-D-18-00028
   Nguy V, 2019, EUR J PAIN, V23, P1329, DOI 10.1002/ejp.1400
   Nousia A, 2020, ARCH CLIN NEUROPSYCH, V35, P434, DOI 10.1093/arclin/acz080
   Okamoto LE, 2016, HYPERTENSION, V68, P418, DOI 10.1161/HYPERTENSIONAHA.116.07199
   Ondo WG, 2012, NEUROLOGY, V78, P1650, DOI 10.1212/WNL.0b013e3182574f28
   Ondo WG, 2005, MOVEMENT DISORD, V20, P958, DOI 10.1002/mds.20474
   Ondo WG, 2008, ARCH NEUROL-CHICAGO, V65, P1337, DOI 10.1001/archneur.65.10.1337
   Orgeta V, 2020, COCHRANE DB SYST REV, V0, P0, DOI DOI 10.1002/14651858.CD011961.pub2
   Palma JA, 2020, CLIN GERIATR MED, V36, P53, DOI 10.1016/j.cger.2019.09.002
   Palma JA, 2018, MOVEMENT DISORD, V33, P372, DOI 10.1002/mds.27344
   Palma JA, 2015, MOVEMENT DISORD, V30, P639, DOI 10.1002/mds.26079
   Paus S, 2003, MOVEMENT DISORD, V18, P659, DOI 10.1002/mds.10417
   Pavy-Le Traon A, 2011, MOVEMENT DISORD, V26, P1985, DOI 10.1002/mds.23742
   Peeraully T, 2012, MOVEMENT DISORD, V27, P1729, DOI 10.1002/mds.25197
   Perez-Lloret S, 2016, MOV DISORD CLIN PRAC, V3, P527, DOI 10.1002/mdc3.12384
   Pierantozzi M, 2016, SLEEP MED, V21, P140, DOI 10.1016/j.sleep.2016.01.016
   Poewe W, 2017, NAT REV DIS PRIMERS, V3, P0, DOI 10.1038/nrdp.2017.13
   Pontone GM, 2019, NPJ PARKINSONS DIS, V5, P0, DOI 10.1038/s41531-019-0102-8
   Postuma RB, 2017, NEUROLOGY, V89, P310, DOI 10.1212/WNL.0000000000004163
   Postuma RB, 2012, NEUROLOGY, V79, P651, DOI 10.1212/WNL.0b013e318263570d
   Putcha D, 2015, NEUROIMAGE-CLIN, V7, P449, DOI 10.1016/j.nicl.2015.01.012
   Rabey JM, 2007, MOVEMENT DISORD, V22, P313, DOI 10.1002/mds.21116
   Rascol O, 2016, J CLIN PHARMACOL, V56, P852, DOI 10.1002/jcph.678
   Reynolds H, 2018, DYSPHAGIA, V33, P809, DOI 10.1007/s00455-018-9906-7
   Rukavin K, 2019, CURR OPIN NEUROL, V32, P579, DOI 10.1097/WCO.0000000000000711
   Sauerbier A, 2016, PARKINSONISM RELAT D, V22, PS41, DOI 10.1016/j.parkreldis.2015.09.027
   Schapira AHV, 2017, NAT REV NEUROSCI, V18, P509, DOI 10.1038/nrn.2017.91
   Schoffer KL, 2007, MOVEMENT DISORD, V22, P1543, DOI 10.1002/mds.21428
   Schrag A, 2020, PARKINSONISM RELAT D, V75, P91, DOI 10.1016/j.parkreldis.2020.05.016
   Schrag A, 2007, MOVEMENT DISORD, V22, P1077, DOI 10.1002/mds.21333
   Seppi K, 2019, MOVEMENT DISORD, V34, P180, DOI 10.1002/mds.27602
   Shotbolt P, 2009, NEUROPSYCH DIS TREAT, V5, P327
   Skogar O, 2016, J MULTIDISCIP HEALTH, V9, P469, DOI 10.2147/JMDH.S105857
   Sridharan K, 2018, J CLIN NEUROSCI, V51, P12, DOI 10.1016/j.jocn.2018.02.011
   Stefani A, 2020, NEUROPSYCHOPHARMACOL, V45, P121, DOI 10.1038/s41386-019-0448-y
   Storch A, 2013, NEUROLOGY, V80, P800, DOI 10.1212/WNL.0b013e318285c0ed
   Stuckenschneider T, 2019, J PARKINSON DIS, V9, P73, DOI 10.3233/JPD-181484
   Sulzer D, 2020, NPJ PARKINSONS DIS, V6, P0, DOI 10.1038/s41531-020-00123-0
   Suzuki K, 2017, J NEUROL SCI, V380, P230, DOI 10.1016/j.jns.2017.07.045
   Tan Y, 2015, FRONT HUM NEUROSCI, V9, P0, DOI 10.3389/fnhum.2015.00467
   Tenison E, 2020, J PARKINSON DIS, V10, PS85, DOI 10.3233/JPD-202105
   Thakur D, 2015, CLIN THER, V37, P212, DOI 10.1016/j.clinthera.2014.12.001
   Thomsen TR, 2008, J NEUROL NEUROSUR PS, V79, P1413, DOI 10.1136/jnnp.2008.153163
   Titova N, 2018, MED J AUSTRALIA, V208, P404, DOI 10.5694/mja17.00993
   Titova N, 2017, J NEURAL TRANSM, V124, P1529, DOI 10.1007/s00702-017-1799-3
   Trenkwalder C, 2015, LANCET NEUROL, V14, P1161, DOI 10.1016/S1474-4422(15)00243-4
   Trenkwalder C, 2011, MOVEMENT DISORD, V26, P90, DOI 10.1002/mds.23441
   Troeung L, 2014, BMC PSYCHIATRY, V14, P0, DOI 10.1186/1471-244X-14-19
   Valkovic P, 2015, PLOS ONE, V10, P0, DOI 10.1371/journal.pone.0136541
   van Wamelen DJ, 2020, DYSPHAGIA, V35, P955, DOI 10.1007/s00455-020-10102-5
   Vaughan CP, 2019, NEUROUROL URODYNAM, V38, P1737, DOI 10.1002/nau.24052
   Videnovic A, 2017, JAMA NEUROL, V74, P411, DOI 10.1001/jamaneurol.2016.5192
   Wang HX, 2002, AM J EPIDEMIOL, V155, P1081, DOI 10.1093/aje/155.12.1081
   Weintraub D, 2010, NEUROLOGY, V75, P448, DOI 10.1212/WNL.0b013e3181ebdd79
   Weintraub D, 2020, NEUROTHERAPEUTICS, V17, P1511, DOI 10.1007/s13311-020-00875-w
   Weintraub D, 2020, ANN CLIN TRANSL NEUR, V7, P449, DOI 10.1002/acn3.51022
   Williams-Gray CH, 2013, J NEUROL NEUROSUR PS, V84, P1258, DOI 10.1136/jnnp-2013-305277
   Xu ZY, 2021, J NEUROL, V268, P312, DOI 10.1007/s00415-020-10140-x
   Yang S, 2012, J GERIATR PSYCH NEUR, V25, P113, DOI 10.1177/0891988712445096
   Yu SW, 2019, FRONT NEUROL, V10, P0, DOI 10.3389/fneur.2019.01114
   Zahodne LB, 2008, DRUG AGING, V25, P665, DOI 10.2165/00002512-200825080-00004
   Zangaglia R, 2007, MOVEMENT DISORD, V22, P1239, DOI 10.1002/mds.21243
   Zella MAS, 2019, NEUROL RES, V41, P87, DOI 10.1080/01616412.2018.1531208
   Zeng BY, 2016, CNS NEUROSCI THER, V22, P333, DOI 10.1111/cns.12507
   Zesiewicz TA, 2003, CNS DRUGS, V17, P593, DOI 10.2165/00023210-200317080-00004
   Zhang Y, 2020, NPJ PARKINSONS DIS, V6, P0, DOI 10.1038/s41531-020-00126-x
   Zuzuarregui JRP, 2020, NEUROTHERAPEUTICS, V17, P1480, DOI 10.1007/s13311-020-00938-y
NR 169
TC 17
Z9 17
U1 0
U2 13
PU TAYLOR & FRANCIS LTD
PI ABINGDON
PA 2-4 PARK SQUARE, MILTON PARK, ABINGDON OR14 4RN, OXON, ENGLAND
SN 1473-7175
EI 1744-8360
J9 EXPERT REV NEUROTHER
JI Expert Rev. Neurother.
PD MAR 4
PY 2021
VL 21
IS 3
BP 335
EP 352
DI 10.1080/14737175.2021.1883428
EA FEB 2021
PG 18
WC Clinical Neurology; Pharmacology & Pharmacy
SC Neurosciences & Neurology; Pharmacology & Pharmacy
GA RF6HO
UT WOS:000618717900001
PM 33522312
DA 2024-02-05
ER

PT J
AU Maggi, G
   Trojano, L
   Barone, P
   Santangelo, G
AF Maggi, Gianpaolo
   Trojano, Luigi
   Barone, Paolo
   Santangelo, Gabriella
TI Sleep Disorders and Cognitive Dysfunctions in Parkinson's Disease: A Meta-Analytic Study
SO NEUROPSYCHOLOGY REVIEW
LA English
DT Review
DE Sleep disorders; Parkinson&apos; s disease; Cognitive dysfunctions; REM behavior disorder; Dementia
ID excessive daytime sleepiness; restless legs syndrome; quality-of-life; behavior-disorder; rem-sleep; clinical-features; nonmotor symptoms; de-novo; motor restlessness; impairment
AB A relationship between sleep disorders and cognitive dysfunctions was reported in Parkinson's Disease (PD), however, some studies did not confirm the link. A meta-analytic study was performed to investigate the relationship between sleep disorders and cognitive dysfunctions, and to clarify the evolution of cognitive status in PD patients with sleep disorders. The systematic literature search was performed up to November 2020 using PubMed, Scopus, and PsycINFO databases. We included studies published in peer-reviewed journals in English providing results about neuropsychological comparison between patients with or without sleep disorders. Meta-analysis on cross-sectional data included 54 studies for REM Sleep Behavior Disorder (RBD), 22 for Excessive Daytime Sleepiness (EDS), 7 for Obstructive Sleep Apnea (OSA), 13 for Restless Legs Syndrome (RLS), and 5 for insomnia, the meta-analysis on longitudinal data included 7 studies. RBD was related to deficits of global cognitive functioning, memory, executive functions, attention/working memory, language, and visuospatial abilities. EDS was associated with deficits of global cognitive functioning and attention and working memory abilities, whereas RLS and OSA were related to global cognitive dysfunction. Moreover, we revealed that PD patients with RBD and those with EDS performed worse than PD patients without sleep disorders at follow-up rather than baseline evaluation. Our results suggest that sleep disorders are associated with cognitive deficits supporting indirectly that these, especially the REM Sleep Behavior Disorder, reflect abnormalities of frontal networks and posterior cortical areas. Sleep disorders in patients with PD seem to also increase the risk for long-term cognitive decline.
C1 [Maggi, Gianpaolo; Trojano, Luigi; Santangelo, Gabriella] Univ Campania Luigi Vanvitelli, Dept Psychol, Caserta, Italy.
   [Barone, Paolo] Univ Salerno, Ctr Neurodegenerat Dis CEMAND, Salerno, Italy.
C3 Universita della Campania Vanvitelli; University of Salerno
RP Santangelo, G (corresponding author), Univ Campania Luigi Vanvitelli, Dept Psychol, Caserta, Italy.
EM gabriella.santangelo@unicampania.it
CR Amara AW, 2017, J NEUROL NEUROSUR PS, V88, P653, DOI 10.1136/jnnp-2016-315023
   Amick MM, 2007, J NEUROL SCI, V252, P13, DOI 10.1016/j.jns.2006.09.020
   Anang JBM, 2014, NEUROLOGY, V83, P1253, DOI 10.1212/WNL.0000000000000842
   Armstrong RA, 2017, INT REV NEUROBIOL, V134, P921, DOI 10.1016/bs.irn.2017.04.007
   Arnaldi D, 2016, PARKINSONISM RELAT D, V29, P47, DOI 10.1016/j.parkreldis.2016.05.031
   Arnaldi D, 2016, SLEEP MED, V17, P134, DOI 10.1016/j.sleep.2015.10.019
   Arnulf I, 2002, NEUROLOGY, V58, P1019, DOI 10.1212/WNL.58.7.1019
   Ayalon L, 2010, AM J RESP CRIT CARE, V182, P413, DOI 10.1164/rccm.200912-1805OC
   Azmin S, 2013, PARKINSONS DIS-US, V2013, P0, DOI 10.1155/2013/535613
   Bargiotas P, 2019, J NEUROL SCI, V399, P194, DOI 10.1016/j.jns.2019.02.028
   Bayram E, 2019, J NEUROL SCI, V399, P22, DOI 10.1016/j.jns.2019.02.013
   Beyer MK, 2007, J NEUROL NEUROSUR PS, V78, P254, DOI 10.1136/jnnp.2006.093849
   Boddy F, 2007, INT J GERIATR PSYCH, V22, P529, DOI 10.1002/gps.1709
   Boeve BF, 2007, BRAIN, V130, P2770, DOI 10.1093/brain/awm056
   Bolitho, 2014, J CLIN NEUROSCI, V21, P2034
   Bombois S, 2010, J NUTR HEALTH AGING, V14, P212, DOI 10.1007/s12603-010-0052-7
   Borenstein M., 2021, INTRODUCTION TO META-ANALYSIS, V0, P0, DOI DOI 10.1002/9780470743386
   Braak H, 2004, CELL TISSUE RES, V318, P121, DOI 10.1007/s00441-004-0956-9
   Braak H, 2003, NEUROBIOL AGING, V24, P197, DOI 10.1016/S0197-4580(02)00065-9
   Cao RH, 2020, FRONT NEUROSCI-SWITZ, V14, P0, DOI 10.3389/fnins.2020.00349
   Cederberg KL, 2020, INT J NEUROSCI, V130, P322, DOI 10.1080/00207454.2019.1681423
   Chahine LM, 2016, PARKINSONISM RELAT D, V27, P102, DOI 10.1016/j.parkreldis.2016.03.006
   Chahine LM, 2017, SLEEP MED REV, V35, P33, DOI 10.1016/j.smrv.2016.08.001
   Chan LG, 2020, J GERIATR PSYCH NEUR, V33, P363, DOI 10.1177/0891988719892326
   Chung SJ, 2017, EUR J NEUROL, V24, P1314, DOI 10.1111/ene.13388
   Cohen J., 1988, STAT POWER ANAL BEHA, V0, P0
   Compta Y, 2009, BRAIN, V132, P3308, DOI 10.1093/brain/awp263
   De Cock VC, 2007, BRAIN, V130, P450, DOI 10.1093/brain/awl363
   De Cock VC, 2010, SLEEP MED, V11, P247, DOI 10.1016/j.sleep.2009.05.008
   DECKER MW, 1991, SYNAPSE, V7, P151, DOI 10.1002/syn.890070209
   Di Fabio N, 2013, EUR NEUROL, V70, P297, DOI 10.1159/000353378
   Erro R, 2012, J NEUROL, V259, P1808, DOI 10.1007/s00415-011-6407-0
   Ferini-Strambi L, 2018, FRONT NEUROL, V9, P0, DOI 10.3389/fneur.2018.00551
   Ferri R, 2014, SLEEP BREATH, V18, P319, DOI 10.1007/s11325-013-0887-3
   FINDLEY LJ, 1986, CHEST, V90, P686, DOI 10.1378/chest.90.5.686
   Folle AD, 2019, PARKINSONISM RELAT D, V62, P105, DOI 10.1016/j.parkreldis.2019.01.018
   Ford AH, 2013, MOVEMENT DISORD, V28, P832, DOI 10.1002/mds.25367
   Fraigne JJ, 2015, FRONT NEUROL, V6, P0, DOI 10.3389/fneur.2015.00123
   Gagnon JF, 2004, NEUROLOGY, V62, P401, DOI 10.1212/01.WNL.0000106460.34682.E9
   Gallea C, 2017, MOVEMENT DISORD, V32, P693, DOI 10.1002/mds.26923
   Ge Jingjie, 2015, J CEREB BLOOD FLOW METAB, V35, P1902, DOI 10.1038/jcbfm.2015.208
   Gjerstad MD, 2008, J NEUROL NEUROSUR PS, V79, P387, DOI 10.1136/jnnp.2007.116830
   Gjerstad MD, 2007, J NEUROL NEUROSUR PS, V78, P476, DOI 10.1136/jnnp.2006.100370
   Gjerstad MD, 2006, NEUROLOGY, V67, P853, DOI 10.1212/01.wnl.0000233980.25978.9d
   Gjerstad MD, 2002, NEUROLOGY, V58, P1544, DOI 10.1212/WNL.58.10.1544
   Goetz CG, 2003, MOVEMENT DISORD, V18, P738, DOI 10.1002/mds.10473
   Gong Y, 2014, SLEEP MED, V15, P647, DOI 10.1016/j.sleep.2013.12.021
   Hermann W, 2020, FRONT NEUROSCI-SWITZ, V14, P0, DOI 10.3389/fnins.2020.00689
   Higgins JPT, 2003, BMJ-BRIT MED J, V327, P557, DOI 10.1136/bmj.327.7414.557
   Hoehn MM., 1967, NEUROLOGY CLEVELAND, V50, P318, DOI 10.1212/WNL.17.5.427
   Hu Y, 2015, NEUROLOGY, V84, P888, DOI 10.1212/WNL.0000000000001308
   Huang J, 2017, PARKINSONS DIS-US, V2017, P0, DOI 10.1155/2017/4267353
   Huang JY, 2018, CHINESE MED J-PEKING, V131, P899, DOI 10.4103/0366-6999.229888
   Huedo-Medina TB, 2006, PSYCHOL METHODS, V11, P193, DOI 10.1037/1082-989X.11.2.193
   Jankovic M, 2015, VOJNOSANIT PREGL, V72, P442, DOI 10.2298/VSP130501006J
   Jozwiak N, 2017, SLEEP, V40, P0, DOI 10.1093/sleep/zsx101
   Junho BT, 2018, J CLIN NEUROL, V14, P530, DOI 10.3988/jcn.2018.14.4.530
   Kamble N, 2019, SLEEP MED, V62, P1, DOI 10.1016/j.sleep.2019.04.001
   Kaminska M, 2018, J CLIN SLEEP MED, V14, P819, DOI 10.5664/jcsm.7114
   Kaminska M, 2015, PARKINSONS DIS-US, V2015, P0, DOI 10.1155/2015/849472
   Kang SY, 2017, J MOV DISORD, V10, P123, DOI 10.14802/jmd.17048
   Kang SH, 2016, J NEUROL SCI, V368, P374, DOI 10.1016/j.jns.2016.07.057
   Kataoka H, 2020, INT J NEUROSCI, V130, P237, DOI 10.1080/00207454.2019.1667796
   Kato S, 2012, J NEUROL, V259, P318, DOI 10.1007/s00415-011-6187-6
   Kerkhof GA, 2010, PROG BRAIN RES, V185, P69, DOI 10.1016/B978-0-444-53702-7.00005-1
   Kim CS, 2016, J MOV DISORD, V9, P114, DOI 10.14802/jmd.15039
   Kim HJ, 2016, J ALZHEIMERS DIS, V52, P1101, DOI 10.3233/JAD-151197
   Kim YE, 2014, PARKINSONISM RELAT D, V20, P1081, DOI 10.1016/j.parkreldis.2014.03.022
   Knudsen K, 2018, LANCET NEUROL, V17, P618, DOI 10.1016/S1474-4422(18)30162-5
   Ko JH, 2013, HUM BRAIN MAPP, V34, P1591, DOI 10.1002/hbm.22006
   Kotagal V, 2012, ANN NEUROL, V71, P560, DOI 10.1002/ana.22691
   Lanza G, 2017, SLEEP MED, V31, P49, DOI 10.1016/j.sleep.2016.05.010
   Latreille V, 2015, NEUROBIOL AGING, V36, P1083, DOI 10.1016/j.neurobiolaging.2014.09.009
   Lavault S, 2010, J NEUROL, V257, P1154, DOI 10.1007/s00415-010-5482-y
   Lebrun C, 2019, J CLIN SLEEP MED, V15, P1217, DOI 10.5664/jcsm.7906
   Leclair-Visonneau L, 2017, NEUROLOGY, V89, P1612, DOI 10.1212/WNL.0000000000004496
   Lee JE, 2010, PARKINSONISM RELAT D, V16, P105, DOI 10.1016/j.parkreldis.2009.08.005
   Lee JE, 2009, MOVEMENT DISORD, V24, P579, DOI 10.1002/mds.22410
   Li D, 2017, J MAGN RESON IMAGING, V46, P697, DOI 10.1002/jmri.25571
   Li Z, 2019, MOL PAIN, V15, P0, DOI 10.1177/1744806919882272
   Lim ASP, 2013, SLEEP, V36, P1027, DOI 10.5665/sleep.2802
   Lim JS, 2016, PARKINSONISM RELAT D, V23, P31, DOI 10.1016/j.parkreldis.2015.11.027
   Litvan I, 2012, MOVEMENT DISORD, V27, P349, DOI 10.1002/mds.24893
   Liu H, 2019, J CLIN NEUROSCI, V59, P254, DOI 10.1016/j.jocn.2018.07.007
   Liu Y, 2017, TRANSL NEURODEGENER, V6, P0, DOI 10.1186/s40035-017-0105-5
   Loddo G, 2017, FRONT NEUROL, V8, P0, DOI 10.3389/fneur.2017.00042
   Mahale RR, 2016, J CLIN NEUROSCI, V28, P43, DOI 10.1016/j.jocn.2015.08.046
   Mahmood Z, 2020, J INT NEUROPSYCH SOC, V26, P894, DOI 10.1017/S1355617720000430
   Mak E, 2014, AM J NEURORADIOL, V35, P2257, DOI 10.3174/ajnr.A4055
   MARTIN RC, 1990, NEUROPSYCHOLOGIA, V28, P823, DOI 10.1016/0028-3932(90)90006-A
   Matsubara T, 2018, J NEUROL SCI, V393, P51, DOI 10.1016/j.jns.2018.08.007
   Matsui H, 2006, SLEEP, V29, P917, DOI 10.1093/sleep/29.7.917
   Menza M, 2010, PSYCHOSOMATICS, V51, P474, DOI 10.1176/appi.psy.51.6.474
   Mery VP, 2017, NEUROLOGY, V88, P1120, DOI 10.1212/WNL.0000000000003738
   Naismith SL, 2011, MOVEMENT DISORD, V26, P1537, DOI 10.1002/mds.23640
   Nardone R, 2013, J NEURAL TRANSM, V120, P413, DOI 10.1007/s00702-012-0888-6
   Neikrug AB, 2013, J CLIN SLEEP MED, V9, P1119, DOI 10.5664/jcsm.3148
   Nobili F, 2010, MOVEMENT DISORD, V25, P35, DOI 10.1002/mds.22899
   Nomura T, 2017, J NEUROL SCI, V382, P58, DOI 10.1016/j.jns.2017.08.3247
   Nomura Takashi, 2016, ENEUROLOGICALSCI, V4, P22, DOI 10.1016/j.ensci.2016.04.004
   Ooi LQR, 2019, FRONT NEUROSCI-SWITZ, V13, P0, DOI 10.3389/fnins.2019.01334
   Pagonabarraga J, 2012, NEUROBIOL DIS, V46, P590, DOI 10.1016/j.nbd.2012.03.029
   Peeraully T, 2012, TRANSL NEURODEGENER, V1, P0, DOI 10.1186/2047-9158-1-6
   Pereira JB, 2019, NPJ PARKINSON DIS, V5, P0, DOI 10.1038/s41531-019-0079-3
   Perez-Lloret S, 2016, NPJ PARKINSONS DIS, V2, P0, DOI 10.1038/npjparkd.2016.1
   Piao YS, 2017, SCI REP-UK, V7, P0, DOI 10.1038/s41598-017-10593-7
   Plomhause L, 2013, SLEEP MED, V14, P1035, DOI 10.1016/j.sleep.2013.04.018
   Postuma RB, 2012, MOVEMENT DISORD, V27, P720, DOI 10.1002/mds.24939
   Pushpanathan ME, 2016, SLEEP MED REV, V26, P21, DOI 10.1016/j.smrv.2015.04.003
   Qu YW, 2019, BEHAV NEUROL, V2019, P0, DOI 10.1155/2019/7470904
   Radziunas A, 2018, BMC NEUROL, V18, P0, DOI 10.1186/s12883-018-1092-6
   Rahayel S, 2019, SLEEP, V42, P0, DOI 10.1093/sleep/zsz062
   Richards KC, 2019, J AM GERIATR SOC, V67, P558, DOI 10.1111/jgs.15758
   Rolinski M, 2014, J NEUROL NEUROSUR PS, V85, P560, DOI 10.1136/jnnp-2013-306104
   Salsone M, 2014, PARKINSONISM RELAT D, V20, P1004, DOI 10.1016/j.parkreldis.2014.06.012
   Schrag A, 2017, LANCET NEUROL, V16, P66, DOI 10.1016/S1474-4422(16)30328-3
   Sforza Emilia, 2012, FRONT NEUROL, V3, P87, DOI 10.3389/fneur.2012.00087
   Shen Y, 2020, SLEEP MED, V67, P237, DOI 10.1016/j.sleep.2019.11.1251
   Shen Y, 2017, PARKINSONISM RELAT D, V44, P66, DOI 10.1016/j.parkreldis.2017.09.003
   Shin HY, 2013, PARKINSONISM RELAT D, V19, P355, DOI 10.1016/j.parkreldis.2012.09.009
   Shpirer I, 2006, MOVEMENT DISORD, V21, P1432, DOI 10.1002/mds.21002
   Siegfried N, 2009, COCHRANE DB SYST REV, V0, P0, DOI DOI 10.1002/14651858.CD003362.pub2
   Simuni T, 2015, MOVEMENT DISORD, V30, P1371, DOI 10.1002/mds.26248
   Sinforiani E, 2006, MOVEMENT DISORD, V21, P462, DOI 10.1002/mds.20719
   Sinforiani E, 2008, MOVEMENT DISORD, V23, P1441, DOI 10.1002/mds.22126
   Sixel-Döring F, 2014, SLEEP, V37, P431, DOI 10.5665/sleep.3468
   Sixel-Döring F, 2011, NEUROLOGY, V77, P1048, DOI 10.1212/WNL.0b013e31822e560e
   Sobreira-Neto MA, 2019, ARQ NEURO-PSIQUIAT, V77, P609, DOI 10.1590/0004-282X20190098
   Sobreira-Neto MA, 2020, J GERIATR PSYCH NEUR, V33, P22, DOI 10.1177/0891988719856687
   Sobreira-Neto MA, 2019, SLEEP BIOL RHYTHMS, V17, P113, DOI 10.1007/s41105-018-0189-z
   Sobreira-Neto MA, 2019, NEUROL RES, V41, P227, DOI 10.1080/01616412.2018.1548746
   Stang A, 2010, EUR J EPIDEMIOL, V25, P603, DOI 10.1007/s10654-010-9491-z
   Stevens S, 2004, SLEEP, V27, P967, DOI 10.1093/sleep/27.5.967
   Suzuki K, 2017, PARKINSONISM RELAT D, V44, P18, DOI 10.1016/j.parkreldis.2017.08.007
   Tholfsen LK, 2015, NEUROLOGY, V85, P162, DOI 10.1212/WNL.0000000000001737
   Tomlinson CL, 2010, MOVEMENT DISORD, V25, P2649, DOI 10.1002/mds.23429
   TROSTER AI, 1995, EPILEPSY RES, V21, P19, DOI 10.1016/0920-1211(95)00002-R
   Trout J, 2020, BRAIN SCI, V10, P0, DOI 10.3390/brainsci10010009
   Verbaan D, 2010, MOVEMENT DISORD, V25, P2142, DOI 10.1002/mds.23241
   Vibha D, 2011, CLIN NEUROL NEUROSUR, V113, P472, DOI 10.1016/j.clineuro.2011.02.007
   Wang XX, 2020, FRONT NEUROSCI-SWITZ, V14, P0, DOI 10.3389/fnins.2020.00029
   Weinstock LB, 2012, SLEEP MED REV, V16, P341, DOI 10.1016/j.smrv.2011.09.003
   Whitehead, 2008, SLEEP QUALITY LIFE C, V0, P175
   Williams-Gray CH, 2009, BRAIN, V132, P2958, DOI 10.1093/brain/awp245
   Wilson H, 2020, PARKINSONISM RELAT D, V77, P163, DOI 10.1016/j.parkreldis.2019.02.027
   Xiang YQ, 2019, FRONT NEUROL, V10, P0, DOI 10.3389/fneur.2019.00121
   Yan YY, 2019, ANN CLIN TRANSL NEUR, V6, P848, DOI 10.1002/acn3.747
   Yoo SW, 2020, NEUROL SCI, V41, P1081, DOI 10.1007/s10072-019-04206-6
   You S, 2019, J CLIN NEUROL, V15, P321, DOI 10.3988/jcn.2019.15.3.321
   Yousaf T, 2018, J NEUROL SCI, V387, P220, DOI 10.1016/j.jns.2018.02.032
   Zhang H, 2016, EUR NEUROL, V76, P154, DOI 10.1159/000449374
   Zhang JR, 2016, CHINESE MED J-PEKING, V129, P379, DOI 10.4103/0366-6999.176077
   Zhang Y, 2020, NPJ PARKINSONS DIS, V6, P0, DOI 10.1038/s41531-020-00126-x
   Zhong G, 2013, PLOS ONE, V8, P0, DOI 10.1371/journal.pone.0072661
   Zhu K, 2016, PARKINSONISM RELAT D, V33, P51, DOI 10.1016/j.parkreldis.2016.09.010
   Zhu KD, 2016, PARKINSONISM RELAT D, V24, P34, DOI 10.1016/j.parkreldis.2016.01.020
   Zhu KD, 2014, PARKINSONISM RELAT D, V20, P980, DOI 10.1016/j.parkreldis.2014.06.006
   2015, 1900, V63, V0, P453
NR 158
TC 26
Z9 27
U1 6
U2 25
PU SPRINGER
PI NEW YORK
PA ONE NEW YORK PLAZA, SUITE 4600, NEW YORK, NY, UNITED STATES
SN 1040-7308
EI 1573-6660
J9 NEUROPSYCHOL REV
JI Neuropsychol. Rev.
PD DEC 15
PY 2021
VL 31
IS 4
BP 643
EP 682
DI 10.1007/s11065-020-09473-1
EA MAR 2021
PG 40
WC Psychology, Clinical; Neurosciences
SC Psychology; Neurosciences & Neurology
GA WX8JJ
UT WOS:000634629500001
PM 33779875
DA 2024-02-05
ER

PT J
AU Liu, M
   Luo, YJ
   Gu, HY
   Wang, YM
   Liu, MH
   Li, K
   Li, J
   Zhuang, S
   Shen, Y
   Jin, H
   Chen, J
   Mao, CJ
   Liu, CF
AF Liu, Ming
   Luo, Ya-Jun
   Gu, Han-Ying
   Wang, Yi-Ming
   Liu, Man-Hua
   Li, Kai
   Li, Jiao
   Zhuang, Sheng
   Shen, Yun
   Jin, Hong
   Chen, Jing
   Mao, Cheng-Jie
   Liu, Chun-Feng
TI Sex and onset-age-related features of excessive daytime sleepiness and night-time sleep in patients with Parkinson's disease
SO BMC NEUROLOGY
LA English
DT Article
DE Parkinson&#8217; s disease; Sex difference; Age at onset; Excessive daytime sleepiness; Nocturnal sleep quality
ID nonmotor symptoms; quality; gender; motor; depression; risk
AB Background The clinical characteristics of Parkinson's disease (PD) differ between men and women, and late- and early-onset patients, including motor symptoms and some nonmotor symptoms, such as cognition, anxiety, and depression. Objective To explore the features of excessive daytime sleepiness (EDS) and night-time sleep quality in PD patients of different sexes and age at onset (AAO). Methods Demographic data and clinical characteristics of 586 PD patients were collected. Epworth Sleepiness Scale (ESS) and Pittsburgh Sleep Quality Index (PSQI) were used to investigate the daytime drowsiness and nocturnal sleep. Multivariate logistic regression analysis was used to explore the risk factors of EDS and poor night-time sleep quality. Results Sleep disorders were common in PD patients. EDS was more prominent in men than in women. There was no significant difference in ESS scores between late-onset PD (LOPD) and early-onset PD. LOPD patients had a higher probability of poor night-time sleep quality. Male sex, disease duration, and depression were risk factors for EDS. In all patients of both sexes and all AAO, depression was a risk factor for poor night-time sleep. Conclusion More attention should be paid to sleep disorders of PD patients, especially male LOPD patients. Depression is a common risk factor for EDS and poor sleep quality in PD patients.
C1 [Liu, Ming; Luo, Ya-Jun; Gu, Han-Ying; Wang, Yi-Ming; Liu, Man-Hua; Li, Kai; Li, Jiao; Zhuang, Sheng; Shen, Yun; Jin, Hong; Chen, Jing; Mao, Cheng-Jie; Liu, Chun-Feng] Soochow Univ, Affiliated Hosp 2, Dept Neurol, Suzhou 215004, Jiangsu, Peoples R China.
   [Liu, Ming; Luo, Ya-Jun; Gu, Han-Ying; Wang, Yi-Ming; Liu, Man-Hua; Li, Kai; Li, Jiao; Zhuang, Sheng; Shen, Yun; Jin, Hong; Chen, Jing; Mao, Cheng-Jie; Liu, Chun-Feng] Soochow Univ, Affiliated Hosp 2, Suzhou Clin Res Ctr Neurol Dis, Suzhou 215004, Jiangsu, Peoples R China.
   [Liu, Chun-Feng] Suqian First Hosp, Dept Neurol, Suqian, Peoples R China.
C3 Soochow University - China; Soochow University - China
RP Mao, CJ (corresponding author), Soochow Univ, Affiliated Hosp 2, Dept Neurol, Suzhou 215004, Jiangsu, Peoples R China.; Mao, CJ (corresponding author), Soochow Univ, Affiliated Hosp 2, Suzhou Clin Res Ctr Neurol Dis, Suzhou 215004, Jiangsu, Peoples R China.
EM drchengjiemao@163.com
FU National Natural Science Foundation of China [81801258]; Priority Academic Program Development of Jiangsu Higher Education Institutions (PAPD); Gusu Health Talents Training Project [GSWS2019041]; Discipline Construction Program of the Second Affiliated Hospital of Soochow University [XKTJ-XK202001, XKTJ-RC202004]; Jiangsu Provincial Key RD Program [BE2018658]; Jiangsu Provincial Medical Key Discipline Project [ZDXKB2016022]; Suzhou Clinical Research Center of Neurological Disease [Szzx201503]
CR Åkerstedt T, 2016, J SLEEP RES, V25, P565, DOI 10.1111/jsr.12407
   Amara AW, 2017, J NEUROL NEUROSUR PS, V88, P653, DOI 10.1136/jnnp-2016-315023
   Bargiotas P, 2019, J NEUROL SCI, V399, P194, DOI 10.1016/j.jns.2019.02.028
   Bjornestad A, 2016, PARKINSONISM RELAT D, V22, P48, DOI 10.1016/j.parkreldis.2015.11.007
   Bohnen NI, 2019, J PARKINSON DIS, V9, P603, DOI 10.3233/JPD-191627
   BUYSSE DJ, 1989, PSYCHIAT RES, V28, P193, DOI 10.1016/0165-1781(89)90047-4
   Chahine LM, 2017, SLEEP MED REV, V35, P33, DOI 10.1016/j.smrv.2016.08.001
   Ferguson LW, 2016, CAN J NEUROL SCI, V43, P113, DOI 10.1017/cjn.2015.244
   Fernandez-Mendoza J, 2015, SLEEP, V38, P351, DOI 10.5665/sleep.4488
   FOLSTEIN MF, 1975, J PSYCHIAT RES, V12, P189, DOI 10.1016/0022-3956(75)90026-6
   French IT, 2016, FRONT AGING NEUROSCI, V8, P0, DOI 10.3389/fnagi.2010.00114
   Gan-Or Z, 2020, J PARKINSON DIS, V10, P301, DOI 10.3233/JPD-191775
   Gelb DJ, 1999, ARCH NEUROL-CHICAGO, V56, P33, DOI 10.1001/archneur.56.1.33
   Georgiev D, 2017, ACTA NEUROL SCAND, V136, P570, DOI 10.1111/ane.12796
   Goetz CG, 2008, MOVEMENT DISORD, V23, P2129, DOI 10.1002/mds.22340
   Goodarzi Z, 2016, NEUROLOGY, V87, P426, DOI 10.1212/WNL.0000000000002898
   Guo XY, 2013, PARKINSONISM RELAT D, V19, P961, DOI 10.1016/j.parkreldis.2013.06.009
   HAMILTON M, 1960, J NEUROL NEUROSUR PS, V23, P56, DOI 10.1136/jnnp.23.1.56
   Högl B, 2010, MOVEMENT DISORD, V25, P2704, DOI 10.1002/mds.23190
   HOEHN MM, 1967, NEUROLOGY, V17, P427, DOI 10.1212/WNL.17.5.427
   Hou YB, 2016, J NEUROL, V263, P1993, DOI 10.1007/s00415-016-8211-3
   Hu T, 2018, CLIN NEUROL NEUROSUR, V175, P124, DOI 10.1016/j.clineuro.2018.11.001
   Iwaki H, 2021, MOVEMENT DISORD, V36, P106, DOI 10.1002/mds.28312
   JOHNS MW, 1991, SLEEP, V14, P540, DOI 10.1093/sleep/14.6.540
   Kelly MJ, 2019, MOVEMENT DISORD, V34, P1174, DOI 10.1002/mds.27783
   Kurtis MM, 2018, FRONT NEUROL, V9, P0, DOI 10.3389/fneur.2018.00369
   Lee YH, 2019, SCI REP-UK, V9, P0, DOI 10.1038/s41598-019-47026-6
   Lubomski M, 2014, J CLIN NEUROSCI, V21, P1503, DOI 10.1016/j.jocn.2013.12.016
   Mahale R, 2015, PARKINSONISM RELAT D, V21, P461, DOI 10.1016/j.parkreldis.2015.02.007
   Mander BA, 2017, NEURON, V94, P19, DOI 10.1016/j.neuron.2017.02.004
   Mariani E, 2018, GENES-BASEL, V9, P0, DOI 10.3390/genes9060275
   Mendonça MD, 2017, J NEURAL TRANSM, V124, P863, DOI 10.1007/s00702-017-1711-1
   Nicoletti A, 2017, PARKINSONISM RELAT D, V35, P69, DOI 10.1016/j.parkreldis.2016.12.008
   Pagano G, 2016, NEUROLOGY, V86, P1400, DOI 10.1212/WNL.0000000000002461
   Phattanarudee S, 2018, EUR NEUROL, V80, P268, DOI 10.1159/000496937
   Picillo M, 2017, J NEUROL, V264, P1583, DOI 10.1007/s00415-016-8384-9
   Picillo M, 2016, PARKINSONISM RELAT D, V27, P89, DOI 10.1016/j.parkreldis.2016.04.001
   Prakash KM, 2016, EUR J NEUROL, V23, P854, DOI 10.1111/ene.12950
   Reekes TH, 2020, NPJ PARKINSONS DIS, V6, P0, DOI 10.1038/s41531-020-0109-1
   Schiess MC, 2000, PARKINSONISM RELAT D, V6, P69, DOI 10.1016/S1353-8020(99)00051-6
   Sieurin J, 2018, MOVEMENT DISORD, V33, P1456, DOI 10.1002/mds.27439
   Stiasny-Kolster K, 2007, MOVEMENT DISORD, V22, P2386, DOI 10.1002/mds.21740
   Suzuki K, 2011, PARKINSONS DIS-US, V2011, P0, DOI 10.4061/2011/219056
   Tholfsen LK, 2015, NEUROLOGY, V85, P162, DOI 10.1212/WNL.0000000000001737
   Wang YQ, 2015, CURR NEUROPHARMACOL, V13, P543, DOI 10.2174/1570159X13666150310002540
   Yao C, 2019, NEUROLOGY, V92, PE475, DOI 10.1212/WNL.0000000000006849
   Yoo SW, 2019, NEUROL SCI, V40, P1151, DOI 10.1007/s10072-019-03785-8
   Yousaf T, 2018, J NEUROL SCI, V387, P220, DOI 10.1016/j.jns.2018.02.032
   Zhu KD, 2016, PARKINSONISM RELAT D, V24, P34, DOI 10.1016/j.parkreldis.2016.01.020
NR 49
TC 6
Z9 8
U1 1
U2 10
PU BMC
PI LONDON
PA CAMPUS, 4 CRINAN ST, LONDON N1 9XW, ENGLAND
SN 
EI 1471-2377
J9 BMC NEUROL
JI BMC Neurol.
PD APR 19
PY 2021
VL 21
IS 1
BP 
EP 
DI 10.1186/s12883-021-02192-x
PG 8
WC Clinical Neurology
SC Neurosciences & Neurology
GA RO7XK
UT WOS:000641254900001
PM 33874914
DA 2024-02-05
ER

PT J
AU Ren, YN
   Suzuki, K
   Hirata, K
   Yang, WP
   Wu, JL
AF Ren, Yanna
   Suzuki, Keisuke
   Hirata, Koichi
   Yang, Weiping
   Wu, Jinglong
TI Changes in efficiencies and interactions of attentional networks in Parkinson's disease with sleep disturbance
SO NEUROSCIENCE RESEARCH
LA English
DT Article
DE Parkinson's disease (PD); Attention; Sleep disturbance; Alerting; Orienting; Executive control
ID selective attention; japanese version; quality index; conflict; gait; impairment; system; locus; onset
AB Attention is composed of three distinct attentional networks: alerting, orienting, and executive control. Previous studies have confirmed that Parkinson's disease (PD) is associated with executive control deficits; however, the interactions among the three attentional networks and the influence of sleep disturbance in PD patients have not been investigated. Herein, the efficiencies for the three attentional networks and their interactions were evaluated using the revised attention network test. The results showed a significantly slower response and lower accuracy in the PD group than in the normal control group and a significantly slower response and lower accuracy in PD patients with sleep disturbance (PDS) than in PD patients without sleep disturbance (PDnS), which indicates a response deficit in PD and worsening in PDS. Additionally, the executive control efficiency was reduced in both PDS and PDnS, and significantly higher alerting efficiency and lower orienting efficiency were found in PDS. Furthermore, largely changed interactions and correlation patterns of attentional networks were found in PDS but not in PDnS. These results suggested that attentional networks were impaired in PD patients, particularly in those affected by sleep disturbances, and that PDS might establish special connections between attentional networks to compensate for cognitive dysfunction. (c) 2021 Elsevier B.V. and Japan Neuroscience Society. All rights reserved.
C1 [Ren, Yanna] Guizhou Univ Tradit Chinese Med, Coll Humanities & Management, Dept Psychol, Guiyang 550025, Peoples R China.
   [Yang, Weiping] Hubei Univ, Fac Educ, Dept Psychol, Wuhan 430062, Peoples R China.
   [Suzuki, Keisuke; Hirata, Koichi] Dokkyo Med Univ, Dept Neurol, Mibu, Tochigi 3210293, Japan.
   [Wu, Jinglong] Okayama Univ, Grad Sch Nat Sci & Technol, Cognit Neurosci Lab, 3-1-1 Tsushima Naka, Okayama 7008530, Japan.
C3 Guizhou University of Traditional Chinese Medicine; Hubei University; Dokkyo Medical University; Okayama University
RP Yang, WP (corresponding author), Hubei Univ, Fac Educ, Dept Psychol, Wuhan 430062, Peoples R China.; Wu, JL (corresponding author), Okayama Univ, Grad Sch Nat Sci & Technol, Cognit Neurosci Lab, 3-1-1 Tsushima Naka, Okayama 7008530, Japan.
EM swywp@163.com; wu@mech.okayama-u.ac.jp
FU National Natural Sci-ence Foundation of China [31800932, 31700973]; Science and Technology Planning Project of Guizhou Province [QianKeHeJiChu-ZK [2021] General 120]; Innovation and Entrepreneurship Project for High-level Overseas Talent of Guizhou Province [(2019) 04]; Humanity and Social Science Youth Foundation of the Ministry of Education of China [18XJC190003]
CR Armstrong RA, 2017, INT REV NEUROBIOL, V134, P921, DOI 10.1016/bs.irn.2017.04.007
   Avidan A, 2013, J NEUROPSYCH CLIN N, V25, P319, DOI 10.1176/appi.neuropsych.12070175
   Barone P, 2011, MOVEMENT DISORD, V26, P2483, DOI 10.1002/mds.23919
   Benzagmout M, 2019, NEURAL REGEN RES, V14, P666, DOI 10.4103/1673-5374.247470
   Buysse D J, 1989, PSYCHIATRY RES, V28, P193
   Cagigas XE, 2007, BRAIN COGNITION, V63, P247, DOI 10.1016/j.bandc.2006.09.002
   Cawley E, 2017, J PSYCHOPHARMACOL, V31, P1225, DOI 10.1177/0269881117711707
   CHANPALAY V, 1989, J COMP NEUROL, V287, P373, DOI 10.1002/cne.902870308
   Curran T, 2001, NEUROPSYCHOLOGIA, V39, P288, DOI 10.1016/S0028-3932(00)00112-3
   Davie CA, 2008, BRIT MED BULL, V86, P109, DOI 10.1093/bmb/ldn013
   Doi Y, 2000, PSYCHIAT RES, V97, P165, DOI 10.1016/S0165-1781(00)00232-8
   Fan J, 2002, J COGNITIVE NEUROSCI, V14, P340, DOI 10.1162/089892902317361886
   Fan J, 2009, BRAIN COGNITION, V70, P209, DOI 10.1016/j.bandc.2009.02.002
   Fearon C, 2015, J PARKINSON DIS, V5, P925, DOI 10.3233/JPD-150655
   FLOWERS KA, 1985, J NEUROL NEUROSUR PS, V48, P517, DOI 10.1136/jnnp.48.6.517
   Hoehn MM, 1998, NEUROLOGY, V50, P318, DOI 10.1212/WNL.50.2.318
   HUGHES AJ, 1992, J NEUROL NEUROSUR PS, V55, P181, DOI 10.1136/jnnp.55.3.181
   Inzelberg R, 2001, J MOTOR BEHAV, V33, P377, DOI 10.1080/00222890109601921
   JOHNS MW, 1991, SLEEP, V14, P540, DOI 10.1093/sleep/14.6.540
   Johnson KA, 2008, J CHILD PSYCHOL PSYC, V49, P1339, DOI 10.1111/j.1469-7610.2008.01936.x
   LAVIE N, 1994, PERCEPT PSYCHOPHYS, V56, P183, DOI 10.3758/BF03213897
   Lehmann M, 2011, CEREB CORTEX, V21, P2122, DOI 10.1093/cercor/bhq287
   Lou JS, 2009, DRUG AGING, V26, P195, DOI 10.2165/00002512-200926030-00002
   Lu H, 2016, DEMENT GERIATR COGN, V41, P93, DOI 10.1159/000441350
   Ondo T.J, 2016, DOPAMINE SLEEP, V0, P115
   Pauletti C, 2017, J NEURAL TRANSM, V124, P335, DOI 10.1007/s00702-016-1637-z
   Pauletti C, 2015, PARKINSONISM RELAT D, V21, P1306, DOI 10.1016/j.parkreldis.2015.08.035
   Petersen SE, 2012, ANNU REV NEUROSCI, V35, P73, DOI 10.1146/annurev-neuro-062111-150525
   POSNER MI, 1990, ANNU REV NEUROSCI, V13, P25, DOI 10.1146/annurev.neuro.13.1.25
   Ren Y., 2017, STUDY AUDIOVISUAL IN, V0, P0
   Ren YN, 2018, PARKINSONS DIS-US, V2018, P0, DOI 10.1155/2018/1648017
   Roca J, 2011, J NEUROSCI METH, V198, P312, DOI 10.1016/j.jneumeth.2011.04.014
   Rueda MR, 2004, NEUROPSYCHOLOGIA, V42, P1029, DOI 10.1016/j.neuropsychologia.2003.12.012
   SHARPE MH, 1990, CORTEX, V26, P239, DOI 10.1016/S0010-9452(13)80353-X
   SHARPE MH, 1990, CORTEX, V26, P515, DOI 10.1016/S0010-9452(13)80301-2
   Suzuki K, 2015, CURR NEUROL NEUROSCI, V15, P0, DOI 10.1007/s11910-015-0525-5
   Suzuki K, 2012, J NEUROL SCI, V318, P76, DOI 10.1016/j.jns.2012.03.022
   Swick TJ, 2012, PARKINSONS DIS-US, V2012, P0, DOI 10.1155/2012/205471
   Takegami M, 2009, SLEEP MED, V10, P556, DOI 10.1016/j.sleep.2008.04.015
   Vandenbossche J, 2012, NEUROSCIENCE, V206, P144, DOI 10.1016/j.neuroscience.2011.12.048
   Vandenbossche J, 2011, NEUROREHAB NEURAL RE, V25, P765, DOI 10.1177/1545968311403493
   VIEREGGE P, 1994, COGNITIVE BRAIN RES, V2, P117, DOI 10.1016/0926-6410(94)90008-6
   Wang B, 2016, FRONT HUM NEUROSCI, V10, P0, DOI 10.3389/fnhurn.2010.00054
   Wang K, 2005, SCHIZOPHR RES, V78, P235, DOI 10.1016/j.schres.2005.01.019
   WILLIAMS TD, 1983, AM J OPTOM PHYS OPT, V60, P888
   Zhou SS, 2012, NEUROSCI LETT, V509, P50, DOI 10.1016/j.neulet.2011.12.049
NR 46
TC 1
Z9 1
U1 2
U2 6
PU ELSEVIER IRELAND LTD
PI CLARE
PA ELSEVIER HOUSE, BROOKVALE PLAZA, EAST PARK SHANNON, CO, CLARE, 00000, IRELAND
SN 0168-0102
EI 1872-8111
J9 NEUROSCI RES
JI Neurosci. Res.
PD SEP 15
PY 2021
VL 170
IS 
BP 236
EP 244
DI 10.1016/j.neures.2021.05.004
EA JUL 2021
PG 9
WC Neurosciences
SC Neurosciences & Neurology
GA TT7HF
UT WOS:000680514900010
PM 33992661
DA 2024-02-05
ER

PT J
AU Zahed, H
   Zuzuarregui, JRP
   Gilron, R
   Denison, T
   Starr, PA
   Little, S
AF Zahed, Hengameh
   Zuzuarregui, Jose Rafael Pantoja
   Gilron, Ro'ee
   Denison, Timothy
   Starr, Philip A.
   Little, Simon
TI The Neurophysiology of Sleep in Parkinson's Disease
SO MOVEMENT DISORDERS
LA English
DT Review
DE sleep; electrophysiology; Parkinson&apos; s disease; deep brain stimulation
ID deep-brain-stimulation; eye-movement sleep; slow-wave sleep; transcranial magnetic stimulation; closed-loop stimulation; quality-of-life; non-rem sleep; behavior disorder; subthalamic nucleus; daytime sleepiness
AB Sleep disturbances are among the most common nonmotor complications of Parkinson's disease (PD), can present in prodromal stages, and progress with advancing disease. In addition to being a symptom of neurodegeneration, sleep disturbances may also contribute to disease progression. Currently, limited options exist to modulate sleep disturbances in PD. Studying the neurophysiological changes that affect sleep in PD at the cortical and subcortical level may yield new insights into mechanisms for reversal of sleep disruption. In this article, we review cortical and subcortical recording studies of sleep in PD with a particular focus on dissecting reported electrophysiological changes. These studies show that slow-wave sleep and rapid eye movement sleep are both notably disrupted in PD. We further explore the impact of these electrophysiological changes and discuss the potential for targeting sleep via stimulation therapy to modify PD-related motor and nonmotor symptoms. (c) 2021 International Parkinson and Movement Disorder Society
C1 [Zahed, Hengameh; Zuzuarregui, Jose Rafael Pantoja; Little, Simon] Univ Calif San Francisco, Dept Neurol, San Francisco, CA USA.
   [Gilron, Ro'ee; Starr, Philip A.] Univ Calif San Francisco, Dept Neurol Surg, San Francisco, CA 94143 USA.
   [Denison, Timothy] Univ Oxford, Inst Biomed Engn, Oxford, England.
   [Denison, Timothy] Univ Oxford, MRC Brain Network Dynam Unit, Oxford, England.
C3 University of California System; University of California San Francisco; University of California System; University of California San Francisco; University of Oxford; University of Oxford
RP Zahed, H (corresponding author), PhD 505 Parnassus Ave,Box 0114,M-798, San Francisco, CA 94143 USA.
EM hengameh.zahed@ucsf.edu
FU Defence Advanced Research Project Agency (DARPA) [HR001118S0041]
CR ACHERMANN P, 1993, BRAIN RES BULL, V31, P97, DOI 10.1016/0361-9230(93)90016-5
   Amara AW, 2020, MOVEMENT DISORD, V35, P947, DOI 10.1002/mds.28009
   Amato N, 2018, ANN NEUROL, V84, P905, DOI 10.1002/ana.25360
   Antczak J, 2011, BIOCYBERN BIOMED ENG, V31, P35, DOI 10.1016/S0208-5216(11)70017-1
   APPS MCP, 1985, J NEUROL NEUROSUR PS, V48, P1240, DOI 10.1136/jnnp.48.12.1240
   Arias P, 2010, SLEEP MED, V11, P759, DOI 10.1016/j.sleep.2010.05.003
   Arnulf I, 2000, NEUROLOGY, V55, P1732, DOI 10.1212/WNL.55.11.1732
   Arnulf I, 2010, ANN NEUROL, V67, P546, DOI 10.1002/ana.21912
   ASERINSKY E, 1955, J APPL PHYSIOL, V8, P1
   ASKENASY JJM, 1990, J NEUROL NEUROSUR PS, V53, P749, DOI 10.1136/jnnp.53.9.749
   Babiloni AH, 2021, SLEEP MED REV, V55, P0, DOI 10.1016/j.smrv.2020.101381
   Barone P, 2009, MOVEMENT DISORD, V24, P1641, DOI 10.1002/mds.22643
   Bartolomei L, 2018, NEUROL SCI, V39, P835, DOI 10.1007/s10072-018-3252-2
   Baumann-Vogel H, 2017, SLEEP, V40, P0, DOI 10.1093/sleep/zsx033
   Beudel M, 2016, PARKINSONISM RELAT D, V22, PS123, DOI 10.1016/j.parkreldis.2015.09.028
   Bhidayasiri R, 2017, J NEUROL SCI, V374, P32, DOI 10.1016/j.jns.2017.01.018
   Boeve BF, 2007, BRAIN, V130, P2770, DOI 10.1093/brain/awm056
   Boeve BF, 2001, MOVEMENT DISORD, V16, P622, DOI 10.1002/mds.1120
   Boeve BF, 2010, ANN NY ACAD SCI, V1184, P15, DOI 10.1111/j.1749-6632.2009.05115.x
   Bohnen NI., 2009, J PARKINSON DIS, V9, P603
   Bove Jordi, 2005, NEURORX, V2, P484, DOI 10.1602/neurorx.2.3.484
   Breen DP, 2014, JAMA NEUROL, V71, P589, DOI 10.1001/jamaneurol.2014.65
   Brittain JS, 2014, EUR J NEUROSCI, V39, P1951, DOI 10.1111/ejn.12574
   Brown P, 2005, CLIN NEUROPHYSIOL, V116, P2510, DOI 10.1016/j.clinph.2005.05.009
   Brunner H, 2002, MOVEMENT DISORD, V17, P928, DOI 10.1002/mds.10242
   Cai GE, 2019, CHINESE MED J-PEKING, V132, P1788, DOI 10.1097/CM9.0000000000000329
   Castillo PR, 2020, MAYO CLIN PROC, V95, P419, DOI 10.1016/j.mayocp.2019.11.020
   Caverzasio S, 2018, NEUROSCI BIOBEHAV R, V86, P21, DOI 10.1016/j.neubiorev.2017.12.009
   Chahine LM, 2017, SLEEP MED REV, V35, P33, DOI 10.1016/j.smrv.2016.08.001
   Chen Y, 2019, IEEE T NEUR SYS REH, V27, P118, DOI 10.1109/TNSRE.2018.2890272
   Choi JH, 2019, PLOS ONE, V14, P0, DOI 10.1371/journal.pone.0221219
   Christensen E, 2019, J SLEEP RES, V28, P0, DOI 10.1111/jsr.12806
   Christensen JAE, 2015, FRONT HUM NEUROSCI, V9, P0, DOI 10.3389/fnhum.2015.00233
   Christensen JAE, 2014, J NEUROSCI METH, V235, P262, DOI 10.1016/j.jneumeth.2014.07.014
   Christensen JAE, 2014, CLIN NEUROPHYSIOL, V125, P512, DOI 10.1016/j.clinph.2013.08.013
   Cicolin A, 2004, SLEEP MED, V5, P207, DOI 10.1016/j.sleep.2003.10.010
   Colrain IM, 2005, SLEEP, V28, P255, DOI 10.1093/sleep/28.2.255
   Comella CL, 1998, NEUROLOGY, V51, P526, DOI 10.1212/WNL.51.2.526
   COMELLA CL, 1993, ANN NEUROL, V34, P710, DOI 10.1002/ana.410340514
   Comella CL, 2007, MOVEMENT DISORD, V22, PS367, DOI 10.1002/mds.21682
   Currie LJ, 1997, NEUROLOGY, V48, P1115, DOI 10.1212/WNL.48.4.1115
   DAmelio M, 2009, NEUROL SCI, V30, P171, DOI 10.1007/s10072-009-0024-z
   Dafsari HS, 2020, J NEUROL, V267, P1830, DOI 10.1007/s00415-020-09743-1
   Daley JT, 2018, CURR TREAT OPTION NE, V20, P0, DOI 10.1007/s11940-018-0534-1
   De Cock VC, 2010, SLEEP MED, V11, P247, DOI 10.1016/j.sleep.2009.05.008
   De Gennaro L, 2003, SLEEP MED REV, V7, P423, DOI 10.1053/smrv.2002.0252
   Diederich NJ, 2013, MOVEMENT DISORD, V28, P1443, DOI 10.1002/mds.25520
   Diederich NJ, 2005, SLEEP MED, V6, P313, DOI 10.1016/j.sleep.2005.03.011
   Diekelmann S, 2010, NAT REV NEUROSCI, V11, P114, DOI 10.1038/nrn2762
   Ehrminger M, 2015, MOVEMENT DISORD, V30, P1839, DOI 10.1002/mds.26412
   González-Naranjo JE, 2019, BEHAV SCI-BASEL, V9, P0, DOI 10.3390/bs9010006
   EMSER W, 1988, J NEUROL, V235, P177, DOI 10.1007/BF00314313
   Feld GB, 2013, SLEEP, V36, P1317, DOI 10.5665/sleep.2954
   Fernández-Mendoza J, 2009, SLEEP, V32, P1117, DOI 10.1093/sleep/32.9.1117
   Follett KA, 2010, NEW ENGL J MED, V362, P2077, DOI 10.1056/NEJMoa0907083
   Forogh B, 2017, NEUROL SCI, V38, P249, DOI 10.1007/s10072-016-2748-x
   Frauscher B, 2019, NEUROBIOL DIS, V127, P545, DOI 10.1016/j.nbd.2019.04.007
   Fu YT, 2018, PAIN PRACT, V18, P29, DOI 10.1111/papr.12578
   Gagnon JF, 2006, LANCET NEUROL, V5, P424, DOI 10.1016/S1474-4422(06)70441-0
   Gagnon JF, 2004, NEUROLOGY, V62, P401, DOI 10.1212/01.WNL.0000106460.34682.E9
   Gais S, 2004, LEARN MEMORY, V11, P679, DOI 10.1101/lm.80504
   Gais S, 2000, NAT NEUROSCI, V3, P1335, DOI 10.1038/81881
   Garcia-Molina G, 2018, J NEURAL ENG, V15, P0, DOI 10.1088/1741-2552/aae18f
   Gilron R., 2020, CHRONIC WIRELESS STR, V0, P0, DOI DOI 10.1101/2020.02.13.948349
   Gjerstad MD, 2007, J NEUROL NEUROSUR PS, V78, P476, DOI 10.1136/jnnp.2006.100370
   Gottselig JM, 2004, NEUROSCIENCE, V127, P557, DOI 10.1016/j.neuroscience.2004.05.053
   Grandas F, 2004, NEUROLOGY, V63, PS8, DOI 10.1212/WNL.63.8_suppl_3.S8
   Hablitz LM, 2019, SCI ADV, V5, P0, DOI 10.1126/sciadv.aav5447
   Hadoush H, 2018, MED SCI MONIT BASIC, V24, P198, DOI 10.12659/MSMBR.911411
   Happe S, 2002, AGE AGEING, V31, P349, DOI 10.1093/ageing/31.5.349
   Happe S, 2004, J NEUROL, V251, P1465, DOI 10.1007/s00415-004-0564-3
   Harding, 2018, AM ACAD SLEEP MED, V2, P0
   Hasegawa H, 2020, SLEEP MED REV, V52, P0, DOI 10.1016/j.smrv.2020.101317
   Hjort N, 2004, MOVEMENT DISORD, V19, P196, DOI 10.1002/mds.10639
   Högl BE, 1998, NEUROLOGY, V50, P1332
   Holth JK, 2019, SCIENCE, V363, P880, DOI 10.1126/science.aav2546
   Holth Jerrah K., 2017, NEUROBIOLOGY OF SLEEP AND CIRCADIAN RHYTHMS, V2, P4, DOI 10.1016/j.nbscr.2016.08.002
   Howell MJ, 2015, JAMA NEUROL, V72, P707, DOI 10.1001/jamaneurol.2014.4563
   Huber R, 2004, NATURE, V430, P78, DOI 10.1038/nature02663
   Imbach LL, 2016, CLIN NEUROPHYSIOL, V127, P1403, DOI 10.1016/j.clinph.2015.08.012
   Iranzo A, 2005, NEUROLOGY, V65, P247, DOI 10.1212/01.wnl.0000168864.97813.e0
   Iranzo A, 2002, J NEUROL NEUROSUR PS, V72, P661, DOI 10.1136/jnnp.72.5.661
   Iranzo A, 2016, SLEEP MED CLIN, V11, P1, DOI 10.1016/j.jsmc.2015.10.011
   Iranzo A, 2011, J NEUROL SCI, V310, P283, DOI 10.1016/j.jns.2011.07.049
   Iranzo A, 2006, LANCET NEUROL, V5, P572, DOI 10.1016/S1474-4422(06)70476-8
   Irwin MR, 2019, LANCET NEUROL, V18, P296, DOI 10.1016/S1474-4422(18)30450-2
   Jin B, 2020, FRONT NEUROL, V11, P0, DOI 10.3389/fneur.2020.00327
   Ju YES, 2014, NAT REV NEUROL, V10, P115, DOI 10.1038/nrneurol.2013.269
   KARNI A, 1994, SCIENCE, V265, P679, DOI 10.1126/science.8036518
   Keir LHM, 2020, J NEUROL, V267, P288, DOI 10.1007/s00415-019-09651-z
   Ketz N, 2018, J NEUROSCI, V38, P7314, DOI 10.1523/JNEUROSCI.0273-18.2018
   Kim WS, 2014, ALZHEIMERS RES THER, V6, P0, DOI 10.1186/s13195-014-0073-2
   Kühn AA, 2009, EXP NEUROL, V215, P380, DOI 10.1016/j.expneurol.2008.11.008
   Kühn AA, 2006, EUR J NEUROSCI, V23, P1956, DOI 10.1111/j.1460-9568.2006.04717.x
   Ladenbauer J, 2017, J NEUROSCI, V37, P7111, DOI 10.1523/JNEUROSCI.0260-17.2017
   Larson PS, 2014, NEUROTHERAPEUTICS, V11, P465, DOI 10.1007/s13311-014-0274-1
   Latreille V, 2016, BRAIN, V139, P1189, DOI 10.1093/brain/aww018
   Latreille V, 2015, NEUROBIOL AGING, V36, P1083, DOI 10.1016/j.neurobiolaging.2014.09.009
   Laureys S, 2002, NEURON, V35, P5, DOI 10.1016/S0896-6273(02)00766-3
   Lazarus M, 2013, CURR OPIN NEUROBIOL, V23, P780, DOI 10.1016/j.conb.2013.02.001
   Lazarus M, 2012, TRENDS NEUROSCI, V35, P723, DOI 10.1016/j.tins.2012.07.001
   LEES AJ, 1988, CLIN NEUROPHARMACOL, V11, P512, DOI 10.1097/00002826-198812000-00004
   Léger D, 2018, SLEEP MED REV, V41, P113, DOI 10.1016/j.smrv.2018.01.008
   Leminen MM, 2017, SLEEP, V40, P0, DOI 10.1093/sleep/zsx003
   Leng Y, 2019, LANCET NEUROL, V18, P307, DOI 10.1016/S1474-4422(18)30461-7
   Lenka A, 2018, ANN MOV DISORD, V1, P8, DOI 10.4103/AOMD.AOMD_16_18
   Lim AS, 2009, ANN NEUROL, V66, P110, DOI 10.1002/ana.21631
   Little S, 2016, J NEUROL NEUROSUR PS, V87, P1388, DOI 10.1136/jnnp-2016-313518
   Little S, 2016, J NEUROL NEUROSUR PS, V87, P717, DOI 10.1136/jnnp-2015-310972
   Little S, 2013, ANN NEUROL, V74, P449, DOI 10.1002/ana.23951
   Liu K, 2019, MED SCI MONITOR, V25, P1046, DOI 10.12659/MSM.913931
   Liu Y, 2020, SLEEP MED, V74, P301, DOI 10.1016/j.sleep.2020.07.042
   Lozano AM., 2009, NAT REV NEUROL, V15, P148
   Lustenberger C, 2016, CURR BIOL, V26, P2127, DOI 10.1016/j.cub.2016.06.044
   Lyons KE, 2006, J NEUROSURG, V104, P502, DOI 10.3171/jns.2006.104.4.502
   Malhotra R. K., 2013, ATLAS SLEEP MED, V0, PP77, DOI 10.1016/B978-1-4557-1267-0.00003-5
   Malhotra RK, 2018, SLEEP MED CLIN, V13, P63, DOI 10.1016/j.jsmc.2017.09.006
   Malkani RG, 2020, SLEEP MED CLIN, V15, P101, DOI 10.1016/j.jsmc.2019.11.002
   Manni R, 2002, NEUROLOGY, V59, P1979, DOI 10.1212/01.WNL.0000038351.32678.4A
   Mantovani S, 2018, J SLEEP RES, V27, P0, DOI 10.1111/jsr.12673
   Maquet P, 2001, SCIENCE, V294, P1048, DOI 10.1126/science.1062856
   Maquet P, 2003, J NEUROSCI, V23, P1432, DOI 10.1523/JNEUROSCI.23-04-01432.2003
   Margis R, 2015, CLIN NEUROPHYSIOL, V126, P951, DOI 10.1016/j.clinph.2014.07.034
   Maria B, 2003, RESP MED, V97, P1151, DOI 10.1016/S0954-6111(03)00188-4
   Marshall L, 2006, NATURE, V444, P610, DOI 10.1038/nature05278
   Mizrahi-Kliger AD, 2020, P NATL ACAD SCI USA, V117, P17359, DOI 10.1073/pnas.2001560117
   Mizrahi-Kliger AD, 2018, P NATL ACAD SCI USA, V115, PE4274, DOI 10.1073/pnas.1720795115
   MOISEEVA NI, 1986, ELECTROEN CLIN NEURO, V63, P431, DOI 10.1016/0013-4694(86)90125-2
   Monaca C, 2004, J NEUROL, V251, P214, DOI 10.1007/s00415-004-0305-7
   MOURET J, 1975, ELECTROEN CLIN NEURO, V38, P653, DOI 10.1016/0013-4694(75)90168-6
   MWL C., 2009, SLEEP, V42, P0
   Nakamura M, 2003, NEUROSCI RES, V45, P419, DOI 10.1016/S0168-0102(03)00007-5
   Navarro-Lobato I, 2019, NEUROBIOL LEARN MEM, V160, P3, DOI 10.1016/j.nlm.2018.03.013
   Nedergaard M, 2020, SCIENCE, V370, P50, DOI 10.1126/science.abb8739
   Neumann WJ, 2017, CLIN NEUROPHYSIOL, V128, P2286, DOI 10.1016/j.clinph.2017.08.028
   Ngo HVV, 2020, CURR BIOL, V30, PR1371, DOI 10.1016/j.cub.2020.09.058
   Ngo HVV, 2015, J NEUROSCI, V35, P6630, DOI 10.1523/JNEUROSCI.3133-14.2015
   Ngo HVV, 2013, NEURON, V78, P545, DOI 10.1016/j.neuron.2013.03.006
   Nishida N, 2011, MOVEMENT DISORD, V26, P2418, DOI 10.1002/mds.23862
   ODowd S, 2017, J PARKINSON DIS, V7, P465, DOI 10.3233/JPD-161062
   Oerlemans WGH, 2002, SLEEP MED, V3, P147, DOI 10.1016/S1389-9457(01)00127-7
   Okun MS, 2010, EXPERT REV NEUROTHER, V10, P1847, DOI 10.1586/ERN.10.156
   Olson EJ, 2000, BRAIN, V123, P331, DOI 10.1093/brain/123.2.331
   Ong JL, 2016, SLEEP MED, V20, P88, DOI 10.1016/j.sleep.2015.10.016
   Pagano G, 2018, NEUROLOGY, V91, PE894, DOI 10.1212/WNL.0000000000006134
   Papalambros NA, 2019, ANN CLIN TRANSL NEUR, V6, P1191, DOI 10.1002/acn3.796
   Papalambros NA, 2017, FRONT HUM NEUROSCI, V11, P0, DOI 10.3389/fnhum.2017.00109
   Parkinson J., 1817, ESSAY SHAKING PALSY, V0, P0
   Peeraully T, 2012, MOVEMENT DISORD, V27, P1729, DOI 10.1002/mds.25197
   Peever J, 2017, CURR BIOL, V27, PR1237, DOI 10.1016/j.cub.2017.10.026
   Poewe W, 2008, EUR J NEUROL, V15, P14, DOI 10.1111/j.1468-1331.2008.02056.x
   Politis M, 2010, MOVEMENT DISORD, V25, P1646, DOI 10.1002/mds.23135
   Porras G, 2012, CSH PERSPECT MED, V2, P0, DOI 10.1101/cshperspect.a009308
   Postuma RB, 2006, NEUROLOGY, V66, P845, DOI 10.1212/01.wnl.0000203648.80727.5b
   Postuma RB, 2019, MOVEMENT DISORD, V34, P665, DOI 10.1002/mds.27670
   Postuma RB, 2012, MOVEMENT DISORD, V27, P720, DOI 10.1002/mds.24939
   Qiu MH, 2016, NEUROSCIENCE, V322, P115, DOI 10.1016/j.neuroscience.2016.02.032
   Ratti PL, 2015, PARKINSONISM RELAT D, V21, P1323, DOI 10.1016/j.parkreldis.2015.09.025
   Ray NJ, 2008, EXP NEUROL, V213, P108, DOI 10.1016/j.expneurol.2008.05.008
   Romigi A, 2008, EUR J NEUROL, V15, PE64, DOI 10.1111/j.1468-1331.2008.02167.x
   Schapira AHV, 2017, NAT REV NEUROSCI, V18, P509, DOI 10.1038/nrn.2017.91
   Schenck CH, 1996, NEUROLOGY, V46, P388, DOI 10.1212/WNL.46.2.388
   Schenck CH, 2003, SLEEP, V26, P0
   Schreiner SJ, 2019, ANN NEUROL, V85, P765, DOI 10.1002/ana.25459
   Schrempf W, 2018, EUR J NEUROL, V25, P672, DOI 10.1111/ene.13567
   Schroeder LA, 2016, SLEEP, V39, P2133, DOI 10.5665/sleep.6312
   Scullin MK, 2012, BRAIN, V135, P2789, DOI 10.1093/brain/aws192
   Selvaraj VK, 2016, J CLIN DIAGN RES, V10, POC9, DOI 10.7860/JCDR/2016/16446.7208
   Sforza E., 1997, SLEEP MED REV, V1, P57, DOI 10.1016/S1087-0792(97)90006-X
   Sharma VD, 2018, FRONT NEUROL, V9, P0, DOI 10.3389/fneur.2018.00697
   Shokri-Kojori E, 2018, P NATL ACAD SCI USA, V115, P4483, DOI 10.1073/pnas.1721694115
   Shpirer I, 2006, MOVEMENT DISORD, V21, P1432, DOI 10.1002/mds.21002
   Simuni T, 2008, ANN NEUROL, V64, PS65, DOI 10.1002/ana.21472
   Sixel-Döring F, 2012, SLEEP MED, V13, P1178, DOI 10.1016/j.sleep.2012.06.009
   Sobreira EST, 2019, PSYCHIAT CLIN NEUROS, V73, P248, DOI 10.1111/pcn.12819
   Starr, 2018, FRONT NEUROSCI-SWITZ, V12, P1
   Stefani A, 2006, EXP BRAIN RES, V168, P277, DOI 10.1007/s00221-005-0175-y
   Steiner LA, 2017, MOVEMENT DISORD, V32, P1183, DOI 10.1002/mds.27068
   Stickgold R, 2000, NAT NEUROSCI, V3, P1237, DOI 10.1038/81756
   Stickgold R, 2005, NATURE, V437, P1272, DOI 10.1038/nature04286
   Stoffers D, 2014, BRAIN, V137, P610, DOI 10.1093/brain/awt329
   Sundaram S, 2019, NEUROSCI BIOBEHAV R, V103, P305, DOI 10.1016/j.neubiorev.2019.05.016
   Tandberg E, 1998, MOVEMENT DISORD, V13, P895, DOI 10.1002/mds.870130606
   Tanigaki WK, 2020, J HUNTINGTONS DIS, V9, P345, DOI 10.3233/JHD-200434
   Tekriwal A, 2017, J NEUROL NEUROSUR PS, V88, P445, DOI 10.1136/jnnp-2016-314471
   Terpening Z, 2013, J SLEEP RES, V22, P398, DOI 10.1111/jsr.12028
   Thompson JA, 2018, J NEUROL NEUROSUR PS, V89, P95, DOI 10.1136/jnnp-2017-316115
   Tononi G, 2014, NEURON, V81, P12, DOI 10.1016/j.neuron.2013.12.025
   Urbain N, 2000, EUR J NEUROSCI, V12, P3361, DOI 10.1046/j.1460-9568.2000.00199.x
   Urrestarazu E, 2009, MOVEMENT DISORD, V24, P254, DOI 10.1002/mds.22351
   van Dijk KD, 2009, MOVEMENT DISORD, V24, P878, DOI 10.1002/mds.22462
   Velisar A, 2019, BRAIN STIMUL, V12, P868, DOI 10.1016/j.brs.2019.02.020
   Vendette M, 2007, NEUROLOGY, V69, P1843, DOI 10.1212/01.wnl.0000278114.14096.74
   Wailke S, 2011, EUR J NEUROL, V18, P590, DOI 10.1111/j.1468-1331.2010.03213.x
   Walker MP, 2004, NEURON, V44, P121, DOI 10.1016/j.neuron.2004.08.031
   Walker MP, 2002, NEURON, V35, P205, DOI 10.1016/S0896-6273(02)00746-8
   Walsh JK, 2008, SLEEP, V31, P659, DOI 10.1093/sleep/31.5.659
   Walsh JK, 2006, SLEEP MED, V7, P155, DOI 10.1016/j.sleep.2005.05.004
   Wang CN, 2020, NEUROPSYCHOPHARMACOL, V45, P104, DOI 10.1038/s41386-019-0478-5
   Wang G, 2011, TRENDS NEUROSCI, V34, P452, DOI 10.1016/j.tins.2011.07.005
   Weaver FM, 2009, JAMA-J AM MED ASSOC, V301, P63, DOI 10.1001/jama.2008.929
   Weber F, 2016, NATURE, V538, P51, DOI 10.1038/nature19773
   Westerberg CE, 2015, NEUROBIOL AGING, V36, P2577, DOI 10.1016/j.neurobiolaging.2015.05.014
   Wetter TC, 2001, MOVEMENT DISORD, V16, P928, DOI 10.1002/mds.1163
   Wilckensl KA, 2018, TRENDS NEUROSCI, V41, P470, DOI 10.1016/j.tins.2018.03.003
   Xie LL, 2013, SCIENCE, V342, P373, DOI 10.1126/science.1241224
   Yong MH, 2011, PLOS ONE, V6, P0, DOI 10.1371/journal.pone.0022511
   Zhang Y, 2020, SLEEP MED REV, V51, P0, DOI 10.1016/j.smrv.2020.101281
   Zhang Y, 2019, SLEEP, V42, P0, DOI 10.1093/sleep/zsz154
   Zhang YJ, 2019, YALE J BIOL MED, V92, P62
   Zhu J, 2020, FRONT NEUROL, V11, P0, DOI 10.3389/fneur.2020.00292
   Zuzuárregui JRP, 2020, J PARKINSON DIS, V10, P393, DOI 10.3233/JPD-191862
NR 212
TC 26
Z9 27
U1 5
U2 30
PU WILEY
PI HOBOKEN
PA 111 RIVER ST, HOBOKEN 07030-5774, NJ USA
SN 0885-3185
EI 1531-8257
J9 MOVEMENT DISORD
JI Mov. Disord.
PD JUL 15
PY 2021
VL 36
IS 7
BP 1526
EP 1542
DI 10.1002/mds.28562
EA APR 2021
PG 17
WC Clinical Neurology
SC Neurosciences & Neurology
GA TP4YS
UT WOS:000637470400001
PM 33826171
DA 2024-02-05
ER

PT J
AU Tang, XH
   Yu, LJ
   Yang, JY
   Guo, WJ
   Liu, Y
   Xu, YL
   Wang, XJ
AF Tang, Xiaohui
   Yu, Lijia
   Yang, Jingyun
   Guo, Wenjing
   Liu, Ying
   Xu, Yaling
   Wang, Xijin
TI Association of sleep disturbance and freezing of gait in Parkinson disease: prevention/delay implications
SO JOURNAL OF CLINICAL SLEEP MEDICINE
LA English
DT Article
DE Parkinson disease; sleep disturbance; freezing of gait; levodopa; risk indicator
ID quality-of-life; dysfunction; disorder; fluctuations; physiology; cognition; levodopa; behavior; scale
AB Study Objectives: Freezing of gait (FOG) severely impairs life quality of Parkinson disease (PD) patients. The relationship between sleep disturbance and FOG in PD remains unclear, so in this study, we aimed to investigate that relationship. Methods: First, we assessed clinical characteristics of freezers and nonfreezers among PD patients. Next, we assessed clinical characteristics of PD patients with different PDSS1 scores (score on first item of Parkinson's Disease Sleep Scale). Finally, we prospectively followed a cohort of nonfreezers from a baseline clinical visit and to a maximum of 18 months and performed a Cox regression analysis to further investigate the relationship between PDSS1 score and FOG in PD. Results: A total of 163 participants with PD were included in the baseline analysis. The freezers had significantly worse sleep compared with the nonfreezers. The proportion of freezers in the patients with low PDSS1 score (PDSS1 <6) was significantly higher than that in the patients with high PDSS1 score (PDSS1 >= 6). A total of 52 nonfreezers were prospectively followed. During a maximum 18-month follow-up, FOG incidence (73%) in the PDSS1 < 6 group was significantly higher than that (24%) in the PDSS1 >= 6 group (P = .008). Low PDSS1 score (hazard ratio = 4.23, 95% CI 1.64-10.92, P = .003) and high levodopa equivalent daily dose (hazard ratio = 4.18, 95% CI 1.62-10.75, P = .003) were significantly associated with an increased hazard of FOG. Conclusions: Our study indicated that low PDSS1 score may be a risk indicatorfor the development of FOG and provided important insights into potential targets for the prevention/delay of FOG in PD.
C1 [Tang, Xiaohui; Yu, Lijia; Guo, Wenjing; Liu, Ying; Xu, Yaling; Wang, Xijin] Shanghai Jiao Tong Univ, Dept Neurol, Sch Med, Xinhua Hosp, 1665 Kongjiang Rd, Shanghai 200092, Peoples R China.
   [Yang, Jingyun] Rush Univ, Rush Alzheimers Dis Ctr, Med Ctr, Chicago, IL USA.
   [Yang, Jingyun] Rush Univ, Dept Neurol Sci, Med Ctr, Chicago, IL USA.
C3 Shanghai Jiao Tong University; Rush University; Rush University
RP Wang, XJ (corresponding author), Shanghai Jiao Tong Univ, Dept Neurol, Sch Med, Xinhua Hosp, 1665 Kongjiang Rd, Shanghai 200092, Peoples R China.
EM wangxijin@xinhuamed.com.cn
FU National Natural Science Foundation of China [81671273, 81171204, 30772280, 81400925, 81471148, 81771211, 81703852]; Project of Shanghai Municipal Education Commission of China [14YZ046]; Project of Shanghai Municipal Health and Family Planning Commission of China [20134049]; Project of Shanghai Jiao Tong University of China [YG2013MS22]; Project of National Eastern Tech-transfer Center [201713972877]; Projects of Shanghai Committee of Science and Technology [17401901000]; National Key R&D Program of China [2017YFC1310300]; SHSMU-ION Research Center for Brain Disorders [2015NKX007]; US National Institutes of Health [RF1AG015819, RF1AG052476, R01AG054058, U01AG046152]
CR Abbott RD, 2005, NEUROLOGY, V65, P1442, DOI 10.1212/01.wnl.0000183056.89590.0d
   Banks SJ, 2019, GAIT POSTURE, V68, P311, DOI 10.1016/j.gaitpost.2018.12.009
   Barrett MJ, 2018, NEUROLOGY, V90, PE1618, DOI 10.1212/WNL.0000000000005421
   Barthel C, 2016, J PARKINSON DIS, V6, P667, DOI 10.3233/JPD-160927
   Breen DP, 2014, JAMA NEUROL, V71, P589, DOI 10.1001/jamaneurol.2014.65
   Carden KA, 2020, J CLIN SLEEP MED, V16, P1, DOI 10.5664/jcsm.8156
   Chaudhuri KR, 2002, J NEUROL NEUROSUR PS, V73, P629, DOI 10.1136/jnnp.73.6.629
   Ciric J, 2018, BEHAV BRAIN RES, V339, P79, DOI 10.1016/j.bbr.2017.11.021
   Figorilli M, 2020, SLEEP MED, V68, P190, DOI 10.1016/j.sleep.2019.12.013
   Forsaa EB, 2015, PARKINSONISM RELAT D, V21, P254, DOI 10.1016/j.parkreldis.2014.12.020
   Gallea C, 2017, MOVEMENT DISORD, V32, P693, DOI 10.1002/mds.26923
   Gan-Or Z, 2018, SLEEP MED REV, V41, P101, DOI 10.1016/j.smrv.2018.01.006
   Garcia-Rill E, 2015, J NEURAL TRANSM, V122, P225, DOI 10.1007/s00702-014-1243-x
   GIBB WRG, 1988, J NEUROL NEUROSUR PS, V51, P745, DOI 10.1136/jnnp.51.6.745
   Hall JM, 2015, J PARKINSON DIS, V5, P881, DOI 10.3233/JPD-150581
   Heckman CJ, 2009, CLIN NEUROPHYSIOL, V120, P2040, DOI 10.1016/j.clinph.2009.08.009
   Herzog ED, 2017, CSH PERSPECT BIOL, V9, P0, DOI 10.1101/cshperspect.a027706
   Högl B, 2010, MOVEMENT DISORD, V25, P2704, DOI 10.1002/mds.23190
   Holth JK, 2019, SCIENCE, V363, P880, DOI 10.1126/science.aav2546
   Huffmaster SLA, 2020, J PARKINSON DIS, V10, P233, DOI 10.3233/JPD-191649
   Kaminska M, 2018, J CLIN SLEEP MED, V14, P819, DOI 10.5664/jcsm.7114
   Kim R, 2019, NEUROLOGY, V92, PE40, DOI 10.1212/WNL.0000000000006692
   Lauretti E, 2017, MOL PSYCHIATR, V22, P280, DOI 10.1038/mp.2016.47
   Lebrun C, 2019, J CLIN SLEEP MED, V15, P1217, DOI 10.5664/jcsm.7906
   Leng Y, 2019, LANCET NEUROL, V18, P307, DOI 10.1016/S1474-4422(18)30461-7
   Liu J, 2019, NEUROPATH APPL NEURO, V45, P230, DOI 10.1111/nan.12495
   Macht M, 2007, MOVEMENT DISORD, V22, P953, DOI 10.1002/mds.21458
   Mancini M, 2019, MOVEMENT DISORD, V34, P783, DOI 10.1002/mds.27709
   Martens KAE, 2018, MOVEMENT DISORD, V33, P1174, DOI 10.1002/mds.27417
   Mestre TA, 2016, MOVEMENT DISORD, V31, P1570, DOI 10.1002/mds.26710
   Mollayeva T, 2016, SLEEP MED REV, V25, P52, DOI 10.1016/j.smrv.2015.01.009
   Nieuwboer A, 2009, GAIT POSTURE, V30, P459, DOI 10.1016/j.gaitpost.2009.07.108
   Nonnekes J, 2015, LANCET NEUROL, V14, P768, DOI 10.1016/S1474-4422(15)00041-1
   Nutt JG, 2011, LANCET NEUROL, V10, P734, DOI 10.1016/S1474-4422(11)70143-0
   Olanow CW, 2013, MOVEMENT DISORD, V28, P1064, DOI 10.1002/mds.25364
   Ortelli P, 2019, FRONT NEUROSCI-SWITZ, V13, P0, DOI 10.3389/fnins.2019.01302
   Ou RW, 2018, BRAIN BEHAV, V8, P0, DOI 10.1002/brb3.931
   Perez-Lloret S, 2014, JAMA NEUROL, V71, P884, DOI 10.1001/jamaneurol.2014.753
   Rascol O, 2005, LANCET, V365, P947, DOI 10.1016/S0140-6736(05)71083-7
   Rochester L, 2017, NEUROLOGY, V88, P1501, DOI 10.1212/WNL.0000000000003840
   Schlenstedt C, 2018, FRONT AGING NEUROSCI, V10, P0, DOI 10.3389/fnagi.2018.00036
   Schreiner SJ, 2019, ANN NEUROL, V85, P765, DOI 10.1002/ana.25459
   Snijders AH, 2016, ANN NEUROL, V80, P644, DOI 10.1002/ana.24778
   Stebbins GT, 2013, MOVEMENT DISORD, V28, P668, DOI 10.1002/mds.25383
   Stewart J, 2018, EXP BRAIN RES, V236, P655, DOI 10.1007/s00221-017-5163-5
   Telarovic S, 2015, ACTA NEUROL BELG, V115, P615, DOI 10.1007/s13760-015-0478-0
   Tholfsen LK, 2015, NEUROLOGY, V85, P162, DOI 10.1212/WNL.0000000000001737
   Whitfield WH, 2020, J CLIN SLEEP MED, V16, P385, DOI 10.5664/jcsm.8212
   Zhang HB, 2016, MEDICINE, V95, P0, DOI 10.1097/MD.0000000000004056
   Zhang J H, 2016, ZHONGHUA YI XUE ZA ZHI, V96, P3294, DOI 10.3760/cma.j.issn.0376-2491.2016.41.004
NR 50
TC 7
Z9 7
U1 5
U2 13
PU AMER ACAD SLEEP MEDICINE
PI DARIEN
PA 2510 N FRONTAGE RD, DARIEN, IL 60561 USA
SN 1550-9389
EI 1550-9397
J9 J CLIN SLEEP MED
JI J. Clin. Sleep Med.
PD APR 1
PY 2021
VL 17
IS 4
BP 779
EP 789
DI 10.5664/jcsm.9022
PG 11
WC Clinical Neurology
SC Neurosciences & Neurology
GA SQ4LY
UT WOS:000660330900021
PM 33231167
DA 2024-02-05
ER

PT J
AU Mo, MS
   Tang, YT
   Wei, LJ
   Qiu, JW
   Peng, GY
   Lin, YW
   Zhou, MM
   Dai, W
   Zhang, ZL
   Chen, X
   Liu, HQ
   Ding, LY
   Ye, PH
   Wu, YJ
   Zhu, XQ
   Wu, ZH
   Guo, WY
   Xu, PY
AF Mo, Mingshu
   Tang, Yuting
   Wei, Lijian
   Qiu, Jiewen
   Peng, Guoyou
   Lin, Yuwan
   Zhou, Miaomiao
   Dai, Wei
   Zhang, Zhiling
   Chen, Xiang
   Liu, Hanqun
   Ding, Liuyan
   Ye, Panghai
   Wu, Yijuan
   Zhu, Xiaoqin
   Wu, Zhuohua
   Guo, Wenyuan
   Xu, Pingyi
TI Soluble Triggering Receptor Expressed on Myeloid Cells 2 From Cerebrospinal Fluid in Sleep Disorders Related to Parkinson's Disease
SO FRONTIERS IN AGING NEUROSCIENCE
LA English
DT Article
DE Parkinson's disease; TREM2 (triggering receptor expressed on myeloid cells); biomarker; sleep disorder (SD); cerebrospinal fluid (CSF)
ID amyloid-beta; attenuates neuroinflammation; inflammatory responses; behavior disorder; nonmotor symptoms; trem2; microglia; neurodegeneration; biomarkers; protects
AB Background: Triggering receptor expressed on myeloid cells 2 (TREM2) is a microglial receptor exclusively expressed in the central nervous system (CNS). It contributes to abnormal protein aggregation in neurodegenerative disorders, but its role in Parkinson's disease (PD) is still unclear. Methods: In this case-control study, we measured the concentration of the soluble fragment of TREM2 (sTREM2) in PD patients, evaluated their sleep conditions by the PD sleep scale (PDSS), and analyzed the relationship between sTREM2 and PD symptoms. Results: We recruited 80 sporadic PD patients and 65 healthy controls without disease-related variants in TREM2. The concentration of sTREM2 in the CSF was significantly higher in PD patients than in healthy controls (p < 0.01). In the PD group, the concentration of sTREM2 had a positive correlation with alpha-syn in the CSF (Pearson r = 0.248, p = 0.027). Receiver operating characteristic curve (ROC) analyses showed that sTREM2 in the CSF had a significant diagnostic value for PD (AUC, 0.791; 95% CI, 0.711-0.871, p < 0.05). The subgroup analysis showed that PD patients with sleep disorders had a significantly higher concentration of sTREM2 in their CSF (p < 0.01). The concentration of sTREM2 in the CSF had a negative correlation with the PDSS score in PD patients (Pearson r = -0.555, p < 0.01). The ROC analyses showed that sTREM2 in the CSF had a significant diagnostic value for sleep disorders in PD (AUC, 0.733; 95% CI, 0.619-0.846, p < 0.05). Conclusion: Our findings suggest that CSF sTREM2 may be a potential biomarker for PD and it could help predict sleep disorders in PD patients, but multicenter prospective studies with more participants are still needed to confirm its diagnostic value in future.
C1 [Mo, Mingshu; Tang, Yuting; Wei, Lijian; Qiu, Jiewen; Peng, Guoyou; Lin, Yuwan; Zhou, Miaomiao; Dai, Wei; Zhang, Zhiling; Chen, Xiang; Liu, Hanqun; Ding, Liuyan; Ye, Panghai; Wu, Yijuan; Wu, Zhuohua; Guo, Wenyuan; Xu, Pingyi] Guangzhou Med Univ, Dept Neurol, Affiliated Hosp 1, Guangzhou, Peoples R China.
   [Zhu, Xiaoqin] Guangzhou Med Univ, Sch Basic Med Sci, Dept Physiol, Guangzhou, Peoples R China.
C3 Guangzhou Medical University; Guangzhou Medical University
RP Mo, MS; Xu, PY (corresponding author), Guangzhou Med Univ, Dept Neurol, Affiliated Hosp 1, Guangzhou, Peoples R China.
EM momingshu123@163.com; pyx123@163.com
FU National Key R&D Program of China [2016YFC1306601, 2017YFC1306002]; National Natural Science Foundation of China [81701254, 82171240, 81870856, 81870992, 82071416]; General Project of Basic and Applied Basic Research of Guangzhou Bureau of Science and Technology [2060206]; Yang-cheng Scholar Project of Guangzhou Municipal Bureau of Education [202032790]; General Project of Natural Science Foundation of Guangdong Province [2021A1515011043]; Guangdong 999 Brain Hospital
CR Alexandre C, 2006, J NEUROSCI, V26, P5554, DOI 10.1523/JNEUROSCI.5156-05.2006
   Barasa A, 2021, FRONT NEUROL, V12, P0, DOI 10.3389/fneur.2021.651157
   Bekris LM, 2018, J NEUROIMMUNOL, V319, P19, DOI 10.1016/j.jneuroim.2018.03.003
   Belsare K, 2020, FASEB J, V34, P0, DOI 10.1096/fasebj.2020.34.s1.01844
   Block ML, 2005, PROG NEUROBIOL, V76, P77, DOI 10.1016/j.pneurobio.2005.06.004
   Boespflug EL, 2018, BIOL PSYCHIAT, V83, P328, DOI 10.1016/j.biopsych.2017.11.031
   Brendel M, 2017, FRONT AGING NEUROSCI, V9, P0, DOI 10.3389/fnagi.2017.00008
   Chaudhuri KR, 2006, LANCET NEUROL, V5, P235, DOI 10.1016/S1474-4422(06)70373-8
   Chen-Plotkin AS, 2018, SCI TRANSL MED, V10, P0, DOI 10.1126/scitranslmed.aam6003
   Colonna M, 2017, ANNU REV IMMUNOL, V35, P441, DOI 10.1146/annurev-immunol-051116-052358
   Cong C, 2021, J ALZHEIMERS DIS, V80, P447, DOI 10.3233/JAD-201548
   Dempsey L.A., 2015, NAT IMMUNOL, V16, P447, DOI 10.1038/NI.3166
   Doppler K, 2017, ACTA NEUROPATHOL, V133, P535, DOI 10.1007/s00401-017-1684-z
   Filippini A, 2019, CELL MOL NEUROBIOL, V39, P161, DOI 10.1007/s10571-019-00649-9
   Fonken LK, 2015, BRAIN BEHAV IMMUN, V45, P171, DOI 10.1016/j.bbi.2014.11.009
   Garrido A, 2020, MOVEMENT DISORD, V35, P1072, DOI 10.1002/mds.28019
   Gu H, 2021, FRONT CELL NEUROSCI, V15, P0, DOI 10.3389/fncel.2021.656426
   Guo WY, 2019, J NEUROINFLAMM, V16, P0, DOI 10.1186/s12974-019-1654-6
   Guo Y, 2019, FASEB J, V33, P12164, DOI 10.1096/fj.201900992R
   Hayat H, 2020, SCI ADV, V6, P0, DOI 10.1126/sciadv.aaz4232
   Henjum K, 2018, J NEUROINFLAMM, V15, P0, DOI 10.1186/s12974-018-1331-1
   Henjum K, 2016, ALZHEIMERS RES THER, V8, P0, DOI 10.1186/s13195-016-0182-1
   Hu HY, 2021, NEUROTOX RES, V39, P1372, DOI 10.1007/s12640-021-00383-5
   Kleinberger G, 2014, SCI TRANSL MED, V6, P0, DOI 10.1126/scitranslmed.3009093
   Lashuel HA, 2021, J NEUROCHEM, V157, P891, DOI 10.1111/jnc.15275
   Lee SH, 2021, NEURON, V109, P1283, DOI 10.1016/j.neuron.2021.02.010
   Leyns CEG, 2017, P NATL ACAD SCI USA, V114, P11524, DOI 10.1073/pnas.1710311114
   Li N, 2019, BIOCHEM BIOPH RES CO, V517, P642, DOI 10.1016/j.bbrc.2019.07.084
   Li ZM, 2016, BMJ OPEN, V6, P0, DOI 10.1136/bmjopen-2015-009499
   Lin XJ, 2006, BIOPOLYMERS, V83, P226, DOI 10.1002/bip.20550
   Lysen TS, 2019, BRAIN, V142, P2013, DOI 10.1093/brain/awz113
   Mecca C, 2018, INT J MOL SCI, V19, P0, DOI 10.3390/ijms19010318
   Meles SK, 2017, MOVEMENT DISORD, V32, P1482, DOI 10.1002/mds.27094
   Mengel D, 2016, PARKINSONISM RELAT D, V23, P109, DOI 10.1016/j.parkreldis.2015.11.026
   Nadjar A, 2017, FRONT CELL NEUROSCI, V11, P0, DOI 10.3389/fncel.2017.00250
   Nasreddine ZS, 2005, J AM GERIATR SOC, V53, P695, DOI 10.1111/j.1532-5415.2005.53221.x
   Oh J, 2019, MOL PSYCHIATR, V24, P1284, DOI 10.1038/s41380-018-0291-2
   Peng GY, 2020, J MOL NEUROSCI, V70, P294, DOI 10.1007/s12031-019-01424-7
   Piccio L, 2016, ACTA NEUROPATHOL, V131, P925, DOI 10.1007/s00401-016-1533-5
   Pont-Sunyer C, 2015, MOVEMENT DISORD, V30, P229, DOI 10.1002/mds.26077
   Rai SN, 2021, NEURAL REGEN RES, V16, P1730, DOI 10.4103/1673-5374.306066
   Rai SN, 2020, 3 BIOTECH, V10, P0, DOI 10.1007/s13205-020-02532-7
   Rai SN, 2020, J CHEM NEUROANAT, V104, P0, DOI 10.1016/j.jchemneu.2020.101752
   Ren MR, 2018, EXP NEUROL, V302, P205, DOI 10.1016/j.expneurol.2018.01.016
   Sayed FA, 2018, P NATL ACAD SCI USA, V115, P10172, DOI 10.1073/pnas.1811411115
   Schechter M, 2020, J BIOL CHEM, V295, P18076, DOI 10.1074/jbc.RA120.015319
   Sims R, 2017, NAT GENET, V49, P1373, DOI 10.1038/ng.3916
   Stefani A, 2021, BRAIN, V144, P1118, DOI 10.1093/brain/awab005
   Stefani A, 2020, NEUROPSYCHOPHARMACOL, V45, P121, DOI 10.1038/s41386-019-0448-y
   Suárez-Calvet M, 2016, EMBO MOL MED, V8, P466, DOI 10.15252/emmm.201506123
   Tse W, 2005, PARKINSONISM RELAT D, V11, P317, DOI 10.1016/j.parkreldis.2005.02.006
   Udeochu J, 2018, NEURON, V97, P991, DOI 10.1016/j.neuron.2018.02.018
   van der Ende EL, 2021, NEUROBIOL AGING, V103, P0, DOI 10.1016/j.neurobiolaging.2021.02.024
   Veys L, 2021, FRONT AGING NEUROSCI, V12, P0, DOI 10.3389/fnagi.2020.614587
   Videnovic A, 2018, CURR NEUROL NEUROSCI, V18, P0, DOI 10.1007/s11910-018-0838-2
   Vilas D, 2016, LANCET NEUROL, V15, P708, DOI 10.1016/S1474-4422(16)00080-6
   Wang Q, 2020, NEURAL PLAST, V2020, P0, DOI 10.1155/2020/8834275
   Wang QQ, 2015, TRANSL NEURODEGENER, V4, P0, DOI 10.1186/s40035-015-0042-0
   Wilckens KA, 2018, NEUROBIOL AGING, V71, P142, DOI 10.1016/j.neurobiolaging.2018.07.011
   Wilson EN, 2020, BRAIN, V143, P932, DOI 10.1093/brain/awaa021
   Wood Heather, 2017, NAT REV NEUROL, V13, P65, DOI 10.1038/nrneurol.2016.203
   Yeh FL, 2017, TRENDS MOL MED, V23, P512, DOI 10.1016/j.molmed.2017.03.008
   Zhong L, 2017, J EXP MED, V214, P597, DOI 10.1084/jem.20160844
   Zhou SL, 2019, J ALZHEIMERS DIS, V68, P1171, DOI 10.3233/JAD-181038
NR 64
TC 7
Z9 8
U1 2
U2 8
PU FRONTIERS MEDIA SA
PI LAUSANNE
PA AVENUE DU TRIBUNAL FEDERAL 34, LAUSANNE, CH-1015, SWITZERLAND
SN 1663-4365
EI 
J9 FRONT AGING NEUROSCI
JI Front. Aging Neurosci.
PD SEP 29
PY 2021
VL 13
IS 
BP 
EP 
DI 10.3389/fnagi.2021.753210
PG 9
WC Geriatrics & Gerontology; Neurosciences
SC Geriatrics & Gerontology; Neurosciences & Neurology
GA WV4VH
UT WOS:000717235800001
PM 34658845
DA 2024-02-05
ER

PT J
AU Iijima, M
   Osawa, M
   Yasuda, S
   Kitagawa, K
AF Iijima, Mutsumi
   Osawa, Mikio
   Yasuda, Sayuri
   Kitagawa, Kazuo
TI Association between Excessive Daytime Sleepiness and the Cholinergic Ascending Reticular System in Parkinson's Disease
SO NEURODEGENERATIVE DISEASES
LA English
DT Article
DE Parkinson's disease; Excessive daytime sleepiness; Middle-latency auditory evoked response; Cholinergic ascending reticular activating system
ID auditory-evoked-responses; japanese patients; potentials
AB Background: Excessive daytime sleepiness (EDS) in Parkinson's disease (PD) may occur because of dysfunction on the brain areas in controlling wakefulness; however, the pathophysiology of EDS in PD has not been completely clarified. The Pb component of a middle-latency auditory evoked response (MLR) is generated from the cholinergic ascending reticular activating system (ARAS) projecting to the auditory cortex via the thalamus. We examined the association between EDS and the Pb component in patients with PD. Methods: Participants were 38 patients with nondemented PD and 18 age-matched controls. EDS was evaluated using the Japanese version of the Epworth Sleepiness Scale (JESS). PD patients were classified into the high sleepiness (HS) group and the low sleepiness (LS) group by the score of JESS. MLRs were recorded from the scalp with each earlobe as a reference under presentation of 1-Hz and 65- to 90-dB click sounds. Results: There was no difference in age, duration, and motor function between the HS PD and the LS PD groups. Peak latencies of Pb were not different between PD group and controls; however, Pb amplitudes were significantly increased in the HS PD group compared with the LS PD group and controls. Conclusion: One of the mechanisms of EDS in PD was suggested to be dysregulation of cholinergic neurons from the ARAS projecting to cortical cholinergic neurons. (C) 2021 S. Karger AG, Basel
C1 [Iijima, Mutsumi; Osawa, Mikio; Kitagawa, Kazuo] Tokyo Womens Med Univ, Dept Neurol, Sch Med, Tokyo, Japan.
   [Osawa, Mikio] Tokyo Clin, Botulinum Toxin Therapy Ctr Neurol, Tokyo, Japan.
   [Yasuda, Sayuri] Tokyo Womens Med Univ Hosp, Clin Lab, Tokyo, Japan.
C3 Tokyo Women's Medical University; Tokyo Women's Medical University
RP Iijima, M (corresponding author), Tokyo Womens Med Univ, Dept Neurol, Sch Med, Tokyo, Japan.
EM iijima.mutsumi@twmu.ac.jp
CR Abe K, 2005, J NEUROL SCI, V234, P73, DOI 10.1016/j.jns.2005.03.036
   Amara AW, 2017, J NEUROL NEUROSUR PS, V88, P653, DOI 10.1136/jnnp-2016-315023
   Amenedo E, 1998, BIOL PSYCHIAT, V43, P210, DOI 10.1016/S0006-3223(97)00255-2
   BUCHWALD JS, 1989, ELECTROEN CLIN NEURO, V74, P378, DOI 10.1016/0168-5597(89)90005-1
   BUCHWALD JS, 1991, ELECTROEN CLIN NEURO, V80, P303, DOI 10.1016/0168-5597(91)90114-D
   Çelik M, 2000, PARKINSONISM RELAT D, V6, P95, DOI 10.1016/S1353-8020(99)00056-5
   DEIBER MP, 1989, NEUROLOGY, V39, P806, DOI 10.1212/WNL.39.6.806
   DICKERSON LW, 1991, EXP NEUROL, V112, P229, DOI 10.1016/0014-4886(91)90074-M
   ERWIN R, 1986, ELECTROEN CLIN NEURO, V65, P383, DOI 10.1016/0168-5597(86)90017-1
   Erwin R J, 1987, ELECTROENCEPHALOGR CLIN NEUROPHYSIOL SUPPL, V40, P461
   Frucht S, 1999, NEUROLOGY, V52, P1908, DOI 10.1212/WNL.52.9.1908
   GREEN JB, 1992, NEUROLOGY, V42, P1034, DOI 10.1212/WNL.42.5.1034
   Höglund A, 2021, MOV DISORD CLIN PRAC, V8, P44, DOI 10.1002/mdc3.13102
   Höglund A, 2019, PARKINSONS DIS-US, V2019, P0, DOI 10.1155/2019/5708515
   HUGHES AJ, 1992, J NEUROL NEUROSUR PS, V55, P181, DOI 10.1136/jnnp.55.3.181
   Kato S, 2012, J NEUROL, V259, P318, DOI 10.1007/s00415-011-6187-6
   Peeraully T, 2012, MOVEMENT DISORD, V27, P1729, DOI 10.1002/mds.25197
   Suzuki K, 2008, J NEUROL SCI, V271, P47, DOI 10.1016/j.jns.2008.03.008
   Teo C, 1997, MOVEMENT DISORD, V12, P655, DOI 10.1002/mds.870120506
   Tholfsen LK, 2015, NEUROLOGY, V85, P162, DOI 10.1212/WNL.0000000000001737
   Trenkwalder C, 2011, PRINCIPLES PRACTICE, V0, P980
   Zhu KD, 2016, PARKINSONISM RELAT D, V24, P34, DOI 10.1016/j.parkreldis.2016.01.020
NR 22
TC 0
Z9 0
U1 0
U2 0
PU KARGER
PI BASEL
PA ALLSCHWILERSTRASSE 10, CH-4009 BASEL, SWITZERLAND
SN 1660-2854
EI 1660-2862
J9 NEURODEGENER DIS
JI Neurodegener. Dis.
PD DEC 15
PY 2021
VL 21
IS 1-2
BP 48
EP 53
DI 10.1159/000519776
PG 6
WC Clinical Neurology; Neurosciences
SC Neurosciences & Neurology
GA 1N7YR
UT WOS:000800866900006
PM 34564079
DA 2024-02-05
ER

PT J
AU Jurcau, A
   Nunkoo, VS
AF Jurcau, Anamaria
   Nunkoo, Vharoon Sharma
TI Clinical Markers May Identify Patients at Risk for Early Parkinson's Disease Dementia: A Prospective Study
SO AMERICAN JOURNAL OF ALZHEIMERS DISEASE AND OTHER DEMENTIAS
LA English
DT Article
DE Parkinson disease; dementia; autonomic dysfunction; sleep disturbances
ID orthostatic hypotension; cognitive function; dysfunction; depression; validation; diagnosis; disorder; cohort; scale
AB Background: The study aims at identifying features predictive of early onset of dementia in Parkinson's disease (PD). Methods: 103 non-demented PD patients were evaluated on various scales at baseline and 89 patients at 3-year follow-up. Results: By the end of the study 43.8% of patients developed dementia. The development of dementia was linked to the baseline Mini Mental State Examination score (Pearson coefficient r = .404, p = 0.013), the presence of autonomic dysfunctions (r = -.621, p < 0.001) and insomnia (r = -.526, p = 0.001). A binary logistic regression analysis showed that the development of dementia was correlated strongly with the presence of autonomic dysfunctions (95% CI 2.60 to 52.83, p < 0.001), and insomnia (95% CI 0.60 to 0.95, p = 0.017). Conclusion: Patients with signs of autonomic dysfunction and insomnia are at higher risk for developing dementia and deserve closer monitoring of cognitive symptoms.
C1 [Jurcau, Anamaria; Nunkoo, Vharoon Sharma] Clin Municipal Hosp Dr G Curteanu Oradea, Neurol Ward, Oradea, Romania.
   [Jurcau, Anamaria] Univ Oradea, Fac Med & Pharm, Oradea, Romania.
C3 University of Oradea
RP Jurcau, A (corresponding author), Louis Pasteur St 26, Oradea 410154, Romania.
EM anamaria.jurcau@gmail.com
CR Aarsland D, 2005, MOVEMENT DISORD, V20, P1255, DOI 10.1002/mds.20527
   Alhola Paula, 2007, NEUROPSYCHIATR DIS TREAT, V3, P553
   Anang JBM, 2014, NEUROLOGY, V83, P1253, DOI 10.1212/WNL.0000000000000842
   Anderson KN, 2013, NAT SCI SLEEP, V5, P61, DOI 10.2147/NSS.S34842
   Baba T, 2012, BRAIN, V135, P161, DOI 10.1093/brain/awr321
   Bastien CH, 2001, SLEEP MED, V2, P297, DOI 10.1016/S1389-9457(00)00065-4
   Cools R, 2001, CEREB CORTEX, V11, P1136, DOI 10.1093/cercor/11.12.1136
   de la Torre Jack C, 2012, CARDIOVASC PSYCHIATRY NEUROL, V2012, P367516, DOI 10.1155/2012/367516
   Dettori Joseph R, 2011, EVID BASED SPINE CARE J, V2, P7, DOI 10.1055/s-0030-1267080
   Fereshtehnejad SM, 2015, JAMA NEUROL, V72, P863, DOI 10.1001/jamaneurol.2015.0703
   FOLEY DJ, 1995, SLEEP, V18, P425, DOI 10.1093/sleep/18.6.425
   FOLSTEIN MF, 1975, J PSYCHIAT RES, V12, P189, DOI 10.1016/0022-3956(75)90026-6
   Freeman R, 2011, CLIN AUTON RES, V21, P69, DOI 10.1007/s10286-011-0119-5
   Freidenberg DL, 2013, COGN BEHAV NEUROL, V26, P105, DOI 10.1097/WNN.0000000000000003
   Frewen J, 2014, J GERONTOL A-BIOL, V69, P878, DOI 10.1093/gerona/glt171
   Fulda S, 2011, EPMA J, V2, P451, DOI 10.1007/s13167-011-0096-8
   GIROTTI F, 1988, J NEUROL NEUROSUR PS, V51, P1498, DOI 10.1136/jnnp.51.12.1498
   Goetz CG, 2004, MOVEMENT DISORD, V19, P1020, DOI 10.1002/mds.20213
   Goetz CG, 2008, MOVEMENT DISORD, V23, P2129, DOI 10.1002/mds.22340
   Hobson P, 2004, MOVEMENT DISORD, V19, P1043, DOI 10.1002/mds.20216
   HUGHES AJ, 1992, J NEUROL NEUROSUR PS, V55, P181, DOI 10.1136/jnnp.55.3.181
   Liu H, 2012, NEUROBIOL AGING, V33, P0, DOI 10.1016/j.neurobiolaging.2011.05.027
   Maraki MI, 2019, MOVEMENT DISORD, V34, P1345, DOI 10.1002/mds.27792
   MAYBERG HS, 1990, ANN NEUROL, V28, P57, DOI 10.1002/ana.410280111
   Mazzoccoli G, 2010, INT J IMMUNOPATH PH, V23, P289, DOI 10.1177/039463201002300127
   Mentis AFA, 2021, BMC MED, V19, P0, DOI 10.1186/s12916-020-01873-7
   Molloy SA, 2006, J NEUROL NEUROSUR PS, V77, P1323, DOI 10.1136/jnnp.2006.098079
   Pilleri M, 2013, J NEUROL, V260, P253, DOI 10.1007/s00415-012-6627-y
   Poewe W, 2008, INT J CLIN PRACT, V62, P1581, DOI 10.1111/j.1742-1241.2008.01869.x
   Postuma RB, 2012, MOVEMENT DISORD, V27, P720, DOI 10.1002/mds.24939
   Shi L, 2018, SLEEP MED REV, V40, P4, DOI 10.1016/j.smrv.2017.06.010
   Stansley BJ, 2013, NEUROPHARMACOLOGY, V67, P243, DOI 10.1016/j.neuropharm.2012.11.010
   STARKSTEIN SE, 1992, J NEUROL NEUROSUR PS, V55, P377, DOI 10.1136/jnnp.55.5.377
   Wenning GK, 2004, MOVEMENT DISORD, V19, P1391, DOI 10.1002/mds.20255
   Williams-Gray CH, 2007, BRAIN, V130, P1787, DOI 10.1093/brain/awm111
   Zimmerman M, 2013, J AFFECT DISORDERS, V150, P384, DOI 10.1016/j.jad.2013.04.028
NR 36
TC 2
Z9 2
U1 0
U2 2
PU SAGE PUBLICATIONS INC
PI THOUSAND OAKS
PA 2455 TELLER RD, THOUSAND OAKS, CA 91320 USA
SN 1533-3175
EI 1938-2731
J9 AM J ALZHEIMERS DIS
JI Am. J. Alzheimers Dis. Other Dement.
PD JUN 1
PY 2021
VL 36
IS 
BP 
EP 
DI 10.1177/15333175211021369
PG 9
WC Geriatrics & Gerontology; Clinical Neurology
SC Geriatrics & Gerontology; Neurosciences & Neurology
GA UW8MM
UT WOS:000700407600001
PM 34075800
DA 2024-02-05
ER

PT J
AU Shin, JH
   Lee, JY
   Kim, YK
   Yoon, EJ
   Kim, H
   Nam, H
   Jeon, B
AF Shin, Jung Hwan
   Lee, Jee-Young
   Kim, Yu-Kyeong
   Yoon, Eun Jin
   Kim, Heejung
   Nam, Hyunwoo
   Jeon, Beomseok
TI Parkinson Disease-Related Brain Metabolic Patterns and Neurodegeneration in Isolated REM Sleep Behavior Disorder
SO NEUROLOGY
LA English
DT Article
ID network activity
AB Objective To elucidate the role of Parkinson disease (PD)-related brain metabolic patterns as a biomarker in isolated REM sleep behavior disorder (iRBD) for future disease conversion. Methods This is a prospective cohort study consisting of 30 patients with iRBD, 25 patients with de novo PD with a premorbid history of RBD, 21 patients with longstanding PD on stable treatment, and 24 healthy controls. The iRBD group was longitudinally followed up. All participants underwent F-18-fluorodeoxyglucose (FDG) PET and were evaluated with olfaction, cognition, and the Movement Disorders Society-Unified Parkinson's Disease Rating Scale (MDS-UPDRS) at baseline. From FDG-PET scans, we derived metabolic patterns from the longstanding PD group (PD-RP) and de novo PD group with RBD (dnPDRBD-RP). Subsequently, we calculated the PD-RP and dnPDRBD-RP scores in patients with iRBD. We validated the metabolic patterns in each PD group and separate iRBD cohort (n = 14). Results The 2 patterns significantly correlated with each other and were spatially overlapping yet distinct. The MDS-UPDRS motor scores significantly correlated with PD-RP (p = 0.013) but not with dnPDRBD-RP (p = 0.076). In contrast, dnPDRBD-RP correlated with olfaction in butanol threshold test (p = 0.018) in patients with iRBD, but PD-RP did not (p = 0.21). High dnPDRBD-RP in patients with iRBD predicted future phenoconversion with all cutoff ranges from 1.5 to 3 SD of the control value, whereas predictability of PD-RP was only significant in a partial range of cutoff. Conclusion The dnPDRBD-RP is an efficient neuroimaging biomarker that reflects prodromal features of PD and predicts phenoconversion in iRBD that can be applied individually. Classification of Evidence This study provides Class IV evidence that a de novo PD pattern on FDG-PET predicts future conversion to neurodegenerative disease in patients with iRBD.
C1 [Shin, Jung Hwan; Lee, Jee-Young; Nam, Hyunwoo] Seoul Natl Univ, Boramae Med Ctr, Seoul Metropolitan Govt, Dept Neurol, Seoul, South Korea.
   [Shin, Jung Hwan; Lee, Jee-Young; Nam, Hyunwoo] Seoul Natl Univ, Coll Med, Seoul, South Korea.
   [Kim, Yu-Kyeong; Yoon, Eun Jin; Kim, Heejung] Seoul Natl Univ, Boramae Med Ctr, Seoul Metropolitan Govt, Dept Nucl Med, Seoul, South Korea.
   [Kim, Heejung] Seoul Natl Univ, Med Res Ctr, Seoul Metropolitan Govt, Seoul, South Korea.
   [Kim, Heejung] Seoul Natl Univ, Inst Radiat Med, Med Res Ctr, Seoul, South Korea.
   [Jeon, Beomseok] Seoul Natl Univ Hosp, Dept Neurol, Seoul, South Korea.
   Seoul Natl Univ, Coll Med, Seoul, South Korea.
C3 Seoul National University (SNU); Seoul National University Hospital; Seoul National University (SNU); Seoul National University (SNU); Seoul National University Hospital; Seoul National University (SNU); Seoul National University (SNU); Seoul National University (SNU); Seoul National University Hospital; Seoul National University (SNU)
RP Lee, JY (corresponding author), Seoul Natl Univ, Boramae Med Ctr, Seoul Metropolitan Govt, Dept Neurol, Seoul, South Korea.; Lee, JY (corresponding author), Seoul Natl Univ, Coll Med, Seoul, South Korea.; Kim, YK (corresponding author), Seoul Natl Univ, Boramae Med Ctr, Seoul Metropolitan Govt, Dept Nucl Med, Seoul, South Korea.
EM wieber04@snu.ac.kr; yk3181@snu.ac.kr
FU National Research Foundation (NRF) - Ministry of Education, Science and Technology in Korea [NRF-2018R1C1B3008971, NRF-2018R1A5A2025964]
CR Arnaldi D, 2021, BRAIN, V144, P278, DOI 10.1093/brain/awaa365
   Ba F, 2015, PARKINSONISM RELAT D, V21, P87, DOI 10.1016/j.parkreldis.2014.11.007
   Chahine LM, 2013, MOVEMENT DISORD, V28, P1146, DOI 10.1002/mds.25438
   Goldman WP, 1998, ARCH NEUROL-CHICAGO, V55, P674, DOI 10.1001/archneur.55.5.674
   Heinzel S, 2019, MOVEMENT DISORD, V34, P1464, DOI 10.1002/mds.27802
   Holtbernd F, 2015, HUM BRAIN MAPP, V36, P3575, DOI 10.1002/hbm.22863
   Holtbernd F, 2014, NEUROLOGY, V82, P620, DOI 10.1212/WNL.0000000000000130
   Horsager J, 2020, BRAIN, V143, P3077, DOI 10.1093/brain/awaa238
   Huang CR, 2007, BRAIN, V130, P1834, DOI 10.1093/brain/awm086
   Huber M, 2020, MOVEMENT DISORD, V35, P595, DOI 10.1002/mds.27945
   Iranzo A, 2014, PLOS ONE, V9, P0, DOI 10.1371/journal.pone.0089741
   Jennings D, 2017, JAMA NEUROL, V74, P933, DOI 10.1001/jamaneurol.2017.0985
   Jozwiak N, 2017, SLEEP, V40, P0, DOI 10.1093/sleep/zsx101
   Ko JH, 2017, J CEREBR BLOOD F MET, V37, P683, DOI 10.1177/0271678X16637880
   Kogan RV, 2021, MOVEMENT DISORD, V36, P230, DOI 10.1002/mds.28260
   Lee JY, 2019, J MOV DISORD, V12, P103, DOI 10.14802/jmd.18061
   Lim JS, 2016, PARKINSONISM RELAT D, V23, P31, DOI 10.1016/j.parkreldis.2015.11.027
   Ma YL, 2007, J CEREBR BLOOD F MET, V27, P597, DOI 10.1038/sj.jcbfm.9600358
   Marchand DG, 2017, SLEEP, V40, P0, DOI 10.1093/sleep/zsw014
   Meles SK, 2020, EUR J NUCL MED MOL I, V47, P437, DOI 10.1007/s00259-019-04570-7
   Olson EJ, 2000, BRAIN, V123, P331, DOI 10.1093/brain/123.2.331
   Postuma RB, 2008, J NEUROL NEUROSUR PS, V79, P1117, DOI 10.1136/jnnp.2008.149195
   Postuma RB, 2008, MOVEMENT DISORD, V23, P1665, DOI 10.1002/mds.22099
   Postuma RB, 2019, BRAIN, V142, P744, DOI 10.1093/brain/awz030
   Postuma RB, 2011, ANN NEUROL, V69, P811, DOI 10.1002/ana.22282
   Sabatini U, 2000, BRAIN, V123, P394, DOI 10.1093/brain/123.2.394
   Sala A, 2017, SCI REP-UK, V7, P0, DOI 10.1038/s41598-017-04102-z
   Schindlbeck KA, 2020, MOVEMENT DISORD, V35, P587, DOI 10.1002/mds.27960
   Schindlbeck KA, 2018, LANCET NEUROL, V17, P629, DOI 10.1016/S1474-4422(18)30169-8
   Shin JH, 2020, NEUROLOGY, V95, PE3081, DOI 10.1212/WNL.0000000000010942
   Sixel-Döring F, 2011, NEUROLOGY, V77, P1048, DOI 10.1212/WNL.0b013e31822e560e
   Tomse P, 2017, NEURORADIOLOGY, V59, P507, DOI 10.1007/s00234-017-1821-3
   Vendette M, 2007, NEUROLOGY, V69, P1843, DOI 10.1212/01.wnl.0000278114.14096.74
   Wu P, 2014, BRAIN, V137, P3122, DOI 10.1093/brain/awu290
   Wu P, 2013, PARKINSONISM RELAT D, V19, P622, DOI 10.1016/j.parkreldis.2013.02.013
   Yoon EJ, 2019, J CLIN NEUROL, V15, P175, DOI 10.3988/jcn.2019.15.2.175
NR 36
TC 15
Z9 17
U1 0
U2 20
PU LIPPINCOTT WILLIAMS & WILKINS
PI PHILADELPHIA
PA TWO COMMERCE SQ, 2001 MARKET ST, PHILADELPHIA, PA 19103 USA
SN 0028-3878
EI 1526-632X
J9 NEUROLOGY
JI Neurology
PD JUL 27
PY 2021
VL 97
IS 4
BP E378
EP E388
DI 10.1212/WNL.0000000000012228
PG 11
WC Clinical Neurology
SC Neurosciences & Neurology
GA TS0UL
UT WOS:000679372600023
PM 34011571
DA 2024-02-05
ER

PT J
AU Forbes, E
   Tropea, TF
   Mantri, S
   Xie, SX
   Morley, JF
AF Forbes, Emily
   Tropea, Thomas F.
   Mantri, Sneha
   Xie, Sharon X.
   Morley, James F.
TI Modifiable Comorbidities Associated with Cognitive Decline in Parkinson's Disease
SO MOVEMENT DISORDERS CLINICAL PRACTICE
LA English
DT Article
DE Parkinson's Disease; cognitive impairment
ID body-mass index; sleep behavior disorder; quality-of-life; rem-sleep; impairment; dementia; anxiety; impact; multicenter; progression
AB Background: Cognitive impairment (CI) is one of the most feared and debilitating complications of PD. No therapy has been shown to slow or prevent CI in PD. Objective: To determine associations between modifiable comorbidities, including cardiovascular disease risk factors, mood disorders, and sleep characteristics, and rate of cognitive decline in Parkinson's disease (PD). Methods: Data from the Parkinson's Progression Markers Initiative (PPMI) cohort was queried for baseline cardiovascular disease risk factors, mood disorders, and sleep characteristics. Linear mixed- effects models (LME) were used to examine the association between baseline factors and change in cognition, evaluated by the Montreal Cognitive Assessment (MoCA) over time. Baseline comorbidities found to affect MoCA decline were assessed for an association with focal cognitive domains using LME. Results: Higher Body Mass Index (BMI) (beta = -0.009, P = 0.039), State Trait Anxiety Inventory (STAI) (beta = -0.005, P < 0.001), Geriatric Depression Scale (GDS) (beta = -0.034, P < 0.001), Epworth Sleepiness Scale (ESS) (beta = -0.017, P = 0.003), and REM Sleep Behavior Disorder Screening Questionnaire (RBDSQ) (beta = -0.037, P < 0.001) were associated with faster rates of MoCA decline. Using established cut-offs for clinically significant symptoms, being overweight, or the presence of depression, excessive day time sleepiness (EDS), and possible REM sleep behavior disorder (pRBD), were all associated with faster rate of cognitive decline. Conclusion: Several modifiable baseline comorbidities are associated with faster rate of CI over time in patients with PD. These associations identify potential opportunities for early intervention that could influence CI in PD.
C1 [Forbes, Emily; Mantri, Sneha; Morley, James F.] Michael J Crescenz Vet Affairs Med Ctr, Educ & Clin Ctr, Parkinsons Dis Res, Philadelphia, PA 19104 USA.
   [Forbes, Emily; Tropea, Thomas F.; Morley, James F.] Univ Penn, Perelman Sch Med, Dept Neurol, 3900 Woodland Ave,Mailstop 127, Philadelphia, PA 19104 USA.
   [Mantri, Sneha] Duke Univ, Sch Med, Dept Neurol, Durham, NC USA.
   [Xie, Sharon X.] Univ Penn, Sch Med, Dept Biostat Epidemiol & Informat, Philadelphia, PA 19104 USA.
C3 University of Pennsylvania; Duke University; University of Pennsylvania
RP Forbes, E (corresponding author), Michael J Crescenz Vet Affairs Med Ctr, Educ & Clin Ctr, Parkinsons Dis Res, Philadelphia, PA 19104 USA.; Forbes, E (corresponding author), Univ Penn, Perelman Sch Med, Dept Neurol, 3900 Woodland Ave,Mailstop 127, Philadelphia, PA 19104 USA.
EM emily.forbes@ucdenver.edu
FU Michael J. Fox Foundation (MJFF); Parkinson Foundation (PF); Cerevel Therapeutics; Neuraly Rho; Biogen; Deep Brain Innovations, LLC; NIH [R01-NS102324, P30-AG10124, U19-AG062418]; department of Veterans Affairs; GE Healthcare
CR Anang JBM, 2014, NEUROLOGY, V83, P1253, DOI 10.1212/WNL.0000000000000842
   Barone P, 2009, MOVEMENT DISORD, V24, P1641, DOI 10.1002/mds.22643
   Boucetta S, 2016, SCI REP-UK, V6, P0, DOI 10.1038/srep26782
   BRAAK H, 1994, ACTA NEUROPATHOL, V88, P493, DOI 10.1007/BF00296485
   Braak H, 2003, NEUROBIOL AGING, V24, P197, DOI 10.1016/S0197-4580(02)00065-9
   Broen MPG, 2016, MOVEMENT DISORD, V31, P1125, DOI 10.1002/mds.26643
   Chahine LM, 2019, EUR J NEUROL, V26, P246, DOI 10.1111/ene.13797
   Chahine LM, 2016, PARKINSONISM RELAT D, V27, P102, DOI 10.1016/j.parkreldis.2016.03.006
   Cleeman JI, 2001, JAMA-J AM MED ASSOC, V285, P2486, DOI 10.1001/jama.285.19.2486
   Dissanayaka NNW, 2017, PARKINSONISM RELAT D, V36, P63, DOI 10.1016/j.parkreldis.2017.01.001
   French IT, 2018, FRONT AGING NEUROSCI, V10, P0, DOI 10.3389/fnagi.2018.00099
   Gagnon JF, 2009, ANN NEUROL, V66, P39, DOI 10.1002/ana.21680
   Guo Y, 2019, MOVEMENT DISORD, V34, P876, DOI 10.1002/mds.27665
   Hely MA, 2008, MOVEMENT DISORD, V23, P837, DOI 10.1002/mds.21956
   Hornung OP, 2007, BIOL PSYCHIAT, V61, P750, DOI 10.1016/j.biopsych.2006.08.034
   Garcia-Diaz AI, 2018, J INT NEUROPSYCH SOC, V24, P33, DOI 10.1017/S1355617717000583
   Jozwiak N, 2017, SLEEP, V40, P0, DOI 10.1093/sleep/zsx101
   Kim HJ, 2012, ARCH GERONTOL GERIAT, V55, P70, DOI 10.1016/j.archger.2011.06.022
   Lai CH, 2019, PSYCHIAT INVEST, V16, P16, DOI 10.30773/pi.2018.05.04.2
   Leroi I, 2012, J GERIATR PSYCH NEUR, V25, P208, DOI 10.1177/0891988712464823
   Ma K, 2018, FRONT AGING NEUROSCI, V10, P0, DOI 10.3389/fnagi.2018.00001
   Marek K, 2011, PROG NEUROBIOL, V95, P629, DOI 10.1016/j.pneurobio.2011.09.005
   Marsh L, 2013, CURR NEUROL NEUROSCI, V13, P0, DOI 10.1007/s11910-013-0409-5
   MYERS RH, 1991, ARCH NEUROL-CHICAGO, V48, P800, DOI 10.1001/archneur.1991.00530200036015
   Paganoni S, 2011, MUSCLE NERVE, V44, P20, DOI 10.1002/mus.22114
   Picton JD, 2018, AM J HEALTH-SYST PH, V75, PE6, DOI 10.2146/ajhp160381
   Pigott K, 2015, NEUROLOGY, V85, P1276, DOI 10.1212/WNL.0000000000002001
   Postuma RB, 2013, SLEEP, V36, P1579, DOI 10.5665/sleep.3102
   Postuma RB, 2012, MOVEMENT DISORD, V27, P720, DOI 10.1002/mds.24939
   Rasch B, 2013, PHYSIOL REV, V93, P681, DOI 10.1152/physrev.00032.2012
   Reijnders JSAM, 2008, MOVEMENT DISORD, V23, P183, DOI 10.1002/mds.21803
   Reynolds GO, 2017, NEUROPSYCHOLOGY, V31, P596, DOI 10.1037/neu0000353
   Robertson AD, 2019, NEUROPSYCH DIS TREAT, V15, P2181, DOI 10.2147/NDT.S182123
   Safarpour D, 2015, NEUROLOGY, V85, P413, DOI 10.1212/WNL.0000000000001715
   Seppi K, 2019, MOVEMENT DISORD, V34, P180, DOI 10.1002/mds.27602
   Vossius C, 2011, MOVEMENT DISORD, V26, P1541, DOI 10.1002/mds.23661
   Walker E. P., 2020, STATPEARLS, V0, P0
   Wills AMA, 2016, JAMA NEUROL, V73, P321, DOI 10.1001/jamaneurol.2015.4265
   Yoo HS, 2019, J CLIN NEUROL, V15, P517, DOI 10.3988/jcn.2019.15.4.517
NR 39
TC 5
Z9 6
U1 0
U2 4
PU WILEY
PI HOBOKEN
PA 111 RIVER ST, HOBOKEN 07030-5774, NJ USA
SN 2330-1619
EI 
J9 MOV DISORD CLIN PRAC
JI MOV. DISORD. CLIN. PRACT.
PD FEB 15
PY 2021
VL 8
IS 2
BP 254
EP 263
DI 10.1002/mdc3.13143
EA JAN 2021
PG 10
WC Clinical Neurology
SC Neurosciences & Neurology
GA QD7TG
UT WOS:000608899300001
PM 33553496
DA 2024-02-05
ER

PT J
AU De Francesco, E
   Terzaghi, M
   Storelli, E
   Magistrelli, L
   Comi, C
   Legnaro, M
   Mauri, M
   Marino, F
   Versino, M
   Cosentino, M
AF De Francesco, Erika
   Terzaghi, Michele
   Storelli, Elisa
   Magistrelli, Luca
   Comi, Cristoforo
   Legnaro, Massimiliano
   Mauri, Marco
   Marino, Franca
   Versino, Maurizio
   Cosentino, Marco
TI CD4+T-CellTranscription Factors in IdiopathicREMSleep Behavior Disorder and Parkinson's Disease
SO MOVEMENT DISORDERS
LA English
DT Article
DE idiopathic REM sleep behavior disorder; Parkinson's disease; CD4+T lymphocytes; transcription factors; gene expression
ID quality-of-life; rating-scale; lymphocytes
AB Background CD4+ T-cell dysregulation occurs in Parkinson's disease (PD); however, it is unknown whether it contributes to PD development. The objective of this study was to investigate transcription factor gene expression in CD4+ T cells in idiopathic rapid eye movement sleep behavior disorder, the strongest risk factor for prodromal PD. Methods Expression of transcription factors (TBX21,STAT1,STAT3,STAT4,STAT6,RORC,GATA3,FOXP3, andNR4A2) was measured in CD4+ T cells from 33 polysomnographically confirmed idiopathic rapid eye movement sleep behavior disorder subjects and compared with expression in cells from matched healthy subjects and antiparkinson drugs-naive PD patients. Results Compared with healthy subjects, idiopathic rapid eye movement sleep behavior disorder subjects and PD patients had lowerTBX21,STAT3, andSTAT4, and higherFOXP3expression.TBX21expression discriminated healthy subjects from idiopathic rapid eye movement sleep behavior disorder subjects and PD patients, but not idiopathic rapid eye movement sleep behavior disorder subjects with PD. Conclusions In idiopathic rapid eye movement sleep behavior disorder subjects CD4+ T cells exhibit a peculiar molecular signature strongly resembling cells from PD patients, suggesting early involvement of peripheral immunity in PD. (c) 2020 International Parkinson and Movement Disorder Society
C1 [De Francesco, Erika; Storelli, Elisa; Comi, Cristoforo; Legnaro, Massimiliano; Marino, Franca; Cosentino, Marco] Univ Insubria, Ctr Res Med Pharmacol, Via Monte Generoso 71, I-21100 Varese, VA, Italy.
   [Terzaghi, Michele] IRCCS Mondino Fdn, Unit Sleep Med & Epilepsy, Pavia, Italy.
   [Magistrelli, Luca; Comi, Cristoforo] Univ Piemonte Orientate, Movement Disorders Ctr, Dept Translat Med, Neurol Unit, Novara, Italy.
   [Magistrelli, Luca] Univ Insubria, PhD Program Clin & Expt Med & Med Humanities, Varese, Italy.
   [Mauri, Marco; Versino, Maurizio] Univ Insubria, Dept Med & Surg, Varese, Italy.
   [Marino, Franca; Cosentino, Marco] Univ Insubria, Ctr Res Neurosci, Varese, Italy.
C3 University of Insubria; IRCCS Fondazione Casimiro Mondino; University of Eastern Piedmont Amedeo Avogadro; University of Insubria; University of Insubria; University of Insubria
RP Cosentino, M (corresponding author), Univ Insubria, Ctr Res Med Pharmacol, Via Monte Generoso 71, I-21100 Varese, VA, Italy.
EM marco.cosentino@uninsubria.it
FU Fondazione CARIPLO [2011-0504]; AGING Project, Department of Excellence, University of Piemonte Orientale, Novara, Italy
CR American Academy of Sleep Medicine, 2014, INT CLASSIFICATION S, V0, P0
   [Anonymous], 2018, NAT REV DIS PRIMERS, V4, P20, DOI 10.1038/s41572-018-0020-9
   Barone P, 2017, INT REV NEUROBIOL, V133, P499, DOI 10.1016/bs.irn.2017.05.023
   Bauckneht M, 2018, SLEEP MED REV, V41, P266, DOI 10.1016/j.smrv.2018.04.001
   Berg D, 2015, MOVEMENT DISORD, V30, P1600, DOI 10.1002/mds.26431
   Boland DF, 2012, AM J MANAG CARE, V18, P0
   Brochard V, 2009, J CLIN INVEST, V119, P182, DOI 10.1172/JCI36470
   Chelpin MV, 2017, SCAND J IMMUNOL, V85, P321, DOI 10.1111/sji.12542
   Chen Z, 2007, SEMIN IMMUNOL, V19, P400, DOI 10.1016/j.smim.2007.10.015
   Comi C, 2019, FRONT NEUROL, V10, P0, DOI 10.3389/fneur.2019.01080
   FOLSTEIN MF, 1975, J PSYCHIAT RES, V12, P189, DOI 10.1016/0022-3956(75)90026-6
   Goetz CG, 2007, MOVEMENT DISORD, V22, P41, DOI 10.1002/mds.21198
   González H, 2015, J NEUROIMMUNE PHARM, V10, P561, DOI 10.1007/s11481-015-9618-9
   HAMILTON M, 1960, J NEUROL NEUROSUR PS, V23, P56, DOI 10.1136/jnnp.23.1.56
   Iranzo A, 2020, NEUROPSYCHOPHARMACOL, V45, P129, DOI 10.1038/s41386-019-0463-z
   Iranzo A, 2013, LANCET NEUROL, V12, P443, DOI 10.1016/S1474-4422(13)70056-5
   Kannarkat GT, 2013, J PARKINSON DIS, V3, P493, DOI 10.3233/JPD-130250
   Kim R, 2019, MOVEMENT DISORD, V34, P1739, DOI 10.1002/mds.27841
   Kustrimovic N., 2018, J NEUROINFLAMMATION, V15, P1
   Kustrimovic N, 2019, CURR MED CHEM, V26, P3719, DOI 10.2174/0929867325666181009161048
   Kustrimovic N, 2016, SCI REP-UK, V6, P0, DOI 10.1038/srep33738
   Lu L, 2017, NAT REV IMMUNOL, V17, P703, DOI 10.1038/nri.2017.75
   Mandrekar JN, 2010, J THORAC ONCOL, V5, P1315, DOI 10.1097/JTO.0b013e3181ec173d
   Marshall LJ, 2018, DRUG DISCOV TODAY, V23, P1950, DOI 10.1016/j.drudis.2018.09.010
   Mosley RL, 2017, LANCET NEUROL, V16, P769, DOI 10.1016/S1474-4422(17)30276-4
   Oestreich KJ, 2012, NAT IMMUNOL, V13, P405, DOI 10.1038/ni.2242
   Poewe W, 2017, NAT REV DIS PRIMERS, V3, P0, DOI 10.1038/nrdp.2017.13
   Postuma RB, 2019, BRAIN, V142, P744, DOI 10.1093/brain/awz030
   Schenck CH, 2013, SLEEP MED, V14, P744, DOI 10.1016/j.sleep.2012.10.009
   Schwab AD, 2020, NEUROBIOL DIS, V137, P0, DOI 10.1016/j.nbd.2020.104760
   Sommer A, 2019, CELL STEM CELL, V24, P1006, DOI 10.1016/j.stem.2019.04.019
   St Louis EK, 2017, MAYO CLIN PROC, V92, P1723, DOI 10.1016/j.mayocp.2017.09.007
   Stiasny-Kolster K, 2007, MOVEMENT DISORD, V22, P2386, DOI 10.1002/mds.21740
   Visser M, 2004, MOVEMENT DISORD, V19, P1306, DOI 10.1002/mds.20153
   Zhu JF, 2010, ANNU REV IMMUNOL, V28, P445, DOI 10.1146/annurev-immunol-030409-101212
NR 35
TC 18
Z9 18
U1 0
U2 5
PU WILEY
PI HOBOKEN
PA 111 RIVER ST, HOBOKEN 07030-5774, NJ USA
SN 0885-3185
EI 1531-8257
J9 MOVEMENT DISORD
JI Mov. Disord.
PD JAN 15
PY 2021
VL 36
IS 1
BP 225
EP 229
DI 10.1002/mds.28137
EA JUL 2020
PG 5
WC Clinical Neurology
SC Neurosciences & Neurology
GA PX3BR
UT WOS:000546709400001
PM 32649001
DA 2024-02-03
ER

PT J
AU Bugalho, P
   Magriço, M
   Alves, L
   Borbinha, C
AF Bugalho, Paulo
   Magrico, Marta
   Alves, Luisa
   Borbinha, Claudia
TI Objective sleep data as predictors of cognitive decline in dementia with Lewy Bodies and Parkinson's disease
SO SLEEP MEDICINE
LA English
DT Article
DE Parkinson's disease; Dementia with Lewy Bodies; REM sleep behavior disorder; Excessive muscular activity in REM sleep; Cognitive decline
ID behavior disorder; rem-sleep; multicenter; progression; impairment; severity; scale; risk
AB Introduction: Parkinson's disease (PD) and Dementia with Lewy Bodies (DLB) prognosis depends on cognitive function evolution. Sleep disorders, as objectivated by polysomnography (PSG), are intimately connected with PD and DLB pathophysiology, but have seldomly been used to predict cognitive decline. Methods: 20 DLB and 49 PD patients underwent one-night in-lab video-PSG. Sleep variables were defined, including REM sleep motor events, Tonic and phasic REM sleep muscular tone and RBD diagnosis. Cognitive state (assessed with the Global Deterioration Scale (GDS) was collected from case files for 6 months intervals, for a maximum period of 3.5 years or until death/drop-out.). The relation between PSG data at baseline and variation of GDS scores over time was tested with mixed linear regression analysis. Results: GDS scores were higher in DLB, than in PD. We confirmed significant cognitive decline in both disorders, but no significant differences in progression between them. There were no significant interactions between PSG data and GDS variation for the entire group and DLB separately. In PD patients, there was a significant interaction between RBD diagnosis and tonic excessive muscular tone and GDS increase. Conclusion: Our data suggests that PSG data can be useful in predicting cognitive decline in PD but not in DLB patients. In PD patients, an RBD diagnosis is predictive of cognitive deterioration, confirming the notion that this non-motor symptom relates to a malignant sub-type. Tonic excessive muscular activity, but not other RBD features, had predictive value in this group, pointing to a specific relation with the disease pathophysiology. (C) 2021 Elsevier B.V. All rights reserved.
C1 [Bugalho, Paulo; Magrico, Marta; Alves, Luisa; Borbinha, Claudia] Ctr Hosp Lisboa Ocidental, Hosp Egas Moniz, Dept Neurol, Rua Junqueira 126, P-1349019 Lisbon, Portugal.
   [Bugalho, Paulo; Alves, Luisa] NOVA Med Sch, Chron Dis Res Ctr, CEDOC, Lisbon, Portugal.
C3 Universidade de Lisboa; Centro Hospitalar de Lisboa Ocidental, EPE; Egas Moniz Hospital
RP Bugalho, P (corresponding author), Ctr Hosp Lisboa Ocidental, Hosp Egas Moniz, Dept Neurol, Rua Junqueira 126, P-1349019 Lisbon, Portugal.
EM paulobugalho@sapo.pt
CR Aarsland D, 2016, PARKINSONISM RELAT D, V22, PS144, DOI 10.1016/j.parkreldis.2015.09.034
   Biundo R, 2016, J NEURAL TRANSM, V123, P431, DOI 10.1007/s00702-016-1517-6
   Boeve BF, 2013, SLEEP MED, V14, P754, DOI 10.1016/j.sleep.2012.10.015
   Bugalho P, 2020, SLEEP MED, V0, P0
   Bugalho P, 2021, J NEURAL TRANSM, V128, P191, DOI 10.1007/s00702-021-02300-8
   Bugalho P, 2019, SLEEP MED, V55, P62, DOI 10.1016/j.sleep.2018.12.006
   Bugalho P, 2013, PARKINSONISM RELAT D, V19, P1084, DOI 10.1016/j.parkreldis.2013.07.017
   Dijkstra F, 2019, PARKINSONISM RELAT D, V67, P90, DOI 10.1016/j.parkreldis.2019.07.007
   Fereshtehnejad SM, 2018, J PARKINSON DIS, V8, P553, DOI 10.3233/JPD-181367
   Fereshtehnejad SM, 2015, JAMA NEUROL, V72, P863, DOI 10.1001/jamaneurol.2015.0703
   Fernández-Arcos A, 2019, SLEEP, V42, P0, DOI 10.1093/sleep/zsz086
   Fernández-Arcos A, 2017, SLEEP, V40, P0, DOI 10.1093/sleep/zsx025
   Figorilli M, 2020, SLEEP MED, V68, P190, DOI 10.1016/j.sleep.2019.12.013
   Frauscher B, 2012, SLEEP, V35, P835, DOI 10.5665/sleep.1886
   Iranzo A, 2006, LANCET NEUROL, V5, P572, DOI 10.1016/S1474-4422(06)70476-8
   Kramberger MG, 2017, J ALZHEIMERS DIS, V57, P787, DOI 10.3233/JAD-161109
   Liu YP, 2019, SLEEP MED, V56, P128, DOI 10.1016/j.sleep.2019.01.018
   Mattila PM, 2001, ACTA NEUROPATHOL, V102, P160
   McCarter SJ, 2019, NEUROLOGY, V93, PE1171, DOI 10.1212/WNL.0000000000008127
   Nomura T, 2013, SLEEP MED, V14, P131, DOI 10.1016/j.sleep.2012.10.011
   Postuma RB, 2010, NEUROLOGY, V74, P239, DOI 10.1212/WNL.0b013e3181ca0166
   Postuma RB, 2015, ANN NEUROL, V77, P830, DOI 10.1002/ana.24385
   Postuma RB, 2012, MOVEMENT DISORD, V27, P720, DOI 10.1002/mds.24939
   Pujol M, 2017, SLEEP MED, V40, P116, DOI 10.1016/j.sleep.2017.07.021
   REISBERG B, 1982, AM J PSYCHIAT, V139, P1136
   Sabbagh MN, 2007, DEMENT GERIATR COGN, V24, P327, DOI 10.1159/000108340
   Shen Y, 2017, PARKINSONISM RELAT D, V44, P66, DOI 10.1016/j.parkreldis.2017.09.003
   Shen Y, 2015, CLIN NEUROPHYSIOL, V126, P1198, DOI 10.1016/j.clinph.2014.09.014
   Sixel-Döring F, 2014, SLEEP, V37, P431, DOI 10.5665/sleep.3468
   Sixel-Döring F, 2011, J CLIN SLEEP MED, V7, P75
   Zhang Y, 2020, SLEEP MED REV, V51, P0, DOI 10.1016/j.smrv.2020.101281
NR 31
TC 8
Z9 9
U1 1
U2 11
PU ELSEVIER
PI AMSTERDAM
PA RADARWEG 29, 1043 NX AMSTERDAM, NETHERLANDS
SN 1389-9457
EI 1878-5506
J9 SLEEP MED
JI Sleep Med.
PD APR 15
PY 2021
VL 80
IS 
BP 273
EP 278
DI 10.1016/j.sleep.2021.01.042
EA FEB 2021
PG 6
WC Clinical Neurology
SC Neurosciences & Neurology
GA WO3ZM
UT WOS:000712396300038
PM 33610074
DA 2024-02-05
ER

PT J
AU Bayard, S
   Lebrun, C
   Arifi-Rossignol, A
   Geny, C
   Gély-Nargeot, MC
   Luik, AI
AF Bayard, Sophie
   Lebrun, Cindy
   Arifi-Rossignol, Alexia
   Geny, Christian
   Gely-Nargeot, Marie-Christine
   Luik, Annemarie, I
TI Diagnostic Validity of the Sleep Condition Indicator to Screen for Diagnostic and Statistical Manual-5 Insomnia Disorder in Patients with Parkinson's Disease
SO EUROPEAN NEUROLOGY
LA English
DT Article
DE Sleep condition indicator; Parkinson's disease; Insomnia; Sleep
ID quality-of-life; validation; symptoms; apnea; frequency; tool
AB Background: Insomnia is a highly common sleep disorder in patients with Parkinson's disease (PD). Yet, no screening questionnaires following the Diagnostic and Statistical Manual-5 (DSM-5) criteria have been validated in PD patients. Objectives: We assessed the validity and reliability of the French version of the sleep condition indicator (SCI), in patients with PD. Methods: In a sample of 65 patients (46% women, mean age 63.8 +/- 7.9 years) with PD, but without dementia, insomnia was assessed with a clinical interview and the SCI. Statistical analyses were performed to determine the reliability, construct validity, and divergent validity of the SCI. In addition, an explanatory factor analysis was performed to assess the underlying structure of the SCI. Results: Of the 65 patients (mean duration PD 9.7 +/- 6.9 years), 51% met the criteria for insomnia disorder when measured with a clinical interview. The mean SCI score was 18.05 +/- 8.3. The internal consistency (alpha = 0.89) of the SCI was high. Using the previously defined cutoff value of <= 16, the area under the receiver operating characteristic curve was 0.86 with a sensitivity of 86% and a specificity of 87%. Exploratory factor analysis showed a 2-factor structure with a focus on sleep and daytime effects. Additionally, good construct and divergent validity were demonstrated. Conclusion: The SCI can be used as a valid and reliable screener for DSM-5 insomnia disorder in PD patients. Due to its short length, it is useful in both clinical practice and scientific research.
C1 [Bayard, Sophie; Lebrun, Cindy; Gely-Nargeot, Marie-Christine] Univ Paul Valery Montpellier 3, Univ Montpellier, Montpellier, France.
   [Arifi-Rossignol, Alexia; Geny, Christian] Hop Gui de Chauliac, Serv Neurol, Montpellier, France.
   [Luik, Annemarie, I] Erasmus MC, Nuffield Dept Clin Neurosci, Sleep & Circadian Neurosci Inst, Dept Epidemiol,Univ Med Ctr, Oxford, England.
   [Luik, Annemarie, I] Univ Oxford, Oxford, England.
C3 Universite de Montpellier; Universite Paul-Valery; Universite de Montpellier; CHU de Montpellier; University of Oxford; University of Oxford
RP Bayard, S (corresponding author), Univ Paul Valery Montpellier 3, Univ Montpellier, Montpellier, France.
EM sophie.bayard@univ-montp3.fr
CR AmericanPsychiatryAssociation, 2000, DIAGN STAT MAN MENT, V0, P0
   [Anonymous], 2014, INT CLASSIFICATION S, V0, P0
   Bastien CH, 2001, SLEEP MED, V2, P297, DOI 10.1016/S1389-9457(00)00065-4
   Bayard S, 2017, J SLEEP RES, V0, P0
   Beck AT., 1998, INVENTAIRE DE DEPRESSION DE BECK: BDI-II, V2, P0
   Chung S, 2013, J CLIN SLEEP MED, V9, P1131, DOI 10.5664/jcsm.3150
   da Silva FP, 2014, SLEEP MED REV, V18, P173, DOI 10.1016/j.smrv.2013.04.005
   De Cock VC, 2015, SLEEP MED, V16, P1497, DOI 10.1016/j.sleep.2014.09.014
   De Cock VC, 2010, SLEEP MED, V11, P247, DOI 10.1016/j.sleep.2009.05.008
   Emre M, 2007, MOVEMENT DISORD, V22, P1689, DOI 10.1002/mds.21507
   Espie CA, 2014, BMJ OPEN, V4, P0, DOI 10.1136/bmjopen-2013-004183
   Gjerstad MD, 2007, J NEUROL NEUROSUR PS, V78, P476, DOI 10.1136/jnnp.2006.100370
   Högl B, 2010, MOVEMENT DISORD, V25, P2704, DOI 10.1002/mds.23190
   HUGHES AJ, 1992, J NEUROL NEUROSUR PS, V55, P181, DOI 10.1136/jnnp.55.3.181
   Kurtis MM, 2013, PARKINSONISM RELAT D, V19, P1152, DOI 10.1016/j.parkreldis.2013.07.026
   Larouche E, 2016, ARCH CLIN NEUROPSYCH, V31, P819, DOI 10.1093/arclin/acw076
   Lau EYY., 2016, SLEEP MED, V0, P0
   Lebrun C, 2020, J CLIN PSYCHOL, V76, P356, DOI 10.1002/jclp.22883
   Leentjens AFG, 2014, MOVEMENT DISORD, V29, P1035, DOI 10.1002/mds.25919
   Mahale R, 2015, PARKINSONISM RELAT D, V21, P461, DOI 10.1016/j.parkreldis.2015.02.007
   Morin CM, 2012, LANCET, V379, P1129, DOI 10.1016/S0140-6736(11)60750-2
   Nasreddine ZS, 2005, J AM GERIATR SOC, V53, P695, DOI 10.1111/j.1532-5415.2005.53221.x
   Netzer NC, 1999, ANN INTERN MED, V131, P485, DOI 10.7326/0003-4819-131-7-199910050-00002
   Oerlemans WGH, 2002, SLEEP MED, V3, P147, DOI 10.1016/S1389-9457(01)00127-7
   Palagini L, 2015, INT J PSYCHOPHYSIOL, V98, P435, DOI 10.1016/j.ijpsycho.2015.08.008
   Postuma Ronald B, 2012, MOV DISORD, V27, P913, DOI 10.1002/mds.25037
   Ratti PL, 2015, PARKINSONISM RELAT D, V21, P1323, DOI 10.1016/j.parkreldis.2015.09.025
   Schellaert V, 2018, SLEEP, V41, P0, DOI 10.1093/sleep/zsy002
   Shafazand S, 2017, ANN AM THORAC SOC, V14, P412, DOI 10.1513/AnnalsATS.201608-625OC
   Siriwardena AN., 2017, J SLEEP RES, V0, P0
   Sobreira-Neto MA, 2020, J GERIATR PSYCH NEUR, V33, P22, DOI 10.1177/0891988719856687
   Sobreira-Neto MA, 2017, EUR NEUROL, V78, P330, DOI 10.1159/000481939
   Tholfsen LK, 2017, NEUROLOGY, V88, P352, DOI 10.1212/WNL.0000000000003540
   Verbaan D, 2008, MOVEMENT DISORD, V23, P35, DOI 10.1002/mds.21727
   Visser M, 2009, VALUE HEALTH, V12, P392, DOI 10.1111/j.1524-4733.2008.00430.x
   Weston R, 2006, COUNS PSYCHOL, V34, P719, DOI 10.1177/0011000006286345
   Ylikoski A, 2015, NEUROL SCI, V36, P2003, DOI 10.1007/s10072-015-2288-9
   Zhu K, 2016, PARKINSONISM RELAT D, V33, P51, DOI 10.1016/j.parkreldis.2016.09.010
NR 38
TC 2
Z9 2
U1 0
U2 4
PU KARGER
PI BASEL
PA ALLSCHWILERSTRASSE 10, CH-4009 BASEL, SWITZERLAND
SN 0014-3022
EI 1421-9913
J9 EUR NEUROL
JI Eur. Neurol.
PD AUG 15
PY 2021
VL 84
IS 5
BP 333
EP 339
DI 10.1159/000508185
EA JUN 2021
PG 7
WC Clinical Neurology; Neurosciences
SC Neurosciences & Neurology
GA UB9SD
UT WOS:000668954600001
PM 34182546
DA 2024-02-05
ER

PT J
AU Xie, CJ
   Zhu, MY
   Hu, Y
AF Xie, Chengjuan
   Zhu, Mingyu
   Hu, Ying
TI Risk stratification for REM sleep behavior disorder in patients with Parkinson ? s disease: A PRISMA-compliant meta-analysis and systematic review
SO CLINICAL NEUROLOGY AND NEUROSURGERY
LA English
DT Review
DE Rapid eye movement sleep behavior disorder; (RBD); Risk stratification; Meta-Analysis
ID cognitive impairment; clinical-features; association; dementia; rbd; prevalence; symptoms; onset
AB This study aimed to compare whether the characteristics of Parkinson?s disease (PD) patients between probably rapid eye movement sleep behavior disorder (RBD) and confirmed RBD versus non-RBD are differing using a meta-analytic approach. We systematically searched PubMed, EmBase, and the Cochrane library for eligible studies throughout October 2018 in this meta-analysis. The clinical characteristics of PD patients presented with probably RBD, confirmed RBD, or non-RBD were analyzed. The pooled odds ratios and weighted mean differences with corresponding 95 % confidence intervals were calculated for categories and continuous data, respectively. All the pooled analyses were conducted using random-effects model. Forty-seven studies recruited a total of 8019 PD patients were included in the final meta-analysis. The summary results indicated significant differences between probable RBD and non-RBD for PD duration, levodopa dosage daily, Hoehn-Yahr stage, UPDRS-III, UPDRS-motor score, UPDRS activity of daily living, Epworth Sleepiness scale, male percentage, dyskinesia, orthostatic hypotension, constipation, and fluctuations present. Moreover, confirmed RBD versus non-RBD showed significant differences for age, PD duration, levodopa dosage daily, Mini-Mental State Examination, Hoehn-Yahr stage, UPDRS-motor score, Epworth Sleepiness scale, male percentage, dyskinesia, hallucination, insomnia, dementia, orthostatic hypotension, falls, and fluctuations present. Furthermore, the difference of confirmed RBD versus non-RBD was significantly elderly than probable RBD versus non-RBD. Moreover, PD patients with confirmed RBD with lower Mini-Mental State Examination as compared with probable RBD corresponding PD patients without RBD. In addition, PD patients with confirmed RBD versus probable RBD was associated with high Hoehn-Yahr stage as compared with non-RBD. Finally, patients with confirmed RBD with high incidence of insomnia as compared with probable RBD corresponding PD patients without RBD. The results provide the comprehensive differences in the patients? characteristics among probable RBD, confirmed RBD, and non-RBD in PD patients.
C1 [Xie, Chengjuan; Zhu, Mingyu; Hu, Ying] Anhui Med Univ, Affiliated Hosp 1, Dept Neurol, Hefei, Anhui, Peoples R China.
C3 Anhui Medical University
RP Xie, CJ (corresponding author), Anhui Med Univ, Affiliated Hosp 1, Dept Neurol, Hefei, Anhui, Peoples R China.
EM 249024500@qq.com
FU National Key Research and Development Plan [2016YFC1300604]; National Natural Science Foundation [91432301]; Subproject of the "973 Program" [2015CB856405]
CR Aarsland D, 2003, ARCH NEUROL-CHICAGO, V60, P387, DOI 10.1001/archneur.60.3.387
   Ades AE, 2005, MED DECIS MAKING, V25, P646, DOI 10.1177/0272989X05282643
   [Anonymous], 1999, STATA TECH B, V0, P0
   Ansari M, 2017, SLEEP BREATH, V21, P155, DOI 10.1007/s11325-016-1435-8
   Arnaldi D, 2016, PARKINSONISM RELAT D, V29, P47, DOI 10.1016/j.parkreldis.2016.05.031
   Arnulf I, 2015, SLEEP, V38, P1529, DOI 10.5665/sleep.5040
   Baig F, 2017, PARKINSONISM RELAT D, V37, P72, DOI 10.1016/j.parkreldis.2017.01.017
   BEGG CB, 1994, BIOMETRICS, V50, P1088, DOI 10.2307/2533446
   Boeve BF, 2007, BRAIN, V130, P2770, DOI 10.1093/brain/awm056
   Boot BP, 2012, ANN NEUROL, V71, P49, DOI 10.1002/ana.22655
   Bugalho P, 2018, CLIN AUTON RES, V28, P557, DOI 10.1007/s10286-018-0557-4
   Chung SJ, 2017, EUR J NEUROL, V24, P1314, DOI 10.1111/ene.13388
   Deeks JJ, 2001, SYSTEMATIC REV HLTH, V2nd, P285, DOI 10.1002/9780470693926.CH15
   DERSIMONIAN R, 1986, CONTROL CLIN TRIALS, V7, P177, DOI 10.1016/0197-2456(86)90046-2
   Di Fabio N, 2013, EUR NEUROL, V70, P297, DOI 10.1159/000353378
   Egger M, 1997, BMJ-BRIT MED J, V315, P629, DOI 10.1136/bmj.315.7109.629
   Fantini ML, 2015, J NEUROL NEUROSUR PS, V86, P174, DOI 10.1136/jnnp-2014-307904
   Fantini ML, 2018, J NEUROL NEUROSUR PS, V89, P305, DOI 10.1136/jnnp-2017-316576
   Ford AH, 2013, MOVEMENT DISORD, V28, P832, DOI 10.1002/mds.25367
   Frauscher B, 2012, J NEUROL, V259, P1056, DOI 10.1007/s00415-011-6298-0
   GIBB WRG, 1988, J NEUROL NEUROSUR PS, V51, P745, DOI 10.1136/jnnp.51.6.745
   Gjerstad MD, 2008, J NEUROL NEUROSUR PS, V79, P387, DOI 10.1136/jnnp.2007.116830
   Gomutbutra P, 2018, PARKINSONS DIS-US, V2018, P0, DOI 10.1155/2018/7657191
   Gong Y, 2014, SLEEP MED, V15, P647, DOI 10.1016/j.sleep.2013.12.021
   Guo T, 2018, FRONT NEUROL, V9, P0, DOI 10.3389/fneur.2018.00334
   Higgins JPT, 2003, BMJ-BRIT MED J, V327, P557, DOI 10.1136/bmj.327.7414.557
   Hu Y, 2015, NEUROLOGY, V84, P888, DOI 10.1212/WNL.0000000000001308
   Huang JY, 2018, CHINESE MED J-PEKING, V131, P899, DOI 10.4103/0366-6999.229888
   Jankovic M, 2015, VOJNOSANIT PREGL, V72, P442, DOI 10.2298/VSP130501006J
   JELLINGER K, 1987, J NEURAL TRANSM, V0, P109
   Jozwiak N, 2017, SLEEP, V40, P0, DOI 10.1093/sleep/zsx101
   Kamps S, 2019, BRAIN IMAGING BEHAV, V13, P1352, DOI 10.1007/s11682-018-9939-4
   Kim CS, 2016, J MOV DISORD, V9, P114, DOI 10.14802/jmd.15039
   Kim YE, 2015, J CLIN NEUROSCI, V22, P315, DOI 10.1016/j.jocn.2014.07.016
   Kim YE, 2014, PARKINSONISM RELAT D, V20, P1081, DOI 10.1016/j.parkreldis.2014.03.022
   Kotagal V, 2012, ANN NEUROL, V71, P560, DOI 10.1002/ana.22691
   Lee JE, 2010, PARKINSONISM RELAT D, V16, P105, DOI 10.1016/j.parkreldis.2009.08.005
   Li D, 2017, J MAGN RESON IMAGING, V46, P697, DOI 10.1002/jmri.25571
   Lim JS, 2016, PARKINSONISM RELAT D, V23, P31, DOI 10.1016/j.parkreldis.2015.11.027
   Liu H, 2019, J CLIN NEUROSCI, V59, P254, DOI 10.1016/j.jocn.2018.07.007
   Liu Y, 2017, TRANSL NEURODEGENER, V6, P0, DOI 10.1186/s40035-017-0105-5
   Mahale R, 2014, SLEEP MED, V15, P642, DOI 10.1016/j.sleep.2014.01.022
   Marion MH, 2008, J NEUROL, V255, P192, DOI 10.1007/s00415-008-0629-9
   Moher D, 2009, J CLIN EPIDEMIOL, V62, P1006, DOI 10.1016/j.jclinepi.2009.06.005
   Neikrug AB, 2014, SLEEP MED, V15, P959, DOI 10.1016/j.sleep.2014.04.009
   Nihei Y, 2012, J NEUROL, V259, P1606, DOI 10.1007/s00415-011-6386-1
   Nomura T, 2013, SLEEP MED, V14, P131, DOI 10.1016/j.sleep.2012.10.011
   Nomura T, 2012, PARKINSONISM RELAT D, V18, P394, DOI 10.1016/j.parkreldis.2011.10.018
   Özekmekçi S, 2005, CLIN NEUROL NEUROSUR, V107, P306, DOI 10.1016/j.clineuro.2004.09.021
   Pagano G, 2018, NEUROLOGY, V91, PE894, DOI 10.1212/WNL.0000000000006134
   Pandya M, 2008, CLEV CLIN J MED, V75, P856, DOI 10.3949/ccjm.75a.07005
   Poryazova R, 2013, J CLIN SLEEP MED, V9, P55, DOI 10.5664/jcsm.2340
   Postuma RB, 2008, J NEUROL NEUROSUR PS, V79, P1117, DOI 10.1136/jnnp.2008.149195
   Postuma RB, 2012, MOVEMENT DISORD, V27, P720, DOI 10.1002/mds.24939
   Rahmani F, 2016, IEEE ENG MED BIO, V0, PP1124, DOI 10.1109/EMBC.2016.7590901
   Siegfried N, 2009, COCHRANE DB SYST REV, V0, P0, DOI DOI 10.1002/14651858.CD003362.pub2
   Sinforiani E, 2006, MOVEMENT DISORD, V21, P462, DOI 10.1002/mds.20719
   Sixel-Döring F, 2011, NEUROLOGY, V77, P1048, DOI 10.1212/WNL.0b013e31822e560e
   Sobreira-Neto MA, 2017, EUR NEUROL, V78, P330, DOI 10.1159/000481939
   Sorensen GL, 2013, AUTON NEUROSCI-BASIC, V179, P138, DOI 10.1016/j.autneu.2013.08.067
   Suzuki K, 2013, BMC NEUROL, V13, P0, DOI 10.1186/1471-2377-13-18
   Vendette M, 2007, NEUROLOGY, V69, P1843, DOI 10.1212/01.wnl.0000278114.14096.74
   Vibha D, 2011, CLIN NEUROL NEUROSUR, V113, P472, DOI 10.1016/j.clineuro.2011.02.007
   Wells G., 2009, NEWCASTLEOTTAWA SCAL, V0, P0
   Yoritaka A, 2009, EUR NEUROL, V61, P164, DOI 10.1159/000189269
   Zhang H, 2016, EUR NEUROL, V76, P154, DOI 10.1159/000449374
   Zhang LY, 2016, SLEEP MED, V20, P110, DOI 10.1016/j.sleep.2015.12.018
   Zhang XN, 2017, NEUROL SCI, V38, P163, DOI 10.1007/s10072-016-2744-1
   Zhu RL, 2017, SCI REP-UK, V7, P0, DOI 10.1038/srep40779
NR 69
TC 1
Z9 1
U1 0
U2 10
PU ELSEVIER
PI AMSTERDAM
PA RADARWEG 29, 1043 NX AMSTERDAM, NETHERLANDS
SN 0303-8467
EI 1872-6968
J9 CLIN NEUROL NEUROSUR
JI Clin. Neurol. Neurosurg.
PD MAR 15
PY 2021
VL 202
IS 
BP 
EP 
DI 10.1016/j.clineuro.2021.106484
EA FEB 2021
PG 11
WC Clinical Neurology; Surgery
SC Neurosciences & Neurology; Surgery
GA QS2IZ
UT WOS:000625729700001
PM 33556851
DA 2024-02-05
ER

PT J
AU Wang, Y
   Zhou, Q
   Zhang, WW
   Niu, CS
AF Wang, Ying
   Zhou, Quan
   Zhang, Weiwen
   Niu, Chaoshi
TI The connectivity between the olfactory and auditory cortex predicts an individual's sleep quality
SO NEUROREPORT
LA English
DT Article
DE biomarkers; sensory neural basis; sleep quality
ID behavior disorder; rem-sleep; regional homogeneity; cognitive decline; biomarker; dysfunction; impairment; dementia; disease
AB Sleep disorders and multiple sensory impairments have been noticed as the potential first sign of neurodegenerative diseases such as the Parkinson disease. The relationship between sleep quality and the sensory neural basis would help us consider their combination in early diagnosis. In the present study, 32 out of 45 healthy subjects' resting-state functional magnetic resonance imaging data survived from motion correction and entered into the connectivity analysis. We found that the connectivity between two regions of interest (the left olfactory gyrus and the left superior temporal pole) and the regional homogeneity in the left middle temporal gyrus were negatively correlated with their Pittsburgh sleep quality index. These results suggest that these sensory-related brain regions are related to sleep quality and they may together predict the diseases.
C1 [Wang, Ying; Zhang, Weiwen; Niu, Chaoshi] Univ Sci & Technol China, Div Life Sci & Med, Affiliated Hosp USTC 1, Dept Neurosurg, Hefei 230001, Anhui, Peoples R China.
   [Wang, Ying; Niu, Chaoshi] Anhui Prov Stereotact Neurosurg Inst, Hefei, Anhui, Peoples R China.
   [Wang, Ying; Niu, Chaoshi] Anhui Prov Key Lab Brain Funct & Brain Dis, Hefei, Anhui, Peoples R China.
   [Zhou, Quan] Peoples Bank China, Hefei Cent Sub Branch, Hefei, Anhui, Peoples R China.
C3 Chinese Academy of Sciences; University of Science & Technology of China, CAS; People's Bank of China
RP Wang, Y (corresponding author), Univ Sci & Technol China, Div Life Sci & Med, Affiliated Hosp USTC 1, Dept Neurosurg, Hefei 230001, Anhui, Peoples R China.
EM wy1987@ustc.edu.cn
FU National Natural Science Foundation of China [31800927]
CR Arnaldi D, 2019, J PARKINSON DIS, V9, P229, DOI 10.3233/JPD-181468
   Attems J, 2006, CLIN NEUROPATHOL, V25, P265
   Baba T, 2012, BRAIN, V135, P161, DOI 10.1093/brain/awr321
   Bernert RA, 2017, J AFFECT DISORDERS, V208, P309, DOI 10.1016/j.jad.2016.08.050
   Bohnen NI, 2010, BRAIN, V133, P1747, DOI 10.1093/brain/awq079
   Brabenec L, 2019, PARKINSONISM RELAT D, V61, P187, DOI 10.1016/j.parkreldis.2018.10.011
   Cacace AT, 2008, AM J AUDIOL, V17, P2, DOI 10.1044/1059-0889(2008/001)
   Claus I, 2017, PARKINSONISM RELAT D, V38, P95, DOI 10.1016/j.parkreldis.2017.02.019
   Davis B, 2016, NEUROIMAGE, V130, P293, DOI 10.1016/j.neuroimage.2015.12.034
   DOTY RL, 1991, ANN NY ACAD SCI, V640, P20
   Fernandez LMJ, 2018, ELIFE, V7, P0, DOI 10.7554/eLife.39111
   Fullard ME, 2016, PARKINSONISM RELAT D, V25, P45, DOI 10.1016/j.parkreldis.2016.02.013
   Hodge MR, 2016, NEUROIMAGE, V124, P1102, DOI 10.1016/j.neuroimage.2015.04.046
   Husain M, 2017, BRAIN, V140, P3067, DOI 10.1093/brain/awx307
   Husain M, 2017, BRAIN, V140, P251, DOI 10.1093/brain/aww353
   Jaseja B, 2013, EPILEPSY BEHAV, V29, P256, DOI 10.1016/j.yebeh.2013.06.027
   Kempfner J, 2013, IEEE ENG MED BIO, V0, PP5773, DOI 10.1109/EMBC.2013.6610863
   Leskovar T, 2019, ANN HUM BIOL, V46, P367, DOI 10.1080/03014460.2019.1639824
   Li J, 2016, PLOS ONE, V11, P0, DOI 10.1371/journal.pone.0149286
   Mander BA, 2016, TRENDS NEUROSCI, V39, P552, DOI 10.1016/j.tins.2016.05.002
   McLaughlin NCR, 2008, ARCH CLIN NEUROPSYCH, V23, P119, DOI 10.1016/j.acn.2007.07.008
   Mesholam RI, 1998, ARCH NEUROL-CHICAGO, V55, P84, DOI 10.1001/archneur.55.1.84
   Moessnang C, 2011, CEREB CORTEX, V21, P1246, DOI 10.1093/cercor/bhq202
   Murphy C, 1999, PHYSIOL BEHAV, V66, P177, DOI 10.1016/S0031-9384(98)00262-5
   Ni L, 2012, PLOS ONE, V7, P0, DOI 10.1371/journal.pone.0042016
   ODonnell Brian F, 2013, SUPPL CLIN NEUROPHYSIOL, V62, P101
   Postuma RB, 2019, BRAIN, V142, P744, DOI 10.1093/brain/awz030
   Postuma RB, 2013, SLEEP MED, V14, P763, DOI 10.1016/j.sleep.2012.09.001
   Saad M, 2019, BMC PSYCHIATRY, V19, P0, DOI 10.1186/s12888-019-2152-1
   Taga G, 2018, NEUROIMAGE, V178, P519, DOI 10.1016/j.neuroimage.2018.05.075
   Thien TDV, 2013, SLEEP, V36, P631, DOI 10.5665/sleep.2610
   Tuwaig M, 2017, J ALZHEIMERS DIS, V60, P1589, DOI 10.3233/JAD-170545
   Tzourio-Mazoyer N, 2002, NEUROIMAGE, V15, P273, DOI 10.1006/nimg.2001.0978
   Van Essen DC, 2012, NEUROIMAGE, V62, P2222, DOI 10.1016/j.neuroimage.2012.02.018
   Weil RS, 2019, BRAIN, V142, P498, DOI 10.1093/brain/awz014
   Wesson DW, 2010, EXPERT REV NEUROTHER, V10, P633, DOI 10.1586/ERN.10.33
   Wichniak A, 2013, INT REV PSYCHIATR, V25, P632, DOI 10.3109/09540261.2013.812067
   Winer JR, 2019, J NEUROSCI, V39, P6315, DOI 10.1523/JNEUROSCI.0503-19.2019
   Yoo HS, 2019, J NEUROL, V266, P1601, DOI 10.1007/s00415-019-09297-x
   Yuan R, 2013, MAGN RESON IMAGING, V31, P1492, DOI 10.1016/j.mri.2013.07.005
   Zang YF, 2004, NEUROIMAGE, V22, P394, DOI 10.1016/j.neuroimage.2003.12.030
   Zhang LW, 2019, NEUROIMAGE, V197, P255, DOI 10.1016/j.neuroimage.2019.04.057
NR 42
TC 2
Z9 2
U1 1
U2 3
PU LIPPINCOTT WILLIAMS & WILKINS
PI PHILADELPHIA
PA TWO COMMERCE SQ, 2001 MARKET ST, PHILADELPHIA, PA 19103 USA
SN 0959-4965
EI 1473-558X
J9 NEUROREPORT
JI Neuroreport
PD JAN 13
PY 2021
VL 32
IS 2
BP 99
EP 104
DI 10.1097/WNR.0000000000001567
PG 6
WC Neurosciences
SC Neurosciences & Neurology
GA RL9PW
UT WOS:000639296400004
PM 33395187
DA 2024-02-05
ER

PT J
AU Bargiotas, P
   Bargiotas, I
   Debove, I
   Lachenmayer, ML
   Vayatis, N
   Schuepbach, WMM
   Bassetti, CLA
AF Bargiotas, Panagiotis
   Bargiotas, Ioannis
   Debove, Ines
   Lachenmayer, M. Lenard
   Vayatis, Nicolas
   Schuepbach, W. M. Michael
   Bassetti, Claudio L. A.
TI Sleep apnea syndrome and subthalamic stimulation in Parkinson's disease
SO SLEEP MEDICINE
LA English
DT Article
DE Sleep-disordered breathing; Sleep apnea; Deep brain stimulation; Sleep-wake disturbances; Parkinson's disease
ID deep-brain-stimulation; quality-of-life; nucleus stimulation; critique; scales; architecture; symptoms; impact
AB Objectives: The association between Parkinson's disease (PD) and sleep apnea syndrome (SAS) is not fully elucidated and very few studies reported on SAS outcome after deep brain stimulation (DBS). Here, we compare the clinical profile of PD patients with and without SAS and assess, for the first time, the value of pre-DBS SAS as predictor of post-DBS outcome in PD. Methods: Fifty patients were grouped into PD with SAS (PD-SAS+,n = 22) and without (PD-SAS-,n = 28), based on the Apnea-Hypopnea-Index (AHI >= 5) in polysomnography. We used novel multivariate statistical models to compare pre-DBS profiles and assess post-DBS motor, non-motor and quality of life (QoL) changes in both groups. Results: In the entire cohort, 44% of patients had at least mild SAS (AHI >= 5), while 22% had at least moderate (AHI >= 15). Mean AHI was 11/h (NREM-AHI = 10.2/h and REM-AHI = 13.5/h). The two groups had equal demographics and PD characteristics, and did not differ in respect to unified Parkinson's disease rating scale (UPDRS)-IIOFF, Body-Mass-Index, polysomnographic features, RBD, depression, sleepiness and QoL scores. The PD-SASthorn group had significantly higher scores in UPDRS-IIIOFF (41.1 +/- 17.7 vs. 30.9 +/- 11.7,p < 0.05) compared to PD-SAS- group. The groups did not differ in respect to post-DBS change in UPDRS-II, UPDRS-III, Epworth sleepiness scale, Hamilton depression rating scale and PDQ39 scores. Positive airway pressure therapy had no impact on post-DBS outcome. Conclusions: In patients with PD and candidates for DBS, the presence of SAS is associated with increased motor signs, but not with a specific non-motor, QoL or sleep-wake profile. The presence of SAS prior to STN-DBS is not associated with worse outcome after surgery. (C) 2021 Published by Elsevier B.V.
C1 [Bargiotas, Panagiotis; Debove, Ines; Lachenmayer, M. Lenard; Schuepbach, W. M. Michael; Bassetti, Claudio L. A.] Univ Hosp Inselsp, Dept Neurol, Bern, Switzerland.
   [Bargiotas, Panagiotis; Debove, Ines; Lachenmayer, M. Lenard; Schuepbach, W. M. Michael; Bassetti, Claudio L. A.] Univ Bern, Bern, Switzerland.
   [Bargiotas, Panagiotis] Univ Cyprus, Med Sch, Dept Neurol, Nicosia, Cyprus.
   [Bargiotas, Ioannis; Vayatis, Nicolas] Univ Paris Saclay, ENS Paris Saclay, Ctr Borelli, CNRS,INSERM, F-91190 Gif Sur Yvette, France.
C3 University of Bern; University of Cyprus; Universite Paris Saclay; Universite Paris Cite; Institut National de la Sante et de la Recherche Medicale (Inserm); Centre National de la Recherche Scientifique (CNRS)
RP Bargiotas, P (corresponding author), Univ Cyprus, Med Sch, Dept Neurol, Nicosia, Cyprus.
EM bargiotas.panagiotis@ucy.ac.cy
CR American Psychiatric Association, 2013, INT CLASS SLEEP DIS, V0, P0, DOI DOI 10.1176/APPI.BOOKS.9780890425596.893619
   Bargiotas Ioannis, 2020, SETN 2020: PROCEEDINGS OF THE 11TH HELLENIC CONFERENCE ON ARTIFICIAL INTELLIGENCE, V0, PP56, DOI 10.1145/3411408.3411422
   Bargiotas I, 2021, PLOS ONE, V16, P0, DOI 10.1371/journal.pone.0246790
   Bargiotas P, 2019, J NEUROL NEUROSUR PS, V90, P1310, DOI 10.1136/jnnp-2019-320858
   Bargiotas P, 2017, PLOS ONE, V12, P0, DOI 10.1371/journal.pone.0190027
   Bargiotas P, 2016, CURR OPIN NEUROL, V29, P763, DOI 10.1097/WCO.0000000000000388
   Barone P, 2009, MOVEMENT DISORD, V24, P1641, DOI 10.1002/mds.22643
   Beland SG, 2015, J PARKINSON DIS, V5, P805, DOI 10.3233/JPD-150602
   Berry RB, 2017, J CLIN SLEEP MED, V13, P665, DOI 10.5664/jcsm.6576
   Charles PD, 2002, NEUROLOGY, V59, P932, DOI 10.1212/WNL.59.6.932
   Cicolin A, 2004, SLEEP MED, V5, P207, DOI 10.1016/j.sleep.2003.10.010
   Daniels C, 2011, MOVEMENT DISORD, V26, P2516, DOI 10.1002/mds.23907
   De Cock VC, 2010, SLEEP MED, V11, P247, DOI 10.1016/j.sleep.2009.05.008
   Deuschl G, 2006, NEW ENGL J MED, V355, P896, DOI 10.1056/NEJMoa060281
   Högl B, 2010, MOVEMENT DISORD, V25, P2704, DOI 10.1002/mds.23190
   HUGHES AJ, 1992, NEUROLOGY, V42, P1142, DOI 10.1212/WNL.42.6.1142
   Iranzo A, 2002, J NEUROL NEUROSUR PS, V72, P661, DOI 10.1136/jnnp.72.5.661
   Jaggi JL, 2004, STEREOT FUNCT NEUROS, V82, P104, DOI 10.1159/000078145
   Keir LHM, 2020, J NEUROL, V267, P288, DOI 10.1007/s00415-019-09651-z
   Martinez-Martin P, 2011, MOVEMENT DISORD, V26, P2371, DOI 10.1002/mds.23834
   Meng LR, 2020, PARKINSONISM RELAT D, V70, P45, DOI 10.1016/j.parkreldis.2019.12.001
   Mery VP, 2017, NEUROLOGY, V88, P1120, DOI 10.1212/WNL.0000000000003738
   Odekerken VJJ, 2013, LANCET NEUROL, V12, P37, DOI 10.1016/S1474-4422(12)70264-8
   Oertel MF, 2017, ACTA NEUROCHIR, V159, P265, DOI 10.1007/s00701-016-3044-5
   PETO V, 1995, QUAL LIFE RES, V4, P241, DOI 10.1007/BF02260863
   Pollo C, 2014, BRAIN, V137, P2015, DOI 10.1093/brain/awu102
   Randerath W, 2018, EUR RESPIR J, V52, P0, DOI 10.1183/13993003.02616-2017
   Schrag A, 2007, MOVEMENT DISORD, V22, P1077, DOI 10.1002/mds.21333
   Schuepbach WMM, 2013, NEW ENGL J MED, V368, P610, DOI 10.1056/NEJMoa1205158
   Shen Y, 2020, SLEEP MED, V67, P237, DOI 10.1016/j.sleep.2019.11.1251
   Sun AP, 2020, NEUROL SCI, V41, P1153, DOI 10.1007/s10072-019-04211-9
   Tolleson CM, 2016, NEUROMODULATION, V19, P724, DOI 10.1111/ner.12442
   Tomlinson CL, 2010, MOVEMENT DISORD, V25, P2649, DOI 10.1002/mds.23429
   Trotti LM, 2010, MOVEMENT DISORD, V25, P2246, DOI 10.1002/mds.23231
   Welter ML, 2002, BRAIN, V125, P575, DOI 10.1093/brain/awf050
   Witt K, 2011, J NEUROL SCI, V310, P261, DOI 10.1016/j.jns.2011.06.028
NR 36
TC 2
Z9 2
U1 0
U2 2
PU ELSEVIER
PI AMSTERDAM
PA RADARWEG 29, 1043 NX AMSTERDAM, NETHERLANDS
SN 1389-9457
EI 1878-5506
J9 SLEEP MED
JI Sleep Med.
PD OCT 15
PY 2021
VL 86
IS 
BP 106
EP 112
DI 10.1016/j.sleep.2021.07.031
EA SEP 2021
PG 7
WC Clinical Neurology
SC Neurosciences & Neurology
GA UY9UF
UT WOS:000701859400014
PM 34488169
DA 2024-02-05
ER

PT J
AU Zhong, M
   Jiang, X
   Zhu, S
   Gu, RX
   Bai, Y
   He, H
   Pan, Y
   Xu, PY
   Yan, J
   Zhang, L
AF Zhong, Min
   Jiang, Xu
   Zhu, Sha
   Gu, Ruxin
   Bai, Yu
   He, Hong
   Pan, Yang
   Xu, Pingyi
   Yan, Jun
   Zhang, Li
TI Sleep Disturbances and Associated Factors in Drug-Naive Patients with Parkinson's Disease
SO NEUROPSYCHIATRIC DISEASE AND TREATMENT
LA English
DT Article
DE Parkinson's disease; drug naive; sleep disturbance; REM sleep behavior disorder; depression; anxiety
ID quality-of-life; behavior disorder; rem-sleep; nonmotor symptoms; motor; questionnaire; instrument; disability; diagnosis; pathology
AB Purpose: Sleep disturbance is one of the common symptoms in Parkinson's disease (PD). The study of sleep disturbance used to concentrate on treated PD. This study aimed to investigate the factors that are associated with the sleep quality of drug-naive patients with PD. Patients and Methods: All participants were interviewed using a standard questionnaire to collect basic information. PD severity, depression symptoms, anxiety symptoms, sleep quality, cognitive status, life quality, and the presence of rapid eye movement (REM) sleep behavior disorder (RBD) and minor hallucination were assessed using corresponding rating scales. The patients with a Pittsburgh Sleep Quality Index score <= 6 fell into the poor sleep group, and those with REM Sleep Behavior Disorder Screening Questionnaire score >= 5 were considered to have probable RBD. Results: Seventy drug-naive patients with PD and 30 healthy controls matched for age, sex, and education were recruited. Up to 41.4% of the patients suffered from sleep disturbance, and 24.3% of the patients had RBD. Poor sleepers were more likely to have left-side predominant motor symptoms. Compared with good sleepers, poor sleepers, particularly female patients, had more burden in the aspect of anxiety and depression. RBD was associated with more nonmotor symptoms, poor sleep quality, bad performance in cognition orientation domain, anxiety, depression, presence of minor hallucination, and poor life quality. Conclusion: Sleep disturbances are common in drug-naive PD and require wide attention. Motor symptom laterality and gender difference in mood are associated with sleep quality. Depression, anxiety, and RBD are highly related to sleep disturbance. RBD has many comorbidities, which can influence the cognitive function and life quality of the patients.
C1 [Zhong, Min; Jiang, Xu; Zhu, Sha; Gu, Ruxin; Pan, Yang; Yan, Jun; Zhang, Li] Nanjing Med Univ, Dept Geriatr Neurol, Affiliated Brain Hosp, 264 Guangzhou Rd, Nanjing 210029, Jiangsu, Peoples R China.
   [Bai, Yu] Univ Toronto Scarborough, Dept Biol Sci, Toronto, ON, Canada.
   [He, Hong] Univ Shanghai Sci & Technol, Sch Med Instrument & Food Engn, Shanghai, Peoples R China.
   [Xu, Pingyi] Guangzhou Med Univ, Dept Neurol, Affiliated Hosp 1, Guangzhou, Peoples R China.
C3 Nanjing Medical University; University of Toronto; University Toronto Scarborough; University of Shanghai for Science & Technology; Guangzhou Medical University
RP Yan, J; Zhang, L (corresponding author), Nanjing Med Univ, Dept Geriatr Neurol, Affiliated Brain Hosp, 264 Guangzhou Rd, Nanjing 210029, Jiangsu, Peoples R China.
EM 815473709@qq.com; neuro_zhangli@163.com
FU Special Funds of the Jiangsu Provincial Cadre Health Projects [BJ20005, BJ17006]; Jiangsu Provincial Key Research and Development Program [BE2018610, BE2019612]; Nanjing Medical Science and Technology Development Foundation [QRX17026]; Nanjing Rehabilitation Medicine Center Project
CR Antelmi E, 2021, SLEEP MED REV, V60, P0, DOI 10.1016/j.smrv.2021.101515
   Arnaoutoglou NA, 2019, NAT REV NEUROL, V15, P103, DOI 10.1038/s41582-018-0107-7
   Braak H, 2003, NEUROBIOL AGING, V24, P197, DOI 10.1016/S0197-4580(02)00065-9
   Breen DP, 2014, JAMA NEUROL, V71, P589, DOI 10.1001/jamaneurol.2014.65
   Buysse D J, 1989, PSYCHIATRY RES, V28, P193
   Chang CW, 2019, FRONT NEUROL, V10, P0, DOI 10.3389/fneur.2019.00340
   Chaudhuri KR, 2006, MOVEMENT DISORD, V21, P916, DOI 10.1002/mds.20844
   Chaudhuri KR, 2002, J NEUROL NEUROSUR PS, V73, P629, DOI 10.1136/jnnp.73.6.629
   Connolly BS, 2014, JAMA-J AM MED ASSOC, V311, P1670, DOI 10.1001/jama.2014.3654
   Cubo E, 2020, J PARKINSON DIS, V10, P1611, DOI 10.3233/JPD-202067
   Dauvilliers Y, 2018, NAT REV DIS PRIMERS, V4, P0, DOI 10.1038/s41572-018-0016-5
   Ehrminger M, 2016, BRAIN, V139, P1180, DOI 10.1093/brain/aww006
   Fernandes M, 2021, FRONT NEUROL, V12, P0, DOI 10.3389/fneur.2021.678373
   Gill DJ, 2008, MOVEMENT DISORD, V23, P1043, DOI 10.1002/mds.22017
   Howell MJ, 2015, JAMA NEUROL, V72, P707, DOI 10.1001/jamaneurol.2014.4563
   HUGHES AJ, 1992, J NEUROL NEUROSUR PS, V55, P181, DOI 10.1136/jnnp.55.3.181
   Iranzo A, 2018, CELL TISSUE RES, V373, P245, DOI 10.1007/s00441-018-2852-8
   Iranzo A, 2013, LANCET NEUROL, V12, P443, DOI 10.1016/S1474-4422(13)70056-5
   Knudsen K, 2018, LANCET NEUROL, V17, P618, DOI 10.1016/S1474-4422(18)30162-5
   Lenka A, 2019, NEUROLOGY, V93, P259, DOI 10.1212/WNL.0000000000007913
   Liu H, 2019, J CLIN NEUROSCI, V59, P254, DOI 10.1016/j.jocn.2018.07.007
   Mahale R, 2021, ACTA NEUROL BELG, V121, P1001, DOI 10.1007/s13760-020-01498-w
   Melka D, 2019, BMC NEUROL, V19, P0, DOI 10.1186/s12883-019-1431-2
   Miniati M, 2020, CNS SPECTRUMS, V25, P32, DOI 10.1017/S1092852918001700
   Neikrug AB, 2013, J CLIN SLEEP MED, V9, P1119, DOI 10.5664/jcsm.3148
   Nyer M, 2013, DEPRESS ANXIETY, V30, P873, DOI 10.1002/da.22064
   Ou RW, 2021, NPJ PARKINSONS DIS, V7, P0, DOI 10.1038/s41531-021-00207-5
   PETO V, 1995, QUAL LIFE RES, V4, P241, DOI 10.1007/BF02260863
   Rolinski M, 2014, J NEUROL NEUROSUR PS, V85, P560, DOI 10.1136/jnnp-2013-306104
   Santos-García D, 2021, J GERIATR PSYCH NEUR, V34, P642, DOI 10.1177/0891988720964250
   Schaeffer E, 2021, J NEUROL, V268, P2506, DOI 10.1007/s00415-021-10419-7
   SCHENCK CH, 1986, SLEEP, V9, P293, DOI 10.1093/sleep/9.2.293
   Schrempf W, 2014, J PARKINSON DIS, V4, P211, DOI 10.3233/JPD-130301
   Seppi K, 2011, MOVEMENT DISORD, V26, PS42, DOI 10.1002/mds.23884
   Shen Y, 2020, BRAIN, V143, P3374, DOI 10.1093/brain/awaa283
   Siciliano M, 2017, PARKINSONISM RELAT D, V45, P63, DOI 10.1016/j.parkreldis.2017.10.004
   St Louis EK, 2017, MAYO CLIN PROC, V92, P1723, DOI 10.1016/j.mayocp.2017.09.007
   Stavitsky K, 2008, COGN BEHAV NEUROL, V21, P143, DOI 10.1097/WNN.0b013e318185e698
   Stiasny-Kolster K, 2007, MOVEMENT DISORD, V22, P2386, DOI 10.1002/mds.21740
   Suzuki K, 2017, J NEUROL NEUROSUR PS, V88, P953, DOI 10.1136/jnnp-2017-316136
   Vila-Cha N, 2019, J PAIN RES, V12, P2137, DOI 10.2147/JPR.S206182
   Wu Z, 2020, PARKINSONS DIS-US, V2020, P0, DOI 10.1155/2020/2976535
   Zhu J, 2021, NEUROL SCI, V42, P961, DOI 10.1007/s10072-020-04597-x
   Zhu J, 2020, CLIN NEUROL NEUROSUR, V195, P0, DOI 10.1016/j.clineuro.2020.105950
   Zhu S, 2021, FRONT NEUROL, V12, P0, DOI 10.3389/fneur.2021.663232
NR 45
TC 2
Z9 2
U1 1
U2 9
PU DOVE MEDICAL PRESS LTD
PI ALBANY
PA PO BOX 300-008, ALBANY, AUCKLAND 0752, NEW ZEALAND
SN 
EI 1178-2021
J9 NEUROPSYCH DIS TREAT
JI Neuropsychiatr. Dis. Treat.
PD JUN 15
PY 2021
VL 17
IS 
BP 3499
EP 3508
DI 10.2147/NDT.S341782
PG 10
WC Clinical Neurology; Psychiatry
SC Neurosciences & Neurology; Psychiatry
GA XM3UC
UT WOS:000728755600002
PM 34887663
DA 2024-02-05
ER

PT J
AU Guang, J
   Baker, H
   Ben-Yishay Nizri, O
   Firman, S
   Werner-Reiss, U
   Kapuller, V
   Israel, Z
   Bergman, H
AF Guang, Jing
   Baker, Halen
   Ben-Yishay Nizri, Orilia
   Firman, Shimon
   Werner-Reiss, Uri
   Kapuller, Vadim
   Israel, Zvi
   Bergman, Hagai
TI Toward asleep DBS: cortico-basal ganglia spectral and coherence activity during interleaved propofol/ketamine sedation mimics NREM/REM sleep activity
SO NPJ PARKINSONS DISEASE
LA English
DT Article
ID deep-brain-stimulation; parkinsons-disease; subthalamic nucleus; medical therapy; primate model; ketamine; oscillations; synchronization; anesthesia; disorders
AB Deep brain stimulation (DBS) is currently a standard procedure for advanced Parkinson's disease. Many centers employ awake physiological navigation and stimulation assessment to optimize DBS localization and outcome. To enable DBS under sedation, asleep DBS, we characterized the cortico-basal ganglia neuronal network of two nonhuman primates under propofol, ketamine, and interleaved propofol-ketamine (IPK) sedation. Further, we compared these sedation states in the healthy and Parkinsonian condition to those of healthy sleep. Ketamine increases high-frequency power and synchronization while propofol increases low-frequency power and synchronization in polysomnography and neuronal activity recordings. Thus, ketamine does not mask the low-frequency oscillations used for physiological navigation toward the basal ganglia DBS targets. The brain spectral state under ketamine and propofol mimicked rapid eye movement (REM) and Non-REM (NREM) sleep activity, respectively, and the IPK protocol resembles the NREM-REM sleep cycle. These promising results are a meaningful step toward asleep DBS with nondistorted physiological navigation.
C1 [Guang, Jing; Werner-Reiss, Uri; Bergman, Hagai] Hebrew Univ Jerusalem, Edmond & Lily Safra Ctr Brain Sci, Jerusalem, Israel.
   [Baker, Halen; Ben-Yishay Nizri, Orilia; Bergman, Hagai] Hebrew Univ Jerusalem, Dept Med Neurobiol, Jerusalem, Israel.
   [Firman, Shimon] Hebrew Univ Jerusalem, Dept Anesthesiol Crit Care Med & Pain Management, Hadassah Med Ctr, Jerusalem, Israel.
   [Kapuller, Vadim] Hebrew Univ Jerusalem, Dept Pediat Surg, Hadassah Med Ctr, Jerusalem, Israel.
   [Kapuller, Vadim] Asuta Ashdod Univ Med Ctr, Ashdod, Israel.
   [Kapuller, Vadim] Ben Gurion Univ Negev, Fac Hlth Sci, Beer Sheva, Israel.
   [Israel, Zvi; Bergman, Hagai] Hebrew Univ Jerusalem, Dept Neurosurg, Hadassah Med Ctr, Jerusalem, Israel.
C3 Hebrew University of Jerusalem; Hebrew University of Jerusalem; Hebrew University of Jerusalem; Hadassah University Medical Center; Hebrew University of Jerusalem; Hadassah University Medical Center; Ben Gurion University; Hebrew University of Jerusalem; Hadassah University Medical Center
RP Guang, J (corresponding author), Hebrew Univ Jerusalem, Edmond & Lily Safra Ctr Brain Sci, Jerusalem, Israel.
EM Jing.Guang@mail.huji.ac.il
FU Israel Science Foundation; German Collaborative Research Center TRR295 (Returning dynamic motor network disorders using neuromodulation) Adelis; Rosetrees Trust; department of anesthesiology, Hadassah Medical Center
CR [Anonymous], 2018, J NEUROSCI, V38, P5837, DOI 10.1523/JNEUROSCI.1480-18.2018
   Atiyeh L., 2002, ANESTHESIOLOGY, V96, P0
   Baizabal-Carvallo JF, 2014, J NEUROL NEUROSUR PS, V85, P567, DOI 10.1136/jnnp-2013-304943
   Bastos A, 1900, V10, V0, P1
   BENAZZOUZ A, 1995, EUR J PHARMACOL, V284, P299, DOI 10.1016/0014-2999(95)00362-O
   Carlson AP, 2019, J NEUROSURG, V130, P1513, DOI 10.3171/2017.12.JNS171665
   Charara A., 2003, BASAL GANGLIA CIRCUI, V0, PP19, DOI 10.1007/978-1-59259-312-5_2
   Contreras C M, 1981, BOL ESTUD MED BIOL, V31, P383
   Darracq M, 2018, SCI REP-UK, V8, P0, DOI 10.1038/s41598-018-34957-9
   Das S, 2021, FRONT NEUROL, V12, P0, DOI 10.3389/fneur.2021.605959
   Deffains M, 2016, ELIFE, V5, P0, DOI 10.7554/eLife.16443
   Deuschl G, 2006, NEW ENGL J MED, V355, P896, DOI 10.1056/NEJMoa060281
   Ehrlichman RS, 2009, NEUROSCIENCE, V158, P705, DOI 10.1016/j.neuroscience.2008.10.031
   FRIEDBERG BL, 1993, PLAST RECONSTR SURG, V91, P196, DOI 10.1097/00006534-199301000-00047
   Goldberg JA, 2004, J NEUROSCI, V24, P6003, DOI 10.1523/JNEUROSCI.4848-03.2004
   Goodman WK, 2012, ANNU REV MED, V63, P511, DOI 10.1146/annurev-med-052209-100401
   Grace RF, 2003, ANAESTHESIA, V58, P904, DOI 10.1046/j.1365-2044.2003.03341.x
   GREEN SM, 1990, ANN EMERG MED, V19, P1033, DOI 10.1016/S0196-0644(05)82569-7
   Güttler C, 2021, MOVEMENT DISORD, V36, P927, DOI 10.1002/mds.28403
   Hakami T, 2009, PLOS ONE, V4, P0, DOI 10.1371/journal.pone.0006755
   Heimer G, 2002, J NEUROSCI, V22, P7850
   Hippard HK, 2014, J NEUROSURG-PEDIATR, V14, P279, DOI 10.3171/2014.5.PEDS13103
   Hudetz JA, 2010, J CARDIOTHOR VASC AN, V24, P131, DOI 10.1053/j.jvca.2009.05.008
   Hutchison WD, 2003, ANN NEUROL, V53, P480, DOI 10.1002/ana.10474
   Joshua M, 2007, J NEUROSCI METH, V163, P267, DOI 10.1016/j.jneumeth.2007.03.012
   Khan MF, 2008, STEREOT FUNCT NEUROS, V86, P44, DOI 10.1159/000108588
   Kita H, 2007, PROG BRAIN RES, V160, P111, DOI 10.1016/S0079-6123(06)60007-1
   KNILL RL, 1990, ANESTHESIOLOGY, V73, P52, DOI 10.1097/00000542-199007000-00009
   Kocsis B, 2012, BIOL PSYCHIAT, V71, P987, DOI 10.1016/j.biopsych.2011.10.002
   Krauss JK, 2004, J CLIN NEUROPHYSIOL, V21, P18, DOI 10.1097/00004691-200401000-00004
   Kühn AA, 2009, EXP NEUROL, V215, P380, DOI 10.1016/j.expneurol.2008.11.008
   Kurdi Madhuri S, 2014, ANESTH ESSAYS RES, V8, P283, DOI 10.4103/0259-1162.143110
   Långsjö JW, 2004, ANESTHESIOLOGY, V100, P1065, DOI 10.1097/00000542-200405000-00006
   Långsjö JW, 2003, ANESTHESIOLOGY, V99, P614, DOI 10.1097/00000542-200309000-00016
   Lazarewicz MT, 2010, J COGNITIVE NEUROSCI, V22, P1452, DOI 10.1162/jocn.2009.21305
   Lipsman N., 2015, DEEP BRAIN STIMULATI, V0, P0
   Lozano CS, 2019, J NEUROSURG, V130, P1847, DOI 10.3171/2018.2.JNS172186
   Mitelman R, 2009, J NEUROSCI METH, V178, P350, DOI 10.1016/j.jneumeth.2008.12.007
   Miyagi Y, 2007, J NEUROSURG, V107, P989, DOI 10.3171/JNS-07/11/0989
   Mizrahi-Kliger AD, 2020, P NATL ACAD SCI USA, V117, P17359, DOI 10.1073/pnas.2001560117
   Mizrahi-Kliger AD, 2018, P NATL ACAD SCI USA, V115, PE4274, DOI 10.1073/pnas.1720795115
   Moghaddam B., 2021, KETAMINE, V0, P0
   Moran A, 2010, J NEUROSCI METH, V186, P116, DOI 10.1016/j.jneumeth.2009.10.024
   Moran A, 2008, BRAIN, V131, P3395, DOI 10.1093/brain/awn270
   Nicholson G, 2002, BRIT J ANAESTH, V89, P904, DOI 10.4103/0019-5049.82658
   Okun MS, 2009, ANN NEUROL, V65, P586, DOI 10.1002/ana.21596
   Okun MS, 2005, ARCH NEUROL-CHICAGO, V62, P1250, DOI 10.1001/archneur.62.8.noc40425
   Purdon PL, 2015, ANESTHESIOLOGY, V123, P937, DOI 10.1097/ALN.0000000000000841
   Ramaswamy SM, 2021, SLEEP, V44, P0, DOI 10.1093/sleep/zsaa167
   Raz A, 2010, ANESTH ANALG, V111, P1285, DOI 10.1213/ANE.0b013e3181f565f2
   Rincón-Cortés M, 2020, BEHAV BRAIN RES, V379, P0, DOI 10.1016/j.bbr.2019.112367
   Rivlin-Etzion M, 2008, J NEUROSCI, V28, P633, DOI 10.1523/JNEUROSCI.3388-07.2008
   Rolston JD, 2016, PARKINSONISM RELAT D, V33, P72, DOI 10.1016/j.parkreldis.2016.09.014
   Rosin B, 2011, NEURON, V72, P370, DOI 10.1016/j.neuron.2011.08.023
   SKLAR GS, 1981, ANAESTHESIA, V36, P183, DOI 10.1111/j.1365-2044.1981.tb08721.x
   Slovik M, 2017, J NEUROPHYSIOL, V118, P917, DOI 10.1152/jn.00765.2016
   Sobreira-Neto MA, 2017, EUR NEUROL, V78, P330, DOI 10.1159/000481939
   Valsky D, 2020, J NEURAL ENG, V17, P0, DOI 10.1088/1741-2552/ab53ac
   Valsky D, 2017, MOVEMENT DISORD, V32, P70, DOI 10.1002/mds.26806
   van den Munckhof P, 2010, NEUROSURGERY, V67, P49, DOI 10.1227/01.NEU.0000370597.44524.6D
   Vesuna S, 2020, NATURE, V586, P87, DOI 10.1038/s41586-020-2731-9
   Wang SP, 2020, NEUROIMAGE-CLIN, V25, P0, DOI 10.1016/j.nicl.2020.102188
   Weaver FM, 2009, JAMA-J AM MED ASSOC, V301, P63, DOI 10.1001/jama.2008.929
   Williams A, 2010, LANCET NEUROL, V9, P581, DOI 10.1016/S1474-4422(10)70093-4
   Wu CH, 2020, NEUROBIOL LEARN MEM, V167, P0, DOI 10.1016/j.nlm.2019.107136
   Zaidel A, 2010, BRAIN, V133, P2007, DOI 10.1093/brain/awq144
   Zarate CA, 2015, WORLD PSYCHIATRY, V14, P348, DOI 10.1002/wps.20269
NR 68
TC 3
Z9 3
U1 2
U2 5
PU NATURE PORTFOLIO
PI BERLIN
PA HEIDELBERGER PLATZ 3, BERLIN, 14197, GERMANY
SN 
EI 2373-8057
J9 NPJ PARKINSONS DIS
JI npj Parkinsons Dis.
PD AUG 2
PY 2021
VL 7
IS 1
BP 
EP 
DI 10.1038/s41531-021-00211-9
PG 12
WC Neurosciences
SC Neurosciences & Neurology
GA TX8WR
UT WOS:000683367400002
PM 34341348
DA 2024-02-05
ER

PT J
AU Fifel, K
   Videnovic, A
AF Fifel, Karim
   Videnovic, Aleksandar
TI Circadian and Sleep Dysfunctions in Neurodegenerative Disorders-An Update
SO FRONTIERS IN NEUROSCIENCE
LA English
DT Review
DE Alzheimer; Parkinson; Huntington; sleep; circadian system
ID excessive daytime sleepiness; restless legs syndrome; alzheimers-disease; parkinsons-disease; suprachiasmatic nucleus; blood-pressure; behavior disorder; nocturnal sleep; gene-expression; clock genes
AB Disruptions of sleep and circadian rhythms are among the most debilitating symptoms in patients with neurodegenerative diseases. Their underlying pathophysiology is multilayered and multifactorial. Recent evidence suggests that sleep and circadian disturbances may influence the neurodegenerative processes as well as be their consequence. In this perspective, we provide an update of the current understanding of sleep and circadian dysregulation in Alzheimer's, Parkinson's, and Huntington's diseases.
C1 [Fifel, Karim] Univ Tsukuba, Int Inst Integrat Sleep Med WPI IIIS, Tsukuba, Ibaraki, Japan.
   [Videnovic, Aleksandar] Massachusetts Gen Hosp, Movement Disorders Unit, Boston, MA 02114 USA.
   [Videnovic, Aleksandar] Massachusetts Gen Hosp, Div Sleep Med, Boston, MA 02114 USA.
   [Videnovic, Aleksandar] Harvard Med Sch, Boston, MA 02115 USA.
C3 University of Tsukuba; Harvard University; Massachusetts General Hospital; Harvard University; Massachusetts General Hospital; Harvard University; Harvard Medical School
RP Fifel, K (corresponding author), Univ Tsukuba, Int Inst Integrat Sleep Med WPI IIIS, Tsukuba, Ibaraki, Japan.
EM fifel-k@hotmail.com
FU TAKEDA foundation; National Institutes of Health [R01NS099055, R21NS108022]
CR Abbott RD, 2005, NEUROLOGY, V65, P1442, DOI 10.1212/01.wnl.0000183056.89590.0d
   Adamczak-Ratajczak A, 2017, J PHYSIOL PHARMACOL, V68, P539
   Alonso-Navarro H, 2019, NEUROLOGY, V92, P948, DOI 10.1212/WNL.0000000000007500
   Amara AW, 2017, CURR TREAT OPTION NE, V19, P0, DOI 10.1007/s11940-017-0461-6
   Arnulf I, 2008, ARCH NEUROL-CHICAGO, V65, P482, DOI 10.1001/archneur.65.4.482
   Aziz NA, 2009, J NEUROL, V256, P1961, DOI 10.1007/s00415-009-5196-1
   Aziz NA, 2009, J CLIN ENDOCR METAB, V94, P1223, DOI 10.1210/jc.2008-2543
   Baschieri F, 2019, AUTON NEUROSCI-BASIC, V217, P91, DOI 10.1016/j.autneu.2019.01.009
   Bass J, 2016, SCIENCE, V354, P994, DOI 10.1126/science.aah4965
   Bates GP, 2015, NAT REV DIS PRIMERS, V1, P0, DOI 10.1038/nrdp.2015.5
   Diago EB, 2018, J HUNTINGTONS DIS, V7, P193, DOI 10.3233/JHD-180291
   Breen DP, 2014, JAMA NEUROL, V71, P589, DOI 10.1001/jamaneurol.2014.65
   Bubu OM, 2017, SLEEP, V40, P0, DOI 10.1093/sleep/zsw032
   Bubu OM, 2020, SLEEP MED REV, V50, P0, DOI 10.1016/j.smrv.2019.101250
   Cai Y, 2010, EUR J NEUROL, V17, P550, DOI 10.1111/j.1468-1331.2009.02848.x
   Cermakian N, 2011, J BIOL RHYTHM, V26, P160, DOI 10.1177/0748730410395732
   Chahine LM, 2017, SLEEP MED REV, V35, P33, DOI 10.1016/j.smrv.2016.08.001
   Chauhan R, 2017, DIS MODEL MECH, V10, P1187, DOI 10.1242/dmm.030627
   Chen HF, 2013, BLOOD PRESSURE, V22, P101, DOI 10.3109/08037051.2012.733508
   Coogan AN, 2013, BIOL PSYCHIAT, V74, P333, DOI 10.1016/j.biopsych.2012.11.021
   De Cock VC, 2010, SLEEP MED, V11, P247, DOI 10.1016/j.sleep.2009.05.008
   De Lazzari F, 2018, INT J MOL SCI, V19, P0, DOI 10.3390/ijms19123911
   De Pablo-Fernández E, 2017, J NEUROL NEUROSUR PS, V88, P176, DOI 10.1136/jnnp-2016-314601
   Ding H, 2011, NEUROSCI LETT, V499, P186, DOI 10.1016/j.neulet.2011.05.058
   Duncan MJ, 2020, EUR J NEUROSCI, V51, P310, DOI 10.1111/ejn.14358
   Ejaz AA, 2006, EUR J INTERN MED, V17, P417, DOI 10.1016/j.ejim.2006.02.020
   Ferini-Strambi L, 2020, CURR TREAT OPTION NE, V22, P0, DOI 10.1007/s11940-020-0612-z
   Ferini-Strambi L, 2018, FRONT NEUROL, V9, P0, DOI 10.3389/fneur.2018.00551
   Fernandez F, 2014, SCIENCE, V346, P854, DOI 10.1126/science.1259652
   Fifel K., 2020, HDB CLIN NEUROL, V0, P0
   Fifel K, 2020, NEUROBIOL DIS, V144, P0, DOI 10.1016/j.nbd.2020.105029
   Fifel K, 2019, PROG NEUROBIOL, V174, P16, DOI 10.1016/j.pneurobio.2019.01.002
   Fifel K, 2018, TRENDS NEUROSCI, V41, P252, DOI 10.1016/j.tins.2018.03.002
   Fifel K, 2017, MOVEMENT DISORD, V32, P682, DOI 10.1002/mds.26865
   Fronczek R, 2007, BRAIN, V130, P1577, DOI 10.1093/brain/awm090
   Frucht S, 1999, NEUROLOGY, V52, P1908, DOI 10.1212/WNL.52.9.1908
   Gu ZQ, 2015, SCI REP-UK, V5, P0, DOI 10.1038/srep15891
   Guarnieri B, 2020, J ALZHEIMERS DIS, V78, P1707, DOI 10.3233/JAD-200632
   HANSOTIA P, 1985, NEUROLOGY, V35, P1672, DOI 10.1212/WNL.35.11.1672
   Hartmann A, 1997, NEUROBIOL AGING, V18, P285, DOI 10.1016/S0197-4580(97)80309-0
   Hastings MH, 2003, NAT REV NEUROSCI, V4, P649, DOI 10.1038/nrn1177
   Hatfield CF, 2004, BRAIN, V127, P1061, DOI 10.1093/brain/awh129
   HINENO T, 1994, JPN J PSYCHIAT NEUR, V48, P583
   Högl B, 2018, NAT REV NEUROL, V14, P40, DOI 10.1038/nrneurol.2017.157
   Holth JK, 2019, SCIENCE, V363, P880, DOI 10.1126/science.aav2546
   Hooghiemstra AM, 2015, ALZ DIS ASSOC DIS, V29, P45, DOI 10.1097/WAD.0000000000000037
   Hua P, 2012, MOVEMENT DISORD, V27, P1694, DOI 10.1002/mds.25195
   Ju YE, 2017, BRAIN, V140, P2104, DOI 10.1093/brain/awx148
   Jucker M, 2013, NATURE, V501, P45, DOI 10.1038/nature12481
   Kalliolia E, 2014, MOVEMENT DISORD, V29, P1511, DOI 10.1002/mds.26003
   La Morgia C, 2017, FRONT NEUROL, V8, P0, DOI 10.3389/fneur.2017.00162
   Lajoie AC, 2020, J CLIN MED, V9, P0, DOI 10.3390/jcm9020297
   Lazar AS, 2015, ANN NEUROL, V78, P630, DOI 10.1002/ana.24495
   Leng Y, 2020, JAMA NETW OPEN, V3, P0, DOI 10.1001/jamanetworkopen.2020.14008
   Leng Y, 2019, LANCET NEUROL, V18, P307, DOI 10.1016/S1474-4422(18)30461-7
   Li P, 2020, LANCET HEALTH LONGEV, V1, PE96, DOI 10.1016/s2666-7568(20)30015-5
   Li SY, 2017, NEUROSCI BULL, V33, P62, DOI 10.1007/s12264-016-0089-7
   Liguori C, 2021, SLEEP MED REV, V55, P0, DOI 10.1016/j.smrv.2020.101375
   Liu RY, 2000, J NEUROPATH EXP NEUR, V59, P314, DOI 10.1093/jnen/59.4.314
   Loddo G, 2017, FRONT NEUROL, V8, P0, DOI 10.3389/fneur.2017.00042
   Long JM, 2019, CELL, V179, P312, DOI 10.1016/j.cell.2019.09.001
   Lou F, 2018, PARKINSONS DIS-US, V2018, P0, DOI 10.1155/2018/4670380
   Lucey BP, 2019, SCI TRANSL MED, V11, P0, DOI 10.1126/scitranslmed.aau6550
   Lysen TS, 2019, BRAIN, V142, P2013, DOI 10.1093/brain/awz113
   Mander BA, 2017, NEURON, V94, P19, DOI 10.1016/j.neuron.2017.02.004
   Mao W, 2018, NEUROSCI LETT, V668, P115, DOI 10.1016/j.neulet.2018.01.027
   Masters CL, 2015, NAT REV DIS PRIMERS, V1, P0, DOI 10.1038/nrdp.2015.56
   Mattis J, 2016, TRENDS ENDOCRIN MET, V27, P192, DOI 10.1016/j.tem.2016.02.003
   McCleery J, 2014, COCHRANE DB SYST REV, V0, P0, DOI DOI 10.1002/14651858.CD009178.pub2
   Mueller SM, 2019, TREMOR OTHER HYPERK, V9, P0, DOI 10.7916/tm9j-f874
   Musiek ES, 2018, JAMA NEUROL, V75, P582, DOI 10.1001/jamaneurol.2017.4719
   Musiek ES, 2016, SCIENCE, V354, P1004, DOI 10.1126/science.aah4968
   Nedergaard M, 2020, SCIENCE, V370, P50, DOI 10.1126/science.abb8739
   Ortiz-Diaz Enrique O, 2014, BMJ CASE REP, V2014, P0, DOI 10.1136/bcr-2014-204915
   Ouslander JG, 1998, J AM GERIATR SOC, V46, P463, DOI 10.1111/j.1532-5415.1998.tb02467.x
   Pase MP, 2017, NEUROLOGY, V89, P1244, DOI 10.1212/WNL.0000000000004373
   Patke A, 2020, NAT REV MOL CELL BIO, V21, P67, DOI 10.1038/s41580-019-0179-2
   Petit D, 2004, J PSYCHOSOM RES, V56, P487, DOI 10.1016/j.jpsychores.2004.02.001
   Poewe W, 2017, NAT REV DIS PRIMERS, V3, P0, DOI 10.1038/nrdp.2017.13
   Rasmussen MK, 2018, LANCET NEUROL, V17, P1016, DOI 10.1016/S1474-4422(18)30318-1
   Raupach AK, 2020, J SLEEP RES, V29, P0, DOI 10.1111/jsr.12939
   Saper CB, 2005, NATURE, V437, P1257, DOI 10.1038/nature04284
   Seppi K, 2019, MOVEMENT DISORD, V34, P180, DOI 10.1002/mds.27602
   Sharma A, 2020, FRONT NEUROSCI-SWITZ, V14, P0, DOI 10.3389/fnins.2020.00844
   Shi L, 2018, SLEEP MED REV, V40, P4, DOI 10.1016/j.smrv.2017.06.010
   Sixel-Döring F, 2016, SLEEP, V39, P1737, DOI 10.5665/sleep.6102
   Skene DJ, 2003, EXP GERONTOL, V38, P199, DOI 10.1016/S0531-5565(02)00198-5
   Tandberg E, 1999, MOVEMENT DISORD, V14, P922, DOI 10.1002/1531-8257(199911)14:6<922::AID-MDS1003>3.0.CO;2-7
   Terum TM, 2017, INT J GERIATR PSYCH, V32, P703, DOI 10.1002/gps.4704
   van Wamelen DJ, 2013, SLEEP, V36, P117, DOI 10.5665/sleep.2314
   Vetrano DL, 2015, J NEUROL, V262, P2564, DOI 10.1007/s00415-015-7887-0
   Videnovic Aleksandar, 2017, NEUROBIOLOGY OF SLEEP AND CIRCADIAN RHYTHMS, V2, P53, DOI 10.1016/j.nbscr.2016.11.001
   Videnovic A, 2016, MOVEMENT DISORD, V31, P260, DOI 10.1002/mds.26509
   Videnovic A, 2014, NAT REV NEUROL, V10, P683, DOI 10.1038/nrneurol.2014.206
   Videnovic A, 2014, JAMA NEUROL, V71, P463, DOI 10.1001/jamaneurol.2013.6239
   Videnovic A, 2013, EXP NEUROL, V243, P45, DOI 10.1016/j.expneurol.2012.08.018
   Videnovic A, 2009, PARKINSONISM RELAT D, V15, P471, DOI 10.1016/j.parkreldis.2008.10.002
   Virta JJ, 2013, SLEEP, V36, P1533, DOI 10.5665/sleep.3052
   VITIELLO MV, 1990, J GERONTOL, V45, PM131, DOI 10.1093/geronj/45.4.M131
   Wang CN, 2020, NEUROPSYCHOPHARMACOL, V45, P104, DOI 10.1038/s41386-019-0478-5
   Wang JL, 2015, ANN NEUROL, V78, P317, DOI 10.1002/ana.24432
   Weissová K, 2016, PLOS ONE, V11, P0, DOI 10.1371/journal.pone.0146200
   WIEGAND M, 1991, J NEUROL, V238, P203, DOI 10.1007/BF00314781
   Winer JR, 2020, CURR BIOL, V30, P4291, DOI 10.1016/j.cub.2020.08.017
   Wu YH, 2007, NEUROBIOL AGING, V28, P1239, DOI 10.1016/j.neurobiolaging.2006.06.002
   Wu YH, 2006, FASEB J, V20, P1874, DOI 10.1096/fj.05-4446fje
   Xie LL, 2013, SCIENCE, V342, P373, DOI 10.1126/science.1241224
   Yong MH, 2011, PLOS ONE, V6, P0, DOI 10.1371/journal.pone.0022511
   You S, 2019, J CLIN NEUROL, V15, P321, DOI 10.3988/jcn.2019.15.3.321
   Zhang Y, 2019, SLEEP, V42, P0, DOI 10.1093/sleep/zsz154
   ZHOU JN, 1995, NEUROBIOL AGING, V16, P571, DOI 10.1016/0197-4580(95)00043-E
NR 111
TC 24
Z9 26
U1 0
U2 13
PU FRONTIERS MEDIA SA
PI LAUSANNE
PA AVENUE DU TRIBUNAL FEDERAL 34, LAUSANNE, CH-1015, SWITZERLAND
SN 
EI 1662-453X
J9 FRONT NEUROSCI-SWITZ
JI Front. Neurosci.
PD JAN 18
PY 2021
VL 14
IS 
BP 
EP 
DI 10.3389/fnins.2020.627330
PG 7
WC Neurosciences
SC Neurosciences & Neurology
GA QA2MX
UT WOS:000613283600001
PM 33536872
DA 2024-02-05
ER

PT J
AU Wu, PL
   Lee, M
   Wu, SL
   Ho, HH
   Chang, MH
   Lin, HS
   Huang, TT
AF Wu, Pei-Ling
   Lee, Megan
   Wu, Shey-Lin
   Ho, Hsueh-Hou
   Chang, Ming-Hong
   Lin, Hsia-Sui
   Huang, Tzu-Ting
TI Effects of home-based exercise on motor, non-motor symptoms and health-related quality of life in Parkinson's disease patients: A randomized controlled trial
SO JAPAN JOURNAL OF NURSING SCIENCE
LA English
DT Article
DE health-related quality of life; home-base exercise; motor symptoms; non-motor symptoms; Parkinson's disease
ID physical-activity; longitudinal data; people; fatigue; sleep; barriers; program; balance; falls; individuals
AB Aim: To explore the effect of home-based exercise on motor symptoms (MS), non-motor symptoms (NMS), and health-related quality of life (HRQOL) in Parkinson's disease (PD) patients. Methods: This study was a randomized control trial with a convenience sample of 98 PD patients. Data were collected at baseline and interventions after 4 and 8 weeks. The exercise group was instructed to perform 150 min/week of exercise at home; the control group maintained their regular lifestyle. Questionnaires measured MS, NMS, and HRQOL. We also compare compliance and non-compliance subgroups of the exercise group. The generalized estimating equation (GEE) was used to determine the exercise effect of 120 and 150 min per week after testing for exercise times was at six time points (90-140 min). Results: The exercise (n = 49) and control groups (n = 49) were homogeneous except for disease stage at baseline. Significant differences were found for depression, HRQOL, motor ability, activity of daily living, and fatigue (p <.000) between the exercise and control groups, and also between the compliance and non-compliance subgroups (p <.05). The GEE revealed that exercising 150 min/week significantly improved HRQOL, depression, motor ability, ADL, fatigue, and sleep quality (p <.05), though not anxiety, and exercising 120 min/week was also effective. Conclusions: This home-based exercise was effective in improving MS, NMS, and HRQOL. We recommend PD patients to exercise 30-50 min at least three times a week, or 10-15 min per session daily, to accumulate 120-150 min per week.
C1 [Wu, Pei-Ling] Chung Shan Med Univ, Coll Med, Sch Nursing, Dept Nursing, Taichung, Taiwan.
   [Wu, Pei-Ling] Chung Shan Med Univ Hosp, Taichung, Taiwan.
   [Lee, Megan] Univ Washington, Dept Biochem, Seattle, WA 98195 USA.
   [Wu, Shey-Lin] Changhua Christian Hosp, Dept Neurol, Changhua, Taiwan.
   [Ho, Hsueh-Hou] Changhua Christian Hosp, Dept Psychiat, Changhua, Taiwan.
   [Chang, Ming-Hong; Lin, Hsia-Sui] Taichung Vet Gen Hosp, Dept Neurol, Taichung, Taiwan.
   [Huang, Tzu-Ting] Chang Gung Univ, Coll Med, Sch Nursing, Tao Yuan, Taiwan.
   [Huang, Tzu-Ting] Chang Gung Univ, Hlth Aging Res Ctr, Tao Yuan, Taiwan.
   [Huang, Tzu-Ting] Chang Gung Mem Hosp, Dept Dementia Ctr, Linkou, Taiwan.
C3 Chung Shan Medical University; Chung Shan Medical University; Chung Shan Medical University Hospital; University of Washington; University of Washington Seattle; Changhua Christian Hospital; Changhua Christian Hospital; Taichung Veterans General Hospital; Chang Gung University; Chang Gung University; Chang Gung Memorial Hospital
RP Huang, TT (corresponding author), Chang Gung Univ, Coll Med, Sch Nursing, Tao Yuan, Taiwan.; Huang, TT (corresponding author), Chang Gung Univ, Hlth Aging Res Ctr, Tao Yuan, Taiwan.; Huang, TT (corresponding author), Chang Gung Mem Hosp, Dept Dementia Ctr, Linkou, Taiwan.
EM thuang@mail.cgu.edu.tw
CR Afshari M, 2017, J PARKINSON DIS, V7, P703, DOI 10.3233/JPD-171173
   Allen NE, 2015, MOV DISORD CLIN PRAC, V2, P395, DOI 10.1002/mdc3.12208
   Amara AW, 2020, MOVEMENT DISORD, V35, P947, DOI 10.1002/mds.28009
   Arvidsson D, 2019, J INTERN MED, V286, P137, DOI 10.1111/joim.12908
   Balestrino R, 2020, EUR J NEUROL, V27, P27
[truncated: 630,587 more chars]
