# Supplementary material for: A bibliometric and visual analysis of Parkinson’s disease sleep disorders: articles from 2008 to 2023
Source: Front Psychiatry. 2024 Oct 17;15:1468568. doi: 10.3389/fpsyt.2024.1468568 (PMC11551719; doi:10.3389/fpsyt.2024.1468568)
Supplement: Supplementary file 1 [file DataSheet1.zip › download2022u120.txt]

PT J
AU Hong, CM
   Kim, DH
   Ahn, BC
   Seo, JG
   Ryu, HS
AF Hong, Chae-Moon
   Kim, Do-Hoon
   Ahn, Byeong-Cheol
   Seo, Jong-Geun
   Ryu, Ho-Sung
TI Relationship between Apathy and Subjective Poor Night-time Sleep in de novo, Untreated Parkinson's Disease
SO JOURNAL OF INTEGRATIVE NEUROSCIENCE
LA English
DT Article
DE apathy; depression; anxiety; sleep disturbance; Parkinson's disease
ID depression rating-scales; nonmotor symptoms; korean version; anxiety; critique; disturbance; disorders; clocks
AB Background: Sleep disturbance is one of the most common non-motor symptoms of Parkinson's disease (PD). However, the confounding effects of dopaminergic medication on sleep are a major challenge in understanding the impact of sleep disturbance in PD. We investigated the sleep disturbance and associated clinical features in patients with de novo, untreated PD. Methods: One-hundred-eight patients with de novo, untreated PD were included. Night sleep disturbance was evaluated using the night sleep subscale of the Scales for Outcomes in Parkinson's Disease (SCOPA-Sleep). Depression, anxiety, and apathy were assessed using the Geriatric Depression Scale (GDS), Beck Anxiety Inventory (BAI), and Apathy Evaluation Scale (AES), respectively. Early perfusion and dopamine transporter imaging of F-18 FP-CIT PET/CT were performed together with statistical parametric mapping analysis. Results: The night sleep SCOPA-Sleep subscore was correlated with the AES (p = 0.014), BAI (p = 0.014), and GDS (p = 0.023) scores. Patients with poor night sleep were more apathetic (p = 0.013). Additionally, there was increased perfusion in the left posterior cingulate in patients with sleep disturbance and apathy compared to those with sleep disturbance only. Conclusions: Night sleep disturbance was related to mood disorders, particularly apathy, in patients with de novo, untreated PD.
C1 [Hong, Chae-Moon; Kim, Do-Hoon; Ahn, Byeong-Cheol] Kyungpook Natl Univ Hosp, Dept Nucl Med, Daegu 41944, South Korea.
   [Hong, Chae-Moon; Ahn, Byeong-Cheol] Kyungpook Natl Univ, Dept Nucl Med, Sch Med, Daegu 41944, South Korea.
   [Seo, Jong-Geun; Ryu, Ho-Sung] Kyungpook Natl Univ Hosp, Dept Neurol, Daegu 41944, South Korea.
   [Seo, Jong-Geun] Kyungpook Natl Univ, Dept Neurol, Sch Med, Daegu 41944, South Korea.
C3 Kyungpook National University; Kyungpook National University Hospital; Kyungpook National University; Kyungpook National University; Kyungpook National University Hospital; Kyungpook National University
RP Ryu, HS (corresponding author), Kyungpook Natl Univ Hosp, Dept Neurol, Daegu 41944, South Korea.
EM ryuhosung138@gmail.com
CR Abbott SM, 2016, NAT SCI SLEEP, V8, P55, DOI 10.2147/NSS.S78947
   Barber TR, 2018, EUR J NEUROL, V25, P469, DOI 10.1111/ene.13515
   Bohnen NI, 2019, J PARKINSON DIS, V9, P603, DOI 10.3233/JPD-191627
   Baggio HC, 2015, MOVEMENT DISORD, V30, P671, DOI 10.1002/mds.26137
   Dan R, 2017, SCI REP-UK, V7, P0, DOI 10.1038/s41598-017-12457-6
   Deeb W, 2019, HAND CLINIC, V167, P257, DOI 10.1016/B978-0-12-804766-8.00014-5
   Deliens G, 2014, EXP BRAIN RES, V232, P1403, DOI 10.1007/s00221-014-3832-1
   den Brok MGHE, 2015, MOVEMENT DISORD, V30, P759, DOI 10.1002/mds.26208
   Fifel K, 2017, MOVEMENT DISORD, V32, P682, DOI 10.1002/mds.26865
   Gallagher DA, 2012, NEUROBIOL DIS, V46, P581, DOI 10.1016/j.nbd.2011.12.041
   Goetz CG, 2004, MOVEMENT DISORD, V19, P1020, DOI 10.1002/mds.20213
   Goetz CG, 2003, MOVEMENT DISORD, V18, P738, DOI 10.1002/mds.10473
   이영민, 2013, KOREAN JOURNAL OF SCHIZOPHRENIA RESEARCH 대한조현병학회지, V16, P80
   Högl B, 2010, MOVEMENT DISORD, V25, P2704, DOI 10.1002/mds.23190
   Jung IK, 1997, J KOREAN NEUROPSYCHIATR ASSOC, V36, P103
   Kang Y, 1997, J KOR NEUROL ASSOC, V15, P300
   Kano O, 2011, PARKINSONS DIS-US, V2011, P0, DOI 10.4061/2011/143547
   Khoo TK, 2013, NEUROLOGY, V80, P276, DOI 10.1212/WNL.0b013e31827deb74
   Kim TH, 2010, DEMENT GERIATR COGN, V29, P363, DOI 10.1159/000297523
   Kurtis MM, 2013, PARKINSONISM RELAT D, V19, P1152, DOI 10.1016/j.parkreldis.2013.07.026
   Le Heron C, 2018, NEUROPSYCHOLOGIA, V118, P54, DOI 10.1016/j.neuropsychologia.2017.07.003
   Lee Han-Kyeong, 2016, KOREAN JOURNAL OF CLINICAL PSYCHOLOGY, V35, P822
   Lee HM, 2015, J MOV DISORD, V8, P92, DOI 10.14802/jmd.15003
   Leentjens AFG, 2008, MOVEMENT DISORD, V23, P2004, DOI 10.1002/mds.22229
   Luik AI, 2015, DEPRESS ANXIETY, V32, P684, DOI 10.1002/da.22355
   Mantovani S, 2018, J SLEEP RES, V27, P0, DOI 10.1111/jsr.12673
   Marinus J, 2002, CLIN NEUROPHARMACOL, V25, P318, DOI 10.1097/00002826-200211000-00008
   Martinez-Martin P, 2011, MOVEMENT DISORD, V26, P399, DOI 10.1002/mds.23462
   Musiek ES, 2016, SCIENCE, V354, P1004, DOI 10.1126/science.aah4968
   Postuma RB, 2016, NAT REV NEUROL, V12, P622, DOI 10.1038/nrneurol.2016.152
   Robert G, 2014, J NEUROL NEUROSUR PS, V85, P1153, DOI 10.1136/jnnp-2013-307025
   Saper CB, 2005, NATURE, V437, P1257, DOI 10.1038/nature04284
   Schrag A, 2007, MOVEMENT DISORD, V22, P1077, DOI 10.1002/mds.21333
   Seppi K, 2019, MOVEMENT DISORD, V34, P180, DOI 10.1002/mds.27602
   Sung YH, 2018, J KOREAN MED SCI, V33, P0, DOI 10.3346/jkms.2018.33.e14
   Torbey E, 2015, J AFFECT DISORDERS, V184, P216, DOI 10.1016/j.jad.2015.05.059
   Videnovic A, 2014, NAT REV NEUROL, V10, P683, DOI 10.1038/nrneurol.2014.206
   Videnovic A, 2013, EXP NEUROL, V243, P45, DOI 10.1016/j.expneurol.2012.08.018
   Weintraub D, 2015, MOVEMENT DISORD, V30, P919, DOI 10.1002/mds.26170
   Wen MC, 2016, EUR J NEUROL, V23, P1001, DOI 10.1111/ene.13002
   Williams JR, 2012, NEUROLOGY, V78, P998, DOI 10.1212/WNL.0b013e31824d587f
   Yang HJ, 2020, J CLIN NEUROL, V16, P66, DOI 10.3988/jcn.2020.16.1.66
NR 42
TC 0
Z9 0
U1 0
U2 0
PU IMR PRESS
PI ROBINSON
PA 112 ROBINSON RD, ROBINSON, SINGAPORE
SN 0219-6352
EI 1757-448X
J9 J INTEGR NEUROSCI
JI J. Integr. Neurosci.
PD APR 2
PY 2022
VL 21
IS 3
BP 
EP 
DI 10.31083/j.jin2103074
PG 7
WC Neurosciences
SC Neurosciences & Neurology
GA 1W5AS
UT WOS:000806786700002
PM 35633155
DA 2024-02-06
ER

PT J
AU Urbi, B
   Corbett, J
   Hughes, I
   Owusu, MA
   Thorning, S
   Broadley, SA
   Sabet, A
   Heshmat, S
AF Urbi, Berzenn
   Corbett, Joel
   Hughes, Ian
   Owusu, Maame Amma
   Thorning, Sarah
   Broadley, Simon A.
   Sabet, Arman
   Heshmat, Saman
TI Effects of Cannabis in Parkinson's Disease: A Systematic Review and Meta-Analysis
SO JOURNAL OF PARKINSONS DISEASE
LA English
DT Review
DE Cannabis; Parkinson's disease; efficacy of cannabis; tremor; UPDRS
ID quality-of-life; levodopa-induced dyskinesia; open-label; medical cannabis; basal ganglia; rat model; motor; marijuana; genetics; behavior
AB The legalization of cannabis in many countries has allowed many Parkinson's disease (PD) patients to turn to cannabis as a treatment. As such there is a growing interest from the PD community to be properly guided by evidence regarding potential treatment benefits of cannabis. This systematic review and meta-analysis aims to compile the best available evidence to help guide patients and their family, clinicians and researchers make informed decisions. A systematic search of the literature was conducted in June 2021. Five randomized controlled studies and eighteen non-randomized studies investigated cannabis treatment in PD patients. No compelling evidence was found to recommend the use of cannabis in PD patients. However, a potential benefit was identified with respect to alleviation of PD related tremor, anxiety, pain, improvement of sleep quality and quality of life. Given the relative paucity of well-designed randomized studies, there is an identified need for further investigation, particularly in these areas.
C1 [Urbi, Berzenn; Hughes, Ian; Owusu, Maame Amma; Thorning, Sarah] Gold Coast Hosp & Hlth Serv, Off Res Governance & Dev, Southport, Qld, Australia.
   [Urbi, Berzenn; Broadley, Simon A.; Sabet, Arman; Heshmat, Saman] Griffith Univ, Sch Med, Nathan, Qld, Australia.
   [Corbett, Joel; Broadley, Simon A.; Sabet, Arman] Gold Coast Hosp & Hlth Serv, Dept Neurol, Southport, Qld, Australia.
   [Heshmat, Saman] Univ Queensland, Ctr Clin Res, UQCCR, Brisbane, Qld, Australia.
C3 Gold Coast University Hospital; Griffith University; Gold Coast University Hospital; University of Queensland
RP Heshmat, S (corresponding author), Gold Coast Univ Hosp, Dept Neurol, 1 Hosp Blvd, Southport, Qld 4215, Australia.
EM Saman.Heshmat@health.qld.gov.au
CR Abbassian H, 2016, BRIT J PHARMACOL, V173, P3196, DOI 10.1111/bph.13581
   Angulo J, 2019, J PARKINSON DIS, V9, P489, DOI 10.3233/JPD-181462
   [Anonymous], 1999, EUR NEUROPSYCHOPHARM, V9, P443
   Atalay S, 2020, ANTIOXIDANTS-BASEL, V9, P0, DOI 10.3390/antiox9010021
   Balash Y, 2011, EUR J NEUROL, V18, P499
   Balash Y, 2017, CLIN NEUROPHARMACOL, V40, P268, DOI 10.1097/WNF.0000000000000246
   Bergamaschi MM, 2011, NEUROPSYCHOPHARMACOL, V36, P1219, DOI 10.1038/npp.2011.6
   Carlsen EMM, 2021, NAT NEUROSCI, V24, P658, DOI 10.1038/s41593-021-00818-4
   Carroll CB, 2004, NEUROLOGY, V63, P1245, DOI 10.1212/01.WNL.0000140288.48796.8E
   Chagas MHN, 2013, EUR NEUROPSYCHOPHARM, V23, PS546, DOI 10.1016/S0924-977X(13)70868-X
   Chagas MHN, 2014, J CLIN PHARM THER, V39, P564, DOI 10.1111/jcpt.12179
   Chagas MHN, 2014, J PSYCHOPHARMACOL, V28, P1088, DOI 10.1177/0269881114550355
   Cochrane, 2011, COCHR PUBL HLTH GROU, V0, P0
   Curtin F, 2002, STAT MED, V21, P2131, DOI 10.1002/sim.1205
   da Silva AG, 2020, BRAZ J PSYCHIAT, V42, P190, DOI 10.1590/1516-4446-2018-0333
   de Faria SM, 2020, J PSYCHOPHARMACOL, V34, P189, DOI 10.1177/0269881119895536
   de Lau LML, 2006, LANCET NEUROL, V5, P525, DOI 10.1016/S1474-4422(06)70471-9
   Micheli FE, 2020, PARKINSONISM RELAT D, V78, P66, DOI 10.1016/j.parkreldis.2020.06.033
   Elbourne DR, 2002, INT J EPIDEMIOL, V31, P140, DOI 10.1093/ije/31.1.140
   Fahn S, 1987, RECENT DEVELOPMENTS IN PARKINSONS DISEASE, V2, P153
   Farrer MJ, 2006, NAT REV GENET, V7, P306, DOI 10.1038/nrg1831
   Feeney M, 2020, MOVEMENT DISORD, V35, P0
   Feeney MP, 2021, NPJ PARKINSONS DIS, V7, P0, DOI 10.1038/s41531-021-00165-y
   Finseth TA, 2015, EVID-BASED COMPL ALT, V2015, P0, DOI 10.1155/2015/874849
   FRANKEL JP, 1990, J NEUROL NEUROSUR PS, V53, P436, DOI 10.1136/jnnp.53.5.436
   Gaston TE, 2019, EPILEPSY BEHAV, V95, P10, DOI 10.1016/j.yebeh.2019.03.035
   Goetz CG, 2008, MOVEMENT DISORD, V23, P2129, DOI 10.1002/mds.22340
   Gurevich T, 2015, MOV DISORD, V30, P299
   Hernandez DG, 2016, J NEUROCHEM, V139, P59, DOI 10.1111/jnc.13593
   Higgins J.P.T., 2020, COCHRANE HANDBOOK FOR SYSTEMATIC REVIEWS OF INTERVENTIONS VERSION 6.1 (UPDATED SEPTEMBER 2020), V2nd ed., P0
   Johal H, 2020, CLIN MED INSIGHTS-AR, V13, P0, DOI 10.1177/1179544120906461
   Kindred JH, 2017, COMPLEMENT THER MED, V33, P99, DOI 10.1016/j.ctim.2017.07.002
   Kosiba JD, 2019, SOC SCI MED, V233, P181, DOI 10.1016/j.socscimed.2019.06.005
   Leehey MA, 2017, MOV DISORD, V32, P0
   Leehey MA, 2020, CANNABIS CANNABINOID, V5, P326, DOI 10.1089/can.2019.0068
   Lesage S, 2009, HUM MOL GENET, V18, PR48, DOI 10.1093/hmg/ddp012
   Lotan I, 2014, CLIN NEUROPHARMACOL, V37, P41, DOI 10.1097/WNF.0000000000000016
   Lotan I, 2012, NEUROLOGY, V78, P0
   Ma HI, 2016, QUAL LIFE RES, V25, P3037, DOI 10.1007/s11136-016-1329-z
   Makkos A, 2018, MOVEMENT DISORD, V33, P835, DOI 10.1002/mds.27303
   Martinez A, 2012, NEUROSCI RES, V72, P236, DOI 10.1016/j.neures.2011.12.006
   Mhyre Timothy R, 2012, SUBCELL BIOCHEM, V65, P389, DOI 10.1007/978-94-007-5416-4_16
   Miller RL, 2009, NEUROCHEM RES, V34, P55, DOI 10.1007/s11064-008-9656-2
   Mischley L, 2017, MOV DISORD, V32, P0
   Mlost J, 2020, INT J MOL SCI, V21, P0, DOI 10.3390/ijms21228870
   Mohanty Diksha, 2019, INNOV CLIN NEUROSCI, V16, P33
   Morgese MG, 2007, EXP NEUROL, V208, P110, DOI 10.1016/j.expneurol.2007.07.021
   Myers B, 2020, J AM COLL CLIN PHARM, V3, P249
   Navarro-Peternella FM, 2012, REV LAT-AM ENFERM, V20, P384, DOI 10.1590/S0104-11692012000200023
   Niranjan R, 2014, MOL NEUROBIOL, V49, P28, DOI 10.1007/s12035-013-8483-x
   Page MJ, 2021, J CLIN EPIDEMIOL, V134, P178, DOI 10.1016/j.jclinepi.2021.03.001
   Pandey S, 2017, ANN INDIAN ACAD NEUR, V20, P190, DOI 10.4103/aian.AIAN_239_17
   Peball M, 2020, ANN NEUROL, V88, P712, DOI 10.1002/ana.25864
   Price DA, 2007, J NEUROCHEM, V101, P389, DOI 10.1111/j.1471-4159.2006.04383.x
   Russo E, 2006, MED HYPOTHESES, V66, P234, DOI 10.1016/j.mehy.2005.08.026
   Russo EB, 2016, TRENDS PHARMACOL SCI, V37, P594, DOI 10.1016/j.tips.2016.04.005
   Sagi V, 2019, BLOOD, V134, P0, DOI 10.1182/blood-2019-129706
   Sañudo-Peña MC, 1998, NEUROSCI LETT, V248, P171, DOI 10.1016/S0304-3940(98)00368-1
   Sañudo-Peña MC, 1999, LIFE SCI, V65, P703, DOI 10.1016/S0024-3205(99)00293-3
   Shannon Scott, 2019, PERM J, V23, P18, DOI 10.7812/TPP/18-041
   Shohet A, 2017, EUR J PAIN, V21, P486, DOI 10.1002/ejp.942
   Shulman LM, 2010, ARCH NEUROL-CHICAGO, V67, P64, DOI 10.1001/archneurol.2009.295
   Sieradzan KA, 2001, NEUROLOGY, V57, P2108, DOI 10.1212/WNL.57.11.2108
   Bassi MS, 2017, CANNABIS CANNABINOID, V2, P21, DOI 10.1089/can.2017.0002
   Venderová K, 2004, MOVEMENT DISORD, V19, P1102, DOI 10.1002/mds.20111
   Venderova k, 2001, HOMEOSTASIS HLTH DIS, V41, P140
   Vuckovic S, 2018, FRONT PHARMACOL, V9, P0, DOI 10.3389/fphar.2018.01259
   Yenilmez F, 2021, J PARKINSON DIS, V11, P309, DOI 10.3233/JPD-202260
   Zesiewicz Theresa A, 2019, CONTINUUM (MINNEAP MINN), V25, P896, DOI 10.1212/CON.0000000000000764
   Zuardi AW, 2009, J PSYCHOPHARMACOL, V23, P979, DOI 10.1177/0269881108096519
NR 70
TC 13
Z9 13
U1 6
U2 14
PU IOS PRESS
PI AMSTERDAM
PA NIEUWE HEMWEG 6B, 1013 BG AMSTERDAM, NETHERLANDS
SN 1877-7171
EI 1877-718X
J9 J PARKINSON DIS
JI J. Parkinsons Dis.
PD JUN 15
PY 2022
VL 12
IS 2
BP 495
EP 508
DI 10.3233/JPD-212923
PG 14
WC Neurosciences
SC Neurosciences & Neurology
GA ZE8XI
UT WOS:000759160900002
PM 34958046
DA 2024-02-06
ER

PT J
AU Metta, V
   Ibrahim, H
   Loney, T
   Benamer, HTS
   Alhawai, A
   Almuhairi, D
   Al Shamsi, A
   Mohan, S
   Rodriguez, K
   Mohan, J
   O'Sullivan, M
   Muralidharan, N
   Al Mazrooei, S
   Mousa, KD
   Chung-Faye, G
   Mrudula, R
   Falup-Pecurariu, C
   Bilazquez, CR
   Matar, M
   Borgohain, R
   Chaudhuri, KR
AF Metta, Vinod
   Ibrahim, Huzaifa
   Loney, Tom
   Benamer, Hani T. S.
   Alhawai, Ali
   Almuhairi, Dananir
   Al Shamsi, Abdulla
   Mohan, Sneha
   Rodriguez, Kislyn
   Mohan, Judith
   O'Sullivan, Margaret
   Muralidharan, Neha
   Al Mazrooei, Sheikha
   Mousa, Khadeeja Dar
   Chung-Faye, Guy
   Mrudula, Rukmini
   Falup-Pecurariu, Cristian
   Rodriguez Bilazquez, Carmen
   Matar, Maryam
   Borgohain, Rupam
   Chaudhuri, K. Ray
TI First Two-Year Observational Exploratory Real Life Clinical Phenotyping, and Societal Impact Study of Parkinson's Disease in Emiratis and Expatriate Population of United Arab Emirates 2019-2021: The EmPark Study
SO JOURNAL OF PERSONALIZED MEDICINE
LA English
DT Article
DE young onset Parkinson's (YOPD); Emiratis; expatriate; genetic; epigenetics; societal impact; device aided therapies; quality of life; non motor symptoms
ID quality-of-life; early-onset; progression; levodopa; rasagiline; disability; ropinirole; disorders; frequency; pink1
AB Background: Phenotypic differences in Parkinson's Disease (PD) among locals (Emiratis) and Expatriates (Expats) living in United Arab Emirates have not been described and could be important to unravel local aspects of clinical heterogenicity of PD pointing towards genetic and epigenetic variations. Objective: To investigate the range and nature of motor and nonmotor clinical presentations of PD and its impact on time to diagnosis, local service provisions, and quality of life in Emiratis and Expats in UAE, as well as address the presence of current unmet needs on relation to care and etiopathogenesis of PD related to possible genetic and epigenetic factors. Methods: a cross-sectional one point in time prospective, observational real-life study of 171 patients recruited from PD and Neurology clinics across United Arab Emirates from 2019-2021. Primary outcomes were sociodemographic data, motor and nonmotor symptoms (NMS), including cognition and sleep, and quality of life (QOL) assessments, Results: A total of 171 PD patients (52 Emiratis 119 Expats) were included with mean age (Emiratis 48.5 (13.1) Expats 64.15 (13.1)) and mean disease duration (Emiratis 4.8 (3.2) Expats 6.1 (2.9)). In the Emiratis, there was a significant mean delay in initiating treatment after diagnosis (Emiratis 1.2 (0.9) Expats 1.6 (1.1)), while from a clinical phenotyping aspect, there is a high percentage of akinesia 25 (48.1) or tremor dominant (22 (42.3)) phenotypes as opposed to mixed subtype 67 (56.3) in Expat cohorts; double tremor dominant, especially Emirati females (25%), had a predominant lower limb onset PD. Both Emirati (27.9 (24.0)) and Expat 29.4 (15.6) showed moderate NMS burden and the NMS profile is dominated by Sleep, Fatigue, Mood, Emotional well-being 3.0 (1.1) and Social Stigma 3.5 (0.9) aspects of PDQ8 SI measurements are predicted worse QOL in Emiratis, while lack of social support 2.3 (1.3) impaired QOL in Expat population. Awareness for advanced therapies was low and only 25% of Emiratis were aware of deep brain surgery (DBS), compared to 69% Expats. Only 2% of Emiratis, compared to 32% of Expats, heard of Apomorphine infusion (CSAI), and no (0%) Emiratis were aware of intrajejunal levodopa infusion (IJLI), compared to 13% of expats. Conclusion: Our pilot data suggest clinical phenotypic differences in presentation of PD in Emiratis population of UAE compared to expats. Worryingly, the data also show delayed treatment initiation, as well as widespread lack of knowledge of advanced therapies in the Emirati population.
C1 [Metta, Vinod; Chung-Faye, Guy; Chaudhuri, K. Ray] Kings Coll London, Inst Psychiat, Dept Neurosci, Psychol & Neurosci, London, England.
   [Metta, Vinod; Chung-Faye, Guy; Chaudhuri, K. Ray] Kings Coll Hosp London, Parkinsons Fdn Ctr Excellence, London, England.
   [Metta, Vinod; Mohan, Sneha; Rodriguez, Kislyn; Mohan, Judith; O'Sullivan, Margaret; Muralidharan, Neha; Chung-Faye, Guy; Chaudhuri, K. Ray] Kings Coll Hosp London, Dubai, U Arab Emirates.
   [Ibrahim, Huzaifa; Almuhairi, Dananir; Al Shamsi, Abdulla] Parkinsons Assoc, Dubai, U Arab Emirates.
   [Loney, Tom; Benamer, Hani T. S.] Mohammed Bin Rashid Univ Med & Hlth Sci, Coll Med, Dubai, U Arab Emirates.
   [Alhawai, Ali] Higher Coll Technol, Dubai, U Arab Emirates.
   [Al Mazrooei, Sheikha] Stem Cell Assoc, Dubai, U Arab Emirates.
   [Mousa, Khadeeja Dar] Dubai Stat Ctr, Dubai, U Arab Emirates.
   [Mousa, Khadeeja Dar] Council Dubai Police, People Determinat Council POD, Dubai, U Arab Emirates.
   [Mrudula, Rukmini; Borgohain, Rupam] Nizams Inst Med Sci, Hyderabad, Telangana, India.
   [Falup-Pecurariu, Cristian] Transilvania Univ Brasov, Dept Neurol, Brasov, Romania.
   [Rodriguez Bilazquez, Carmen] Inst Salud Carlos 111, Madrid, Spain.
   [Matar, Maryam] Genet Dis Assoc, Dubai, U Arab Emirates.
C3 University of London; King's College London; King's College Hospital NHS Foundation Trust; King's College Hospital; Higher Colleges of Technology - United Arab Emirates; Nizam's Institute of Medical Sciences; Transylvania University of Brasov
RP Metta, V (corresponding author), Kings Coll London, Inst Psychiat, Dept Neurosci, Psychol & Neurosci, London, England.; Metta, V (corresponding author), Kings Coll Hosp London, Parkinsons Fdn Ctr Excellence, London, England.; Metta, V (corresponding author), Kings Coll Hosp London, Dubai, U Arab Emirates.
EM vinod.metta@nhs.net
CR Al-Mubarak BR, 2015, PLOS ONE, V10, P0, DOI 10.1371/journal.pone.0135950
   ALRAJEH S, 1993, NEUROEPIDEMIOLOGY, V12, P164, DOI 10.1159/000110316
   Alrefai A, 2009, CLIN NEUROL NEUROSUR, V111, P812, DOI 10.1016/j.clineuro.2009.08.010
   Antonini A, 2018, CURR MED RES OPIN, V34, P2063, DOI 10.1080/03007995.2018.1502165
   Belarbi S, 2010, PARKINSONISM RELAT D, V16, P676, DOI 10.1016/j.parkreldis.2010.09.003
   Benamer HTS, 2010, EUR NEUROL, V63, P321, DOI 10.1159/000279653
   Brown RG, 2005, PARKINSONISM RELAT D, V11, P49, DOI 10.1016/j.parkreldis.2004.07.007
   Camargos ST, 2009, MOVEMENT DISORD, V24, P662, DOI 10.1002/mds.22365
   Chaudhuri KR, 2015, MOVEMENT DISORD, V30, P1623, DOI 10.1002/mds.26270
   Chaudhuri KR, 2013, PLOS ONE, V8, P0, DOI 10.1371/journal.pone.0057221
   Chaudhuri KR, 2002, J NEUROL NEUROSUR PS, V73, P629, DOI 10.1136/jnnp.73.6.629
   Chaudhuri KR, 2000, MOVEMENT DISORD, V15, P18, DOI 10.1002/1531-8257(200001)15:1<18::AID-MDS1005>3.0.CO;2-Z
   Clark LN, 2006, NEUROLOGY, V67, P1786, DOI 10.1212/01.wnl.0000244345.49809.36
   Criscuolo C, 2006, MOVEMENT DISORD, V21, P1265, DOI 10.1002/mds.20933
   Davis KL, 2010, MOVEMENT DISORD, V25, P474, DOI 10.1002/mds.22999
   Dorsey ER, 2018, JAMA NEUROL, V75, P9, DOI 10.1001/jamaneurol.2017.3299
   Duncan GW, 2014, MOVEMENT DISORD, V29, P195, DOI 10.1002/mds.25664
   Fahn S, 2004, NEW ENGL J MED, V351, P2498
   FOLSTEIN MF, 1975, J PSYCHIAT RES, V12, P189, DOI 10.1016/0022-3956(75)90026-6
   Gage H, 2003, J NEUROL NEUROSUR PS, V74, P163, DOI 10.1136/jnnp.74.2.163
   Gouider-Khouja N, 2000, NEUROLOGY, V54, P1603, DOI 10.1212/WNL.54.8.1603
   Gray R, 2014, LANCET, V384, P1196, DOI 10.1016/S0140-6736(14)60683-8
   Grosset D, 2007, J NEUROL NEUROSUR PS, V78, P465, DOI 10.1136/jnnp.2006.098327
   Hauser RA, 2009, MOVEMENT DISORD, V24, P564, DOI 10.1002/mds.22402
   Hoehn MM, 1998, NEUROLOGY, V50, P318, DOI 10.1212/WNL.50.2.318
   Holloway R, 2000, JAMA-J AM MED ASSOC, V284, P1931, DOI 10.1001/jama.284.15.1931
   Hu MTM, 1999, J NEUROL NEUROSUR PS, V67, P20, DOI 10.1136/jnnp.67.1.20
   HUGHES AJ, 1992, J NEUROL NEUROSUR PS, V55, P181, DOI 10.1136/jnnp.55.3.181
   Ives NJ, 2004, BMJ-BRIT MED J, V329, P593, DOI 10.1136/bmj.38184.606169.AE
   Jasinska-Myga B, 2010, MOVEMENT DISORD, V25, P2052, DOI 10.1002/mds.23283
   Jenkinson C, 1997, PSYCHOL HEALTH, V12, P805, DOI 10.1080/08870449708406741
   Keränen T, 2003, PARKINSONISM RELAT D, V9, P163, DOI 10.1016/S1353-8020(02)00097-4
   Khalil H, 2020, LANCET NEUROL, V19, P293, DOI 10.1016/S1474-4422(20)30026-0
   Kuopio AM, 2000, MOVEMENT DISORD, V15, P216, DOI 10.1002/1531-8257(200003)15:2<216::AID-MDS1003>3.0.CO;2-#
   Martinez-Martín P, 2015, PLOS ONE, V10, P0, DOI 10.1371/journal.pone.0145310
   McCrone P, 2007, MOVEMENT DISORD, V22, P804, DOI 10.1002/mds.21360
   McInerney-Leo A, 2005, MOVEMENT DISORD, V20, P1, DOI 10.1002/mds.20316
   Olanow CW, 2009, NEW ENGL J MED, V361, P1268, DOI 10.1056/NEJMoa0809335
   Parkinson Study Group, 2002, JAMA (JOURNAL OF THE AMERICAN MEDICAL ASSOCIATION), V287, P1653, DOI 10.1001/jama.287.13.1653
   Péchevis M, 2005, EUR J NEUROL, V12, P956, DOI 10.1111/j.1468-1331.2005.01096.x
   Popova V, 2001, EUR FOOD RES TECHNOL, V213, P67, DOI 10.1007/s002170100324
   Post B, 2020, J PARKINSON DIS, V10, PS29, DOI 10.3233/JPD-202135
   Rascol O, 2000, NEW ENGL J MED, V342, P1484, DOI 10.1056/NEJM200005183422004
   Sauerbier A, 2016, CLIN MED, V16, P365, DOI 10.7861/clinmedicine.16-4-365
   Schrag A, 2000, J NEUROL NEUROSUR PS, V69, P308, DOI 10.1136/jnnp.69.3.308
   SHOULSON I, 1993, NEW ENGL J MED, V328, P176, DOI 10.1056/NEJM199301213280305
   Siderowf A, 2002, ARCH NEUROL-CHICAGO, V59, P1937
   Stocchi F, 2010, ANN NEUROL, V68, P18, DOI 10.1002/ana.22060
   Stowe RL, 2008, COCHRANE DB SYST REV, V0, P0, DOI DOI 10.1002/14651858.CD006564.pub2
   Tadmouri Ghazi O, 2009, REPROD HEALTH, V6, P17, DOI 10.1186/1742-4755-6-17
   Titova N, 2017, MOVEMENT DISORD, V32, P1147, DOI 10.1002/mds.27027
   Tomlinson CL, 2010, MOVEMENT DISORD, V25, P2649, DOI 10.1002/mds.23429
   Vlaar AMM, 2007, BMC NEUROL, V7, P0, DOI 10.1186/1471-2377-7-27
   Weir S, 2018, MOVEMENT DISORD, V33, P974, DOI 10.1002/mds.27302
   Whone AL, 2003, ANN NEUROL, V54, P93, DOI 10.1002/ana.10609
   Winter Y, 2010, J NEUROL SCI, V294, P18, DOI 10.1016/j.jns.2010.04.011
   Winter Y, 2010, PARKINSONISM RELAT D, V16, P243, DOI 10.1016/j.parkreldis.2009.11.012
   World Health Organization, 2008, GLOB BURD DIS REP 20, V0, P0
   Zecchinelli A, 2004, VALUE HEALTH, V7, P788, DOI 10.1016/S1098-3015(10)66110-4
   ZIGMOND AS, 1983, ACTA PSYCHIAT SCAND, V67, P361, DOI 10.1111/j.1600-0447.1983.tb09716.x
NR 61
TC 1
Z9 1
U1 1
U2 1
PU MDPI
PI BASEL
PA ST ALBAN-ANLAGE 66, CH-4052 BASEL, SWITZERLAND
SN 
EI 2075-4426
J9 J PERS MED
JI J. Pers. Med.
PD AUG 15
PY 2022
VL 12
IS 8
BP 
EP 
DI 10.3390/jpm12081300
PG 13
WC Health Care Sciences & Services; Medicine, General & Internal
SC Health Care Sciences & Services; General & Internal Medicine
GA 4C7LT
UT WOS:000846630600001
PM 36013249
DA 2024-02-06
ER

PT J
AU Komagamine, T
   Suzuki, K
   Kokubun, N
   Komagamine, J
   Kawasaki, A
   Funakoshi, K
   Hirata, K
AF Komagamine, Tomoko
   Suzuki, Keisuke
   Kokubun, Norito
   Komagamine, Junpei
   Kawasaki, Akiko
   Funakoshi, Kei
   Hirata, Koichi
TI Sleep-related hallucinations in patients with Parkinson's disease
SO PLOS ONE
LA English
DT Article
ID quality-of-life; diagnostic-criteria; behavior disorder; japanese version; rem-sleep; visual hallucinations; population; disturbances; experiences; prevalence
AB Given that sleep-wake cycle dysfunction can cause hallucinations in Parkinson's disease patients, sleep-related hallucinations may be a different subtype from hallucinations that occur only during full wakefulness. However, few studies that distinguish the onset situations of hallucinations related to sleep from those that occur in full wakefulness have been conducted to investigate hallucinations in Parkinson's disease patients. Therefore, we conducted a multicenter observational study to investigate the prevalence of and factors associated with sleep-related hallucinations in patients with Parkinson's disease. Information on hallucinations was collected by using a questionnaire and face-to-face interviews. Of 100 consecutive patients with Parkinson's disease, 29 (29%) reported sleep-related hallucinations, and 16 (16%) reported hallucinations only in the full wakefulness. A longer duration of Parkinson's disease treatment (OR 1.35, 95% CI 1.07 to 1.72), higher Beck Depression Inventory-II scores (OR 1.07; 95% CI 1.01 to 1.14), and higher rapid eye movement sleep behavior disorder scores (OR 5.60; 95% CI 1.54 to 20.38) were independent factors associated with the presence of sleep-related hallucinations in a multivariable analysis. Sleep-related hallucinations, but not daytime hallucinations, were associated with probable rapid eye movement sleep behavior disorder. Phenomenological discrimination between sleep-related hallucinations and daytime hallucinations is important for elucidating the full pathology in Parkinson's disease and the mechanisms underlying hallucinations.
C1 [Komagamine, Tomoko; Suzuki, Keisuke; Kokubun, Norito; Kawasaki, Akiko; Funakoshi, Kei; Hirata, Koichi] Dokkyo Med Univ, Dept Neurol, Tochigi, Japan.
   [Komagamine, Tomoko; Komagamine, Junpei] Tochigi Med Ctr, Natl Hosp Org, Dept Internal Med, Tochigi, Japan.
C3 Dokkyo Medical University
RP Komagamine, T (corresponding author), Dokkyo Med Univ, Dept Neurol, Tochigi, Japan.; Komagamine, T (corresponding author), Tochigi Med Ctr, Natl Hosp Org, Dept Internal Med, Tochigi, Japan.
EM tkoma@dokkyomed.ac.jp
CR Allen RP, 2014, SLEEP MED, V15, P860, DOI 10.1016/j.sleep.2014.03.025
   American Academy of Sleep Medicine, 2014, INT CLASS SLEEP DIS, V3rd, P0
   Arnulf I, 2002, NEUROLOGY, V58, P1019, DOI 10.1212/WNL.58.7.1019
   Arnulf I, 2000, NEUROLOGY, V55, P281, DOI 10.1212/WNL.55.2.281
   Badcock JC, 2017, FRONT PSYCHOL, V8, P0, DOI 10.3389/fpsyg.2017.01134
   Barnes J, 2001, J NEUROL NEUROSUR PS, V70, P727, DOI 10.1136/jnnp.70.6.727
   Barone P, 2009, MOVEMENT DISORD, V24, P1641, DOI 10.1002/mds.22643
   Bassetti CLA, 2019, NAT REV NEUROL, V15, P519, DOI 10.1038/s41582-019-0226-9
   Beck A. T., 1996, APA PSYCTESTS, V0, P0, DOI DOI 10.1037/T00742-000
   Berg D, 2015, MOVEMENT DISORD, V30, P1600, DOI 10.1002/mds.26431
   Boeve BF, 2007, BRAIN, V130, P2770, DOI 10.1093/brain/awm056
   Castelnovo A, 2015, J AFFECT DISORDERS, V186, P266, DOI 10.1016/j.jad.2015.07.032
   Cheyne JA, 2005, J SLEEP RES, V14, P319, DOI 10.1111/j.1365-2869.2005.00477.x
   Cheyne JA, 1999, J SLEEP RES, V8, P313, DOI 10.1046/j.1365-2869.1999.00165.x
   De Cock VC, 2008, NAT CLIN PRACT NEURO, V4, P254, DOI 10.1038/ncpneuro0775
   Diederich NJ, 2009, NAT REV NEUROL, V5, P331, DOI 10.1038/nrneurol.2009.62
   Doi Y, 2000, PSYCHIAT RES, V97, P165, DOI 10.1016/S0165-1781(00)00232-8
   Fénelon G, 2006, NEUROLOGY, V66, P93, DOI 10.1212/01.wnl.0000191325.31068.c4
   Fénelon G, 2002, J NEUROL, V249, P1699, DOI 10.1007/s00415-002-0908-9
   Fénelon G, 2010, J NEUROL SCI, V289, P12, DOI 10.1016/j.jns.2009.08.014
   Fronczek R, 2007, BRAIN, V130, P1577, DOI 10.1093/brain/awm090
   Högl B, 2018, NAT REV NEUROL, V14, P40, DOI 10.1038/nrneurol.2017.157
   Holroyd S, 2001, J NEUROL NEUROSUR PS, V70, P734, DOI 10.1136/jnnp.70.6.734
   Imai Y., 1994, J HONG KONG COLL PSYCHIATR, V4, P20, DOI 1G1.170193987
   Katsarou Z, 2004, MOVEMENT DISORD, V19, P308, DOI 10.1002/mds.10678
   Lenka A, 2019, NEUROLOGY, V93, P259, DOI 10.1212/WNL.0000000000007913
   Lenka A, 2016, PARKINSONISM RELAT D, V22, P1, DOI 10.1016/j.parkreldis.2015.11.018
   Leu-Semenescu S, 2011, SLEEP MED, V12, P497, DOI 10.1016/j.sleep.2011.03.006
   Li J, 2020, FRONT NEUROL, V11, P0, DOI 10.3389/fneur.2020.563624
   Liu Y, 2017, TRANSL NEURODEGENER, V6, P0, DOI 10.1186/s40035-017-0105-5
   Manni R, 2002, NEUROLOGY, V59, P1979, DOI 10.1212/01.WNL.0000038351.32678.4A
   Marras C, 2016, MOVEMENT DISORD, V31, P1095, DOI 10.1002/mds.26510
   Miyamoto T, 2009, SLEEP MED, V10, P1151, DOI 10.1016/j.sleep.2009.05.007
   Omoto S, 2021, ACTA NEUROL SCAND, V143, P538, DOI 10.1111/ane.13380
   Pagonabarraga J, 2016, MOVEMENT DISORD, V31, P45, DOI 10.1002/mds.26432
   Pearson J, 2016, ELIFE, V5, P0, DOI 10.7554/eLife.17072
   Politis M, 2008, EXP NEUROL, V214, P112, DOI 10.1016/j.expneurol.2008.07.021
   Postuma RB, 2015, MOVEMENT DISORD, V30, P1591, DOI 10.1002/mds.26424
   Ravina B, 2007, MOVEMENT DISORD, V22, P1061, DOI 10.1002/mds.21382
   REES WD, 1971, BRIT MED J, V4, P37, DOI 10.1136/bmj.4.5778.37
   Rössler W, 2015, SCHIZOPHR RES, V161, P194, DOI 10.1016/j.schres.2014.11.033
   Sacks OW, 2012, HALLUCINATIONS: RESEARCH AND PRACTICE, V0, PP133, DOI 10.1007/978-1-4614-0959-5_11
   Soulas T, 2016, INT J GERIATR PSYCH, V31, P1322, DOI 10.1002/gps.4437
   Suzuki K, 2021, J PARKINSON DIS, V11, P971, DOI 10.3233/JPD-202425
   Suzuki K, 2012, J NEUROL SCI, V318, P76, DOI 10.1016/j.jns.2012.03.022
   Takegami M, 2009, SLEEP MED, V10, P556, DOI 10.1016/j.sleep.2008.04.015
   Thannickal TC, 2007, BRAIN, V130, P1586, DOI 10.1093/brain/awm097
   VERNON J, 1961, SCIENCE, V133, P1808, DOI 10.1126/science.133.3467.1808
   Vukicevic M, 2008, CLIN EXP OPHTHALMOL, V36, P659, DOI 10.1111/j.1442-9071.2008.01864.x
   Waters F, 2016, SCHIZOPHRENIA BULL, V42, P1098, DOI 10.1093/schbul/sbw076
NR 50
TC 0
Z9 0
U1 0
U2 1
PU PUBLIC LIBRARY SCIENCE
PI SAN FRANCISCO
PA 1160 BATTERY STREET, STE 100, SAN FRANCISCO, CA 94111 USA
SN 1932-6203
EI 
J9 PLOS ONE
JI PLoS One
PD OCT 25
PY 2022
VL 17
IS 10
BP 
EP 
DI 10.1371/journal.pone.0276736
PG 13
WC Multidisciplinary Sciences
SC Science & Technology - Other Topics
GA A1GC3
UT WOS:000952672400001
PM 36282859
DA 2024-02-06
ER

PT J
AU Jiang, YY
   An, HD
   Xi, Q
   Yang, WT
   Xie, HR
   Li, Y
   Huang, DY
AF Jiang, Yanyan
   An, Hedi
   Xi, Qian
   Yang, Weiting
   Xie, Hongrong
   Li, Yang
   Huang, Dongya
TI Diffusion Tensor Imaging Reveals Deep Brain Structure Changes in Early Parkinson's Disease Patients with Various Sleep Disorders
SO BRAIN SCIENCES
LA English
DT Article
DE Parkinson's disease; sleep disorders; diffusion tensor imaging; fractional anisotropy
ID restless legs syndrome; nonmotor symptoms; diagnostic-criteria; rating-scale; disturbances; segmentation
AB Parkinson's disease (PD) is a progressive age-related movement disorder caused by dopaminergic neuron loss in the substantia nigra. Diffusion-based magnetic resonance imaging (MRI) studies-namely, diffusion tensor imaging (DTI)-have been performed in the context of PD, either with or without the involvement of sleep disorders (SDs), to deepen our understanding of cerebral microstructural alterations. Analyzing the clinical characteristics and neuroimaging features of SDs in early PD patients is beneficial for early diagnosis and timely invention. In our present study, we enrolled 36 early PD patients (31 patients with SDs and 5 patients without) and 22 healthy controls. Different types of SDs were assessed using the Rapid Eye Movement Sleep Behavior Disorder Questionnaire-Hong Kong, Epworth Sleepiness Scale, International Restless Legs Scale and PD Sleep Scale-2. Brain MRI examinations were carried out in all the participants, and a region-of-interest (ROI) analysis was used to determine the DTI-based fractional anisotropy (FA) values in the sub-stantia nigra (SN), thalamus (Thal) and hypothalamus (HT). The results illustrate that SDs showed a higher prevalence in the early PD patients than in the healthy controls (86.11% vs. 27.27%). Early PD patients with nighttime problems (NPs) had longer courses of PD than those without (5.097 +/- 2.925 vs. 2.200 +/- 1.095; p < 0.05), and these patients with excessive daytime sleepiness (EDS) or restless legs syndrome (RLS) had more advanced Hoehn and Yahr stages (HY stage) than those without (1.522 +/- 0.511 and 1.526 +/- 0.513, respectively; both p < 0.05). Compared with the early PD patients without probable rapid eye movement sleep behavior disorder (pRBD), those with pRBD had longer courses, more advanced HY stages and worse motor and non-motor symptoms of PD (course(years), 3.385 +/- 1.895 vs. 5.435 +/- 3.160; HY stages, 1.462 +/- 0.477 vs. 1.848 +/- 0.553; UPDRS, 13.538 +/- 7.333 vs. 21.783 +/- 10.766; UPDRS, 6.538 +/- 1.898 vs. 7.957 +/- 2.345; all p < 0.05). In addition, the different number of SD types in early PD patients was significantly inversely associated with the severity of damage in the SN and HT. All of the early PD patients with various SDs had injuries in the SN, in whom the damage was more pronounced in patients with NP than those without. Moreover, early PD patients with NP, RLS or pRBD had worse degrees of HT damage than those without. The current study demonstrated the pathophysiological features and neuroimaging changes in early PD patients with various types of sleep disorders, which will help in early diagnosis and therapy.
C1 [Jiang, Yanyan; An, Hedi; Yang, Weiting; Xie, Hongrong; Li, Yang; Huang, Dongya] Tongji Univ, Sch Med, Shanghai East Hosp, Dept Neurol, Shanghai 200120, Peoples R China.
   [Xi, Qian] Tongji Univ, Sch Med, Shanghai East Hosp, Dept Radiol, Shanghai 200120, Peoples R China.
C3 Tongji University; Tongji University
RP Huang, DY (corresponding author), Tongji Univ, Sch Med, Shanghai East Hosp, Dept Neurol, Shanghai 200120, Peoples R China.
EM 15858517436@163.com; hdan202202@163.com; 96125007@sina.com; dryangwt@126.com; haitongjiayou@163.com; 13818773606@163.com; dongyahuang77@hotmail.com
FU National Natural Science Foundation of China [81301200]; Science and Technology Commission of Shanghai Municipality [19411951400, 20Y11911700]
CR Allen RP, 2014, SLEEP MED, V15, P860, DOI 10.1016/j.sleep.2014.03.025
   Basser PJ, 1996, J MAGN RESON SER B, V111, P209, DOI 10.1006/jmrb.1996.0086
   Bolding MS, 2013, BIOL PSYCHIAT, V73, P289, DOI 10.1016/j.biopsych.2012.07.035
   Gómez-Esteban JC, 2011, J NEUROL, V258, P494, DOI 10.1007/s00415-010-5786-y
   Chaudhuri KR, 2009, LANCET NEUROL, V8, P464, DOI 10.1016/S1474-4422(09)70068-7
   Goetz CG, 2004, MOVEMENT DISORD, V19, P1020, DOI 10.1002/mds.20213
   Goetz CG, 2003, MOVEMENT DISORD, V18, P738, DOI 10.1002/mds.10473
   Goldman JG, 2013, PARKINSONISM RELAT D, V19, P806, DOI 10.1016/j.parkreldis.2013.05.006
   Hashempour N, 2019, FRONT NEUROSCI-SWITZ, V13, P0, DOI 10.3389/fnins.2019.01025
   Högl B, 2010, MOVEMENT DISORD, V25, P2704, DOI 10.1002/mds.23190
   Jellinger KA, 2015, J NEURAL TRANSM, V122, P1429, DOI 10.1007/s00702-015-1405-5
   Kamps S, 2019, BRAIN IMAGING BEHAV, V13, P1352, DOI 10.1007/s11682-018-9939-4
   Lee HM, 2015, J MOV DISORD, V8, P92, DOI 10.14802/jmd.15003
   LEES AJ, 1988, CLIN NEUROPHARMACOL, V11, P512, DOI 10.1097/00002826-198812000-00004
   Li SX, 2010, SLEEP MED, V11, P43, DOI 10.1016/j.sleep.2009.06.008
   Loane C, 2016, MOVEMENT DISORD, V31, P1020, DOI 10.1002/mds.26606
   Luo CY, 2017, NEURORADIOLOGY, V59, P691, DOI 10.1007/s00234-017-1846-7
   Matsui H, 2006, PARKINSONISM RELAT D, V12, P319, DOI 10.1016/j.parkreldis.2006.01.007
   McDonald WA, 2003, BIOL PSYCHIAT, V54, P363, DOI 10.1016/S0006-3223(03)00530-4
   Morey RA, 2009, NEUROIMAGE, V45, P855, DOI 10.1016/j.neuroimage.2008.12.033
   Nassan M, 2022, NAT REV NEUROL, V18, P7, DOI 10.1038/s41582-021-00577-7
   Park A, 2011, PARKINSONS DIS-US, V2011, P0, DOI 10.4061/2011/485063
   Pierpaoli C, 1996, RADIOLOGY, V201, P637, DOI 10.1148/radiology.201.3.8939209
   Poewe W, 2017, NAT REV DIS PRIMERS, V3, P0, DOI 10.1038/nrdp.2017.13
   Postuma RB, 2015, MOVEMENT DISORD, V30, P1591, DOI 10.1002/mds.26424
   Rahayel S, 2019, SLEEP, V42, P0, DOI 10.1093/sleep/zsz062
   Sixel-Döring F, 2016, SLEEP, V39, P1737, DOI 10.5665/sleep.6102
   Smith SM, 2004, NEUROIMAGE, V23, PS208, DOI 10.1016/j.neuroimage.2004.07.051
   Suzuki K, 2015, ACTA NEUROL SCAND, V131, P426, DOI 10.1111/ane.12347
   Vila-Cha N, 2019, J PAIN RES, V12, P2137, DOI 10.2147/JPR.S206182
   Walters AS, 2003, SLEEP MED, V4, P121, DOI 10.1016/S1389-9457(02)00258-7
   Xiang W, 2018, DRUG DES DEV THER, V12, P2017, DOI 10.2147/DDDT.S160300
   Yousaf T, 2018, FRONT NEUROL, V9, P0, DOI 10.3389/fneur.2018.00767
   Yushkevich PA, 2006, NEUROIMAGE, V31, P1116, DOI 10.1016/j.neuroimage.2006.01.015
   Zhang Y, 2020, NPJ PARKINSONS DIS, V6, P0, DOI 10.1038/s41531-020-00126-x
   Zhang Y, 2020, FRONT NEUROL, V11, P0, DOI 10.3389/fneur.2020.531993
   Zhu K, 2016, PARKINSONISM RELAT D, V33, P51, DOI 10.1016/j.parkreldis.2016.09.010
NR 37
TC 2
Z9 3
U1 1
U2 6
PU MDPI
PI BASEL
PA ST ALBAN-ANLAGE 66, CH-4052 BASEL, SWITZERLAND
SN 
EI 2076-3425
J9 BRAIN SCI
JI Brain Sci.
PD APR 15
PY 2022
VL 12
IS 4
BP 
EP 
DI 10.3390/brainsci12040463
PG 12
WC Neurosciences
SC Neurosciences & Neurology
GA 0R3XW
UT WOS:000785533200001
PM 35447994
DA 2024-02-06
ER

PT J
AU Wang, XT
   Yu, H
   Liu, FT
   Zhang, C
   Ma, YH
   Wang, J
   Dong, Q
   Tan, L
   Wang, H
   Yu, JT
AF Wang, Xiao-Tong
   Yu, Huan
   Liu, Feng-Tao
   Zhang, Can
   Ma, Ya-Hui
   Wang, Jian
   Dong, Qiang
   Tan, Lan
   Wang, Han
   Yu, Jin-Tai
TI Associations of sleep disorders with cerebrospinal fluid alpha-synuclein in prodromal and early Parkinson's disease
SO JOURNAL OF NEUROLOGY
LA English
DT Article
DE Sleep disorders; Parkinson's disease; alpha-Synuclein; Cerebrospinal fluid
ID excessive daytime sleepiness; rem-sleep; behavior disorder; features; marker; risk
AB Objectives Our aim is to investigate the associations of sleep disorders with cerebrospinal fluid (CSF) alpha-synuclein (alpha-syn) in healthy controls (HCs), and patients with prodromal and early Parkinson's disease (PD). Methods We included a total of 575 individuals, consisting of 360 PD individuals, 46 prodromal PD individuals, and 169 HCs. Multiple linear regression models and linear mixed-effects models were used to investigate the associations of sleep disorders with baseline and longitudinal CSF alpha-syn. Associations between the change rates of sleep disorders and CSF alpha-syn were further investigated via multiple linear regression models. Results In PD, probable Rapid-eye-movement sleep Behavior Disorder (pRBD) (beta = - 0.1199; P = 0.0444) and RBD sub-items, such as aggressive dreams (beta = - 0.1652; P = 0.0072) and hurting bed partner (beta = - 0.2468; P = 0.0010), contributed to lower CSF alpha-syn. The association between aggressive dreams and lower CSF alpha-syn further survived Bonferroni correction (P < 0.0036). In prodromal PD, dream-enacting (a specific RBD behavior) was significantly associated with decreased CSF alpha-syn during the follow-up (beta = - 0.0124; P = 0.0237). HCs with daytime sleepiness when inactive-sitting in public places (beta = - 0.0033; P = 0.0135) showed decreased CSF alpha-syn. Furthermore, increased possibilities of daytime sleepiness when sitting and reading contributed to a greater decrease of CSF alpha-syn in HCs (beta = - 196.8779; P = 0.0433). Conclusions Sleep disorders were associated with decreased CSF alpha-syn. Sleep management may be important for disease monitoring and preventing the progression of alpha-syn pathology.
C1 [Wang, Xiao-Tong; Ma, Ya-Hui; Tan, Lan] Qingdao Univ, Qingdao Municipal Hosp, Sch Med, Dept Neurol, 5 Donghai Middle Rd, Qingdao, Peoples R China.
   [Yu, Huan; Liu, Feng-Tao; Wang, Jian; Dong, Qiang; Yu, Jin-Tai] Fudan Univ, Huashan Hosp, Shanghai Med Coll, Dept Neurol, 12th Wulumuqi Zhong Rd, Shanghai 200040, Peoples R China.
   [Yu, Huan; Liu, Feng-Tao; Wang, Jian; Dong, Qiang; Yu, Jin-Tai] Fudan Univ, Huashan Hosp, Shanghai Med Coll, Inst Neurol, 12th Wulumuqi Zhong Rd, Shanghai 200040, Peoples R China.
   [Zhang, Can] Harvard Med Sch, Massachusetts Gen Hosp, Dept Neurol, McCance Ctr Brain Hlth,Genet & Aging Res Unit,Mas, Charlestown, MA 02129 USA.
   [Wang, Han] Chinese Acad Med Sci, Peking Union Med Coll, Peking Union Med Coll Hosp, Dept Neurol, Beijing 100730, Peoples R China.
C3 Qingdao Municipal Hospital; Qingdao University; Fudan University; Fudan University; Harvard University; Massachusetts General Hospital; Chinese Academy of Medical Sciences - Peking Union Medical College; Peking Union Medical College; Peking Union Medical College Hospital
RP Tan, L (corresponding author), Qingdao Univ, Qingdao Municipal Hosp, Sch Med, Dept Neurol, 5 Donghai Middle Rd, Qingdao, Peoples R China.; Yu, JT (corresponding author), Fudan Univ, Huashan Hosp, Shanghai Med Coll, Dept Neurol, 12th Wulumuqi Zhong Rd, Shanghai 200040, Peoples R China.; Yu, JT (corresponding author), Fudan Univ, Huashan Hosp, Shanghai Med Coll, Inst Neurol, 12th Wulumuqi Zhong Rd, Shanghai 200040, Peoples R China.; Wang, H (corresponding author), Chinese Acad Med Sci, Peking Union Med Coll, Peking Union Med Coll Hosp, Dept Neurol, Beijing 100730, Peoples R China.
EM dr.tanlan@163.com; wanghan4179@pumch.cn; jintai_yu@fudan.edu.cn
FU Shanghai Municipal Science and Technology [2018SHZDZX01]; National Clinical Research Center for Aging and Medicine (Huashan); ZJLab, Tianqiao; Chrissy Chen Institute; State Key Laboratory of Neurobiology and Frontiers Center for Brain Science of Ministry of Education, Fudan University; Michael J. Fox Foundation; AbbVie; Avid Radiopharmaceuticals; Biogen; Bristol-Myers Squibb; Covance; Eli LilyCo.; F. Hoffman-La Roche, Ltd.; GE Healthcare; Genentech; GlaxoSmithKline; Lundbeck; Merck; MesoScale Discovery; Piramal; Pfizer; UCB
CR Abbott RD, 2005, NEUROLOGY, V65, P1442, DOI 10.1212/01.wnl.0000183056.89590.0d
   [Anonymous], 2018, NAT REV DIS PRIMERS, V4, P20, DOI 10.1038/s41572-018-0020-9
   Barone DA, 2018, CLIN NEUROPHYSIOL, V129, P1551, DOI 10.1016/j.clinph.2018.05.003
   Benveniste H, 2017, NEUROSCIENTIST, V23, P454, DOI 10.1177/1073858417691030
   Bobela W, 2015, BIOMOLECULES, V5, P2675, DOI 10.3390/biom5042675
   Bohnen NI, 2019, J PARKINSON DIS, V9, P603, DOI 10.3233/JPD-191627
   Cerri S, 2019, J PARKINSON DIS, V9, P501, DOI 10.3233/JPD-191683
   Chahine LM, 2018, PLOS ONE, V13, P0, DOI 10.1371/journal.pone.0201964
   Chen HL, 2006, AM J EPIDEMIOL, V163, P726, DOI 10.1093/aje/kwj096
   Compta Y, 2015, J NEUROL, V262, P294, DOI 10.1007/s00415-014-7560-z
   Dahodwala N, 2018, NEUROLOGY, V90, PE48, DOI 10.1212/WNL.0000000000004764
   Dolatshahi M, 2018, FRONT NEUROL, V9, P0, DOI 10.3389/fneur.2018.00560
   DOTY RL, 1984, PHYSIOL BEHAV, V32, P489, DOI 10.1016/0031-9384(84)90269-5
   Ferini-Strambi L, 2014, ARCH ITAL BIOL, V152, P129, DOI 10.12871/000298292014238
   Frauscher B, 2012, SLEEP, V35, P835, DOI 10.5665/sleep.1886
   Fultz NE, 2019, SCIENCE, V366, P628, DOI 10.1126/science.aax5440
   Ganesh A, 2020, NEUROLOGY, V94, P0
   Gencer M, 2019, NEUROL SCI, V40, P1067, DOI 10.1007/s10072-019-3708-z
   Goldman JG, 2018, MOVEMENT DISORD, V33, P282, DOI 10.1002/mds.27232
   Han XH, 2020, NEUROIMAGE-CLIN, V27, P0, DOI 10.1016/j.nicl.2020.102294
   Hu Y, 2015, NEUROLOGY, V84, P888, DOI 10.1212/WNL.0000000000001308
   Iliff Jeffrey J, 2012, SCI TRANSL MED, V4, P147ra111, DOI 10.1126/scitranslmed.3003748
   Iranzo A, 2013, LANCET NEUROL, V12, P443, DOI 10.1016/S1474-4422(13)70056-5
   Jessen NA, 2015, NEUROCHEM RES, V40, P2583, DOI 10.1007/s11064-015-1581-6
   Kallweit U, 2018, J NEUROL, V265, P2071, DOI 10.1007/s00415-018-8949-x
   Kang JH, 2013, JAMA NEUROL, V70, P1277, DOI 10.1001/jamaneurol.2013.3861
   Kudo T, 2011, EXP NEUROL, V232, P66, DOI 10.1016/j.expneurol.2011.08.003
   Lineback C, 2020, NEUROLOGY, V94, P0
   Lu J, 2006, NATURE, V441, P589, DOI 10.1038/nature04767
   Marek K, 2011, PROG NEUROBIOL, V95, P629, DOI 10.1016/j.pneurobio.2011.09.005
   Mehta SH, 2016, CURR NEUROL NEUROSCI, V16, P0, DOI 10.1007/s11910-015-0607-4
   Mollenhauer B, 2019, MOVEMENT DISORD, V34, P1354, DOI 10.1002/mds.27806
   Nomura T, 2011, SLEEP MED, V12, P711, DOI 10.1016/j.sleep.2011.01.015
   Peever J, 2014, TRENDS NEUROSCI, V37, P279, DOI 10.1016/j.tins.2014.02.009
   Postuma RB, 2015, MOVEMENT DISORD, V30, P1413, DOI 10.1002/mds.26347
   Postuma RB, 2015, NEUROLOGY, V84, P1104, DOI 10.1212/WNL.0000000000001364
   Simuni T, 2015, MOVEMENT DISORD, V30, P1371, DOI 10.1002/mds.26248
   Sundaram S, 2019, NEUROSCI BIOBEHAV R, V103, P305, DOI 10.1016/j.neubiorev.2019.05.016
   Trotti LM, 2021, SLEEP, V44, P0, DOI 10.1093/sleep/zsab050
   Türkoglu R, 2020, INT OPHTHALMOL, V40, P151, DOI 10.1007/s10792-019-01157-x
   Utsumi K, 2020, PSYCHOGERIATRICS, V20, P737, DOI 10.1111/psyg.12586
   VALERA E, 2017, ACTA NEUROPATHOL COM, V0, P0
   Videnovic A, 2017, JAMA NEUROL, V74, P411, DOI 10.1001/jamaneurol.2016.5192
   Wing YK, 2008, J NEUROL NEUROSUR PS, V79, P1415, DOI 10.1136/jnnp.2008.155374
   Xiang YQ, 2019, FRONT NEUROL, V10, P0, DOI 10.3389/fneur.2019.00121
   Xie LL, 2013, SCIENCE, V342, P373, DOI 10.1126/science.1241224
   Yau Y, 2018, NAT COMMUN, V9, P0, DOI 10.1038/s41467-017-02416-0
   Zeighami Y, 2015, ELIFE, V4, P0, DOI 10.7554/eLife.08440
   Zhou J, 2017, SLEEP, V40, PA268, DOI 10.1093/sleepj/zsx050.723
   Zhou JY, 2015, SLEEP MED, V16, P414, DOI 10.1016/j.sleep.2014.10.020
NR 50
TC 6
Z9 6
U1 1
U2 6
PU SPRINGER HEIDELBERG
PI HEIDELBERG
PA TIERGARTENSTRASSE 17, D-69121 HEIDELBERG, GERMANY
SN 0340-5354
EI 1432-1459
J9 J NEUROL
JI J. Neurol.
PD MAY 15
PY 2022
VL 269
IS 5
BP 2469
EP 2478
DI 10.1007/s00415-021-10812-2
EA OCT 2021
PG 10
WC Clinical Neurology
SC Neurosciences & Neurology
GA 0Q6DR
UT WOS:000703515600001
PM 34605986
DA 2024-02-05
ER

PT J
AU Di, HK
   Zhu, Y
   Xia, WQ
   Meng, X
   Zhang, MY
   Xu, MZ
   Feng, J
   Tian, QF
   He, Y
   Cao, SY
   Lu, ZX
AF Di, Hongkun
   Zhu, Yi
   Xia, Wenqi
   Meng, Xin
   Zhang, Mingye
   Xu, Minzhi
   Feng, Jing
   Tian, Qingfeng
   He, Yan
   Cao, Shiyi
   Lu, Zuxun
TI Bidirectional Mendelian randomization to explore the causal relationships between Sleep traits, Parkinson's disease and Amyotrophic lateral sclerosis
SO SLEEP MEDICINE
LA English
DT Article
DE Sleep; Parkinson's disease; Amyotrophic lateral sclerosis; Mendelian randomization
ID risk; als; metaanalysis; disorders; inference; bias
AB Objective: Sleep disturbances have been linked with Parkinson's disease (PD) and amyotrophic lateral sclerosis (ALS) in observational studies, and the comorbidity of PD and ALS has been reported in clinical case reports, but the causalities remain unclear. This study aims to examine bidirectional causal relationships between sleep traits, PD and ALS. Methods: Bidirectional two sample Mendelian randomisation (MR) analyses were conducted, with data from individuals of mainly European ancestry. Genetic instruments were obtained from the largest published genome-wide association studies (GWAS) concerning various sleep traits, PD and ALS. MR estimates from each genetic instrument were combined by inverse variance weighted method, with alternate methods (eg, weighted median, MR Egger, MR-PRESSO) and statistical graphs to assess horizontal pleiotropy and remove outliers. Results: MR analysis failed to observe any causal association between sleep disorders and PD, but found a possible causal effect of PD risk on ALS risk (odds ratio [OR] = 1.07; 95% CI: 1.01-1.14, P < 0.01), albeit with a horizontal pleiotropy. Furthermore, MR analyses indicated that excessive daytime sleepiness (EDS) (OR = 2.29; 95% CI: 1.04-5.03, P = 0.04) contributed to a modest increase in risk of ALS, but the reverse causalities were not significant. Higher risk of ALS may be associated with being a "morning person" (OR = 1.03, P = 0.02), a longer sleep duration (OR = 1.01, P < 0.01), and a mean of 9 h or more total sleep duration (beta = 0.02, P = 0.04). Conclusions: Aided by large-scale GWAS, a shortage of evidence supporting causal relationships of sleep traits and PD risk, while significant evidence supports that EDS, higher PD risk may causally influence ALS risk. Future researches are required to explore the underlying pathological mechanism as well as the clinically significance, and replicate our findings using independent samples when data become available. (C) 2022 Published by Elsevier B.V.
C1 [Di, Hongkun; Zhu, Yi; Xia, Wenqi; Meng, Xin; Zhang, Mingye; Xu, Minzhi; Feng, Jing; Cao, Shiyi; Lu, Zuxun] Huazhong Univ Sci & Technol, Tongji Med Coll, Sch Publ Hlth, 13 Hangkong Rd, Wuhan 430030, Hubei, Peoples R China.
   [Tian, Qingfeng; He, Yan] Zhengzhou Univ, Sch Publ Hlth, Zhengzhou, Henan, Peoples R China.
C3 Huazhong University of Science & Technology; Zhengzhou University
RP Cao, SY; Lu, ZX (corresponding author), Huazhong Univ Sci & Technol, Tongji Med Coll, Sch Publ Hlth, 13 Hangkong Rd, Wuhan 430030, Hubei, Peoples R China.
EM caoshiyi@hust.edu.cn; zuxunlu@hust.edu.cn
FU National Social Science Foundation of China [18ZDA085]
CR Ahmed R, 2017, J NEUROL NEUROSUR PS, V88, P1006, DOI 10.1136/jnnp-2017-316382
   Ahmed RM, 2016, SLEEP MED REV, V26, P33, DOI 10.1016/j.smrv.2015.05.007
   Amara AW, 2017, CURR TREAT OPTION NE, V19, P0, DOI 10.1007/s11940-017-0461-6
   Belin J, 2015, AMYOTROPH LAT SCL FR, V16, P135, DOI 10.3109/21678421.2014.948880
   Boentert M, 2020, CURR NEUROL NEUROSCI, V20, P0, DOI 10.1007/s11910-020-01047-1
   Boentert M, 2019, NAT SCI SLEEP, V11, P97, DOI 10.2147/NSS.S183504
   Bohnen NI, 2019, J PARKINSON DIS, V9, P603, DOI 10.3233/JPD-191627
   Bowden J, 2016, GENET EPIDEMIOL, V40, P304, DOI 10.1002/gepi.21965
   Bowden J, 2015, INT J EPIDEMIOL, V44, P512, DOI 10.1093/ije/dyv080
   BRAIT K, 1973, NEUROLOGY, V23, P990, DOI 10.1212/WNL.23.9.990
   Braun MC, 2019, EXP NEUROL, V311, P305, DOI 10.1016/j.expneurol.2018.07.008
   Burgess S, 2018, EUR J EPIDEMIOL, V33, P947, DOI 10.1007/s10654-018-0424-6
   Burgess S, 2013, GENET EPIDEMIOL, V37, P658, DOI 10.1002/gepi.21758
   Byrne EM, 2017, JAMA PSYCHIAT, V74, P1191, DOI 10.1001/jamapsychiatry.2017.3162
   Calvo A, 2019, J NEUROL, V266, P1633, DOI 10.1007/s00415-019-09305-0
   Campos AI, 2020, NAT COMMUN, V11, P0, DOI 10.1038/s41467-020-14625-1
   Chen H, 2018, AM J RESP CELL MOL, V58, P391, DOI 10.1165/rcmb.2017-0237OC
   Choi KW, 2019, JAMA PSYCHIAT, V76, P399, DOI 10.1001/jamapsychiatry.2018.4175
   Congiu P, 2019, SLEEP, V42, P0, DOI 10.1093/sleep/zsz164
   Cullell N, 2021, NEUROBIOL AGING, V106, P0, DOI 10.1016/j.neurobiolaging.2021.05.008
   Dashti HS, 2019, NAT COMMUN, V10, P0, DOI 10.1038/s41467-019-08917-4
   Davey Smith G, 2014, HUM MOL GENET, V23, PR89, DOI 10.1093/hmg/ddu328
   Davies NM, 2015, STAT MED, V34, P454, DOI 10.1002/sim.6358
   Gilbert RMW, 2010, MOVEMENT DISORD, V25, P1868, DOI 10.1002/mds.23200
   Gros Priti, 2017, CURR SLEEP MED REP, V3, P222, DOI 10.1007/s40675-017-0079-y
   Gu ZQ, 2015, SCI REP-UK, V5, P0, DOI 10.1038/srep15891
   Günther R, 2016, FRONT NEUROL, V7, P0, DOI 10.3389/fneur.2016.00117
   Hartwig FP, 2017, JAMA PSYCHIAT, V74, P1226, DOI 10.1001/jamapsychiatry.2017.3191
   Hemani G, 2018, ELIFE, V7, P0, DOI 10.7554/eLife.34408
   Huang ZL, 2018, FRONT NEUROL, V9, P0, DOI 10.3389/fneur.2018.00218
   Jones SE, 2019, NAT COMMUN, V10, P0, DOI 10.1038/s41467-019-09576-1
   Jones SE, 2019, NAT COMMUN, V10, P0, DOI 10.1038/s41467-018-08259-7
   Kieburtz K, 2013, MOVEMENT DISORD, V28, P8, DOI 10.1002/mds.25150
   Lane JM, 2019, NAT GENET, V51, P387, DOI 10.1038/s41588-019-0361-7
   Lim YM, 2013, NEUROL SCI, V34, P875, DOI 10.1007/s10072-012-1139-1
   Lo Coco D, 2011, J NEUROL NEUROSUR PS, V82, P839, DOI 10.1136/jnnp.2010.228007
   Lucia D, 2021, AMYOTROPH LAT SCL FR, V22, P161, DOI 10.1080/21678421.2020.1844755
   Lysen TS, 2019, BRAIN, V142, P2013, DOI 10.1093/brain/awz113
   Manno C, 2013, J NEUROL SCI, V326, P104, DOI 10.1016/j.jns.2013.01.009
   Memon AA, 2020, NEUROBIOL DIS, V140, P0, DOI 10.1016/j.nbd.2020.104859
   Munafò MR, 2018, INT J EPIDEMIOL, V47, P226, DOI 10.1093/ije/dyx206
   Nalls MA, 2019, LANCET NEUROL, V18, P1091, DOI 10.1016/S1474-4422(19)30320-5
   Nicolas A, 2018, NEURON, V97, P1268, DOI 10.1016/j.neuron.2018.02.027
   Park HK, 2011, J NEUROL SCI, V301, P12, DOI 10.1016/j.jns.2010.11.017
   Peng B, 2020, INT J MOL SCI, V21, P0, DOI 10.3390/ijms21072316
   Pinkhardt EH, 2009, NEURODEGENER DIS, V6, P95, DOI 10.1159/000207795
   Sohail S, 2017, MOVEMENT DISORD, V32, P1729, DOI 10.1002/mds.27200
   Stefani A, 2020, NEUROPSYCHOPHARMACOL, V45, P121, DOI 10.1038/s41386-019-0448-y
   Sun XH, 2021, J NEUROL NEUROSUR PS, V92, P96, DOI 10.1136/jnnp-2020-324544
   Verbanck M, 2018, NAT GENET, V50, P693, DOI 10.1038/s41588-018-0099-7
   Wang HM, 2019, NAT COMMUN, V10, P0, DOI 10.1038/s41467-019-11456-7
   Xu ZY, 2021, J NEUROL, V268, P312, DOI 10.1007/s00415-020-10140-x
   Zhang G, 2021, J NEUROL, V268, P4332, DOI 10.1007/s00415-021-10564-z
   Zhang Y, 2020, SLEEP MED REV, V51, P0, DOI 10.1016/j.smrv.2020.101281
   Zoccolella S, 2002, NEUROL SCI, V23, PS123, DOI 10.1007/s100720200100
   Zou ZY, 2017, J NEUROL NEUROSUR PS, V88, P540, DOI 10.1136/jnnp-2016-315018
   Zuzuarregui JRP, 2020, NEUROTHERAPEUTICS, V17, P1480, DOI 10.1007/s13311-020-00938-y
NR 57
TC 3
Z9 3
U1 1
U2 7
PU ELSEVIER
PI AMSTERDAM
PA RADARWEG 29, 1043 NX AMSTERDAM, NETHERLANDS
SN 1389-9457
EI 1878-5506
J9 SLEEP MED
JI Sleep Med.
PD AUG 15
PY 2022
VL 96
IS 
BP 42
EP 49
DI 10.1016/j.sleep.2022.03.024
EA MAY 2022
PG 8
WC Clinical Neurology
SC Neurosciences & Neurology
GA 3F7IH
UT WOS:000830837800002
PM 35594779
DA 2024-02-06
ER

PT J
AU Li, QL
   Wu, CX
   Wang, XL
   Li, Z
   Hao, XQ
   Zhao, LJ
   Li, MZ
   Zhu, ML
AF Li, Qinglian
   Wu, Chunxiao
   Wang, Xiaoling
   Li, Zhen
   Hao, Xiaoqian
   Zhao, Lijun
   Li, Mengzhu
   Zhu, Meiling
TI Effect of acupuncture for non-motor symptoms in patients with Parkinson's disease: A systematic review and meta-analysis
SO FRONTIERS IN AGING NEUROSCIENCE
LA English
DT Article
DE Parkinson's disease; non-motor symptoms; acupuncture; meta-analysis; randomized controlled trial
ID bee venom acupuncture; primary insomnia; open-label; fatigue; efficacy; safety; electroacupuncture; instrument; disability; depression
AB BackgroundAlthough non-motor symptoms of Parkinson's disease (PD) are serious, effective treatments are still lacking. Acupuncture may have clinical benefits for non-motor symptoms of PD patients, but high-quality evidence supporting this possibility is still limited. Hence, we conducted this meta-analysis to evaluate the effect of acupuncture treatment on non-motor symptoms in patients with PD. MethodsRandomized controlled trials (RCTs) of acupuncture treatment for PD were retrieved from the following electronic databases: Medline (OVID), Embase (OVID), Cochrane Library, Web of Science, China National Knowledge Infrastructure, Chinese BioMedical Literature Database, Chonqing VIP (CQVIP), and Wangfang database. Studies evaluating non-motor symptoms of PD were retrieved. Methodological quality was assessed using the Cochrane Handbook for Systematic Reviews of Interventions. ResultsA total of 27 RCTs were included, among which 8 outcomes related to non-motor symptoms were evaluated. The results showed that acupuncture combined with medication had benefits for PD-related insomnia relative to medication alone or sham acupuncture [standardized mean difference (SMD) = 0.517; 95% confidence interval (CI) = 0.242-0.793; p = 0.000], and acupuncture treatment had benefits at 8 weeks (SMD = 0.519; 95% CI = 0.181-0.857; p = 0.003). Regarding depression, acupuncture treatment was more effective (SMD = -0.353; 95% CI = -0.669 to -0.037; p = 0.029) within 2 months (SMD = -0.671; 95% CI = -1.332 to -0.011; p = 0.046). Regarding cognition, quality of life, and Unified Parkinson's Disease Rating Scale (UPDRS) I and II scores, acupuncture treatment was effective [SMD = 0.878, 95% CI = 0.046-1.711, p = 0.039; SMD = -0.690, 95% CI = -1.226 to -0.155, p = 0.011; weighted mean difference (WMD) = -1.536, 95% CI = -2.201 to -0.871, p = 0.000; WMD = -2.071, 95% CI = -3.792 to -0.351, p = 0.018; respectively]. A significant difference was not found in terms of PD-related constipation. Only one study evaluated PD-related fatigue. ConclusionThe results of the analysis suggested that acupuncture treatment could ameliorate the symptoms of depression, quality of life, cognition, total mentation, behavior and mood, and activities of daily living in PD patients. Nevertheless, more prospective, well-designed RCTs with larger sample sizes are required to confirm our findings.
C1 [Li, Qinglian; Wu, Chunxiao; Wang, Xiaoling; Li, Zhen; Hao, Xiaoqian; Zhao, Lijun; Li, Mengzhu; Zhu, Meiling] Guangzhou Univ Chinese Med, Shenzhen Hosp Integrated Tradit Chinese & Western, Shenzhen, Peoples R China.
   [Wu, Chunxiao] Guangzhou Univ Chinese Med, Res Ctr Basic Integrat Med, Guangzhou, Peoples R China.
C3 Guangzhou University of Chinese Medicine; Guangzhou University of Chinese Medicine
RP Zhu, ML (corresponding author), Guangzhou Univ Chinese Med, Shenzhen Hosp Integrated Tradit Chinese & Western, Shenzhen, Peoples R China.
EM meilingzhu2020@126.com
FU Natural Science Foundation of Guangdong Province; Natural Science Foundation of Shenzhen; Traditional Chinese Medicine Bureau of Guangdong Province, China; Bao'an TCM Development Foundation; Sanming Project of Medicine in Shenzhen;  [2022A1515010450];  [JCYJ20210324123614040];  [20221348];  [2020KJCX-KTYJ-130];  [2020KJCX-KTYJ-131];  [2020KJCX-KTYJ-134];  [SZZYSM202106009]
CR Andreescu C, 2011, J CLIN PSYCHIAT, V72, P1129, DOI 10.4088/JCP.10m06105
   Arankalle DV, 2013, ACUPUNCT MED, V31, P235, DOI 10.1136/acupmed-2012-010285
   Armstrong MJ, 2020, JAMA-J AM MED ASSOC, V323, P548, DOI 10.1001/jama.2019.22360
   Asakawa T, 2016, NEUROSCI BIOBEHAV R, V68, P741, DOI 10.1016/j.neubiorev.2016.06.036
   Bloem BR, 2021, LANCET, V397, P2284, DOI 10.1016/S0140-6736(21)00218-X
   BUYSSE DJ, 1989, PSYCHIAT RES, V28, P193, DOI 10.1016/0165-1781(89)90047-4
   Cao HJ, 2019, J ALTERN COMPLEM MED, V25, P451, DOI 10.1089/acm.2018.0046
   Cao HJ, 2009, J ALTERN COMPLEM MED, V15, P1171, DOI 10.1089/acm.2009.0041
   Chaudhuri KR, 2016, NAT REV NEUROL, V12, P0, DOI 10.1038/nrneurol.2015.236
   Chaudhuri KR, 2002, J NEUROL NEUROSUR PS, V73, P629, DOI 10.1136/jnnp.73.6.629
   Chen Y., 2015, CLIN OBSERVATION TRE, V0, P0
   Cheng FK, 2017, GERIATR NURS, V38, P302, DOI 10.1016/j.gerinurse.2016.11.010
   Cho SY, 2018, J ALTERN COMPLEM MED, V24, P25, DOI 10.1089/acm.2016.0250
   Cho SY, 2012, PARKINSONISM RELAT D, V18, P948, DOI 10.1016/j.parkreldis.2012.04.030
   Chou YH, 2015, JAMA NEUROL, V72, P432, DOI 10.1001/jamaneurol.2014.4380
   Connolly BS, 2014, JAMA-J AM MED ASSOC, V311, P1670, DOI 10.1001/jama.2014.3654
   Dantzer R, 2014, TRENDS NEUROSCI, V37, P39, DOI 10.1016/j.tins.2013.10.003
   Aroxa FHD, 2017, J ACUPUNCT MERIDIAN, V10, P33, DOI 10.1016/j.jams.2016.12.007
   Deuel LM, 2020, NEUROTHERAPEUTICS, V17, P1434, DOI 10.1007/s13311-020-00900-y
   Deuschl G, 2020, LANCET PUBLIC HEALTH, V5, PE551, DOI 10.1016/S2468-2667(20)30190-0
   Dong B, 2017, BIOMED RES INT, V2017, P0, DOI 10.1155/2017/9614810
   Dong Q., 2018, CLIN J PRACT HOSP, V15, P214
   Doo KH, 2015, J ALTERN COMPLEM MED, V21, P598, DOI 10.1089/acm.2015.0078
   Elbers RG, 2016, JAMA-J AM MED ASSOC, V315, P2340, DOI 10.1001/jama.2016.5260
   Elbers RG, 2015, COCHRANE DB SYST REV, V0, P0, DOI DOI 10.1002/14651858.CD010925.pub2
   Eng ML, 2006, J ALTERN COMPLEM MED, V12, P395, DOI 10.1089/acm.2006.12.395
   Fei YT, 2022, BMJ-BRIT MED J, V376, P0, DOI 10.1136/bmj-2021-064345
   Feigin VL, 2019, LANCET NEUROL, V18, P459, DOI 10.1016/S1474-4422(18)30415-0
   Garland SN, 2019, JNCI-J NATL CANCER I, V111, P1323, DOI 10.1093/jnci/djz050
   Gilbert R, 2022, J GERIATR PSYCH NEUR, V35, P12, DOI 10.1177/0891988720988904
   Goldman JG, 2020, NEUROL CLIN, V38, P269, DOI 10.1016/j.ncl.2019.12.003
   Goodarzi Z, 2016, NEUROLOGY, V87, P426, DOI 10.1212/WNL.0000000000002898
   Haehner A, 2007, MOVEMENT DISORD, V22, P839, DOI 10.1002/mds.21413
   HAMILTON M, 1980, J CLIN PSYCHIAT, V41, P21
   He WB, 2021, FRONT AGING NEUROSCI, V13, P0, DOI 10.3389/fnagi.2021.647629
   He YH, 2020, JAMA ONCOL, V6, P271, DOI 10.1001/jamaoncol.2019.5233
   Higgins JPT, 2003, BMJ-BRIT MED J, V327, P557, DOI 10.1136/bmj.327.7414.557
   Hughes AJ, 2001, NEUROLOGY, V57, P1497, DOI 10.1212/WNL.57.8.1497
   Yepes-Nuñez JJ, 2021, REV ESP CARDIOL, V74, P790, DOI 10.1016/j.recesp.2021.06.016
   Kim HJ, 2009, J NEUROL SCI, V287, P200, DOI 10.1016/j.jns.2009.07.026
   Klingelhoefer L, 2015, NAT REV NEUROL, V11, P625, DOI 10.1038/nrneurol.2015.197
   Kluger BM, 2016, MOVEMENT DISORD, V31, P1027, DOI 10.1002/mds.26597
   Lee SH, 2017, MEDICINE, V96, P0, DOI 10.1097/MD.0000000000005836
   Lee SH, 2016, BMC COMPLEM ALTERN M, V16, P0, DOI 10.1186/s12906-016-1220-z
   Leng L, 2018, MEDICINE, V97, P0, DOI 10.1097/MD.0000000000011905
   Li K., 2020, SHANGHAI ZHENJIU ZAZHI, V39, P1564
   Li L., 2018, ZHEJIANG MED J, V40, P1367
   Li L., 2021, J NEW CHIN MED, V53, P113
   Li W, 2019, BIOMED RES INT-UK, V2019, P0, DOI 10.1155/2019/6597503
   Li Z., 2016, CLIN STUDY ACUPUNCTU, V0, P0
   Li Z, 2018, FRONT AGING NEUROSCI, V10, P0, DOI 10.3389/fnagi.2018.00206
   Liang X., 2014, EFFECT 7 ACUPOINTS C, V0, P0
   Liu A., 2018, CHINESE MED HERALD, V24, P104
   Liu FS, 2019, EVID-BASED COMPL ALT, V2019, P0, DOI 10.1155/2019/5381028
   Liu HJ, 2017, ACUPUNCT MED, V35, P404, DOI 10.1136/acupmed-2016-011342
   Liu ZS, 2016, ANN INTERN MED, V165, P761, DOI 10.7326/M15-3118
   Luo S., 2019, TCM CHIN MED, V4, P136
   Lv Jian-Qin, 2017, ZHEN CI YAN JIU, V42, P254
   Muhammed K, 2016, BRAIN, V139, P2706, DOI 10.1093/brain/aww188
   Nasreddine ZS, 2005, J AM GERIATR SOC, V53, P695, DOI 10.1111/j.1532-5415.2005.53221.x
   Noh H, 2017, COMPLEMENT THER MED, V34, P86, DOI 10.1016/j.ctim.2017.08.005
   Ochodo EA, 2022, COCHRANE DB SYST REV, V0, P0, DOI DOI 10.1002/14651858.CD013208.pub2
   Parkinsons Disease and Movement Disorders Group of Neurology Branch of Chinese Medical Association, 2016, CHIN J NEUROL, V49, P268
   Poewe W, 2010, NAT REV NEUROL, V6, P417, DOI 10.1038/nrneurol.2010.87
   Postuma RB, 2015, MOVEMENT DISORD, V30, P1591, DOI 10.1002/mds.26424
   Ramaker C, 2002, MOVEMENT DISORD, V17, P867, DOI 10.1002/mds.10248
   Seppi K, 2019, MOVEMENT DISORD, V34, P180, DOI 10.1002/mds.27602
   Smith CA, 2018, COCHRANE DB SYST REV, V0, P0, DOI DOI 10.1002/14651858.CD004046.pub4
   Sterne JAC, 2019, BMJ-BRIT MED J, V366, P0, DOI 10.1136/bmj.l4898
   Su XT, 2021, FRONT AGING NEUROSCI, V13, P0, DOI 10.3389/fnagi.2021.692508
   Subramanian I, 2017, INT REV NEUROBIOL, V134, P1163, DOI 10.1016/bs.irn.2017.05.037
   Sunay D, 2011, EUR UROL, V59, P765, DOI 10.1016/j.eururo.2011.01.019
   Tian Y., 2016, RES INTEGR TRADIT CH, V8, P289
   Toosizadeh N, 2015, GERONTOLOGY, V61, P3, DOI 10.1159/000363442
   Tu MQ, 2021, COMPLEMENT THER CLIN, V45, P0, DOI 10.1016/j.ctcp.2021.101484
   Wang Bo, 2017, ZHONGGUO ZHEN JIU, V37, P130, DOI 10.13703/j.0255-2930.2017.02.006
   Wang F, 2015, EVID-BASED COMPL ALT, V2015, P0, DOI 10.1155/2015/692795
   Wang J, 2022, PAIN THER, V11, P1095, DOI 10.1007/s40122-022-00415-8
   Wang Z., 2019, J HUBEI COLL TRAD CH, V21, P82, DOI 10.13703/j.0255-2930.20210605-0001
   Wang ZJ, 2017, J PSYCHIATR RES, V84, P18, DOI 10.1016/j.jpsychires.2016.09.014
   Wu L., 2021, SHANGHAI J ACU MOX, V40, P814
   Wu M., 2020, TREATMENT INSOMNIA P, V0, P0
   Xia Y., 2013, J SHANDONG U TCM, V37, P29
   Xia Yi, 2012, ZHONGGUO ZHEN JIU, V32, P1071
   Xu YW, 2020, EUR J INTEGR MED, V34, P0, DOI 10.1016/j.eujim.2019.101049
   Yang S., 2009, CLIN STUDY USING TRE, V0, P0
   Yeo S, 2018, MEDICINE, V97, P0, DOI 10.1097/MD.0000000000013434
   Yeung WF, 2021, NAT SCI SLEEP, V13, P1195, DOI 10.2147/NSS.S318874
   Yin X, 2017, SLEEP MED, V37, P193, DOI 10.1016/j.sleep.2017.02.012
   Yin ZH, 2021, CHIN J INTEGR MED, V27, P940, DOI 10.1007/s11655-020-3195-3
   Yuan Y., 2020, CHIN J GERIATR CARE, V18, P27
   Zesiewicz TA, 2010, NEUROLOGY, V74, P924, DOI 10.1212/WNL.0b013e3181d55f24
   Zhan X., 2019, ASIA PACIF TRADIT ME, V15, P128
   Zhang GX, 2015, PLOS ONE, V10, P0, DOI 10.1371/journal.pone.0118498
   Zhang H., 2020, CLIN RES TREATING PA, V0, P0
   Zhang Q, 2019, ACUPUNCT MED, V37, P211, DOI 10.1136/acupmed-2017-011582
   Zhang Y, 2018, SUPPORT CARE CANCER, V26, P415, DOI 10.1007/s00520-017-3955-6
   Zhao BC, 2019, COMPLEMENT THER MED, V45, P295, DOI 10.1016/j.ctim.2019.03.015
   Zhao FY, 2021, EVID-BASED COMPL ALT, V2021, P0, DOI 10.1155/2021/5566742
   Zheng XY, 2021, AUTOPHAGY, V17, P3833, DOI 10.1080/15548627.2021.1886720
   Zhou C., 2016, CHINA MED PHARM, V6, P11
   ZIGMOND AS, 1983, ACTA PSYCHIAT SCAND, V67, P361, DOI 10.1111/j.1600-0447.1983.tb09716.x
NR 102
TC 7
Z9 8
U1 12
U2 46
PU FRONTIERS MEDIA SA
PI LAUSANNE
PA AVENUE DU TRIBUNAL FEDERAL 34, LAUSANNE, CH-1015, SWITZERLAND
SN 1663-4365
EI 
J9 FRONT AGING NEUROSCI
JI Front. Aging Neurosci.
PD OCT 6
PY 2022
VL 14
IS 
BP 
EP 
DI 10.3389/fnagi.2022.995850
PG 19
WC Geriatrics & Gerontology; Neurosciences
SC Geriatrics & Gerontology; Neurosciences & Neurology
GA 5P2EB
UT WOS:000872969200001
PM 36275001
DA 2024-02-06
ER

PT J
AU Hadi, F
   Agah, E
   Tavanbakhsh, S
   Mirsepassi, Z
   Mousavi, SV
   Talachi, N
   Tafakhori, A
   Aghamollaii, V
AF Hadi, Fatemeh
   Agah, Elmira
   Tavanbakhsh, Samaneh
   Mirsepassi, Zahra
   Mousavi, Seyed Vahid
   Talachi, Negin
   Tafakhori, Abbas
   Aghamollaii, Vajiheh
TI Safety and efficacy of melatonin, clonazepam, and trazodone in patients with Parkinson's disease and sleep disorders: a randomized, double-blind trial
SO NEUROLOGICAL SCIENCES
LA English
DT Article
DE Parkinson's disease; Clinical trial; Sleep; Trazodone; Clonazepam; Melatonin
ID behavior disorder; diagnosis
AB Background Sleep disturbances are common non-motor symptoms of Parkinson's disease (PD). We aimed to compare the safety and efficacy of trazodone with melatonin and clonazepam in patients with PD and sleep complaints. Methods This single-center, double-blind, randomized clinical trial was conducted on PD patients with subjective sleep complaints. Eligible patients were randomized 1:1:1 to receive melatonin 3 mg/day, clonazepam 1 mg/day, or trazodone 50 mg/day for 4 weeks. The primary outcome measure was the changes in Pittsburgh Sleep Quality Index (PSQI) scores. The mean change in Epworth Sleepiness Scale (ESS) and RBD screening questionnaire (RBDSQ) was considered as the secondary outcome measures. Results A total of 112 eligible patients were randomized and 93 participants, melatonin (n = 31), trazodone (n = 31), and clonazepam (n = 31), completed the study. There was a significant decrease in PSQI scores after 4 weeks of treatment in all groups. The mean changes of PSQI from baseline were similar among the treatment arms (P = 0.325). Mean changes of RBDSQ and ESS from baseline were significantly different between study arms (P < 0.05). Melatonin intake was associated with a higher decrease in RBDSQ score compared to trazodone (P = 0.011) and clonazepam (P = 0.004). Trazodone intake was associated with a higher decrease in ESS score compared to clonazepam (P = 0.010). Mild adverse events were reported in three patients in the clonazepam, two patients in the trazodone group, and none in the melatonin group. Conclusions Trazodone 50 mg/day, clonazepam 1 mg/day, and melatonin 3 mg/day were all tolerable and effective in improving sleep quality in patients with PD.
C1 [Hadi, Fatemeh; Talachi, Negin] Islamic Azad Univ, Dept Clin Pharm, Pharmaceut Sci Branch, Tehran, Iran.
   [Agah, Elmira; Tafakhori, Abbas] Univ Tehran Med Sci, Iranian Ctr Neurol Res, Neurosci Inst, Tehran, Iran.
   [Agah, Elmira; Mousavi, Seyed Vahid] Univ Tehran Med Sci, Students Sci Res Ctr, Tehran, Iran.
   [Agah, Elmira; Mousavi, Seyed Vahid] Universal Sci Educ & Res Network USERN, NeuroImmunol Res Assoc NIRA, Tehran, Iran.
   [Tavanbakhsh, Samaneh; Aghamollaii, Vajiheh] Univ Tehran Med Sci, Roozbeh Psychiat Hosp, Dept Neurol, Tehran, Iran.
   [Mirsepassi, Zahra] Univ Tehran Med Sci, Dept Psychiat, Tehran, Iran.
C3 Islamic Azad University; Tehran University of Medical Sciences; Tehran University of Medical Sciences; Universal Scientific Education & Research Network (USERN); Tehran University of Medical Sciences; Tehran University of Medical Sciences
RP Aghamollaii, V (corresponding author), Univ Tehran Med Sci, Roozbeh Psychiat Hosp, Dept Neurol, Tehran, Iran.
EM hfateme127@gmail.com; elmira.agah@yahoo.com; tavanbakhsh.samane65@gmail.com; mirsepassizahra@gmail.com; symousavi20@yahoo.com; Negin.talachi@gmail.com; abbas.tafakhori@gmail.com; vajiheh102@gmail.com
CR Abildua MJA, 2019, NEUROLOGIA, V34, P159, DOI 10.1016/j.nrl.2016.11.011
   Ahn JH, 2020, PARKINSONISM RELAT D, V75, P50, DOI 10.1016/j.parkreldis.2020.03.029
   Camargos EF, 2014, AM J GERIAT PSYCHIAT, V22, P1565, DOI 10.1016/j.jagp.2013.12.174
   Chica-Urzola Heyd y Luz, 2015, REV.COLOMB.PSIQUIATR., V44, P251, DOI 10.1016/j.rcp.2015.04.004
   Gilat M, 2020, MOVEMENT DISORD, V35, P344, DOI 10.1002/mds.27886
   HUGHES AJ, 1992, J NEUROL NEUROSUR PS, V55, P181, DOI 10.1136/jnnp.55.3.181
   Jongwanasiri Sontaya, 2014, JOURNAL OF THE MEDICAL ASSOCIATION OF THAILAND, V97, P0
   Kunz D, 2018, NEUROPSYCHOBIOLOGY, V76, P100, DOI 10.1159/000488893
   La AL, 2019, J ALZHEIMERS DIS, V67, P911, DOI 10.3233/JAD-181145
   Li SX, 2016, SLEEP MED, V21, P114, DOI 10.1016/j.sleep.2015.12.020
   Saint-Gerons DM, 2018, REV PSIQUIATR SALUD, V11, P208, DOI 10.1016/j.rpsm.2016.11.003
   McCall W Vaughn, 2004, PRIM CARE COMPANION J CLIN PSYCHIATRY, V6, P9
   Medeiros CAM, 2007, J NEUROL, V254, P459, DOI 10.1007/s00415-006-0390-x
   Mittur Aravind, 2011, EXPERT REV CLIN PHARMACOL, V4, P181, DOI 10.1586/ecp.10.138
   Oerlemans WGH, 2002, SLEEP MED, V3, P147, DOI 10.1016/S1389-9457(01)00127-7
   Seppi K, 2019, MOVEMENT DISORD, V34, P180, DOI 10.1002/mds.27602
   Shin C, 2019, J NEUROL SCI, V401, P81, DOI 10.1016/j.jns.2019.04.029
   Stahl SM, 2009, CNS SPECTRUMS, V14, P536, DOI 10.1017/S1092852900024020
   Videnovic A, 2016, MOVEMENT DISORD, V31, P260, DOI 10.1002/mds.26509
   Videnovic A, 2014, JAMA NEUROL, V71, P463, DOI 10.1001/jamaneurol.2013.6239
   Wang JH, 2020, FRONT PSYCHIATRY, V11, P0, DOI 10.3389/fpsyt.2020.00620
   Yi XY, 2018, SLEEP MED, V45, P25, DOI 10.1016/j.sleep.2018.01.010
   Zhang Y, 2020, NPJ PARKINSONS DIS, V6, P0, DOI 10.1038/s41531-020-00126-x
NR 23
TC 9
Z9 10
U1 2
U2 11
PU SPRINGER-VERLAG ITALIA SRL
PI MILAN
PA VIA DECEMBRIO, 28, MILAN, 20137, ITALY
SN 1590-1874
EI 1590-3478
J9 NEUROL SCI
JI Neurol. Sci.
PD OCT 15
PY 2022
VL 43
IS 10
BP 6141
EP 6148
DI 10.1007/s10072-022-06188-4
EA JUN 2022
PG 8
WC Clinical Neurology; Neurosciences
SC Neurosciences & Neurology
GA 4O7ZT
UT WOS:000807221100001
PM 35660990
DA 2024-02-06
ER

PT J
AU Sun, WJ
   Yan, JQ
   Wu, JN
   Ma, HX
AF Sun, Wenjie
   Yan, Junqiang
   Wu, Jiannan
   Ma, Hongxia
TI Efficacy and Safety of Light Therapy as a Home Treatment for Motor and Non-Motor Symptoms of Parkinson Disease: A Meta-Analysis
SO MEDICAL SCIENCE MONITOR
LA English
DT Article
DE Parkinson Disease; Phototherapy; Retinal Diseases
ID bright light; daytime sleepiness; blue-light; melatonin; depression; exposure; insomnia; retina; model
AB Background: Non-visual effects of the retina have been increasingly confirmed in developing Parkinson disease (PD). Light therapy (LT) has been proven to be an effective non-pharmacotherapy for improving the prognosis of PD, but the pathway of action is unclear, and there is a lack of a unified and standardized LT regimen. We aimed to evaluate the efficacy and safety of various LT measures in improving motor and non-motor symptoms in patients with idiopathic PD via a meta-analysis. Material/Methods: CENTRAL, EMBASE, CINAHL, PEDro, and PubMed were searched for randomized controlled trials (RCTs) investigating the efficacy of LT for PD. Cochrane's Risk of bias tool and the GRADE approach were used to assess evidence quality. A meta-analysis and subgroup analyses evaluated the differences in efficacy produced by the different LT protocols. Trial sequential analysis (TSA) verified the analyses outcome and quantified the statistical relevance of the data. Results: Patients receiving LT had significantly better scores for motor function (MD=-4.68, 95% Cl -8.25 to -1.12, P=0.01) compared with the control group exposed to dim-red light. In addition, in terms of non-motor symptoms, depression (SMD=-0.27, 95% Cl -0.52 to -0.02, P=0.04) and sleep disturbance-related scores (MD=3.45, 95% Cl 0.12 to 6.78, P=0.04) similarly showed significant optimization after receiving LT. Conclusions: The results of this meta-analysis show strong evidence that LT has significant efficacy on motor and non-motor function in PD patients.
C1 [Sun, Wenjie; Yan, Junqiang; Wu, Jiannan; Ma, Hongxia] Henan Univ Sci & Technol, Affiliated Hosp 1, Neuromol Lab, Luoyang, Henan, Peoples R China.
C3 Henan University of Science & Technology
RP Yan, JQ (corresponding author), Henan Univ Sci & Technol, Affiliated Hosp 1, Neuromol Lab, Luoyang, Henan, Peoples R China.
EM yanjunqiang2021@163.com
CR Ahn J, 2018, NEUROLOGY, V91, PE1003, DOI 10.1212/WNL.0000000000006157
   Bilu C, 2019, CHRONOBIOL INT, V36, P919, DOI 10.1080/07420528.2019.1595638
   Brok J, 2008, J CLIN EPIDEMIOL, V61, P763, DOI 10.1016/j.jclinepi.2007.10.007
   Chaffiol A, 2017, CURR BIOL, V27, P2600, DOI 10.1016/j.cub.2017.07.063
   Deeks JJ, 2017, ANAL DATA UNDERTAKIN, V0, P0
   Do MTH, 2019, NEURON, V104, P205, DOI 10.1016/j.neuron.2019.07.016
   Egger M, 1997, BMJ-BRIT MED J, V315, P629, DOI 10.1136/bmj.315.7109.629
   Emens JS, 2015, SLEEP MED CLIN, V10, P435, DOI 10.1016/j.jsmc.2015.08.001
   Endo T, 2020, SCI REP-UK, V10, P0, DOI 10.1038/s41598-020-64645-6
   Fernandez DC, 2018, CELL, V175, P71, DOI 10.1016/j.cell.2018.08.004
   Fifel K, 2018, TRENDS NEUROSCI, V41, P252, DOI 10.1016/j.tins.2018.03.002
   Gluud, 2011, USER MANUAL TRIAL SE, V0, P0
   Gold AK, 2019, CURR PSYCHIAT REP, V21, P0, DOI 10.1007/s11920-019-1001-8
   Gonzalez-Latapi P, 2020, CNS DRUGS, V34, P1025, DOI 10.1007/s40263-020-00754-0
   GRADE Working Group, 2013, GRADE WORKING GROUP, V0, P0
   Imberger G, 2016, BMJ OPEN, V6, P0, DOI 10.1136/bmjopen-2016-011890
   Jacoby J, 2018, NEURON, V100, P1149, DOI 10.1016/j.neuron.2018.09.047
   Li ZM, 2017, JAMA NEUROL, V74, P1267, DOI 10.1001/jamaneurol.2017.1906
   Lin FB, 2021, SLEEP MED, V83, P280, DOI 10.1016/j.sleep.2021.03.035
   Macdonald G, 2012, COCHRANE DB SYST REV, V0, P0, DOI DOI 10.1002/14651858.CD001930.pub3
   Martino JK, 2018, SLEEP MED, V44, P24, DOI 10.1016/j.sleep.2018.01.001
   McMaster University (developed by Evidence Prime), 2015, GRADEPRO GDT, V0, P0
   Meesters Y, 2016, BMC PSYCHIATRY, V16, P0, DOI 10.1186/s12888-016-0729-5
   Meng QH, 2020, J NEUROPATH EXP NEUR, V79, P1344, DOI 10.1093/jnen/nlaa143
   Moro C, 2016, BRAIN RES, V1648, P19, DOI 10.1016/j.brainres.2016.07.005
   Murueta-Goyena A, 2021, ANN NEUROL, V89, P165, DOI 10.1002/ana.25944
   Murueta-Goyena A, 2019, MOVEMENT DISORD, V34, P1584, DOI 10.1002/mds.27850
   Nordic Cochrane Centre, 2019, COCHRANE COLLABORATI, V0, P0
   Page MJ, 2021, PLOS MED, V18, P0, DOI 10.1371/journal.pmed.1003583
   Paus S, 2007, MOVEMENT DISORD, V22, P1495, DOI 10.1002/mds.21542
   Perera S, 2016, BJPSYCH OPEN, V2, P116, DOI 10.1192/bjpo.bp.115.001610
   Pjrek E, 2020, PSYCHOTHER PSYCHOSOM, V89, P17, DOI 10.1159/000502891
   Poewe W, 2017, NAT REV DIS PRIMERS, V3, P0, DOI 10.1038/nrdp.2017.13
   Raymackers JM, 2019, ACTA NEUROL BELG, V119, P607, DOI 10.1007/s13760-019-01214-3
   Romenets SR, 2013, PARKINSONISM RELAT D, V19, P670, DOI 10.1016/j.parkreldis.2013.03.003
   Rutten S, 2019, NEUROLOGY, V92, PE1145, DOI 10.1212/WNL.0000000000007090
   Rutten S, 2016, BMC PSYCHIATRY, V16, P0, DOI 10.1186/s12888-016-1050-z
   Sartucci F, 2006, J CLIN NEUROPHYSIOL, V23, P431, DOI 10.1097/01.wnp.0000216127.53517.4d
   Schmoll C, 2011, SLEEP MED REV, V15, P107, DOI 10.1016/j.smrv.2010.06.001
   Shen Y, 2017, CELL MOL LIFE SCI, V74, P3741, DOI 10.1007/s00018-017-2549-2
   Sit DK, 2018, AM J PSYCHIAT, V175, P131, DOI 10.1176/appi.ajp.2017.16101200
   Smilowska K, 2019, PARKINSONS DIS-US, V2019, P0, DOI 10.1155/2019/1906271
   Tao L, 2020, PSYCHIAT RES, V291, P0, DOI 10.1016/j.psychres.2020.113247
   TSA 2011 [Computer program] Copenhagen Trial Unit, 2011, TSA TRIAL SEQ AN VER, V0, P0
   van Maanen A, 2016, SLEEP MED REV, V29, P52, DOI 10.1016/j.smrv.2015.08.009
   Vandewalle G, 2011, BIOL PSYCHIAT, V70, P954, DOI 10.1016/j.biopsych.2011.06.022
   Vandewalle G, 2009, TRENDS COGN SCI, V13, P429, DOI 10.1016/j.tics.2009.07.004
   Videnovic A, 2017, JAMA NEUROL, V74, P411, DOI 10.1001/jamaneurol.2016.5192
   Videnovic A, 2014, JAMA NEUROL, V71, P463, DOI 10.1001/jamaneurol.2013.6239
   Wahl S, 2019, J BIOPHOTONICS, V12, P0, DOI 10.1002/jbio.201900102
   Walsh CM, 2013, VET J, V196, P231, DOI 10.1016/j.tvjl.2012.09.003
   Wetterslev J, 2009, BMC MED RES METHODOL, V9, P0, DOI 10.1186/1471-2288-9-86
   Willis GL, 2007, CHRONOBIOL INT, V24, P521, DOI 10.1080/07420520701420717
   Willis GL, 2018, FRONT NEUROL, V9, P0, DOI 10.3389/fneur.2018.00741
   Willis GL, 2008, REV NEUROSCIENCE, V19, P245
   Zhang ZJ, 2018, J PINEAL RES, V65, P0, DOI 10.1111/jpi.12509
NR 56
TC 3
Z9 3
U1 2
U2 6
PU INT SCIENTIFIC INFORMATION, INC
PI MELVILLE
PA 150 BROADHOLLOW RD, STE 114, MELVILLE, NY 11747 USA
SN 
EI 1643-3750
J9 MED SCI MONITOR
JI Med. Sci. Monitor
PD JAN 7
PY 2022
VL 28
IS 
BP 
EP 
DI 10.12659/MSM.935074
PG 17
WC Medicine, Research & Experimental
SC Research & Experimental Medicine
GA YK1PM
UT WOS:000744993600001
PM 34992207
DA 2024-02-06
ER

PT J
AU Desai, I
   Gupta, R
   Kumar, M
   Tiwari, A
   Kumar, N
AF Desai, Ishita
   Gupta, Ravi
   Kumar, Mritunjai
   Tiwari, Ashutosh
   Kumar, Niraj
TI Sleep Disorders in Patients with Parkinson's Disease during COVID-19 Pandemic: A Case-Control Study
SO ANNALS OF INDIAN ACADEMY OF NEUROLOGY
LA English
DT Article
DE Excessive Daytime Somnolence; Parkinson's disease; rapid eye movement sleep behavior disorder; restless legs syndrome; sleep quality
ID restless legs syndrome; insomnia severity index; daytime sleepiness; home confinement; quality; impact; validation; diagnosis; profile; scale
AB Objective: To assess the impact of coronavirus disease 2019 (COVID-19) pandemic on sleep disorders among Parkinson's disease (PD) patients using validated questionnaires. Materials and Methods: This prospective study involved 50 PD patients and 50 age, gender, and body mass index-matched controls. All participants underwent assessment of cognition using Montreal Cognitive Assessment scale, sleep quality using Parkinson's disease sleep scale-2 (PDSS-2; for PD patients) and Pittsburgh Sleep Quality Index (PSQI; for PD patients and healthy controls), excessive daytime sleepiness (EDS) using Epworth sleepiness scale (ESS), insomnia symptoms and severity using insomnia severity index (ISI), restless legs syndrome (RLS) using International RLS Study Group criteria, rapid eye movement sleep behavior disorder (RBD) using RBD Single-Question Screen (RBD1Q), and depression using Patient Health Questionnaire-9 scale. Results: Eighty-eight percent of PD patients reported one or more sleep disorders, compared to 28% controls. While 72% of PD patients reported poor sleep quality (PDSS-2 >= 15, PSQI >5), 60% had insomnia, 58% reported RBD, 50% had EDS, and 36% reported RLS. Depressive symptoms were reported by 70% patients. PD patients with and without poor sleep quality were comparable with regards to demographic and clinical variables, except for depressive symptoms (P < 0.001). Depressive symptoms showed a significant association with EDS (P = 0.008), RBD (P < 0.001), and insomnia (P = 0.001). Conclusion: Prevalence of sleep disorders increased in PD patients during the COVID-19 pandemic. Prevalence of EDS, RBD, and RLS in PD patients was higher compared to that reported in studies during the pre-COVID-19 times. Presence of depressive symptoms was a significant correlate of presence of sleep disorders in PD patients.
C1 [Desai, Ishita; Kumar, Mritunjai; Tiwari, Ashutosh; Kumar, Niraj] All India Inst Med Sci, Dept Neurol, Rishikesh, Uttarakhand, India.
   [Gupta, Ravi] All India Inst Med Sci, Dept Psychiat, Rishikesh, Uttarakhand, India.
   [Gupta, Ravi; Kumar, Niraj] All India Inst Med Sci, Div Sleep Med, Rishikesh, Uttarakhand, India.
C3 All India Institute of Medical Sciences (AIIMS) Rishikesh; All India Institute of Medical Sciences (AIIMS) Rishikesh; All India Institute of Medical Sciences (AIIMS) Rishikesh
RP Kumar, N (corresponding author), AIIMS, Dept Neurol, Level 6,Acad Block, Rishikesh 249203, Uttarakhand, India.
EM drnirajkumarsingh@gmail.com
CR Allen RP, 2014, SLEEP MED, V15, P860, DOI 10.1016/j.sleep.2014.03.025
   Bastien CH, 2001, SLEEP MED, V2, P297, DOI 10.1016/S1389-9457(00)00065-4
   Bhalsing K, 2013, PARKINSONISM RELAT D, V19, P426, DOI 10.1016/j.parkreldis.2012.12.005
   Bolitho SJ, 2014, MOVEMENT DISORD, V29, P736, DOI 10.1002/mds.25832
   BUYSSE DJ, 1989, PSYCHIAT RES, V28, P193, DOI 10.1016/0165-1781(89)90047-4
   Chahine LM, 2017, SLEEP MED REV, V35, P33, DOI 10.1016/j.smrv.2016.08.001
   Chaudhuri KR, 2006, LANCET NEUROL, V5, P235, DOI 10.1016/S1474-4422(06)70373-8
   de Lau LML, 2006, LANCET NEUROL, V5, P525, DOI 10.1016/S1474-4422(06)70471-9
   Feng F, 2021, PARKINSONISM RELAT D, V85, P133, DOI 10.1016/j.parkreldis.2021.02.016
   Ferguson LW, 2016, CAN J NEUROL SCI, V43, P113, DOI 10.1017/cjn.2015.244
   Gupta R, 2020, INDIAN J PSYCHIAT, V62, P370, DOI 10.4103/psychiatry.IndianJPsychiatry_523_20
   Haleem Abid, 2020, CURR MED RES PRACT, V10, P78, DOI 10.1016/j.cmrp.2020.03.011
   Hemming JP, 2011, ARCH NEUROL-CHICAGO, V68, P498, DOI 10.1001/archneurol.2010.326
   Inoue Y, 2016, SLEEP BIOL RHYTHMS, V14, P123, DOI 10.1007/s41105-016-0054-x
   Jasti DB, 2018, J NEUROSCI RURAL PRA, V9, P92, DOI 10.4103/jnrp.jnrp_189_17
   JOHNS MW, 1991, SLEEP, V14, P540, DOI 10.1093/sleep/14.6.540
   Joy SP, 2014, ANN INDIAN ACAD NEUR, V17, P287, DOI 10.4103/0972-2327.138501
   Kanabar K, 2016, SLEEP BREATH, V20, P1225, DOI 10.1007/s11325-016-1344-x
   Kay DB, 2018, BRAIN BEHAV, V8, P0, DOI 10.1002/brb3.967
   Krishnan PR, 2003, MOVEMENT DISORD, V18, P181, DOI 10.1002/mds.10307
   Kroenke K, 2001, J GEN INTERN MED, V16, P606, DOI 10.1046/j.1525-1497.2001.016009606.x
   Kumar N, 2022, SLEEP MED CLIN, V17, P41, DOI 10.1016/j.jsmc.2021.10.006
   Kumar N, 2021, ANN INDIAN ACAD NEUR, V24, P121, DOI 10.4103/aian.AIAN_97_21
   Kumar N, 2021, SLEEP MED, V77, P15, DOI 10.1016/j.sleep.2020.11.021
   Kumar N, 2020, PARKINSONISM RELAT D, V80, P32, DOI 10.1016/j.parkreldis.2020.09.003
   Kumar S, 2002, MOVEMENT DISORD, V17, P775, DOI 10.1002/mds.10167
   Lahan Vivekananda, 2011, INDIAN J PSYCHOL MED, V33, P172, DOI 10.4103/0253-7176.92060
   Mahale R, 2015, PARKINSONISM RELAT D, V21, P461, DOI 10.1016/j.parkreldis.2015.02.007
   Morin CM, 2011, SLEEP, V34, P601, DOI 10.1093/sleep/34.5.601
   Muntean ML, 2016, SLEEP MED, V23, P87, DOI 10.1016/j.sleep.2016.06.026
   Pandey S, 2016, CLIN NEUROL NEUROSUR, V148, P29, DOI 10.1016/j.clineuro.2016.06.014
   Postuma Ronald B, 2012, MOV DISORD, V27, P913, DOI 10.1002/mds.25037
   Prasad S, 2020, MOVEMENT DISORD, V35, P912, DOI 10.1002/mds.28088
   Rizek P, 2016, CAN MED ASSOC J, V188, P1157, DOI 10.1503/cmaj.151179
   Selvaraj VK, 2016, J CLIN DIAGN RES, V10, POC9, DOI 10.7860/JCDR/2016/16446.7208
   Stebbins GT, 2013, MOVEMENT DISORD, V28, P668, DOI 10.1002/mds.25383
   Todorova Antoniya, 2014, PRACT NEUROL, V14, P310, DOI 10.1136/practneurol-2013-000741
   Tomlinson CL, 2010, MOVEMENT DISORD, V25, P2649, DOI 10.1002/mds.23429
   Trenkwalder C, 2011, MOVEMENT DISORD, V26, P644, DOI 10.1002/mds.23476
   Vibha D, 2011, CLIN NEUROL NEUROSUR, V113, P472, DOI 10.1016/j.clineuro.2011.02.007
   Vibha D, 2010, J NEUROL SCI, V295, P27, DOI 10.1016/j.jns.2010.05.024
   Videnovic A, 2017, MOVEMENT DISORD, V32, P659, DOI 10.1002/mds.26918
   Voitsidis P, 2020, PSYCHIAT RES, V289, P0, DOI 10.1016/j.psychres.2020.113076
NR 43
TC 1
Z9 1
U1 0
U2 1
PU WOLTERS KLUWER MEDKNOW PUBLICATIONS
PI MUMBAI
PA WOLTERS KLUWER INDIA PVT LTD , A-202, 2ND FLR, QUBE, C T S  NO 1498A-2 VILLAGE MAROL, ANDHERI EAST, MUMBAI, Maharashtra, INDIA
SN 0972-2327
EI 1998-3549
J9 ANN INDIAN ACAD NEUR
JI Ann. Indian Acad. Neurol.
PD MAY-JUN 15
PY 2022
VL 25
IS 3
BP 394
EP 400
DI 10.4103/aian.aian_255_22
PG 7
WC Clinical Neurology
SC Neurosciences & Neurology
GA U9EU5
UT WOS:001087768800015
PM 35936587
DA 2024-02-06
ER

PT J
AU Gao, L
   Huang, WL
   Cai, LS
   Li, HH
AF Gao, Liang
   Huang, Weiling
   Cai, Laisheng
   Li, Huihua
TI Association between sleep disturbances and pain subtypes in Parkinson's disease
SO NEUROLOGICAL SCIENCES
LA English
DT Article
DE Parkinson's disease; Pain; Pittsburgh Sleep Quality Index; King's Parkinson's disease Pain Scale
ID quality-of-life; nonmotor symptoms; impact; management; disorders; motor
AB Objective To explore the influence of sleep disturbances on the various pain subtypes experienced by patients with Parkinson's disease (PD). Methods A cohort of eighty-eight patients with PD-related pain was recruited for this study. Their demographic and clinical features, including age, disease duration, levodopa equivalent daily dose (LEDD), and scores on the Unified Parkinson's Disease Rating Scale-III (UPDRS III), Hoehn-Yahr Scale (H&Y), Pittsburgh Sleep Quality Index (PSQI), King's Parkinson's disease Pain Scale (KPPS), visual analog scale (VAS), Mini-Mental State Examination (MMSE), activities of daily living scale (ADL), Hamilton Depression Rating Scale (HAMD), and Hamilton Anxiety Rating Scale (HAMA), were recorded. Results The prevalence of sleep disorders was 76.1% in patients with PD-related pain. Among these patients, the group of poor sleep had more severe motor symptoms, more anxiety and depression symptoms, lower functional independence, and experienced more pain, such as musculoskeletal pain, chronic pain, fluctuation related pain, nocturnal pain, and discoloration/edema/swelling (p < 0.05). In addition, PSQI scores correlated positively with the scores of all 7 domains in KPPS (p < 0.05). H&Y stage and PSQI were significant independent variables explaining 50.0% of the variance in KPPS scores. Conclusions Sleep disturbance showed an association with pain in PD patients and may have a greater effect on some certain subtypes of PD-related pain than others.
C1 [Gao, Liang; Huang, Weiling; Cai, Laisheng; Li, Huihua] Nanchang Univ, Affiliated Hosp 1, Dept Neurol, Yong Wai Zheng St 17, Nanchang 330006, Jiangxi, Peoples R China.
C3 Nanchang University
RP Gao, L; Li, HH (corresponding author), Nanchang Univ, Affiliated Hosp 1, Dept Neurol, Yong Wai Zheng St 17, Nanchang 330006, Jiangxi, Peoples R China.
EM gaoliang0123@sina.com; huangwl2020@163.com; 1490064130@qq.com; huihua2009@163.com
FU key research and development plan of science and technology department of Jiangxi Province [20202BBGL73104]; science and technology project of Jiangxi provincial health commission [202110017]; science and technology project of Jiangxi administration of traditional Chinese medicine [2020A0310]
CR Adewusi JK, 2018, J NEUROL SCI, V392, P3, DOI 10.1016/j.jns.2018.06.022
   Buhmann C, 2020, J PARKINSON DIS, V10, PS37, DOI 10.3233/JPD-202069
   Chaudhuri KR, 2015, MOVEMENT DISORD, V30, P1623, DOI 10.1002/mds.26270
   Choi SM, 2017, J CLIN NEUROSCI, V45, P105, DOI 10.1016/j.jocn.2017.08.002
   Coimbra MR, 2021, CLIN NEUROL NEUROSUR, V208, P0, DOI 10.1016/j.clineuro.2021.106815
   de Mattos DC, 2019, PAIN PRACT, V19, P732, DOI 10.1111/papr.12803
   Defazio G, 2017, EUR J NEUROL, V24, P974, DOI 10.1111/ene.13323
   Finan PH, 2013, J PAIN, V14, P1539, DOI 10.1016/j.jpain.2013.08.007
   Fu YT, 2018, PAIN PRACT, V18, P29, DOI 10.1111/papr.12578
   Ghosh P, 2020, J PARKINSON DIS, V10, P1817, DOI 10.3233/JPD-202088
   Hirsi JO, 2019, PARKINSONISM RELAT D, V61, P214, DOI 10.1016/j.parkreldis.2018.09.030
   Kurtis MM, 2013, PARKINSONISM RELAT D, V19, P1152, DOI 10.1016/j.parkreldis.2013.07.026
   Langston JW, 2006, ANN NEUROL, V59, P591, DOI 10.1002/ana.20834
   Martinez-Martin P, 2019, MOV DISORD CLIN PRAC, V6, P57, DOI 10.1002/mdc3.12694
   Nguy V, 2020, J PARKINSON DIS, V10, P1161, DOI 10.3233/JPD-201938
   Postuma RB, 2015, MOVEMENT DISORD, V30, P1591, DOI 10.1002/mds.26424
   Rana AQ, 2018, NEUROL RES, V40, P696, DOI 10.1080/01616412.2018.1462880
   Rana AQ, 2016, J NEUROL SCI, V369, P212, DOI 10.1016/j.jns.2016.07.064
   Rodríguez-Violante M, 2017, MOV DISORD CLIN PRAC, V4, P545, DOI 10.1002/mdc3.12469
   Santos-García D, 2021, J GERIATR PSYCH NEUR, V34, P642, DOI 10.1177/0891988720964250
   Silverdale MA, 2018, PARKINSONISM RELAT D, V56, P27, DOI 10.1016/j.parkreldis.2018.06.001
   Suzuki K, 2017, J NEUROL NEUROSUR PS, V88, P953, DOI 10.1136/jnnp-2017-316136
   Taghizadeh G, 2021, NEUROSCI LETT, V745, P0, DOI 10.1016/j.neulet.2020.135620
   Taylor AMW, 2016, PAIN, V157, P1194, DOI 10.1097/j.pain.0000000000000494
   Videnovic A, 2017, MOVEMENT DISORD, V32, P659, DOI 10.1002/mds.26918
   Vila-Cha N, 2019, J PAIN RES, V12, P2137, DOI 10.2147/JPR.S206182
   Vila-Cha N, 2019, EUR J PAIN, V23, P1475, DOI 10.1002/ejp.1413
   Zuzuarregui JRP, 2020, NEUROTHERAPEUTICS, V17, P1480, DOI 10.1007/s13311-020-00938-y
NR 28
TC 1
Z9 1
U1 2
U2 11
PU SPRINGER-VERLAG ITALIA SRL
PI MILAN
PA VIA DECEMBRIO, 28, MILAN, 20137, ITALY
SN 1590-1874
EI 1590-3478
J9 NEUROL SCI
JI Neurol. Sci.
PD AUG 15
PY 2022
VL 43
IS 8
BP 4785
EP 4790
DI 10.1007/s10072-022-06030-x
EA MAR 2022
PG 6
WC Clinical Neurology; Neurosciences
SC Neurosciences & Neurology
GA 3M9OY
UT WOS:000773855800004
PM 35347526
DA 2024-02-06
ER

PT J
AU Zang, YJ
   Zhang, H
   Li, Y
   Cai, YN
   Chhetri, JK
   Chan, P
   Mao, W
AF Zang, Yajie
   Zhang, Hui
   Li, Yuan
   Cai, Yanning
   Chhetri, Jagadish K.
   Chan, Piu
   Mao, Wei
TI Fatigue in Patients with Idiopathic/Isolated REM Sleep Behavior Disorder
SO BRAIN SCIENCES
LA English
DT Article
DE fatigue; iRBD; prevalence; depression; Parkinson's disease
ID parkinsons-disease; prevalence; mechanisms; complaints; symptoms
AB Introduction: Fatigue is one of the most common and disabling symptoms of Parkinson's Disease (PD). The occurrence and clinical features of fatigue in patients with prodromal PD remain largely elusive. This study aimed to investigate the prevalence and clinical characteristics of fatigue in patients with idiopathic/isolated REM sleep behavior disorders (iRBD). Methods: A total of 97 polysomnography-confirmed iRBD patients were enrolled in this study. A comprehensive neurological assessment (including motor and non-motor assessment) was performed. Fatigue was assessed using the Fatigue Severity Scale (FSS). Motor and non-motor characteristics were compared between iRBD patients with and without fatigue. Logistic regression was used to identify the factors associated with fatigue. Results: The prevalence of fatigue was 35.05%. Compared to the non-fatigue patients, patients with fatigue had higher non-motor symptom scale (NMSS) score (p = 0.009), higher Hamilton Depression Rating Scale (HAMD) score (p = 0.002), and a higher prevalence of orthostatic hypotension (p = 0.021). Multivariate regression analysis showed that depression (OR 4.17, 95% CI 1.13-15.49, p = 0.033) and orthostatic hypotension (OR 2.80, 95% CI 1.09-7.18, p = 0.032) were significantly associated with fatigue in iRBD patients. Additionally, both NMSS (r(s) = 0.310, p = 0.002) and HAMD (r(s) = 0.385, p < 0.001) scores were mildly correlated with fatigue severity. Conclusion: Our study showed that fatigue is common in patients with iRBD. In addition, depression and orthostatic hypotension were independently associated with fatigue in iRBD patients.
C1 [Zang, Yajie; Zhang, Hui; Li, Yuan; Chan, Piu; Mao, Wei] Capital Med Univ, Dept Neurol, Xuanwu Hosp, Beijing 100053, Peoples R China.
   [Zhang, Hui; Li, Yuan; Cai, Yanning; Chan, Piu] Capital Med Univ, Dept Neurobiol, Xuanwu Hosp, Beijing 100053, Peoples R China.
   [Cai, Yanning] Capital Med Univ, Dept Biobank, Xuanwu Hosp, Beijing 100053, Peoples R China.
   [Chhetri, Jagadish K.; Chan, Piu] Capital Med Univ, Natl Clin Res Ctr Geriatr Disorders, Xuanwu Hosp, Beijing 100053, Peoples R China.
   [Chan, Piu] Minist Educ, Key Lab Neurodegenerat Dis, Beijing 100053, Peoples R China.
C3 Capital Medical University; Capital Medical University; Capital Medical University; Capital Medical University
RP Mao, W (corresponding author), Capital Med Univ, Dept Neurol, Xuanwu Hosp, Beijing 100053, Peoples R China.
EM wei.mao@ccmu.edu.cn
CR Ahn JH, 2020, J PARKINSON DIS, V10, P605, DOI 10.3233/JPD-201919
   [Anonymous], 2014, INTERNATIONAL CLASSIFICATION OF SLEEP DISORDERS, Vthird, P0
   Barone P, 2009, MOVEMENT DISORD, V24, P1641, DOI 10.1002/mds.22643
   Beutel ME, 2004, EUR J OBSTET GYN R B, V117, P204, DOI 10.1016/j.ejogrb.2004.05.008
   Beutel ME, 2002, EUR UROL, V41, P85, DOI 10.1016/S0302-2838(01)00003-3
   CHEN MK, 1986, PREV MED, V15, P74, DOI 10.1016/0091-7435(86)90037-X
   Chhetri JK, 2021, J NUTR HEALTH AGING, V25, P410, DOI 10.1007/s12603-020-1522-1
   Daumas L, 2022, SCI REP-UK, V12, P0, DOI 10.1038/s41598-022-11071-5
   DOTY RL, 1988, NEUROLOGY, V38, P1237, DOI 10.1212/WNL.38.8.1237
   Freeman R, 2011, CLIN AUTON RES, V21, P69, DOI 10.1007/s10286-011-0119-5
   FRIEDMAN J, 1993, NEUROLOGY, V43, P2016, DOI 10.1212/WNL.43.10.2016
   Friedman JH, 2007, MOVEMENT DISORD, V22, P297, DOI 10.1002/mds.21240
   Friedman JH, 2016, NPJ PARKINSONS DIS, V2, P0, DOI 10.1038/npjparkd.2015.25
   Friedman JH, 2010, MOVEMENT DISORD, V25, P805, DOI 10.1002/mds.22989
   Goetz CG, 2008, MOVEMENT DISORD, V23, P2129, DOI 10.1002/mds.22340
   HAMILTON M, 1960, J NEUROL NEUROSUR PS, V23, P56, DOI 10.1136/jnnp.23.1.56
   Hayley AC, 2014, PLOS ONE, V9, P0, DOI 10.1371/journal.pone.0112238
   Iranzo A, 2016, LANCET NEUROL, V15, P405, DOI 10.1016/S1474-4422(16)00057-0
   Iranzo A, 2014, PLOS ONE, V9, P0, DOI 10.1371/journal.pone.0089741
   Karlsen K, 1999, MOVEMENT DISORD, V14, P237, DOI 10.1002/1531-8257(199903)14:2<237::AID-MDS1006>3.3.CO;2-O
   Kluger BM, 2016, MOVEMENT DISORD, V31, P625, DOI 10.1002/mds.26511
   Kluger BM, 2013, NEUROLOGY, V80, P409, DOI 10.1212/WNL.0b013e31827f07be
   KROENKE K, 1988, JAMA-J AM MED ASSOC, V260, P929, DOI 10.1001/jama.260.7.929
   Landmark-Hoyvik H, 2010, PM&R, V2, P456, DOI 10.1016/j.pmrj.2010.04.003
   Li SX, 2010, SLEEP MED, V11, P43, DOI 10.1016/j.sleep.2009.06.008
   Longstreth GF, 2006, GASTROENTEROLOGY, V130, P1480, DOI 10.1053/j.gastro.2005.11.061
   Low PA, 2015, J CLIN NEUROL, V11, P220, DOI 10.3988/jcn.2015.11.3.220
   Nasreddine ZS, 2005, J AM GERIATR SOC, V53, P695, DOI 10.1111/j.1532-5415.2005.53221.x
   Opara JA, 2017, ANN AGR ENV MED, V24, P411, DOI 10.5604/12321966.1232774
   Pavese N, 2010, BRAIN, V133, P3434, DOI 10.1093/brain/awq268
   Pont-Sunyer C, 2015, MOVEMENT DISORD, V30, P229, DOI 10.1002/mds.26077
   Postuma RB, 2009, NEUROLOGY, V72, P1296, DOI 10.1212/01.wnl.0000340980.19702.6e
   Ressler KJ, 2000, DEPRESS ANXIETY, V12, P2, DOI 10.1002/1520-6394(2000)12:1+<2::AID-DA2>3.3.CO;2-W
   RICHMAN JA, 1994, AM J PUBLIC HEALTH, V84, P282, DOI 10.2105/AJPH.84.2.282
   Schenck CH, 2013, SLEEP MED, V14, P744, DOI 10.1016/j.sleep.2012.10.009
   Siciliano M, 2018, MOVEMENT DISORD, V33, P1712, DOI 10.1002/mds.27461
   Stocchi F, 2014, NEUROLOGY, V83, P215, DOI 10.1212/WNL.0000000000000587
   van Dijk JP, 2013, EUR NEUROL, V70, P201, DOI 10.1159/000351779
   van Wamelen DJ, 2021, ACTA NEUROL SCAND, V143, P3, DOI 10.1111/ane.13336
   Xue QL, 2011, CLIN GERIATR MED, V27, P1, DOI 10.1016/j.cger.2010.08.009
   Zhang LY, 2022, NEUROLOGY, V98, PE73, DOI 10.1212/WNL.0000000000012968
   Zuo LJ, 2016, J CLIN NEUROL, V12, P172
NR 42
TC 0
Z9 0
U1 1
U2 3
PU MDPI
PI BASEL
PA ST ALBAN-ANLAGE 66, CH-4052 BASEL, SWITZERLAND
SN 
EI 2076-3425
J9 BRAIN SCI
JI Brain Sci.
PD DEC 15
PY 2022
VL 12
IS 12
BP 
EP 
DI 10.3390/brainsci12121728
PG 9
WC Neurosciences
SC Neurosciences & Neurology
GA 7D6DE
UT WOS:000900577800001
PM 36552187
DA 2024-02-06
ER

PT J
AU Tsuru, A
   Matsui, K
   Kimura, A
   Yoshiike, T
   Otsuki, R
   Nagao, K
   Hazumi, M
   Utsumi, T
   Fukumizu, M
   Mukai, Y
   Takahashi, Y
   Sakamoto, T
   Kuriyama, K
AF Tsuru, Ayumi
   Matsui, Kentaro
   Kimura, Ayano
   Yoshiike, Takuya
   Otsuki, Rei
   Nagao, Kentaro
   Hazumi, Megumi
   Utsumi, Tomohiro
   Fukumizu, Michio
   Mukai, Yohei
   Takahashi, Yuji
   Sakamoto, Takashi
   Kuriyama, Kenichi
TI Sleep disturbance and health-related quality of life in Parkinson's disease: A clear correlation between health-related quality of life and subjective sleep quality
SO PARKINSONISM & RELATED DISORDERS
LA English
DT Article
DE Parkinson's disease; Health-related quality of life; Polysomnography; Non-motor symptoms; Insomnia; Sleep disordered breathing
ID behavior disorder; daytime sleepiness; japanese version; index; progression; depression; validation; scale; onset; apnea
AB Introduction: Comorbid insomnia and poor sleep quality in Parkinson 's disease (PD) are associated with a poor health-related quality of life (HRQoL). However, the relationship between HRQoL and sleep measures obtained using polysomnography (PSG) remains unclear. We aimed to examine the association between various sleep measures and HRQoL in PD patients.& nbsp;Methods: We retrospectively included patients with PD who underwent PSG and responded to self-administered questionnaires including the Pittsburgh Sleep Quality Index (PSQI) and Medical Outcomes Study 36-Item Short -Form Health Survey.& nbsp;Results: The patients ' (n = 120) mean age was 67.06 (SD = 8.77) years, and their mean Hoehn and Yahr stage was 2.25 (SD = 0.78). A higher PSQI score (worse subjective sleep quality) was correlated in PSG with shorter sleep latency, less N1 sleep, and more N2 sleep. Multiple regression analysis showed that the total PSQI score correlated with both physical and mental HRQoL (p & lt; 0.001 in both cases). However, neither type of HRQoL studied correlated with objective sleep measures, including indicators of sleep architecture, sleep-disordered breathing, and sleep related movement disorders.& nbsp;Conclusion: Despite the association between subjective sleep quality and HRQoL, the associations between objective measures and HRQoL were negligible. Objective sleep fragmentation may not be perceived as a sleep disturbance in patients with PD, and therefore may not adversely affect their subjective health, given the par-adoxical correlation between PSQI score and sleep architecture.
C1 [Tsuru, Ayumi; Matsui, Kentaro; Kimura, Ayano; Otsuki, Rei] Natl Ctr Hosp, Natl Ctr Neurol & Psychiat, Dept Clin Lab, 4-1-1 Ogawa Higashi, Tokyo 1878551, Japan.
   [Tsuru, Ayumi; Matsui, Kentaro; Yoshiike, Takuya; Otsuki, Rei; Nagao, Kentaro; Hazumi, Megumi; Utsumi, Tomohiro; Fukumizu, Michio; Kuriyama, Kenichi] Natl Inst Mental Hlth, Natl Ctr Neurol & Psychiat, Dept Sleep Wake Disorders, 4-1-1 Ogawa Higashi, Tokyo 1878553, Japan.
   [Matsui, Kentaro] Tokyo Womens Med Univ, Dept Psychiat, 8-1 Kawada,Shinju Ku, Tokyo 1628666, Japan.
   [Otsuki, Rei] Nihon Univ, Dept Psychiat, Sch Med, 1-6 Kandasurugadai,Chiyoda, Tokyo 1018309, Japan.
   [Utsumi, Tomohiro] Jikei Univ, Dept Psychiat, Sch Med, Tokyo, Japan.
   [Fukumizu, Michio] Segawa Mem Neurol Clin Children, Segawa Bldg F2,2-8 Kandasurugadai,Chiyoda, Tokyo 1010062, Japan.
   [Mukai, Yohei; Takahashi, Yuji; Sakamoto, Takashi] Natl Ctr Hosp, Natl Ctr Neurol & Psychiat, Dept Neurol, 4-1-1 Ogawa Higashi, Tokyo 1878551, Japan.
   [Matsui, Kentaro] Natl Ctr Neurol & Psychiat, Dept Clin Lab, 4-1-1 Ogawa Higashi, Tokyo, Japan.
C3 National Center for Neurology & Psychiatry - Japan; National Center for Neurology & Psychiatry - Japan; Tokyo Women's Medical University; Nihon University; Jikei University; National Center for Neurology & Psychiatry - Japan; National Center for Neurology & Psychiatry - Japan
RP Matsui, K (corresponding author), Natl Ctr Neurol & Psychiat, Dept Clin Lab, 4-1-1 Ogawa Higashi, Tokyo, Japan.
EM matsui.kentaro@ncnp.go.jp
FU Intramural Research Grant for Neurological and Psychiatric Disorders of the National Center of Neurology and Psychiatry [2-1, 3-4, 24-6, 30-4]; JSPS KAKENHI, Japan [19K17098]
CR A.A.o.S. Medicine, 2005, INT CLASS SLEEP DIS, Vthird, P0
   Brown CA, 2009, QUAL LIFE RES, V18, P1219, DOI 10.1007/s11136-009-9530-y
   BUYSSE DJ, 1989, PSYCHIAT RES, V28, P193, DOI 10.1016/0165-1781(89)90047-4
   Chahine LM, 2017, SLEEP MED REV, V35, P33, DOI 10.1016/j.smrv.2016.08.001
   Chaudhuri KR, 2011, PARKINSONISM RELAT D, V17, P717, DOI 10.1016/j.parkreldis.2011.02.018
   Chotinaiwattarakul W, 2011, SLEEP BREATH, V15, P471, DOI 10.1007/s11325-010-0362-3
   Covassin N, 2012, J NEUROL SCI, V316, P131, DOI 10.1016/j.jns.2012.01.004
   Dissanayaka NN, 2011, J NEUROL SCI, V310, P208, DOI 10.1016/j.jns.2011.06.031
   Doi Y, 2000, PSYCHIAT RES, V97, P165, DOI 10.1016/S0165-1781(00)00232-8
   Figorilli M, 2020, SLEEP MED, V68, P190, DOI 10.1016/j.sleep.2019.12.013
   Fukuhara S, 1998, J CLIN EPIDEMIOL, V51, P1037, DOI 10.1016/S0895-4356(98)00095-X
   Fukuhara S, 1998, J CLIN EPIDEMIOL, V51, P1045, DOI 10.1016/S0895-4356(98)00096-1
   Gong Y, 2014, SLEEP MED, V15, P647, DOI 10.1016/j.sleep.2013.12.021
   Harrell FE, 2015, SPRINGER SER STAT, V0, P0, DOI DOI 10.1007/978-3-319-19425-7
   Hays R. D., 2010, EPIDEMIOLOGY AND DEMOGRAPHY IN PUBLIC HEALTH, V0, PP195, DOI 10.1016/B978-012373960-5.00336-1
   Hermann W, 2020, FRONT NEUROSCI-SWITZ, V14, P0, DOI 10.3389/fnins.2020.00689
   HOEHN MM, 1967, NEUROLOGY, V17, P427, DOI 10.1212/WNL.17.5.427
   HUGHES AJ, 1992, J NEUROL NEUROSUR PS, V55, P181, DOI 10.1136/jnnp.55.3.181
   Iber C., 2007, THE AASM MANUAL FOR THE SCORING OF SLEEP AND ASSOCIATED EVENTS: RULES, V0, P0
   JOHNS MW, 1991, SLEEP, V14, P540, DOI 10.1093/sleep/14.6.540
   Jun JS, 2020, SLEEP, V43, P0, DOI 10.1093/sleep/zsz224
   Lee W, 2016, CHRON RESP DIS, V13, P33, DOI 10.1177/1479972315606312
   Martinez-Martin P, 2011, MOVEMENT DISORD, V26, P2371, DOI 10.1002/mds.23834
   Miyamoto T, 2009, SLEEP MED, V10, P1151, DOI 10.1016/j.sleep.2009.05.007
   Neikrug AB, 2013, J CLIN SLEEP MED, V9, P1119, DOI 10.5664/jcsm.3148
   Orso B, 2022, NEUROL SCI, V43, P2531, DOI 10.1007/s10072-021-05622-3
   Rolinski M, 2014, J NEUROL NEUROSUR PS, V85, P560, DOI 10.1136/jnnp-2013-306104
   Shafazand S, 2017, ANN AM THORAC SOC, V14, P412, DOI 10.1513/AnnalsATS.201608-625OC
   Silveira E, 2005, QUAL LIFE RES, V14, P1263, DOI 10.1007/s11136-004-7753-5
   Sobreira-Neto MA, 2017, EUR NEUROL, V78, P330, DOI 10.1159/000481939
   Stiasny-Kolster K, 2007, MOVEMENT DISORD, V22, P2386, DOI 10.1002/mds.21740
   Takegami M, 2009, SLEEP MED, V10, P556, DOI 10.1016/j.sleep.2008.04.015
   Tasbakan MS, 2018, SLEEP BREATH, V22, P1013, DOI 10.1007/s11325-018-1621-y
   Tomlinson CL, 2010, MOVEMENT DISORD, V25, P2649, DOI 10.1002/mds.23429
   Uemura Y, 2009, J NEUROL SCI, V287, P36, DOI 10.1016/j.jns.2009.09.015
   Young A, 2002, SLEEP, V25, P573
NR 36
TC 1
Z9 1
U1 0
U2 1
PU ELSEVIER SCI LTD
PI OXFORD
PA THE BOULEVARD, LANGFORD LANE, KIDLINGTON, OXFORD OX5 1GB, OXON, ENGLAND
SN 1353-8020
EI 1873-5126
J9 PARKINSONISM RELAT D
JI Parkinsonism Relat. Disord.
PD MAY 15
PY 2022
VL 98
IS 
BP 86
EP 91
DI 10.1016/j.parkreldis.2022.04.014
PG 6
WC Clinical Neurology
SC Neurosciences & Neurology
GA J8NV8
UT WOS:001012146300007
PM 35526495
DA 2024-02-06
ER

PT J
AU Paul, DA
   Qureshi, AR
   Jamal, MK
   Rana, AQ
AF Paul, Dion A.
   Qureshi, Abdul Rehman
   Jamal, Muhammad K.
   Rana, Abdul Qayyum
TI Cross-Sectional Design: Link Between Parkinson's Pain and Restless Leg Syndrome
SO JOURNAL OF GERIATRIC PSYCHIATRY AND NEUROLOGY
LA English
DT Article
DE restless legs syndrome; Parkinson's disease; brief pain inventory; pain; PD; RLS
ID diagnostic-criteria; disease; epidemiology; association; symptoms
AB Objective: Prior research suggests that restless leg syndrome (RLS) is prevalent in Parkinson's disease (PD) with insufficient evidence to support the relationship between RLS, PD, and pain. This study explored the relationship between pain in PD patients and its association with the prevalence and severity of RLS. Method: 127 PD patients were assessed for PD and RLS using the U.K. Brain bank Criteria and the Restless Leg Syndrome diagnostic criteria, respectively. These patients were also assessed for pain perception and interference using the Brief Pain Inventory. Results: The results demonstrated Parkinson's disease patients who reported pain scored 23 more Restless Leg Syndrome prevalence points (p < 0.05), and 8.5 counts higher for Restless Leg Syndrome severity (p < 0.05) compared to the group of Parkinson's disease patients denying pain. Discussion: The presence of pain in PD patients indicated a higher RLS prevalence and an increased RLS severity. This finding suggests patients suffering from pain interference may experience more severe RLS symptoms. This demonstrates an inextricable link and association between pain in PD patients and RLS. Further robust investigations are required to elucidate any potential causative links, which can inform more holistic treatment principles.
C1 [Paul, Dion A.; Qureshi, Abdul Rehman; Jamal, Muhammad K.] Parkinsons Clin Eastern Toronto, 1-2060 Ellesmere Rd, Toronto, ON M1H 2V6, Canada.
   [Paul, Dion A.; Qureshi, Abdul Rehman; Jamal, Muhammad K.] Movement Disorders Ctr, 1-2060 Ellesmere Rd, Toronto, ON M1H 2V6, Canada.
   [Rana, Abdul Qayyum] Rouge Valley Hosp, Toronto, ON, Canada.
RP Jamal, MK (corresponding author), Parkinsons Clin Eastern Toronto, 1-2060 Ellesmere Rd, Toronto, ON M1H 2V6, Canada.; Jamal, MK (corresponding author), Movement Disorders Ctr, 1-2060 Ellesmere Rd, Toronto, ON M1H 2V6, Canada.
EM mkj98@hotmail.ca
CR Allen RP, 2003, SLEEP MED, V4, P101, DOI 10.1016/S1389-9457(03)00010-8
   Alonso-Navarro H, 2019, NEUROLOGY, V92, P948, DOI 10.1212/WNL.0000000000007500
   Antonini A, 2018, EUR J NEUROL, V25, P917, DOI 10.1111/ene.13624
   Bastia JK, 2015, J CLIN NEUROSCI, V22, P1314, DOI 10.1016/j.jocn.2015.01.032
   Beiske AG, 2009, PAIN, V141, P173, DOI 10.1016/j.pain.2008.12.004
   Cleeland C. S., 1994, ANNALS ACADEMY OF MEDICINE SINGAPORE, V23, P129
   Estivill E, 1999, REV NEUROLOGIA, V28, P962, DOI 10.33588/rn.2810.98422
   Ford B, 2010, MOVEMENT DISORD, V25, PS98, DOI 10.1002/mds.22716
   Fulda Stephany, 2005, EXPERT OPIN EMERG DRUGS, V10, P537, DOI 10.1517/14728214.10.3.537
   Guerreiro TM, 2010, ARQ NEURO-PSIQUIAT, V68, P869, DOI 10.1590/S0004-282X2010000600007
   Hoogwout SJ, 2015, BMC MUSCULOSKEL DIS, V16, P0, DOI 10.1186/s12891-015-0765-1
   HUGHES AJ, 1992, J NEUROL NEUROSUR PS, V55, P181, DOI 10.1136/jnnp.55.3.181
   Iwaki H, 2018, J NEUROL SCI, V394, P41, DOI 10.1016/j.jns.2018.08.028
   MONTPLAISIR J, 1992, SLEEP, V15, P391, DOI 10.1093/sleep/15.5.391
   Natarajan R, 2010, J POSTGRAD MED, V56, P100, DOI 10.4103/0022-3859.65284
   Ondo WG, 2002, ARCH NEUROL-CHICAGO, V59, P421, DOI 10.1001/archneur.59.3.421
   Paul DA, 2020, NEUROL SCI, V41, P2691, DOI 10.1007/s10072-020-04407-4
   Peeraully T, 2012, TRANSL NEURODEGENER, V1, P0, DOI 10.1186/2047-9158-1-6
   Rana AQ, 2017, CLIN NEUROL NEUROSUR, V160, P1, DOI 10.1016/j.clineuro.2017.05.022
   Rana AQ, 2016, NEUROL RES, V38, P309, DOI 10.1080/01616412.2016.1147682
   Rana AQ, 2016, INT J NEUROSCI, V126, P116, DOI 10.3109/00207454.2014.994208
   Stiasny-Kolster K, 2004, BRAIN, V127, P773, DOI 10.1093/brain/awh079
   Sveinbjornsdottir S, 2016, J NEUROCHEM, V139, P318, DOI 10.1111/jnc.13691
   von Elm E, 2008, J CLIN EPIDEMIOL, V61, P344, DOI 10.1016/j.jclinepi.2007.11.008
   Walters AS, 2013, SLEEP MED, V14, P1247, DOI 10.1016/j.sleep.2013.07.013
   Winkelman JW, 2013, SLEEP MED, V14, P934, DOI 10.1016/j.sleep.2013.05.017
   Yang XL, 2018, SLEEP MED, V43, P40, DOI 10.1016/j.sleep.2017.11.1146
   Yu SY, 2013, PLOS ONE, V8, P0, DOI 10.1371/journal.pone.0082924
   Zhao Lu-qing, 2010, ZHONGHUA NEI KE ZA ZHI, V49, P947
NR 29
TC 1
Z9 1
U1 0
U2 1
PU SAGE PUBLICATIONS INC
PI THOUSAND OAKS
PA 2455 TELLER RD, THOUSAND OAKS, CA 91320 USA
SN 0891-9887
EI 1552-5708
J9 J GERIATR PSYCH NEUR
JI J. Geriatr. Psychiatry Neurol.
PD JUL 15
PY 2022
VL 35
IS 4
BP 622
EP 626
DI 10.1177/08919887211036188
EA SEP 2021
PG 5
WC Geriatrics & Gerontology; Clinical Neurology; Psychiatry
SC Geriatrics & Gerontology; Neurosciences & Neurology; Psychiatry
GA 2G4GG
UT WOS:000692600000001
PM 34467821
DA 2024-02-05
ER

PT J
AU Prusynski, RA
   Kelly, VE
   Fogelberg, DJ
   Pradhan, S
AF Prusynski, Rachel A.
   Kelly, Valerie E.
   Fogelberg, Donald J.
   Pradhan, Sujata
TI The association between sleep deficits and sedentary behavior in people with mild Parkinson disease
SO DISABILITY AND REHABILITATION
LA English
DT Article
DE Parkinson disease; physical activity; sleep; health promotion; activity monitor; wearable monitor
ID dwelling older-adults; physical-activity; exercise; quality; disturbances; actigraphy
AB Purpose: Sleep deficits are a common nonmotor symptom of Parkinson disease (PD). People with mild PD also achieve less physical activity (PA) than healthy older adults (HOA), but the relationship between sleep and PA in PD is unclear. This study examined associations between sleep and PA in participants with PD and HOA. Materials and Methods: Secondary analysis of a prospective observational study. Participants wore a commercially available activity monitor for two weeks. Wilcoxon Rank-Sum tests compared nighttime sleep, wakenings after sleep onset, number of wakenings, naps, step count, and PA intensity between PD and HOA groups. Age-adjusted regression models calculated associations between nighttime sleep and PA. Results: Per day, participants with PD slept 75 fewer minutes (p < 0.01), took 5,792 fewer steps (p < 0.001), achieved less PA at all intensities, and had 32% more sedentary time (p < 0.001) compared to HOA. Thirty minutes more sleep was associated with 26 fewer sedentary minutes for HOA (p = 0.01) and 25 fewer sedentary minutes for the PD group (p < 0.001). Conclusions: Sleep and PA are reduced in mild PD compared to HOA. Both groups demonstrated similar associations between reduced sleep and increased sedentary behavior. Results may encourage providers to screen for sleep deficits when promoting PA.
C1 [Prusynski, Rachel A.; Kelly, Valerie E.; Fogelberg, Donald J.; Pradhan, Sujata] Univ Washington, Dept Rehabil Med, Box 356490,1959 NE Pacific St, Seattle, WA 98195 USA.
C3 University of Washington; University of Washington Seattle
RP Prusynski, RA (corresponding author), Univ Washington, Dept Rehabil Med, Box 356490,1959 NE Pacific St, Seattle, WA 98195 USA.
EM rachelp1@uw.edu
FU Institute of Translational Health Sciences at the University of Washington [UL1TR002319]; Patient-Centered Outcomes Research Institute [5138433]
CR Amara AW, 2020, MOVEMENT DISORD, V35, P947, DOI 10.1002/mds.28009
   American College of Sports Medicine, 2019, ACSM AM FITN IND 201, V0, P0
   [Anonymous], 2017, DIS PREVENTION HLTH, V0, P0
   Barone P, 2009, MOVEMENT DISORD, V24, P1641, DOI 10.1002/mds.22643
   Best JR, 2019, J SLEEP RES, V28, P0, DOI 10.1111/jsr.12769
   Bonardi JMT, 2016, SLEEP MED, V25, P122, DOI 10.1016/j.sleep.2016.06.025
   Brickwood KJ, 2019, JMIR MHEALTH UHEALTH, V7, P0, DOI 10.2196/11819
   Cavanaugh JT, 2015, PHYS THER, V95, P1142, DOI 10.2522/ptj.20140498
   Chahine LM, 2017, SLEEP MED REV, V35, P33, DOI 10.1016/j.smrv.2016.08.001
   Nascimento CMC, 2014, GERIATR GERONTOL INT, V14, P259, DOI 10.1111/ggi.12082
   Cristini J, 2021, SLEEP MED REV, V55, P0, DOI 10.1016/j.smrv.2020.101384
   Cusso ME, 2016, FRONT MED-LAUSANNE, V3, P0, DOI 10.3389/fmed.2016.00035
   Guimaraes LHDT, 2008, SLEEP MED, V9, P488, DOI 10.1016/j.sleep.2007.06.009
   DiFrancisco-Donoghue Joanne, 2018, PREV MED REP, V12, P122, DOI 10.1016/j.pmedr.2018.09.004
   Dresler M, 2010, PSYCHONEUROENDOCRINO, V35, P1194, DOI 10.1016/j.psyneuen.2010.02.005
   Duncan GW, 2014, MOVEMENT DISORD, V29, P195, DOI 10.1002/mds.25664
   French IT, 2016, FRONT AGING NEUROSCI, V8, P0, DOI 10.3389/fnagi.2010.00114
   Garber CE, 2011, MED SCI SPORT EXER, V43, P1334, DOI 10.1249/MSS.0b013e318213fefb
   Goetz CG, 2007, MOVEMENT DISORD, V22, P41, DOI 10.1002/mds.21198
   Goldstone A, 2018, SLEEP, V41, P0, DOI 10.1093/sleep/zsy120
   Hamill K., 2020, J SLEEP RES, V29, P1
   HOEHN MM, 1967, NEUROLOGY, V17, P427, DOI 10.1212/WNL.17.5.427
   Holfeld B, 2014, J APPL GERONTOL, V33, P791, DOI 10.1177/0733464812455097
   Hou LJ, 2017, FRONT AGING NEUROSCI, V9, P0, DOI 10.3389/fnagi.2017.00358
   Kahawage P, 2020, J SLEEP RES, V29, P0, DOI 10.1111/jsr.12931
   Kim HM, 2018, PARKINSONS DIS-US, V2018, P0, DOI 10.1155/2018/3719578
   Lamont RM, 2018, GAIT POSTURE, V63, P104, DOI 10.1016/j.gaitpost.2018.04.034
   Lee J, 2018, J ADV NURS, V74, P1741, DOI 10.1111/jan.13694
   Li JX, 2018, J AGING PHYS ACTIV, V26, P647, DOI 10.1123/japa.2017-0270
   Lord S, 2013, J NEUROL, V260, P2964, DOI 10.1007/s00415-013-7037-5
   Madden KM, 2014, SLEEP SCI, V7, P82, DOI 10.1016/j.slsci.2014.09.009
   Maglione JE, 2013, SLEEP, V36, P1209, DOI 10.5665/sleep.2888
   Mantua J, 2016, SENSORS-BASEL, V16, P0, DOI 10.3390/s16050646
   Martin JL, 2013, J SLEEP RES, V22, P640, DOI 10.1111/jsr.12066
   Menza M, 2010, MOVEMENT DISORD, V25, PS117, DOI 10.1002/mds.22788
   Mercer K, 2016, JMIR MHEALTH UHEALTH, V4, P615, DOI 10.2196/mhealth.4461
   Mercer K, 2016, JMIR MHEALTH UHEALTH, V4, P168, DOI 10.2196/mhealth.4225
   Nasreddine ZS, 2005, J AM GERIATR SOC, V53, P695, DOI 10.1111/j.1532-5415.2005.53221.x
   Petzinger GM, 2013, LANCET NEUROL, V12, P716, DOI 10.1016/S1474-4422(13)70123-6
   Pradhan S, 2019, PARKINSONISM RELAT D, V66, P171, DOI 10.1016/j.parkreldis.2019.08.001
   Reynolds GO, 2016, MOVEMENT DISORD, V31, P23, DOI 10.1002/mds.26484
   Siengsukon C, 2015, FRONT NEUROL, V6, P0, DOI 10.3389/fneur.2015.00225
   Siengsukon CF, 2017, PHYS THER, V97, P826, DOI 10.1093/ptj/pzx057
   Siengsukon Catherine F, 2015, J ALLIED HEALTH, V44, P41
   Speelman AD, 2011, NAT REV NEUROL, V7, P528, DOI 10.1038/nrneurol.2011.107
   Stahl Sarah E, 2016, BMJ OPEN SPORT EXERC MED, V2, P0
   Stavitsky K, 2010, PARKINSONISM RELAT D, V16, P280, DOI 10.1016/j.parkreldis.2010.02.001
   Suzuki K, 2011, PARKINSONS DIS-US, V2011, P0, DOI 10.4061/2011/219056
   Tsunoda K, 2015, AM J PREV MED, V48, P662, DOI 10.1016/j.amepre.2014.12.006
   van Nimwegen M, 2011, J NEUROL, V258, P2214, DOI 10.1007/s00415-011-6097-7
   Yong MH, 2011, PLOS ONE, V6, P0, DOI 10.1371/journal.pone.0022511
NR 51
TC 2
Z9 2
U1 0
U2 0
PU TAYLOR & FRANCIS LTD
PI ABINGDON
PA 2-4 PARK SQUARE, MILTON PARK, ABINGDON OR14 4RN, OXON, ENGLAND
SN 0963-8288
EI 1464-5165
J9 DISABIL REHABIL
JI Disabil. Rehabil.
PD SEP 11
PY 2022
VL 44
IS 19
BP 5585
EP 5591
DI 10.1080/09638288.2021.1940320
EA JUL 2021
PG 7
WC Rehabilitation
SC Rehabilitation
GA 5A1JS
UT WOS:000669356500001
PM 34218729
DA 2024-02-05
ER

PT J
AU Corvol, JC
   Azulay, JP
   Bosse, B
   Dauvilliers, Y
   Defebvre, L
   Klostermann, F
   Kovacs, N
   Maltête, D
   Ondo, WG
   Pahwa, R
   Rein, W
   Thobois, S
   Valis, M
   Videnovic, A
   Rascol, O
AF Corvol, Jean-Christophe
   Azulay, Jean-Philippe
   Bosse, Bjorn
   Dauvilliers, Yves
   Defebvre, Luc
   Klostermann, Fabian
   Kovacs, Norbert
   Maltete, David
   Ondo, William G.
   Pahwa, Rajesh
   Rein, Werner
   Thobois, Stephane
   Valis, Martin
   Videnovic, Aleksandar
   Rascol, Olivier
TI THN 102 for Excessive Daytime Sleepiness Associated with Parkinson's Disease: A Phase 2a Trial
SO MOVEMENT DISORDERS
LA English
DT Article
DE Parkinson's disease; sleepiness; clinical trial; modafinil; flecainide
ID double-blind; modafinil; scale
AB Background Excessive daytime sleepiness (EDS) is a frequent and disabling symptom of Parkinson's disease (PD) without approved treatment. THN102 is a novel combination drug of modafinil and low-dose flecainide. Objective The aim of this study is to evaluate the safety and efficacy of THN102 in PD patients with EDS. Methods The method involved a randomized, double-blind, placebo-controlled, crossover trial testing two doses of THN102 (200 mg/d modafinil with 2 mg/d [200/2] or 18 mg/d flecainide [200/18]) versus placebo; 75 patients were exposed to treatment. The primary endpoint was safety. The primary efficacy outcome was the change in Epworth Sleepiness Scale (ESS) score. Results Both doses of THN102 were well tolerated. ESS significantly improved with THN102 200/2 (least square means vs. placebo [95% confidence interval, CI]: -1.4 [-2.49; -0.31], P = 0.012) but did not change significantly with the 200/18 dosage. Conclusions THN102 was well tolerated and showed a signal of efficacy at the 200/2 dose, supporting further development for the treatment of EDS in PD. (c) 2021 International Parkinson and Movement Disorder Society
C1 [Corvol, Jean-Christophe] Sorbonne Univ, Hop Pitie Salpetriere, AP HP,Paris Brain Inst ICM,INSERM,CNRS, Dept Neurol,NS PK FCRIN Network,Ctr Invest Clin N, F-75013 Paris, France.
   [Azulay, Jean-Philippe] La Timone Hosp, AP HP, Dept Neurol & Movement Disorders, NS PK FCRIN Network, Marseille, France.
   [Bosse, Bjorn] Scope Int, Mannheim, Germany.
   [Dauvilliers, Yves] Univ Montpellier, Gui de Chauliac Hosp, Sleep Wake Disorders Ctr, CHU Montpellier,Dept Neurol, Montpellier, France.
   [Defebvre, Luc] Lille Univ, Dept Neurol & Movement Disorders, Med Ctr, NS PK FCRIN Network, Lille, France.
   [Klostermann, Fabian] Charite Univ Med Berlin, Dept Neurol, Campus Benjamin Franklin, Berlin, Germany.
   [Kovacs, Norbert] Univ Pecs, Dept Neurol, Med Sch, Pecs, Hungary.
   [Maltete, David] Rouen Univ Hosp, Dept Neurol, Rouen, France.
   [Maltete, David] Univ Rouen, NS PK FCRIN Network, Rouen, France.
   [Ondo, William G.] Weill Cornel Med Sch, Movement Disorders Methodist Neurol Inst, Houston, TX USA.
   [Pahwa, Rajesh] Univ Kansas, Med Ctr, Movement Disorders Div, Kansas City, KS 66103 USA.
   [Rein, Werner] Theranexus SA, Lyon, France.
   [Thobois, Stephane] Univ Lyon, Pierre Wertheimer Neurol Hosp, Hosp Civils Lyon,Dept Neurol C,CNRS, Inst Sci Cognit Marc Jeannerod,NS PK FCRIN Networ, Bron, France.
   [Valis, Martin] Charles Univ Prague, Fac Med, Dept Neurol, Hradec Kralove, Czech Republic.
   [Valis, Martin] Univ Hosp, Hradec Kralove, Czech Republic.
   [Videnovic, Aleksandar] Massachusetts Gen Hosp, Dept Neurol, Boston, MA 02114 USA.
   [Rascol, Olivier] Toulouse 3 Univ, Ctr Excellence Neurodegenerat Disorders COEN Toul, Dept Neurol, Ctr Clin Invest,NS PK FCRIN Network,CHU Toulouse, Toulouse, France.
   [Rascol, Olivier] Toulouse 3 Univ, Ctr Excellence Neurodegenerat Disorders COEN Toul, Dept Clin Pharmacol, Ctr Clin Invest,NS PK FCRIN Network,CHU Toulouse, Toulouse, France.
C3 Sorbonne Universite; Assistance Publique Hopitaux Paris (APHP); Hopital Universitaire Paul-Brousse - APHP; Hopital Universitaire Pitie-Salpetriere - APHP; Institut National de la Sante et de la Recherche Medicale (Inserm); Centre National de la Recherche Scientifique (CNRS); Universite Paris Cite; Hopital Universitaire Hotel-Dieu - APHP; Assistance Publique Hopitaux Paris (APHP); Hopital Universitaire Paul-Brousse - APHP; Aix-Marseille Universite; Assistance Publique-Hopitaux de Marseille; Universite Paris Cite; Hopital Universitaire Hotel-Dieu - APHP; Universite de Montpellier; CHU de Montpellier; Universite de Lille - ISITE; Universite de Lille; CHU Lille; Free University of Berlin; Humboldt University of Berlin; Charite Universitatsmedizin Berlin; University of Pecs; Universite de Rouen Normandie; CHU de Rouen; Universite de Rouen Normandie; University of Kansas; University of Kansas Medical Center; Universite Claude Bernard Lyon 1; Centre National de la Recherche Scientifique (CNRS); CHU Lyon; Charles University Prague; University Hospital Hradec Kralove; University Hospital Hradec Kralove; Harvard University; Massachusetts General Hospital; CHU de Toulouse; Universite de Toulouse; Universite Toulouse III - Paul Sabatier; CHU de Toulouse; Universite de Toulouse; Universite Toulouse III - Paul Sabatier
RP Corvol, JC (corresponding author), Sorbonne Univ, Hop Pitie Salpetriere, AP HP,Paris Brain Inst ICM,INSERM,CNRS, Dept Neurol,NS PK FCRIN Network,Ctr Invest Clin N, F-75013 Paris, France.
EM jean-christophe.corvol@aphp.fr
FU Theranexus
CR Adler CH, 2003, MOVEMENT DISORD, V18, P287, DOI 10.1002/mds.10390
   Basner M, 2011, SLEEP, V34, P581, DOI 10.1093/sleep/34.5.581
   Chahine LM, 2017, SLEEP MED REV, V35, P33, DOI 10.1016/j.smrv.2016.08.001
   Charvériat M, 2017, FRONT CELL NEUROSCI, V11, P0, DOI 10.3389/fncel.2017.00174
   Chaudhuri KR, 2010, MOVEMENT DISORD, V25, P704, DOI 10.1002/mds.22868
   Duchêne A, 2016, SLEEP, V39, P1283, DOI 10.5665/sleep.5854
   Gallagher DA, 2010, MOVEMENT DISORD, V25, P2493, DOI 10.1002/mds.23394
   Ghézali G, 2020, CEREB CORTEX, V30, P753, DOI 10.1093/cercor/bhz123
   Ghorayeb I, 2007, MOVEMENT DISORD, V22, P1567, DOI 10.1002/mds.21541
   Goetz CG, 2004, MOVEMENT DISORD, V19, P1020, DOI 10.1002/mds.20213
   Goetz CG, 2007, MOVEMENT DISORD, V22, P41, DOI 10.1002/mds.21198
   Högl B, 2002, SLEEP, V25, P905
   JOHNS MW, 1991, SLEEP, V14, P540, DOI 10.1093/sleep/14.6.540
   Knie B, 2011, CNS DRUGS, V25, P203, DOI 10.2165/11539720-000000000-00000
   Liu XH, 2013, NEUROPHARMACOLOGY, V75, P533, DOI 10.1016/j.neuropharm.2013.04.019
   Nasreddine ZS, 2005, J AM GERIATR SOC, V53, P695, DOI 10.1111/j.1532-5415.2005.53221.x
   Ondo WG, 2005, J NEUROL NEUROSUR PS, V76, P1636, DOI 10.1136/jnnp.2005.065870
   Posner K, 2011, AM J PSYCHIAT, V168, P1266, DOI 10.1176/appi.ajp.2011.10111704
   Postuma RB, 2015, MOVEMENT DISORD, V30, P1591, DOI 10.1002/mds.26424
   Sauvet F, 2019, BRIT J CLIN PHARMACO, V85, P2623, DOI 10.1111/bcp.14098
   Scrima L, 2017, SLEEP MED, V38, P108, DOI 10.1016/j.sleep.2017.07.006
   Spindler M, 2013, J PARKINSON DIS, V3, P387, DOI 10.3233/JPD-130184
   Vodovar D, 2018, INT J NEUROPSYCHOPH, V21, P687, DOI 10.1093/ijnp/pyy027
   Weintraub D, 2012, MOVEMENT DISORD, V27, P242, DOI 10.1002/mds.24023
NR 24
TC 5
Z9 5
U1 0
U2 1
PU WILEY
PI HOBOKEN
PA 111 RIVER ST, HOBOKEN 07030-5774, NJ USA
SN 0885-3185
EI 1531-8257
J9 MOVEMENT DISORD
JI Mov. Disord.
PD FEB 15
PY 2022
VL 37
IS 2
BP 410
EP 415
DI 10.1002/mds.28840
EA OCT 2021
PG 6
WC Clinical Neurology
SC Neurosciences & Neurology
GA ZD6AU
UT WOS:000711904900001
PM 34709684
DA 2024-02-05
ER

PT J
AU Levendowski, DJ
   Walsh, CM
   Boeve, BF
   Tsuang, D
   Hamilton, JM
   Salat, D
   Berka, C
   Lee-Iannotti, JK
   Shprecher, D
   Westbrook, PR
   Mazeika, G
   Yack, L
   Payne, S
   Timm, PC
   Neylan, TC
   Louis, EKS
AF Levendowski, Daniel J.
   Walsh, Christine M.
   Boeve, Bradley F.
   Tsuang, Debby
   Hamilton, Joanne M.
   Salat, David
   Berka, Chris
   Lee-Iannotti, Joyce K.
   Shprecher, David
   Westbrook, Philip R.
   Mazeika, Gandis
   Yack, Leslie
   Payne, Sarah
   Timm, Paul C.
   Neylan, Thomas C.
   Louis, Erik K. St.
TI Non-REM sleep with hypertonia in Parkinsonian Spectrum Disorders: A pilot investigation
SO SLEEP MEDICINE
LA English
DT Article
DE Sleep hypertonia; Dementia; Biomarker; Prodromal; Neurodegeneration; RSWA; Parkinson
ID progressive supranuclear palsy; to-night variability; behavior disorder; alzheimers-disease; muscle-activity; research criteria; diagnosis; atonia; dementia; thresholds
AB Introduction: From an ongoing multicenter effort toward differentiation of Parkinsonian spectrum disorders (PSD) from other types of neurodegenerative disorders, the sleep biomarker non-rapid-eye-movement sleep with hypertonia (NRH) emerged. Methods: This study included in the PSD group patients with dementia with Lewy bodies/Parkinson disease dementia (DLB/PDD = 16), Parkinson disease (PD = 16), and progressive supranuclear palsy (PSP = 13). The non-PSD group included patients with Alzheimer disease dementia (AD = 24), mild cognitive impairment (MCI = 35), and a control group with normal cognition (CG = 61). In-home, multi-night Sleep Profiler studies were conducted in all participants. Automated algorithms detected NRH, characterized by elevated frontopolar electromyographic power. Between-group differences in NRH were evaluated using Logistic regression, Mann-Whitney U and Chi-squared tests. Results: NRH was greater in the PSD group compared to non-PSD (13.9 +/- 11.0% vs. 3.1 +/- 4.7%, P < 0.0001). The threshold NRH >= 5% provided the optimal between-group differentiation (AUC = 0.78, P < 0.001). NRH was independently associated with the PSD group after controlling for age, sex, and SSRI/SNRI use (P < 0.0001). The frequencies of abnormal NRH by subgroup were PSP = 92%, DLB/PDD = 81%, PD = 56%, MCI = 26%, AD = 17%, and CG = 16%. The odds of abnormal NRH in each PSD subgroup ranged from 3.7 to 61.2 compared to each non-PSD subgroup. The night-to-night and test-retest intraclass correlations were excellent (0.78 and 0.84, both P < 0.0001). Conclusions: In this pilot study, NRH appeared to be a novel candidate sleep biomarker for PSD-related neurodegeneration. Future studies in larger cohorts are needed to confirm these findings, understand the etiology of NRH magnitude/duration, and determine whether it is an independent prodromal marker for specific neurodegenerative pathologies. (c) 2022 The Authors. Published by Elsevier B.V. This is an open access article under the CC BY-NC-ND license (http://creativecommons.org/licenses/by-nc-nd/4.0/).
C1 [Levendowski, Daniel J.; Berka, Chris; Westbrook, Philip R.; Mazeika, Gandis] Adv Brain Monitoring Inc, Sleep & Resp Res, Carlsbad, CA USA.
   [Walsh, Christine M.; Yack, Leslie] Univ Calif San Francisco, Memory & Aging Ctr, San Francisco, CA USA.
   [Walsh, Christine M.; Neylan, Thomas C.] Univ Calif San Francisco, Weill Inst Neurosci, San Francisco, CA USA.
   [Boeve, Bradley F.; Timm, Paul C.; Louis, Erik K. St.] Mayo Clin Rochester, Coll Med & Sci, Dept Neurol, Rochester, MN USA.
   [Boeve, Bradley F.; Timm, Paul C.; Louis, Erik K. St.] Mayo Clin Rochester, Ctr Sleep Med, Coll Med & Sci, Rochester, MN USA.
   [Tsuang, Debby; Payne, Sarah] VA Puget Sound Hlth Care Syst, Geriatr Res Educ & Clin Ctr, Seattle, WA USA.
   [Hamilton, Joanne M.] Adv Neurobehav Hlth, Neurocognit Assessment Grp, San Diego, CA USA.
   [Salat, David] Massachusetts Gen Hosp, Dept Radiol, Charlestown, MA USA.
   [Salat, David] Massachusetts Gen Hosp, Athinoula Martinos Ctr Biomed Imaging, Charlestown, MA USA.
   [Lee-Iannotti, Joyce K.] Banner Univ, Dept Neurol & Sleep Med, Med Ctr, Phoenix, AZ USA.
   [Shprecher, David] Banner Sun Hlth Res Inst, Sun City, AZ USA.
C3 University of California System; University of California San Francisco; University of California System; University of California San Francisco; Mayo Clinic; Mayo Clinic; Geriatric Research Education & Clinical Center; US Department of Veterans Affairs; Veterans Health Administration (VHA); Vet Affairs Puget Sound Health Care System; Harvard University; Massachusetts General Hospital; Harvard University; Massachusetts General Hospital; Banner Research; Banner Health; Banner Sun Health Research Institute
RP Levendowski, DJ (corresponding author), 2237 Faraday Ave Suite 100, Carlsbad, CA 22371 USA.
EM Dan@b-alert.com
FU National Institute on Aging-National Institute of Health (NIA-NIH) [R44AG050326, R44AG054256]; NIA-NIH [R44AG050326, R44AG054256, R34AG056639, AG062677, NS100620, AG056639, RO1 AG060477, P50AG005131, R21AG064271]; Mayo Clinic Dorothy and Harry T. Mangurian Jr. Lewy Body Dementia Program; Little Family Foundation; Turner Family Foundation; Rainwater Charitable Foundation; Arizona Alzheimer's Consortium; NIH, National Center for Research Resources and the National Center for Advancing Translational Sciences grant [UL1 RR024150-01]
CR Arnulf I, 2005, SLEEP, V28, P349
   Berg D, 2015, MOVEMENT DISORD, V30, P1600, DOI 10.1002/mds.26431
   Berry R. B., 2015, AASM MANUAL SCORING, V0, P0
   Blennow K, 2019, PROG MOL BIOL TRANSL, V168, P3, DOI 10.1016/bs.pmbts.2019.07.006
   Blennow K, 2018, J ALZHEIMERS DIS, V62, P1125, DOI 10.3233/JAD-170773
   Bliwise DL, 2006, J CLIN NEUROPHYSIOL, V23, P59, DOI 10.1097/01.wnp.0000192303.14946.fc
   Bliwise DL, 2010, ANN NEUROL, V68, P353, DOI 10.1002/ana.22076
   Boeve BF, 2013, SLEEP MED, V14, P754, DOI 10.1016/j.sleep.2012.10.015
   Cesari M, 2019, J SLEEP RES, V28, P0, DOI 10.1111/jsr.12868
   Cesari M, 2019, J NEUROSCI METH, V312, P53, DOI 10.1016/j.jneumeth.2018.11.016
   Cesari M, 2018, SLEEP, V41, P0, DOI 10.1093/sleep/zsy133
   Cygan F, 2010, J CLIN SLEEP MED, V6, P551
   Dugger BN, 2015, BMC NEUROL, V15, P0, DOI 10.1186/s12883-015-0403-4
   Ferri R, 2014, SLEEP MED, V15, P661, DOI 10.1016/j.sleep.2013.12.022
   Ferri R, 2010, SLEEP MED, V11, P947, DOI 10.1016/j.sleep.2010.06.003
   Figorilli M, 2017, SLEEP, V40, P0, DOI 10.1093/sleep/zsw060
   Finan PH, 2016, J CLIN SLEEP MED, V12, P1443, DOI 10.5664/jcsm.6262
   Frauscher B, 2012, SLEEP, V35, P835, DOI 10.5665/sleep.1886
   Galbiati A, 2019, SLEEP MED REV, V43, P37, DOI 10.1016/j.smrv.2018.09.008
   Gooch CL, 2017, ANN NEUROL, V81, P479, DOI 10.1002/ana.24897
   Gossard TR, 2021, MOV DISORD CLIN PRAC, V8, P37, DOI 10.1002/mdc3.13112
   Hampel H, 2004, MOL PSYCHIATR, V9, P705, DOI 10.1038/sj.mp.4001473
   Hanif U, 2015, IEEE ENG MED BIO, V0, PP6002, DOI 10.1109/EMBC.2015.7319759
   Höglinger GU, 2017, MOVEMENT DISORD, V32, P853, DOI 10.1002/mds.26987
   Levendowski DJ, 2019, J ALZHEIMERS DIS, V67, P631, DOI 10.3233/JAD-180697
   Levendowski DJ, 2018, NAT SCI SLEEP, V10, P431, DOI 10.2147/NSS.S189167
   Levendowski DJ, 2017, J CLIN SLEEP MED, V13, P791, DOI 10.5664/jcsm.6618
   Levendowski DJ, 2021, SLEEP ADV, V2, PA45, DOI 10.1093/sleepadvances/zpad014.120
   Linn-Evans ME, 2020, CLIN NEUROPHYSIOL, V131, P2008, DOI 10.1016/j.clinph.2020.04.017
   Litvan I, 1996, NEUROLOGY, V47, P1, DOI 10.1212/WNL.47.1.1
   Liu DQ, 2020, SCIENCE, V367, P440, DOI 10.1126/science.aaz0956
   McCarter SJ, 2020, NEUROLOGY, V94, PE15, DOI 10.1212/WNL.0000000000008694
   McCarter SJ, 2019, ANN NEUROL, V86, P969, DOI 10.1002/ana.25622
   McCarter SJ, 2019, NEUROLOGY, V93, PE1171, DOI 10.1212/WNL.0000000000008127
   McCarter SJ, 2017, SLEEP MED, V33, P23, DOI 10.1016/j.sleep.2016.03.013
   McCarter SJ, 2015, SLEEP, V38, P907, DOI 10.5665/sleep.4738
   McCarter SJ, 2014, SLEEP, V37, P1649, DOI 10.5665/sleep.4074
   McKeith IG, 2017, NEUROLOGY, V89, P88, DOI 10.1212/WNL.0000000000004058
   McKhann GM, 2011, ALZHEIMERS DEMENT, V7, P263, DOI 10.1016/j.jalz.2011.03.005
   Montplaisir J, 2010, MOVEMENT DISORD, V25, P2044, DOI 10.1002/mds.23257
   NEAL JW, 1991, NEUROPATH APPL NEURO, V17, P203, DOI 10.1111/j.1365-2990.1991.tb00715.x
   Nepozitek J, 2019, J SLEEP RES, V28, P0, DOI 10.1111/jsr.12819
   Nomura T, 2012, PARKINSONISM RELAT D, V18, P394, DOI 10.1016/j.parkreldis.2011.10.018
   Palma JA, 2015, CLIN AUTON RES, V25, P69, DOI 10.1007/s10286-015-0279-9
   Parnetti L, 2006, MECH AGEING DEV, V127, P129, DOI 10.1016/j.mad.2005.09.022
   Postuma RB, 2015, MOVEMENT DISORD, V30, P1591, DOI 10.1002/mds.26424
   Schneider JA, 2009, ANN NEUROL, V66, P200, DOI 10.1002/ana.21706
   Sixel-Döring F, 2009, SLEEP MED, V10, P407, DOI 10.1016/j.sleep.2008.05.004
   Sobreira-Neto MA, 2015, SLEEP BREATH, V19, P997, DOI 10.1007/s11325-014-1098-2
   Stepnowsky C, 2013, SLEEP MED, V14, P1199, DOI 10.1016/j.sleep.2013.04.022
   Szeto JYY, 2017, J GERIATR PSYCH NEUR, V30, P196, DOI 10.1177/0891988717711451
   Wilson RS, 2010, NEUROLOGY, V75, P1070, DOI 10.1212/WNL.0b013e3181f39adc
NR 54
TC 5
Z9 5
U1 0
U2 0
PU ELSEVIER
PI AMSTERDAM
PA RADARWEG 29, 1043 NX AMSTERDAM, NETHERLANDS
SN 1389-9457
EI 1878-5506
J9 SLEEP MED
JI Sleep Med.
PD DEC 15
PY 2022
VL 100
IS 
BP 501
EP 510
DI 10.1016/j.sleep.2022.09.025
PG 10
WC Clinical Neurology
SC Neurosciences & Neurology
GA I4RI4
UT WOS:001002664400013
PM 36274383
DA 2024-02-06
ER

PT J
AU Meloni, M
   Figorilli, M
   Carta, M
   Tamburrino, L
   Cannas, A
   Sanna, F
   Defazio, G
   Puligheddu, M
AF Meloni, Mario
   Figorilli, Michela
   Carta, Manolo
   Tamburrino, Ludovica
   Cannas, Antonino
   Sanna, Fabrizio
   Defazio, Giovanni
   Puligheddu, Monica
TI Preliminary finding of a randomized, double-blind, placebo-controlled, crossover study to evaluate the safety and efficacy of 5-hydroxytryptophan on REM sleep behavior disorder in Parkinson's disease
SO SLEEP AND BREATHING
LA English
DT Article
DE Parkinson's disease; 5-Hydroxytryptophan; REM sleep behavior disorder; Serotonin; Melatonin
ID melatonin; scale
AB Purpose Altered serotonergic neurotransmission may contribute to the non-motor features commonly associated with Parkinson's disease (PD) such as sleep disorders. The 5-hydroxytryptophan (5-HTP) is the intermediate metabolite of l-tryptophan in the production of serotonin and melatonin. The purpose of this study was to compare the effects of 5-HTP to placebo on REM sleep behavior disorder (RBD) status in patients with PD. Methods A single-center, randomized, double-blind placebo-controlled crossover trial was performed in a selected population of 18 patients with PD and RBD. The patients received a placebo and 50 mg of 5-HTP daily in a crossover design over a period of 4 weeks. Results 5-HTP produced an increase in the total percentage of stage REM sleep without a related increase of RBD episodes, as well as a marginal, non-significant reduction in both arousal index and wake after sleep onset. The self-reported RBD frequency and clinical global impression (CGI) were improved during 5-HTP and placebo treatment in comparison to baseline. 5-HTP significantly improved our patients' motor experiences of daily living as rated by the Unified Parkinson's Disease Rating Scale (UPDRS) part II. Conclusions This study provides evidence that 5-HTP is safe and effective in improving sleep stability in PD, contributing to ameliorate patients' global sleep quality. Larger studies with higher doses and longer treatment duration are needed to corroborate these preliminary findings.
C1 [Meloni, Mario] Univ Cagliari, Dept Med Sci & Publ Hlth, Cagliari, Italy.
   [Figorilli, Michela; Tamburrino, Ludovica; Puligheddu, Monica] Univ Cagliari, Sleep Disorders Ctr, Dept Med Sci & Publ Hlth, SS 554 Bivio Sestu, I-09042 Cagliari, Italy.
   [Figorilli, Michela; Tamburrino, Ludovica; Cannas, Antonino; Defazio, Giovanni; Puligheddu, Monica] Univ Cagliari, Dept Med Sci & Publ Hlth, Neurol Unit, Cagliari, Italy.
   [Figorilli, Michela; Tamburrino, Ludovica; Cannas, Antonino; Defazio, Giovanni; Puligheddu, Monica] AOU Cagliari, Cagliari, Italy.
   [Carta, Manolo; Sanna, Fabrizio] Univ Cagliari, Dept Biomed Sci, Cagliari, Italy.
C3 University of Cagliari; University of Cagliari; University of Cagliari; University of Cagliari; University of Cagliari
RP Puligheddu, M (corresponding author), Univ Cagliari, Sleep Disorders Ctr, Dept Med Sci & Publ Hlth, SS 554 Bivio Sestu, I-09042 Cagliari, Italy.; Puligheddu, M (corresponding author), Univ Cagliari, Dept Med Sci & Publ Hlth, Neurol Unit, Cagliari, Italy.; Puligheddu, M (corresponding author), AOU Cagliari, Cagliari, Italy.
EM puligheddu@unica.it
FU Universita degli Studi di Cagliari within the CRUI-CARE Agreement; Sleep Disorders Center, Department of Medical Sciences and Public Health, University of Cagliari
CR Albers JA, 2017, SLEEP MED, V35, P41, DOI 10.1016/j.sleep.2017.03.026
   Aurora RN, 2010, J CLIN SLEEP MED, V6, P85
   Berry RB, 2012, J CLIN SLEEP MED, V8, P597, DOI 10.5664/jcsm.2172
   Boeve BF, 2003, SLEEP MED, V4, P281, DOI 10.1016/S1389-9457(03)00072-8
   Bolitho SJ, 2015, SLEEP MED, V16, P190, DOI 10.1016/j.sleep.2014.08.007
   Bruni O, 2004, EUR J PEDIATR, V163, P402, DOI 10.1007/s00431-004-1444-7
   Chou KL, 2010, MOVEMENT DISORD, V25, P2501, DOI 10.1002/mds.23362
   Devaraj NK, 2020, SLEEP BREATH, V24, P1581, DOI 10.1007/s11325-020-02040-1
   DIJK DJ, 1995, J NEUROSCI, V15, P3526
   Fahn S., 1987, RECENT DEV PARKINSON, V0, P153
   Gilat M, 2020, MOVEMENT DISORD, V35, P344, DOI 10.1002/mds.27886
   GUILLEMINAULT C, 1973, ELECTROEN CLIN NEURO, V34, P177, DOI 10.1016/0013-4694(73)90045-X
   HIPOLIDE D, 2005, PROG NEUROPSYCHOPHAR, V0, P0
   HUETHER G, 1993, EUR J PHARMACOL, V238, P249, DOI 10.1016/0014-2999(93)90854-B
   HUGHES AJ, 1992, NEUROLOGY, V42, P1142, DOI 10.1212/WNL.42.6.1142
   JOUVET M, 1972, ERG PHYSIOL BIOL CH, V64, P166
   JOY S, 2015, ANN INDIAN ACAD NEUR, V0, P0
   Kunz D, 1999, MOVEMENT DISORD, V14, P507, DOI 10.1002/1531-8257(199905)14:3<507::AID-MDS1021>3.0.CO;2-8
   KUNZ D, 2004, J CLIN ENDOCR METAB, V0, P0
   Kunz D, 2010, J SLEEP RES, V19, P591, DOI 10.1111/j.1365-2869.2010.00848.x
   Maffei ME, 2021, INT J MOL SCI, V22, P0, DOI 10.3390/ijms22010181
   Meloni M, 2020, EUR J NEUROL, V27, P779, DOI 10.1111/ene.14179
   Meloni M, 2020, J NEUROL SCI, V415, P0, DOI 10.1016/j.jns.2020.116869
   Miguez JM, 1997, J PINEAL RES, V23, P63, DOI 10.1111/j.1600-079X.1997.tb00337.x
   Peever J, 2014, TRENDS NEUROSCI, V37, P279, DOI 10.1016/j.tins.2014.02.009
   Sateia MJ, 2014, CHEST, V146, P1387, DOI 10.1378/chest.14-0970
   Shin C, 2019, J NEUROL SCI, V401, P81, DOI 10.1016/j.jns.2019.04.029
   Stebbins GT, 2013, MOVEMENT DISORD, V28, P668, DOI 10.1002/mds.25383
   Teman PT, 2009, SLEEP MED, V10, P60, DOI 10.1016/j.sleep.2007.11.019
   Tomlinson CL, 2010, MOVEMENT DISORD, V25, P2649, DOI 10.1002/mds.23429
   ZUCCONI M, 1995, J CLIN NEUROPHYSIOL, V12, P147, DOI 10.1097/00004691-199503000-00005
NR 31
TC 10
Z9 10
U1 0
U2 7
PU SPRINGER HEIDELBERG
PI HEIDELBERG
PA TIERGARTENSTRASSE 17, D-69121 HEIDELBERG, GERMANY
SN 1520-9512
EI 1522-1709
J9 SLEEP BREATH
JI Sleep Breath.
PD SEP 15
PY 2022
VL 26
IS 3
BP 1023
EP 1031
DI 10.1007/s11325-021-02417-w
EA AUG 2021
PG 9
WC Clinical Neurology; Respiratory System
SC Neurosciences & Neurology; Respiratory System
GA 4A4BT
UT WOS:000685721800001
PM 34403081
DA 2024-02-05
ER

PT J
AU Minár, M
   Dragasek, J
   Valkovic, P
AF Minar, Michal
   Dragasek, Jozef
   Valkovic, Peter
TI Psychiatric and somatic co-morbidities in patients with Parkinson's disease: A STROBE-compliant national multi-center, cross-sectional, observational study COSMOS in Slovakia
SO NEUROENDOCRINOLOGY LETTERS
LA English
DT Article
DE Parkinson's disease; prevalence; co-morbidity; psychiatric; somatic
ID quality-of-life; sleep disorders; comorbidity; population; prevalence; frequency; impact
AB OBJECTIVE: Co-morbidities in any disorder can complicate its diagnostic process, they require more complex clinical management and lead to worse health outcomes and increased healthcare costs. There are regional differences in the prevalence of specific co-morbidities in Parkinson's disease (PD), and data from middle Europe are lacking. The project COSMOS aimed to disclose the prevalence of co-morbidities among patients with PD in Slovakia. METHODS: In a national, multi-center, cross-sectional, observational study, neurologists gathered relevant demographical and clinical data aimed at all psychiatric and somatic co-morbidities. RESULTS: From overall 737 patients, 51.00 % had at least one psychiatric co-morbidity, the most prevalent were depressive episode/recurrent depressive disorder (26.05%), sleep disorders (23.20%), dementia (13.16%), and neurotic, stress-related, and somatoform disorders (11.53%). In addition, 92.9 % had at least one somatic co-morbidity, the most prevalent were hypertensive diseases (67.71%), ischemic heart diseases (42.74%), diseases of the musculoskeletal system, and connective tissue (39.21), and disorders of lipoprotein metabolism (33.24%). The number of psychiatric co-morbidities increased with PD progression; the prevalence of somatic comorbidities increased also with the age (p<0.001 in all cases). CONCLUSION: This study with a large cohort of PD patients confirmed a high prevalence of depression, dementia, sleep problems, and anxiety disorders, together with cardiovascular disorders, diseases of the musculoskeletal system, and metabolic syndrome. With PD progression, the number of both psychiatric and somatic co-morbidities is on the increase. If not treated properly, they lead to more complicated management. That's why it's essential to search for any co-morbidity to provide patients with early and adequate therapy to avoid further worsening of quality of life.
C1 [Minar, Michal; Valkovic, Peter] Comenius Univ, Univ Hosp Bratislava, Fac Med, Dept Neurol 2, Bratislava, Slovakia.
   [Dragasek, Jozef] Pavol Jozef Safarik Univ, Dept Psychiat 1, Kosice, Slovakia.
   [Valkovic, Peter] Slovak Acad Sci, Ctr Expt Med, Inst Normal & Pathol Physiol, Bratislava, Slovakia.
C3 Slovak Medical University Bratislava; Comenius University Bratislava; University of Pavol Jozef Safarik Kosice; Slovak Academy of Sciences
RP Minár, M (corresponding author), Comenius Univ, Univ Hosp Bratislava, Fac Med, Dept Neurol 2, Bratislava, Slovakia.
EM mmminar@gmail.com
FU Krka Slovakia Grant
CR Bach JP, 2012, J NEUROL SCI, V314, P41, DOI 10.1016/j.jns.2011.11.002
   Barone P, 2009, MOVEMENT DISORD, V24, P1641, DOI 10.1002/mds.22643
   Broen MPG, 2016, MOVEMENT DISORD, V31, P1125, DOI 10.1002/mds.26643
   Doi Y, 2011, J EPIDEMIOL, V21, P211, DOI 10.2188/jea.JE20100149
   Gage H, 2003, J NEUROL NEUROSUR PS, V74, P163, DOI 10.1136/jnnp.74.2.163
   Hobson P, 2010, J NEUROL NEUROSUR PS, V81, P1093, DOI 10.1136/jnnp.2009.198689
   Jones JD, 2012, PARKINSONISM RELAT D, V18, P1073, DOI 10.1016/j.parkreldis.2012.06.004
   McLean G, 2017, BMC NEUROL, V17, P0, DOI 10.1186/s12883-017-0904-4
   Mokán M, 2008, DIABETES RES CLIN PR, V81, P238, DOI 10.1016/j.diabres.2008.04.002
   Nalls MA, 2014, HUM MOL GENET, V23, P831, DOI 10.1093/hmg/ddt465
   Nuti A, 2004, EUR J NEUROL, V11, P315, DOI 10.1111/j.1468-1331.2004.00781.x
   Porter B, 2008, EUR J NEUROL, V15, P46, DOI 10.1111/j.1468-1331.2007.01998.x
   Postuma RB, 2015, MOVEMENT DISORD, V30, P1591, DOI 10.1002/mds.26424
   Riedel O, 2016, INT J GERIATR PSYCH, V31, P938, DOI 10.1002/gps.4414
   Santiago JA, 2017, FRONT AGING NEUROSCI, V9, P0, DOI 10.3389/fnagi.2017.00394
   Sobreira-Neto MA, 2017, EUR NEUROL, V78, P330, DOI 10.1159/000481939
   Valkovic P, 2015, PLOS ONE, V10, P0, DOI 10.1371/journal.pone.0136541
NR 17
TC 1
Z9 1
U1 0
U2 2
PU MAGHIRA & MAAS PUBLICATIONS
PI MUNSBACH
PA MAGHIRA & MAAS S A R L, 6C, RUE GABRIEL LIPPMANN, L-5365 MUNSBACH, LUXEMBOURG
SN 0172-780X
EI 2354-4716
J9 NEUROENDOCRINOL LETT
JI Neuroendocrinol. Lett.
PD JUN 15
PY 2022
VL 43
IS 1
BP 39
EP 44
DI 
PG 6
WC Endocrinology & Metabolism; Neurosciences
SC Endocrinology & Metabolism; Neurosciences & Neurology
GA 9M6TN
UT WOS:000942359700005
PM 35490424
DA 2024-02-06
ER

PT J
AU Verhoeff, MC
   Koutris, M
   Berendse, HW
   van Dijk, KD
   Lobbezoo, F
AF Verhoeff, Merel Charlotte
   Koutris, Michail
   Berendse, Henk W.
   van Dijk, Karin D.
   Lobbezoo, F.
TI Parkinson's disease, temporomandibular disorder pain and bruxism and its clinical consequences: a protocol of a single-centre observational outpatient study
SO BMJ OPEN
LA English
DT Article
DE Parkinson's disease; epidemiology; motor neurone disease; oral medicine
ID d2 receptor-binding; sleep bruxism; diagnostic validity; oral-health; questionnaire; symptoms; validation; management; anxiety; adults
AB Introduction A recent questionnaire-based study suggested that bruxism and painful temporomandibular disorders (TMD pain) may be more prevalent in patients with Parkinson's disease (PD) compared with controls. The presence of both bruxism and TMD pain may negatively influence patients' quality of life. The present study is designed to clinically and more objectively investigate the presence of bruxism and TMD pain in patients with PD. The secondary aim of the study is to identify factors associated with bruxism and TMD pain in patients with PD, such as disease severity and dopaminergic medication usage. Furthermore, the presence of tooth wear in patients with PD will be studied as this can be a major consequence of bruxism. Finally, deviations in saliva composition that may contribute to tooth wear will be studied. Methods and analysis This is a single-centre observational outpatient study at the Amsterdam University Medical Centres, location VUmc. All patients with a clinical diagnosis of PD will be eligible for inclusion. Participants will fill in a set of questionnaires. Subsequently, patients will be examined clinically for, among others, TMD pain, presence and severity of tooth wear, and deviations in saliva composition. Sleep-time registrations will take place for 5 nights with the GrindCare GC4 (ie, a portable, single-channel electromyographic recorder) to assess sleep bruxism and simultaneously by the use of the BruxApp for 5 days to assess awake bruxism. We will partly use data collected during standard clinical care to minimise patient burden. Ethics and dissemination The scientific and ethical aspects of this study protocol have been approved by the Medical Ethics Review Committee of the Amsterdam UMC, location VUmc; NL. 2019.143. Informed consent will be obtained from all participants. The results will be published in a peer-reviewed journal, if relevant presented at conferences, and published as part of a PhD thesis.
C1 [Verhoeff, Merel Charlotte; Koutris, Michail; Lobbezoo, F.] ACTA, Orofacial Pain & Dysfunct, Amsterdam, Netherlands.
   [Berendse, Henk W.] Univ Amsterdam, Neurol, Med Ctr, Amsterdam, Netherlands.
   [van Dijk, Karin D.] Epilepsy Netherlands Fdn, Sleep Wake Ctr, Heemstede, Netherlands.
C3 Vrije Universiteit Amsterdam; Academic Center for Dentistry Amsterdam; University of Amsterdam
RP Verhoeff, MC (corresponding author), ACTA, Orofacial Pain & Dysfunct, Amsterdam, Netherlands.
EM m.c.verhoeff@acta.nl
FU foundation for Oral Health and Parkinson's Disease (Stichting Mondzorg Parkinson); Dutch association for scientific dentistry (Nederlandse Wetenschappelijke Vereniging voor Tandheelkunde); Dutch association for Orofacial Pain, Dysfunction and Prosthetic Dentistry (Nederlandse Vereniging voor Gnathologie en Prothethische Tandheelkunde (NVGPT))
CR Abe S, 2013, SLEEP MED, V14, P1024, DOI 10.1016/j.sleep.2013.04.021
   Albers JA, 2017, SLEEP MED, V35, P41, DOI 10.1016/j.sleep.2017.03.026
   Beck AT., 1996, SAN ANTONIO TX PSYCH, V4, P561
   Berendse HW, 2011, J NEUROL SCI, V310, P21, DOI 10.1016/j.jns.2011.06.020
   Bracci A, 2018, J ORAL REHABIL, V45, P423, DOI 10.1111/joor.12627
   Castroflorio T, 2017, ARCH ORAL BIOL, V83, P25, DOI 10.1016/j.archoralbio.2017.07.002
   Chaudhuri KR, 2006, LANCET NEUROL, V5, P235, DOI 10.1016/S1474-4422(06)70373-8
   Chen YY, 2019, PLOS ONE, V14, P0, DOI 10.1371/journal.pone.0217763
   Chung F, 2016, CHEST, V149, P631, DOI 10.1378/chest.15-0903
   Das Piali, 2016, PRIM DENT J, V5, P77
   de LR., 2013, OROFACIAL PAIN GUIDE, V5th, P0
   Durham J, 2015, BMJ-BRIT MED J, V350, P0, DOI 10.1136/bmj.h1154
   Ella B, 2017, J PROSTHODONT, V26, P599, DOI 10.1111/jopr.12479
   Ettinger RL, 2007, J AM DENT ASSOC, V138, P5S, DOI 10.14219/jada.archive.2007.0357
   Goetz CG, 2008, MOVEMENT DISORD, V23, P2129, DOI 10.1002/mds.22340
   Goldstein RE, 2017, J AM DENT ASSOC, V148, P387, DOI 10.1016/j.adaj.2017.03.005
   Hagelberg N, 2003, PAIN, V106, P43, DOI 10.1016/S0304-3959(03)00275-6
   HOEHN MM, 1967, NEUROLOGY, V17, P427, DOI 10.1212/WNL.17.5.427
   Jonasson C, 2013, ALIMENT PHARM THER, V37, P564, DOI 10.1111/apt.12204
   Kalia LV, 2015, LANCET, V386, P896, DOI 10.1016/S0140-6736(14)61393-3
   Kato T, 2003, J DENT RES, V82, P284, DOI 10.1177/154405910308200408
   Kawakami S, 2014, PLOS ONE, V9, P0, DOI 10.1371/journal.pone.0101882
   Khoo TK, 2013, NEUROLOGY, V80, P276, DOI 10.1212/WNL.0b013e31827deb74
   Kulisevsky J, 2013, PARKINSONISM RELAT D, V19, P812, DOI 10.1016/j.parkreldis.2013.05.007
   Lavigne GJ, 2001, J DENT RES, V80, P443, DOI 10.1177/00220345010800020801
   Leentjens AFG, 2014, MOVEMENT DISORD, V29, P1035, DOI 10.1002/mds.25919
   Lobbezoo F, 2018, J ORAL REHABIL, V45, P837, DOI 10.1111/joor.12663
   Lobbezoo F, 2013, J ORAL REHABIL, V40, P2, DOI 10.1111/joor.12011
   Lobbezoo F, 1997, MOVEMENT DISORD, V12, P73, DOI 10.1002/mds.870120113
   Lobbezoo F, 2001, J ORAL REHABIL, V28, P1085, DOI 10.1046/j.1365-2842.2001.00839.x
   Lobbezoo F, 1996, J DENT RES, V75, P1804, DOI 10.1177/00220345960750101401
   Lobbezoo F, 1997, J DENT RES, V76, P1610, DOI 10.1177/00220345970760091401
   Lobbezoo F, 2007, J DENT RES, V86, P101, DOI 10.1177/154405910708600201
   Maeda T, 2013, PARKINSONS DIS-US, V2013, P0, DOI 10.1155/2013/742128
   Maldupa Ilze, 2011, STOMATOLOGIJA, V13, P55
   Manfredini D, 2019, J ORAL REHABIL, V46, P991, DOI 10.1111/joor.12833
   Manfredini D, 2013, J OROFAC PAIN, V27, P99, DOI 10.11607/jop.921
   Manfredini D, 2010, ORAL SURG ORAL MED O, V109, PE26, DOI 10.1016/j.tripleo.2010.02.013
   Manfredini D, 2009, J OROFAC PAIN, V23, P153
   MARIN RS, 1991, PSYCHIAT RES, V38, P143, DOI 10.1016/0165-1781(91)90040-V
   Marinus J, 2003, SLEEP, V26, P1049, DOI 10.1093/sleep/26.8.1049
   Menza M, 2010, MOVEMENT DISORD, V25, PS117, DOI 10.1002/mds.22788
   Naing L, 2006, ARCH OROFAC SCI, V1, P9
   Nasreddine ZS, 2005, J AM GERIATR SOC, V53, P695, DOI 10.1111/j.1532-5415.2005.53221.x
   Opara JA, 2017, ANN AGR ENV MED, V24, P411, DOI 10.5604/12321966.1232774
   Papagianni CE, 2013, J ORAL REHABIL, V40, P185, DOI 10.1111/joor.12025
   Politis M, 2010, MOVEMENT DISORD, V25, P1646, DOI 10.1002/mds.23135
   Postuma RB, 2015, MOVEMENT DISORD, V30, P1591, DOI 10.1002/mds.26424
   Raphael KG, 2016, J ORAL REHABIL, V43, P791, DOI 10.1111/joor.12413
   Schiffman E, 2014, J ORAL FACIAL PAIN H, V28, P6, DOI 10.11607/jop.1151
   Silverdale MA, 2018, PARKINSONISM RELAT D, V56, P27, DOI 10.1016/j.parkreldis.2018.06.001
   Stuginski-Barbosa J, 2016, SLEEP BREATH, V20, P695, DOI 10.1007/s11325-015-1283-y
   Sung S, 2018, PARKINSONISM RELAT D, V48, P17, DOI 10.1016/j.parkreldis.2017.12.031
   Tai YC, 2020, CLIN PARKINSON RELAT, V2, P1, DOI 10.1016/j.prdoa.2019.11.004
   Tomlinson CL, 2010, MOVEMENT DISORD, V25, P2649, DOI 10.1002/mds.23429
   van Dijk KD, 2014, EUR J NEUROL, V21, P388, DOI 10.1111/ene.12176
   van Selms MKA, 2013, COMMUNITY DENT ORAL, V41, P353, DOI 10.1111/cdoe.12017
   van SMAE., 2018, PARKINSON DIS, V0, P0
   Verhoeff MC, 2018, J ORAL REHABIL, V45, P854, DOI 10.1111/joor.12697
   Villa A, 2016, ORAL DIS, V22, P365, DOI 10.1111/odi.12402
   Visscher CM, 2015, J ORAL FACIAL PAIN H, V29, P51, DOI 10.11607/ofph.1324
   Visscher CM, 2009, J OROFAC PAIN, V23, P108
   VONKORFF M, 1992, PAIN, V50, P133, DOI 10.1016/0304-3959(92)90154-4
   Voss T, 2013, PARKINSONISM RELAT D, V19, P295, DOI 10.1016/j.parkreldis.2012.10.022
   Weintraub D, 2012, MOVEMENT DISORD, V27, P242, DOI 10.1002/mds.24023
   Wetselaar P, 2016, J ORAL REHABIL, V43, P69, DOI 10.1111/joor.12340
   Wetselaar P, 2019, J ORAL REHABIL, V46, P765, DOI 10.1111/joor.12807
   Wetselaar P, 2019, J ORAL REHABIL, V46, P617, DOI 10.1111/joor.12787
   Winocur E, 2011, J ORAL REHABIL, V38, P3, DOI 10.1111/j.1365-2842.2010.02118.x
   Yachida W, 2016, J PROSTHODONT RES, V60, P250, DOI 10.1016/j.jpor.2016.01.001
NR 70
TC 4
Z9 6
U1 0
U2 4
PU BMJ PUBLISHING GROUP
PI LONDON
PA BRITISH MED ASSOC HOUSE, TAVISTOCK SQUARE, LONDON WC1H 9JR, ENGLAND
SN 2044-6055
EI 
J9 BMJ OPEN
JI BMJ Open
PD APR 15
PY 2022
VL 12
IS 4
BP 
EP 
DI 10.1136/bmjopen-2021-052329
PG 8
WC Medicine, General & Internal
SC General & Internal Medicine
GA 0O9KM
UT WOS:000783842400042
PM 35437243
DA 2024-02-06
ER

PT J
AU Shin, C
   Kim, REY
   Thomas, RJ
   Yun, CH
   Lee, SK
   Abbott, RD
AF Shin, Chol
   Kim, Regina E. Y.
   Thomas, Robert J.
   Yun, Chang-Ho
   Lee, Seung Ku
   Abbott, Robert D.
TI Severity of Daytime Sleepiness and Parkinsonian-Like Symptoms in Korean Adults Aged 50-64 Years
SO JOURNAL OF CLINICAL NEUROLOGY
LA English
DT Article
DE daytime sleepiness; sleep disorders; Parkinson disease; parkinsonism
ID lewy body; disease; disorders; clearance
AB Background and Purpose While excessive daytime sleepiness can predate Parkinson's disease in late-life, its association with parkinsonian-like (P-L) symptoms in middle age are unknown. Since neurodegeneration can appear decades before a diagnosis of Parkinson's disease, identifying clinical features associated with this early progression is important. The purpose of this study was to determine the association of daytime sleepiness with P-L symptoms in a population-based sample of middle-aged Korean adults. Methods During 2013 and 2014, daytime sleepiness and P-L symptoms were assessed in 2,063 males and females aged 50-64 years who were participating in the Korean Genome and Epidemiology Study. The severity of daytime sleepiness was quantified by the score on the Ep-worth Sleepiness Scale (ESS). Self-reported P-L symptoms included nine motor disorders commonly associated with Parkinson's disease. Participants with parkinsonism and related conditions are excluded. Results The prevalence of excessive daytime sleepiness (ESS score >10) was 7.0%. The frequencies of P-L symptoms ranged from 0.5% (for "trouble buttoning buttons") to 18.4% (for "handwriting smaller than it once was"). After adjustment for covariates and multiple testing, the relative odds of P-L symptoms comparing the 80th and 20th percentiles of ESS scores was 1.6 (p=0.001) for "voice is softer than it once was," 2.1 (p<0.001) for "balance when walking is poor," and 1.5 (p=0.002) for "loss of facial expression." The prevalence of excessive daytime sleepiness increased from 6.3% to 19.8% when the number of symptoms increased from zero to three (p=0.004). Conclusions In Korean adults aged 50-64 years, daytime sleepiness is significantly associated with P-L symptoms. Whether coexisting daytime sleepiness and P-L symptoms predate extrapyramidal and other impairments in later life warrants further investigation.
C1 [Shin, Chol; Kim, Regina E. Y.; Lee, Seung Ku; Abbott, Robert D.] Korea Univ, Inst Human Genom Study, Coll Med, 123 Jeokgeum Ro, Ansan 15355, South Korea.
   [Thomas, Robert J.] Massachusetts Gen Hosp, Beth Israel Deaconess Med Ctr, Div Pulm Crit Care & Sleep Med, Dept Med, Boston, MA 02114 USA.
   [Thomas, Robert J.] Massachusetts Gen Hosp, Athinoula A Martinos Ctr Biomed Imaging, Dept Radiol, Boston, MA 02114 USA.
   [Yun, Chang-Ho] Seoul Natl Univ, Dept Neurol, Bundang Hosp, Seongnam, South Korea.
C3 Korea University; Korea University Medicine (KU Medicine); Harvard University; Beth Israel Deaconess Medical Center; Massachusetts General Hospital; Harvard University; Massachusetts General Hospital; Seoul National University (SNU)
RP Shin, C (corresponding author), Korea Univ, Inst Human Genom Study, Coll Med, 123 Jeokgeum Ro, Ansan 15355, South Korea.
EM chol-shin@korea.ac.kr
FU Korea Centers for Disease Control and Prevention [2011-E71004-00, 2012-E71005-00, 2013-E71005-00, 2014E71003-00, 2015-P71001-00, 2016-E71003-00]; Ministry of Science and ICT [2012-0009830]; Brain Pool Program from the National Research Foundation of Korea [2018H1D3A2065629, 2019H1D3A2A01101353]
CR Abbott RD, 2005, NEUROLOGY, V65, P1442, DOI 10.1212/01.wnl.0000183056.89590.0d
   Abbott RD, 2019, NEUROLOGY, V93, PE1425, DOI 10.1212/WNL.0000000000008241
   [Anonymous], 1991, KOR J CLIN PSYCHOL, V0, P0
   BECK AT, 1984, J CLIN PSYCHOL, V40, P1365, DOI 10.1002/1097-4679(198411)40:6<1365::AID-JCLP2270400615>3.0.CO;2-D
   Bennett DA, 1996, NEW ENGL J MED, V334, P71, DOI 10.1056/NEJM199601113340202
   Brodsky MA, 2003, MOVEMENT DISORD, V18, P668, DOI 10.1002/mds.10429
   Carvalho DZ, 2018, JAMA NEUROL, V75, P672, DOI 10.1001/jamaneurol.2018.0049
   Cho YS, 2009, NAT GENET, V41, P527, DOI 10.1038/ng.357
   DUARTE J, 1995, MOVEMENT DISORD, V10, P643, DOI 10.1002/mds.870100518
   FACTOR SA, 1990, MOVEMENT DISORD, V5, P280, DOI 10.1002/mds.870050404
   GIBB WRG, 1988, J NEUROL NEUROSUR PS, V51, P745, DOI 10.1136/jnnp.51.6.745
   Han S, 2019, BMC PUBLIC HEALTH, V19, P0, DOI 10.1186/s12889-019-7664-6
   Hasegawa H, 2020, SLEEP MED REV, V52, P0, DOI 10.1016/j.smrv.2020.101317
   Holth Jerrah K., 2017, NEUROBIOLOGY OF SLEEP AND CIRCADIAN RHYTHMS, V2, P4, DOI 10.1016/j.nbscr.2016.08.002
   Jessen NA, 2015, NEUROCHEM RES, V40, P2583, DOI 10.1007/s11064-015-1581-6
   JOHNS MW, 1991, SLEEP, V14, P540, DOI 10.1093/sleep/14.6.540
   Kim Jong Hun, 2010, J PREV MED PUBLIC HEALTH, V43, P9, DOI 10.3961/jpmph.2010.43.1.9
   Kretzschmar U, 2016, J SLEEP RES, V25, P307, DOI 10.1111/jsr.12383
   Kumar S, 2002, MOVEMENT DISORD, V17, P775, DOI 10.1002/mds.10167
   LANE PW, 1982, BIOMETRICS, V38, P613, DOI 10.2307/2530043
   Lazarus M, 2012, TRENDS NEUROSCI, V35, P723, DOI 10.1016/j.tins.2012.07.001
   Lee JY, 2008, J GERIATR PSYCH NEUR, V21, P104, DOI 10.1177/0891988708316855
   Leng PH, 2003, SLEEP, V26, P878, DOI 10.1093/sleep/26.7.878
   Markesbery WR, 2009, J NEUROPATH EXP NEUR, V68, P816, DOI 10.1097/NEN.0b013e3181ac10a7
   MEHTA CR, 1995, STAT MED, V14, P2143, DOI 10.1002/sim.4780141908
   Mendelsohn AR, 2013, REJUV RES, V16, P518, DOI 10.1089/rej.2013.1530
   NELDER JA, 1972, J R STAT SOC SER A-G, V135, P370, DOI 10.2307/2344614
   Newman AB, 1997, J AM GERIATR SOC, V45, P1
   Tandberg E, 1999, MOVEMENT DISORD, V14, P922, DOI 10.1002/1531-8257(199911)14:6<922::AID-MDS1003>3.0.CO;2-7
   Trimmel K, 2018, WIEN KLIN WOCHENSCHR, V130, P349, DOI 10.1007/s00508-017-1308-6
   Wang XT, 2020, ANN CLIN TRANSL NEUR, V7, P2026, DOI 10.1002/acn3.51204
   Xie LL, 2013, SCIENCE, V342, P373, DOI 10.1126/science.1241224
   Yun CH, 2015, SLEEP MED, V16, P143, DOI 10.1016/j.sleep.2014.07.028
NR 33
TC 0
Z9 0
U1 0
U2 1
PU KOREAN NEUROLOGICAL ASSOC
PI SEOUL
PA 1111 DAEIL BLD, 43 INSA-DONG, JONGNO-GU, SEOUL, 110-741, SOUTH KOREA
SN 1738-6586
EI 2005-5013
J9 J CLIN NEUROL
JI J. Clin. Neurol.
PD JAN 15
PY 2022
VL 18
IS 1
BP 33
EP 40
DI 10.3988/jcn.2022.18.1.33
PG 8
WC Clinical Neurology
SC Neurosciences & Neurology
GA YE1TP
UT WOS:000740913000005
PM 35021274
DA 2024-02-06
ER

PT J
AU Jiang, C
   Wang, J
   Chen, T
   Li, XM
   Cui, ZQ
AF Jiang, Chao
   Wang, Jian
   Chen, Tong
   Li, Xuemei
   Cui, Zhiqiang
TI Short- and Long-Term Efficacy and Safety of Deep-Brain Stimulation in Parkinson's Disease Patients aged 75 Years and Older
SO BRAIN SCIENCES
LA English
DT Article
DE older patients; Parkinson's disease; deep brain stimulation; levodopa equivalent daily dose (LEDD)
ID subthalamic nucleus stimulation; medical therapy; outcm; mood; validation; depression; trial; index
AB Objective: The aim of this study was to investigate the efficacy and safety of deep-brain stimulation (DBS) in the treatment of patients with Parkinson's disease aged 75 years and older. Methods: From March 2013 to June 2021, 27 patients with Parkinson's disease (>= 75 years old) who underwent DBS surgery at the First Medical Center of the PLA General Hospital were selected. The Unified Parkinson's Disease Rating Scale Part 3 (UPDRS-III), 39-item Parkinson's Disease Questionnaire (PDQ-39), and Barthel Index for Activities of Daily Living (BI) scores were used to evaluate motor function and quality of life before surgery and during on and off periods of DBS at 1 year post operation and at the final follow-up. A series of non-motor scales were used to evaluate sleep, cognition, and mood, and the levodopa equivalent daily dose (LEDD) was also assessed. Adverse events related to surgery were noted. Results: The average follow-up time was 55.08 (21-108) months. Symptoms were significantly improved at 1 year post operation. The median UPDRS-III score decreased from 35 points (baseline) to 19 points (improvement of 45.7%) in the stimulation-on period at 1 year post operation (t = 19.230, p < 0.001) and to 32 points (improvement of 8.6%) at the final follow-up (t = 3.456, p = 0.002). In the stimulation-off period, the median score of UPDRS-III increased from 35 points to 39 points (deterioration of -11.4%) at 1 year post operation (Z = -4.030, p < 0.001) and 45 points (deterioration of -28.6%) at the final follow-up (Z = -4.207, p < 0.001). The PDQ-39 overall scores decreased from 88 points (baseline) to 55 points (improvement of 37.5%) in the stimulation-on period at 1 year post operation (t = 11.390, p < 0.001) and 81 points (improvement of 8.0%) at the final follow-up (t = 2.142, p = 0.044). In the stimulation-off period, the median PDQ-39 score increased from 88 points to 99 points (deterioration of -12.5%) at the final follow-up (Z = -2.801, p = 0.005). The ADL-Barthel Index score increased from 25 points (baseline) to 75 points (improvement of 66.7%) at 1 year post operation (Z = -4.205, p < 0.001) and to 35 points (improvement of 28.6%) at the final follow-up (Z = -4.034, p < 0.001). In the stimulation-off period, BI scores decreased from 25 points to 15 points (deterioration of -40%) at 1 year post operation (Z = -3.225, p = 0.01) and to 15 points (deterioration of -40%) at the final follow-up (Z = -3.959, p = 0.001). Sleep, cognition, and mood were slightly improved at 1 year post operation (p < 0.05), and LEDD was reduced from 650 mg (baseline) to 280 mg and 325 mg at 1 year post operation and the final follow-up, respectively (p < 0.05). One patient had a cortical hemorrhage in the puncture tract on day 2 after surgery, five patients had hallucinations in the acute stage after surgery, and one patient had an exposed left-brain electrode lead at 4 months post operation; there were no infections or death. Conclusion: DBS showed efficacy and safety in treating older patients (>= 75 years old) with Parkinson's disease. Motor function, quality of life, activities of daily living, LEDD, and sleep all showed long-term improvements with DBS; short-term improvements in emotional and cognitive function were also noted.
C1 [Jiang, Chao] Northeastern Univ, Inst Neurosci, Coll Life & Hlth Sci, Shenyang 110169, Peoples R China.
   [Wang, Jian; Cui, Zhiqiang] Chinese Peoples Liberat Army Gen Hosp, Med Ctr 1, Dept Neurosurg, Beijing 100853, Peoples R China.
   [Chen, Tong] Chinese Peoples Liberat Army Gen Hosp, Med Ctr 2, Dept Neurol, Beijing 100853, Peoples R China.
   [Chen, Tong] Chinese Peoples Liberat Army Gen Hosp, Natl Clin Res Ctr Geriatr Dis, Beijing 100853, Peoples R China.
   [Li, Xuemei] Peoples Liberat Army Gen Hosp, Med Clin Ctr 1, Cadre Med Dept, 28 Fuxing Rd, Beijing 100853, Peoples R China.
C3 Northeastern University - China; Chinese People's Liberation Army General Hospital; Chinese People's Liberation Army General Hospital; Chinese People's Liberation Army General Hospital; Chinese People's Liberation Army General Hospital
RP Cui, ZQ (corresponding author), Chinese Peoples Liberat Army Gen Hosp, Med Ctr 1, Dept Neurosurg, Beijing 100853, Peoples R China.
EM zhiqiangcui2008@hotmail.com
CR Afentou N, 2019, MOV DISORD CLIN PRAC, V6, P282, DOI 10.1002/mdc3.12755
   Anderson VC, 2005, ARCH NEUROL-CHICAGO, V62, P554, DOI 10.1001/archneur.62.4.554
   Antonini A, 2018, CURR MED RES OPIN, V34, P2063, DOI 10.1080/03007995.2018.1502165
   Artusi CA, 2020, J CLIN MED, V9, P0, DOI 10.3390/jcm9123931
   Azevedo P, 2021, MOV DISORD CLIN PRAC, V8, P500, DOI 10.1002/mdc3.13161
   BUYSSE DJ, 1989, PSYCHIAT RES, V28, P193, DOI 10.1016/0165-1781(89)90047-4
   Cabrera LY, 2018, NEUROLOGY, V91, P133, DOI 10.1212/WNL.0000000000005829
   Charles PD, 2002, NEUROLOGY, V59, P932, DOI 10.1212/WNL.59.6.932
   Chopra A, 2014, PSYCHOSOMATICS, V55, P478, DOI 10.1016/j.psym.2013.09.003
   Couto MI, 2014, ACTA MEDICA PORT, V27, P372, DOI 10.20344/amp.4928
   Cui ZQ, 2022, BRAIN SCI, V12, P0, DOI 10.3390/brainsci12070881
   Cui ZQ, 2019, ACTA NEUROCHIR, V161, P1545, DOI 10.1007/s00701-019-03929-x
   Cui ZQ, 2016, J NEUROSURG, V124, P62, DOI 10.3171/2015.1.JNS141534
   Dafsari HS, 2018, MOVEMENT DISORD, V33, P99, DOI 10.1002/mds.27222
   Defer GL, 1999, MOVEMENT DISORD, V14, P572, DOI 10.1002/1531-8257(199907)14:4<572::AID-MDS1005>3.0.CO;2-C
   DeLong MR, 2014, JAMA NEUROL, V71, P1290, DOI 10.1001/jamaneurol.2014.1272
   Derost PP, 2007, NEUROLOGY, V68, P1345, DOI 10.1212/01.wnl.0000260059.77107.c2
   Deuschl G, 2006, NEW ENGL J MED, V355, P896, DOI 10.1056/NEJMoa060281
   Deuschl G, 2013, PARKINSONISM RELAT D, V19, P56, DOI 10.1016/j.parkreldis.2012.07.004
   Deuschl Gunther, 2013, HANDB CLIN NEUROL, V116, P107, DOI 10.1016/B978-0-444-53497-2.00010-3
   Eto F, 1992, NIHON RONEN IGAKKAI ZASSHI, V29, P841
   Figueiras-Méndez R, 1999, J NEUROL NEUROSUR PS, V66, P549, DOI 10.1136/jnnp.66.4.549
   Follett KA, 2010, NEW ENGL J MED, V362, P2077, DOI 10.1056/NEJMoa0907083
   FOLSTEIN MF, 1975, J PSYCHIAT RES, V12, P189, DOI 10.1016/0022-3956(75)90026-6
   Goetz CG, 2003, MOVEMENT DISORD, V18, P738, DOI 10.1002/mds.10473
   Gruber D, 2019, J NEURAL TRANSM, V126, P309, DOI 10.1007/s00702-019-01972-7
   Jenkinson C, 1997, AGE AGEING, V26, P353, DOI 10.1093/ageing/26.5.353
   JOHNS MW, 1991, SLEEP, V14, P540, DOI 10.1093/sleep/14.6.540
   Lo Buono V, 2021, ACTA NEUROL BELG, V121, P837, DOI 10.1007/s13760-021-01684-4
   Mathkour M, 2017, WORLD NEUROSURG, V97, P247, DOI 10.1016/j.wneu.2016.06.001
   Mattson MP, 2018, CELL METAB, V27, P1176, DOI 10.1016/j.cmet.2018.05.011
   Matza LS, 2010, INT J METH PSYCH RES, V19, P223, DOI 10.1002/mpr.323
   Nasreddine ZS, 2005, J AM GERIATR SOC, V53, P695, DOI 10.1111/j.1532-5415.2005.53221.x
   Odekerken VJJ, 2015, NEUROLOGY, V84, P1355, DOI 10.1212/WNL.0000000000001419
   Odekerken VJJ, 2013, LANCET NEUROL, V12, P37, DOI 10.1016/S1474-4422(12)70264-8
   Okun MS, 2009, ANN NEUROL, V65, P586, DOI 10.1002/ana.21596
   Ory-Magne F, 2007, MOVEMENT DISORD, V22, P1457, DOI 10.1002/mds.21547
   Parent B, 2011, J NEUROSURG, V114, P927, DOI 10.3171/2010.10.JNS10756
   Parsons TD, 2006, LANCET NEUROL, V5, P578, DOI 10.1016/S1474-4422(06)70475-6
   Rughani A, 2018, NEUROSURGERY, V82, P753, DOI 10.1093/neuros/nyy037
   Russmann H, 2004, NEUROLOGY, V63, P1952, DOI 10.1212/01.WNL.0000144198.26309.D8
   Seritan AL, 2021, J NEUROPSYCH CLIN N, V33, P314, DOI 10.1176/appi.neuropsych.20080205
   Sharma VD, 2019, J NEUROL SCI, V399, P57, DOI 10.1016/j.jns.2019.02.019
   Smeding HMM, 2011, J NEUROL NEUROSUR PS, V82, P754, DOI 10.1136/jnnp.2007.140012
   Tomlinson CL, 2010, MOVEMENT DISORD, V25, P2649, DOI 10.1002/mds.23429
   Wakim AA, 2021, J NEUROSURG, V135, P1421, DOI 10.3171/2020.8.JNS201283
   Wang G, 2008, J NEUROL SCI, V271, P153, DOI 10.1016/j.jns.2008.04.008
   Weaver FM, 2009, JAMA-J AM MED ASSOC, V301, P63, DOI 10.1001/jama.2008.929
   Williams A, 2010, LANCET NEUROL, V9, P581, DOI 10.1016/S1474-4422(10)70093-4
   Zhang F, 2021, BMC NEUROL, V21, P0, DOI 10.1186/s12883-021-02148-1
   Zimmerman M, 2013, J AFFECT DISORDERS, V150, P384, DOI 10.1016/j.jad.2013.04.028
   Zuzuárregui JRP, 2020, J PARKINSON DIS, V10, P393, DOI 10.3233/JPD-191862
NR 52
TC 2
Z9 2
U1 1
U2 2
PU MDPI
PI BASEL
PA ST ALBAN-ANLAGE 66, CH-4052 BASEL, SWITZERLAND
SN 
EI 2076-3425
J9 BRAIN SCI
JI Brain Sci.
PD NOV 15
PY 2022
VL 12
IS 11
BP 
EP 
DI 10.3390/brainsci12111588
PG 13
WC Neurosciences
SC Neurosciences & Neurology
GA 6U5MT
UT WOS:000894411500001
PM 36421912
DA 2024-02-06
ER

PT J
AU Diaconu, S
   Falup-Pecurariu, C
AF Diaconu, Stefania
   Falup-Pecurariu, Cristian
TI Personalized Assessment of Insomnia and Sleep Quality in Patients with Parkinson's Disease
SO JOURNAL OF PERSONALIZED MEDICINE
LA English
DT Article
DE Parkinson's disease; insomnia; sleep quality; assessment; personalized medicine
ID restless legs syndrome; montreal cognitive assessment; nonmotor symptoms; daytime sleepiness; of-life; nocturnal hypokinesia; clinical-implications; behavior disorder; nighttime sleep; rating-scale
AB Sleep disturbances are more common in patients with Parkinson's disease (PD) than in the general population and are considered one of the most troublesome symptoms by these patients. Insomnia represents one of the most common sleep disturbances in PD, and it correlates significantly with poor quality of life. There are several known causes of insomnia in the general population, but the complex manifestations that might be associated with PD may also induce insomnia and impact the quality of sleep. The treatment of insomnia and the strategies needed to improve sleep quality may therefore represent a challenge for the neurologist. A personalized approach to the PD patient with insomnia may help the clinician to identify the factors and comorbidities that should also be considered in order to establish a better individualized therapeutic plan. This review will focus on the main characteristics and correlations of insomnia, the most common risk factors, and the main subjective and objective methods indicated for the assessment of insomnia and sleep quality in order to offer a concise guide containing the main steps needed to approach the PD patient with chronic insomnia in a personalized manner.
C1 [Diaconu, Stefania; Falup-Pecurariu, Cristian] Transilvania Univ, Fac Med, Dept Med & Surg Specialties, Brasov 500036, Romania.
   [Falup-Pecurariu, Cristian] Cty Emergency Clin Hosp, Dept Neurol, Brasov 500365, Romania.
C3 Transylvania University of Brasov
RP Falup-Pecurariu, C (corresponding author), Transilvania Univ, Fac Med, Dept Med & Surg Specialties, Brasov 500036, Romania.; Falup-Pecurariu, C (corresponding author), Cty Emergency Clin Hosp, Dept Neurol, Brasov 500365, Romania.
EM stefi_diaconu@yahoo.com; crisfp100@yahoo.co.uk
CR Abe K, 2005, J NEUROL SCI, V234, P73, DOI 10.1016/j.jns.2005.03.036
   Allen RP, 2014, SLEEP MED, V15, P860, DOI 10.1016/j.sleep.2014.03.025
   Arnaldi D, 2016, NEUROL SCI, V37, P283, DOI 10.1007/s10072-015-2409-5
   Backhaus J, 2002, J PSYCHOSOM RES, V53, P737, DOI 10.1016/S0022-3999(02)00330-6
   Barone P, 2009, MOVEMENT DISORD, V24, P1641, DOI 10.1002/mds.22643
   Bhidayasiri R, 2018, PARKINSONISM RELAT D, V50, P10, DOI 10.1016/j.parkreldis.2018.01.008
   Björnsdóttir E, 2012, J SLEEP RES, V21, P131, DOI 10.1111/j.1365-2869.2011.00972.x
   Bolitho SJ, 2013, PLOS ONE, V8, P0, DOI 10.1371/journal.pone.0081233
   Bollu Pradeep C, 2019, MO MED, V116, P68
   Bonakis A, 2020, SLEEP MED, V75, P106, DOI 10.1016/j.sleep.2020.06.003
   BUYSSE DJ, 1989, PSYCHIAT RES, V28, P193, DOI 10.1016/0165-1781(89)90047-4
   Cai GE, 2019, CHINESE MED J-PEKING, V132, P1788, DOI 10.1097/CM9.0000000000000329
   Chaudhuri KR, 2020, MOVEMENT DISORD, V35, P116, DOI 10.1002/mds.27862
   Chaudhuri KR, 2015, MOVEMENT DISORD, V30, P1623, DOI 10.1002/mds.26270
   Chaudhuri KR, 2013, PARKINSONISM RELAT D, V19, P660, DOI 10.1016/j.parkreldis.2013.02.018
   Chaudhuri KR, 2007, MOVEMENT DISORD, V22, P1901, DOI 10.1002/mds.21596
   Chaudhuri KR, 2006, MOVEMENT DISORD, V21, P916, DOI 10.1002/mds.20844
   Chaudhuri KR, 2002, J NEUROL NEUROSUR PS, V73, P629, DOI 10.1136/jnnp.73.6.629
   Chen LA, 2020, FRONT AGING NEUROSCI, V12, P0, DOI 10.3389/fnagi.2020.594701
   Chung S, 2013, J CLIN SLEEP MED, V9, P1131, DOI 10.5664/jcsm.3150
   Darien IL., 2014, INT CLASSIFICATION S, V0, P0
   Dhawan V, 2006, J NEUROL SCI, V248, P158, DOI 10.1016/j.jns.2006.05.004
   Diaconu S, 2021, EXP THER MED, V22, P0, DOI 10.3892/etm.2021.10244
   Doufas AG, 2017, MAYO CLIN PROC, V92, P72, DOI 10.1016/j.mayocp.2016.09.005
   Eisensehr I, 2001, J NEUROL SCI, V186, P7, DOI 10.1016/S0022-510X(01)00480-4
   Falup-Pecurariu C, 2021, EXP THER MED, V21, P0, DOI 10.3892/etm.2021.9703
   Falup-Pecurariu C, 2017, INT REV NEUROBIOL, V133, P719, DOI 10.1016/bs.im.2017.05.033
   Ferini-Strambi L, 2018, FRONT NEUROL, V9, P0, DOI 10.3389/fneur.2018.00551
   Fiorenzato E, 2016, J NEURAL TRANSM, V123, P1435, DOI 10.1007/s00702-016-1589-3
   Fu YT, 2018, PAIN PRACT, V18, P29, DOI 10.1111/papr.12578
   Gjerstad MD, 2007, J NEUROL NEUROSUR PS, V78, P476, DOI 10.1136/jnnp.2006.100370
   Goetz CG, 2008, MOVEMENT DISORD, V23, P2129, DOI 10.1002/mds.22340
   Hadoush H, 2018, MED SCI MONIT BASIC, V24, P198, DOI 10.12659/MSMBR.911411
   Happe S, 2005, J NEUROL, V252, P936, DOI 10.1007/s00415-005-0785-0
   Harvey AG, 2012, PSYCHOL BULL, V138, P77, DOI 10.1037/a0025730
   Högl B, 2010, MOVEMENT DISORD, V25, P2704, DOI 10.1002/mds.23190
   Hoops S, 2009, NEUROLOGY, V73, P1738, DOI 10.1212/WNL.0b013e3181c34b47
   Horváth K, 2014, J PARKINSON DIS, V4, P687, DOI 10.3233/JPD-140459
   Huang J, 2017, PARKINSONS DIS-US, V2017, P0, DOI 10.1155/2017/4267353
   Ibáñez V, 2018, SLEEP MED, V42, P90, DOI 10.1016/j.sleep.2017.08.026
   Ivan IF, 2021, EXP THER MED, V22, P0, DOI 10.3892/etm.2021.10517
   JOHNS MW, 1991, SLEEP, V14, P540, DOI 10.1093/sleep/14.6.540
   Johnson-Greene D, 2004, ARCH CLIN NEUROPSYCH, V19, P145, DOI 10.1016/j.acn.2003.07.003
   Kamble N, 2019, SLEEP MED, V62, P1, DOI 10.1016/j.sleep.2019.04.001
   Kay DB, 2018, BRAIN BEHAV, V8, P0, DOI 10.1002/brb3.967
   Klingelhoefer L, 2016, EUR J NEUROL, V23, P1275, DOI 10.1111/ene.13015
   Knudson M, 2020, FRONT NEUROL, V11, P0, DOI 10.3389/fneur.2020.570833
   Kotschet K, 2014, PARKINSONISM RELAT D, V20, P578, DOI 10.1016/j.parkreldis.2014.02.011
   Krell Suzanne B, 2005, SLEEP BREATH, V9, P104, DOI 10.1007/s11325-005-0026-x
   Kurtis MM, 2018, FRONT NEUROL, V9, P0, DOI 10.3389/fneur.2018.00369
   Littner M, 2003, SLEEP, V26, P754, DOI 10.1093/sleep/26.6.754
   Mao CJ, 2018, PARKINSONISM RELAT D, V48, P68, DOI 10.1016/j.parkreldis.2017.12.022
   Mao ZJ, 2017, J HUAZHONG U SCI-MED, V37, P100, DOI 10.1007/s11596-017-1701-4
   Margis R, 2009, PARKINSONISM RELAT D, V15, P495, DOI 10.1016/j.parkreldis.2008.12.008
   Marino M, 2013, SLEEP, V36, P1747, DOI 10.5665/sleep.3142
   Marinus J, 2003, SLEEP, V26, P1049, DOI 10.1093/sleep/26.8.1049
   Martin JL, 2011, CHEST, V139, P1514, DOI 10.1378/chest.10-1872
   Martínez-Martín P, 2004, MOVEMENT DISORD, V19, P1226, DOI 10.1002/mds.20144
   Martinez-Martin P, 2008, MOVEMENT DISORD, V23, P1681, DOI 10.1002/mds.22110
   Martinez-Martin P, 2019, MOV DISORD CLIN PRAC, V6, P294, DOI 10.1002/mdc3.12749
   Martinez-Martin P, 2019, MOV DISORD CLIN PRAC, V6, P57, DOI 10.1002/mdc3.12694
   Mccall C, 2012, J SLEEP RES, V21, P122, DOI 10.1111/j.1365-2869.2011.00917.x
   McGregor S, 2018, NPJ PARKINSON DIS, V4, P0, DOI 10.1038/s41531-017-0038-9
   Medeiros CAM, 2007, J NEUROL, V254, P459, DOI 10.1007/s00415-006-0390-x
   Nasreddine ZS, 2005, J AM GERIATR SOC, V53, P695, DOI 10.1111/j.1532-5415.2005.53221.x
   Norlinah MI, 2009, PARKINSONISM RELAT D, V15, P670, DOI 10.1016/j.parkreldis.2009.02.012
   Pagonabarraga J, 2008, MOVEMENT DISORD, V23, P998, DOI 10.1002/mds.22007
   Patel N, 2018, CLIN NEUROPHARMACOL, V41, P210, DOI 10.1097/WNF.0000000000000307
   Paus S, 2003, MOVEMENT DISORD, V18, P659, DOI 10.1002/mds.10417
   Peeraully T, 2012, MOVEMENT DISORD, V27, P1729, DOI 10.1002/mds.25197
   Pierantozzi M, 2016, SLEEP MED, V21, P140, DOI 10.1016/j.sleep.2016.01.016
   Radziunas A, 2018, BMC NEUROL, V18, P0, DOI 10.1186/s12883-018-1092-6
   Rana AQ, 2018, NEUROL RES, V40, P696, DOI 10.1080/01616412.2018.1462880
   Rana AQ, 2016, J NEUROL SCI, V369, P212, DOI 10.1016/j.jns.2016.07.064
   Santos-Garcia D., 2021, J PERS MED, V11, P626, DOI 10.3390/jpm11070626
   Selvaraj VK, 2016, J CLIN DIAGN RES, V10, POC9, DOI 10.7860/JCDR/2016/16446.7208
   Shafazand S, 2017, ANN AM THORAC SOC, V14, P412, DOI 10.1513/AnnalsATS.201608-625OC
   Shen Y, 2018, CHINESE MED J-PEKING, V131, P974, DOI 10.4103/0366-6999.229889
   Sobreira-Neto MA, 2019, ARQ NEURO-PSIQUIAT, V77, P609, DOI 10.1590/0004-282X20190098
   Sobreira-Neto MA, 2020, J GERIATR PSYCH NEUR, V33, P22, DOI 10.1177/0891988719856687
   Sobreira-Neto MA, 2017, EUR NEUROL, V78, P330, DOI 10.1159/000481939
   St Louis EK, 2017, MAYO CLIN PROC, V92, P1723, DOI 10.1016/j.mayocp.2017.09.007
   Stavitsky K, 2010, PARKINSONISM RELAT D, V16, P280, DOI 10.1016/j.parkreldis.2010.02.001
   Sundgren M, 2021, J PERS MED, V11, P0, DOI 10.3390/jpm11060519
   Suzuki K, 2015, ACTA NEUROL SCAND, V131, P426, DOI 10.1111/ane.12347
   Suzuki K, 2017, J NEUROL NEUROSUR PS, V88, P953, DOI 10.1136/jnnp-2017-316136
   Tholfsen LK, 2017, NEUROLOGY, V88, P352, DOI 10.1212/WNL.0000000000003540
   Titova N, 2017, MOVEMENT DISORD, V32, P1147, DOI 10.1002/mds.27027
   Titova N, 2017, INT REV NEUROBIOL, V134, P1257, DOI 10.1016/bs.irn.2017.05.015
   Trenkwalder C, 2011, MOVEMENT DISORD, V26, P644, DOI 10.1002/mds.23476
   Vaughan CP, 2018, SLEEP MED CLIN, V13, P107, DOI 10.1016/j.jsmc.2017.09.010
   Vaughan CP, 2013, NEUROUROL URODYNAM, V32, P1080, DOI 10.1002/nau.22365
   Videnovic A, 2017, JAMA NEUROL, V74, P411, DOI 10.1001/jamaneurol.2016.5192
   Wade R, 2020, INT PSYCHOGERIATR, V32, P827, DOI 10.1017/S1041610219001212
   Walters AS, 2003, SLEEP MED, V4, P121, DOI 10.1016/S1389-9457(02)00258-7
   Williams JM, 2020, BEHAV SLEEP MED, V18, P91, DOI 10.1080/15402002.2018.1545653
   Withrow D, 2019, J SLEEP RES, V28, P0, DOI 10.1111/jsr.12854
   Xue F, 2018, J CLIN NEUROSCI, V54, P96, DOI 10.1016/j.jocn.2018.06.016
   Ylikoski A, 2015, NEUROL SCI, V36, P2003, DOI 10.1007/s10072-015-2288-9
   Yong MH, 2011, PLOS ONE, V6, P0, DOI 10.1371/journal.pone.0022511
   Zhang J H, 2016, ZHONGHUA YI XUE ZA ZHI, V96, P3294, DOI 10.3760/cma.j.issn.0376-2491.2016.41.004
   Zhang X, 2019, BRAIN BEHAV, V9, P0, DOI 10.1002/brb3.1220
   Zhu K, 2016, PARKINSONISM RELAT D, V33, P51, DOI 10.1016/j.parkreldis.2016.09.010
NR 103
TC 4
Z9 4
U1 1
U2 8
PU MDPI
PI BASEL
PA ST ALBAN-ANLAGE 66, CH-4052 BASEL, SWITZERLAND
SN 
EI 2075-4426
J9 J PERS MED
JI J. Pers. Med.
PD FEB 15
PY 2022
VL 12
IS 2
BP 
EP 
DI 10.3390/jpm12020322
PG 16
WC Health Care Sciences & Services; Medicine, General & Internal
SC Health Care Sciences & Services; General & Internal Medicine
GA ZL9HP
UT WOS:000763980600001
PM 35207811
DA 2024-02-06
ER

PT J
AU Janzen, A
   Kogan, RV
   Meles, SK
   Sittig, E
   Renken, RJ
   Geibl, FF
   Booij, J
   Stormezand, G
   Luster, M
   Mayer, G
   Leenders, KL
   Oertel, WH
AF Janzen, Annette
   Kogan, Rosalie, V
   Meles, Sanne K.
   Sittig, Elisabeth
   Renken, Remco J.
   Geibl, Fanni F.
   Booij, Jan
   Stormezand, Gilles
   Luster, Markus
   Mayer, Geert
   Leenders, Klaus L.
   Oertel, Wolfgang H.
TI Rapid Eye Movement Sleep Behavior Disorder: Abnormal Cardiac Image and Progressive Abnormal Metabolic Brain Pattern
SO MOVEMENT DISORDERS
LA English
DT Article
DE isolated rapid eye movement sleep behavior disorder; [I-123]MIBG scintigraphy; [F-18]FDG-PET-derived Parkinson's disease-related pattern; hyposmia; prodromal progression biomarker
ID myocardial scintigraphy; olfactory dysfunction; parkinsons-disease; dementia; synucleinopathy; biomarkers; spect; tool
AB Background: Isolated rapid eye movement sleep behavior disorder (iRBD) is prodromal for alpha-synucleinopathies. Objective: The aim of this study was to determine whether pathological cardiac [I-123]meta-iodobenzylguanidine scintigraphy ([I-123]MIBG) is associated with progression of [F-18]fluorodeoxyglucose-positron emission tomography-based Parkinson's disease (PD)-related brain pattern (PDRP) expression in iRBD. Methods: Seventeen subjects with iRBD underwent [F-18]fluorodeoxyglucose-positron emission tomography brain imaging twice similar to 3.6 years apart. In addition, [I-123]MIBG and [I-123]N-omega-fluoropropyl-2 beta-carbomethoxy-3 beta-(4-iodophenyl)nortropane single-photon emission computed tomography ([I-123]FP-CIT-SPECT) at baseline were performed. Olfactory, cognitive, and motor functions were tested annually. Results: Twelve of 17 subjects had pathological [I-123]MIBG. At baseline, 6 of 12 of these expressed the PDRP (suprathreshold PDRP z score). At follow-up, 12 of 17 subjects had suprathreshold PDRP z scores, associated with pathological [I-123]MIBG in 92% and with pathological [I-123]FP-CIT-SPECT in 75%. Subjects with pathological [I-123]MIBG had higher PDRP z score change per year (P = 0.027). Three subjects phenoconverted to PD; all had pathological [I-123]MIBG and [I-123]FP-CIT-SPECT, suprathreshold baseline PDRP z scores, and hyposmia. Conclusions: Pathological [I-123]MIBG was associated with progressive and suprathreshold PDRP z scores at follow-up. Abnormal [I-123]MIBG likely identifies iRBD as prodromal PD earlier than pathological [I-123]FP-CIT-SPECT. (C) 2021 The Authors. Movement Disorders published by Wiley Periodicals LLC on behalf of International Parkinson and Movement Disorder Society
C1 [Janzen, Annette; Sittig, Elisabeth; Geibl, Fanni F.; Mayer, Geert; Oertel, Wolfgang H.] Philipps Univ Marburg, Dept Neurol, Marburg, Germany.
   [Kogan, Rosalie, V; Stormezand, Gilles; Leenders, Klaus L.] Univ Groningen, Univ Med Ctr Groningen, Dept Nucl Med & Mol Imaging, Groningen, Netherlands.
   [Meles, Sanne K.; Leenders, Klaus L.] Univ Groningen, Univ Med Ctr Groningen, Dept Neurol, Groningen, Netherlands.
   [Renken, Remco J.] Univ Groningen, Dept Biomed Sci Cells & Syst, Cognit Neurosci Ctr, Groningen, Netherlands.
   [Booij, Jan] Amsterdam UMC, Acad Med Ctr Amsterdam, Dept Radiol & Nucl Med, Amsterdam, Netherlands.
   [Luster, Markus] Philipps Univ Marburg, Dept Nucl Med, Marburg, Germany.
   [Oertel, Wolfgang H.] Helmholtz Ctr Hlth & Environm, Inst Neurogen, Munich, Germany.
C3 Philipps University Marburg; University of Groningen; University of Groningen; University of Groningen; University of Amsterdam; Academic Medical Center Amsterdam; Philipps University Marburg
RP Janzen, A (corresponding author), Philipps Univ Marburg UMR, Dept Neurol, Baldingerstr, D-35043 Marburg, Germany.
EM janzena@med.uni-marburg.de
FU Dutch "Stichting ParkinsonFonds"; German "ParkinsonFonds Deutschland"; Projekt DEAL
CR Arnaldi D, 2021, BRAIN, V144, P278, DOI 10.1093/brain/awaa365
   Braak H, 2003, NEUROBIOL AGING, V24, P197, DOI 10.1016/S0197-4580(02)00065-9
   Chahine LM, 2021, ANN CLIN TRANSL NEUR, V8, P201, DOI 10.1002/acn3.51269
   Eidelberg D, 2009, TRENDS NEUROSCI, V32, P548, DOI 10.1016/j.tins.2009.06.003
   Gagnon JF, 2010, MOVEMENT DISORD, V25, P936, DOI 10.1002/mds.23079
   Goetz CG, 2003, MOVEMENT DISORD, V18, P738, DOI 10.1002/mds.10473
   Holtbernd F, 2014, NEUROLOGY, V82, P620, DOI 10.1212/WNL.0000000000000130
   Horsager J, 2020, BRAIN, V143, P3077, DOI 10.1093/brain/awaa238
   Iijima M, 2010, MOVEMENT DISORD, V25, P1143, DOI 10.1002/mds.23001
   Iranzo A, 2017, ANN NEUROL, V82, P419, DOI 10.1002/ana.25026
   Iranzo A, 2014, PLOS ONE, V9, P0, DOI 10.1371/journal.pone.0089741
   Iranzo A, 2011, LANCET NEUROL, V10, P797, DOI 10.1016/S1474-4422(11)70152-1
   Kashihara K, 2010, PARKINSONISM RELAT D, V16, P252, DOI 10.1016/j.parkreldis.2009.12.010
   Knudsen K, 2018, LANCET NEUROL, V17, P618, DOI 10.1016/S1474-4422(18)30162-5
   Kogan RV, 2021, MOVEMENT DISORD, V36, P230, DOI 10.1002/mds.28260
   Mahlknecht P, 2016, MOVEMENT DISORD, V31, P1408, DOI 10.1002/mds.26637
   McKeith IG, 2020, NEUROLOGY, V94, P743, DOI 10.1212/WNL.0000000000009323
   Meles SK, 2020, EUR J NUCL MED MOL I, V47, P437, DOI 10.1007/s00259-019-04570-7
   Meles SK, 2018, J NUCL MED, V59, P1437, DOI 10.2967/jnumed.117.202242
   Meles SK, 2017, MOVEMENT DISORD, V32, P1482, DOI 10.1002/mds.27094
   Miyamoto T, 2011, EUR J NEUROL, V18, P1275, DOI 10.1111/j.1468-1331.2011.03392.x
   Miyamoto T, 2008, SLEEP, V31, P717, DOI 10.1093/sleep/31.5.717
   Miyamoto T, 2010, SLEEP MED, V11, P458, DOI 10.1016/j.sleep.2009.09.013
   Mizutani Y, 2014, PARKINSONISM RELAT D, V20, P520, DOI 10.1016/j.parkreldis.2014.02.010
   Nihashi T, 2020, EUR J NUCL MED MOL I, V47, P1984, DOI 10.1007/s00259-019-04480-8
   Orimo S, 2012, PARKINSONISM RELAT D, V18, P494, DOI 10.1016/j.parkreldis.2012.01.009
   Postuma RB, 2019, BRAIN, V142, P744, DOI 10.1093/brain/awz030
   Sakakibara R, 2019, MOV DISORD CLIN PRAC, V6, P46, DOI 10.1002/mdc3.12697
   Schenck CH, 2013, SLEEP MED, V14, P744, DOI 10.1016/j.sleep.2012.10.009
   Schindlbeck KA, 2018, LANCET NEUROL, V17, P629, DOI 10.1016/S1474-4422(18)30169-8
   Spetsieris P, 2013, JOVE-J VIS EXP, V0, P0, DOI DOI 10.3791/50319
   Stiasny-Kolster K, 2005, BRAIN, V128, P126, DOI 10.1093/brain/awh322
   Teune LK, 2013, MOVEMENT DISORD, V28, P547, DOI 10.1002/mds.25361
   van der Zande JJ, 2016, EUR J NUCL MED MOL I, V43, P1060, DOI 10.1007/s00259-016-3312-x
NR 34
TC 7
Z9 7
U1 1
U2 7
PU WILEY
PI HOBOKEN
PA 111 RIVER ST, HOBOKEN 07030-5774, NJ USA
SN 0885-3185
EI 1531-8257
J9 MOVEMENT DISORD
JI Mov. Disord.
PD MAR 15
PY 2022
VL 37
IS 3
BP 624
EP 629
DI 10.1002/mds.28859
EA NOV 2021
PG 6
WC Clinical Neurology
SC Neurosciences & Neurology
GA ZY3HX
UT WOS:000720324100001
PM 34796976
DA 2024-02-05
ER

PT J
AU Goel, A
   Narayan, SK
   Sugumaran, R
AF Goel, Atul
   Narayan, Sunil K.
   Sugumaran, Ramkumar
TI A telephonic survey of health-related quality of life of outpatient department dropout Parkinson's disease patients during the COVID-19 pandemic
SO ACTA NEUROLOGICA BELGICA
LA English
DT Article
DE Parkinson's disease; Movement disorders; Quality of life; Telephonic survey; COVID-19
AB Introduction COVID-19 pandemic has severely jeopardized world health care. The most affected population is of elderly and patients with chronic diseases. The current study aims to investigate the health-related quality of life of Parkinson's disease outpatient dropout patients. Methods In this cross-sectional telephonic observational study, we investigated the demographic features and quality of life of Idiopathic PD patients (cases) attending neurology clinics during the pre-COVID-19 pandemic for at least 6 months and dropped out after that. We then compared them with their matched controls, who started visiting clinics once the OPD began functioning again. We used the European quality of life (EQ-5Q-5D) scale to assess health-related quality of life (HRQOL). Results We recruited 31 PD patients and their 42 matched controls. 90.3% of cases reported worsening PD symptoms, and 83.8% were unable to visit a doctor despite the need. The slowness of activities, increase in tremors, and sleep disturbances were the common complaints. 26% of the patients had difficulty procuring the medicines. EQ-5D-5L and Visual analog scale scores were significantly lower in cases versus controls with between mean group difference of - 0.2837 (p < 0.001, 95% CI - 0.4269 to - 0.1377) and - 21.985 (p < 0.001, 95% CI - 31.8 to - 12.1), respectively, depicting the poor quality of life of cases. Conclusion There is a significant worsening of disease status and HRQOL of PD patients not attending OPD, which needs urgent interventions. There is an unmet need to actively track these patients and address their issues to provide holistic health care.
C1 [Goel, Atul; Narayan, Sunil K.; Sugumaran, Ramkumar] Jawaharlal Inst Postgrad Med Educ & Res, Dept Neurol, Dhanvantri Nagar 605006, Puducherry, India.
C3 Jawaharlal Institute of Postgraduate Medical Education & Research
RP Sugumaran, R (corresponding author), Jawaharlal Inst Postgrad Med Educ & Res, Dept Neurol, Dhanvantri Nagar 605006, Puducherry, India.
EM ramkumar.sugumaran@gmail.com
CR Abu Ahmad F, 2021, CLIN PARKINSON RELAT, V5, P0, DOI 10.1016/j.prdoa.2021.100107
   Adil MT, 2021, POSTGRAD MED J, V97, P110, DOI 10.1136/postgradmedj-2020-138386
   Brooks SK, 2021, PUBLIC HEALTH, V199, P77, DOI 10.1016/j.puhe.2021.08.014
   Brown EG, 2020, J PARKINSON DIS, V10, P1365, DOI 10.3233/JPD-202249
   Cheong JLY, 2020, MOVEMENT DISORD, V35, P2129, DOI 10.1002/mds.28293
   Cilia R, 2020, MOVEMENT DISORD, V35, P1287, DOI 10.1002/mds.28170
   Papa SM., 2020, J MOV DISORD SOC, V35, P0
   Pavel A, 2020, LANCET NEUROL, V19, P719, DOI 10.1016/S1474-4422(20)30269-6
   Tsang HF, 2021, EXPERT REV ANTI-INFE, V19, P877, DOI 10.1080/14787210.2021.1863146
   van der Heide A, 2020, J PARKINSON DIS, V10, P1355, DOI 10.3233/JPD-202251
NR 10
TC 1
Z9 1
U1 0
U2 3
PU SPRINGER HEIDELBERG
PI HEIDELBERG
PA TIERGARTENSTRASSE 17, D-69121 HEIDELBERG, GERMANY
SN 0300-9009
EI 2240-2993
J9 ACTA NEUROL BELG
JI Acta Neurol. Belg.
PD APR 15
PY 2022
VL 122
IS 2
BP 519
EP 523
DI 10.1007/s13760-022-01891-7
EA FEB 2022
PG 5
WC Clinical Neurology; Neurosciences
SC Neurosciences & Neurology
GA 0I5UI
UT WOS:000757135800001
PM 35175569
DA 2024-02-06
ER

PT J
AU Mauro, J
   Diaz, M
   Córdova, T
   Villanueva, K
   Cáceres, T
   Bassi, A
   Fritsch, R
   Repetto, GM
   Ocampo-Garcés, A
AF Mauro, Jorge
   Diaz, Mario
   Cordova, Teresa
   Villanueva, Katiuska
   Caceres, Tania
   Bassi, Alejandro
   Fritsch, Rosemarie
   Repetto, Gabriela M.
   Ocampo-Garces, Adrian
TI Analysis of REM sleep without atonia in 22q11.2 deletion syndrome determined by domiciliary polysomnography: a cross sectional study
SO SLEEP
LA English
DT Article
DE 22q; 11; 2 deletion syndrome; early-onset Parkinson's disease; prodromal Parkinson's disease; SINBAR; REM sleep behavior disorder; REM sleep without atonia; domiciliary polysomnography
ID eye-movement sleep; behavior disorder; clinical-features; neurodegeneration; questionnaire; association; diagnosis; disease; update; adults
AB Study Objectives Our aim is to evaluate the presence of REM sleep without atonia (RWA), the objective hallmark of REM sleep Behaviour Disorder (RBD), as prodromal marker of Parkinson's disease (PD), in an adult cohort of 22q11.2 deletion syndrome (22qDS). Methods Sleep quality was assessed by means of Pittsburgh quality scale index (PSQI), and RBD symptoms by means of RBD questionnaire-Hong-Kong (RBDQ-HK). Attended domiciliary video-Polysomnography (v-PSG) were performed in 26 adults (18-51 years, 14 females) 22qDS patients. Electromyogram during REM sleep was analyzed by means of SINBAR procedure at 3-second time resolution (miniepochs). Results An overall poor sleep quality was observed in the cohort and high RBDQ-HK score in 7 of the 26 patients, two additional patients with positive dream enactment reported by close relatives had low score of RBDQ-HK. Nevertheless, SINBAR RWA scores were lower than cut-off threshold for RWA (mean 5.5%, range 0-12.2%). TST and the percentage of light sleep (N1) were increased, with preserved proportions of N2 and N3. Participants reported poor quality of sleep (mean PSQI > 5), with prolonged sleep latency in the v-PSG. No subjects exhibit evident dream enactment episodes during recording sessions. Conclusions RWA was absent in the studied cohort of 22qDS adult volunteers according to validated polysomnographic criteria. High RBDQ-HK scores do not correlate with v-PSG results among 22qDS individuals.
C1 [Mauro, Jorge; Cordova, Teresa; Villanueva, Katiuska; Caceres, Tania; Bassi, Alejandro; Ocampo-Garces, Adrian] Univ Chile, Fac Med, Programa Fisiol & Biofis, Lab Sueno & Cronobiol,Inst Ciencias Biomed, Av Independencia 1027, Santiago, Chile.
   [Diaz, Mario] Univ Santiago Chile, Fac Med, Dept Neurol, Santiago, Chile.
   [Fritsch, Rosemarie] Univ Chile, Hosp Clin Univ Chile, Dept Psiquiatria, Santiago, Chile.
   [Repetto, Gabriela M.] Univ Desarrollo, Fac Med, Ctr Genet & Genom, Clin Alemana,Inst Ciencia & Innovac Med, Santiago, Chile.
C3 Universidad de Chile; Universidad de Santiago de Chile; Universidad de Chile; Universidad del Desarrollo; Clinica Alemana
RP Ocampo-Garcés, A (corresponding author), Univ Chile, Fac Med, Programa Fisiol & Biofis, Lab Sueno & Cronobiol,Inst Ciencias Biomed, Av Independencia 1027, Santiago, Chile.; Repetto, GM (corresponding author), Univ Desarrollo, Ctr Genet & Genom, Fac Med, Clin Alemana, Av Condes 12496, Santiago, Chile.
EM grepetto@udd.cl; aocampo@med.uchile.cl
FU Fondecyt-Chile (Agencia Nacional de Investigacion y Desarrollo) [1171014]; Guillermo Puelma Foundation (Universidad de Chile)
CR Berry RB., 2012, THE AASM MANUAL FOR THE SCORING OF SLEEP AND ASSOCIATED EVENTS: RULES, V0, P0
   Boeve BF, 2011, SLEEP MED, V12, P445, DOI 10.1016/j.sleep.2010.12.009
   Boot E, 2018, NEUROLOGY, V90, PE2059, DOI 10.1212/WNL.0000000000005660
   Borghammer P, 2019, J PARKINSON DIS, V9, PS281, DOI 10.3233/JPD-191721
   Boulos MI, 2019, LANCET RESP MED, V7, P533, DOI 10.1016/S2213-2600(19)30057-8
   Braak H, 2003, NEUROBIOL AGING, V24, P197, DOI 10.1016/S0197-4580(02)00065-9
   Buckley E, 2017, NEUROREPORT, V28, P677, DOI 10.1097/WNR.0000000000000815
   Butcher NJ, 2017, BRAIN, V140, P1371, DOI 10.1093/brain/awx053
   Butcher NJ, 2013, JAMA NEUROL, V70, P1359, DOI 10.1001/jamaneurol.2013.3646
   BUYSSE DJ, 1989, PSYCHIAT RES, V28, P193, DOI 10.1016/0165-1781(89)90047-4
   Cesari M, 2022, SLEEP, V45, P0, DOI 10.1093/sleep/zsab257
   Davies RW, 2020, NAT MED, V26, P0, DOI 10.1038/s41591-020-1103-1
   Eaton CB, 2019, EPILEPSIA, V60, P818, DOI 10.1111/epi.14722
   Frauscher B, 2007, MOVEMENT DISORD, V22, P1464, DOI 10.1002/mds.21561
   Frauscher B, 2014, SLEEP, V37, P763, DOI 10.5665/sleep.3586
   Frauscher B, 2012, SLEEP, V35, P835, DOI 10.5665/sleep.1886
   Gokhale A, 2019, J NEUROSCI, V39, P3561, DOI 10.1523/JNEUROSCI.1983-18.2019
   Gudbrandsen M, 2020, MOL AUTISM, V11, P0, DOI 10.1186/s13229-020-00356-z
   Halsband C, 2018, MOV DISORD CLIN PRAC, V5, P171, DOI 10.1002/mdc3.12591
   Högl B, 2018, NAT REV NEUROL, V14, P40, DOI 10.1038/nrneurol.2017.157
   Högl B, 2017, SOMNOLOGIE, V21, PS1, DOI 10.1007/s11818-016-0048-6
   Iranzo A, 2005, SLEEP, V28, P203, DOI 10.1093/sleep/28.2.203
   Kennedy WP, 2014, INT J PEDIATR OTORHI, V78, P1360, DOI 10.1016/j.ijporl.2014.05.031
   Le Bon O, 2001, J PSYCHIATR RES, V35, P165, DOI 10.1016/S0022-3956(01)00019-X
   McDonald-McGinn DM, 2015, NAT REV DIS PRIMERS, V1, P0, DOI 10.1038/nrdp.2015.71
   Mok KY, 2016, LANCET NEUROL, V15, P585, DOI 10.1016/S1474-4422(16)00071-5
   Postuma RB, 2019, BRAIN, V142, P744, DOI 10.1093/brain/awz030
   Repetto GM, 2009, CLIN GENET, V76, P465, DOI 10.1111/j.1399-0004.2009.01234.x
   Schenck CH, 2013, SLEEP MED, V14, P744, DOI 10.1016/j.sleep.2012.10.009
   Shen SS, 2014, SLEEP MED, V15, P952, DOI 10.1016/j.sleep.2014.03.020
   Stefani A, 2017, MOV DISORD CLIN PRAC, V4, P403, DOI 10.1002/mdc3.12448
   Sumitomo A, 2018, SCI ADV, V4, P0, DOI 10.1126/sciadv.aar6637
   Videnovic A, 2020, J NEUROL NEUROSUR PS, V91, P740, DOI 10.1136/jnnp-2020-322875
   Yirmiya ET, 2020, AM J MED GENET A, V182, P461, DOI 10.1002/ajmg.a.61424
   Zhang B, 2013, PROG NEURO-PSYCHOPH, V47, P85, DOI 10.1016/j.pnpbp.2013.08.010
NR 35
TC 4
Z9 4
U1 1
U2 3
PU OXFORD UNIV PRESS INC
PI CARY
PA JOURNALS DEPT, 2001 EVANS RD, CARY, NC 27513 USA
SN 0161-8105
EI 1550-9109
J9 SLEEP
JI Sleep
PD FEB 14
PY 2022
VL 45
IS 2
BP 
EP 
DI 10.1093/sleep/zsab300
EA JAN 2022
PG 6
WC Clinical Neurology; Neurosciences
SC Neurosciences & Neurology
GA ZA8WH
UT WOS:000756437000019
PM 34962269
DA 2024-02-06
ER

PT J
AU Orso, B
   Fama, F
   Giorgetti, L
   Mattioli, P
   Donniaquio, A
   Girtler, N
   Brugnolo, A
   Massa, F
   Peira, E
   Pardini, M
   Morbelli, S
   Nobili, F
   Arnaldi, D
AF Orso, Beatrice
   Fama, Francesco
   Giorgetti, Laura
   Mattioli, Pietro
   Donniaquio, Andrea
   Girtler, Nicola
   Brugnolo, Andrea
   Massa, Federico
   Peira, Enrico
   Pardini, Matteo
   Morbelli, Silvia
   Nobili, Flavio
   Arnaldi, Dario
TI Polysomnographic correlates of sleep disturbances in de novo, drug naive Parkinson's Disease
SO NEUROLOGICAL SCIENCES
LA English
DT Article
DE Parkinson's Disease; Sleep disturbances; Sleep disorders; Polysomnography
ID rem-sleep
AB Background Sleep disturbances are common non-motor symptoms of Parkinson's Disease (PD). Methods The aim of this study was to investigate the polysomnographic correlates of sleep changes, as investigated by the Parkinson's Disease Sleep Scale-2 (PDSS-2), in a cohort of sixty-two consecutive de novo, drug naive PD patients (71.40 +/- 7.84 y/o). Results PDSS-2 total score showed a direct correlation with stage shifts (p = 0.008). Fragmented sleep showed an inverse correlation with sleep efficiency (p = 0.012). Insomnia symptoms showed an inverse correlation with wake after sleep onset (p = 0.005) and direct correlation with periodic leg movements (p = 0.006) and stage shift indices (p = 0.003). Motor Symptoms showed a direct correlation with Apnoea-Hypopnoea (AHI; p = 0.02) and awakenings indices (p = 0.003). Dream distressing showed a direct correlation with REM without atonia (RWA, p = 0.042) and an inverse correlation with AHI (p = 0.012). Sleep quality showed an inverse correlation with RWA (p = 0.008). Conclusion PDSS-2 features are significantly correlated with polysomnography objective findings, thus further supporting its reliability to investigate sleep disturbances in PD patients.
C1 [Orso, Beatrice; Giorgetti, Laura; Mattioli, Pietro; Donniaquio, Andrea; Girtler, Nicola; Brugnolo, Andrea; Massa, Federico; Peira, Enrico; Pardini, Matteo; Nobili, Flavio; Arnaldi, Dario] Univ Genoa, Dept Neurosci Rehabil Ophthalmol Genet Maternal &, Genoa, Italy.
   [Fama, Francesco; Giorgetti, Laura; Girtler, Nicola; Brugnolo, Andrea; Pardini, Matteo; Morbelli, Silvia; Nobili, Flavio; Arnaldi, Dario] IRCCS Osped Policlin San Martino, Genoa, Italy.
   [Morbelli, Silvia] Univ Genoa, Dept Hlth Sci DISSAL, Genoa, Italy.
   [Peira, Enrico] Natl Inst Nucl Phys INFN, Genoa Sect, Via Dodecaneso 33, I-16146 Genoa, Italy.
C3 University of Genoa; University of Genoa; Istituto Nazionale di Fisica Nucleare (INFN); Gran Sasso Science Institute (GSSI)
RP Arnaldi, D (corresponding author), Univ Genoa, Dept Neurosci Rehabil Ophthalmol Genet Maternal &, Genoa, Italy.; Arnaldi, D (corresponding author), IRCCS Osped Policlin San Martino, Genoa, Italy.
EM dario.arnaldi@gmail.com
FU Universita degli Studi di Genova within the CRUI-CARE Agreement; Italian Ministry of Health
CR American Academy of Sleep Medicine (AASM), 2014, INT CLASS SLEEP DIS, V0, P0
   Arnaldi D, 2021, BRAIN, V144, P278, DOI 10.1093/brain/awaa365
   Arnaldi D, 2016, PARKINSONISM RELAT D, V29, P47, DOI 10.1016/j.parkreldis.2016.05.031
   Bugalho P, 2021, SLEEP MED, V77, P205, DOI 10.1016/j.sleep.2020.06.020
   Diederich NJ, 2005, MOVEMENT DISORD, V20, P1413, DOI 10.1002/mds.20624
   Frauscher B, 2012, SLEEP, V35, P835, DOI 10.5665/sleep.1886
   Garcia-Borreguero D, 2003, SLEEP MED REV, V7, P115, DOI 10.1053/smrv.2002.0229
   Iber C., 2007, THE AASM-MANUAL FOR THE SCORING OF SLEEP AND ASSOCIATED EVENTS: RULES, V0, P0
   Joy SP, 2014, ANN INDIAN ACAD NEUR, V17, P287, DOI 10.4103/0972-2327.138501
   Latreille V, 2015, NEUROBIOL AGING, V36, P1083, DOI 10.1016/j.neurobiolaging.2014.09.009
   Lima MMS, 2013, SLEEP MED REV, V17, P367, DOI 10.1016/j.smrv.2012.10.006
   Litvan I, 2012, MOVEMENT DISORD, V27, P349, DOI 10.1002/mds.24893
   Mattioli P, 2021, EUR J NUCL MED MOL I, V48, P2834, DOI 10.1007/s00259-021-05205-6
   Postuma RB, 2019, BRAIN, V142, P744, DOI 10.1093/brain/awz030
   Schrempf W, 2014, J PARKINSON DIS, V4, P211, DOI 10.3233/JPD-130301
   Sohail S, 2017, MOVEMENT DISORD, V32, P1729, DOI 10.1002/mds.27200
   Trenkwalder C, 2011, MOVEMENT DISORD, V26, P644, DOI 10.1002/mds.23476
   Wetter TC, 2000, SLEEP, V23, P361
   Yong MH, 2011, PLOS ONE, V6, P0, DOI 10.1371/journal.pone.0022511
   Zhang Y, 2020, SLEEP MED REV, V51, P0, DOI 10.1016/j.smrv.2020.101281
NR 20
TC 2
Z9 2
U1 1
U2 2
PU SPRINGER-VERLAG ITALIA SRL
PI MILAN
PA VIA DECEMBRIO, 28, MILAN, 20137, ITALY
SN 1590-1874
EI 1590-3478
J9 NEUROL SCI
JI Neurol. Sci.
PD APR 15
PY 2022
VL 43
IS 4
BP 2531
EP 2536
DI 10.1007/s10072-021-05622-3
EA SEP 2021
PG 6
WC Clinical Neurology; Neurosciences
SC Neurosciences & Neurology
GA 0J6GA
UT WOS:000701379900003
PM 34586541
DA 2024-02-05
ER

PT J
AU Yang, Y
   Wang, GT
   Zhang, SK
   Wang, H
   Zhou, WS
   Ren, FF
   Liang, HM
   Wu, DD
   Ji, XY
   Hashimoto, M
   Wei, JS
AF Yang, Yong
   Wang, Guotuan
   Zhang, Shikun
   Wang, Huan
   Zhou, Wensheng
   Ren, Feifei
   Liang, Huimin
   Wu, Dongdong
   Ji, Xinying
   Hashimoto, Makoto
   Wei, Jianshe
TI Efficacy and evaluation of therapeutic exercises on adults with Parkinson's disease: a systematic review and network meta-analysis
SO BMC GERIATRICS
LA English
DT Review
DE Physical activity; Exercise; Parkinson' s disease; Quality of life; Evidence-based medicine
ID health-care interventions; older-adults; functional performance; resistance exercise; physical-activity; muscle power; fall risk; tai chi; balance; strength
AB Background Exercises are an effective treatment in Parkinson's disease (PD), but there is still controversy over which types should be used. We aimed to compare and rank the types of exercise that improve PD symptoms by quantifying information from randomised controlled trials. Methods We performed a systematic review and network meta-analysis and searched PubMed, MEDLINE, Embase, PsycINFO, Cochrane Central Register of Controlled Trials (CENTRAL), Web of Science, and China National Knowledge Infrastructure (CNKI) from their inception date to June 30, 2022. We included randomized controlled trials of 24 types of exercise for the interventional treatment of adults (>= 50 years old) with PD. Effect size measures were standardized mean differences (SMDs) with 95% credible intervals (CrIs). The confidence of evidence was examined using Confidence in Network Meta-Analysis (CINeMA). Results We identified 10 474 citations and included 250 studies involving 13 011 participants. Results of NMA showed that power training (PT) had the best benefits for motor symptoms compared with the control group (CON), with SMDs (95% CrI) (-1.46, [-2.18 to -0.74]). Body weight support treadmill training (BWS_TT) showed the best improvement in balance (1.55, [0.72 to 2.37]), gait velocity (1.15 [0.57 to 1.31]) and walking distance (1.96, [1.18 to 2.73]), and robotic assisted gait training (RA_GT) had the most benefits for freezing of gait (-1.09, [-1.80 to -0.38]). For non-motor symptoms, Dance showed the best benefits for depression (-1.71, [-2.79 to -0.73]). Only Yoga significantly reduced anxiety symptom compared with CON (-0.53, [0.96 to -0.11]). Only resistance training (RT) significantly enhanced sleep quality and cognition (-1.42, [-2.60 to -0.23]; 0.51, [0.09 to 0.94]). For muscle strength, PT showed the best advance (1.04, [0.64 to 1.44]). For concern of falling, five types of exercise were more effective than CON. Conclusions There is low quality evidence that PT, Yoga, BWS_TT, Dance, and RT are the most effective treatments, pending outcome of interest, for adults with PD.
C1 [Yang, Yong; Liang, Huimin; Wu, Dongdong; Ji, Xinying; Wei, Jianshe] Henan Univ, Sch Life Sci, Inst Brain Sci Res, 85 Minglun Rd, Kaifeng City 475001, Peoples R China.
   [Yang, Yong; Wang, Guotuan; Wei, Jianshe] Henan Univ, Sch Phys Educ & Sport, Lab Kinesiol & Rehabil, Kaifeng 475001, Peoples R China.
   [Zhang, Shikun] Jiangsu Police Inst, Dept Police Phys Educ, Nanjing, Peoples R China.
   [Wang, Huan] Air Force Med Univ, Affiliated Hosp 2, Dept Orthoped, Xian, Peoples R China.
   [Zhou, Wensheng] Nanjing Xiao Zhuang Univ, Coll Phys Educ, Nanjing, Peoples R China.
   [Ren, Feifei] Beijing Language & Culture Univ, Dept Phys Educ, Beijing, Peoples R China.
   [Liang, Huimin; Wei, Jianshe] Henan Univ, Parkinsons Dis Res Ctr, Henan Med Sch, Kaifeng, Peoples R China.
   [Wu, Dongdong; Ji, Xinying; Wei, Jianshe] Henan Univ, Henan Med Sch, Henan Int Joint Lab Nucl Prot Regulat, Kaifeng, Peoples R China.
   [Hashimoto, Makoto] Tokyo Metropolitan Inst Med Sci, Setagaya Ku, 2-1-6 Kamikitazawa, Tokyo 1560057, Japan.
C3 Henan University; Henan University; Jiangsu Police Institute; Air Force Military Medical University; Nanjing Xiaozhuang University; Beijing Language & Culture University; Henan University; Henan University; Tokyo Metropolitan Institute of Medical Science
RP Wei, JS (corresponding author), Henan Univ, Sch Life Sci, Inst Brain Sci Res, 85 Minglun Rd, Kaifeng City 475001, Peoples R China.; Wei, JS (corresponding author), Henan Univ, Sch Phys Educ & Sport, Lab Kinesiol & Rehabil, Kaifeng 475001, Peoples R China.; Wei, JS (corresponding author), Henan Univ, Parkinsons Dis Res Ctr, Henan Med Sch, Kaifeng, Peoples R China.; Wei, JS (corresponding author), Henan Univ, Henan Med Sch, Henan Int Joint Lab Nucl Prot Regulat, Kaifeng, Peoples R China.
EM jswei@henu.edu.cn
FU National Natural Science Foundation of China [81271410]; Henan Science and Technology Development Project [182300410313]; Bio-Med Interdisciplinary Innovative Program of Henan University [CJ1205A0240018]
CR Ascherio A, 2016, LANCET NEUROL, V15, P1255, DOI 10.1016/S1474-4422(16)30230-7
   Berchtold NC, 2010, NEUROSCIENCE, V167, P588, DOI 10.1016/j.neuroscience.2010.02.050
   Berra E, 2019, FRONT NEUROL, V9, P0, DOI 10.3389/fneur.2018.01066
   Biddle SJH, 2011, BRIT J SPORT MED, V45, P886, DOI 10.1136/bjsports-2011-090185
   Borde R, 2015, SPORTS MED, V45, P1693, DOI 10.1007/s40279-015-0385-9
   Brienesse LA, 2013, J AM MED DIR ASSOC, V14, P236, DOI 10.1016/j.jamda.2012.11.012
   Buckner SL, 2017, SPORTS MED, V47, P193, DOI 10.1007/s40279-016-0580-3
   Chaimani A, 2013, PLOS ONE, V8, P0, DOI 10.1371/journal.pone.0076654
   Conradsson D, 2015, NEUROREHAB NEURAL RE, V29, P827, DOI 10.1177/1545968314567150
   Cotman CW, 2007, ALZHEIMERS DEMENT, V3, PS30, DOI 10.1016/j.jalz.2007.01.013
   Curtze C, 2015, MOVEMENT DISORD, V30, P1361, DOI 10.1002/mds.26269
   David FJ, 2016, J NEUROPHYSIOL, V116, P2298, DOI 10.1152/jn.01067.2015
   Dias S, 2010, STAT MED, V29, P932, DOI 10.1002/sim.3767
   Dorsey ER, 2018, JAMA NEUROL, V75, P9, DOI 10.1001/jamaneurol.2017.3299
   Fan BZ, 2020, OXID MED CELL LONGEV, V2020, P0, DOI 10.1155/2020/4293071
   Fisher BE, 2008, ARCH PHYS MED REHAB, V89, P1221, DOI 10.1016/j.apmr.2008.01.013
   Foldvari M, 2000, J GERONTOL A-BIOL, V55, PM192, DOI 10.1093/gerona/55.4.M192
   Gamborg M, 2022, ACTA NEUROL SCAND, V145, P504, DOI 10.1111/ane.13579
   Ganesan M, 2015, ARCH PHYS MED REHAB, V96, P1557, DOI 10.1016/j.apmr.2015.05.007
   Ganesan M, 2014, PM&R, V6, P22, DOI 10.1016/j.pmrj.2013.08.604
   Granacher U, 2013, SPORTS MED, V43, P627, DOI 10.1007/s40279-013-0041-1
   Higgins JPT, 2012, RES SYNTH METHODS, V3, P98, DOI 10.1002/jrsm.1044
   Horváth K, 2017, MOVEMENT DISORD, V32, P789, DOI 10.1002/mds.26960
   Huang TT, 2015, INT J NURS STUD, V52, P1542, DOI 10.1016/j.ijnurstu.2015.05.013
   Hutton B, 2015, ANN INTERN MED, V162, P777, DOI 10.7326/M14-2385
   Jankovic J, 2008, J NEUROL NEUROSUR PS, V79, P368, DOI 10.1136/jnnp.2007.131045
   Johnson CO, 2019, LANCET NEUROL, V18, P439, DOI 10.1016/S1474-4422(19)30034-1
   Kalia LV, 2015, LANCET, V386, P896, DOI 10.1016/S0140-6736(14)61393-3
   Kojima M, 2000, J EPIDEMIOL, V10, P87
   Kovacevic A, 2018, SLEEP MED REV, V39, P52, DOI 10.1016/j.smrv.2017.07.002
   Kwok JYY, 2019, JAMA NEUROL, V76, P755, DOI 10.1001/jamaneurol.2019.0534
   Lee DW, 2020, J FRALITY AGING, V9, P179, DOI 10.14283/jfa.2020.23
   Leucht S, 2016, EUR ARCH PSY CLIN N, V266, P477, DOI 10.1007/s00406-016-0715-4
   Li FZ, 2012, NEW ENGL J MED, V366, P511, DOI 10.1056/NEJMoa1107911
   McKinnon NB, 2017, AGEING RES REV, V35, P147, DOI 10.1016/j.arr.2016.09.003
   Mehrholz J, 2017, COCHRANE DB SYST REV, V0, P0, DOI DOI 10.1002/14651858.CD002840.pub4
   Milanovic Z, 2015, SPORTS MED, V45, P1469, DOI 10.1007/s40279-015-0365-0
   Miyai I, 2000, ARCH PHYS MED REHAB, V81, P849, DOI 10.1053/apmr.2000.4439
   Ni M, 2016, COMPLEMENT THER MED, V25, P126, DOI 10.1016/j.ctim.2016.01.007
   Ni M, 2016, ARCH PHYS MED REHAB, V97, P345, DOI 10.1016/j.apmr.2015.10.095
   Nijkrake MJ, 2007, PARKINSONISM RELAT D, V13, PS488, DOI 10.1016/S1353-8020(08)70054-3
   Nikolakopoulou A, 2020, PLOS MED, V17, P0, DOI 10.1371/journal.pmed.1003082
   Petzinger GM, 2010, MOVEMENT DISORD, V25, PS141, DOI 10.1002/mds.22782
   Radder DLM, 2020, NEUROREHAB NEURAL RE, V34, P871, DOI 10.1177/1545968320952799
   Rascol O, 2002, PARKINSONISM RELAT D, V9, P61, DOI 10.1016/S1353-8020(02)00045-7
   Richardson DL, 2019, EUR J SPORT SCI, V19, P234, DOI 10.1080/17461391.2018.1497709
   Salanti G, 2012, RES SYNTH METHODS, V3, P80, DOI 10.1002/jrsm.1037
   Saltychev M, 2016, BMJ OPEN, V6, P0, DOI 10.1136/bmjopen-2015-008756
   Sayers SP, 2005, J AM GERIATR SOC, V53, P467, DOI 10.1111/j.1532-5415.2005.53166.x
   Sayers SP, 2014, J STRENGTH COND RES, V28, P616, DOI 10.1519/JSC.0b013e3182a361b8
   Sayers SP, 2012, ARTHRIT CARE RES, V64, P46, DOI 10.1002/acr.20675
   Sayers SP, 2010, J STRENGTH COND RES, V24, P3369, DOI 10.1519/JSC.0b013e3181f00c7c
   Schrag A, 2000, MOVEMENT DISORD, V15, P1112, DOI 10.1002/1531-8257(200011)15:6<1112::AID-MDS1008>3.0.CO;2-A
   Schwarzer G, 2015, META-ANALYSIS WITH R. USE R!, V0, P0, DOI DOI 10.1007/978-3-319-21416-0
   Sherrington C, 2017, BRIT J SPORT MED, V51, P1749, DOI 10.1136/bjsports-2016-096547
   Shim SR, 2019, EPIDEMIOL HEALTH, V41, P0, DOI 10.4178/epih.e2019007
   Shulman LM, 2013, JAMA NEUROL, V70, P183, DOI 10.1001/jamaneurol.2013.646
   Siddiqi FA, 2019, J PAK MED ASSOC, V69, P246
   SKELTON DA, 1994, AGE AGEING, V23, P371, DOI 10.1093/ageing/23.5.371
   Smart NA, 2015, INT J EVID-BASED HEA, V13, P9, DOI 10.1097/XEB.0000000000000020
   Tang LJ, 2019, J CLIN NEUROSCI, V70, P47, DOI 10.1016/j.jocn.2019.08.092
   Tollár J, 2019, MED SCI SPORT EXER, V51, P237, DOI 10.1249/MSS.0000000000001793
   Tollár J, 2018, ARCH PHYS MED REHAB, V99, P2478, DOI 10.1016/j.apmr.2018.05.007
   Tomlinson CL, 2012, BMJ-BRIT MED J, V345, P0, DOI 10.1136/bmj.e5004
   Toole T, 2005, NEUROREHABILITATION, V20, P307
   Vaillancourt DE, 2004, NEUROIMAGE, V23, P175, DOI 10.1016/j.neuroimage.2004.04.040
   van der Marck MA, 2014, PARKINSONISM RELAT D, V20, P360, DOI 10.1016/j.parkreldis.2013.10.030
   Wallerstein LF, 2012, J AGING PHYS ACTIV, V20, P171, DOI 10.1123/japa.20.2.171
   Wang SJ, 2017, RES SPORTS MED, V25, P111, DOI 10.1080/15438627.2016.1258649
   Wipfli B, 2011, SCAND J MED SCI SPOR, V21, P474, DOI 10.1111/j.1600-0838.2009.01049.x
   Xu Q, 2010, NEUROLOGY, V75, P341, DOI 10.1212/WNL.0b013e3181ea1597
NR 71
TC 6
Z9 6
U1 5
U2 30
PU BMC
PI LONDON
PA CAMPUS, 4 CRINAN ST, LONDON N1 9XW, ENGLAND
SN 
EI 1471-2318
J9 BMC GERIATR
JI BMC Geriatr.
PD OCT 21
PY 2022
VL 22
IS 1
BP 
EP 
DI 10.1186/s12877-022-03510-9
PG 14
WC Geriatrics & Gerontology; Gerontology
SC Geriatrics & Gerontology
GA 5M4GA
UT WOS:000871054600005
PM 36271367
DA 2024-02-06
ER

PT J
AU Zhang, Y
   Zhang, GY
   Zhu, XB
   Zhang, ZE
   Gan, J
   Liu, ZG
AF Zhang, Yu
   Zhang, Guo Yong
   Zhu, Xiao Bo
   Zhang, Zi En
   Gan, Jing
   Liu, Zhen Guo
TI Clinical Characteristics of Minor Hallucinations in Chinese Parkinson's Disease Patients
SO FRONTIERS IN AGING NEUROSCIENCE
LA English
DT Article
DE Parkinson's disease; minor hallucinations; psychosis symptoms; non-motor symptoms; China
ID risk-factors; prevalence; psychosis
AB BackgroundPsychotic symptoms are common in Parkinson's disease (PD). However, the clinical characteristics of PD psychosis (PDP) have been rarely reported in Chinese PD patients. We aimed to categorize PDP in a PD cohort and its relationship to other clinical characteristics. MethodsA total of 149 Chinese PD patients were consecutively enrolled, and idiopathic PD patients were recruited in the study. The symptoms of PDP were assessed with the enhanced Scale for the Assessment of Positive Symptoms in PD. Then, the patients were classified into a PD-control group, isolated minor hallucination (MH) group, and complex MH group, and clinical and demographic data of different groups were compared. ResultsParkinson's disease psychosis was present in 40.3% (60/149) of our patients. The most common PDPs were MHs, present in 32.9% (49 of 149) of the cohort. Compared to patients without MHs, patients with MHs were older, had a longer disease duration, a higher levodopa equivalent daily dose, more severe motor symptoms, dyskinesia, a higher rate of rapid eye movement sleep behavior disorders, frontal lobe function impairments, and a higher percentage of cognitive impairment. Logistic regression analysis showed that advanced Hoehn-Yahr stage [odds ratio (OR): 2.697, p = 0.007)] and frontal lobe function impairment (OR: 0.684, p = 0.003) were independent risk factors for MHs. ConclusionMHs were frequent non-motor symptoms in PD patients. It was associated with increased motor and non-motor symptom burdens and reduced quality of life. MHs have been called "minor," but they have major clinical and prognostic implications and need early screening.
C1 [Zhang, Yu; Zhang, Guo Yong; Zhu, Xiao Bo; Zhang, Zi En; Gan, Jing; Liu, Zhen Guo] Shanghai Jiao Tong Univ, Xinhua Hosp, Sch Med, Dept Neurol, Shanghai, Peoples R China.
C3 Shanghai Jiao Tong University
RP Gan, J; Liu, ZG (corresponding author), Shanghai Jiao Tong Univ, Xinhua Hosp, Sch Med, Dept Neurol, Shanghai, Peoples R China.
EM ganjing@xinhuamed.com.cn; liuzhenguo@xinhuamed.com.cn
FU National Key R&D Program of China [2017YFC1310300]; Shanghai Health and Family Planning Commission Foundation [201940021]; Shanghai Pujiang Program [2020PJD032]
CR Barnes J, 2008, J NEUROL NEUROSUR PS, V79, P190, DOI 10.1136/jnnp.2007.116202
   Bejr-kasem H, 2021, EUR J NEUROL, V28, P438, DOI 10.1111/ene.14576
   Bejr-Kasem H, 2019, MOVEMENT DISORD, V34, P78, DOI 10.1002/mds.27557
   Clegg BJ, 2018, J PARKINSON DIS, V8, P447, DOI 10.3233/JPD-181338
   Eversfield CL, 2019, PSYCHOL MED, V49, P2342, DOI 10.1017/S0033291718003161
   Fénelon G, 2000, BRAIN, V123, P733, DOI 10.1093/brain/123.4.733
   Fénelon G, 2011, J NEUROL NEUROSUR PS, V82, P1219, DOI 10.1136/jnnp.2010.234799
   Fénelon G, 2010, MOVEMENT DISORD, V25, P763, DOI 10.1002/mds.22839
   Ffytche DH, 2017, J NEUROL NEUROSUR PS, V88, P325, DOI 10.1136/jnnp-2016-314832
   Forsaa EB, 2010, ARCH NEUROL-CHICAGO, V67, P996, DOI 10.1001/archneurol.2010.166
   Frei K, 2017, J NEUROL SCI, V374, P56, DOI 10.1016/j.jns.2017.01.014
   Kulick CV, 2018, PARKINSONISM RELAT D, V54, P40, DOI 10.1016/j.parkreldis.2018.04.008
   Lenka A, 2019, NEUROLOGY, V93, P259, DOI 10.1212/WNL.0000000000007913
   Llebaria G, 2010, MOVEMENT DISORD, V25, P2785, DOI 10.1002/mds.23411
   Mack J, 2012, AM J GERIAT PSYCHIAT, V20, P123, DOI 10.1097/JGP.0b013e31821f1b41
   McKeith IG, 2005, NEUROLOGY, V65, P1863, DOI 10.1212/01.wnl.0000187889.17253.b1
   Morgante L, 2012, J NEUROL NEUROSUR PS, V83, P76, DOI 10.1136/jnnp-2011-300043
   Omoto S, 2021, ACTA NEUROL SCAND, V143, P538, DOI 10.1111/ane.13380
   Pacchetti C, 2005, MOVEMENT DISORD, V20, P1439, DOI 10.1002/mds.20582
   Pagonabarraga J, 2016, MOVEMENT DISORD, V31, P45, DOI 10.1002/mds.26432
   Postuma RB, 2015, MOVEMENT DISORD, V30, P1591, DOI 10.1002/mds.26424
   Zhu J, 2017, J NEUROL SCI, V372, P471, DOI 10.1016/j.jns.2016.10.043
NR 22
TC 3
Z9 3
U1 2
U2 5
PU FRONTIERS MEDIA SA
PI LAUSANNE
PA AVENUE DU TRIBUNAL FEDERAL 34, LAUSANNE, CH-1015, SWITZERLAND
SN 1663-4365
EI 
J9 FRONT AGING NEUROSCI
JI Front. Aging Neurosci.
PD JAN 20
PY 2022
VL 13
IS 
BP 
EP 
DI 10.3389/fnagi.2021.723405
PG 8
WC Geriatrics & Gerontology; Neurosciences
SC Geriatrics & Gerontology; Neurosciences & Neurology
GA YR5HP
UT WOS:000750023300001
PM 35126085
DA 2024-02-06
ER

PT J
AU Ko, YF
   Kuo, PH
   Wang, CF
   Chen, YJ
   Chuang, PC
   Li, SZ
   Chen, BW
   Yang, FC
   Lo, YC
   Yang, Y
   Ro, SCV
   Jaw, FS
   Lin, SH
   Chen, YY
AF Ko, Yi-Feng
   Kuo, Pei-Hsin
   Wang, Ching-Fu
   Chen, Yu-Jen
   Chuang, Pei-Chi
   Li, Shih-Zhang
   Chen, Bo-Wei
   Yang, Fu-Chi
   Lo, Yu-Chun
   Yang, Yi
   Ro, Shuan-Chu Vina
   Jaw, Fu-Shan
   Lin, Sheng-Huang
   Chen, You-Yin
TI Quantification Analysis of Sleep Based on Smartwatch Sensors for Parkinson's Disease
SO BIOSENSORS-BASEL
LA English
DT Article
DE REM sleep behavior disorder; Parkinson's disease; machine learning; smartwatch sensors
ID behavior disorder; rem-sleep; prevalence; features; association; progression; symptoms; motor
AB Rapid eye movement (REM) sleep behavior disorder (RBD) is associated with Parkinson's disease (PD). In this study, a smartwatch-based sensor is utilized as a convenient tool to detect the abnormal RBD phenomenon in PD patients. Instead, a questionnaire with sleep quality assessment and sleep physiological indices, such as sleep stage, activity level, and heart rate, were measured in the smartwatch sensors. Therefore, this device can record comprehensive sleep physiological data, offering several advantages such as ubiquity, long-term monitoring, and wearable convenience. In addition, it can provide the clinical doctor with sufficient information on the patient's sleeping patterns with individualized treatment. In this study, a three-stage sleep staging method (i.e., comprising sleep/awake detection, sleep-stage detection, and REM-stage detection) based on an accelerometer and heart-rate data is implemented using machine learning (ML) techniques. The ML-based algorithms used here for sleep/awake detection, sleep-stage detection, and REM-stage detection were a Cole-Kripke algorithm, a stepwise clustering algorithm, and a k-means clustering algorithm with predefined criteria, respectively. The sleep staging method was validated in a clinical trial. The results showed a statistically significant difference in the percentage of abnormal REM between the control group (1.6 +/- 1.3; n = 18) and the PD group (3.8 +/- 5.0; n = 20) (p = 0.04). The percentage of deep sleep stage in our results presented a significant difference between the control group (38.1 +/- 24.3; n = 18) and PD group (22.0 +/- 15.0, n = 20) (p = 0.011) as well. Further, our results suggested that the smartwatch-based sensor was able to detect the difference of an abnormal REM percentage in the control group (1.6 +/- 1.3; n = 18), PD patient with clonazepam (2.0 +/- 1.7; n = 10), and without clonazepam (5.7 +/- 7.1; n = 10) (p = 0.007). Our results confirmed the effectiveness of our sensor in investigating the sleep stage in PD patients. The sensor also successfully determined the effect of clonazepam on reducing abnormal REM in PD patients. In conclusion, our smartwatch sensor is a convenient and effective tool for sleep quantification analysis in PD patients.
C1 [Ko, Yi-Feng; Jaw, Fu-Shan] Natl Taiwan Univ, Dept Biomed Engn, Taipei 10617, Taiwan.
   [Kuo, Pei-Hsin; Lin, Sheng-Huang] Buddhist Tzu Chi Med Fdn, Hualien Tzu Chi Hosp, Dept Neurol, Hualien 97002, Taiwan.
   [Kuo, Pei-Hsin; Lin, Sheng-Huang] Tzu Chi Univ, Sch Med, Dept Neurol, Hualien 97004, Taiwan.
   [Wang, Ching-Fu; Li, Shih-Zhang; Chen, Bo-Wei; Yang, Yi; Chen, You-Yin] Natl Yang Ming Chiao Tung Univ, Dept Biomed Engn, Taipei 11221, Taiwan.
   [Wang, Ching-Fu] Natl Yang Ming Chiao Tung Univ, Biomed Engn Res & Dev Ctr, Taipei 11221, Taiwan.
   [Chen, Yu-Jen; Chuang, Pei-Chi] ASUSTeK Comp Inc, Dept Healthcare Solut FW R&D, Taipei 11259, Taiwan.
   [Yang, Fu-Chi] Taipei Med Univ, Sch Hlth Care Adm, Taipei 11031, Taiwan.
   [Lo, Yu-Chun; Chen, You-Yin] Taipei Med Univ, PhD Program Neural Regenerat Med, Taipei 11031, Taiwan.
   [Ro, Shuan-Chu Vina] Johns Hopkins Sch Med, Dept Biomed Engn, Baltimore, MD 21205 USA.
C3 National Taiwan University; Buddhist Tzu Chi General Hospital; Hualien Tzu Chi Hospital; Tzu Chi University; National Yang Ming Chiao Tung University; National Yang Ming Chiao Tung University; ASUSTek Computer; Taipei Medical University; Taipei Medical University; Johns Hopkins University; Johns Hopkins Medicine
RP Lin, SH (corresponding author), Buddhist Tzu Chi Med Fdn, Hualien Tzu Chi Hosp, Dept Neurol, Hualien 97002, Taiwan.; Lin, SH (corresponding author), Tzu Chi Univ, Sch Med, Dept Neurol, Hualien 97004, Taiwan.; Chen, YY (corresponding author), Natl Yang Ming Chiao Tung Univ, Dept Biomed Engn, Taipei 11221, Taiwan.; Chen, YY (corresponding author), Taipei Med Univ, PhD Program Neural Regenerat Med, Taipei 11031, Taiwan.
EM d04548018@ntu.edu.tw; guobecky0614@gmail.com; chingfu.wang@nycu.edu.tw; Sky1_Chen@asus.com; Peggy_Chuang@asus.com; kk761003@nycu.edu.tw; asd121212666.y@nycu.edu.tw; b908106061@tmu.edu.tw; aricalo@tmu.edu.tw; ianyang01@nycu.edu.tw; vro1@jh.edu; jaw@ntu.edu.tw; shlin@gms.tcu.edu.tw; irradiance@so-net.net.tw
CR Alatriste-Booth V, 2015, ARQ NEURO-PSIQUIAT, V73, P241, DOI 10.1590/0004-282X20140228
   Arnao V, 2020, BMC NEUROL, V20, P0, DOI 10.1186/s12883-020-01722-3
   Arora S, 2018, NEUROLOGY, V91, P1528, DOI 10.1212/WNL.0000000000006366
   BERLAD I, 1993, J SLEEP RES, V2, P88, DOI 10.1111/j.1365-2869.1993.tb00067.x
   Boeve BF, 2010, ANN NY ACAD SCI, V1184, P15, DOI 10.1111/j.1749-6632.2009.05115.x
   Breen DP, 2014, JAMA NEUROL, V71, P589, DOI 10.1001/jamaneurol.2014.65
   Bugalho P, 2021, SLEEP MED, V77, P205, DOI 10.1016/j.sleep.2020.06.020
   Busek P, 2005, PHYSIOL RES, V54, P369, DOI 10.33549/physiolres.930645
   Chahine LM, 2013, MOVEMENT DISORD, V28, P1146, DOI 10.1002/mds.25438
   Chaudhuri KR, 2011, PARKINSONISM RELAT D, V17, P717, DOI 10.1016/j.parkreldis.2011.02.018
   Chen HL, 2015, TRANSL NEURODEGENER, V4, P0, DOI 10.1186/2047-9158-4-1
   Chokroverty S, 2010, INDIAN J MED RES, V131, P126
   COLE RJ, 1992, SLEEP, V15, P461, DOI 10.1093/sleep/15.5.461
   DeMaagd George, 2015, P T, V40, P504
   Diaconu S, 2021, EXP THER MED, V22, P0, DOI 10.3892/etm.2021.10244
   Dorsey ER, 2018, LANCET NEUROL, V17, P939, DOI 10.1016/S1474-4422(18)30295-3
   Eisensehr I, 2001, J NEUROL SCI, V186, P7, DOI 10.1016/S0022-510X(01)00480-4
   EL-Manzalawy Y, 2017, IEEE INT C BIOINFORM, V0, PP718, DOI 10.1109/BIBM.2017.8217742
   Espay AJ, 2016, MOVEMENT DISORD, V31, P1272, DOI 10.1002/mds.26642
   Goldberger AL, 2000, CIRCULATION, V101, PE215, DOI 10.1161/01.CIR.101.23.e215
   Günes S, 2010, EXPERT SYST APPL, V37, P7922, DOI 10.1016/j.eswa.2010.04.043
   Guillodo E, 2020, JMIR MHEALTH UHEALTH, V8, P0, DOI 10.2196/10733
   Gupta Ravi, 2013, J NEUROSCI RURAL PRACT, V4, PS91, DOI 10.4103/0976-3147.116422
   HOEHN MM, 1967, NEUROLOGY, V17, P427, DOI 10.1212/WNL.17.5.427
   Iakovakis D, 2020, IEEE ENG MED BIO, V0, PP4326, DOI 10.1109/EMBC44109.2020.9176412
   Jankovic J, 2008, J NEUROL NEUROSUR PS, V79, P368, DOI 10.1136/jnnp.2007.131045
   Liu JX, 2020, JMIR MHEALTH UHEALTH, V8, P0, DOI 10.2196/18370
   Lubomski M, 2021, J MOV DISORD, V14, P42, DOI 10.14802/jmd.20079
   Maglione JE, 2013, SLEEP, V36, P1209, DOI 10.5665/sleep.2888
   Mahale R, 2015, PARKINSONISM RELAT D, V21, P461, DOI 10.1016/j.parkreldis.2015.02.007
   Méndez M, 2006, 2006 28TH ANNUAL INTERNATIONAL CONFERENCE OF THE IEEE ENGINEERING IN MEDICINE AND BIOLOGY SOCIETY, VOLS 1-15, P4394
   Merola A, 2018, EXPERT REV NEUROTHER, V18, P825, DOI 10.1080/14737175.2018.1530593
   Moustafa AA, 2016, NEUROSCI BIOBEHAV R, V68, P727, DOI 10.1016/j.neubiorev.2016.07.010
   Nomura T, 2013, SLEEP MED, V14, P131, DOI 10.1016/j.sleep.2012.10.011
   Olanow CW, 2000, MOVEMENT DISORD, V15, P212, DOI 10.1002/1531-8257(200003)15:2<212::AID-MDS1002>3.0.CO;2-6
   Pacheco A.D, 2021, ARCH NEUROSCI, V26, P20, DOI 10.31157/archneurosciencesmex.v26i2.271
   Palotti J, 2019, NPJ DIGIT MED, V2, P0, DOI 10.1038/s41746-019-0126-9
   Pfeiffer RF, 2016, PARKINSONISM RELAT D, V22, PS119, DOI 10.1016/j.parkreldis.2015.09.004
   Poewe W, 2017, NAT REV DIS PRIMERS, V3, P0, DOI 10.1038/nrdp.2017.13
   Pringsheim T, 2014, MOVEMENT DISORD, V29, P1583, DOI 10.1002/mds.25945
   Salsone M, 2016, PARKINSONISM RELAT D, V26, P62, DOI 10.1016/j.parkreldis.2016.03.004
   Sánchez-Ferro A, 2016, MOVEMENT DISORD, V31, P1283, DOI 10.1002/mds.26723
   Saricaoglu M, 2021, IRISH J MED SCI, V190, P1577, DOI 10.1007/s11845-020-02462-6
   Sauvageot N, 2011, MOVEMENT DISORD, V26, P234, DOI 10.1002/mds.23479
   Schapira AHV, 2017, NAT REV NEUROSCI, V18, P435, DOI 10.1038/nrn.2017.62
   Schreiner SJ, 2021, FRONT NEUROL, V12, P0, DOI 10.3389/fneur.2021.618101
   Sixel-Döring F, 2011, NEUROLOGY, V77, P1048, DOI 10.1212/WNL.0b013e31822e560e
   Sorensen GL, 2013, AUTON NEUROSCI-BASIC, V179, P138, DOI 10.1016/j.autneu.2013.08.067
   Stefani A, 2020, NEUROPSYCHOPHARMACOL, V45, P121, DOI 10.1038/s41386-019-0448-y
   Walch O, 2019, SLEEP, V42, P0, DOI 10.1093/sleep/zsz180
   Xu ZY, 2021, J NEUROL, V268, P312, DOI 10.1007/s00415-020-10140-x
   Zahed H, 2021, MOVEMENT DISORD, V36, P1526, DOI 10.1002/mds.28562
   Zhang F, 2020, AGING DIS, V11, P315, DOI 10.14336/AD.2019.0324
   Zhang LY, 2016, SLEEP MED, V20, P110, DOI 10.1016/j.sleep.2015.12.018
   Zhang XN, 2017, NEUROL SCI, V38, P163, DOI 10.1007/s10072-016-2744-1
   Zoccolella S, 2011, SLEEP MED REV, V15, P41, DOI 10.1016/j.smrv.2010.02.004
NR 56
TC 13
Z9 13
U1 3
U2 16
PU MDPI
PI BASEL
PA ST ALBAN-ANLAGE 66, CH-4052 BASEL, SWITZERLAND
SN 
EI 2079-6374
J9 BIOSENSORS-BASEL
JI Biosensors-Basel
PD FEB 15
PY 2022
VL 12
IS 2
BP 
EP 
DI 10.3390/bios12020074
PG 18
WC Chemistry, Analytical; Nanoscience & Nanotechnology; Instruments & Instrumentation
SC Chemistry; Science & Technology - Other Topics; Instruments & Instrumentation
GA ZT8NQ
UT WOS:000769407300001
PM 35200335
DA 2024-02-06
ER

PT J
AU Lima, DP
   Gomes, VC
   Junior, ABV
   Assis, FMCD
   Oliveira, PHA
   Cunha, LCV
   Braga, IC
   Marques, MLS
   Assuncao, JD
   Damasceno, ALL
   Barbosa, ALG
   Moreira, AH
   Rocha, MEQA
   Porto, MEMP
   Chaves, ECB
   Oliveira, LMD
   Roriz, JD
   Neto, MAS
   Neto, PB
AF Lima, Danielle Pessoa
   Gomes, Vlademir Carneiro
   Viana Junior, Antonio Brazil
   Assis, Francisco Mateus Carvalho de
   Oliveira, Pedro Henrique Avelino
   Cunha, Leticia Chaves Vieira
   Braga, Isabelly Cavalcante
   Marques, Miriam Lindsay Silva
   Assuncao, Jezica de Sousa
   Damasceno, Adeline Louise Lopes
   Barbosa, Ana Lara Guerra
   Moreira, Arthur Holanda
   Rocha, Maria Eduarda Quidute Arrais
   Porto, Maria Eduarda Mendes Pontes
   Chaves, Erica Carneiro Barbosa
   Oliveira, Liliane Maria de
   Roriz Filho, Jarbas de Sa
   Sobreira Neto, Manoel Alves
   Braga Neto, Pedro
TI Telehealth for Parkinson disease patients during the COVID-19 pandemic: the TeleParkinson study
SO ARQUIVOS DE NEURO-PSIQUIATRIA
LA English
DT Article
DE Parkinson Disease; Feasibility Studies; Telemedicine; Sleep
ID sleep quality; validation; insomnia; version
AB Background Telemedicine allows Parkinson disease (PD) patients to overcome physical barriers to access health care services and increases accessibility for people with mobility impairments.Objective To investigate the feasibility indicators of a telehealth intervention for PD patients, including patient recruitment, attendance, technical issues, satisfaction, and benefits on levels of physical activity and sleep. Methods We conducted a single-center, single-arm study of telehealth video consultations using WhatsApp (Meta Platforms, Inc., Menlo Park, CA, USA). Also, we collected the feasibility indicators as the primary endpoints. All the patients in the study were previously evaluated in person by the same team. Results Patient recruitment, attendance, and technical issues rates were 61.3%, 90.5%, and 13.3%, respectively, with good scores of patient acceptance and satisfaction with the study intervention. The telehealth intervention improved physical activity, including the number of walks for at least 10 continuous minutes ( p = 0.009) and the number of moderate-intensity activities lasting at least 10 continuous minutes ( p = 0.001). The Pittsburgh sleep quality index (PSQI) scores also improved for one of its components: perceived sleep duration ( p < 0.001) and for total Pittsburgh score ( p < 0,001). The average travel time saving was 289.6 minutes, and money-saving was R$106.67 (around USD 18; almost 10% of the current minimum wage in Brazil). Conclusions Direct-to-patient telehealth video consultations proved to be feasible and effective and had a positive impact on physical activity levels and sleep in PD patients.
C1 [Lima, Danielle Pessoa; Roriz Filho, Jarbas de Sa] Univ Fed Ceara, Hosp Univ Walter Cantidio, Dept Clin Med, Div Geriatria, Fortaleza, CE, Brazil.
   [Lima, Danielle Pessoa; Barbosa, Ana Lara Guerra; Moreira, Arthur Holanda; Rocha, Maria Eduarda Quidute Arrais; Porto, Maria Eduarda Mendes Pontes; Braga Neto, Pedro] Univ Fortaleza, Ctr Ciencias Saude, Fortaleza, CE, Brazil.
   [Gomes, Vlademir Carneiro] Univ Fed Paraiba, Dept Educ Fis, Joao Pessoa, PB, Brazil.
   [Viana Junior, Antonio Brazil] Univ Fed Ceara, Hosp Univ Walter Cantidio, Ctr Pesquisa Clin, Fortaleza, CE, Brazil.
   [Assis, Francisco Mateus Carvalho de] Univ Fed Ceara, Inst Educ Fis & Esportes, Fortaleza, CE, Brazil.
   [Oliveira, Pedro Henrique Avelino; Assuncao, Jezica de Sousa] Univ Fed Ceara, Dept Fisioterapia, Fortaleza, CE, Brazil.
   [Cunha, Leticia Chaves Vieira; Braga, Isabelly Cavalcante; Damasceno, Adeline Louise Lopes] Univ Fed Ceara, Fac Med, Fortaleza, CE, Brazil.
   [Marques, Miriam Lindsay Silva] Univ Fed Ceara, Dept Biol, Fortaleza, CE, Brazil.
   [Chaves, Erica Carneiro Barbosa; Oliveira, Liliane Maria de] Ctr Univ Estacio Ceara, Dept Educ Fis, Fortaleza, CE, Brazil.
   [Sobreira Neto, Manoel Alves] Univ Unichristus, Fac Med, Fortaleza, CE, Brazil.
   [Sobreira Neto, Manoel Alves; Braga Neto, Pedro] Univ Fed Ceara, Hosp Univ Walter Cantidio, Dept Clin Med, Div Neurol, Fortaleza, CE, Brazil.
C3 Universidade Federal do Ceara; Universidade Fortaleza; Universidade Federal da Paraiba; Universidade Federal do Ceara; Universidade Federal do Ceara; Universidade Federal do Ceara; Universidade Federal do Ceara; Universidade Federal do Ceara; Universidade Federal do Ceara
RP Lima, DP (corresponding author), Univ Fed Ceara, Hosp Univ Walter Cantidio, Dept Clin Med, Div Geriatria, Fortaleza, CE, Brazil.; Lima, DP (corresponding author), Univ Fortaleza, Ctr Ciencias Saude, Fortaleza, CE, Brazil.
EM dra.daniellelima@gmail.com
FU Brazilian National Council for Scientific and Technological Development (CNPq)
CR Achey MA, 2016, TRIALS, V17, P0, DOI 10.1186/s13063-015-0984-7
   Beck CA, 2017, NEUROLOGY, V89, P1152, DOI 10.1212/WNL.0000000000004357
   Bertolazi AN, 2011, SLEEP MED, V12, P70, DOI 10.1016/j.sleep.2010.04.020
   Bertolazi AN, 2009, J BRAS PNEUMOL, V35, P877, DOI 10.1590/S1806-37132009000900009
   Buysse DJ, 2011, ARCH INTERN MED, V171, P887, DOI 10.1001/archinternmed.2010.535
   Chung KF, 2018, FAM PRACT, V35, P365, DOI 10.1093/fampra/cmx122
   Dorsey ER, 2013, JAMA NEUROL, V70, P565, DOI 10.1001/jamaneurol.2013.123
   Fakoya OA, 2020, BMC PUBLIC HEALTH, V20, P0, DOI 10.1186/s12889-020-8251-6
   GIBB WRG, 1988, J NEUROL NEUROSUR PS, V51, P745, DOI 10.1136/jnnp.51.6.745
   Jahrami H, 2021, J CLIN SLEEP MED, V17, P299, DOI 10.5664/jcsm.8930
   Korn RE, 2017, NEUROL-CLIN PRACT, V7, P283, DOI 10.1212/CPJ.0000000000000371
   Longo UG, 2021, INT J ENV RES PUB HE, V18, P0, DOI 10.3390/ijerph18168666
   Martinez-Alcala Claudia I, 2016, JMIR REHABIL ASSIST TECHNOL, V3, Pe6, DOI 10.2196/rehab.5226
   Matsudo S., 2001, REV BRAS ATIVIDADE FISICA SAUDE, V2001, P5, DOI 10.12820/RBAFS.V.6N2P5-18
   National Academies of Sciences Engineering and Medicine, 2020, LONELINESS OLDER ADU, V0, P0
   Nemer D, 2016, INFORM TECHNOL DEV, V22, P364, DOI 10.1080/02681102.2015.1011598
   Radder DLM, 2019, EXPERT REV NEUROTHER, V19, P145, DOI 10.1080/14737175.2019.1561285
   Rodes Carolina Hart, 2017, FISIOTER. PESQUI., V24, P74, DOI 10.1590/1809-2950/16786424012017
   Ross L, 2021, TELEMED E-HEALTH, V27, P323, DOI 10.1089/tmj.2020.0032
   Tavares MMK., 2012, RENOTE, V10, P1, DOI 10.22456/1679-1916.30915
   Tomlinson CL, 2010, MOVEMENT DISORD, V25, P2649, DOI 10.1002/mds.23429
   Travassos Guilherme Fonseca, 2020, REV. BRAS. ESTUD. POPUL., V37, Pe0129, DOI 10.20947/s0102-3098a0129
   Tsertsidis A, 2019, INT J MED INFORM, V129, P324, DOI 10.1016/j.ijmedinf.2019.06.027
   van den Bergh R, 2021, CURR OPIN NEUROL, V34, P589, DOI 10.1097/WCO.0000000000000953
   Venhovens J, 2016, EUR J NEUROSCI, V43, P1636, DOI 10.1111/ejn.13253
   Wilkinson JR, 2016, NEUROL-CLIN PRACT, V6, P241, DOI 10.1212/CPJ.0000000000000252
   World Health Organization Adherence to long-term therapies: evidence for action Geneva WHO, 2003, DEF ADH, V0, P3
   Yang PY, 2012, J PHYSIOTHER, V58, P157, DOI 10.1016/S1836-9553(12)70106-6
NR 30
TC 2
Z9 2
U1 0
U2 1
PU ASSOC ARQUIVOS NEURO- PSIQUIATRIA
PI SAO PAULO SP
PA PR AMADEU AMARAL 47/33, 01327-010 SAO PAULO SP, BRAZIL
SN 0004-282X
EI 1678-4227
J9 ARQ NEURO-PSIQUIAT
JI Arq. Neuro-Psiquiatr.
PD OCT 15
PY 2022
VL 80
IS 10
BP 1026
EP 1035
DI 10.1055/s-0042-1758751
PG 10
WC Neurosciences; Psychiatry
SC Neurosciences & Neurology; Psychiatry
GA 7D9DO
UT WOS:000900782900007
PM 36535287
DA 2024-02-06
ER

PT J
AU Papp, A
   Horváth, A
   Virág, M
   Tóth, Z
   Borbély, C
   Gombos, F
   Szucs, A
   Kamondi, A
AF Papp, Aniko
   Horvath, Andras
   Virag, Marta
   Toth, Zsuzsanna
   Borbely, Csaba
   Gombos, Ferenc
   Szucs, Anna
   Kamondi, Anita
TI Sleep alterations are related to cognitive symptoms in Parkinson's disease: A 24-hour ambulatory polygraphic EEG study
SO INTERNATIONAL JOURNAL OF PSYCHOPHYSIOLOGY
LA English
DT Article
DE Parkinson's disease; EEG; Sleep; REM Behaviour Disorder; Cognitive functions; Verbal fluency
ID rem-sleep; behavior disorder; nonmotor features; memory processes; pathophysiology; metaanalysis; clearance; levodopa; dreams; states
AB Background: Sleep disorders are frequent and early non-motor symptoms of Parkinson's disease (PD). As a consequence of histopathological changes, the regulation of rapid eye movement (REM) sleep is affected in PD causing REM sleep behaviour disorder in about half of the patients. Considering the well-known role of sleep in memory formation processes, our aim was to investigate the relationship between sleep alterations and cognitive performance to elucidate the possible association between sleep, and especially REM sleep changes and cognitive dysfunction in PD.Methods: We investigated 25 PD patients and 20 healthy controls. All participants underwent a 24-hour-long 19 channel polygraphic EEG recording, neurological, neuroimaging and neuropsychological examination. The visually analysed sleep-EEG and neuropsychological data were statistically evaluated.Results: The intergroup analysis showed significant decrease of REM and N3, but increase of N2 sleep ratio, and significantly lower scores in the verbal fluency in PD compared to healthy controls. While we found significant negative correlation between verbal fluency and REM-sleep in the whole sample, we observed a marginal significant correlation between phonemic fluency and REM sleep in the PD group.Conclusion: The negative correlation between verbal fluency performance and REM sleep duration suggests the role of decreased REM sleep in cognitive dysfunction in PD. The early involvement of REM sleep regulation with parallel executive dysfunction in PD emphasise the important role of REM sleep deterioration in the neurodegenerative process of PD.
C1 [Papp, Aniko; Horvath, Andras; Toth, Zsuzsanna; Borbely, Csaba; Kamondi, Anita] Natl Inst Mental Hlth Neurol & Neurosurg, Dept Neurol, 57 Amer Ut, H-1145 Budapest, Hungary.
   [Papp, Aniko] Semmelweis Univ, Sch PhD Stud, Mental Hlth Sci, 6 Balassa Utca, H-1086 Budapest, Hungary.
   [Horvath, Andras] Semmelweis Univ, Dept Anat Histol & Embryol, 58 Tuzolto Utca, H-1094 Budapest, Hungary.
   [Virag, Marta] Semmelweis Univ, Dept Clin Psychol, 25-29 Tomo Utca, H-1083 Budapest, Hungary.
   [Gombos, Ferenc] Pazmany Peter Catholic Univ, Lab Psychol Res, 1 Mikszath Kalman Ter, H-1088 Budapest, Hungary.
   [Gombos, Ferenc] Pazmany Peter Catholic Univ, Hungarian Acad Sci, Adolescent Dev Res Grp, 1 Mikszath Kalman Ter, H-1088 Budapest, Hungary.
   [Kamondi, Anita] Semmelweis Univ, Dept Neurol, 6 Balassa Utca, H-1083 Budapest, Hungary.
   [Szucs, Anna] Semmelweis Univ, Inst Behav Sci, 4 Nagyvarad Ter, H-1089 Budapest, Hungary.
C3 Semmelweis University; Semmelweis University; Semmelweis University; Pazmany Peter Catholic University; Pazmany Peter Catholic University; Hungarian Academy of Sciences; Semmelweis University; Semmelweis University
RP Papp, A (corresponding author), Natl Inst Mental Hlth Neurol & Neurosurg, Dept Neurol, 57 Amer Ut, H-1145 Budapest, Hungary.
EM papp.anik@gmail.com; horvath.andras1@med.semmelweis-univ.hu; toth@oiti.hu
FU National Brain Research Program II [2017-1.2.1-NKP-2017-00002]; Hungarian Scientific Research Fund [PD-132652]; Hungarian Academy of Sciences
CR Ambrosini MV, 2001, SLEEP MED REV, V5, P477, DOI 10.1053/smrv.2001.0180
   Antczak JM, 2013, PHARMACOL REP, V65, P614, DOI 10.1016/S1734-1140(13)71038-7
   BARRETT TR, 1972, J EXP PSYCHOL, V96, P321, DOI 10.1037/h0033625
   Berry R. B., 2015, AASM|SCORING MANUAL VERSION 2.2 THE AASM MANUAL FOR THE SCORING OF SLEEP AND ASSOCIATED EVENTS RULES, V0, P0
   Boeve BF, 2007, BRAIN, V130, P2770, DOI 10.1093/brain/awm056
   Boeve BF, 2007, SLEEP MED, V8, P60, DOI 10.1016/j.sleep.2006.08.017
   Boeve BF, 2001, MOVEMENT DISORD, V16, P622, DOI 10.1002/mds.1120
   Bolitho SJ, 2013, PLOS ONE, V8, P0, DOI 10.1371/journal.pone.0081233
   Braak H, 2003, NEUROBIOL AGING, V24, P197, DOI 10.1016/S0197-4580(02)00065-9
   Breen DP, 2014, JAMA NEUROL, V71, P589, DOI 10.1001/jamaneurol.2014.65
   Cai Y, 2010, EUR J NEUROL, V17, P550, DOI 10.1111/j.1468-1331.2009.02848.x
   Chahine LM, 2017, SLEEP MED REV, V35, P33, DOI 10.1016/j.smrv.2016.08.001
   Chaudhuri KR, 2009, LANCET NEUROL, V8, P464, DOI 10.1016/S1474-4422(09)70068-7
   Christensen JAE, 2014, CLIN NEUROPHYSIOL, V125, P512, DOI 10.1016/j.clinph.2013.08.013
   Crosta F, 2017, FUNCT NEUROL, V32, P137
   de Lau LML, 2006, LANCET NEUROL, V5, P525, DOI 10.1016/S1474-4422(06)70471-9
   DEKONINCK J, 1989, INT J PSYCHOPHYSIOL, V8, P43, DOI 10.1016/0167-8760(89)90018-4
   DEKONINCK J, 1990, PSYCHIAT J U OTTAWA, V15, P91
   Dickson DW, 2009, PARKINSONISM RELAT D, V15, PS1, DOI 10.1016/S1353-8020(09)70769-2
   Diederich NJ, 2009, ACTA NEUROL SCAND, V120, P308, DOI 10.1111/j.1600-0404.2009.01167.x
   Diederich NJ, 2013, MOVEMENT DISORD, V28, P1443, DOI 10.1002/mds.25520
   Diekelmann S, 2010, NAT REV NEUROSCI, V11, P114, DOI 10.1038/nrn2762
   González-Naranjo JE, 2019, BEHAV SCI-BASEL, V9, P0, DOI 10.3390/bs9010006
   Ferreira T, 2014, ANN INDIAN ACAD NEUR, V17, P416, DOI 10.4103/0972-2327.144016
   FOWLER MJ, 1973, SCIENCE, V179, P302, DOI 10.1126/science.179.4070.302
   Fultz NE, 2019, SCIENCE, V366, P628, DOI 10.1126/science.aax5440
   Gagnon JF, 2002, NEUROLOGY, V59, P585, DOI 10.1212/WNL.59.4.585
   Galbiati A, 2019, SLEEP MED REV, V43, P37, DOI 10.1016/j.smrv.2018.09.008
   Gandhi KD, 2021, MAYO CLIN PROC, V96, P1288, DOI 10.1016/j.mayocp.2020.08.033
   GIUDITTA A, 1995, BEHAV BRAIN RES, V69, P157, DOI 10.1016/0166-4328(95)00012-I
   Gjerstad MD, 2008, J NEUROL NEUROSUR PS, V79, P387, DOI 10.1136/jnnp.2007.116830
   Goetz CG, 2008, MOVEMENT DISORD, V23, P2129, DOI 10.1002/mds.22340
   Hahn EA, 2014, AM J GERIAT PSYCHIAT, V22, P1262, DOI 10.1016/j.jagp.2013.04.015
   Harris Cameron D, 2005, RESPIR CARE CLIN N AM, V11, P567
   HOEHN MM, 1967, NEUROLOGY, V17, P427, DOI 10.1212/WNL.17.5.427
   Horsager J, 2020, BRAIN, V143, P3077, DOI 10.1093/brain/awaa238
   Iliff JJ, 2013, STROKE, V44, PS93, DOI 10.1161/STROKEAHA.112.678698
   Iranzo A, 2016, SLEEP MED CLIN, V11, P1, DOI 10.1016/j.jsmc.2015.10.011
   Jenkins JG, 1924, AM J PSYCHOL, V35, P605, DOI 10.2307/1414040
   Kalaitzakis ME, 2013, NEUROPATH APPL NEURO, V39, P644, DOI 10.1111/nan.12024
   Kaszas B., 2020, INT NEUROPSYCHIATR D, V0, PP79, DOI 10.9734/INDJ/2020/V14I430140
   Kopp M., 2007, KERDOIVEK BECSLOSKAL, V0, P0
   Kunz D, 2004, J CLIN ENDOCR METAB, V89, P128, DOI 10.1210/jc.2002-021057
   Lapin BR, 2018, J CLIN SLEEP MED, V14, P1293, DOI 10.5664/jcsm.7258
   Lin YQ, 2018, SLEEP MED, V44, P38, DOI 10.1016/j.sleep.2018.01.006
   MANDAI O, 1989, PHYSIOL BEHAV, V46, P639, DOI 10.1016/0031-9384(89)90344-2
   Mao JR, 2020, FRONT NEUROL, V11, P0, DOI 10.3389/fneur.2020.577874
   Martinez-Martin P, 2007, MOVEMENT DISORD, V22, P1623, DOI 10.1002/mds.21586
   Ohayon MM, 2004, SLEEP, V27, P1255, DOI 10.1093/sleep/27.7.1255
   Pagel JF, 1996, HUM PSYCHOPHARM CLIN, V11, P217, DOI 10.1002/(SICI)1099-1077(199605)11:3<217::AID-HUP790>3.0.CO;2-0
   Pahwa R, 1998, EUR J NEUROL, V5, P431, DOI 10.1046/j.1468-1331.1998.550431.x
   Peigneux P, 2001, NEUROREPORT, V12, PA111, DOI 10.1097/00001756-200112210-00001
   Plihal W, 1997, J COGNITIVE NEUROSCI, V9, P534, DOI 10.1162/jocn.1997.9.4.534
   Poe GR, 2000, BRAIN RES, V855, P176, DOI 10.1016/S0006-8993(99)02310-0
   Poletti M, 2013, THER ADV PSYCHOPHARM, V3, P101, DOI 10.1177/2045125312470130
   Postuma RB, 2015, MOVEMENT DISORD, V30, P1591, DOI 10.1002/mds.26424
   Pushpanathan ME, 2016, SLEEP MED REV, V26, P21, DOI 10.1016/j.smrv.2015.04.003
   Rasch B, 2008, CURR DIR PSYCHOL SCI, V17, P188, DOI 10.1111/j.1467-8721.2008.00572.x
   Rasch B, 2007, CURR OPIN NEUROBIOL, V17, P698, DOI 10.1016/j.conb.2007.11.007
   Rasch B, 2013, PHYSIOL REV, V93, P681, DOI 10.1152/physrev.00032.2012
   RASKIN S A, 1990, NEUROPSYCHOLOGY REVIEW, V1, P185, DOI 10.1007/BF01112571
   Rauchs G, 2005, J SLEEP RES, V14, P123, DOI 10.1111/j.1365-2869.2005.00450.x
   Roehrs T, 2010, SLEEP MED CLIN, V5, P0, DOI 10.1016/j.jsmc.2010.08.002
   Sateia MJ, 2014, CHEST, V146, P1387, DOI 10.1378/chest.14-0970
   Schapira AHV, 2017, NAT REV NEUROSCI, V18, P435, DOI 10.1038/nrn.2017.62
   Smith C, 2001, SLEEP MED REV, V5, P491, DOI 10.1053/smrv.2001.0164
   Smith C, 1996, BEHAV BRAIN RES, V78, P49, DOI 10.1016/0166-4328(95)00218-9
   Smith C, 2011, SLEEP MED CLIN, V6, P59, DOI 10.1016/j.jsmc.2010.12.001
   Stacho L., 2003, PSYCHIATR HUNG, V18, P226
   Stickgold R, 2005, NATURE, V437, P1272, DOI 10.1038/nature04286
   Sundaram S, 2019, NEUROSCI BIOBEHAV R, V103, P305, DOI 10.1016/j.neubiorev.2019.05.016
   Tandberg E, 1998, MOVEMENT DISORD, V13, P895, DOI 10.1002/mds.870130606
   Tarasoff-Conway JM, 2015, NAT REV NEUROL, V11, P457, DOI 10.1038/nrneurol.2015.119
   TILLEY AJ, 1978, BIOL PSYCHOL, V6, P293, DOI 10.1016/0301-0511(78)90031-5
   Troyer AK, 1998, J INT NEUROPSYCH SOC, V4, P137, DOI 10.1017/S1355617798001374
   Ujma PP, 2015, FRONT HUM NEUROSCI, V9, P0, DOI 10.3389/fnhum.2015.00052
   Verheggen ICM, 2018, NEUROSCI BIOBEHAV R, V90, P26, DOI 10.1016/j.neubiorev.2018.03.028
   VERSCHOOR G J, 1984, SOUTH AFRICAN JOURNAL OF PSYCHOLOGY, V14, P69
   Wagner U, 2001, LEARN MEMORY, V8, P112, DOI 10.1101/lm.36801
   Wagner U, 2002, PSYCHOSOM MED, V64, P627, DOI 10.1097/01.PSY.0000021940.35402.51
   Wang G, 2011, TRENDS NEUROSCI, V34, P452, DOI 10.1016/j.tins.2011.07.005
   Xie LL, 2013, SCIENCE, V342, P373, DOI 10.1126/science.1241224
   Xu W, 2020, J NEUROL NEUROSUR PS, V91, P236, DOI 10.1136/jnnp-2019-321896
   YAROUSH R, 1971, J EXP PSYCHOL, V88, P361, DOI 10.1037/h0030914
   Zgaljardic Dennis J, 2003, COGN BEHAV NEUROL, V16, P193, DOI 10.1097/00146965-200312000-00001
   Zhang Y, 2020, SLEEP MED REV, V51, P0, DOI 10.1016/j.smrv.2020.101281
NR 86
TC 4
Z9 4
U1 0
U2 8
PU ELSEVIER
PI AMSTERDAM
PA RADARWEG 29, 1043 NX AMSTERDAM, NETHERLANDS
SN 0167-8760
EI 1872-7697
J9 INT J PSYCHOPHYSIOL
JI Int. J. Psychophysiol.
PD MAR 15
PY 2022
VL 173
IS 
BP 93
EP 103
DI 10.1016/j.ijpsycho.2022.01.010
EA JAN 2022
PG 11
WC Psychology, Biological; Neurosciences; Physiology; Psychology; Psychology, Experimental
SC Psychology; Neurosciences & Neurology; Physiology
GA 0L9UR
UT WOS:000781811400010
PM 35077760
DA 2024-02-06
ER

PT J
AU Peball, M
   Seppi, K
   Krismer, F
   Knaus, HG
   Spielberger, S
   Heim, B
   Ellmerer, P
   Werkmann, M
   Poewe, W
   Djamshidian, A
AF Peball, Marina
   Seppi, Klaus
   Krismer, Florian
   Knaus, Hans-Gunther
   Spielberger, Sabine
   Heim, Beatrice
   Ellmerer, Philipp
   Werkmann, Mario
   Poewe, Werner
   Djamshidian, Atbin
TI Effects of Nabilone on Sleep Outcomes in Patients with Parkinson's Disease: A Post-hoc Analysis of NMS-Nab Study
SO MOVEMENT DISORDERS CLINICAL PRACTICE
LA English
DT Article
DE cannabinoids; nabilone; sleep problems; Parkinson's disease; non-motor symptoms
ID depression
AB Background The synthetic tetrahydrocannabinol analogue nabilone improved overall non-motor symptom (NMS) burden in Parkinson's disease (PD) patients in comparison to placebo. Objectives To characterize the effects of nabilone on different sleep outcomes in PD patients. Methods We performed a post-hoc analysis of the controlled, double-blind, enriched enrollment randomized withdrawal NMS-Nab study to assess the effects of nabilone on sleep outcomes in study participants who reported clinically-relevant sleep problems (MDS-UPDRS-1.7 >= 2 points). Results After open-label nabilone administration, 77.4% reported no relevant sleep problem. In the withdrawal phase of the trial, the MDS-UPDRS-1.7. and the NMS-Scale Domain 2 (i.e., Sleep/Fatigue) significantly worsened only in PD patients in the placebo group, which was mostly driven by a significant worsening of insomnia (question 5 of the NMS-Scale Domain 2). Conclusions This post-hoc analysis of the NMS-Nab trial suggests that nabilone has beneficial effects on sleep outcomes in PD patients experiencing sleep problems at baseline. The original trial was registered with (NCT03769896, ) and EudraCT (2017-000192-86).
C1 [Peball, Marina; Seppi, Klaus; Krismer, Florian; Spielberger, Sabine; Heim, Beatrice; Ellmerer, Philipp; Werkmann, Mario; Poewe, Werner; Djamshidian, Atbin] Med Univ Innsbruck, Dept Neurol, Anichstr 35, A-6020 Innsbruck, Austria.
   [Knaus, Hans-Gunther] Med Univ Innsbruck, Dept Med Genet Mol & Clin Pharmacol, Innsbruck, Austria.
C3 Medical University of Innsbruck; Medical University of Innsbruck
RP Djamshidian, A (corresponding author), Med Univ Innsbruck, Dept Neurol, Anichstr 35, A-6020 Innsbruck, Austria.
EM atbin.djamshidian-tehrani@i-med.ac.at
FU AOP Orphan Pharmaceuticals AG; Clinical Trial Centre of the Medical University of Innsbruck
CR Aymerich MS, 2018, BIOCHEM PHARMACOL, V157, P67, DOI 10.1016/j.bcp.2018.08.016
   Bega D, 2017, MOV DISORD CLIN PRAC, V4, P90, DOI 10.1002/mdc3.12359
   Biaggioni I, 2015, HYPERTENSION, V65, P101, DOI 10.1161/HYPERTENSIONAHA.114.04035
   Castillo PE, 2012, NEURON, V76, P70, DOI 10.1016/j.neuron.2012.09.020
   Chagas MHN, 2014, J CLIN PHARM THER, V39, P564, DOI 10.1111/jcpt.12179
   Coe R, 2002, ANN C BRIT ED RES AS, V0, P0
   de Almeida CMO, 2021, MOVEMENT DISORD, V36, P1711, DOI 10.1002/mds.28577
   Gallagher DA, 2012, MOVEMENT DISORD, V27, P79, DOI 10.1002/mds.23939
   Horváth K, 2014, PARKINSONS DIS-US, V2014, P0, DOI 10.1155/2014/806169
   Huang WJ, 2016, MOL MED REP, V14, P2899, DOI 10.3892/mmr.2016.5585
   Kaul M, 2021, NEUROTHERAPEUTICS, V18, P217, DOI 10.1007/s13311-021-01013-w
   Lakens Daniel, 2013, FRONT PSYCHOL, V4, P863, DOI 10.3389/fpsyg.2013.00863
   Lenhard A., 2016, PSYCHOMETRICA, V0, P0, DOI DOI 10.13140/RG.2.2.17823.92329
   Loddo G, 2017, FRONT NEUROL, V8, P0, DOI 10.3389/fneur.2017.00042
   Mendiguren A, 2021, ADV EXP MED BIOL, V1297, P111, DOI 10.1007/978-3-030-61663-2_8
   Mestre TA, 2014, NEUROLOGY, V82, P1402, DOI 10.1212/WNL.0000000000000340
   Peball M, 2020, ANN NEUROL, V88, P712, DOI 10.1002/ana.25864
   Peball M, 2019, J NEURAL TRANSM, V126, P1061, DOI 10.1007/s00702-019-02021-z
   Poewe W, 2017, NAT REV DIS PRIMERS, V3, P0, DOI 10.1038/nrdp.2017.13
   Rutten S, 2017, PARKINSONISM RELAT D, V39, P31, DOI 10.1016/j.parkreldis.2017.01.015
   Seppi K, 2019, MOVEMENT DISORD, V34, P180, DOI 10.1002/mds.27602
   Stefani A, 2020, NEUROPSYCHOPHARMACOL, V45, P121, DOI 10.1038/s41386-019-0448-y
   Suraev AS, 2020, SLEEP MED REV, V53, P0, DOI 10.1016/j.smrv.2020.101339
   Terry GE, 2010, J NUCL MED, V51, P112, DOI 10.2967/jnumed.109.067074
   U.S. Food and Drug Administration, 2019, ENR STRAT CLIN TRIAL, V0, P0
   Xu ZY, 2021, J NEUROL, V268, P312, DOI 10.1007/s00415-020-10140-x
NR 26
TC 6
Z9 6
U1 0
U2 1
PU WILEY
PI HOBOKEN
PA 111 RIVER ST, HOBOKEN 07030-5774, NJ USA
SN 2330-1619
EI 
J9 MOV DISORD CLIN PRAC
JI MOV. DISORD. CLIN. PRACT.
PD AUG 15
PY 2022
VL 9
IS 6
BP 751
EP 758
DI 10.1002/mdc3.13471
EA MAY 2022
PG 8
WC Clinical Neurology
SC Neurosciences & Neurology
GA 3N0PB
UT WOS:000802920200001
PM 35937495
DA 2024-02-06
ER

PT J
AU Xu, YQ
   Surface, M
   Chan, AK
   Halpern, J
   Vanegas-Arroyave, N
   Ford, B
   Feeney, MP
   Kwei, KT
   Katus, LE
   Kuo, SH
   Shah, H
   Waters, C
   Winfield, LM
   Beck, JC
   Przedborski, S
   Fahn, S
   Alcalay, RN
AF Xu, Yaqian
   Surface, Matthew
   Chan, Amanda K.
   Halpern, Joshua
   Vanegas-Arroyave, Nora
   Ford, Blair
   Feeney, Megan P.
   Kwei, Kimberly T.
   Katus, Linn E.
   Kuo, Sheng-Han
   Shah, Hiral
   Waters, Cheryl
   Winfield, Linda M.
   Beck, James C.
   Przedborski, Serge
   Fahn, Stanley
   Alcalay, Roy N.
TI COVID-19 manifestations in people with Parkinson's disease: a USA cohort
SO JOURNAL OF NEUROLOGY
LA English
DT Article
DE Parkinson's disease; COVID-19
AB Background With the explosion of COVID-19 globally, it was unclear if people with Parkinson's disease (PD) were at increased risk for severe manifestations or negative outcomes. Objectives To report on people with PD who had suspected or confirmed COVID-19 to understand how COVID-19 manifested in PD patients. Methods We surveyed PD patients who reported COVID-19 to their Movement Disorders specialists at Columbia University Irving Medical Center and respondents from an online survey administered by the Parkinson's Foundation that assessed COVID-19 symptoms, general clinical outcomes and changes in motor and non-motor PD symptoms. Results Forty-six participants with PD and COVID-19 were enrolled. Similar to the general population, the manifestations of COVID-19 among people with PD were heterogeneous ranging from asymptomatic carriers (1/46) to death (6/46). The most commonly reported COVID-19 symptoms were fever/chills, fatigue, cough, weight loss, and muscle pain. Worsening and new onset of motor and non-motor PD symptoms during COVID-19 illness were also reported, including dyskinesia, rigidity, balance disturbances, anxiety, depression, and insomnia. Conclusion We did not find sufficient evidence that PD is an independent risk factor for severe COVID-19 and death. Larger studies with controls are required to understand this further. Longitudinal follow-up of these participants will allow for observation of possible long-term effects of COVID-19 in PD patients.
C1 [Xu, Yaqian] Columbia Univ Irving Med Ctr, Dept Psychiat, New York, NY USA.
   [Surface, Matthew; Chan, Amanda K.; Halpern, Joshua; Vanegas-Arroyave, Nora; Ford, Blair; Kwei, Kimberly T.; Katus, Linn E.; Kuo, Sheng-Han; Shah, Hiral; Waters, Cheryl; Winfield, Linda M.; Przedborski, Serge; Fahn, Stanley; Alcalay, Roy N.] Columbia Univ Irving Med Ctr, Dept Neurol, 710 West 168th St, New York, NY 10025 USA.
   [Vanegas-Arroyave, Nora] Baylor Coll Med, Dept Neurol, Houston, TX 77030 USA.
   [Feeney, Megan P.; Beck, James C.] Parkinsons Fdn, New York, NY USA.
   [Kuo, Sheng-Han; Przedborski, Serge] Columbia Univ, Initiat Columbia Ataxia & Tremor, New York, NY USA.
   [Kuo, Sheng-Han] Columbia Univ Irving Med Ctr, Dept Pathol & Cell Biol, New York, NY USA.
   [Beck, James C.] NYU Grossman Sch Med, Dept Neurosci & Physiol, New York, NY USA.
   [Przedborski, Serge] Columbia Univ Irving Med Ctr, Dept Neurosci, New York, NY USA.
C3 NewYork-Presbyterian Hospital; NewYork-Presbyterian Hospital; Baylor College of Medicine; Columbia University; NewYork-Presbyterian Hospital; NewYork-Presbyterian Hospital
RP Alcalay, RN (corresponding author), Columbia Univ Irving Med Ctr, Dept Neurol, 710 West 168th St, New York, NY 10025 USA.
EM rna2104@cumc.columbia.edu
CR Antonini A, 2020, MOVEMENT DISORD, V35, P905, DOI 10.1002/mds.28104
   Abreu GEA, 2020, MED HYPOTHESES, V140, P0, DOI 10.1016/j.mehy.2020.109755
   Aranda-Abreu GE, 2020, PHARMACOL REP, V72, P1538, DOI 10.1007/s43440-020-00168-1
   Aranda-Abreu GE, 2021, J MED VIROL, V93, P110, DOI 10.1002/jmv.26179
   Brown EG, 2020, J PARKINSON DIS, V10, P1365, DOI 10.3233/JPD-202249
   Cilia R, 2020, MOVEMENT DISORD, V35, P1287, DOI 10.1002/mds.28170
   de Marcaida JA, 2020, GERIATRICS-BASEL, V5, P0, DOI 10.3390/geriatrics5030054
   Fasano A, 2020, PARKINSONISM RELAT D, V78, P134, DOI 10.1016/j.parkreldis.2020.08.012
   Fasano A, 2020, MOVEMENT DISORD, V35, P1089, DOI 10.1002/mds.28176
   Feeney MP, 2021, NPJ PARKINSONS DIS, V7, P0, DOI 10.1038/s41531-020-00153-8
   Garg S, 2020, MMWR-MORBID MORTAL W, V69, P458, DOI 10.15585/mmwr.mm6915e3
   Hainque E, 2020, PARKINSONISM RELAT D, V75, P126, DOI 10.1016/j.parkreldis.2020.05.008
   Li JW, 2020, THER ADV CHRONIC DIS, V11, P0, DOI 10.1177/2040622320949423
   Mao L, 2020, JAMA NEUROL, V77, P683, DOI 10.1001/jamaneurol.2020.1127
   Postuma RB, 2015, MOVEMENT DISORD, V30, P1591, DOI 10.1002/mds.26424
   Rejdak K, 2020, MULT SCLER RELAT DIS, V42, P0, DOI 10.1016/j.msard.2020.102163
   Sainz-Amo R, 2021, J NEUROL, V268, P2666, DOI 10.1007/s00415-020-10272-0
   Shahid Z, 2020, J AM GERIATR SOC, V68, P926, DOI 10.1111/jgs.16472
   Smieszek SP, 2020, INT J ANTIMICROB AG, V55, P0, DOI 10.1016/j.ijantimicag.2020.106004
   Tomlinson CL, 2010, MOVEMENT DISORD, V25, P2649, DOI 10.1002/mds.23429
   Toolkit P, 2020, COVID 19 PROTOCOLS, V0, P0
   Van Den Eeden SK, 2003, AM J EPIDEMIOL, V157, P1015, DOI 10.1093/aje/kwg068
   Vignatelli L, 2021, MOVEMENT DISORD, V36, P1, DOI 10.1002/mds.28408
NR 23
TC 9
Z9 10
U1 0
U2 4
PU SPRINGER HEIDELBERG
PI HEIDELBERG
PA TIERGARTENSTRASSE 17, D-69121 HEIDELBERG, GERMANY
SN 0340-5354
EI 1432-1459
J9 J NEUROL
JI J. Neurol.
PD MAR 15
PY 2022
VL 269
IS 3
BP 1107
EP 1113
DI 10.1007/s00415-021-10784-3
EA SEP 2021
PG 7
WC Clinical Neurology
SC Neurosciences & Neurology
GA ZC9XG
UT WOS:000693370900003
PM 34482434
DA 2024-02-05
ER

PT J
AU Tsuboi, T
   Satake, Y
   Hiraga, K
   Yokoi, K
   Hattori, M
   Suzuki, M
   Hara, K
   Ramirez-Zamora, A
   Okun, MS
   Katsuno, M
AF Tsuboi, Takashi
   Satake, Yuki
   Hiraga, Keita
   Yokoi, Katsunori
   Hattori, Makoto
   Suzuki, Masashi
   Hara, Kazuhiro
   Ramirez-Zamora, Adolfo
   Okun, Michael S.
   Katsuno, Masahisa
TI Effects of MAO-B inhibitors on non-motor symptoms and quality of life in Parkinson's disease: A systematic review
SO NPJ PARKINSONS DISEASE
LA English
DT Article
ID placebo-controlled trial; add-on therapy; double-blind; motor fluctuations; blood-pressure; rating-scales; nocturnal hypokinesia; depressive symptoms; open-label; rasagiline
AB Non-motor symptoms (NMS) are common among patients with Parkinson's disease and reduce patients' quality of life (QOL). However, there remain considerable unmet needs for NMS management. Three monoamine oxidase B inhibitors (MAO-BIs), selegiline, rasagiline, and safinamide, have become commercially available in many countries. Although an increasing number of studies have reported potential beneficial effects of MAO-BIs on QOL and NMS, there has been no consensus. Thus, the primary objective of this study was to provide an up-to-date systematic review of the QOL and NMS outcomes from the available clinical studies of MAO-BIs. We conducted a literature search using the PubMed, Scopus, and Cochrane Library databases in November 2021. We identified 60 publications relevant to this topic. Overall, rasagiline and safinamide had more published evidence on QOL and NMS changes compared with selegiline. This was likely impacted by selegiline being introduced many years prior to the field embarking on the study of NMS. The impact of MAO-BIs on QOL was inconsistent across studies, and this was unlikely to be clinically meaningful. MAO-BIs may potentially improve depression, sleep disturbances, and pain. In contrast, cognitive and olfactory dysfunctions are likely unresponsive to MAO-BIs. Given the paucity of evidence and controlled, long-term studies, the effects of MAO-BIs on fatigue, autonomic dysfunctions, apathy, and ICD remain unclear. The effects of MAO-BIs on static and fluctuating NMS have never been investigated systematically. More high-quality studies will be needed and should enable clinicians to provide personalized medicine based on a non-motor symptom profile.
C1 [Tsuboi, Takashi; Satake, Yuki; Hiraga, Keita; Yokoi, Katsunori; Hattori, Makoto; Suzuki, Masashi; Hara, Kazuhiro; Katsuno, Masahisa] Nagoya Univ, Dept Neurol, Grad Sch Med, Nagoya, Aichi, Japan.
   [Tsuboi, Takashi; Ramirez-Zamora, Adolfo; Okun, Michael S.] Univ Florida, Norman Fixel Inst Neurol Dis, Dept Neurol, Gainesville, FL USA.
   [Yokoi, Katsunori] Natl Ctr Geriatr & Gerontol, Dept Neurol, Obu, Japan.
   [Suzuki, Masashi] Nagoya Univ Hosp, Dept Clin Lab, Nagoya, Aichi, Japan.
C3 Nagoya University; State University System of Florida; University of Florida; National Center for Geriatrics & Gerontology; Nagoya University
RP Katsuno, M (corresponding author), Nagoya Univ, Dept Neurol, Grad Sch Med, Nagoya, Aichi, Japan.
EM ka2no@med.nagoya-u.ac.jp
FU AMED [JP21km0908001]; Nagoya University Research Fund; Parkinson's Foundation Center of Excellence at the University of Florida Norman Fixel Institute for Neurological Diseases
CR Abbruzzese G, 2021, DRUG DES DEV THER, V15, P2507, DOI 10.2147/DDDT.S302673
   Alborghetti M, 2019, CURR NEUROPHARMACOL, V17, P861, DOI 10.2174/1570159X16666180830100754
   ALLAIN H, 1991, ACTA NEUROL SCAND, V84, P73, DOI 10.1111/j.1600-0404.1991.tb05024.x
   Balestrino R, 2017, J NEUROL SCI, V373, P173, DOI 10.1016/j.jns.2016.12.060
   Barone P, 2015, EUR J NEUROL, V22, P1184, DOI 10.1111/ene.12724
   Barone P, 2010, LANCET NEUROL, V9, P573, DOI 10.1016/S1474-4422(10)70106-X
   Bhidayasiri R, 2018, PARKINSONISM RELAT D, V50, P10, DOI 10.1016/j.parkreldis.2018.01.008
   Bhidayasiri R, 2017, PARKINSONISM RELAT D, V44, P124, DOI 10.1016/j.parkreldis.2017.08.010
   Bianchi MLE, 2019, NEUROL SCI, V40, P275, DOI 10.1007/s10072-018-3628-3
   Biglan KM, 2006, MOVEMENT DISORD, V21, P616, DOI 10.1002/mds.20764
   Binde CD, 2018, BRIT J CLIN PHARMACO, V84, P1917, DOI 10.1111/bcp.13651
   Borgohain R, 2014, MOVEMENT DISORD, V29, P1273, DOI 10.1002/mds.25961
   Borgohain R, 2014, MOVEMENT DISORD, V29, P229, DOI 10.1002/mds.25751
   Brusa L, 2014, PARKINSONISM RELAT D, V20, P931, DOI 10.1016/j.parkreldis.2014.04.020
   Buhmann C, 2020, J PARKINSON DIS, V10, PS37, DOI 10.3233/JPD-202069
   Cattaneo C, 2020, J PARKINSON DIS, V10, P89, DOI 10.3233/JPD-191765
   Cattaneo C, 2018, ADV THER, V35, P515, DOI 10.1007/s12325-018-0687-z
   Cattaneo C, 2017, J PARKINSON DIS, V7, P629, DOI 10.3233/JPD-171143
   Cattaneo C, 2017, J PARKINSON DIS, V7, P95, DOI 10.3233/JPD-160911
   Cattaneo C, 2015, J PARKINSON DIS, V5, P475, DOI 10.3233/JPD-150569
   Chang Y, 2017, ANN MED, V49, P421, DOI 10.1080/07853890.2017.1293285
   Chaudhuri KR, 2012, EUR J NEUROL, V19, P105, DOI 10.1111/j.1468-1331.2011.03442.x
   Churchyard A, 1999, MOVEMENT DISORD, V14, P246, DOI 10.1002/1531-8257(199903)14:2<246::AID-MDS1008>3.0.CO;2-P
   Cibulcik F, 2016, BIOMED PAP, V160, P549, DOI 10.5507/bp.2016.023
   DALRYMPLEALFORD JC, 1995, CLIN NEUROPHARMACOL, V18, P348, DOI 10.1097/00002826-199508000-00007
   De Micco R, 2022, NEUROL SCI, V43, P357, DOI 10.1007/s10072-021-05324-w
   den Brok MGHE, 2015, MOVEMENT DISORD, V30, P759, DOI 10.1002/mds.26208
   Factor SA, 2000, MOVEMENT DISORD, V15, P167, DOI 10.1002/1531-8257(200001)15:1<167::AID-MDS1029>3.0.CO;2-8
   Gallazzi M, 2021, BRAIN BEHAV, V11, P0, DOI 10.1002/brb3.1880
   Geroin C, 2020, J NEURAL TRANSM, V127, P1143, DOI 10.1007/s00702-020-02218-7
   Giossi R, 2021, CLIN DRUG INVEST, V41, P321, DOI 10.1007/s40261-021-01011-y
   Gómez-López A, 2021, BRAIN SCI, V11, P0, DOI 10.3390/brainsci11010057
   Haapaniemi TH, 2000, J NEUROL, V247, P868
   Haehner A, 2013, MOVEMENT DISORD, V28, P2023, DOI 10.1002/mds.25661
   Hanagasi HA, 2011, MOVEMENT DISORD, V26, P1851, DOI 10.1002/mds.23738
   Hattori N, 2020, PARKINSONISM RELAT D, V75, P17, DOI 10.1016/j.parkreldis.2020.04.012
   Hattori N, 2019, J NEURAL TRANSM, V126, P299, DOI 10.1007/s00702-018-1964-3
   Hattori N, 2019, J NEURAL TRANSM, V126, P289, DOI 10.1007/s00702-018-1962-5
   Hattori N, 2019, PARKINSONISM RELAT D, V60, P146, DOI 10.1016/j.parkreldis.2018.08.024
   Hattori N, 2018, PARKINSONISM RELAT D, V53, P21, DOI 10.1016/j.parkreldis.2018.04.025
   Hauser RA, 2014, MOVEMENT DISORD, V29, P1028, DOI 10.1002/mds.25877
   Heitterachi E, 2002, AGE AGEING, V31, P181, DOI 10.1093/ageing/31.3.181
   HIETANEN MH, 1991, ACTA NEUROL SCAND, V84, P407, DOI 10.1111/j.1600-0404.1991.tb04978.x
   Högl B, 2010, MOVEMENT DISORD, V25, P2704, DOI 10.1002/mds.23190
   Horváth K, 2017, NEUROEPIDEMIOLOGY, V48, P1, DOI 10.1159/000455863
   Horváth K, 2015, PARKINSONS DIS-US, V2015, P0, DOI 10.1155/2015/970534
   Jenkinson C, 1997, AGE AGEING, V26, P353, DOI 10.1093/ageing/26.5.353
   Kassubek J, 2014, BMC NEUROL, V14, P0, DOI 10.1186/1471-2377-14-42
   Kleiner G, 2021, MOVEMENT DISORD, V36, P1392, DOI 10.1002/mds.28507
   Langston JW, 2006, ANN NEUROL, V59, P591, DOI 10.1002/ana.20834
   Leentjens AFG, 2008, MOVEMENT DISORD, V23, P2015, DOI 10.1002/mds.22233
   LeWitt PA, 2020, PARKINSONISM RELAT D, V80, PS7, DOI 10.1016/j.parkreldis.2020.09.024
   Liguori C, 2018, PARKINSONISM RELAT D, V57, P80, DOI 10.1016/j.parkreldis.2018.06.033
   Lim TT, 2015, MOVEMENT DISORD, V30, P1825, DOI 10.1002/mds.26429
   Madzarac Z, 2021, CURR ISSUES MOL BIOL, V43, P618, DOI 10.3390/cimb43020045
   Martínez-Fernández R, 2016, MOVEMENT DISORD, V31, P1080, DOI 10.1002/mds.26731
   Martinez-Martin P, 2011, MOVEMENT DISORD, V26, P2371, DOI 10.1002/mds.23834
   Middel Berrie, 2002, INT J INTEGR CARE, V2, P0
   Morari M, 2018, J PHARMACOL EXP THER, V364, P198, DOI 10.1124/jpet.117.245100
   Müller T, 2013, J NEURAL TRANSM, V120, P761, DOI 10.1007/s00702-012-0927-3
   Ory-Magne F, 2014, NEUROLOGY, V82, P300, DOI 10.1212/WNL.0000000000000050
   Pagonabarraga J, 2021, J CLIN NEUROSCI, V90, P178, DOI 10.1016/j.jocn.2021.05.056
   Pålhagen S, 2006, NEUROLOGY, V66, P1200, DOI 10.1212/01.wnl.0000204007.46190.54
   Pålhagen S, 1998, NEUROLOGY, V51, P520, DOI 10.1212/WNL.51.2.520
   Panisset M, 2016, CAN J NEUROL SCI, V43, P809, DOI 10.1017/cjn.2016.289
   Panisset M, 2014, PHARMACOTHERAPY, V34, P1250, DOI 10.1002/phar.1500
   Peña E, 2021, BRAIN SCI, V11, P0, DOI 10.3390/brainsci11020232
   Perez-Lloret S, 2016, MOV DISORD CLIN PRAC, V3, P527, DOI 10.1002/mdc3.12384
   Pierantozzi M, 2016, SLEEP MED, V21, P140, DOI 10.1016/j.sleep.2016.01.016
   Plastino M, 2021, J CLIN NEUROSCI, V91, P306, DOI 10.1016/j.jocn.2021.07.011
   Prakash KM, 2016, EUR J NEUROL, V23, P854, DOI 10.1111/ene.12950
   Pursiainen V, 2007, ACTA NEUROL SCAND, V115, P104, DOI 10.1111/j.1600-0404.2006.00742.x
   Rahimi F, 2016, CLIN NEUROL NEUROSUR, V150, P117, DOI 10.1016/j.clineuro.2016.08.025
   Rinaldi D, 2021, J NEURAL TRANSM, V128, P273, DOI 10.1007/s00702-020-02259-y
   Rinaldi D, 2018, NEUROL SCI, V39, P141, DOI 10.1007/s10072-017-3123-2
   García DS, 2021, J PERS MED, V11, P0, DOI 10.3390/jpm11080798
   García DS, 2021, BRAIN SCI, V11, P0, DOI 10.3390/brainsci11030316
   Schapira AHV, 2013, EUR J NEUROL, V20, P271, DOI 10.1111/j.1468-1331.2012.03840.x
   Schapira AHV, 2017, JAMA NEUROL, V74, P216, DOI 10.1001/jamaneurol.2016.4467
   Schettino C, 2016, NEUROPSYCH DIS TREAT, V12, P2497, DOI 10.2147/NDT.S116476
   Schrag A, 2007, MOVEMENT DISORD, V22, P1077, DOI 10.1002/mds.21333
   Schrempf W, 2018, EUR J NEUROL, V25, P672, DOI 10.1111/ene.13567
   Schwid SR, 2005, ARCH NEUROL-CHICAGO, V62, P241
   Sciaccaluga M, 2020, NEUROPHARMACOLOGY, V170, P0, DOI 10.1016/j.neuropharm.2020.108024
   Seppi K, 2019, MOVEMENT DISORD, V34, P180, DOI 10.1002/mds.27602
   SHOULSON I, 1992, EUR NEUROL, V32, P46
   Siderowf A, 2002, ARCH NEUROL-CHICAGO, V59, P1937
   Skorvanek M, 2018, PARKINSONISM RELAT D, V52, P83, DOI 10.1016/j.parkreldis.2018.03.027
   Skorvanek M, 2018, MOVEMENT DISORD, V33, P208, DOI 10.1002/mds.27233
   Smith KM, 2015, JAMA NEUROL, V72, P88, DOI 10.1001/jamaneurol.2014.2472
   Soraya GV, 2022, NEUROL SCI, V43, P3649, DOI 10.1007/s10072-021-05829-4
   Sotirios G, 2021, BRAIN BEHAV, V11, P0, DOI 10.1002/brb3.2336
   Stern MB, 2004, MOVEMENT DISORD, V19, P916, DOI 10.1002/mds.20145
   Stocchi F, 2014, EUR J NEUROL, V21, P357, DOI 10.1111/ene.12205
   Stocchi F, 2012, MOVEMENT DISORD, V27, P106, DOI 10.1002/mds.23954
   Stryjer R, 2005, ACTA NEUROL SCAND, V111, P89, DOI 10.1111/j.1600-0404.2005.00294.x
   Tábi T, 2020, J NEURAL TRANSM, V127, P831, DOI 10.1007/s00702-019-02082-0
   Trenkwalder C, 2011, MOVEMENT DISORD, V26, P90, DOI 10.1002/mds.23441
   Tsuboi Y, 2021, J NEUROL SCI, V429, P0, DOI 10.1016/j.jns.2021.118070
   Tsuboi Y, 2020, J NEUROL SCI, V416, P0, DOI 10.1016/j.jns.2020.117012
   Turkka J, 1997, NEUROLOGY, V48, P662, DOI 10.1212/WNL.48.3.662
   Waters CH, 2004, MOVEMENT DISORD, V19, P426, DOI 10.1002/mds.20036
   Weintraub D, 2016, MOVEMENT DISORD, V31, P709, DOI 10.1002/mds.26617
   Yen JY, 2021, INT J ENV RES PUB HE, V18, P0, DOI 10.3390/ijerph18136910
   Zhang ZX, 2018, TRANSL NEURODEGENER, V7, P0, DOI 10.1186/s40035-018-0137-5
   Zhang ZX, 2018, TRANSL NEURODEGENER, V7, P0, DOI 10.1186/s40035-018-0119-7
   Zis P, 2018, INT REV NEUROBIOL, V139, P443, DOI 10.1016/bs.irn.2018.07.025
   Zuzuarregui JRP, 2020, NEUROTHERAPEUTICS, V17, P1480, DOI 10.1007/s13311-020-00938-y
NR 108
TC 8
Z9 8
U1 1
U2 7
PU NATURE PORTFOLIO
PI BERLIN
PA HEIDELBERGER PLATZ 3, BERLIN, 14197, GERMANY
SN 
EI 2373-8057
J9 NPJ PARKINSONS DIS
JI npj Parkinsons Dis.
PD JUN 13
PY 2022
VL 8
IS 1
BP 
EP 
DI 10.1038/s41531-022-00339-2
PG 21
WC Neurosciences
SC Neurosciences & Neurology
GA 2C1TH
UT WOS:000810658600001
PM 35697709
DA 2024-02-06
ER

PT J
AU Beydoun, HA
   Chen, JC
   Saquib, N
   Naughton, MJ
   Beydoun, MA
   Shadyab, AH
   Hale, L
   Zonderman, AB
AF Beydoun, Hind A.
   Chen, Jiu-Chiuan
   Saquib, Nazmus
   Naughton, Michelle J.
   Beydoun, May A.
   Shadyab, Aladdin H.
   Hale, Lauren
   Zonderman, Alan B.
TI Sleep and affective disorders in relation to Parkinson's disease risk among older women from the Women's Health Initiative
SO JOURNAL OF AFFECTIVE DISORDERS
LA English
DT Article
DE Affective; Anxiety; Depression; Sleep; Parkinson's disease
ID behavior disorder; mental-health; zolpidem use; depression; association; insomnia; antidepressants; disturbance; population; diagnoses
AB Objectives: To evaluate sleep and affective (mood/anxiety) disorders as clinical predictors of incident Parkinson's disease (PD) among women & GE;65 years of age. Methods: We performed secondary analyses with available data from the Women's Health Initiative Clinical Trials and Observational Study linked to Medicare claims. Sleep, mood and anxiety disorders at baseline were defined using diagnostic codes. Incident PD was defined using self-reported PD, first PD diagnosis, use of PD medications, and/or deaths attributed to PD. Cox regression was applied to estimate hazard ratios (HR) with 95 % confidence intervals (CI), controlling for socio-demographic/lifestyle/health characteristics. Time-to-event was calculated from baseline (1993-1998) to year of PD event, loss to follow-up, death, or December 31, 2018, whichever came first. Results: A total of 53,996 study-eligible WHI participants yielded 1756 (3.25 %) PD cases over ~14.39 (& PLUSMN;6.18) years of follow-up. The relative risk for PD doubled among women with affective disorders (HR = 2.05, 95 % CI: 1.84, 2.27), mood disorders (HR = 2.18, 95 % CI: 1.97, 2.42) and anxiety disorders (HR = 1.97, 95 % CI: 1.75, 2.22). Sleep disorders alone (without affective) were not significantly associated with PD risk (HR = 0.85, 95 % CI: 0.69, 1.04), whereas affective disorders alone (without sleep) (HR = 1.93, 95 % CI: 1.72, 2.17) or in combination with sleep disorders (HR = 2.18, 95 % CI: 1.85, 2.56) were associated with twice the PD risk relative to no sleep/affective disorders. Limitations: Observational design; Selection bias; Information bias; Generalizability. Conclusions: Among older women, joint sleep/affective disorders and affective disorders alone are strong clinical predictors of incident PD over 14 years.
C1 [Beydoun, Hind A.] Ft Belvoir Community Hosp, Dept Res Programs, Ft Belvoir, VA 22060 USA.
   [Chen, Jiu-Chiuan] Univ Southern Calif Los Angeles, Keck Sch Med, Dept Populat & Publ Hlth Sci & Neurol, Los Angeles, CA 90089 USA.
   [Saquib, Nazmus] Sulaiman AlRajhi Univ, Coll Med, Dept Res, Al Bukayriah, Saudi Arabia.
   [Naughton, Michelle J.] Ohio State Univ, Coll Med, Dept Internal Med, Columbus, OH 43201 USA.
   [Beydoun, May A.; Zonderman, Alan B.] Natl Inst Aging, Lab Epidemiol & Populat Sci, NIA, NIH,IRP, Baltimore, MD 21225 USA.
   [Shadyab, Aladdin H.] Univ Calif San Diego, Herbert Wertheim Sch Publ Hlth & Human Longev Sci, La Jolla, CA 92093 USA.
   [Hale, Lauren] SUNY Stony Brook, Renaissance Sch Med, Dept Family Populat & Prevent Med, Program Publ Hlth, Stony Brook, NY 11794 USA.
   [Beydoun, Hind A.] Ft Belvoir Community Hosp, Dept Res Programs, 9300 DeWitt Loop, Ft Belvoir, VA 22060 USA.
C3 Sulaiman AlRajhi University; University System of Ohio; Ohio State University; National Institutes of Health (NIH) - USA; NIH National Institute on Aging (NIA); University of California System; University of California San Diego; State University of New York (SUNY) System; State University of New York (SUNY) Stony Brook; Stony Brook University Hospital
RP Beydoun, HA (corresponding author), Ft Belvoir Community Hosp, Dept Res Programs, 9300 DeWitt Loop, Ft Belvoir, VA 22060 USA.
EM Hind.a.Baydoun.civ@mail.mil
FU Intramural Research Program of the National Institute on Aging in Baltimore, Maryland; National Heart, Lung, and Blood Institute
CR Albers JA, 2017, SLEEP MED, V35, P41, DOI 10.1016/j.sleep.2017.03.026
   Anderson GL, 2003, ANN EPIDEMIOL, V13, PS5, DOI 10.1016/S1047-2797(03)00043-7
   Andrade C, 2015, J PSYCHIATR RES, V60, P187, DOI 10.1016/j.jpsychires.2014.09.015
   Argueti-Ostrovsky S, 2021, CELLS-BASEL, V10, P0, DOI 10.3390/cells10092438
   Austin KW, 2016, PARKINSONS DIS-US, V2016, P0, DOI 10.1155/2016/9869712
   Bareeqa SB, 2022, NEURODEGENER DIS MAN, V12, P155, DOI 10.2217/nmt-2022-0001
   Behl T, 2021, INT J MOL SCI, V22, P0, DOI 10.3390/ijms22147432
   Beydoun HA, 2022, MENOPAUSE, V29, P255, DOI 10.1097/GME.0000000000001918
   Beydoun HA, 2021, PSYCHOSOM MED, V83, P477, DOI 10.1097/PSY.0000000000000949
   Beydoun HA, 2017, J WOMENS HEALTH, V26, P141, DOI 10.1089/jwh.2016.5840
   Bishir M, 2020, BIOMED RES INT, V2020, P0, DOI 10.1155/2020/5764017
   Bomasang-Layno E, 2015, PARKINSONISM RELAT D, V21, P833, DOI 10.1016/j.parkreldis.2015.04.018
   Burstyn I, 2019, AM J IND MED, V62, P766, DOI 10.1002/ajim.23022
   Carroll JE, 2017, BIOL PSYCHIAT, V81, P136, DOI 10.1016/j.biopsych.2016.07.008
   Cauley JA, 2019, J BONE MINER RES, V34, P464, DOI 10.1002/jbmr.3619
   Chen HL, 2006, AM J EPIDEMIOL, V163, P726, DOI 10.1093/aje/kwj096
   Correia AS, 2021, INT J MOL SCI, V22, P0, DOI 10.3390/ijms22168525
   Creasy SA, 2019, SLEEP, V42, P0, DOI 10.1093/sleep/zsz093
   Dallé E, 2018, MOL BRAIN, V11, P0, DOI 10.1186/s13041-018-0356-9
   Costa FHD, 2012, ARQ NEURO-PSIQUIAT, V70, P617, DOI 10.1590/S0004-282X2012000800011
   Dick FD, 2007, OCCUP ENVIRON MED, V64, P666, DOI 10.1136/oem.2006.027003
   Diederich NJ, 2012, J NEUROL SCI, V314, P12, DOI 10.1016/j.jns.2011.10.025
   Dissanayaka NNW, 2019, J AFFECT DISORDERS, V245, P897, DOI 10.1016/j.jad.2018.11.094
   Djamshidian A, 2014, CURR TREAT OPTION NE, V16, P0, DOI 10.1007/s11940-014-0285-6
   Fiest KM, 2014, BMC PSYCHIATRY, V14, P0, DOI 10.1186/s12888-014-0289-5
   Figorilli M, 2020, SLEEP MED, V68, P190, DOI 10.1016/j.sleep.2019.12.013
   Frandsen R, 2014, PARKINSONISM RELAT D, V20, P1124, DOI 10.1016/j.parkreldis.2014.07.012
   Gallagher DA, 2012, NEUROBIOL DIS, V46, P581, DOI 10.1016/j.nbd.2011.12.041
   Girgus JS, 2017, GERIATRICS-BASEL, V2, P0, DOI 10.3390/geriatrics2040035
   Goldstein DS, 2018, CELL MOL NEUROBIOL, V38, P13, DOI 10.1007/s10571-017-0497-x
   Grieshober L, 2019, AM J EPIDEMIOL, V188, P1616, DOI 10.1093/aje/kwz134
   Haasum Y, 2016, PARKINSONISM RELAT D, V27, P85, DOI 10.1016/j.parkreldis.2016.04.015
   Hader C, 2005, J PHYSIOL PHARMACOL, V56 Suppl 4, P85
   Hays J, 2003, ANN EPIDEMIOL, V13, PS18, DOI 10.1016/S1047-2797(03)00042-5
   Huang HC, 2015, J CLIN PSYCHIAT, V76, PE104, DOI 10.4088/JCP.13m08790
   Hwang S, 2015, AM J GERIAT PSYCHIAT, V23, P726, DOI 10.1016/j.jagp.2014.08.009
   Jacob EL, 2010, PARKINSONISM RELAT D, V16, P576, DOI 10.1016/j.parkreldis.2010.06.014
   Keenan BT, 2020, J CLIN SLEEP MED, V16, P175, DOI 10.5664/jcsm.8160
   Kim HJ, 2016, J ALZHEIMERS DIS, V52, P1101, DOI 10.3233/JAD-151197
   Kling JM, 2017, MENOPAUSE, V24, P604, DOI 10.1097/GME.0000000000000824
   Koo P, 2016, MENOPAUSE, V23, P175, DOI 10.1097/GME.0000000000000517
   Lampert Melissa Agostini, 2015, DEMENT. NEUROPSYCHOL., V9, P76, DOI 10.1590/S1980-57642015DN91000012
   Lin YY, 2017, BRAIN BEHAV, V7, P0, DOI 10.1002/brb3.806
   Liu JB, 2018, PARKINSONISM RELAT D, V52, P62, DOI 10.1016/j.parkreldis.2018.03.021
   Lysen TS, 2019, BRAIN, V142, P2013, DOI 10.1093/brain/awz113
   Mao CJ, 2018, PARKINSONISM RELAT D, V48, P68, DOI 10.1016/j.parkreldis.2017.12.022
   Mao ZJ, 2017, J HUAZHONG U SCI-MED, V37, P100, DOI 10.1007/s11596-017-1701-4
   Martinez-Ramirez D, 2016, J NEUROL, V263, P76, DOI 10.1007/s00415-015-7947-5
   Mayer G, 2011, SLEEP MED REV, V15, P369, DOI 10.1016/j.smrv.2011.01.005
   Menza M, 2010, MOVEMENT DISORD, V25, P1708, DOI 10.1002/mds.23168
   Noyes K, 2011, PSYCHIAT SERV, V62, P1159, DOI 10.1176/ps.62.10.pss6210_1159
   Ossowska K, 2013, PHARMACOL REP, V65, P1545, DOI 10.1016/S1734-1140(13)71516-0
   Pushpanathan ME, 2016, SLEEP MED REV, V26, P21, DOI 10.1016/j.smrv.2015.04.003
   Qiu FC, 2022, NEUROL SCI, V43, P327, DOI 10.1007/s10072-021-05240-z
   Salawu Fatai, 2015, OMAN MED J, V30, P3, DOI 10.5001/omj.2015.02
   Sarwar AI, 2018, CLIN NEUROPHARMACOL, V41, P106, DOI 10.1097/WNF.0000000000000278
   Sateia M J, 2000, SEMIN CLIN NEUROPSYCHIATRY, V5, P227, DOI 10.1053/scnp.2000.9556
   Schimmel-Spreeuw A, 2000, INT PSYCHOGERIATR, V12, P77, DOI 10.1017/S1041610200006219
   Shadfar S, 2018, MOL NEUROBIOL, V55, P554, DOI 10.1007/s12035-016-0342-0
   Shamim SA, 2019, CUREUS J MED SCIENCE, V11, P0, DOI 10.7759/cureus.6004
   Shrestha N, 2021, CUREUS J MED SCIENCE, V13, P0, DOI 10.7759/cureus.17026
   Soucise A, 2017, BREAST CANCER RES TR, V164, P169, DOI 10.1007/s10549-017-4245-1
   Sun AP, 2020, NEUROL SCI, V41, P1153, DOI 10.1007/s10072-019-04211-9
   Thomas K, 2017, J PRIM PREV, V38, P495, DOI 10.1007/s10935-017-0484-5
   Vallée A, 2020, CELLS-BASEL, V9, P0, DOI 10.3390/cells9020314
   Vin-Raviv N, 2018, SUPPORT CARE CANCER, V26, P1833, DOI 10.1007/s00520-017-4012-1
   Virameteekul S, 2021, PLOS ONE, V16, P0, DOI 10.1371/journal.pone.0261302
   Wang Y, 2017, SLEEP BREATH, V21, P319, DOI 10.1007/s11325-016-1414-0
   Wu L, 2016, EUR REV MED PHARMACO, V20, P3857
   Yang YW, 2014, J PSYCHIATR RES, V58, P84, DOI 10.1016/j.jpsychires.2014.07.003
   Yuan W, 2021, BMC NEUROL, V21, P0, DOI 10.1186/s12883-021-02226-4
   Zaslavsky O, 2015, SLEEP MED, V16, P364, DOI 10.1016/j.sleep.2014.11.008
   Zenesini C, 2019, J NEUROL SCI, V405, P0, DOI 10.1016/j.jns.2019.08.006
NR 73
TC 1
Z9 1
U1 0
U2 2
PU ELSEVIER
PI AMSTERDAM
PA RADARWEG 29, 1043 NX AMSTERDAM, NETHERLANDS
SN 0165-0327
EI 1573-2517
J9 J AFFECT DISORDERS
JI J. Affect. Disord.
PD SEP 1
PY 2022
VL 312
IS 
BP 177
EP 187
DI 10.1016/j.jad.2022.06.031
EA JUN 2022
PG 11
WC Clinical Neurology; Psychiatry
SC Neurosciences & Neurology; Psychiatry
GA 2U3FN
UT WOS:000823045100022
PM 35752216
DA 2024-02-06
ER

PT J
AU Pavelka, L
   Rauschenberger, A
   Landoulsi, Z
   Pachchek, S
   Marques, T
   Gomes, CPC
   Glaab, E
   May, P
   Krüger, R
AF Pavelka, Lukas
   Rauschenberger, Armin
   Landoulsi, Zied
   Pachchek, Sinthuja
   Marques, Taina
   Gomes, Clarissa P. C.
   Glaab, Enrico
   May, Patrick
   Krueger, Rejko
TI Body-First Subtype of Parkinson's Disease with Probable REM-Sleep Behavior Disorder Is Associated with Non-Motor Dominant Phenotype
SO JOURNAL OF PARKINSONS DISEASE
LA English
DT Article
DE Idiopathic Parkinson's disease; probable REM-Sleep behavior disorder; RBDSQ; non-motor symptoms; APOE; stratification
ID risk-factors
AB Background: The hypothesis of body-first vs. brain-first subtype of PD has been proposed with REM-Sleep behavior disorder (RBD) defining the former. The body-first PD presumes an involvement of the brainstem in the pathogenic process with higher burden of autonomic dysfunction. Objective: To identify distinctive clinical subtypes of idiopathic Parkinson's disease (iPD) in line with the formerly proposed concept of body-first vs. brain-first subtypes in PD, we analyzed the presence of probable RBD (pRBD), sex, and the APOE epsilon 4 carrier status as potential sub-group stratifiers. Methods: A total of 400 iPD patients were included in the cross-sectional analysis from the baseline dataset with a completed RBD Screening Questionnaire (RBDSQ) for classifying as pRBD by using the cut-off RBDSQ= 6. Multiple regression models were applied to explore (i) the effect of pRBD on clinical outcomes adjusted for disease duration and age, (ii) the effect of sex on pRBD, and (iii) the association of APOE epsilon 4 and pRBD. Results: iPD-pRBD was significantly associated with autonomic dysfunction (SCOPA-AUT), level of depressive symptoms (BDI-I), MDS-UPDRS I, hallucinations, and constipation, whereas significantly negatively associated with quality of life (PDQ-39) and sleep (PDSS). No significant association between sex and pRBD or APOE epsilon 4 and pRBD in iPD was found nor did we determine a significant effect of APOE epsilon 4 on the PD phenotype. Conclusion: We identified an RBD-specific PD endophenotype, characterized by predominant autonomic dysfunction, hallucinations, and depression, corroborating the concept of a distinctive body-first subtype of PD. We did not observe a significant association between APOE epsilon 4 and pRBD suggesting both factors having an independent effect on cognitive decline in iPD.
C1 [Pavelka, Lukas; Krueger, Rejko] Ctr Hosp Luxembourg CHL, Parkinsons Res Clin, Luxembourg, Luxembourg.
   [Pavelka, Lukas; Krueger, Rejko] Luxembourg Inst Hlth LIH, Transversal Translat Med, Strassen, Luxembourg.
   [Rauschenberger, Armin; Glaab, Enrico] Univ Luxembourg, Luxembourg Ctr Syst Biomed LCSB, Biomed Data Sci Grp, Esch Sur Alzette, Luxembourg.
   [Landoulsi, Zied; Pachchek, Sinthuja; May, Patrick] Luxembourg Ctr Syst Biomed LCSB, Bioinformat Core, Esch Sur Alzette, Luxembourg.
   [Pachchek, Sinthuja; Marques, Taina; Gomes, Clarissa P. C.; Krueger, Rejko] Univ Luxembourg, Luxembourg Ctr Syst Biomed LCSB, Translat Neurosci, Esch Sur Alzette, Luxembourg.
C3 Luxembourg Hospital Center; Luxembourg Institute of Health; University of Luxembourg; University of Luxembourg
RP Pavelka, L (corresponding author), Natl Ctr Excellence Res Parkinsons Dis, Luxembourg, Luxembourg.; Krüger, R (corresponding author), Luxembourg Natl Ctr Excellence Res Parkinsons Dis, Luxembourg, Luxembourg.
EM lukas.pavelka@lih.lu; rejko.krueger@uni.lu
FU Luxembourg National Research Fund [FNR/NCER13/BM/11264123]; PEARL program [FNR/P13/6682797]; FNR [INTER/11651464, ERAPERMED 2020-314, 12719684, C17/BM/11676395]; FNR/DFG Core INTER [FNR11250962]; PARK-QC DTU [PRIDE17/12244779/PARK-QC]
CR Antelmi E, 2021, SLEEP MED REV, V60, P0, DOI 10.1016/j.smrv.2021.101515
   Ashraf-Ganjouei A, 2021, J PARKINSON DIS, V11, P747, DOI 10.3233/JPD-202134
   Assogna F, 2021, J PERS MED, V11, P0, DOI 10.3390/jpm11010051
   Barasa A, 2021, FRONT NEUROL, V12, P0, DOI 10.3389/fneur.2021.651157
   Barber TR, 2018, EUR J NEUROL, V25, P469, DOI 10.1111/ene.13515
   Baumann-Vogel H, 2020, PLOS ONE, V15, P0, DOI 10.1371/journal.pone.0243454
   Berg D, 2021, NAT REV NEUROL, V17, P349, DOI 10.1038/s41582-021-00486-9
   Bjornarå KA, 2013, PARKINSONISM RELAT D, V19, P120, DOI 10.1016/j.parkreldis.2012.05.027
   Blauwendraat C, 2017, NEUROBIOL AGING, V57, P0, DOI 10.1016/j.neurobiolaging.2017.05.009
   Borghammer P, 2019, J PARKINSON DIS, V9, PS281, DOI 10.3233/JPD-191721
   Davis AA, 2020, SCI TRANSL MED, V12, P0, DOI 10.1126/scitranslmed.aay3069
   Federoff M, 2012, NEUROBIOL DIS, V46, P389, DOI 10.1016/j.nbd.2012.02.002
   Gan-Or Z, 2020, J PARKINSON DIS, V10, P301, DOI 10.3233/JPD-191775
   Gan-Or Z, 2018, CURR NEUROL NEUROSCI, V18, P0, DOI 10.1007/s11910-018-0860-4
   Gan-Or Z, 2017, NEUROBIOL AGING, V49, P0, DOI 10.1016/j.neurobiolaging.2016.10.002
   Gjerstad MD, 2008, J NEUROL NEUROSUR PS, V79, P387, DOI 10.1136/jnnp.2007.116830
   Haba-Rubio J, 2018, SLEEP, V41, P0, DOI 10.1093/sleep/zsx197
   Hipp G, 2018, FRONT AGING NEUROSCI, V10, P0, DOI 10.3389/fnagi.2018.00326
   Horsager J, 2022, NEUROBIOL DIS, V164, P0, DOI 10.1016/j.nbd.2022.105626
   Horsager J, 2020, BRAIN, V143, P3077, DOI 10.1093/brain/awaa238
   Kang SH, 2013, SLEEP, V36, P1147, DOI 10.5665/sleep.2874
   Lenka A, 2016, PARKINSONISM RELAT D, V22, P1, DOI 10.1016/j.parkreldis.2015.11.018
   Litvan I, 2003, MOVEMENT DISORD, V18, P467, DOI 10.1002/mds.10459
   Liu YP, 2021, MOVEMENT DISORD, V36, P2821, DOI 10.1002/mds.28763
   Liu Y, 2017, TRANSL NEURODEGENER, V6, P0, DOI 10.1186/s40035-017-0105-5
   Long KX, 2020, FRONT NEUROL, V11, P0, DOI 10.3389/fneur.2020.00979
   Mao JR, 2020, FRONT NEUROL, V11, P0, DOI 10.3389/fneur.2020.577874
   Marek K, 2018, ANN CLIN TRANSL NEUR, V5, P1460, DOI 10.1002/acn3.644
   Mengel D, 2016, PARKINSONISM RELAT D, V29, P112, DOI 10.1016/j.parkreldis.2016.04.013
   Mollenhauer B, 2013, NEUROLOGY, V81, P1226, DOI 10.1212/WNL.0b013e3182a6cbd5
   Neikrug AB, 2014, SLEEP MED, V15, P959, DOI 10.1016/j.sleep.2014.04.009
   Onofrj M, 2002, NEUROL SCI, V23, PS91, DOI 10.1007/s100720200085
   Pavelka L, 2022, NPJ PARKINSONS DIS, V8, P0, DOI 10.1038/s41531-022-00342-7
   Postuma RB, 2012, NEUROLOGY, V79, P428, DOI 10.1212/WNL.0b013e31825dd383
   Postuma RB, 2019, BRAIN, V142, P744, DOI 10.1093/brain/awz030
   Postuma RB, 2012, MOVEMENT DISORD, V27, P720, DOI 10.1002/mds.24939
   Pu JL, 2022, MOVEMENT DISORD, V37, P196, DOI 10.1002/mds.28805
   Roguski A, 2020, FRONT NEUROL, V11, P0, DOI 10.3389/fneur.2020.00610
   Sixel-Döring F, 2011, NEUROLOGY, V77, P1048, DOI 10.1212/WNL.0b013e31822e560e
   Sunwoo JS, 2021, PARKINSONISM RELAT D, V92, P13, DOI 10.1016/j.parkreldis.2021.10.002
   Tunold JA, 2021, FRONT NEUROL, V12, P0, DOI 10.3389/fneur.2021.631145
   Wong JC, 2016, NEUROLOGY, V86, P1306, DOI 10.1212/WNL.0000000000002414
NR 42
TC 5
Z9 5
U1 1
U2 5
PU IOS PRESS
PI AMSTERDAM
PA NIEUWE HEMWEG 6B, 1013 BG AMSTERDAM, NETHERLANDS
SN 1877-7171
EI 1877-718X
J9 J PARKINSON DIS
JI J. Parkinsons Dis.
PD JUN 15
PY 2022
VL 12
IS 8
BP 2561
EP 2573
DI 10.3233/JPD-223511
PG 13
WC Neurosciences
SC Neurosciences & Neurology
GA 7H7XO
UT WOS:000903412100024
PM 36245388
DA 2024-02-06
ER

PT J
AU Garcia, DS
   Lopez, IC
   Guerra, CL
   Bana, RY
   Hernando, MIC
   Gonzalez, JMP
   Losada, MGA
   Palmas, MJG
   Bartolome, CC
   Miro, CM
AF Santos Garcia, Diego
   Cabo Lopez, Iria
   Labandeira Guerra, Carmen
   Yanez Bana, Rosa
   Cimas Hernando, Maria, I
   Paz Gonzalez, Jose M.
   Alonso Losada, Maria G.
   Gonzalez Palmas, Maria J.
   Cores Bartolome, Carlos
   Martinez Miro, Cristina
TI Safinamide improves sleep and daytime sleepiness in Parkinson's disease: results from the SAFINONMOTOR study
SO NEUROLOGICAL SCIENCES
LA English
DT Article
DE Effectiveness; Non-motor symptoms; Parkinson's disease; Safinamide; Sleep; Somnolence
ID nonmotor symptoms; add-on; disorder; levodopa
AB Background and objective Some studies observed a benefit of PD patients after treatment with safinamide in some non-motor symptoms. Our aim was to analyze the effectiveness of safinamide on sleep and daytime sleepiness in Parkinson's disease (PD) patients. Material and methods SAFINONMOTOR is a prospective open-label single-arm study conducted in 5 centers from Spain. In this analysis, a secondary objective of the study, the score in the Pittsburgh Sleep Quality Index (PSQI) and the Epworth Sleepiness Scale (ESS) at V1 (baseline) and V4 (6 months +/- 1 month) were compared. Results Fifty patients were included between May/2019 and February/2020 (age 68.5 +/- 9.12 years; 58% women; 6.4 +/- 5.1 years from diagnosis). At 6 months, 44 patients completed the follow-up (88%). The PSQI total score was reduced by 19.8% (from 10.43 +/- 4.02 at V1 to 8.36 +/- 4.41 at V4; p = 0.001). By domains, improvement was observed in subjective sleep quality (PSQI-C1; - 23.9%; p = 0.009), sleep latency (PSQI-C2; - 25%; p = 0.025), sleep duration (PSQI-C3; - 40%; p = 0.001), and habitual sleep efficiency (PSQI-C4; - 25.9%; p = 0.023). A significant reduction (- 24.7%) in the ESS total score from V1 to V4 was observed as well (from 9.20 +/- 5.64 to 6.93 +/- 5.11; p = 0.012). Specifically, the improvement in daytime sleepiness was observed in sitting and reading (p = 0.024) and sitting inactive in a public space (p = 0.027). A total of 21 adverse events in 11 patients (22%) were reported, 5 of which were severe (not related to safinamide). Conclusion Safinamide was well-tolerated and improved sleep and daytime sleepiness in PD patients at 6 months.
C1 [Santos Garcia, Diego; Paz Gonzalez, Jose M.; Cores Bartolome, Carlos; Martinez Miro, Cristina] Complejo Hosp Univ A Coruna, CHUAC, La Coruna, Spain.
   [Cabo Lopez, Iria; Gonzalez Palmas, Maria J.] Complejo Hosp Univ Pontevedra, CHOP, Pontevedra, Spain.
   [Labandeira Guerra, Carmen; Alonso Losada, Maria G.] Complejo Hosp Univ Vigo, CHUVI, Vigo, Spain.
   [Yanez Bana, Rosa] Complejo Hosp Univ Ourense, CHUO, Orense, Spain.
   [Cimas Hernando, Maria, I] Hosp Povisa, Vigo, Spain.
C3 Universidade da Coruna; Complejo Hospitalario Universitario A Coruna; Complexo Hospitalario Universitario de Pontevedra; Complexo Hospitalario Universitario de Vigo; Complexo Hospitalario Universitario de Ourense, Verin e O Barco de Valdeorras
RP Garcia, DS (corresponding author), Complejo Hosp Univ A Coruna, CHUAC, La Coruna, Spain.
EM diegosangar@yahoo.es
FU Zambon Spain
CR Bianchi MLE, 2019, NEUROL SCI, V40, P275, DOI 10.1007/s10072-018-3628-3
   Borgohain R, 2014, MOVEMENT DISORD, V29, P1273, DOI 10.1002/mds.25961
   Borgohain R, 2014, MOVEMENT DISORD, V29, P229, DOI 10.1002/mds.25751
   Buysse D J, 1989, PSYCHIATRY RES, V28, P193
   Cattaneo C, 2017, J PARKINSON DIS, V7, P629, DOI 10.3233/JPD-171143
   Daniel S E, 1993, J NEURAL TRANSM SUPPL, V39, P165
   Dubois B, 2007, MOVEMENT DISORD, V22, P2314, DOI 10.1002/mds.21844
   Fabbri M, 2015, NEURODEGENER DIS MAN, V5, P481, DOI 10.2217/nmt.15.46
   Geroin C, 2020, J NEURAL TRANSM, V127, P1143, DOI 10.1007/s00702-020-02218-7
   Gómez-López A, 2021, BRAIN SCI, V11, P0, DOI 10.3390/brainsci11010057
   JOHNS MW, 1991, SLEEP, V14, P540, DOI 10.1093/sleep/14.6.540
   Kurtis MM, 2013, PARKINSONISM RELAT D, V19, P1152, DOI 10.1016/j.parkreldis.2013.07.026
   Liguori C, 2018, PARKINSONISM RELAT D, V57, P80, DOI 10.1016/j.parkreldis.2018.06.033
   Muller T., 2015, EUR NEUROL REV, V10, P15, DOI 10.17925/ENR.2015.10.01.15
   Peña E, 2021, BRAIN SCI, V11, P0, DOI 10.3390/brainsci11020232
   Plastino M, 2021, J CLIN NEUROSCI, V91, P306, DOI 10.1016/j.jocn.2021.07.011
   Rinaldi D, 2021, J NEURAL TRANSM, V128, P273, DOI 10.1007/s00702-020-02259-y
   García DS, 2021, BRAIN SCI, V11, P0, DOI 10.3390/brainsci11030316
   Santos-García D, 2020, MOVEMENT DISORD, V35, P1712, DOI 10.1002/mds.28261
   Santos-García D, 2013, J NEUROL SCI, V332, P136, DOI 10.1016/j.jns.2013.07.005
   Schade S, 2020, MOV DISORD CLIN PRAC, V7, P343, DOI 10.1002/mdc3.12921
   Sforza MS, 2020, MOV DISORD, V35, P0
   Stocchi F, 2021, EUR J NEUROL, V28, P349, DOI 10.1111/ene.14552
   Stocchi F, 2016, DRUG DES DEV THER, V10, P609, DOI 10.2147/DDDT.S77749
NR 24
TC 8
Z9 8
U1 0
U2 1
PU SPRINGER-VERLAG ITALIA SRL
PI MILAN
PA VIA DECEMBRIO, 28, MILAN, 20137, ITALY
SN 1590-1874
EI 1590-3478
J9 NEUROL SCI
JI Neurol. Sci.
PD APR 15
PY 2022
VL 43
IS 4
BP 2537
EP 2544
DI 10.1007/s10072-021-05607-2
EA SEP 2021
PG 8
WC Clinical Neurology; Neurosciences
SC Neurosciences & Neurology
GA 0J6GA
UT WOS:000698536500002
PM 34554335
DA 2024-02-05
ER

PT J
AU van Rheede, JJ
   Feldmann, LK
   Busch, JL
   Fleming, JE
   Mathiopoulou, V
   Denison, T
   Sharott, A
   Kuhn, AA
AF van Rheede, Joram J.
   Feldmann, Lucia K.
   Busch, Johannes L.
   Fleming, John E.
   Mathiopoulou, Varvara
   Denison, Timothy
   Sharott, Andrew
   Kuhn, Andrea A.
TI Diurnal modulation of subthalamic beta oscillatory power in Parkinson's disease patients during deep brain stimulation
SO NPJ PARKINSONS DISEASE
LA English
DT Article
ID nucleus; dopamine; improvement; sleep
AB Beta-band activity in the subthalamic local field potential (LFP) is correlated with Parkinson's disease (PD) symptom severity and is the therapeutic target of deep brain stimulation (DBS). While beta fluctuations in PD patients are well characterized on shorter timescales, it is not known how beta activity evolves around the diurnal cycle, outside a clinical setting. Here, we obtained chronic recordings (34 +/- 13 days) of subthalamic beta power in PD patients implanted with the Percept DBS device during high-frequency DBS and analysed their diurnal properties as well as sensitivity to artifacts. Time of day explained 41 +/- 9% of the variance in beta power (p < 0.001 in all patients), with increased beta during the day and reduced beta at night. Certain movements affected LFP quality, which may have contributed to diurnal patterns in some patients. Future DBS algorithms may benefit from taking such diurnal and artifactual fluctuations in beta power into account.
C1 [van Rheede, Joram J.; Fleming, John E.; Denison, Timothy; Sharott, Andrew] Univ Oxford, Med Res Council Brain Network Dynam Unit, Nuffield Dept Clin Neurosci, Mansfield Rd, Oxford OX1 3TH, England.
   [Feldmann, Lucia K.; Busch, Johannes L.; Mathiopoulou, Varvara; Kuhn, Andrea A.] Charite Univ Med Berlin, Dept Neurol, Berlin, Germany.
   [Feldmann, Lucia K.; Busch, Johannes L.; Mathiopoulou, Varvara; Kuhn, Andrea A.] Free Univ Berlin, Berlin, Germany.
   [Feldmann, Lucia K.; Busch, Johannes L.; Mathiopoulou, Varvara; Kuhn, Andrea A.] Humboldt Univ, Berlin, Germany.
   [Feldmann, Lucia K.] Charite Univ Med Berlin, Berlin Inst Hlth, Berlin, Germany.
   [Denison, Timothy] Univ Oxford, Dept Engn Sci, Inst Biomed Engn, Oxford, England.
   [Kuhn, Andrea A.] Charite, Berlin Sch Mind & Brain, Berlin, Germany.
   [Kuhn, Andrea A.] Charite, NeuroCure Clin Res Ctr, Berlin, Germany.
C3 University of Oxford; UK Research & Innovation (UKRI); Medical Research Council UK (MRC); Free University of Berlin; Humboldt University of Berlin; Charite Universitatsmedizin Berlin; Free University of Berlin; Humboldt University of Berlin; Free University of Berlin; Humboldt University of Berlin; Charite Universitatsmedizin Berlin; Berlin Institute of Health; University of Oxford; Free University of Berlin; Humboldt University of Berlin; Charite Universitatsmedizin Berlin; Free University of Berlin; Humboldt University of Berlin; Charite Universitatsmedizin Berlin
RP Sharott, A (corresponding author), Univ Oxford, Med Res Council Brain Network Dynam Unit, Nuffield Dept Clin Neurosci, Mansfield Rd, Oxford OX1 3TH, England.; Kuhn, AA (corresponding author), Charite Univ Med Berlin, Dept Neurol, Berlin, Germany.; Kuhn, AA (corresponding author), Free Univ Berlin, Berlin, Germany.; Kuhn, AA (corresponding author), Humboldt Univ, Berlin, Germany.; Kuhn, AA (corresponding author), Charite, Berlin Sch Mind & Brain, Berlin, Germany.; Kuhn, AA (corresponding author), Charite, NeuroCure Clin Res Ctr, Berlin, Germany.
EM andrew.sharott@bndu.ox.ac.uk; andrea.kuehn@charite.de
FU Deutsche Forschungsgemeinschaft (DFG, German Research Foundation) [4247788381-TRR 295]; Lundbeck Foundation [R336-2020-1035]; Medical Research Council UK [MC_UU_00003/6, MC_UU_00003/3]
CR Arlotti M, 2018, NEUROLOGY, V90, PE971, DOI 10.1212/WNL.0000000000005121
   Baumann-Vogel H, 2017, SLEEP, V40, P0, DOI 10.1093/sleep/zsx033
   Black N, 2019, HEART RHYTHM, V16, P298, DOI 10.1016/j.hrthm.2018.08.026
   Bocci T, 2021, NPJ PARKINSONS DIS, V7, P0, DOI 10.1038/s41531-021-00229-z
   Brown P, 2001, J NEUROSCI, V21, P1033, DOI 10.1523/JNEUROSCI.21-03-01033.2001
   Carmona-Torre F, 2013, NEW ENGL J MED, V368, P2037, DOI 10.1056/NEJMoa1205158
   Cummins DD, 2021, FRONT NEUROSCI-SWITZ, V15, P0, DOI 10.3389/fnins.2021.725797
   Deuschl G, 2006, NEW ENGL J MED, V355, P896, DOI 10.1056/NEJMoa060281
   Feldmann LK, 2022, NPJ PARKINSONS DIS, V8, P0, DOI 10.1038/s41531-022-00301-2
   Feldmann LK, 2021, STEREOT FUNCT NEUROS, V0, P0, DOI DOI 10.1159/000516150
   Feldmann LK, 2021, EUR J NEUROL, V28, P2372, DOI 10.1111/ene.14801
   Fleming JE, 2022, ISCIENCE, V25, P0, DOI 10.1016/j.isci.2022.104028
   Gaggioni G, 2014, FRONT SYST NEUROSCI, V8, P0, DOI 10.3389/fnsys.2014.00126
   Gilron R, 2021, FRONT NEUROSCI-SWITZ, V15, P0, DOI 10.3389/fnins.2021.732499
   Gilron R, 2021, NAT BIOTECHNOL, V39, P1078, DOI 10.1038/s41587-021-00897-5
   Gunduz Aysegul, 2019, BIOELECTRON MED (LOND), V2, P29, DOI 10.2217/bem-2019-0008
   Hammer LH, 2022, STEREOT FUNCT NEUROS, V100, P168, DOI 10.1159/000521431
   Hammond C, 2007, TRENDS NEUROSCI, V30, P357, DOI 10.1016/j.tins.2007.05.004
   Hastings MH, 2018, NAT REV NEUROSCI, V19, P453, DOI 10.1038/s41583-018-0026-z
   Jenkinson N, 2011, TRENDS NEUROSCI, V34, P611, DOI 10.1016/j.tins.2011.09.003
   Kim P, 2019, ENDOCR REV, V40, P66, DOI 10.1210/er.2018-00049
   Krauss JK, 2021, NAT REV NEUROL, V17, P75, DOI 10.1038/s41582-020-00426-z
   Kühn AA, 2008, J NEUROSCI, V28, P6165, DOI 10.1523/JNEUROSCI.0282-08.2008
   Kühn AA, 2017, MOVEMENT DISORD, V32, P11, DOI 10.1002/mds.26703
   Kühn AA, 2006, EUR J NEUROSCI, V23, P1956, DOI 10.1111/j.1460-9568.2006.04717.x
   Kühn AA, 2004, BRAIN, V127, P735, DOI 10.1093/brain/awh106
   Little S, 2013, ANN NEUROL, V74, P449, DOI 10.1002/ana.23951
   Lofredi R, 2019, NEUROBIOL DIS, V127, P462, DOI 10.1016/j.nbd.2019.03.013
   Mallet N, 2008, J NEUROSCI, V28, P4795, DOI 10.1523/JNEUROSCI.0123-08.2008
   Mizrahi-Kliger AD, 2020, P NATL ACAD SCI USA, V117, P17359, DOI 10.1073/pnas.2001560117
   Nakamura KC, 2021, J NEUROSCI, V41, P10382, DOI 10.1523/JNEUROSCI.1753.21.2021
   Neumann WJ, 2021, BRAIN STIMUL, V14, P1301, DOI 10.1016/j.brs.2021.08.016
   Neumann WJ, 2017, CLIN NEUROPHYSIOL, V128, P2286, DOI 10.1016/j.clinph.2017.08.028
   Neuville RS, 2021, FRONT NEUROSCI-SWITZ, V15, P0, DOI 10.3389/fnins.2021.733203
   Paul JR, 2020, EUR J NEUROSCI, V51, P109, DOI 10.1111/ejn.14343
   Quinn EJ, 2015, MOVEMENT DISORD, V30, P1750, DOI 10.1002/mds.26376
   Sharott A, 2017, J NEUROSCI, V37, P9977, DOI 10.1523/JNEUROSCI.0658-17.2017
   Sorkhabi MM, 2020, IEEE SYS MAN CYBERN, V0, PP1498, DOI 10.1109/SMC42975.2020.9283328
   STERIADE M, 1993, SCIENCE, V262, P679, DOI 10.1126/science.8235588
   Swann NC, 2018, J NEURAL ENG, V15, P0, DOI 10.1088/1741-2552/aabc9b
   Swann NC, 2018, J NEUROSURG, V128, P605, DOI 10.3171/2016.11.JNS161162
   Thompson JA, 2018, J NEUROL NEUROSUR PS, V89, P95, DOI 10.1136/jnnp-2017-316115
   Tinkhauser G, 2017, BRAIN, V140, P2968, DOI 10.1093/brain/awx252
   Tinkhauser G, 2017, BRAIN, V140, P1053, DOI 10.1093/brain/awx010
   Urrestarazu E, 2009, MOVEMENT DISORD, V24, P254, DOI 10.1002/mds.22351
   Velisar A, 2019, BRAIN STIMUL, V12, P868, DOI 10.1016/j.brs.2019.02.020
   Zahed H, 2021, MOVEMENT DISORD, V36, P1526, DOI 10.1002/mds.28562
NR 47
TC 17
Z9 17
U1 1
U2 10
PU NATURE PORTFOLIO
PI BERLIN
PA HEIDELBERGER PLATZ 3, BERLIN, 14197, GERMANY
SN 
EI 2373-8057
J9 NPJ PARKINSONS DIS
JI npj Parkinsons Dis.
PD JUL 8
PY 2022
VL 8
IS 1
BP 
EP 
DI 10.1038/s41531-022-00350-7
PG 12
WC Neurosciences
SC Neurosciences & Neurology
GA 2Y2ML
UT WOS:000825725500003
PM 35804160
DA 2024-02-06
ER

PT J
AU Bugalho, P
   Magriço, M
AF Bugalho, Paulo
   Magrico, Marta
TI Sleep stability in isolated rapid eye movement sleep behavior disorder, Parkinson's disease, and dementia with Lewy bodies
SO ACTA NEUROLOGICA SCANDINAVICA
LA English
DT Article
DE arousals; dementia with Lewy bodies; Parkinson's disease; REM sleep behavior disorder; sleep cycles; sleep stability
ID rem-sleep
AB Background Non-REM sleep symptoms remain poorly understood in alpha-synucleinopathies. Aims The aims of the study were to compare sleep stability and transitions, arousals, and sleep cycle structure between isolated rapid eye movement (REM) sleep behavior disorder (iRBD), Parkinson's disease (PD), and dementia with Lewy Bodies (DLB). Materials and Methods Sleep transition and stability measures were assessed in one-night video-polysomnography records. Transition measures were the number of shifts between Wake and REM, Wake and NREM, and REM and NREM. Stability measures were the number of passages within the same sleep stage. We assessed arousals, the number/duration of sleep cycles (defined as a sequence of any NREM stage to REM), and the duration of N3 and REM sleep in each cycle. These variables were compared between two sets of groups (PD vs. DLB vs. iRBD and RDB+ vs. RBD-). Results We assessed 54 PD, 24 DLB, and 21 iRBD patients (54 RBD+, 22 RBD-). There were no significant differences regarding sleep stability measures. Arousal indices in N1 and N2 stages were significantly higher in PD compared with iRBD. 24% of the sample did not have any sleep cycle. PD had significantly fewer cycles than iRBD. Differences became non-significant when adjusting for medication. There was no effect of group or time of night in REM or N3 duration. There were no significant differences between RBD+ and RBD-. Discussion There were no significant differences in stability/transition measures. Arousals and disturbance in sleep cycling were higher in PD, but the difference was no longer significant after adjusting for medication. Conclusion Different alpha-synucleinopathies have a similar degree of non-REM sleep instability, but medication could worsen symptoms in PD.
C1 [Bugalho, Paulo; Magrico, Marta] Ctr Hosp Lisboa Ocidental, Hosp Egas Moniz, Dept Neurol, Rua Junqueira 126, P-1349019 Lisbon, Portugal.
   [Bugalho, Paulo] NOVA Med Sch, Chron Dis Res Ctr, CEDOC, Lisbon, Portugal.
C3 Centro Hospitalar de Lisboa Ocidental, EPE; Universidade de Lisboa; Egas Moniz Hospital
RP Bugalho, P (corresponding author), Ctr Hosp Lisboa Ocidental, Hosp Egas Moniz, Dept Neurol, Rua Junqueira 126, P-1349019 Lisbon, Portugal.
EM paulobugalho@sapo.pt
CR Aarsland D, 2016, PARKINSONISM RELAT D, V22, PS144, DOI 10.1016/j.parkreldis.2015.09.034
   Arnaldi D, 2016, SLEEP MED, V17, P134, DOI 10.1016/j.sleep.2015.10.019
   Boeve BF, 2013, SLEEP MED, V14, P754, DOI 10.1016/j.sleep.2012.10.015
   Brink-Kjær A, 2021, SLEEP, V44, P0, DOI 10.1093/sleep/zsab167
   Brown RE, 2012, PHYSIOL REV, V92, P1087, DOI 10.1152/physrev.00032.2011
   Bugalho P, 2021, SLEEP MED, V80, P273, DOI 10.1016/j.sleep.2021.01.042
   Bugalho P, 2021, J NEURAL TRANSM, V128, P191, DOI 10.1007/s00702-021-02300-8
   Bugalho P, 2019, J CLIN SLEEP MED, V15, P1789, DOI 10.5664/jcsm.8086
   Bugalho P, 2019, SLEEP MED, V55, P62, DOI 10.1016/j.sleep.2018.12.006
   Bugalho P, 2013, PARKINSONISM RELAT D, V19, P1084, DOI 10.1016/j.parkreldis.2013.07.017
   Christensen JAE, 2014, CLIN NEUROPHYSIOL, V125, P512, DOI 10.1016/j.clinph.2013.08.013
   Christensen JAE, 2016, CLIN NEUROPHYSIOL, V127, P537, DOI 10.1016/j.clinph.2015.03.006
   Ehrminger M, 2016, BRAIN, V139, P1180, DOI 10.1093/brain/aww006
   Fereshtehnejad SM, 2015, JAMA NEUROL, V72, P863, DOI 10.1001/jamaneurol.2015.0703
   Fernández-Arcos A, 2019, SLEEP, V42, P0, DOI 10.1093/sleep/zsz086
   Frauscher B, 2012, SLEEP, V35, P835, DOI 10.5665/sleep.1886
   Halász P, 2004, J SLEEP RES, V13, P1, DOI 10.1111/j.1365-2869.2004.00388.x
   Hauw JJ, 2011, J NEUROPATH EXP NEUR, V70, P243, DOI 10.1097/NEN.0b013e318211488e
   Miguel R., 2018, DISSERTATION, V0, P0
   OReilly C, 2015, J SLEEP RES, V24, P593, DOI 10.1111/jsr.12309
   Pujol M, 2017, SLEEP MED, V40, P116, DOI 10.1016/j.sleep.2017.07.021
   Sixel-Döring F, 2011, J CLIN SLEEP MED, V7, P75
   Sommerauer M, 2015, MOVEMENT DISORD, V30, P866, DOI 10.1002/mds.26165
   Zhang Y, 2020, SLEEP MED REV, V51, P0, DOI 10.1016/j.smrv.2020.101281
NR 24
TC 2
Z9 2
U1 0
U2 0
PU WILEY
PI HOBOKEN
PA 111 RIVER ST, HOBOKEN 07030-5774, NJ USA
SN 0001-6314
EI 1600-0404
J9 ACTA NEUROL SCAND
JI Acta Neurol. Scand.
PD NOV 15
PY 2022
VL 146
IS 5
BP 545
EP 552
DI 10.1111/ane.13677
EA AUG 2022
PG 8
WC Clinical Neurology
SC Neurosciences & Neurology
GA 5H2NQ
UT WOS:000841002500001
PM 35974698
DA 2024-02-06
ER

PT J
AU Lo, C
   Arora, S
   Lawton, M
   Barber, T
   Quinnell, T
   Dennis, GJ
   Ben-Shlomo, Y
   Hu, MTM
AF Lo, Christine
   Arora, Siddharth
   Lawton, Michael
   Barber, Thomas
   Quinnell, Timothy
   Dennis, Gary J.
   Ben-Shlomo, Yoav
   Hu, Michele Tao-Ming
TI A composite clinical motor score as a comprehensive and sensitive outcome measure for Parkinson's disease
SO JOURNAL OF NEUROLOGY NEUROSURGERY AND PSYCHIATRY
LA English
DT Article; Early Access
DE Parkinson's disease; sleep disorders
ID rating-scale; nonmotor features; manual dexterity; reliability; progression; go
AB Background An unmet need remains for sensitive outcome measures in neuroprotective trials. The study aims to determine whether a composite clinical motor score, combining the Movement Disorders Society-Unified Parkinson's Disease Rating Scale (MDS-UPDRS) III motor examination score, Purdue Pegboard Test, and Timed Up and Go, provides greater sensitivity in detecting motor change in early disease than the MDS-UPDRS III alone. Methods The Oxford Discovery longitudinal cohort study involves individuals with isolated rapid eye movement sleep behaviour disorder (iRBD) (n=272, confirmed polysomnographically, median follow-up: 1.6 years), idiopathic Parkinson's disease (PD) (n=909, median follow-up: 3.5 years, baseline: <3.5 years disease duration) and controls (n=316, age-matched and sex-matched, without a first-degree family history of PD). Motor and non-motor assessments were performed at each in-person visit. Results Compared with the MDS-UPDRS III, the composite clinical motor score demonstrated a wider score distribution in iRBD and controls, lower coefficient of variation (37% vs 67%), and higher correlation coefficients with self-reported measures of motor severity (0.65 vs 0.61) and overall health status (-0.40 vs -0.33). Greater score range in mild to moderate PD, higher magnitude of longitudinal change in iRBD and longitudinal score linearity suggest better sensitivity in detecting subtle motor change. The composite clinical motor score was more accurate than the MDS-UPDRS III in predicting clinical outcomes, requiring 64% fewer participants with PD and 51% fewer participants with iRBD in sample size estimations for a hypothetical 18-month placebo-controlled clinical trial. Conclusion The composite clinical motor score may offer greater consistency and sensitivity in detecting change than the MDS-UPDRS III.
C1 [Lo, Christine; Barber, Thomas] Univ Oxford Nuffield, Dept Clin Neurosci, Oxford OX1 1NF, Oxon, England.
   [Lo, Christine] Sheffield Teaching Hosp NHS Fdn Trust, Dept Clin Neurol, Sheffield, S Yorkshire, England.
   [Arora, Siddharth] Univ Oxford, Somerville Coll, Oxford, England.
   [Arora, Siddharth] Univ Oxford, Said Business Sch, Oxford, England.
   [Lawton, Michael; Ben-Shlomo, Yoav] Univ Bristol, Populat Hlth Sci, Bristol, Avon, England.
   [Quinnell, Timothy] Papworth Hosp NHS Fdn Trust, Cambridge, England.
   [Dennis, Gary J.] Sheffield Teaching Hosp NHS Fdn Trust, Dept Neurol, Sheffield, S Yorkshire, England.
   [Hu, Michele Tao-Ming] Nuffield Dept Clin Neurosci, Div Neurol, Oxford, England.
C3 University of Oxford; University of Sheffield; University of Oxford; University of Oxford; University of Bristol; Papworth Hospital; University of Sheffield; University of Oxford
RP Lo, C (corresponding author), Univ Oxford Nuffield, Dept Clin Neurosci, Oxford OX1 1NF, Oxon, England.
EM christine.lo@nhs.net
FU Monument Trust Discovery Award from Parkinson's UK [J-1403]; National Institute for Health Research (NIHR) Oxford Biomedical Research Centre (BRC)
CR Arora S, 2018, NEUROLOGY, V91, P1528, DOI 10.1212/WNL.0000000000006366
   Athauda D, 2017, LANCET, V390, P1664, DOI 10.1016/S0140-6736(17)31585-4
   Athauda D, 2015, NAT REV NEUROL, V11, P25, DOI 10.1038/nrneurol.2014.226
   Barber TR, 2017, SLEEP, V40, P0, DOI 10.1093/sleep/zsx071
   Barthel FMS, 2009, TRIALS, V10, P0, DOI 10.1186/1745-6215-10-21
   Darweesh SKL, 2017, J GERONTOL A-BIOL, V72, P75, DOI 10.1093/gerona/glw122
   Evers LJW, 2019, MOVEMENT DISORD, V34, P1480, DOI 10.1002/mds.27790
   Fahn S, 1987, RECENT DEV PARKINSOS, V2, P0
   Ferrazzoli D, 2018, J NEUROL, V265, P906, DOI 10.1007/s00415-018-8792-0
   Giladi N, 2000, PARKINSONISM RELAT D, V6, P165, DOI 10.1016/S1353-8020(99)00062-0
   Goetz CG, 2008, MOVEMENT DISORD, V23, P2129, DOI 10.1002/mds.22340
   Haas B, 2019, PHYSIOTHERAPY, V105, P84, DOI 10.1016/j.physio.2017.11.218
   Hartelt E, 2020, J CLIN MED, V9, P0, DOI 10.3390/jcm9061874
   HOEHN MM, 1967, NEUROLOGY, V17, P427, DOI 10.1212/WNL.17.5.427
   Holden SK, 2018, MOV DISORD CLIN PRAC, V5, P47, DOI 10.1002/mdc3.12553
   Horng S, 2021, JAMA NETW OPEN, V4, P0, DOI 10.1001/jamanetworkopen.2021.13782
   Horváth K, 2015, PARKINSONISM RELAT D, V21, P1421, DOI 10.1016/j.parkreldis.2015.10.006
   HUGHES AJ, 1992, J NEUROL NEUROSUR PS, V55, P181, DOI 10.1136/jnnp.55.3.181
   Initiative CTT, 2017, US CAS DEV NOV END G, V0, P1
   Jolliffe I, 1986, PRINCIPAL COMPONENT ANALYSIS, V0, P0, DOI DOI 10.1007/B98835
   Kiyomi Fumiaki, 2016, BMC RES NOTES, V9, P115, DOI 10.1186/s13104-016-1912-y
   Lawton M, 2018, J NEUROL NEUROSUR PS, V89, P1279, DOI 10.1136/jnnp-2018-318337
   Morris S, 2001, PHYS THER, V81, P810, DOI 10.1093/ptj/81.2.810
   Nasreddine ZS, 2005, J AM GERIATR SOC, V53, P695, DOI 10.1111/j.1532-5415.2005.53221.x
   PODSIADLO D, 1991, J AM GERIATR SOC, V39, P142, DOI 10.1111/j.1532-5415.1991.tb01616.x
   Post B, 2005, MOVEMENT DISORD, V20, P1577, DOI 10.1002/mds.20640
   Postuma RB, 2012, BRAIN, V135, P1860, DOI 10.1093/brain/aws093
   Postuma RB, 2019, BRAIN, V142, P744, DOI 10.1093/brain/awz030
   Prange S, 2019, NEUROLOGY, V92, PE148, DOI 10.1212/WNL.0000000000006737
   Proud EL, 2019, AM J OCCUP THER, V73, P0, DOI 10.5014/ajot.2019.031112
   Regnault A, 2019, J NEUROL, V266, P1927, DOI 10.1007/s00415-019-09348-3
   Reinoso G, 2015, EUR J NEUROL, V22, P457, DOI 10.1111/ene.12476
   RICHARDS M, 1994, MOVEMENT DISORD, V9, P89, DOI 10.1002/mds.870090114
   Ruzicka E, 2016, PARKINSONISM RELAT D, V28, P118, DOI 10.1016/j.parkreldis.2016.05.009
   Sateia MJ, 2014, CHEST, V146, P1387, DOI 10.1378/chest.14-0970
   Siderowf A, 2002, MOVEMENT DISORD, V17, P758, DOI 10.1002/mds.10011
   Silveira CRA, 2019, BMC NEUROL, V19, P0, DOI 10.1186/s12883-019-1252-3
   Szewczyk-Krolikowski K, 2014, PARKINSONISM RELAT D, V20, P99, DOI 10.1016/j.parkreldis.2013.09.025
   Tiffin J, 1948, J APPL PSYCHOL, V32, P234, DOI 10.1037/h0061266
   Tomlinson CL, 2010, MOVEMENT DISORD, V25, P2649, DOI 10.1002/mds.23429
   Usui T, 2021, PLOS BIOL, V19, P0, DOI 10.1371/journal.pbio.3001009
   van Lummel RC, 2016, PLOS ONE, V11, P0, DOI 10.1371/journal.pone.0151881
   Vu TC, 2012, BRIT J CLIN PHARMACO, V74, P267, DOI 10.1111/j.1365-2125.2012.04192.x
   WILLIAMS A, 1990, HEALTH POLICY, V16, P199
   Zhou HY, 2019, FRONT NEUROL, V10, P0, DOI 10.3389/fneur.2019.00689
NR 45
TC 4
Z9 4
U1 0
U2 3
PU BMJ PUBLISHING GROUP
PI LONDON
PA BRITISH MED ASSOC HOUSE, TAVISTOCK SQUARE, LONDON WC1H 9JR, ENGLAND
SN 0022-3050
EI 1468-330X
J9 J NEUROL NEUROSUR PS
JI J. Neurol. Neurosurg. Psychiatry
PD JUN 15
PY 2022
VL 0
IS 
BP 
EP 
DI 10.1136/jnnp-2021-327880
EA APR 2022
PG 8
WC Clinical Neurology; Psychiatry; Surgery
SC Neurosciences & Neurology; Psychiatry; Surgery
GA 0I5NA
UT WOS:000779466300001
PM 35387867
DA 2024-02-06
ER

PT J
AU Hunt, J
   Coulson, EJ
   Rajnarayanan, R
   Oster, H
   Videnovic, A
   Rawashdeh, O
AF Hunt, Jeremy
   Coulson, Elizabeth J.
   Rajnarayanan, Rajendram
   Oster, Henrik
   Videnovic, Aleksandar
   Rawashdeh, Oliver
TI Sleep and circadian rhythms in Parkinson's disease and preclinical models
SO MOLECULAR NEURODEGENERATION
LA English
DT Review
DE Non-motor symptoms; sleep; circadian; research models; insomnia; Parkinson's disease; RBD; rapid eye movement; sleep behavior disorder
ID excessive daytime sleepiness; eye-movement sleep; restless legs syndrome; adenosine a(2a) receptors; age-related-changes; alpha-synuclein; suprachiasmatic nucleus; behavior disorder; mouse model; rem-sleep
AB The use of animals as models of human physiology is, and has been for many years, an indispensable tool for understanding the mechanisms of human disease. In Parkinson's disease, various mouse models form the cornerstone of these investigations. Early models were developed to reflect the traditional histological features and motor symptoms of Parkinson's disease. However, it is important that models accurately encompass important facets of the disease to allow for comprehensive mechanistic understanding and translational significance. Circadian rhythm and sleep issues are tightly correlated to Parkinson's disease, and often arise prior to the presentation of typical motor deficits. It is essential that models used to understand Parkinson's disease reflect these dysfunctions in circadian rhythms and sleep, both to facilitate investigations into mechanistic interplay between sleep and disease, and to assist in the development of circadian rhythm-facing therapeutic treatments. This review describes the extent to which various genetically- and neurotoxically-induced murine models of Parkinson's reflect the sleep and circadian abnormalities of Parkinson's disease observed in the clinic.
C1 [Hunt, Jeremy; Coulson, Elizabeth J.; Rawashdeh, Oliver] Univ Queensland, Sch Biomed Sci, Fac Med, Brisbane, Qld, Australia.
   [Coulson, Elizabeth J.] Univ Queensland, Queensland Brain Inst, Brisbane, Qld, Australia.
   [Rajnarayanan, Rajendram] Arkansas State Univ, New York Inst Technol, Jonesboro, AR USA.
   [Oster, Henrik] Univ Lubeck, Inst Neurobiol, Lubeck, Germany.
   [Videnovic, Aleksandar] Harvard Med Sch, Massachusetts Gen Hosp, Movement Disorders Unit, Boston, MA 02115 USA.
   [Videnovic, Aleksandar] Harvard Med Sch, Massachusetts Gen Hosp, Div Sleep Med, Boston, MA 02115 USA.
C3 University of Queensland; University of Queensland; New York Institute Technology; Arkansas State University; University of Lubeck; Harvard University; Harvard Medical School; Massachusetts General Hospital; Harvard University; Massachusetts General Hospital; Harvard Medical School
RP Rawashdeh, O (corresponding author), Univ Queensland, Sch Biomed Sci, Fac Med, Brisbane, Qld, Australia.
EM o.rawashdeh@uq.edu.au
FU Australian National Health and Medical Research Council [APP1186943]; Michael J Fox Foundation [17254]; German Research Foundation [OS353-7/1, OS353-10/1]
CR Aarsland D, 2015, J PARKINSON DIS, V5, P659, DOI 10.3233/JPD-150604
   Abbott RD, 2005, NEUROLOGY, V65, P1442, DOI 10.1212/01.wnl.0000183056.89590.0d
   Abbott SM, 2016, NAT SCI SLEEP, V8, P55, DOI 10.2147/NSS.S78947
   Abrahamson EE, 2001, BRAIN RES, V916, P172, DOI 10.1016/S0006-8993(01)02890-6
   Ariza D, 2015, AM J PHYSIOL-HEART C, V308, PH250, DOI 10.1152/ajpheart.00406.2014
   Arnulf I, 2002, NEUROLOGY, V58, P1019, DOI 10.1212/WNL.58.7.1019
   Aziz NA, 2011, J NEUROENDOCRINOL, V23, P519, DOI 10.1111/j.1365-2826.2011.02134.x
   Aziz NA, 2011, MOVEMENT DISORD, V26, P760, DOI 10.1002/mds.23463
   Baier PC, 2006, EXP BRAIN RES, V169, P283, DOI 10.1007/s00221-005-0343-0
   Ben V, 1999, J PHARM PHARMACOL, V51, P1405, DOI 10.1211/0022357991777038
   Ben V, 2000, LIFE SCI, V67, P1549, DOI 10.1016/S0024-3205(00)00751-7
   Benloucif S, 2005, J BIOL RHYTHM, V20, P178, DOI 10.1177/0748730404273983
   Berry, 2018, RULES TERMINOLOGY TE, V2, P5
   Betarbet R, 2000, NAT NEUROSCI, V3, P1301, DOI 10.1038/81834
   Bezard E, 2000, SYNAPSE, V38, P363, DOI 10.1002/1098-2396(20001201)38:3<363::AID-SYN16>3.0.CO;2-A
   Bjorness TE, 2009, CURR NEUROPHARMACOL, V7, P238, DOI 10.2174/157015909789152182
   Boeve BF, 2013, SLEEP MED, V14, P754, DOI 10.1016/j.sleep.2012.10.015
   Boeve BF, 2013, LANCET NEUROL, V12, P469, DOI 10.1016/S1474-4422(13)70054-1
   Bolitho SJ, 2014, SLEEP MED, V15, P342, DOI 10.1016/j.sleep.2013.10.016
   Borbély AA, 2016, J SLEEP RES, V25, P131, DOI 10.1111/jsr.12371
   Bordet R, 2003, CLIN NEUROPHARMACOL, V26, P65, DOI 10.1097/00002826-200303000-00005
   Boulamery A, 2010, CHRONOBIOL INT, V27, P251, DOI 10.3109/07420521003664213
   Boutet A, 2021, NAT COMMUN, V12, P0, DOI 10.1038/s41467-021-23311-9
   Breen DP, 2014, JAMA NEUROL, V71, P589, DOI 10.1001/jamaneurol.2014.65
   Bretzl H., 1903, BOT FORSCHUNGEN ALEX, Vxii, P0
   Bruguerolle B, 2002, CLIN NEUROPHARMACOL, V25, P194, DOI 10.1097/00002826-200207000-00002
   Buhr Ethan D, 2013, HANDB EXP PHARMACOL, V0, PP3, DOI 10.1007/978-3-642-25950-0_1
   Busková J, 2011, J NEUROL, V258, P2254, DOI 10.1007/s00415-011-6109-7
   Butkovich LM, 2020, J NEUROSCI, V40, P7559, DOI 10.1523/JNEUROSCI.1468-19.2020
   Cacabelos R, 2017, INT J MOL SCI, V18, P0, DOI 10.3390/ijms18030551
   Cai Y, 2010, EUR J NEUROL, V17, P550, DOI 10.1111/j.1468-1331.2009.02848.x
   Calzetti S, 2014, J NEURAL TRANSM, V121, P499, DOI 10.1007/s00702-013-1132-8
   Cannon JR, 2009, NEUROBIOL DIS, V34, P279, DOI 10.1016/j.nbd.2009.01.016
   Carley David W, 2016, DIABETES SPECTR, V29, P5, DOI 10.2337/diaspect.29.1.5
   Carskadon M. A., 2017, PRINCIPLES PRACTICE, V0, PP15, DOI 10.1016/B978-1-4160-6645-3.00002-5
   Caudle WM, 2007, J NEUROSCI, V27, P8138, DOI 10.1523/JNEUROSCI.0319-07.2007
   Cavas M, 2005, TOXICOL LETT, V157, P221, DOI 10.1016/j.toxlet.2005.02.003
   Ceravolo R, 2010, J NEUROL, V257, PS276, DOI 10.1007/s00415-010-5715-0
   Chahine LM, 2017, SLEEP MED REV, V35, P33, DOI 10.1016/j.smrv.2016.08.001
   Chartier S, 2018, CELL TISSUE RES, V373, P149, DOI 10.1007/s00441-018-2854-6
   Chaudhuri KR, 2006, LANCET NEUROL, V5, P235, DOI 10.1016/S1474-4422(06)70373-8
   Christensen JAE, 2015, FRONT HUM NEUROSCI, V9, P0, DOI 10.3389/fnhum.2015.00233
   Ciric J, 2019, FRONT NEUROSCI-SWITZ, V13, P0, DOI 10.3389/fnins.2019.00148
   Ciric J, 2018, BEHAV BRAIN RES, V339, P79, DOI 10.1016/j.bbr.2017.11.021
   Crabtree DM, 2012, BRAIN RES BULL, V88, P13, DOI 10.1016/j.brainresbull.2011.07.019
   Crown LM, 2020, FRONT NEUROL, V11, P0, DOI 10.3389/fneur.2020.00324
   Cumming K, 2017, NEUROLOGY, V89, P2254, DOI 10.1212/wnl.0000000000004691
   Cuvelier E, 2018, FRONT MOL NEUROSCI, V11, P0, DOI 10.3389/fnmol.2018.00321
   DAVIS GC, 1979, PSYCHIAT RES, V1, P249, DOI 10.1016/0165-1781(79)90006-4
   De Cock VC, 2010, SLEEP MED, V11, P247, DOI 10.1016/j.sleep.2009.05.008
   De Gennaro L, 2000, NEUROSCI LETT, V291, P41, DOI 10.1016/S0304-3940(00)01366-5
   De Lazzari F, 2018, INT J MOL SCI, V19, P0, DOI 10.3390/ijms19123911
   De Pablo-Fernandez E, 2017, JAMA NEUROL, V74, P970, DOI 10.1001/jamaneurol.2017.1125
   Diederich NJ, 2013, MOVEMENT DISORD, V28, P1443, DOI 10.1002/mds.25520
   Diederich NJ, 2005, SLEEP MED, V6, P313, DOI 10.1016/j.sleep.2005.03.011
   Dijk DJ, 2000, CHRONOBIOL INT, V17, P285, DOI 10.1081/CBI-100101049
   Ding H, 2011, NEUROSCI LETT, V499, P186, DOI 10.1016/j.neulet.2011.05.058
   Doppler CEJ, 1900, V44, V0, P0
   Dorsey ER, 2018, JAMA NEUROL, V75, P9, DOI 10.1001/jamaneurol.2017.3299
   Dunn AR, 2017, P NATL ACAD SCI USA, V114, PE2253, DOI 10.1073/pnas.1616892114
   Eckel-Mahan K, 2013, PHYSIOL REV, V93, P107, DOI 10.1152/physrev.00016.2012
   Ehrminger M, 2015, MOVEMENT DISORD, V30, P1839, DOI 10.1002/mds.26412
   Ejaz AA, 2006, EUR J INTERN MED, V17, P417, DOI 10.1016/j.ejim.2006.02.020
   Ekstrand MI, 2007, P NATL ACAD SCI USA, V104, P1325, DOI 10.1073/pnas.0605208103
   González-Naranjo JE, 2019, BEHAV SCI-BASEL, V9, P0, DOI 10.3390/bs9010006
   Fagotti J, 2019, SCI REP-UK, V9, P0, DOI 10.1038/s41598-018-37657-6
   FERTL E, 1993, J NEURAL TRANSM-PARK, V5, P227, DOI 10.1007/BF02257677
   Fifel K, 2014, NEUROBIOL DIS, V71, P359, DOI 10.1016/j.nbd.2014.08.024
   Fifel K, 2013, CHRONOBIOL INT, V30, P741, DOI 10.3109/07420528.2012.762011
   Fisk AS, 2018, FRONT NEUROL, V9, P0, DOI 10.3389/fneur.2018.00056
   Ford B, 2010, MOVEMENT DISORD, V25, PS98, DOI 10.1002/mds.22716
   Frahm S, 2018, BEHAV BRAIN RES, V339, P153, DOI 10.1016/j.bbr.2017.11.025
   Francardo V, 2011, NEUROBIOL DIS, V42, P327, DOI 10.1016/j.nbd.2011.01.024
   French IT, 2016, FRONT AGING NEUROSCI, V8, P0, DOI 10.3389/fnagi.2010.00114
   Galter D, 2010, GENES BRAIN BEHAV, V9, P173, DOI 10.1111/j.1601-183X.2009.00542.x
   Garcia-Borreguero D, 2004, SLEEP MED, V5, P413, DOI 10.1016/j.sleep.2004.01.007
   García-García F, 2005, BRAIN RES, V1042, P160, DOI 10.1016/j.brainres.2005.02.036
   Gjerstad MD, 2011, NEUROLOGY, V77, P1941, DOI 10.1212/WNL.0b013e31823a0cc8
   Gnocchi D, 2017, BIOLOGY-BASEL, V6, P0, DOI 10.3390/biology6010010
   Goedert M, 2017, J PARKINSON DIS, V7, PS53, DOI 10.3233/JPD-179005
   Goedert M, 2015, SCIENCE, V349, P0, DOI 10.1126/science.1255555
   Goedert M, 2013, NAT REV NEUROL, V9, P13, DOI 10.1038/nrneurol.2012.242
   Gordon R, 2018, SCI TRANSL MED, V10, P0, DOI 10.1126/scitranslmed.aah4066
   Gravotta L, 2011, J MOL NEUROSCI, V45, P162, DOI 10.1007/s12031-011-9520-8
   Grieb B, 2013, FRONT SYST NEUROSCI, V7, P0, DOI 10.3389/fnsys.2013.00095
   Grippo RM, 2017, CURR BIOL, V27, P2465, DOI 10.1016/j.cub.2017.06.084
   Gros Priti, 2017, CURR SLEEP MED REP, V3, P222, DOI 10.1007/s40675-017-0079-y
   GULDNER FH, 1983, EXP BRAIN RES, V50, P373
   Hartmann A, 1997, NEUROBIOL AGING, V18, P285, DOI 10.1016/S0197-4580(97)80309-0
   Hawkes CH, 2010, PARKINSONISM RELAT D, V16, P79, DOI 10.1016/j.parkreldis.2009.08.007
   Hayashi A, 2013, NEUROMOL MED, V15, P238, DOI 10.1007/s12017-012-8214-x
   Henderson JM, 1999, EUR J NEUROSCI, V11, P2749, DOI 10.1046/j.1460-9568.1999.00692.x
   Henrich MT, 2018, ACTA NEUROPATHOL COM, V6, P0, DOI 10.1186/s40478-018-0541-1
   Hernandez-Baltazar D, 2017, NEUROLOGIA, V32, P533, DOI 10.1016/j.nrl.2015.06.011
   Herzog-Krzywoszanska R, 2019, FRONT PSYCHIATRY, V10, P0, DOI 10.3389/fpsyt.2019.00221
   Heuer A, 2012, BEHAV BRAIN RES, V228, P30, DOI 10.1016/j.bbr.2011.11.027
   Hickey P, 2016, FRONT NEUROSCI-SWITZ, V10, P0, DOI 10.3389/fnins.2016.00173
   Hirshkowitz M, 2004, MED CLIN N AM, V88, P551, DOI 10.1016/j.mcna.2004.01.001
   Högl B, 2018, NAT REV NEUROL, V14, P40, DOI 10.1038/nrneurol.2017.157
   Hofman MA, 1996, ANAT RECORD, V244, P552, DOI 10.1002/(SICI)1097-0185(199604)244:4<552::AID-AR13>3.0.CO;2-O
   Höglinger GU, 2003, J NEUROCHEM, V84, P491, DOI 10.1046/j.1471-4159.2003.01533.x
   Hood S, 2017, FRONT AGING NEUROSCI, V9, P0, DOI 10.3389/fnagi.2017.00170
   Hood S, 2010, J NEUROSCI, V30, P14046, DOI 10.1523/JNEUROSCI.2128-10.2010
   Imbach LL, 2016, CLIN NEUROPHYSIOL, V127, P1403, DOI 10.1016/j.clinph.2015.08.012
   Inden M, 2011, BIOL PHARM BULL, V34, P92, DOI 10.1248/bpb.34.92
   Iranzo A, 2014, PLOS ONE, V9, P0, DOI 10.1371/journal.pone.0089741
   Iranzo A, 2013, LANCET NEUROL, V12, P443, DOI 10.1016/S1474-4422(13)70056-5
   Isobe Y, 2001, BRAIN RES, V899, P187, DOI 10.1016/S0006-8993(01)02223-5
   Jackson-Lewis V, 2007, NAT PROTOC, V2, P141, DOI 10.1038/nprot.2006.342
   Jakowec MW, 2004, J NEUROSCI RES, V76, P539, DOI 10.1002/jnr.20114
   Jankovic J, 2008, J NEUROL NEUROSUR PS, V79, P368, DOI 10.1136/jnnp.2007.131045
   JAVITCH JA, 1985, P NATL ACAD SCI USA, V82, P2173, DOI 10.1073/pnas.82.7.2173
   Jiang P, 2019, SCI REP-UK, V9, P0, DOI 10.1038/s41598-019-41248-4
   Johnson ME, 2015, NEUROTOXICOLOGY, V46, P101, DOI 10.1016/j.neuro.2014.12.002
   Jost WH, 2017, INT REV NEUROBIOL, V134, P771, DOI 10.1016/bs.irn.2017.04.003
   Jucker M, 2013, NATURE, V501, P45, DOI 10.1038/nature12481
   Julienne H, 2017, NEUROBIOL DIS, V104, P15, DOI 10.1016/j.nbd.2017.04.014
   Kaynak D, 2005, EUR J NEUROL, V12, P199, DOI 10.1111/j.1468-1331.2004.00971.x
   Kehagia AA, 2010, LANCET NEUROL, V9, P1200, DOI 10.1016/S1474-4422(10)70212-X
   Kim J, 2018, MOL CELLS, V41, P742, DOI 10.14348/molcells.2018.0201
   Kirik D, 1998, EXP NEUROL, V152, P259, DOI 10.1006/exnr.1998.6848
   Koike Y, 1997, EUR NEUROL, V38, P8, DOI 10.1159/000113470
   Kolbe I, 2019, J NEUROENDOCRINOL, V31, P0, DOI 10.1111/jne.12659
   KOLLER WC, 1984, NEUROLOGY, V34, P957, DOI 10.1212/WNL.34.7.957
   Korshunov KS, 2017, FRONT CELL NEUROSCI, V11, P0, DOI 10.3389/fncel.2017.00091
   Kudo T, 2011, EXP NEUROL, V232, P66, DOI 10.1016/j.expneurol.2011.08.003
   Laloux C, 2008, EXP BRAIN RES, V186, P635, DOI 10.1007/s00221-008-1268-1
   Laloux C, 2008, J SLEEP RES, V17, P101, DOI 10.1111/j.1365-2869.2008.00625.x
   Laloux C, 2007, BRAIN RES, V1161, P79, DOI 10.1016/j.brainres.2007.05.039
   LANGNER R, 1972, Z NATURFORSCH PT B, VB 27, P1117
   LANGSTON JW, 1983, SCIENCE, V219, P979, DOI 10.1126/science.6823561
   LANGSTON JW, 1984, BRAIN RES, V292, P390
   Latreille V, 2015, NEUROBIOL AGING, V36, P1083, DOI 10.1016/j.neurobiolaging.2014.09.009
   Lauretti E, 2017, MOL PSYCHIATR, V22, P280, DOI 10.1038/mp.2016.47
   Lax P, 2012, CHRONOBIOL INT, V29, P147, DOI 10.3109/07420528.2011.649870
   Lazar AS, 2015, ANN NEUROL, V78, P630, DOI 10.1002/ana.24495
   Lazarus M, 2019, FRONT NEUROSCI-SWITZ, V13, P0, DOI 10.3389/fnins.2019.00740
   Lazarus M, 2011, J NEUROSCI, V31, P10067, DOI 10.1523/JNEUROSCI.6730-10.2011
   Lazic K, 2019, J SLEEP RES, V28, P0, DOI 10.1111/jsr.12758
   Lee JE, 2009, MOVEMENT DISORD, V24, P579, DOI 10.1002/mds.22410
   Leng Y, 2019, LANCET NEUROL, V18, P307, DOI 10.1016/S1474-4422(18)30461-7
   Leng Y, 2018, INT J EPIDEMIOL, V47, P1679, DOI 10.1093/ije/dyy098
   Lesku JA, 2009, NEUROSCI BIOBEHAV R, V33, P1024, DOI 10.1016/j.neubiorev.2009.04.002
   Lewy F.H., 1912, HANDBUCH DER NEUROLOGIE, V0, P920
   Li H, 2019, NEUROTOX RES, V35, P421, DOI 10.1007/s12640-018-9968-1
   Li JX, 2018, SLEEP MED CLIN, V13, P1, DOI 10.1016/j.jsmc.2017.09.001
   Liguori C, 2019, J NEUROL, V266, P636, DOI 10.1007/s00415-018-09179-8
   Lima MMS, 2007, PLOS ONE, V2, P0, DOI 10.1371/journal.pone.0000513
   Luk KC, 2012, SCIENCE, V338, P949, DOI 10.1126/science.1227157
   Ma K, 2018, FRONT AGING NEUROSCI, V10, P0, DOI 10.3389/fnagi.2018.00001
   Mahlknecht P, 2015, J PARKINSON DIS, V5, P681, DOI 10.3233/JPD-150685
   Malhotra RK, 2018, SLEEP MED CLIN, V13, P63, DOI 10.1016/j.jsmc.2017.09.006
   Mallet N, 2008, J NEUROSCI, V28, P14245, DOI 10.1523/JNEUROSCI.4199-08.2008
   Mander BA, 2017, NEURON, V94, P19, DOI 10.1016/j.neuron.2017.02.004
   Manolov A I, 2014, ROSS FIZIOL ZH IM I M SECHENOVA, V100, P1252
   Mantovani S, 2018, J SLEEP RES, V27, P0, DOI 10.1111/jsr.12673
   Margis R, 2015, CLIN NEUROPHYSIOL, V126, P951, DOI 10.1016/j.clinph.2014.07.034
   Maria B, 2003, RESP MED, V97, P1151, DOI 10.1016/S0954-6111(03)00188-4
   MARINI AM, 1992, J NEUROCHEM, V58, P1250, DOI 10.1111/j.1471-4159.1992.tb11336.x
   Martinez-Ramirez D, 2015, PARKINSONS DIS-US, V2015, P0, DOI 10.1155/2015/570375
   Martino TA, 2008, AM J PHYSIOL-REG I, V294, PR1675, DOI 10.1152/ajpregu.00829.2007
   Masini D, 2017, TRANSL PSYCHIAT, V7, P0, DOI 10.1038/tp.2017.58
   Masliah E, 2000, SCIENCE, V287, P1265, DOI 10.1126/science.287.5456.1265
   Mattam U, 2015, BIOGERONTOLOGY, V16, P109, DOI 10.1007/s10522-014-9541-0
   Mattis J, 2016, TRENDS ENDOCRIN MET, V27, P192, DOI 10.1016/j.tem.2016.02.003
   McCormack AL, 2002, NEUROBIOL DIS, V10, P119, DOI 10.1006/nbdi.2002.0507
   McCormack AL, 2008, J NEUROPATH EXP NEUR, V67, P793, DOI 10.1097/NEN.0b013e318180f0bd
   McDowell KA, 2014, J PARKINSON DIS, V4, P531, DOI 10.3233/JPD-140374
   McDowell KA, 2010, EXP NEUROL, V226, P84, DOI 10.1016/j.expneurol.2010.08.005
   Mendelson WB, 1999, SLEEP, V22, P145, DOI 10.1093/sleep/22.2.145
   Meredith GE, 2011, J PARKINSON DIS, V1, P19, DOI 10.3233/JPD-2011-11023
   Moccia M, 2016, SLEEP, V39, P405, DOI 10.5665/sleep.5452
   Mohawk JA, 2012, ANNU REV NEUROSCI, V35, P445, DOI 10.1146/annurev-neuro-060909-153128
   Monaca C, 2004, EUR J NEUROSCI, V20, P2474, DOI 10.1111/j.1460-9568.2004.03694.x
   Muñoz-Manchado AB, 2016, J NEUROCHEM, V136, P373, DOI 10.1111/jnc.13409
   Musiek ES, 2018, JAMA NEUROL, V75, P582, DOI 10.1001/jamaneurol.2017.4719
   Musiek ES, 2016, SCIENCE, V354, P1004, DOI 10.1126/science.aah4968
   Musiek ES, 2015, FRONT PHARMACOL, V6, P0, DOI 10.3389/fphar.2015.00029
   Nassan M, 2022, NAT REV NEUROL, V18, P7, DOI 10.1038/s41582-021-00577-7
   ODowd S, 2017, J PARKINSON DIS, V7, P465, DOI 10.3233/JPD-161062
   Oertel WH, 2019, MOVEMENT DISORD, V34, P1423, DOI 10.1002/mds.27785
   Ohayon MM, 2012, SLEEP MED REV, V16, P283, DOI 10.1016/j.smrv.2011.05.002
   Ohayon MM, 2010, SLEEP MED, V11, P941, DOI 10.1016/j.sleep.2010.02.016
   Ortuño-Lizarán I, 2018, ACTA NEUROPATHOL COM, V6, P0, DOI 10.1186/s40478-018-0596-z
   Paff M, 2020, J MOV DISORD, V13, P185, DOI 10.14802/jmd.20052
   Pagano G, 2018, NEUROLOGY, V91, PE894, DOI 10.1212/WNL.0000000000006134
   Pagonabarraga J, 2016, MOVEMENT DISORD, V31, P45, DOI 10.1002/mds.26432
   Parkinson J., 1817, AN ESSAY ON THE SHAKING PALSY, V0, P0
   Pérez-Lloret S, 2021, FRONT PHARMACOL, V12, P0, DOI 10.3389/fphar.2021.650597
   Petroske E, 2001, NEUROSCIENCE, V106, P589, DOI 10.1016/S0306-4522(01)00295-0
   Pfeffer M, 2018, INT J MOL SCI, V19, P0, DOI 10.3390/ijms19061651
   Pigott K, 2015, NEUROLOGY, V85, P1276, DOI 10.1212/WNL.0000000000002001
   Poewe Werner, 2000, CURRENT OPINION IN NEUROLOGY, V13, P423, DOI 10.1097/00019052-200008000-00009
   Polymeropoulos MH, 1997, SCIENCE, V276, P2045, DOI 10.1126/science.276.5321.2045
   Pont-Sunyer C, 2015, PLOS ONE, V10, P0, DOI 10.1371/journal.pone.0132368
   Postuma RB, 2019, BRAIN, V142, P744, DOI 10.1093/brain/awz030
   Potter GDM, 2016, ENDOCR REV, V37, P584, DOI 10.1210/er.2016-1083
   Preitner N, 2002, CELL, V110, P251, DOI 10.1016/S0092-8674(02)00825-5
   Priano L, 2019, SLEEP MED, V61, P57, DOI 10.1016/j.sleep.2019.03.025
   Prudon B, 2014, MOVEMENT DISORD, V29, P259, DOI 10.1002/mds.25730
   PUKKALA E, 1995, BRIT MED J, V311, P649, DOI 10.1136/bmj.311.7006.649
   Qiu MH, 2016, CEREB CORTEX, V26, P1430, DOI 10.1093/cercor/bhu241
   Qiu MH, 2010, EUR J NEUROSCI, V31, P499, DOI 10.1111/j.1460-9568.2009.07062.x
   Qu WM, 2010, J NEUROSCI, V30, P4382, DOI 10.1523/JNEUROSCI.4936-09.2010
   Ramachandiran S, 2007, TOXICOL SCI, V95, P163, DOI 10.1093/toxsci/kfl125
   Ravenstijn Paulien G. M., 2008, JOURNAL OF PHARMACOLOGICAL AND TOXICOLOGICAL METHODS, V57, P114, DOI 10.1016/j.vascn.2007.10.003
   Reichmann H, 2020, TRANSL NEURODEGENER, V9, P0, DOI 10.1186/s40035-020-00187-1
   REPPERT SM, 1981, J NEUROSCI, V1, P1414
   Rocca WA, 2018, LANCET NEUROL, V17, P928, DOI 10.1016/S1474-4422(18)30355-7
   Rockenstein E, 2002, J NEUROSCI RES, V68, P568, DOI 10.1002/jnr.10231
   Roedter A, 2001, J COMP NEUROL, V432, P217, DOI 10.1002/cne.1098
   Rosin DL, 1998, J COMP NEUROL, V401, P163
   Rothman SM, 2013, J PARKINSON DIS, V3, P215, DOI 10.3233/JPD-120130
   Sahar S, 2009, NAT REV CANCER, V9, P886, DOI 10.1038/nrc2747
   Sakakibara R, 2011, PARKINSONS DIS-US, V2011, P0, DOI 10.4061/2011/924605
   Sakata M, 2002, BRAIN RES, V928, P194, DOI 10.1016/S0006-8993(01)03402-3
   Saper CB, 2010, NEURON, V68, P1023, DOI 10.1016/j.neuron.2010.11.032
   Sato TK, 2004, NEURON, V43, P527, DOI 10.1016/j.neuron.2004.07.018
   Schapira AHV, 2017, NAT REV NEUROSCI, V18, P509, DOI 10.1038/nrn.2017.91
   Scheer FAJL, 2009, P NATL ACAD SCI USA, V106, P4453, DOI 10.1073/pnas.0808180106
   Schroeder LA, 2016, SLEEP, V39, P2133, DOI 10.5665/sleep.6312
   Sedelis M, 2000, BEHAV GENET, V30, P171, DOI 10.1023/A:1001958023096
   Sei H, 1999, SLEEP RES ONLINE, V2, P1
   Shen WB, 2010, ANN NEUROL, V68, P70, DOI 10.1002/ana.22018
   Sherif E, 2014, PARKINSONISM RELAT D, V20, P116, DOI 10.1016/j.parkreldis.2013.09.005
   Shi SQ, 2010, CURR BIOL, V20, P316, DOI 10.1016/j.cub.2009.12.034
   Siegel JM, 2017, PRINCIPLES PRACTICE, V0, P0
   Simola N, 2007, NEUROTOX RES, V11, P151, DOI 10.1007/BF03033565
   Slack K, 2010, PARKINSONS DIS-US, V2010, P0, DOI 10.4061/2010/427810
   Sohail S, 2017, MOVEMENT DISORD, V32, P1729, DOI 10.1002/mds.27200
   Soltani S, 2019, FRONT SYST NEUROSCI, V13, P0, DOI 10.3389/fnsys.2019.00051
   SONSALLA PK, 1986, EUR J PHARMACOL, V129, P339, DOI 10.1016/0014-2999(86)90444-9
   Sorensen GL, 2013, AUTON NEUROSCI-BASIC, V179, P138, DOI 10.1016/j.autneu.2013.08.067
   Souza LC, 2018, PHYSIOL BEHAV, V188, P298, DOI 10.1016/j.physbeh.2018.02.033
   Spillantini MG, 1998, P NATL ACAD SCI USA, V95, P6469, DOI 10.1073/pnas.95.11.6469
   Stefani A, 2019, NEUROPSYCHOPHARMACOL, V0, P0
   Stocchi F, 2016, DRUG DES DEV THER, V10, P609, DOI 10.2147/DDDT.S77749
   Stuebner E, 2013, FRONT NEUROL, V4, P0, DOI 10.3389/fneur.2013.00049
   Sveinbjornsdottir S, 2016, J NEUROCHEM, V139, P318, DOI 10.1111/jnc.13691
   Svenningsson P, 1999, PROG NEUROBIOL, V59, P355, DOI 10.1016/S0301-0082(99)00011-8
   Takahashi JS, 2017, NAT REV GENET, V18, P164, DOI 10.1038/nrg.2016.150
   Tanaka M, 2012, NEUROSCI RES, V74, P210, DOI 10.1016/j.neures.2012.09.005
   Tandberg E, 1998, MOVEMENT DISORD, V13, P895, DOI 10.1002/mds.870130606
   Targa ADS, 2016, NEUROPHARMACOLOGY, V108, P161, DOI 10.1016/j.neuropharm.2016.04.018
   Taylor TN, 2009, J NEUROSCI, V29, P8103, DOI 10.1523/JNEUROSCI.1495-09.2009
   Tholfsen LK, 2017, NEUROLOGY, V88, P352, DOI 10.1212/WNL.0000000000003540
   Tholfsen LK, 2015, NEUROLOGY, V85, P162, DOI 10.1212/WNL.0000000000001737
   Toth LA, 1999, BEHAV GENET, V29, P329, DOI 10.1023/A:1021609917126
   Toth LA, 2013, COMPARATIVE MED, V63, P91
   Tsukamoto T, 2013, BRAIN BEHAV, V3, P710, DOI 10.1002/brb3.179
   Ueda HR, 2002, NATURE, V418, P534, DOI 10.1038/nature00906
   UNGERSTEDT U, 1968, EUR J PHARMACOL, V5, P107, DOI 10.1016/0014-2999(68)90164-7
   Uversky VN, 2004, CELL TISSUE RES, V318, P225, DOI 10.1007/s00441-004-0937-z
   Valko PO, 2010, EUR J NEUROL, V17, P1428, DOI 10.1111/j.1468-1331.2010.03063.x
   van der Marck MA, 2012, PARKINSONISM RELAT D, V18, P263, DOI 10.1016/j.parkreldis.2011.10.016
   Verbaan D, 2010, MOVEMENT DISORD, V25, P2142, DOI 10.1002/mds.23241
   Videnovic Aleksandar, 2017, NEUROBIOLOGY OF SLEEP AND CIRCADIAN RHYTHMS, V2, P53, DOI 10.1016/j.nbscr.2016.11.001
   Videnovic A, 2014, NAT REV NEUROL, V10, P683, DOI 10.1038/nrneurol.2014.206
   Videnovic A, 2014, JAMA NEUROL, V71, P463, DOI 10.1001/jamaneurol.2013.6239
   Vingill S, 2018, BEHAV BRAIN RES, V352, P133, DOI 10.1016/j.bbr.2017.10.021
   Wang YL, 2018, OXID MED CELL LONGEV, V2018, P0, DOI 10.1155/2018/4854732
   Weinshenker D, 2018, TRENDS NEUROSCI, V41, P211, DOI 10.1016/j.tins.2018.01.010
   Weintraub D, 2011, MOVEMENT DISORD, V26, P1022, DOI 10.1002/mds.23664
   Weissová K, 2016, PLOS ONE, V11, P0, DOI 10.1371/journal.pone.0146200
   Wetter TC, 2001, MOVEMENT DISORD, V16, P928, DOI 10.1002/mds.1163
   Wetter TC, 2000, SLEEP, V23, P361
   Wimmer ME, 2013, PLOS ONE, V8, P0, DOI 10.1371/journal.pone.0081880
   Yi PL, 2007, SLEEP, V30, P413, DOI 10.1093/sleep/30.4.413
   Ylikoski A, 2015, NEUROL SCI, V36, P2003, DOI 10.1007/s10072-015-2288-9
   Yong MH, 2011, PLOS ONE, V6, P0, DOI 10.1371/journal.pone.0022511
   Yoo HS, 2019, J NEUROL, V266, P1601, DOI 10.1007/s00415-019-09297-x
   Yujnovsky I, 2006, P NATL ACAD SCI USA, V103, P6386, DOI 10.1073/pnas.0510691103
   Zhong G, 2013, PLOS ONE, V8, P0, DOI 10.1371/journal.pone.0072661
   Zhurakovskaya E, 2019, ENEURO, V6, P0, DOI 10.1523/ENEURO.0456-18.2019
NR 274
TC 23
Z9 24
U1 4
U2 38
PU BMC
PI LONDON
PA CAMPUS, 4 CRINAN ST, LONDON N1 9XW, ENGLAND
SN 
EI 1750-1326
J9 MOL NEURODEGENER
JI Mol. Neurodegener.
PD JAN 9
PY 2022
VL 17
IS 1
BP 
EP 
DI 10.1186/s13024-021-00504-w
PG 21
WC Neurosciences
SC Neurosciences & Neurology
GA YD7IO
UT WOS:000740611700002
PM 35000606
DA 2024-02-06
ER

PT J
AU Moderie, C
   Carrier, J
   Dang-Vu, TT
AF Moderie, C.
   Carrier, J.
   Dang-Vu, T. T.
TI Sleep disorders in patients with a neurocognitive disorder
SO ENCEPHALE-REVUE DE PSYCHIATRIE CLINIQUE BIOLOGIQUE ET THERAPEUTIQUE
LA English
DT Review
DE Sleep Apnea-Hypopnea syndrome; Restless legs syndrome; REM Sleep Behavior Disorder; Insomnia; Circadian Rhythm Disorders
ID restless legs syndrome; positive airway pressure; alzheimers-disease; behavior disorder; cognitive impairment; daytime sleepiness; circadian-rhythms; parkinson disease; chronic insomnia; dementia
AB Introduction. - Sleep disorders are prevalent in patients with a neurocognitive disorder, and diagnosis and treatment in these patients remain challenging in clinical practice. Methods. - This narrative review offers a systematic approach to diagnose and treat sleep disorders in neurocognitive disorders. Results. - Alzheimer's disease is often associated with circadian rhythm disorders, chronic insomnia, and sleep apnea-hypopnea syndrome. Alpha-synucleinopathies (e.g., Parkinson's disease and Lewy body dementia) are often associated with a rapid eye movement sleep behavior disorder, restless legs syndrome, chronic insomnia, and sleep apnea-hypopnea syndrome. A focused history allows to diagnose most sleep disorders. Clinicians should ensure to gather the following information in all patients with a neurocognitive disorder: (1) the presence of difficulties falling asleep or staying asleep, (2) the impact of sleep disturbances on daily functioning (fatigue, sleepiness and other daytime consequences), and (3) abnormal movements in sleep. Sleep diaries and questionnaires can assist clinicians in screening for specific sleep disorders. Polysomnography is recommended if a rapid eye movement sleep behavior disorder or a sleep apnea-hypopnea syndrome are suspected. Sleep complaints should prompt clinicians to ensure that comorbidities interfering with sleep are properly managed. The main treatment for moderate to severe obstructive sleep apnea-hypopnea syndrome remains continuous positive airway pressure, as its efficacy has been demonstrated in patients with neurocognitive disorders. Medications should also be reviewed, and time of administration should be optimized (diuretics and stimulating medications in the morning, sedating medications in the evening). Importantly, cholinesterase inhibitors (especially donepezil) may trigger insomnia. Switching to morning dosing or to an alternative drug may help. Cognitive-behavioral therapy for insomnia is indicated to treat chronic insomnia in neurocognitive disorders. False beliefs regarding sleep should be addressed with the patient and their caregiver. The sleep environment should be optimized (decrease light exposure at night, minimize noise, avoid taking vital signs, etc.). Sleep restriction can be considered as patients with a neurocognitive disorder often spend too much time in bed. The need for naps should be assessed case by case as naps may contribute to insomnia in some patients but allow others to complete their diurnal activities. Trazodone (50 mg) may also be used under certain circumstances in chronic insomnia. Recent evidence does not support a role for exogenous melatonin in patients with a neucognitive disorder and insomnia. Patients in long-term care facilities are often deprived of an adequate diurnal exposure to light. Increasing daytime exposure to light may improve sleep and mood. Patients with circadian rhythm disorders can also benefit from light therapy (morning bright light therapy in case of phase delay and evening bright light therapy in case of phase advance). Rapid eye movement sleep behavior disorder can lead to violent behaviors, and the sleeping environment should be secured (e.g., mattress on the floor, remove surrounding objects). Medication exacerbating this disorder should be stopped if possible. High dose melatonin (6 to 18 mg) or low dose clonazepam (0.125-0.25 mg) at bedtime may be used to reduce symptoms. Melatonin is preferred in first-line as it is generally well tolerated with few side effects. Patients with restless legs syndrome should be investigated for iron deficiency. Medication decreasing dopaminergic activity should be reduced or stopped if possible. Behavioral strategies such as exercise and leg massages may be beneficial. Low-dose dopamine agonists (such as pramipexole 0.125 mg two hours before bedtime) can be used to treat the condition, but a prolonged treatment may paradoxically worsen the symptoms. Alpha-2-delta calcium channel ligands can also be used while monitoring for the risk of falls. Conclusion. - Multiple and sustained nonpharmacological approaches are recommended for the treatment of sleep disturbances in patients with neurocognitive disorder. Pharmacological indications remain limited, and further randomized clinical trials integrating a multimodal approach are warranted to evaluate the treatment of sleep disorders in specific neurocognitive disorders. (c) 2021 L'Encephale, Paris.
C1 [Moderie, C.] McGill Univ, Dept Psychiat, Montreal, PQ, Canada.
   [Carrier, J.; Dang-Vu, T. T.] Ctr Rech Inst Univ Geriat Montreal, Montreal, PQ, Canada.
   [Carrier, J.; Dang-Vu, T. T.] Univ Montreal, Dept Psychol, Montreal, PQ, Canada.
   [Carrier, J.] Ctr Etudes Avancees Med Sommeil, Montreal, PQ, Canada.
   [Dang-Vu, T. T.] Univ Concordia, Ctr Detudes Neurobiol Comportementale, Dept Sante Kinesiol & Physiol Appliquee, Montreal, PQ, Canada.
   [Dang-Vu, T. T.] Univ Concordia, Ctr PERFORM, Montreal, PQ, Canada.
C3 McGill University; Universite de Montreal; Concordia University - Canada; Concordia University - Canada
RP Dang-Vu, TT (corresponding author), Univ Concordia, Dept Sante Kinesiol & Physiol Appliquee, 7141 Sherbrooke Ouest,SP 165.30, Montreal, PQ H4B 1R6, Canada.
EM tt.dangvu@concordia.ca
CR Alessi CA, 2005, J AM GERIATR SOC, V53, P803, DOI 10.1111/j.1532-5415.2005.53251.x
   American Psychiatric Association, 2013, DIAGNOSTIC STAT MANU, V0, P0, DOI DOI 10.1176/APPI.BOOKS.9780890425596
   Ancoli-Israel S, 2008, J AM GERIATR SOC, V56, P2076, DOI 10.1111/j.1532-5415.2008.01934.x
   ANCOLIISRAEL S, 1991, J AM GERIATR SOC, V39, P258, DOI 10.1111/j.1532-5415.1991.tb01647.x
   Auger RR, 2015, J CLIN SLEEP MED, V11, P1199, DOI 10.5664/jcsm.5100
   Ayalon L, 2006, AM J GERIAT PSYCHIAT, V14, P176, DOI 10.1097/01.JGP.0000192484.12684.cd
   Baglioni C, 2011, J AFFECT DISORDERS, V135, P10, DOI 10.1016/j.jad.2011.01.011
   Bastien CH, 2001, SLEEP MED, V2, P297, DOI 10.1016/S1389-9457(00)00065-4
   Bliwise DL, 2006, SLEEP MED CLIN, V1, P263, DOI 10.1016/j.jsmc.2006.04.005
   Bliwise Donald L, 2004, CLIN CORNERSTONE, V6 Suppl 1A, PS16, DOI 10.1016/S1098-3597(04)90014-2
   Borbély AA, 2016, J SLEEP RES, V25, P131, DOI 10.1111/jsr.12371
   Camargos EF, 2014, AM J GERIAT PSYCHIAT, V22, P1565, DOI 10.1016/j.jagp.2013.12.174
   Carrarini C, 2021, FRONT NEUROL, V12, P0, DOI 10.3389/fneur.2021.644317
   Chouinard G, 2004, J CLIN PSYCHIAT, V65, P7
   Chung F, 2014, J CLIN SLEEP MED, V10, P951, DOI 10.5664/jcsm.4022
   Cibeira N, 2020, GERIATR NURS, V41, P970, DOI 10.1016/j.gerinurse.2020.07.005
   Nascimento CMC, 2014, GERIATR GERONTOL INT, V14, P259, DOI 10.1111/ggi.12082
   Drake CL, 2014, SLEEP, V37, P1295, DOI 10.5665/sleep.3916
   Earley CJ, 2006, SLEEP MED, V7, P263, DOI 10.1016/j.sleep.2005.09.006
   EDINGER JD, 1992, PSYCHOL AGING, V7, P282, DOI 10.1037/0882-7974.7.2.282
   Emamian F, 2016, FRONT AGING NEUROSCI, V8, P0, DOI 10.3389/fnagi.2016.00078
   Flemons WW, 1999, SLEEP, V22, P667, DOI 10.1093/sleep/22.5.667
   FOLEY DJ, 1995, SLEEP, V18, P425, DOI 10.1093/sleep/18.6.425
   Galbiati A, 2019, SLEEP MED REV, V43, P37, DOI 10.1016/j.smrv.2018.09.008
   Gao CL, 2019, JAMA NETW OPEN, V2, P0, DOI 10.1001/jamanetworkopen.2019.9891
   Garcia-Borreguero D, 2004, SLEEP, V27, P669
   Gugger JJ, 2007, ANN PHARMACOTHER, V41, P1833, DOI 10.1345/aph.1H587
   Hirshkowitz M, 2015, SLEEP HEALTH, V1, P233, DOI 10.1016/j.sleh.2015.10.004
   Howell MJ, 2011, J CLIN SLEEP MED, V7, P639, DOI 10.5664/jcsm.1470
   Iber C., 2007, THE AASM MANUAL FOR THE SCORING OF SLEEP AND ASSOCIATED EVENTS: RULES, V0, P0
   Jansson-Fröjmark M, 2008, J PSYCHOSOM RES, V64, P443, DOI 10.1016/j.jpsychores.2007.10.016
   Janus SIM, 2021, INT PSYCHOGERIATR, V33, P627, DOI 10.1017/S1041610220000952
   JOHNS MW, 1991, SLEEP, V14, P540, DOI 10.1093/sleep/14.6.540
   Kendzerska T, 2017, SLEEP, V40, P0, DOI 10.1093/sleep/zsx013
   Kromhout MA, 2019, EXP GERONTOL, V122, P85, DOI 10.1016/j.exger.2019.04.017
   La Morgia C, 2016, ANN NEUROL, V79, P90, DOI 10.1002/ana.24548
   Leng Y, 2017, JAMA NEUROL, V74, P1237, DOI 10.1001/jamaneurol.2017.2180
   Leonpacher AK, 2016, AM J PSYCHIAT, V173, P473, DOI 10.1176/appi.ajp.2016.15020248
   Martin J, 2000, CHRONOBIOL INT, V17, P405, DOI 10.1081/CBI-100101054
   Mattis J, 2016, TRENDS ENDOCRIN MET, V27, P192, DOI 10.1016/j.tem.2016.02.003
   Mayer G, 2011, SLEEP MED REV, V15, P369, DOI 10.1016/j.smrv.2011.01.005
   McCleery J, 2016, COCHRANE DB SYST REV, V0, P0, DOI DOI 10.1002/14651858.CD009178.pub3
   McCurry SM, 2005, J AM GERIATR SOC, V53, P793, DOI 10.1111/j.1532-5415.2005.53252.x
   McGrane IR, 2015, SLEEP MED, V16, P19, DOI 10.1016/j.sleep.2014.09.011
   McKeith IG, 2017, NEUROLOGY, V89, P88, DOI 10.1212/WNL.0000000000004058
   Milligan SA, 2002, DRUG AGING, V19, P741, DOI 10.2165/00002512-200219100-00003
   Mishima K, 1999, BIOL PSYCHIAT, V45, P417, DOI 10.1016/S0006-3223(97)00510-6
   Morin CM, 2012, LANCET, V379, P1129, DOI 10.1016/S0140-6736(11)60750-2
   Morin CM, 1999, JAMA-J AM MED ASSOC, V281, P991, DOI 10.1001/jama.281.11.991
   Neckelmann D, 2007, SLEEP, V30, P873, DOI 10.1093/sleep/30.7.873
   Neikrug AB, 2014, SLEEP, V37, P177, DOI 10.5665/sleep.3332
   Ooms S, 2014, JAMA NEUROL, V71, P971, DOI 10.1001/jamaneurol.2014.1173
   Pearson NJ, 2006, ARCH INTERN MED, V166, P1775, DOI 10.1001/archinte.166.16.1775
   Petit D, 2004, J PSYCHOSOM RES, V56, P487, DOI 10.1016/j.jpsychores.2004.02.001
   Postuma Ronald B, 2012, MOV DISORD, V27, P913, DOI 10.1002/mds.25037
   PRINZ PN, 1982, NEUROBIOL AGING, V3, P361, DOI 10.1016/0197-4580(82)90024-0
   Rasch B, 2013, PHYSIOL REV, V93, P681, DOI 10.1152/physrev.00032.2012
   Richards K, 2010, BEHAV SLEEP MED, V8, P48, DOI 10.1080/15402000903425769
   Riemersma-van Der Lek RF, 2008, JAMA-J AM MED ASSOC, V299, P2642, DOI 10.1001/jama.299.22.2642
   Sateia MJ, 2014, CHEST, V146, P1387, DOI 10.1378/chest.14-0970
   Schenck CH, 1996, NEUROLOGY, V46, P388, DOI 10.1212/WNL.46.2.388
   Schnelle JF, 1999, J AM GERIATR SOC, V47, P430, DOI 10.1111/j.1532-5415.1999.tb07235.x
   Shi L, 2018, SLEEP MED REV, V40, P4, DOI 10.1016/j.smrv.2017.06.010
   Shokri-Kojori E, 2018, P NATL ACAD SCI USA, V115, P4483, DOI 10.1073/pnas.1721694115
   Silber MH, 2013, MAYO CLIN PROC, V88, P977, DOI 10.1016/j.mayocp.2013.06.016
   Smagula SF, 2019, FRONT PSYCHIATRY, V10, P0, DOI 10.3389/fpsyt.2019.00778
   SPIELMAN AJ, 1987, SLEEP, V10, P45
   Stocchi F, 2014, NEUROLOGY, V83, P215, DOI 10.1212/WNL.0000000000000587
   Sweetman A, 2019, BRAIN SCI, V9, P0, DOI 10.3390/brainsci9120371
   Tandberg E, 1998, MOVEMENT DISORD, V13, P895, DOI 10.1002/mds.870130606
   Dang-Vu TT, 2012, NEUROMOL MED, V14, P154, DOI 10.1007/s12017-012-8166-1
   vanSomeren EJW, 1996, BIOL PSYCHIAT, V40, P259, DOI 10.1016/0006-3223(95)00370-3
   VITIELLO MV, 1992, NEUROLOGY, V42, P83
   von Gunten A, 2008, INT PSYCHOGERIATR, V20, P653, DOI 10.1017/S1041610208006728
   Walters AS, 2003, SLEEP MED, V4, P121, DOI 10.1016/S1389-9457(02)00258-7
   Wilfling D, 2021, INT PSYCHOGERIATR, V33, P245, DOI 10.1017/S1041610220000733
   Xie LL, 2013, SCIENCE, V342, P373, DOI 10.1126/science.1241224
   Yan BH, 2018, M S-MED SCI, V34, P66, DOI 10.1051/medsci/201834f112
   Zoccolella S, 2011, SLEEP MED REV, V15, P41, DOI 10.1016/j.smrv.2010.02.004
NR 79
TC 3
Z9 3
U1 4
U2 15
PU MASSON EDITEUR
PI MOULINEAUX CEDEX 9
PA 21 STREET CAMILLE DESMOULINS, ISSY, 92789 MOULINEAUX CEDEX 9, FRANCE
SN 0013-7006
EI 2589-4935
J9 ENCEPHALE
JI Enceph.-Rev. Psychiatr. Clin. Biol. Ther.
PD JUN 15
PY 2022
VL 48
IS 3
BP 325
EP 334
DI 10.1016/j.encep.2021.08.014
EA JUN 2022
PG 10
WC Neurosciences; Psychiatry
SC Neurosciences & Neurology; Psychiatry
GA 2C7NB
UT WOS:000811049200013
PM 34916075
DA 2024-02-06
ER

PT J
AU Wang, CY
   Chen, FZ
   Li, YY
   Liu, J
AF Wang, Chunyi
   Chen, Fangzheng
   Li, Yuanyuan
   Liu, Jun
TI Possible predictors of phenoconversion in isolated REM sleep behaviour disorder: a systematic review and meta-analysis
SO JOURNAL OF NEUROLOGY NEUROSURGERY AND PSYCHIATRY
LA English
DT Review
DE sleep disorders; parkinson's disease; meta-analysis
ID alpha-synucleinopathy; parkinsons-disease; neurodegeneration; conversion; markers; risk; impairment; biomarkers; criteria
AB Background A number of promising biomarkers for predicting imminent alpha-synucleinopathies have been suggested in isolated rapid eye movement sleep behaviour disorder (iRBD). However, existing evidence is conflicting without quantitative evaluation. Methods PubMed, Web of Science and ClinicalTrials.gov were searched through June 2021 to identify possible predictors of phenoconversion from iRBD to Parkinson's disease (PD). The pooled HRs and standardised mean differences (SMDs) with 95% CIs were calculated using fixed-effects or random-effects model. Results A total of 123 studies were included in the meta-analysis. Significant motor dysfunction (HR 1.83, 95% CI 1.33 to 2.51, I-2=86.8%, p<0.001), constipation (HR 1.52, 95% CI 1.26 to 1.84, I-2=8.3%, p=0.365), orthostatic hypotension (HR 1.93, 95% CI 1.05 to 3.53, I-2=54.9%, p=0.084), hyposmia (HR 2.78, 95% CI 1.83 to 4.23, I-2=23.9%, p=0.255), mild cognitive impairment (HR 2.27, 95% CI 1.58 to 3.27, I-2=0%, p=0.681) and abnormal colour vision (SMD -0.34, 95% CI -0.63 to -0.05, I-2=45.6%, p=0.087) correlated with susceptibility to PD. The process can also be traced by putaminal dopamine transporter imaging (HR 2.60, 95% CI 1.94 to 3.48, I-2=0%, p=0.781) and tonic electromyographic activity (HR 1.50, 95% CI 1.04 to 2.15, I-2=70%, p=0.018). Conclusions The predictive value of each biomarker was initially highlighted with comprehensive evaluation. Combining specific predictors with high sensitivity is promising for detecting phenoconversion in the prodromal stage. Large-scale and multicentre studies are pivotal to extend our findings.
C1 [Wang, Chunyi; Chen, Fangzheng; Li, Yuanyuan; Liu, Jun] Shanghai Jiao Tong Univ, Sch Med, Ruijin Hosp, Dept Neurol, Shanghai, Peoples R China.
   [Wang, Chunyi; Chen, Fangzheng; Li, Yuanyuan; Liu, Jun] Shanghai Jiao Tong Univ, Sch Med, Ruijin Hosp, Inst Neurol, Shanghai, Peoples R China.
   [Liu, Jun] Shanghai Jiao Tong Univ, Sch Med, Ruijin Hosp, CAS Ctr Excellence Brain Sci & Intelligence Techn, Shanghai, Peoples R China.
   [Liu, Jun] Nantong Univ, Coinnovat Ctr Neuroregnerat, Nantong, Peoples R China.
C3 Shanghai Jiao Tong University; Shanghai Jiao Tong University; Chinese Academy of Sciences; Center for Excellence in Brain Science and Intelligence Technology, CAS; Shanghai Jiao Tong University; Nantong University
RP Li, YY; Liu, J (corresponding author), Shanghai Jiao Tong Univ, Sch Med, Ruijin Hosp, Dept Neurol, Shanghai, Peoples R China.; Li, YY; Liu, J (corresponding author), Shanghai Jiao Tong Univ, Sch Med, Ruijin Hosp, Inst Neurol, Shanghai, Peoples R China.
EM liyuanyuan258@126.com; jly0520@hotmail.com
FU National Natural Science Foundation of China [81873778, 82071415, 82001341]
CR [Anonymous], 2018, NAT REV DIS PRIMERS, V4, P20, DOI 10.1038/s41572-018-0020-9
   Arnaldi D, 2021, SLEEP MED, V79, P205, DOI 10.1016/j.sleep.2020.02.011
   Arnaldi D, 2021, BRAIN, V144, P278, DOI 10.1093/brain/awaa365
   Baril AA, 2020, MOVEMENT DISORD, V35, P1475, DOI 10.1002/mds.28092
   Bauckneht M, 2018, SLEEP MED REV, V41, P266, DOI 10.1016/j.smrv.2018.04.001
   Berg D, 2015, MOVEMENT DISORD, V30, P1600, DOI 10.1002/mds.26431
   Chahine LM, 2021, ANN CLIN TRANSL NEUR, V8, P201, DOI 10.1002/acn3.51269
   Fereshtehnejad SM, 2019, BRAIN, V142, P2051, DOI 10.1093/brain/awz111
   Ferini-Strambi L, 2014, J NEUROL, V261, P1112, DOI 10.1007/s00415-014-7317-8
   Galbiati A, 2019, SLEEP MED REV, V43, P37, DOI 10.1016/j.smrv.2018.09.008
   Heller J, 2017, SLEEP MED REV, V34, P23, DOI 10.1016/j.smrv.2016.06.006
   Högl B, 2018, NAT REV NEUROL, V14, P40, DOI 10.1038/nrneurol.2017.157
   Iranzo A, 2021, LANCET NEUROL, V20, P203, DOI 10.1016/S1474-4422(20)30449-X
   Krohn L, 2020, NEUROLOGY, V95, PE1008, DOI 10.1212/WNL.0000000000010042
   Krohn L, 2020, ANN NEUROL, V87, P584, DOI 10.1002/ana.25687
   Li Y, 2021, MOVEMENT DISORD, V36, P955, DOI 10.1002/mds.28421
   Li YY, 2017, NEUROLOGY, V88, P1493, DOI 10.1212/WNL.0000000000003838
   Litvan I, 2012, MOVEMENT DISORD, V27, P349, DOI 10.1002/mds.24893
   Liu YP, 2019, SLEEP MED, V56, P128, DOI 10.1016/j.sleep.2019.01.018
   Lyu ZH, 2021, J NEUROL NEUROSUR PS, V92, P271, DOI 10.1136/jnnp-2020-325361
   McInnes MDF, 2018, JAMA-J AM MED ASSOC, V319, P388, DOI 10.1001/jama.2017.19163
   Miglis MG, 2021, LANCET NEUROL, V20, P671, DOI 10.1016/S1474-4422(21)00176-9
   Miyamoto T, 2008, SLEEP, V31, P717, DOI 10.1093/sleep/31.5.717
   Nepozitek J, 2019, SLEEP, V42, P0, DOI 10.1093/sleep/zsz132
   Postuma RB, 2009, BRAIN, V132, P3298, DOI 10.1093/brain/awp244
   Postuma RB, 2019, BRAIN, V142, P744, DOI 10.1093/brain/awz030
   Postuma RB, 2017, NPJ PARKINSONS DIS, V3, P0, DOI 10.1038/s41531-017-0011-7
   Postuma RB, 2015, ANN NEUROL, V77, P830, DOI 10.1002/ana.24385
   Postuma RB, 2015, NEUROLOGY, V84, P1104, DOI 10.1212/WNL.0000000000001364
   Postuma RB, 2011, ANN NEUROL, V69, P811, DOI 10.1002/ana.22282
   Shin JH, 2020, NEUROLOGY, V95, PE3081, DOI 10.1212/WNL.0000000000010942
   Stang A, 2010, EUR J EPIDEMIOL, V25, P603, DOI 10.1007/s10654-010-9491-z
   Terzaghi M, 2019, SLEEP, V42, P0, DOI 10.1093/sleep/zsz103
   Ye GY, 2020, J PARKINSON DIS, V10, P1443, DOI 10.3233/JPD-202243
   Zhang H, 2020, PARKINSONISM RELAT D, V78, P145, DOI 10.1016/j.parkreldis.2020.07.017
   Zhou LC, 2019, ACS CHEM NEUROSCI, V10, P824, DOI 10.1021/acschemneuro.8b00388
   Zitser J, 2020, SLEEP MED REV, V51, P0, DOI 10.1016/j.smrv.2020.101283
NR 37
TC 6
Z9 6
U1 1
U2 19
PU BMJ PUBLISHING GROUP
PI LONDON
PA BRITISH MED ASSOC HOUSE, TAVISTOCK SQUARE, LONDON WC1H 9JR, ENGLAND
SN 0022-3050
EI 1468-330X
J9 J NEUROL NEUROSUR PS
JI J. Neurol. Neurosurg. Psychiatry
PD APR 15
PY 2022
VL 93
IS 4
BP 395
EP 403
DI 10.1136/jnnp-2021-328062
EA DEC 2021
PG 9
WC Clinical Neurology; Psychiatry; Surgery
SC Neurosciences & Neurology; Psychiatry; Surgery
GA ZT7HL
UT WOS:000733852400001
PM 34937751
DA 2024-02-05
ER

PT J
AU Zi, YH
   Cai, SA
   Tan, CL
   Wang, TY
   Shen, Q
   Liu, QR
   Wang, M
   Li, JL
   Zhang, L
   Zhou, F
   Song, CD
   Yuan, JY
   Liu, YJ
   Liu, J
   Liao, HY
AF Zi, Yuheng
   Cai, Sainan
   Tan, Changlian
   Wang, Tianyu
   Shen, Qin
   Liu, Qinru
   Wang, Min
   Li, Junli
   Zhang, Lin
   Zhou, Fan
   Song, Chendie
   Yuan, Jiaying
   Liu, Yujing
   Liu, Jun
   Liao, Haiyan
TI Abnormalities in the Fractional Amplitude of Low-Frequency Fluctuation and Functional Connectivity in Parkinson's Disease With Excessive Daytime Sleepiness
SO FRONTIERS IN AGING NEUROSCIENCE
LA English
DT Article
DE Parkinson's disease; excessive daytime sleepiness (EDS); fractional amplitude of low-frequency fluctuation; functional connectivity (FC); resting-state functional MRI (rs-fMRI)
ID default mode network; cerebellum
AB BackgroundExcessive daytime sleepiness (EDS) is one of the most important non-motor symptoms of Parkinson's disease (PD), and its neuropathologic basis is still unclear. ObjectiveThis study investigated the changes of neuronal activity in PD patients with EDS (PD-EDS) in the resting state. MethodsForty-three PD patients were recruited and divided into the PD-EDS group (n = 21) and PD-NEDS group (PD patients without excessive daytime sleepiness, n = 22) according to the Epworth sleepiness scale (ESS) scores. Patients in both groups received resting-state functional magnetic resonance imaging (rs-fMRI). The differences in fractional amplitude of low-frequency fluctuation (fALFF) between the two groups, correlations between fALFF and ESS, and functional connection (FC) between the brain regions with different fALFF values and the whole brain were analyzed. ResultsPD-EDS patients exhibited a decreased fALFF in the Cingulum-Ant-R, but an increased fALFF in the Putamen-R and Thalamus-L when compared with PD-NEDS patients; an increased functional connectivity between these three seed regions with different fALFF values and the right medial frontal gyrus, bilateral superior temporal gyrus, left insular, and right precuneus was observed (p < 0.05), but a deceased functional connectivity between these three seed regions and the right cerebellum anterior lobe/right brainstem, right middle temporal gyrus and inferior temporal gyrus, right hippocampus/parahippocampal gyrus, right medial cingulate gyrus and bilateral middle occipital gyrus was observed (p < 0.05). The value of fALFF was negatively correlated with the ESS score in the Cingulum-Ant-R, but positively correlated with the ESS score in the Putamen-R and Thalamus-L. ConclusionsEDS in PD patients may be associated with changes in brain neuron activity and functional connectivity.
C1 [Zi, Yuheng; Cai, Sainan; Tan, Changlian; Shen, Qin; Liu, Qinru; Wang, Min; Li, Junli; Zhang, Lin; Zhou, Fan; Song, Chendie; Yuan, Jiaying; Liu, Yujing; Liu, Jun; Liao, Haiyan] Cent South Univ, Xiangya Hosp 2, Dept Radiol, Changsha, Peoples R China.
   [Zi, Yuheng] Univ South China, Affiliated Hosp 1, Hengyang Med Sch, Dept Radiol, Hengyang, Peoples R China.
   [Wang, Tianyu] Zhejiang Univ, Affiliated Hangzhou Peoples Hosp 1, Dept Radiol, Sch Med, Hangzhou, Peoples R China.
   [Liu, Jun; Liao, Haiyan] Clin Res Ctr Med Imaging Hunan Prov, Changsha, Peoples R China.
C3 Central South University; University of South China; Zhejiang University
RP Liao, HY (corresponding author), Cent South Univ, Xiangya Hosp 2, Dept Radiol, Changsha, Peoples R China.; Liao, HY (corresponding author), Clin Res Ctr Med Imaging Hunan Prov, Changsha, Peoples R China.
EM dearsoft@csu.edu.cn
FU Natural Science Foundation of Changsha City [kp2202416]
CR Ashraf-Ganjouei A, 2019, FRONT NEUROL, V10, P0, DOI 10.3389/fneur.2019.00378
   Chahine LM, 2017, SLEEP MED REV, V35, P33, DOI 10.1016/j.smrv.2016.08.001
   Chan LG, 2020, J GERIATR PSYCH NEUR, V33, P363, DOI 10.1177/0891988719892326
   Chondrogiorgi M, 2016, INT J NEUROSCI, V126, P422, DOI 10.3109/00207454.2015.1023437
   Colavito V, 2015, NEUROSCI BIOBEHAV R, V54, P3, DOI 10.1016/j.neubiorev.2014.11.021
   DEKEYSER J, 1989, NEUROSCI LETT, V104, P281, DOI 10.1016/0304-3940(89)90589-2
   DelRosso LM, 2014, NEUROL CLIN, V32, P893, DOI 10.1016/j.ncl.2014.07.003
   Gama RL, 2010, PARKINSONISM RELAT D, V16, P275, DOI 10.1016/j.parkreldis.2010.01.002
   Gong L, 2020, FRONT NEUROSCI-SWITZ, V13, P0, DOI 10.3389/fnins.2019.01353
   Happe S, 2007, J NEUROL, V254, P1037, DOI 10.1007/s00415-006-0483-6
   Junho BT, 2018, J CLIN NEUROL, V14, P530, DOI 10.3988/jcn.2018.14.4.530
   Kato S, 2012, J NEUROL, V259, P318, DOI 10.1007/s00415-011-6187-6
   Killgore WDS, 2015, NEUROREPORT, V26, P779, DOI 10.1097/WNR.0000000000000418
   Knie B, 2011, CNS DRUGS, V25, P203, DOI 10.2165/11539720-000000000-00000
   Liu XM, 2015, NEUROPSYCH DIS TREAT, V11, P1279, DOI 10.2147/NDT.S84204
   Ooi LQR, 2019, FRONT NEUROSCI-SWITZ, V13, P0, DOI 10.3389/fnins.2019.01334
   Pace-Schott EF, 2002, NAT REV NEUROSCI, V3, P591, DOI 10.1038/nrn895
   Pavese N, 2014, CURR NEUROL NEUROSCI, V14, P0, DOI 10.1007/s11910-014-0501-5
   Pont-Sunyer C, 2015, MOVEMENT DISORD, V30, P229, DOI 10.1002/mds.26077
   Rothman SM, 2012, NEUROMOL MED, V14, P194, DOI 10.1007/s12017-012-8181-2
   Rüb U, 2002, NEUROBIOL AGING, V23, P245, DOI 10.1016/S0197-4580(01)00269-X
   Salawu Fatai, 2015, OMAN MED J, V30, P3, DOI 10.5001/omj.2015.02
   Shen Y, 2018, CHINESE MED J-PEKING, V131, P974, DOI 10.4103/0366-6999.229889
   Tholfsen LK, 2015, NEUROLOGY, V85, P162, DOI 10.1212/WNL.0000000000001737
   Uddin LQ, 2009, HUM BRAIN MAPP, V30, P625, DOI 10.1002/hbm.20531
   Ward AM, 2013, SLEEP, V36, P1609, DOI 10.5665/sleep.3108
   Wen MC, 2016, PARKINSONISM RELAT D, V24, P63, DOI 10.1016/j.parkreldis.2016.01.012
   Yoo SW, 2020, NEUROL SCI, V41, P1081, DOI 10.1007/s10072-019-04206-6
   Yoo SW, 2019, NEUROL SCI, V40, P1151, DOI 10.1007/s10072-019-03785-8
   Yousaf T, 2018, J NEUROL SCI, V387, P220, DOI 10.1016/j.jns.2018.02.032
   Zou QH, 2008, J NEUROSCI METH, V172, P137, DOI 10.1016/j.jneumeth.2008.04.012
NR 31
TC 3
Z9 3
U1 1
U2 8
PU FRONTIERS MEDIA SA
PI LAUSANNE
PA AVENUE DU TRIBUNAL FEDERAL 34, LAUSANNE, CH-1015, SWITZERLAND
SN 1663-4365
EI 
J9 FRONT AGING NEUROSCI
JI Front. Aging Neurosci.
PD JUL 5
PY 2022
VL 14
IS 
BP 
EP 
DI 10.3389/fnagi.2022.826175
PG 9
WC Geriatrics & Gerontology; Neurosciences
SC Geriatrics & Gerontology; Neurosciences & Neurology
GA 3C4VU
UT WOS:000828623000001
PM 35865749
DA 2024-02-06
ER

PT J
AU Zang, QL
   Zheng, JH
   Ma, JJ
   Zhang, Q
   Huang, PP
   Shen, NN
   Miao, W
AF Zang, Qiu Ling
   Zheng, Jin Hua
   Ma, Jian Jun
   Zhang, Qi
   Huang, Pei Pei
   Shen, Nan Nan
   Miao, Wang
TI Neuroanatomy and Functional Connectivity in Patients with Parkinson's Disease with or without Restless Legs Syndrome
SO NEUROLOGY AND THERAPY
LA English
DT Article
DE Parkinson's disease; Restless legs syndrome; fMRI; Posterior cingulate gyrus; Functional connectivity
ID voxel-based morphometry; prevalence; cortex
AB Introduction Restless legs syndrome (RLS) is a common non-motor symptom in Parkinson's disease (PD), but its pathogenesis remains unclear. This study aimed to explore the potential neural substrates of RLS in a large sample of patients with PD. Methods A total of 42 patients with PD with RLS and 124 patients with PD without RLS were prospectively recruited at our hospital between February 2019 and October 2020 and underwent structural and resting-state functional magnetic resonance imaging. Differences between the two patient groups were assessed using voxel-based morphometry and functional connectivity analysis. PD duration, Part III of the Movement Disorder Society's Unified Parkinson's Disease Rating Scale (MDS-UPDRS-III) score, and levodopa equivalent daily dose were treated as covariates. Results Patients with PD with RLS had significantly larger gray matter volume in the bilateral posterior cingulate cortex than patients with PD without RLS (FDR-adjusted P < 0.05). Compared to patients without RLS, those with RLS had significantly lower functional connectivity between the left central opercular cortex and the bilateral precentral gyri and postcentral gyri (FDR-adjusted P < 0.001). Conclusion Our study provides the first evidence that in patients with PD, RLS is associated with significantly larger gray matter volume in the posterior cingulate cortex and lower resting-state functional connectivity within the sensorimotor network. Our results may help clarify the pathophysiology of RLS in PD and identify possible therapeutic targets.
C1 [Zang, Qiu Ling; Zhang, Qi; Huang, Pei Pei; Shen, Nan Nan; Miao, Wang] Zhengzhou Univ, Affiliated Hosp 1, Dept Neurol, 1 Jian She East Rd, Zhengzhou 450007, Henan, Peoples R China.
   [Zheng, Jin Hua; Ma, Jian Jun] Henan Prov Peoples Hosp, Dept Neurol, 7 Weiwu Rd, Zhengzhou 450003, Henan, Peoples R China.
C3 Zhengzhou University; Zhengzhou University
RP Miao, W (corresponding author), Zhengzhou Univ, Affiliated Hosp 1, Dept Neurol, 1 Jian She East Rd, Zhengzhou 450007, Henan, Peoples R China.; Ma, JJ (corresponding author), Henan Prov Peoples Hosp, Dept Neurol, 7 Weiwu Rd, Zhengzhou 450003, Henan, Peoples R China.
EM majj@zzu.edu.cn; miaowang7211@126.com
FU Henan Province Medical Science and Technology Research Program [SBGJ202102035]
CR Allen EA, 2011, FRONT SYST NEUROSCI, V5, P0, DOI 10.3389/fnsys.2011.00002
   Allen RP, 2014, SLEEP MED, V15, P860, DOI 10.1016/j.sleep.2014.03.025
   Ashburner J, 2007, NEUROIMAGE, V38, P95, DOI 10.1016/j.neuroimage.2007.07.007
   Belke M, 2015, BRAIN BEHAV, V5, P0, DOI 10.1002/brb3.327
   Bloem BR, 2021, LANCET, V397, P2284, DOI 10.1016/S0140-6736(21)00218-X
   Bucher SF, 1997, ANN NEUROL, V41, P639, DOI 10.1002/ana.410410513
   Buckner RL, 2008, ANN NY ACAD SCI, V1124, P1, DOI 10.1196/annals.1440.011
   Celle S, 2010, J NEUROL, V257, P344, DOI 10.1007/s00415-009-5320-2
   Chang Y, 2015, CLIN IMAG, V39, P20, DOI 10.1016/j.clinimag.2014.07.010
   Comley RA, 2012, J NEUROIMAGING, V22, P28, DOI 10.1111/j.1552-6569.2010.00536.x
   CRUM RM, 1993, JAMA-J AM MED ASSOC, V269, P2386, DOI 10.1001/jama.269.18.2386
   De Luca M, 2005, EXP BRAIN RES, V167, P587, DOI 10.1007/s00221-005-0059-1
   Desikan RS, 2006, NEUROIMAGE, V31, P968, DOI 10.1016/j.neuroimage.2006.01.021
   DIERSSEN G, 1969, J NEUROSURG, V31, P435, DOI 10.3171/jns.1969.31.4.0435
   Earley CJ, 2011, SLEEP, V34, P341, DOI 10.1093/sleep/34.3.341
   Etgen T, 2005, NEUROIMAGE, V24, P1242, DOI 10.1016/j.neuroimage.2004.10.021
   Fereshtehnejad SM, 2015, ACTA NEUROL SCAND, V131, P211, DOI 10.1111/ane.12307
   Godau J, 2007, MOVEMENT DISORD, V22, P187, DOI 10.1002/mds.21230
   Goetz CG, 2007, MOVEMENT DISORD, V22, P41, DOI 10.1002/mds.21198
   Hornyak M, 2007, SLEEP MED, V9, P22, DOI 10.1016/j.sleep.2006.09.010
   Iwaki H, 2018, J NEUROL SCI, V394, P41, DOI 10.1016/j.jns.2018.08.028
   Kocar TD, 2020, THER ADV NEUROL DISO, V13, P0, DOI 10.1177/1756286420941670
   Ku J, 2016, SLEEP MED, V23, P6, DOI 10.1016/j.sleep.2016.05.007
   Ku J, 2014, SLEEP MED, V15, P289, DOI 10.1016/j.sleep.2013.09.030
   Kwon DY, 2010, MOVEMENT DISORD, V25, P1373, DOI 10.1002/mds.23066
   Lanza G, 2018, THER ADV NEUROL DISO, V11, P0, DOI 10.1177/1756286418759973
   Li Z, 2019, MOL PAIN, V15, P0, DOI 10.1177/1744806919882272
   Liu CY, 2018, SLEEP MED, V45, P132, DOI 10.1016/j.sleep.2017.12.016
   Manconi M, 2021, NAT REV DIS PRIMERS, V7, P0, DOI 10.1038/s41572-021-00311-z
   Margariti PN, 2012, AM J NEURORADIOL, V33, P667, DOI 10.3174/ajnr.A2829
   Moccia M, 2016, SLEEP, V39, P405, DOI 10.5665/sleep.5452
   Ohayon MM, 2012, SLEEP MED REV, V16, P283, DOI 10.1016/j.smrv.2011.05.002
   Pittock SJ, 2004, MOVEMENT DISORD, V19, P695, DOI 10.1002/mds.20042
   Postuma RB, 2015, MOVEMENT DISORD, V30, P1591, DOI 10.1002/mds.26424
   Rizzo G, 2012, EUR J NEUROL, V19, P1045, DOI 10.1111/j.1468-1331.2011.03604.x
   Smith SM, 2009, P NATL ACAD SCI USA, V106, P13040, DOI 10.1073/pnas.0905267106
   Stefani A, 2019, SLEEP, V42, P0, DOI 10.1093/sleep/zsz171
   Tan EK, 2006, J NEUROL, V253, P33, DOI 10.1007/s00415-006-7008-1
   Tomlinson CL, 2010, MOVEMENT DISORD, V25, P2649, DOI 10.1002/mds.23429
   Tuovinen N, 2021, EUR J NEUROL, V28, P448, DOI 10.1111/ene.14577
   Tzourio-Mazoyer N, 2002, NEUROIMAGE, V15, P273, DOI 10.1006/nimg.2001.0978
   Wang H, 2021, BRAIN IMAGING BEHAV, V15, P401, DOI 10.1007/s11682-020-00268-9
   Whitfield-Gabrieli S, 2012, BRAIN CONNECT, V2, P125, DOI 10.1089/brain.2012.0073
   Wu XL, 2020, SLEEP MED, V70, P66, DOI 10.1016/j.sleep.2019.11.1253
   Yang FC, 2019, ANN CLIN TRANSL NEUR, V6, P57, DOI 10.1002/acn3.680
   Yang XL, 2018, SLEEP MED, V43, P40, DOI 10.1016/j.sleep.2017.11.1146
   Ye Z, 2017, BRAIN CONNECT, V7, P258, DOI 10.1089/brain.2017.0484
   Zhang JL, 2017, J NEUROL, V264, P654, DOI 10.1007/s00415-017-8404-4
   Zheng JH, 2022, CLIN AUTON RES, V32, P51, DOI 10.1007/s10286-022-00851-8
   Zhuo YY, 2017, SLEEP MED, V38, P96, DOI 10.1016/j.sleep.2017.06.033
NR 50
TC 0
Z9 0
U1 1
U2 5
PU SPRINGER LONDON LTD
PI LONDON
PA 236 GRAYS INN RD, 6TH FLOOR, LONDON WC1X 8HL, ENGLAND
SN 2193-8253
EI 2193-6536
J9 NEUROL THER
JI Neurol. Ther.
PD DEC 15
PY 2022
VL 11
IS 4
BP 1625
EP 1636
DI 10.1007/s40120-022-00397-x
EA AUG 2022
PG 12
WC Clinical Neurology
SC Neurosciences & Neurology
GA 5N4AO
UT WOS:000843442100001
PM 35999489
DA 2024-02-06
ER

PT J
AU Wu, CW
   Li, SS
   Xu, E
AF Wu Chong-Wen
   Li Sha-Sha
   Xu, E.
TI Predictors of rapid eye movement sleep behavior disorder in patients with Parkinson's disease based on random forest and decision tree
SO PLOS ONE
LA English
DT Article
ID rem-sleep; cognitive impairment; daytime sleepiness; rating-scale; questionnaire; symptoms; depression; features; risk
AB Background and objectives Sleep disorders related to Parkinson's disease (PD) have recently attracted increasing attention, but there are few clinical reports on the correlation of Parkinson's disease patients with rapid eye movement (REM) sleep behavior disorder (RBD). Therefore, this study conducted a cognitive function examination for Parkinson's disease patients and discussed the application effect of three algorithms in the screening of influencing factors and risk prediction effects. Methods Three algorithms (logistic regression, machine learning-based regression trees and random forest) were used to establish a prediction model for PD-RBD patients, and the application effects of the three algorithms in the screening of influencing factors and the risk prediction of PD-RBD were discussed. Results The subjects included 169 patients with Parkinson's disease (Parkinson's disease with RBD [PD-RBD] = 69 subjects; Parkinson's disease without RBD [PD-nRBD] = 100 subjects). This study compared the predictive performance of RF, decision tree and logistic regression, selected a final model with the best model performance and proposed the importance of variables in the final model. After the analysis, the accuracy of RF (83.05%) was better than that of the other models (decision tree = 75.10%, logistic regression = 71.62%). PQSI, Scopa-AUT score, MoCA score, MMSE score, AGE, LEDD, PD-course, UPDRS total score, ESS score, NMSQ, disease type, RLSRS, HAMD, UPDRS III and PDOnsetage are the main variables for predicting RBD, along with increased weight. Among them, PQSI is the most important factor. The prediction model of Parkinson's disease RBD that was established in this study will help in screening out predictive factors and in providing a reference for the prognosis and preventive treatment of PD-RBD patients. Conclusions The random forest model had good performance in the prediction and evaluation of PD-RBD influencing factors and was superior to decision tree and traditional logistic regression models in many aspects, which can provide a reference for the prognosis and preventive treatment of PD-RBD patients.
C1 [Wu Chong-Wen; Li Sha-Sha; Xu, E.] Huzhou Normal Univ, Dept Med, Huzhou, Zhejiang, Peoples R China.
C3 Huzhou University
RP Xu, E (corresponding author), Huzhou Normal Univ, Dept Med, Huzhou, Zhejiang, Peoples R China.
EM 02506@zjhu.edu.cn
CR Boeve BF, 2007, BRAIN, V130, P2770, DOI 10.1093/brain/awm056
   Breiman L, 2001, MACH LEARN, V45, P5, DOI 10.1023/A:1010933404324
   BUYSSE DJ, 1989, PSYCHIAT RES, V28, P193, DOI 10.1016/0165-1781(89)90047-4
   Byeon H, 2020, INT J ENV RES PUB HE, V17, P0, DOI 10.3390/ijerph17072594
   Byeon H, 2017, J MED IMAG HEALTH IN, V7, P1517, DOI 10.1166/jmihi.2017.2196
   Chang WB, 2019, DIAGNOSTICS, V9, P0, DOI 10.3390/diagnostics9040178
   Chaudhuri KR, 2007, MOVEMENT DISORD, V22, P1901, DOI 10.1002/mds.21596
   Cohen OS, 2007, COGN BEHAV NEUROL, V20, P68, DOI 10.1097/WNN.0b013e3180335f8e
   Delazer M, 2012, SLEEP, V35, P667, DOI 10.5665/sleep.1828
   FOLSTEIN MF, 1975, J PSYCHIAT RES, V12, P189, DOI 10.1016/0022-3956(75)90026-6
   Gagnon JF, 2009, ANN NEUROL, V66, P39, DOI 10.1002/ana.21680
   Gagnon JF, 2002, NEUROLOGY, V59, P585, DOI 10.1212/WNL.59.4.585
   Galván-Tejada CE, 2017, DIAGNOSTICS, V7, P0, DOI 10.3390/diagnostics7010009
   Goetz CG, 2004, MOVEMENT DISORD, V19, P1020, DOI 10.1002/mds.20213
   Goetz CG, 2003, MOVEMENT DISORD, V18, P738, DOI 10.1002/mds.10473
   Hastie T., 2009, ELEMENTS STAT LEARNI, V0, P0
   Huang L, 2016, NEUROBIOL AGING, V46, P180, DOI 10.1016/j.neurobiolaging.2016.07.005
   Iranzo A, 2009, SLEEP MED REV, V13, P385, DOI 10.1016/j.smrv.2008.11.003
   JOHNS MW, 1991, SLEEP, V14, P540, DOI 10.1093/sleep/14.6.540
   Lee JE, 2010, PARKINSONISM RELAT D, V16, P105, DOI 10.1016/j.parkreldis.2009.08.005
   Mahale R, 2014, SLEEP MED, V15, P642, DOI 10.1016/j.sleep.2014.01.022
   Melpignano A, 2019, SLEEP, V42, P0, DOI 10.1093/sleep/zsz142
   Nasreddine ZS, 2005, J AM GERIATR SOC, V53, P695, DOI 10.1111/j.1532-5415.2005.53221.x
   Long NP, 2019, INT J MOL SCI, V20, P0, DOI 10.3390/ijms20020296
   Olson EJ, 2000, BRAIN, V123, P331, DOI 10.1093/brain/123.2.331
   Özekmekçi S, 2005, CLIN NEUROL NEUROSUR, V107, P306, DOI 10.1016/j.clineuro.2004.09.021
   Postuma RB, 2006, LANCET NEUROL, V5, P552, DOI 10.1016/S1474-4422(06)70478-1
   Postuma RB, 2012, MOVEMENT DISORD, V27, P720, DOI 10.1002/mds.24939
   Roguski A, 2020, FRONT NEUROL, V11, P0, DOI 10.3389/fneur.2020.00610
   Rojo A, 2003, PARKINSONISM RELAT D, V10, P23, DOI 10.1016/S1353-8020(03)00067-1
   Romenets SR, 2012, PARKINSONISM RELAT D, V18, P54, DOI 10.1016/j.parkreldis.2011.08.013
   Sasai-Sakuma T, 2020, SLEEP, V43, P0, DOI 10.1093/sleep/zsaa024
   Scaglione C, 2005, NEUROL SCI, V25, P316, DOI 10.1007/s10072-004-0364-7
   SCHAFFER C, 1993, MACH LEARN, V10, P153, DOI 10.1023/A:1022653209073
   Schenck CH, 2002, SLEEP, V25, P120, DOI 10.1093/sleep/25.2.120
   SIEGEL JM, 1986, ELECTROEN CLIN NEURO, V63, P274, DOI 10.1016/0013-4694(86)90095-7
   Sixel-Döring F, 2011, NEUROLOGY, V77, P1048, DOI 10.1212/WNL.0b013e31822e560e
   Stiasny-Kolster K, 2007, MOVEMENT DISORD, V22, P2386, DOI 10.1002/mds.21740
   Suzuki K, 2013, BMC NEUROL, V13, P0, DOI 10.1186/1471-2377-13-18
   Thompson E, 2015, OCCUP MED-OXFORD, V65, P601, DOI 10.1093/occmed/kqv054
   Uc EY, 2009, NEUROLOGY, V73, P1469, DOI 10.1212/WNL.0b013e3181bf992f
   Valko PO, 2010, EUR J NEUROL, V17, P1428, DOI 10.1111/j.1468-1331.2010.03063.x
   Visser M, 2004, MOVEMENT DISORD, V19, P1306, DOI 10.1002/mds.20153
   Walters AS, 2014, MOV DISORD CLIN PRAC, V1, P317, DOI 10.1002/mdc3.12088
   Widasari ER, 2020, ELECTRONICS-SWITZ, V9, P0, DOI 10.3390/electronics9030512
   Wulff K, 2010, NAT REV NEUROSCI, V11, P589, DOI 10.1038/nrn2868
   Zhang F, 2020, AGING DIS, V11, P315, DOI 10.14336/AD.2019.0324
NR 47
TC 4
Z9 4
U1 2
U2 7
PU PUBLIC LIBRARY SCIENCE
PI SAN FRANCISCO
PA 1160 BATTERY STREET, STE 100, SAN FRANCISCO, CA 94111 USA
SN 1932-6203
EI 
J9 PLOS ONE
JI PLoS One
PD JUN 15
PY 2022
VL 17
IS 6
BP 
EP 
DI 10.1371/journal.pone.0269392
PG 17
WC Multidisciplinary Sciences
SC Science & Technology - Other Topics
GA 3Y3FU
UT WOS:000843613300062
PM 35709163
DA 2024-02-06
ER

PT J
AU Mkhitarjan, T
   Areskeviciute, A
   Lund, EL
   Marner, L
   Hejl, AM
AF Mkhitarjan, Tatevik
   Areskeviciute, Ausrine
   Lund, Eva Lobner
   Marner, Lisbeth
   Hejl, Anne-Mette
TI Sporadic Fatal Insomnia Presenting with Initial Symptoms of Parkinsonism and Abnormal Dopamine Transporter Imaging
SO MOVEMENT DISORDERS CLINICAL PRACTICE
LA English
DT Article
DE prion disease; sporadic fatal insomnia; sporadic Creutzfeldt-Jakob disease; Parkinson's disease
C1 [Mkhitarjan, Tatevik; Marner, Lisbeth] Copenhagen Univ Hosp Bispebjerg, Dept Clin Physiol & Nucl Med, Bispebjerg Bakke 23, DK-2400 Copenhagen, Denmark.
   [Areskeviciute, Ausrine; Lund, Eva Lobner] Copenhagen Univ Hosp, Danish Reference Ctr Prion Dis, Dept Pathol, Rigshosp, Copenhagen, Denmark.
   [Hejl, Anne-Mette] Copenhagen Univ Hosp Bispebjerg, Dept Neurol, Copenhagen, Denmark.
C3 University of Copenhagen; Bispebjerg Hospital; Rigshospitalet; University of Copenhagen; University of Copenhagen; Bispebjerg Hospital
RP Mkhitarjan, T (corresponding author), Copenhagen Univ Hosp Bispebjerg, Dept Clin Physiol & Nucl Med, Bispebjerg Bakke 23, DK-2400 Copenhagen, Denmark.
EM tatevik2@hotmail.com
CR Abu-Rumeileh S, 2018, ANN NEUROL, V84, P347, DOI 10.1002/ana.25300
   Areskeviciute A, 2019, J NEUROPATH EXP NEUR, V78, P980, DOI 10.1093/jnen/nlz089
   Fukuoka T, 2018, INTERNAL MED, V57, P2719, DOI 10.2169/internalmedicine.0573-17
   Knie B, 2011, CNS DRUGS, V25, P203, DOI 10.2165/11539720-000000000-00000
   Perry, 2015, GREENFIELDS NEUROPAT, V0, P776
   Petrovic IN, 2013, J NEUROL, V260, P1031, DOI 10.1007/s00415-012-6752-7
NR 6
TC 2
Z9 2
U1 0
U2 2
PU WILEY
PI HOBOKEN
PA 111 RIVER ST, HOBOKEN 07030-5774, NJ USA
SN 2330-1619
EI 
J9 MOV DISORD CLIN PRAC
JI MOV. DISORD. CLIN. PRACT.
PD FEB 15
PY 2022
VL 9
IS 2
BP 249
EP 251
DI 10.1002/mdc3.13385
EA DEC 2021
PG 3
WC Clinical Neurology
SC Neurosciences & Neurology
GA YR2GS
UT WOS:000734447000001
PM 35146064
DA 2024-02-05
ER

PT J
AU De Cock, VC
   Dodet, P
   Leu-Semenescu, S
   Aerts, C
   Castelnovo, G
   Abril, B
   Drapier, S
   Olivet, H
   Corbillé, AG
   Leclair-Visonneau, L
   Sallansonnet-Froment, M
   Lebouteux, M
   Anheim, M
   Ruppert, E
   Vitello, N
   Eusebio, A
   Lambert, I
   Marques, A
   Fantini, ML
   Devos, D
   Monaca, C
   Benard-Serre, N
   Lacombe, S
   Vidailhet, M
   Arnulf, I
   Doulazmi, M
   Roze, E
AF De Cock, Valerie Cochen
   Dodet, Pauline
   Leu-Semenescu, Smaranda
   Aerts, Cecile
   Castelnovo, Giovanni
   Abril, Beatriz
   Drapier, Sophie
   Olivet, Helene
   Corbille, Anne-Gaelle
   Leclair-Visonneau, Laurene
   Sallansonnet-Froment, Magali
   Lebouteux, Marie
   Anheim, Mathieu
   Ruppert, Elisabeth
   Vitello, Nicolas
   Eusebio, Alexandre
   Lambert, Isabelle
   Marques, Ana
   Fantini, Maria Livia
   Devos, David
   Monaca, Christelle
   Benard-Serre, Nicolas
   Lacombe, Sandy
   Vidailhet, Marie
   Arnulf, Isabelle
   Doulazmi, Mohamed
   Roze, Emmanuel
TI Safety and efficacy of subcutaneous night-time only apomorphine infusion to treat insomnia in patients with Parkinson's disease (APOMORPHEE): a multicentre, randomised, controlled, double-blind crossover study
SO LANCET NEUROLOGY
LA English
DT Article
ID prolonged release; intestinal gel; sleep; therapy; validation; scale
AB Background Insomnia is a frequent complaint of patients with Parkinson's disease, and it negatively affects quality of life. Drugs that improve both sleep and parkinsonism would be of major benefit to patients with Parkinson's disease-related insomnia. We aimed to test the safety and efficacy of subcutaneous night-time only apomorphine infusion in patients with Parkinson's disease and insomnia. Methods We did a randomised, multicentre, double-blind, placebo-controlled, crossover trial in 11 expert centres in Parkinson's disease and sleep centres in France. Participants aged 35-90 years with fluctuating Parkinson's disease and moderate to severe insomnia (Insomnia Severity Index score 15) were randomly assigned to either first receive night-time subcutaneous apomorphine (up to 5 mg/h) or matching placebo. Randomisation was done using a computer-generated plan in blocks of four, stratified by centre. This first intervention was followed by a 14-night washout period, then crossover to the other intervention. The treatment periods consisted of a 10-night titration phase followed by a 7-night fixed-dose phase. The dose was adjusted during the titration phase on the basis of a daily telephone call assessing sleep quality and treatment tolerability. The primary efficacy endpoint was the difference in Parkinson's disease sleep scale (PDSS) scores from the beginning to the end of each treatment period. Analysis was done on an intention-to-treat basis. This trial is registered with ClinicalTrials.gov, NCT02940912. Findings Between Jan 31, 2017, and Jan 29, 2021, 46 participants were enrolled. 25 (54%) patients were randomly assigned to receive apomorphine first and 21 (46%) patients to receive placebo first. Mean change in PDSS score was significantly greater with night-time apomorphine infusion (15.18 [SD 24.34]) compared with placebo (5.23 [21.52]; treatment effect 9.95 [95% CI 0.88-19.03]; p=0.041). Adverse events were reported in 25 (54%) participants during the apomorphine period and in 17 (37%) participants during the placebo period (p=0.16). Apomorphine was associated with more frequent dizziness than was placebo (seven [15%] vs 0; p=0.041). Interpretation Subcutaneous night-time only apomorphine infusion improved sleep disturbances according to difference on PDSS score, with an overall safety profile consistent with previous studies in Parkinson's disease. This treatment might be useful to manage sleep disturbances in patients with advanced Parkinson's disease and moderate to severe insomnia. Copyright (C) 2022 Published by Elsevier Ltd. All rights reserved.
C1 [De Cock, Valerie Cochen; Aerts, Cecile] Univ Montpellier, Sleep & Neurol Dept, Beau Soleil Clin, Montpellier, France.
   [De Cock, Valerie Cochen; Aerts, Cecile] Univ Montpellier, EuroMov, Digital Hlth Mot, Montpellier, France.
   [Dodet, Pauline; Leu-Semenescu, Smaranda; Arnulf, Isabelle] Pitie Salpetriere Univ Hosp, Sleep Disorders Unit, Paris, France.
   [Castelnovo, Giovanni] Univ Hosp Nimes, Dept Neurol, Nimes, France.
   [Abril, Beatriz] Univ Hosp Nimes, Sleep Dept, Nimes, France.
   [Drapier, Sophie] Univ Rennes 1, Pontchaillou Univ Hosp, Dept Neurol, Rennes, France.
   [Olivet, Helene] Polyclin Rennes St Laurent, Sleep Dept, Rennes, France.
   [Leclair-Visonneau, Laurene] INSERM, C1C1413, Clin Neurophysiol Dept, Nantes, France.
   [Corbille, Anne-Gaelle] INSERM, Univ Hosp Nantes, CIC1413, Nantes, France.
   [Sallansonnet-Froment, Magali; Lebouteux, Marie] Hop Instruct Armees Percy, Clamart, France.
   [Anheim, Mathieu] Univ Hosp Strasbourg, Dept Neurol, Strasbourg, France.
   [Anheim, Mathieu] Strasbourg Univ, INSERM U964 CNRS UMR7104, Genet Inst & Mol & Cellular Biol IGBMC, Illkirch Graffenstaden, France.
   [Ruppert, Elisabeth] Strasbourg Univ, Federat Translat Med Strasbourg FMTS, Strasbourg, France.
   [Vitello, Nicolas] Pergola Clin, Sleep Dept, Vichy, France.
   [Eusebio, Alexandre] CHU Timone, AP HM, Dept Neurol & Movement Disorders, Marseille, France.
   [Eusebio, Alexandre] Aix Marseille Univ, Inst Neurosci, INT, CNRS, Marseille, France.
   [Lambert, Isabelle] Timone Hosp, Epileptol Dept, Sleep Unit, Marseille, France.
   [Marques, Ana; Fantini, Maria Livia] Univ Clermont Auvergne, UFR Med, EA 7280, Clermont Ferrand, France.
   [Devos, David; Monaca, Christelle] Univ Lille, CHU Lille, INSERM, LiINCog,Lille Neurosci & Cognit,UMR S1172, Lille, France.
   [Benard-Serre, Nicolas; Lacombe, Sandy] Beau Soleil Clin, Dept Epidemiol & Biostat, Montpellier, France.
   [Vidailhet, Marie; Roze, Emmanuel] Salpetriere Hosp, AP HP, DMU Neurosci 6, Paris, France.
   [Vidailhet, Marie; Roze, Emmanuel] Sorbonne Univ, Paris Brain Inst, CNRS, INSERM, Paris, France.
   [Doulazmi, Mohamed] Sorbonne Univ, Inst Biol Paris Seine, CNRS, Adaptat Biol & Vieillissement UMR8256, Paris, France.
C3 Universite de Montpellier; Beau Soleil Clinic; Universite de Montpellier; Assistance Publique Hopitaux Paris (APHP); Hopital Universitaire Pitie-Salpetriere - APHP; Sorbonne Universite; Universite de Montpellier; CHU de Nimes; Universite de Montpellier; CHU de Nimes; Universite de Rennes; CHU Rennes; Institut National de la Sante et de la Recherche Medicale (Inserm); Nantes Universite; CHU de Nantes; Institut National de la Sante et de la Recherche Medicale (Inserm); CHU Strasbourg; Universites de Strasbourg Etablissements Associes; Universite de Strasbourg; Universites de Strasbourg Etablissements Associes; Universite de Strasbourg; Aix-Marseille Universite; Assistance Publique-Hopitaux de Marseille; Centre National de la Recherche Scientifique (CNRS); Aix-Marseille Universite; Aix-Marseille Universite; Assistance Publique-Hopitaux de Marseille; Universite Clermont Auvergne (UCA); Institut National de la Sante et de la Recherche Medicale (Inserm); Universite de Lille - ISITE; Universite de Lille; CHU Lille; Beau Soleil Clinic; Assistance Publique Hopitaux Paris (APHP); Hopital Universitaire Pitie-Salpetriere - APHP; Hopital Universitaire Paul-Brousse - APHP; Sorbonne Universite; Universite Paris Cite; Hopital Universitaire Hotel-Dieu - APHP; Sorbonne Universite; Centre National de la Recherche Scientifique (CNRS); Institut National de la Sante et de la Recherche Medicale (Inserm); Centre National de la Recherche Scientifique (CNRS); Sorbonne Universite
RP De Cock, VC (corresponding author), Univ Montpellier, EuroMov, Digital Hlth Mot, Montpellier, France.; De Cock, VC (corresponding author), Univ Montpellier, Beau Soleil Clin, Sleep & Neurol Dept, Pole Sommeil & Neurol, Montpellier, France.
EM valerie.cochen@gmail.com
FU Orkyn; Aguettant Pharma
CR American Psychiatric Association, 2013, INT CLASS SLEEP DIS, V0, P0, DOI DOI 10.1176/APPI.BOOKS.9780890425596.893619
   ASKENASY JJM, 1985, NEUROLOGY, V35, P527, DOI 10.1212/WNL.35.4.527
   Auffret M, 2018, CLIN DRUG INVEST, V38, P287, DOI 10.1007/s40261-018-0619-3
   Bastien CH, 2001, SLEEP MED, V2, P297, DOI 10.1016/S1389-9457(00)00065-4
   BERGONZI P, 1974, CONFIN NEUROL, V36, P5
   Bhidayasiri R, 2016, PARKINSONISM RELAT D, V33, PS36, DOI 10.1016/j.parkreldis.2016.11.016
   Chaudhuri KR, 2012, EUR J NEUROL, V19, P105, DOI 10.1111/j.1468-1331.2011.03442.x
   Chaudhuri KR, 2002, J NEUROL NEUROSUR PS, V73, P629, DOI 10.1136/jnnp.73.6.629
   Comella CL, 2005, NEUROLOGY, V64, P1450, DOI 10.1212/01.WNL.0000158652.74601.48
   Dalrymple-Alford JC, 2010, NEUROLOGY, V75, P1717, DOI 10.1212/WNL.0b013e3181fc29c9
   Fernández-Pajarín G, 2016, J PARKINSON DIS, V6, P787, DOI 10.3233/JPD-160886
   Ruiz PJG, 2008, MOVEMENT DISORD, V23, P1130, DOI 10.1002/mds.22063
   Ruiz PJG, 2006, MOVEMENT DISORD, V21, P727, DOI 10.1002/mds.20852
   Gjerstad MD, 2007, J NEUROL NEUROSUR PS, V78, P476, DOI 10.1136/jnnp.2006.100370
   Högl B, 2003, NEUROPSYCHOPHARMACOL, V28, P1866, DOI 10.1038/sj.npp.1300250
   HUGHES AJ, 1992, J NEUROL NEUROSUR PS, V55, P181, DOI 10.1136/jnnp.55.3.181
   Katzenschlager R, 2018, LANCET NEUROL, V17, P749, DOI 10.1016/S1474-4422(18)30239-4
   LEEMAN AL, 1987, BRIT J CLIN PHARMACO, V24, P637, DOI 10.1111/j.1365-2125.1987.tb03223.x
   Marinus J, 2018, LANCET NEUROL, V17, P559, DOI 10.1016/S1474-4422(18)30127-3
   Martinez-Martin P, 2015, MOVEMENT DISORD, V30, P510, DOI 10.1002/mds.26067
   Martinez-Martin P, 2013, J NEUROL, V260, P228, DOI 10.1007/s00415-012-6624-1
   Martinez-Martin P, 2011, J PARKINSON DIS, V1, P197, DOI 10.3233/JPD-2011-11037
   Martinez-Martin P, 2011, MOVEMENT DISORD, V26, P399, DOI 10.1002/mds.23462
   Meira B, 2021, NPJ PARKINSONS DIS, V7, P0, DOI 10.1038/s41531-021-00194-7
   NAUSIEDA PA, 1982, CLIN NEUROPHARMACOL, V5, P183, DOI 10.1097/00002826-198205020-00003
   Olanow CW, 2014, LANCET NEUROL, V13, P141, DOI 10.1016/S1474-4422(13)70293-X
   Pahwa R, 2007, NEUROLOGY, V68, P1108, DOI 10.1212/01.wnl.0000258660.74391.c1
   Poewe WH, 2007, LANCET NEUROL, V6, P513, DOI 10.1016/S1474-4422(07)70108-4
   Reuter I, 1999, ACTA NEUROL SCAND, V100, P163
   Ricciardi L, 2016, MOVEMENT DISORD, V31, P597, DOI 10.1002/mds.26564
   Roth T, 2009, SLEEP DISORDERS MED, V9, P218
   Sesar A, 2017, J NEUROL, V264, P946, DOI 10.1007/s00415-017-8477-0
   Tomlinson CL, 2010, MOVEMENT DISORD, V25, P2649, DOI 10.1002/mds.23429
   Trenkwalder C, 2011, MOVEMENT DISORD, V26, P644, DOI 10.1002/mds.23476
   Trenkwalder C, 2011, MOVEMENT DISORD, V26, P90, DOI 10.1002/mds.23441
NR 35
TC 20
Z9 20
U1 4
U2 7
PU ELSEVIER SCIENCE INC
PI NEW YORK
PA STE 800, 230 PARK AVE, NEW YORK, NY 10169 USA
SN 1474-4422
EI 1474-4465
J9 LANCET NEUROL
JI Lancet Neurol.
PD MAY 15
PY 2022
VL 21
IS 5
BP 428
EP 437
DI 10.1016/S1474-4422(22)00085-0
EA APR 2022
PG 10
WC Clinical Neurology
SC Neurosciences & Neurology
GA 2R9KM
UT WOS:000821423000016
PM 35429481
DA 2024-02-06
ER

PT J
AU Montanaro, E
   Romagnolo, A
   Fabbri, M
   Artusi, CA
   Imbalzano, G
   Rizzone, MG
   Lopiano, L
   Zibetti, M
AF Montanaro, Elisa
   Romagnolo, Alberto
   Fabbri, Margherita
   Artusi, Carlo Alberto
   Imbalzano, Gabriele
   Rizzone, Mario Giorgio
   Lopiano, Leonardo
   Zibetti, Maurizio
TI Association between sleep disorders and cognitive dysfunctions in non-demented patients with advanced Parkinson's disease
SO JOURNAL OF NEUROLOGY
LA English
DT Article
DE Parkinson's disease; Non-motor symptoms; Sleep disorders; Cognitive impairment
ID diagnostic-criteria; normative values; impairment; dementia; quality; memory; impact; scale
AB Background Parkinson's disease (PD) is increasingly recognized as a multidimensional disorder, characterized by several non-motor symptoms, including disturbances of sleep and cognition. Current studies on the relationship between sleep problems and neuropsychological functions, mainly conducted in early to moderate PD patients, outline mixed results. In this study, we analysed the relationship between subjectively reported sleep alterations and cognitive functions in a large cohort of 181 advanced PD patients. Methods All consecutive, non-demented, advanced PD patients candidates for device-aided therapy completed two self-administered sleep questionnaires-the Parkinson's Disease Sleep Scale (PDSS-2) and the Epworth Sleepiness Scale (ESS)-and underwent a comprehensive battery of neuropsychological tests encompassing five cognitive domains (reasoning, memory, attention, frontal executive functions, and language). Results Patients showed mild to moderate sleep problems (PDSS-2 score: 23.4 +/- 1.2) and mild daytime sleepiness (ESS 8.6 +/- 5.1). A significant correlation was found between PDSS-2 total score and non-verbal reasoning, as well as attentive skills, executive functions, and language abilities. No correlations were found between sleep measures and memory tests scores. Patients with clinically relevant sleep disturbances performed worse on attention, executive functions, and language. No significant correlations were found between daytime sleepiness and any neuropsychological test. Conclusions In advanced PD patients, sleep disturbances selectively correlate with specific neuropsychological functions and not with short-term memory and consolidation. Even if confirmations by means of longitudinal studies are needed, our observations suggest the importance of considering treatment of sleep disturbances to minimize their potential impact on cognition.
C1 [Montanaro, Elisa; Romagnolo, Alberto; Artusi, Carlo Alberto; Imbalzano, Gabriele; Rizzone, Mario Giorgio; Lopiano, Leonardo; Zibetti, Maurizio] Univ Turin, Dept Neurosci Rita Levi Montalcini, Via Cherasco 15, I-10126 Turin, Italy.
   [Montanaro, Elisa; Romagnolo, Alberto; Artusi, Carlo Alberto; Imbalzano, Gabriele; Rizzone, Mario Giorgio; Lopiano, Leonardo; Zibetti, Maurizio] AOU Citta Salute & Sci Torino, Neurol Unit 2, Corso Bramante 88, I-10126 Turin, Italy.
   [Fabbri, Margherita] Univ Toulouse 3, Dept Neurosci, Clin Invest Ctr CIC 1436, Parkinson Toulouse Expert Ctr,NS Pk FCRIN Network, Toulouse, France.
   [Fabbri, Margherita] Univ Toulouse 3, Toulouse Univ Hosp, NeuroToul COEN Ctr, INSERM, Toulouse, France.
C3 University of Turin; A.O.U. Citta della Salute e della Scienza di Torino; Universite de Toulouse; Universite Toulouse III - Paul Sabatier; Institut National de la Sante et de la Recherche Medicale (Inserm); CHU de Toulouse; Universite de Toulouse; Universite Toulouse III - Paul Sabatier
RP Romagnolo, A (corresponding author), Univ Turin, Dept Neurosci Rita Levi Montalcini, Via Cherasco 15, I-10126 Turin, Italy.; Romagnolo, A (corresponding author), AOU Citta Salute & Sci Torino, Neurol Unit 2, Corso Bramante 88, I-10126 Turin, Italy.
EM alberto.romagnolo@unito.it
FU Universita degli Studi di Torino within the CRUI-CARE Agreement
CR Antonini A, 2018, CURR MED RES OPIN, V34, P2063, DOI 10.1080/03007995.2018.1502165
   Appollonio I, 2005, NEUROL SCI, V26, P108, DOI 10.1007/s10072-005-0443-4
   Beck A.T., 1996, MANUAL BECK DEPRESSI, V0, P0, DOI DOI 10.1037/T00742-000
   Bugalho P, 2021, SLEEP MED, V77, P205, DOI 10.1016/j.sleep.2020.06.020
   Chang CW, 2019, FRONT NEUROL, V10, P0, DOI 10.3389/fneur.2019.00340
   Dafsari HS, 2020, J NEUROL, V267, P1830, DOI 10.1007/s00415-020-09743-1
   FOLSTEIN MF, 1975, J PSYCHIAT RES, V12, P189, DOI 10.1016/0022-3956(75)90026-6
   Fulda S, 2001, SLEEP MED REV, V5, P423, DOI 10.1053/smrv.2001.0157
   Giovagnoli AR, 1996, ITAL J NEUROL SCI, V17, P305, DOI 10.1007/BF01997792
   Goetz CG, 2003, MOVEMENT DISORD, V18, P738, DOI 10.1002/mds.10473
   Goldman JG, 2020, CLIN GERIATR MED, V36, P365, DOI 10.1016/j.cger.2020.01.001
   Hely MA, 2008, MOVEMENT DISORD, V23, P837, DOI 10.1002/mds.21956
   Hindle JV, 2014, PARKINSONISM RELAT D, V20, P1, DOI 10.1016/j.parkreldis.2013.08.010
   JOHNS MW, 1991, SLEEP, V14, P540, DOI 10.1093/sleep/14.6.540
   Kuang H, 2021, NEURAL REGEN RES, V16, P1965, DOI 10.4103/1673-5374.308071
   Leroi I, 2012, J GERIATR PSYCH NEUR, V25, P208, DOI 10.1177/0891988712464823
   Litvan I, 2012, MOVEMENT DISORD, V27, P349, DOI 10.1002/mds.24893
   Maggi G, 2021, NEUROPSYCHOL REV, V31, P643, DOI 10.1007/s11065-020-09473-1
   MARIN RS, 1991, PSYCHIAT RES, V38, P143, DOI 10.1016/0165-1781(91)90040-V
   MEASSO G, 1993, ACTA NEUROL SCAND, V88, P70
   Merola A, 2014, J NEUROL, V261, P1745, DOI 10.1007/s00415-014-7414-8
   Muntean ML, 2016, SLEEP MED, V23, P87, DOI 10.1016/j.sleep.2016.06.026
   Naismith SL, 2011, MOVEMENT DISORD, V26, P1537, DOI 10.1002/mds.23640
   Pilotto A, 2019, J NEUROL NEUROSUR PS, V90, P1257, DOI 10.1136/jnnp-2019-320846
   Postuma RB, 2019, BRAIN, V142, P744, DOI 10.1093/brain/awz030
   Postuma RB, 2015, MOVEMENT DISORD, V30, P1591, DOI 10.1002/mds.26424
   Pushpanathan ME, 2016, SLEEP MED REV, V26, P21, DOI 10.1016/j.smrv.2015.04.003
   Spinnler H., 1978, ITAL J NEUROL SCI, V6, P23
   Stavitsky K, 2012, J INT NEUROPSYCH SOC, V18, P108, DOI 10.1017/S1355617711001482
   Suzuki K, 2015, ACTA NEUROL SCAND, V131, P426, DOI 10.1111/ane.12347
   Tomlinson CL, 2010, MOVEMENT DISORD, V25, P2649, DOI 10.1002/mds.23429
   Trenkwalder C, 2011, MOVEMENT DISORD, V26, P644, DOI 10.1002/mds.23476
   Uddin MS, 2020, AGEING RES REV, V60, P0, DOI 10.1016/j.arr.2020.101046
   Wechsler D, 1945, J PSYCHOL, V19, P87, DOI 10.1080/00223980.1945.9917223
   Xu W, 2020, J NEUROL NEUROSUR PS, V91, P236, DOI 10.1136/jnnp-2019-321896
   ZAPPALA G, 1995, ITAL J NEUROL SCI, V16, P177, DOI 10.1007/BF02282985
   Zibetti M, 2017, J NEUROL, V264, P1085, DOI 10.1007/s00415-017-8491-2
NR 37
TC 1
Z9 1
U1 1
U2 4
PU SPRINGER HEIDELBERG
PI HEIDELBERG
PA TIERGARTENSTRASSE 17, D-69121 HEIDELBERG, GERMANY
SN 0340-5354
EI 1432-1459
J9 J NEUROL
JI J. Neurol.
PD MAR 15
PY 2022
VL 269
IS 3
BP 1538
EP 1545
DI 10.1007/s00415-021-10726-z
EA JUL 2021
PG 8
WC Clinical Neurology
SC Neurosciences & Neurology
GA ZC9XG
UT WOS:000679613600003
PM 34328543
DA 2024-02-05
ER

PT J
AU Zhang, XY
   Zhuang, S
   Wu, JJ
   Wang, LX
   Mao, CJ
   Chen, J
   Liu, CF
AF Zhang, Xiaoying
   Zhuang, Sheng
   Wu, Jiajing
   Wang, Lanxiang
   Mao, Chengjie
   Chen, Jing
   Liu, Chun-feng
TI Effects of repetitive transcranial magnetic stimulation over right dorsolateral prefrontal cortex on excessive daytime sleepiness in patients with Parkinson's disease
SO SLEEP MEDICINE
LA English
DT Article
DE Repetitive transcranial magnetic; stimulation; Excessive daytime sleepiness; Parkinson's disease
ID disorders; melatonin
AB Background: Excessive daytime sleepiness (EDS) is a common sleep disorder in Parkinson's disease (PD), which seriously affects patients' quality of life. Repetitive transcranial magnetic stimulation (rTMS) can be used as an add-on therapy to a variety of non-motor symptoms of PD. However, little is known on the treatment of EDS in PD patients. Objective: To explore the effects of low frequency rTMS over right dorsolateral prefrontal cortex (DLPFC) in the treatment of EDS in PD.Methods: We conducted a sham-controlled, parallel study including 25 individuals of PD with possible EDS based on Epworth Sleepiness Scale (ESS >= 8 points) and randomly divided them into active group (n = 15) and sham group (n = 10). 1 Hz rTMS was administrated over right DLPFC for 10 consecutive days. In the active group, we further classified them into responsive group and non-responsive group according to change of ESS score in comparison with baseline. Clinical assessments on motor and nonmotor symptoms were completed at baseline, at the end of treatment and 1 month after treatment.Results: Compared to baseline, active group showed significant improvement on ESS score 10 days and 1 month after treatment (P < 0.05 for both). The percentage change of ESS score was positively related to disease duration during follow-up. No significant changes were observed on ESS score change in the sham group. Further analysis of individuals in the active group showed that, relative to those with nonresponse to rTMS, individuals with therapeutic response exhibited longer disease duration and lower baseline levodopa equivalent dose.Conclusion: Low frequency rTMS over right DLPFC may improve symptoms of EDS in PD.(c) 2022 Elsevier B.V. All rights reserved.
C1 [Zhang, Xiaoying; Zhuang, Sheng; Wu, Jiajing; Wang, Lanxiang; Mao, Chengjie; Chen, Jing; Liu, Chun-feng] Soochow Univ, Affiliated Hosp 2, Dept Neurol, Suzhou, Peoples R China.
   [Mao, Chengjie; Chen, Jing; Liu, Chun-feng] Suqian First Hosp, Dept Neurol, Suqian, Peoples R China.
   [Chen, Jing] Soochow Univ, Affiliated Hosp 2, Dept Neurol, 1055 Sanxiang Rd, Suzhou 215004, Jiangsu, Peoples R China.
C3 Soochow University - China; Soochow University - China
RP Chen, J (corresponding author), Soochow Univ, Affiliated Hosp 2, Dept Neurol, 1055 Sanxiang Rd, Suzhou 215004, Jiangsu, Peoples R China.
EM jing_ch.china@hotmail.com
FU Suzhou Science and Technology Development Program [SYS2020131]
CR Abbott RD, 2019, NEUROLOGY, V93, PE1425, DOI 10.1212/WNL.0000000000008241
   Amara AW, 2017, J NEUROL NEUROSUR PS, V88, P653, DOI 10.1136/jnnp-2016-315023
   Arias P, 2010, SLEEP MED, V11, P759, DOI 10.1016/j.sleep.2010.05.003
   Banerjee D, 2004, SLEEP MED REV, V8, P339, DOI 10.1016/j.smrv.2004.03.002
   Büchele F, 2018, JAMA NEUROL, V75, P114, DOI 10.1001/jamaneurol.2017.3171
   Chung CL, 2016, BRAIN STIMUL, V9, P475, DOI 10.1016/j.brs.2016.03.017
   Comella CL, 2002, JAMA-J AM MED ASSOC, V287, P509, DOI 10.1001/jama.287.4.509
   Feng J, 2019, BRAIN BEHAV, V9, P0, DOI 10.1002/brb3.1206
   Gallazzi M, 2021, BRAIN BEHAV, V11, P0, DOI 10.1002/brb3.1880
   Gjerstad MD, 2006, NEUROLOGY, V67, P853, DOI 10.1212/01.wnl.0000233980.25978.9d
   Gorfine T, 2009, HUM BRAIN MAPP, V30, P541, DOI 10.1002/hbm.20525
   Hobson DE, 2002, JAMA-J AM MED ASSOC, V287, P455, DOI 10.1001/jama.287.4.455
   Hsu JL, 2007, EUR J NUCL MED MOL I, V34, P1458, DOI 10.1007/s00259-006-0360-7
   Hu Y, 2021, NEUROPSYCH DIS TREAT, V17, P2041, DOI 10.2147/NDT.S272110
   Kotschet K, 2014, PARKINSONISM RELAT D, V20, P578, DOI 10.1016/j.parkreldis.2014.02.011
   Lai JB, 2017, MEDICINE, V96, P0, DOI 10.1097/MD.0000000000008645
   Lesenskyj AM, 2018, TRANSL NEURODEGENER, V7, P0, DOI 10.1186/s40035-018-0113-0
   Liguori C, 2019, J NEUROL, V266, P636, DOI 10.1007/s00415-018-09179-8
   Maggi G, 2021, NEUROPSYCHOL REV, V31, P643, DOI 10.1007/s11065-020-09473-1
   Marano M, 2020, J NEUROL SCI, V410, P0, DOI 10.1016/j.jns.2019.116626
   Ngetich R, 2020, FRONT INTEGR NEUROSC, V14, P0, DOI 10.3389/fnint.2020.00035
   Postuma RB, 2015, MOVEMENT DISORD, V30, P1591, DOI 10.1002/mds.26424
   Rodrigues TM, 2016, PARKINSONISM RELAT D, V27, P25, DOI 10.1016/j.parkreldis.2016.03.002
   Seppi K, 2019, MOVEMENT DISORD, V34, P180, DOI 10.1002/mds.27602
   Simuni T, 2015, MOVEMENT DISORD, V30, P1371, DOI 10.1002/mds.26248
   Sonmez AI, 2020, PROG NEURO-PSYCHOPH, V97, P0, DOI 10.1016/j.pnpbp.2019.109763
   Suzuki K, 2017, J NEUROL SCI, V380, P230, DOI 10.1016/j.jns.2017.07.045
   Tholfsen LK, 2015, NEUROLOGY, V85, P162, DOI 10.1212/WNL.0000000000001737
   van Dijk KD, 2009, MOVEMENT DISORD, V24, P878, DOI 10.1002/mds.22462
   Videnovic A, 2014, JAMA NEUROL, V71, P463, DOI 10.1001/jamaneurol.2013.6239
   Voineskos D, 2019, BIOL PSYCHIAT, V85, P477, DOI 10.1016/j.biopsych.2018.09.032
   Weintraub D, 2010, NEUROLOGY, V75, P448, DOI 10.1212/WNL.0b013e3181ebdd79
   Yoo SW, 2019, NEUROL SCI, V40, P1151, DOI 10.1007/s10072-019-03785-8
   Zhu KD, 2016, PARKINSONISM RELAT D, V24, P34, DOI 10.1016/j.parkreldis.2016.01.020
   Zhuang S, 2020, PARKINSONS DIS-US, V2020, P0, DOI 10.1155/2020/7295414
NR 35
TC 3
Z9 5
U1 1
U2 10
PU ELSEVIER
PI AMSTERDAM
PA RADARWEG 29, 1043 NX AMSTERDAM, NETHERLANDS
SN 1389-9457
EI 1878-5506
J9 SLEEP MED
JI Sleep Med.
PD DEC 15
PY 2022
VL 100
IS 
BP 133
EP 138
DI 10.1016/j.sleep.2022.08.003
EA AUG 2022
PG 6
WC Clinical Neurology
SC Neurosciences & Neurology
GA 5C2FT
UT WOS:000864082100005
PM 36049407
DA 2024-02-06
ER

PT J
AU Luo, RR
   Qi, YM
   He, JQ
   Zheng, XQ
   Ren, WH
   Chang, Y
AF Luo, Ruirui
   Qi, Yumeng
   He, Jiuqin
   Zheng, Xiaoqi
   Ren, Wenhua
   Chang, Ying
TI Analysis of Influencing Factors of Apathy in Patients with Parkinson's Disease
SO BRAIN SCIENCES
LA English
DT Article
DE apathy; impulse control disorder; Parkinson's disease; REM sleep behavior disorder (RBD)
ID impulse control disorders; nondemented patients; depression; fatigue; anxiety; association; diagnosis
AB Background: Apathy is a common non-motor symptom of Parkinson's disease (PD). The influencing factors of apathy are currently controversial. This study aimed to describe the clinical characteristics of PD-associated apathy and to analyze the associated risk factors. Methods: Two hundred patients diagnosed with PD were selected. Included patients were divided into an apathetic group and a non-apathetic group. Demographic and clinical data, motor symptoms, non-motor symptoms and medication use of the two groups were assessed. Results: The incidence of apathy was 69%. Demographic and clinical data, motor symptoms, non-motor symptoms and medications use were statistically significant. Conclusions: PD patients with more severe motor symptoms, cognitive impairment, depression, anxiety, RBD, excessive daytime sleep, fatigue, low education level, long disease course, poor quality of life and lower DA dosage are more prone to apathy. Cognitive function, quality of life, educational level, DA and LEDD are independent risk factors for apathy.
C1 [Luo, Ruirui; He, Jiuqin; Zheng, Xiaoqi; Ren, Wenhua; Chang, Ying] Jilin Univ, Dept Neurol, China Japan Union Hosp, Changchun 130033, Peoples R China.
   [Qi, Yumeng] East China Normal Univ, Sch Stat, Shanghai 200050, Peoples R China.
C3 Jilin University; East China Normal University
RP Chang, Y (corresponding author), Jilin Univ, Dept Neurol, China Japan Union Hosp, Changchun 130033, Peoples R China.
EM changy@jlu.edu.cn
FU Shanghai Joining Share Charity Foundation
CR Aho K, 2014, ECOLOGY, V95, P631, DOI 10.1890/13-1452.1
   Bargiotas P, 2019, J NEUROL SCI, V399, P194, DOI 10.1016/j.jns.2019.02.028
   Benito-León J, 2012, MOVEMENT DISORD, V27, P211, DOI 10.1002/mds.23872
   Braak H, 2003, NEUROBIOL AGING, V24, P197, DOI 10.1016/S0197-4580(02)00065-9
   Brown DS, 2019, J NEUROL, V266, P507, DOI 10.1007/s00415-018-9166-3
   Chao J.Y., 2021, CHIN J STOMATOL, V101, P2792, DOI 10.3760/cma.j.cn112137-20210130-00286
   Chung SJ, 2016, PARKINSONISM RELAT D, V23, P62, DOI 10.1016/j.parkreldis.2015.12.003
   Costa A, 2018, NEUROPSYCHOLOGIA, V118, P4, DOI 10.1016/j.neuropsychologia.2018.05.016
[truncated: 561,871 more chars]
