# Supplementary material for: A bibliometric and visual analysis of Parkinson’s disease sleep disorders: articles from 2008 to 2023
Source: Front Psychiatry. 2024 Oct 17;15:1468568. doi: 10.3389/fpsyt.2024.1468568 (PMC11551719; doi:10.3389/fpsyt.2024.1468568)
Supplement: Supplementary file 1 [file DataSheet1.zip › download2023u136.txt]

PT J
AU Degirmenci, Y
   Tezcan, S
   Savas, A
   Akbostanci, MC
AF Degirmenci, Yildiz
   Tezcan, Sabiha
   Savas, Ali
   Akbostanci, M. Cenk
TI Caregivers' Impression About the Effect of Subthalamic Nucleus Deep Brain Stimulation in the Treatment of Parkinson's Disease
SO TURKISH NEUROSURGERY
LA English
DT Article
DE Parkinson's Disease; DBS; Caregiver impression
ID quality-of-life; nonmotor symptoms
AB AIM: To determine caregivers' impressions of the impact of STN-DBS on motor and non-motor symptoms of Parkinson's disease (PD) in patients who underwent subthalamic nucleus deep brain stimulation (STN-DBS), evaluate the relationship of these changes with disease characteristics, and examine their contribution to the daily lives of patients. MATERIAL and METHODS: The caregivers of patients who underwent STN-DBS were interviewed over the telephone. All telephone interviews were recorded, and changes in the motor and non-motor symptoms of the patients after STN-DBS were evaluated with a standardized questionnaire. RESULTS: Of the 173 patients with PD who underwent STN-DBS between 2005 and 2015, 62 who could be contacted by telephone were enrolled in the study. The mean age of the patients was 59.71 +/- 9.78 years (range: 33-77 years). The mean disease duration was 15.62 +/- 8.66 years (Range: 4-50 years). STN-DBS was performed on average 3.88 +/- 2.6 years earlier (range: 1-11 years). According to the caregivers of the patients, there was a reduction in "off" periods in 79% of the patients, tremor in 58.1%, dyskinesia in 59.6%, depression in 46.8 %, pain symptoms in 41.9%, and improvement in sleep problems in 43.6% after STN-DBS. Moreover, 80.6% of the patients reported an improvement in their daily life activities after STN-DBS. CONCLUSION: From the caregivers' perspective, there was an improvement in the non-motor symptoms as well as the motor symptoms of patients with PD after STN-DBS, and this had a positive effect on the activities of daily lives in the majority of patients. Telephone interviews can be considered as an alternative method in the follow-up of patients with PD, especially when they cannot be assessed face-to-face.
C1 [Degirmenci, Yildiz] Istanbul Medipol Univ, Dept Neurol, Sch Med, Istanbul, Turkiye.
   [Degirmenci, Yildiz] Istanbul Medipol Univ, Parkinsons Dis & Movement Disorders Ctr, Istanbul, Turkiye.
   [Tezcan, Sabiha] Sincan Dr Nafiz Korez State Hosp, Neurol Clin, Ankara, Turkiye.
   [Savas, Ali] Ankara Univ, Dept Neurosurg, Sch Med, Ankara, Turkiye.
   [Akbostanci, M. Cenk] Ankara Univ, Dept Neurol, Sch Med, Ankara, Turkiye.
C3 Istanbul Medipol University; Istanbul Medipol University; Dr. Nafiz Korez Sincan State Hospital; Ankara University; Ankara University
RP Degirmenci, Y (corresponding author), Istanbul Medipol Univ, Dept Neurol, Sch Med, Istanbul, Turkiye.; Degirmenci, Y (corresponding author), Istanbul Medipol Univ, Parkinsons Dis & Movement Disorders Ctr, Istanbul, Turkiye.
EM ydegir@gmail.com
CR Aarsland D, 2007, J NEUROL NEUROSUR PS, V78, P36, DOI 10.1136/jnnp.2005.083113
   Chahine LM, 2011, PARKINSONISM RELAT D, V17, P208, DOI 10.1016/j.parkreldis.2010.11.017
   Dafsari HS, 2016, BRAIN STIMUL, V9, P78, DOI 10.1016/j.brs.2015.08.005
   Diamond A, 2005, J NEUROL NEUROSUR PS, V76, P1188, DOI 10.1136/jnnp.2005.065334
   Groiss S J, 2009, THER ADV NEUROL DISORD, V2, P20, DOI 10.1177/1756285609339382
   Jafari N, 2016, INT J NEUROSCI, V126, P25, DOI 10.3109/00207454.2015.1065257
   Jankovic Joseph, 2008, NEUROPSYCHIATR DIS TREAT, V4, P743
   Leiknes I, 2010, ACTA NEUROL SCAND, V122, P418, DOI 10.1111/j.1600-0404.2010.01332.x
   Lewis CJ, 2015, J NEUROL, V262, P337, DOI 10.1007/s00415-014-7571-9
   Lewis CJ, 2014, PARKINSONISM RELAT D, V20, P514, DOI 10.1016/j.parkreldis.2014.02.009
   Martínez-Martín P, 2005, QUAL LIFE RES, V14, P463, DOI 10.1007/s11136-004-6253-y
   Martínez-Martín P, 2007, MOVEMENT DISORD, V22, P924, DOI 10.1002/mds.21355
   Martinez-Ramirez D, 2015, TRANSL NEURODEGENER, V4, P0, DOI 10.1186/s40035-015-0034-0
   McIntyre CC, 2010, NEUROBIOL DIS, V38, P329, DOI 10.1016/j.nbd.2009.09.022
   Mehanna R, 2013, TRANSL NEURODEGENER, V2, P0, DOI 10.1186/2047-9158-2-22
   Ulukan C, 2015, 51 NAT NEUR C ANT TP, V0, P0
NR 16
TC 0
Z9 0
U1 0
U2 1
PU TURKISH NEUROSURGICAL SOC
PI BAHCELIEVLER
PA TASKENT CADDESI 13-4, BAHCELIEVLER, ANKARA 06500, Turkiye
SN 1019-5149
EI 
J9 TURK NEUROSURG
JI Turk. Neurosurg.
PD JUN 15
PY 2023
VL 33
IS 3
BP 393
EP 397
DI 10.5137/1019-5149.JTN.40367-22.2
PG 5
WC Clinical Neurology; Surgery
SC Neurosciences & Neurology; Surgery
GA H5CA6
UT WOS:000996128800005
PM 36951022
DA 2024-02-07
ER

PT J
AU Cho, YL
   Levendowski, DJ
   Walsh, CM
   Tsuang, D
   Lee-Iannotti, JK
   Berka, C
   Mazeika, G
   Salat, D
   Hamilton, JM
   Boeve, BF
   Neylan, TC
   St Louis, EK
AF Cho, Yeilim
   Levendowski, Daniel J.
   Walsh, Christine M.
   Tsuang, Debby
   Lee-Iannotti, Joyce K.
   Berka, Chris
   Mazeika, Gandis
   Salat, David
   Hamilton, Joanne M.
   Boeve, Bradley F.
   Neylan, Thomas C.
   St Louis, Erik K.
TI Autonomic dysregulation during sleep in Parkinsonian spectrum disorders - A proof of concept
SO PARKINSONISM & RELATED DISORDERS
LA English
DT Article
DE Autonomic dysfunction; Parkinsonian disorders; Alzheimer 's disease dementia; Sleep; Neurodegenerative disorder
ID rem-sleep; variability; dysfunction
AB Introduction: Autonomic dysfunction is common in alpha-synucleinopathies such as Lewy Body dementias (LBD), Parkinson's disease (PD), and isolated REM Sleep Behavior Disorder (iRBD). We analyzed pulse-rate changes during sleep to index autonomic nervous system (ANS) dysfunction in patients with alpha-synucleinopathies vs. non-synucleinopathy groups expected to have normal ANS function.Methods: Patients with LBD (n = 16), PD (PD, n = 14) or iRBD (n = 12) were compared to the non-synucleinopathy groups Alzheimers disease dementia (ADem, n = 26), mild cognitive impairment (MCI, n = 34) or controls (CG, n = 54). Sleep Profiler was used to derive a sleep autonomic activation index (AAI), i.e., >= 6 beat-per-minute increase/decrease, pulse rate coefficient of variation (PR-CV), and automated sleep staging with sleep-spindles and non-REM hypertonia (NRH). Analysis included statistical group comparisons and receiver operating characteristics curves to determine optimal classification of groups.Results: AAI and PR-CV were moderately correlated across all recordings (r(s) = 0.58, P < 0.0001), except in the LBD and PD groups. AAI but not PR-CV differentiated the LBD, PD and iRBD from non-Parkinsonian groups. AAI was decreased in LBD and PD patients compared to the CG (p < 0.003) and MCI (p < 0.03). AAI decreased based on age and its receiver operating characteristic area under the curve ranged from 0.63 to 0.75. AAI had a weak negative correlation to NRH (r(s) <=-0.26) but not sleep-spindles.Conclusion: Synucleinopathy-related ANS dysfunction can reasonably discriminate prodromal and manifest PD/ LBD diseased groups from non-synucleinopathies. Further studies incorporating AAI into a multivariate classifier of neurodegenerative disorders based on sleep characteristics acquired in the patient's home are planned.
C1 [Cho, Yeilim] VA Puget Sound Hlth Care Syst, Mental Illness Res Educ & Clin Ctr, Seattle, WA USA.
   [Levendowski, Daniel J.; Berka, Chris; Mazeika, Gandis] Adv Brain Monitoring Inc, Carlsbad, CA USA.
   [Walsh, Christine M.] Univ Calif San Francisco, Memory & Aging Ctr, San Francisco, CA USA.
   [Tsuang, Debby] VA Puget Sound Hlth Care Syst, Geriatr Res Educ & Clin Ctr, Seattle, WA USA.
   [Lee-Iannotti, Joyce K.] Banner Univ, Med Ctr, Phoenix, AZ USA.
   [Salat, David] Massachusetts Gen Hosp, Charlestown, MA USA.
   [Hamilton, Joanne M.] Adv Neurobehav Hlth, San Diego, CA USA.
   [Boeve, Bradley F.] Mayo Clin, Coll Med & Sci, Dept Neurol, Rochester, MN USA.
   [Boeve, Bradley F.] Mayo Clin, Coll Med & Sci, Ctr Sleep Med, Rochester, MN USA.
   [Neylan, Thomas C.] Univ Calif San Francisco, UCSF Weill Inst Neurosci, San Francisco, CA USA.
   [St Louis, Erik K.] Mayo Clin, Coll Med & Sci, Dept Neurol, Rochester, MN USA.
   [St Louis, Erik K.] Mayo Clin, Coll Med & Sci, Dept Med, Rochester, MN USA.
   [St Louis, Erik K.] Mayo Clin, Coll Med & Sci, Ctr Sleep Med, Rochester, MN USA.
   [Levendowski, Daniel J.] 2237 Faraday Ave,Suite 100, Carlsbad, CA 92008 USA.
C3 US Department of Veterans Affairs; Veterans Health Administration (VHA); Vet Affairs Puget Sound Health Care System; University of California System; University of California San Francisco; Geriatric Research Education & Clinical Center; US Department of Veterans Affairs; Veterans Health Administration (VHA); Vet Affairs Puget Sound Health Care System; Harvard University; Massachusetts General Hospital; Mayo Clinic; Mayo Clinic; University of California System; University of California San Francisco; Mayo Clinic; Mayo Clinic; Mayo Clinic
RP Levendowski, DJ (corresponding author), 2237 Faraday Ave,Suite 100, Carlsbad, CA 92008 USA.
EM Dan@b-alert.com
FU NIH/NIA [RR024150-01]; Tau Consortium [R34AG056639]; Biogen; GE Healthcare; NIH; Lewy Body Dementia Association; American Brain Foundation; Mayo Clinic Dorothy and Harry T. Mangurian Jr.; Lewy Body Dementia Program; Little Family Foun-dation
CR Allan LM, 2007, J NEUROL NEUROSUR PS, V78, P671, DOI 10.1136/jnnp.2006.102343
   Chen ZC, 2020, NEUROBIOL DIS, V134, P0, DOI 10.1016/j.nbd.2019.104700
   Coon EA, 2018, MOVEMENT DISORD, V33, P349, DOI 10.1002/mds.27186
   Goff EA, 2008, SLEEP, V31, P1009
   Levendowski DJ, 2023, FRONT NEUROL, V14, P0, DOI 10.3389/fneur.2023.1272369
   Levendowski DJ, 2022, SLEEP MED, V100, P501, DOI 10.1016/j.sleep.2022.09.025
   Levendowski DJ, 2017, J CLIN SLEEP MED, V13, P791, DOI 10.5664/jcsm.6618
   McCarter SJ, 2023, ANN NEUROL, V93, P205, DOI 10.1002/ana.26533
   Postuma RB, 2013, MOVEMENT DISORD, V28, P597, DOI 10.1002/mds.25445
   SOMERS VK, 1993, NEW ENGL J MED, V328, P303, DOI 10.1056/NEJM199302043280502
   Sorensen GL, 2013, AUTON NEUROSCI-BASIC, V179, P138, DOI 10.1016/j.autneu.2013.08.067
   Yang JH, 2021, J CLIN SLEEP MED, V17, P461, DOI 10.5664/jcsm.8934
NR 12
TC 0
Z9 0
U1 0
U2 0
PU ELSEVIER SCI LTD
PI OXFORD
PA THE BOULEVARD, LANGFORD LANE, KIDLINGTON, OXFORD OX5 1GB, OXON, ENGLAND
SN 1353-8020
EI 1873-5126
J9 PARKINSONISM RELAT D
JI Parkinsonism Relat. Disord.
PD DEC 15
PY 2023
VL 117
IS 
BP 
EP 
DI 10.1016/j.parkreldis.2023.105905
EA NOV 2023
PG 4
WC Clinical Neurology
SC Neurosciences & Neurology
GA Z4QH9
UT WOS:001111934400001
PM 37939637
DA 2024-02-07
ER

PT J
AU Mammen, JR
   Speck, RM
   Stebbins, GT
   Müller, MLTM
   Yang, PT
   Campbell, M
   Cosman, J
   Crawford, JE
   Dam, T
   Hellsten, J
   Jensen-Roberts, S
   Kostrzebski, M
   Simuni, T
   Barowicz, KW
   Cedarbaum, JM
   Dorsey, ER
   Stephenson, D
   Adams, JL
AF Mammen, Jennifer R.
   Speck, Rebecca M.
   Stebbins, Glenn T.
   Mueller, Martijn L. T. M.
   Yang, Phillip T.
   Campbell, Michelle
   Cosman, Josh
   Crawford, John E.
   Dam, Tien
   Hellsten, Johan
   Jensen-Roberts, Stella
   Kostrzebski, Melissa
   Simuni, Tanya
   Barowicz, Kimberly Ward
   Cedarbaum, Jesse M.
   Dorsey, E. Ray
   Stephenson, Diane
   Adams, Jamie L.
TI Relative Meaningfulness and Impacts of Symptoms in People with Early-Stage Parkinson's Disease
SO JOURNAL OF PARKINSONS DISEASE
LA English
DT Article
DE Parkinson's disease; digital health technology; qualitative; meaningfulness
ID quality-of-life
AB Background: Patient perspectives on meaningful symptoms and impacts in early Parkinson's disease (PD) are lacking and are urgently needed to clarify priority areas for monitoring, management, and new therapies. Objective: To examine experiences of people with early-stage PD, systematically describe meaningful symptoms and impacts, and determine which are most bothersome or important. Methods: Forty adults with early PD who participated in a study evaluating smartwatch and smartphone digital measures (WATCH-PD study) completed online interviews with symptom mapping to hierarchically delineate symptoms and impacts of disease from "Most bothersome" to "Not present," and to identify which of these were viewed as most important and why. Individual symptom maps were coded for types, frequencies, and bothersomeness of symptoms and their impacts, with thematic analysis of narratives to explore perceptions. Results: The three most bothersome and important symptoms were tremor, fine motor difficulties, and slow movements. Symptoms had the greatest impact on sleep, job functioning, exercise, communication, relationships, and self-concept-commonly expressed as a sense of being limited by PD. Thematically, most bothersome symptoms were those that were personally limiting with broadest negative impact on well-being and activities. However, symptoms could be important to patients even when not present or limiting (e.g., speech, cognition). Conclusion: Meaningful symptoms of early PD can include symptoms that are present or anticipated future symptoms that are important to the individual. Systematic assessment of meaningful symptoms should aim to assess the extent to which symptoms are personally important, present, bothersome, and limiting.
C1 [Mammen, Jennifer R.] Univ Rhode Isl, Coll Nursing, 350 Eddy St, Providence, RI 02903 USA.
   [Speck, Rebecca M.; Mueller, Martijn L. T. M.; Barowicz, Kimberly Ward; Stephenson, Diane] Crit Path Inst, Tucson, AZ USA.
   [Stebbins, Glenn T.; Kostrzebski, Melissa] Rush Univ, Med Ctr, Dept Neurol Sci, Chicago, IL 60612 USA.
   [Yang, Phillip T.; Jensen-Roberts, Stella; Kostrzebski, Melissa; Dorsey, E. Ray; Adams, Jamie L.] Univ Rochester, Ctr Hlth Technol, Rochester, NY USA.
   [Dorsey, E. Ray; Adams, Jamie L.] Univ Rochester, Dept Neurol, Rochester, NY USA.
   [Cosman, Josh] Abbvie Inc, N Chicago, IL USA.
   [Hellsten, Johan] H Lundbeck & Co AS, Valby, Denmark.
   [Simuni, Tanya] Northwestern Univ, Feinberg Sch Med, Chicago, IL 60611 USA.
   [Campbell, Michelle] US FDA, Ctr Drug Evaluat & Res CDER, Silver Spring, MD USA.
   [Cedarbaum, Jesse M.] Coeruleus Clin Sci LLC, Woodbridge, CT USA.
   [Cedarbaum, Jesse M.] Yale Med Sch, New Haven, CT USA.
   [Crawford, John E.; Dam, Tien; Hellsten, Johan] Biogen, Cambridge, MA USA.
C3 University of Rhode Island; Rush University; University of Rochester; University of Rochester; AbbVie; Lundbeck Corporation; Northwestern University; Feinberg School of Medicine; US Food & Drug Administration (FDA); Yale University; Biogen
RP Mammen, JR (corresponding author), Univ Rhode Isl, Coll Nursing, 350 Eddy St, Providence, RI 02903 USA.
EM jmammen@uri.edu
FU Critical Path for Parkinson's (CPP) Consortium; Biogen; GSK; Takeda; Lundbeck; UCB Pharma; Roche; AbbVie; Merck; Parkinson's UK; Michael J Fox Foundation; Food and Drug Administration (FDA) of the U.S. Department of Health and Human Services (HHS); FDA/HHS
CR Adams J, 2022, RES SQUARE, V0, P0, DOI DOI 10.21203/rs.3.rs- 2289246/v1
   Ayres L, 2003, QUAL HEALTH RES, V13, P871, DOI 10.1177/1049732303013006008
   Braun V, 2019, HDB RES METHODS HLTH, V0, PP843, DOI 10.1007/978-981-10-5251-4_103
   Byrom B, 2018, VALUE HEALTH, V21, P631, DOI 10.1016/j.jval.2017.09.012
   Duncan GW, 2014, MOVEMENT DISORD, V29, P195, DOI 10.1002/mds.25664
   Espay AJ, 2019, MOVEMENT DISORD, V34, P657, DOI 10.1002/mds.27671
   Flick U., 2022, THE SAGE HANDBOOK OF QUALITATIVE RESEARCH DESIGN, V0, P0
   Fox SH, 2018, MOVEMENT DISORD, V33, P1248, DOI 10.1002/mds.27372
   Guest G, 2006, FIELD METHOD, V18, P59, DOI 10.1177/1525822X05279903
   Harris PA, 2019, J BIOMED INFORM, V95, P0, DOI 10.1016/j.jbi.2019.103208
   Harris PA, 2009, J BIOMED INFORM, V42, P377, DOI 10.1016/j.jbi.2008.08.010
   Hsieh HF, 2005, QUAL HEALTH RES, V15, P1277, DOI 10.1177/1049732305276687
   Javidnia M, 2021, J PARKINSON DIS, V11, P1957, DOI 10.3233/JPD-212636
   LENZ ER, 1995, ADV NURS SCI, V17, P1
   Mammen J, 2022, MAPPING MEANINGFUL S, V0, P0
   Mammen JR, 2016, INT J NURS STUD, V58, P90, DOI 10.1016/j.ijnurstu.2015.12.011
   Mantri S, 2019, PARKINSONISM RELAT D, V67, P56, DOI 10.1016/j.parkreldis.2019.09.004
   Maslow AH, 1943, PSYCHOL REV, V50, P370, DOI 10.1037/h0054346
   Maxwell J.A., 2005, QUALITATIVE RESEARCH DESIGN: AN INTERACTIVE APPROACH, V2nd, P0
   Morel T, 2022, NEUROL THER, V11, P1319, DOI 10.1007/s40120-022-00375-3
   Müller B, 2013, PARKINSONISM RELAT D, V19, P1027, DOI 10.1016/j.parkreldis.2013.07.010
   Nasreddine ZS, 2005, J AM GERIATR SOC, V53, P695, DOI 10.1111/j.1532-5415.2005.53221.x
   Port RJ, 2021, J PARKINSON DIS, V11, P715, DOI 10.3233/JPD-202346
   Rovini E, 2017, FRONT NEUROSCI-SWITZ, V11, P0, DOI 10.3389/fnins.2017.00555
   Saldana J., 2021, THE CODING MANUAL FOR QUALITATIVE RESEARCHERS, V0, P0, DOI DOI 10.1017/CBO9781107415324.004
   Sandelowski M, 2014, RES NURS HEALTH, V37, P3, DOI 10.1002/nur.21570
   Staunton H, 2022, J PARKINSON DIS, V12, P137, DOI 10.3233/JPD-202457
   Tarolli CG, 2020, NEUROL-CLIN PRACT, V10, P65, DOI 10.1212/CPJ.0000000000000746
   USDHHS, 2018, PAT FOC DRUG DEV COL, V0, P0
   USDHHS, 2022, PAT FOC DRUG DEV MET, V0, P0
NR 31
TC 1
Z9 1
U1 0
U2 0
PU IOS PRESS
PI AMSTERDAM
PA NIEUWE HEMWEG 6B, 1013 BG AMSTERDAM, NETHERLANDS
SN 1877-7171
EI 1877-718X
J9 J PARKINSON DIS
JI J. Parkinsons Dis.
PD JUN 15
PY 2023
VL 13
IS 4
BP 619
EP 632
DI 10.3233/JPD-225068
PG 14
WC Neurosciences
SC Neurosciences & Neurology
GA I9QX3
UT WOS:001006065300015
PM 37212071
DA 2024-02-07
ER

PT J
AU Lin, W
   Lin, YK
   Yang, FC
   Chung, CH
   Hu, JM
   Tsao, CH
   Weng, ZX
   Ko, CA
   Chien, WC
AF Lin, Wei
   Lin, Yu-Kai
   Yang, Fu-Chi
   Chung, Chi-Hsiang
   Hu, Je-Ming
   Tsao, Chang-Huei
   Weng, Zi-Xeng
   Ko, Chien-An
   Chien, Wu-Chien
TI Risk of neurodegenerative diseases in patients with sleep disorders: A nationwide population-based case-control study
SO SLEEP MEDICINE
LA English
DT Article
DE Sleep disorder; Insomnia; Obstructive sleep apnea; Neurodegenerative disorder; Case -control study
ID parkinsons-disease; essential tremor; frontotemporal dementia; apnea; disturbances; duration; features; burden; brain; stage
AB Objective: Our study aimed to explore the associative relationship between neurodegenerative diseases and sleep disorders. Patients: This 15-year retrospective longitudinal nationwide population-based matched case-control study used data extracted from the National Health Insurance Research Database. We evaluated 25,589 patients diagnosed with neurodegenerative diseases between 2000 and 2015 and a matched control of 102,356 patients without neurodegenerative diseases. Results: Sleep disorders were an independent risk factor for the development of neurodegenerative diseases (adjusted odds ratio (OR): 1.794, 95% confidence interval (CI): 1.235-2.268, P < 0.001), with a positive dose-effect relationship (adjusted OR (95% CI): <1 year: 1.638 (1.093-2.872), P < 0.001; 1-5 years: 1.897 (1.260-3.135), P < 0.001; >5 years: 2.381 (1.467-3.681), P < 0.001. Moreover, patients with sleep disorder and comorbid depression had a significantly higher risk of neurodegenerative disorders (adjusted OR: 5.874). Subgroup analysis showed that insomnia was associated with Alzheimer's disease, Pick's disease and essential tremor (adjusted OR (95% CI): 1.555 (1.069-1.965), 1.934 (1.331-2.4 45) and 2.089 (1.439-2.648), respectively). Obstructive sleep apnea was associated with Parkinson's disease, essential tremor, and primary dystonia (adjusted OR (95% CI): 1.801 (1.239-2.275), 5.523 (3.802-6.977), and 4.892 (3.365-6.178), respectively). Other specific sleep disorders were associated with Pick's disease, Parkinson's disease, essential tremor, and primary dystonia (adjusted OR (95% CI): 8.901 (6.101-11.010), 1.549 (1.075-1.986), 2.791 (1.924-3.531), and 9.114 (6.283-10.506), respectively). Conclusion: Sleep disorders are associated with the subsequent development of neurodegenerative disorders. Moreover, sleep disorder patients with comorbid depression have a higher risk of neurode-generative diseases. & COPY; 2023 Elsevier B.V. All rights reserved.
C1 [Lin, Wei; Lin, Yu-Kai; Yang, Fu-Chi; Ko, Chien-An] Triserv Gen Hosp, Natl Def Med Ctr, Dept Neurol, Taipei, Taiwan.
   [Lin, Yu-Kai; Yang, Fu-Chi] Natl Def Med Ctr, Grad Inst Med Sci, Taipei, Taiwan.
   [Chung, Chi-Hsiang; Tsao, Chang-Huei; Weng, Zi-Xeng; Chien, Wu-Chien] Triserv Gen Hosp, Natl Def Med Ctr, Dept Med Res, Taipei, Taiwan.
   [Chung, Chi-Hsiang; Chien, Wu-Chien] Natl Def Med Ctr, Sch Publ Hlth, Taipei, Taiwan.
   [Chung, Chi-Hsiang; Chien, Wu-Chien] Taiwanese Injury Prevent & Safety Promot Assoc, Taipei, Taiwan.
   [Hu, Je-Ming] Triserv Gen Hosp, Natl Def Med Ctr, Dept Surg, Div Colorectal Surg, Taipei, Taiwan.
   [Tsao, Chang-Huei] Natl Def Med Ctr, Dept Microbiol & Immunol, Taipei, Taiwan.
   [Chien, Wu-Chien] Natl Def Med Ctr, Grad Inst Life Sci, Taipei 114, Taiwan.
   [Lin, Yu-Kai] Triserv Gen Hosp, Natl Def Med Ctr, Dept Neurol, 325,Sect 2,Cheng Kung Rd, Taipei City 114, Taiwan.
   [Chien, Wu-Chien] Triserv Gen Hosp, Natl Def Med Ctr, Dept Med Res, 9314R,161,Sect 6,Min Chuan East Rd, Taipei City 11490, Taiwan.
C3 National Defense Medical Center; Tri-Service General Hospital; National Defense Medical Center; National Defense Medical Center; Tri-Service General Hospital; National Defense Medical Center; National Defense Medical Center; Tri-Service General Hospital; National Defense Medical Center; National Defense Medical Center; Tri-Service General Hospital; National Defense Medical Center; Tri-Service General Hospital; National Defense Medical Center
RP Lin, YK (corresponding author), Triserv Gen Hosp, Natl Def Med Ctr, Dept Neurol, 325,Sect 2,Cheng Kung Rd, Taipei City 114, Taiwan.; Chien, WC (corresponding author), Triserv Gen Hosp, Natl Def Med Ctr, Dept Med Res, 9314R,161,Sect 6,Min Chuan East Rd, Taipei City 11490, Taiwan.
EM yukai0907@ndmctsgh.edu.tw; chienwu@mail.ndmctsgh.edu.tw
FU Tri-Service General Hospital Research Foundation [TSGH-B-112020]; Health and Welfare Data Science Center, Ministry of Health and Welfare
CR Ahmed RM, 2015, J NEUROL NEUROSUR PS, V86, P1048, DOI 10.1136/jnnp-2014-309424
   Alkan A, 2013, CLIN IMAG, V37, P989, DOI 10.1016/j.clinimag.2013.07.010
   Bargiotas P, 2016, CURR OPIN NEUROL, V29, P763, DOI 10.1097/WCO.0000000000000388
   Benito-León J, 2013, MOVEMENT DISORD, V28, P1700, DOI 10.1002/mds.25590
   Bonakis A, 2014, J ALZHEIMERS DIS, V38, P85, DOI 10.3233/JAD-122014
   Breijyeh Z, 2020, MOLECULES, V25, P0, DOI 10.3390/molecules25245789
   Chandran V, 2012, ACTA NEUROL SCAND, V125, P332, DOI 10.1111/j.1600-0404.2011.01573.x
   Chen HL, 2006, AM J EPIDEMIOL, V163, P726, DOI 10.1093/aje/kwj096
   Chou PS, 2017, NEUROPSYCH DIS TREAT, V13, P959, DOI 10.2147/NDT.S134311
   Çoban A, 2013, AM J ALZHEIMERS DIS, V28, P606, DOI 10.1177/1533317513494453
   Crown LM, 2020, FRONT NEUROL, V11, P0, DOI 10.3389/fneur.2020.00324
   Dauvilliers Y, 2007, SLEEP MED, V8, PS27, DOI 10.1016/S1389-9457(08)70006-6
   Decker Michael J, 2002, SLEEP BREATH, V6, P205, DOI 10.1055/s-2002-36531
   Findley CA, 2019, ASN NEURO, V11, P0, DOI 10.1177/1759091419855541
   French IT, 2016, FRONT AGING NEUROSCI, V8, P0, DOI 10.3389/fnagi.2010.00114
   Fronczek R, 2012, NEUROBIOL AGING, V33, P1642, DOI 10.1016/j.neurobiolaging.2011.03.014
   Gao JJ, 2011, AM J EPIDEMIOL, V173, P1032, DOI 10.1093/aje/kwq478
   Harper DG, 2001, ARCH GEN PSYCHIAT, V58, P353, DOI 10.1001/archpsyc.58.4.353
   Hirsch EC, 2005, PARKINSONISM RELAT D, V11, PS9, DOI 10.1016/j.parkreldis.2004.10.013
   Holth JK, 2019, SCIENCE, V363, P880, DOI 10.1126/science.aav2546
   Hsiao YH, 2017, J SLEEP RES, V26, P623, DOI 10.1111/jsr.12545
   Hsieh CY, 2019, CLIN EPIDEMIOL, V11, P349, DOI 10.2147/CLEP.S196293
   Irwin MR, 2019, LANCET NEUROL, V18, P296, DOI 10.1016/S1474-4422(18)30450-2
   Jiménez-Jiménez FJ, 2020, SLEEP, V43, P0, DOI 10.1093/sleep/zsaa039
   Kalinin S, 2007, NEUROBIOL AGING, V28, P1206, DOI 10.1016/j.neurobiolaging.2006.06.003
   Korhonen T, 2020, DEMENT GERIATR COGN, V49, P98, DOI 10.1159/000507544
   Kuyper DJ, 2011, MOVEMENT DISORD, V26, P1206, DOI 10.1002/mds.23709
   Lajoie AC, 2020, J CLIN MED, V9, P0, DOI 10.3390/jcm9020297
   Li YM, 2020, BIOMED PHARMACOTHER, V132, P0, DOI 10.1016/j.biopha.2020.110887
   LOU JS, 1991, NEUROLOGY, V41, P234, DOI 10.1212/WNL.41.2_Part_1.234
   Louis ED, 2007, BRAIN, V130, P3297, DOI 10.1093/brain/awm266
   Malhotra RK, 2022, SLEEP MED CLIN, V17, P307, DOI 10.1016/j.jsmc.2022.02.009
   McCarter SJ, 2016, CURR NEUROL NEUROSCI, V16, P0, DOI 10.1007/s11910-016-0680-3
   Meng LR, 2020, PARKINSONISM RELAT D, V70, P45, DOI 10.1016/j.parkreldis.2019.12.001
   Nadeem R, 2013, J CLIN SLEEP MED, V9, P1003, DOI 10.5664/jcsm.3070
   Nedergaard M, 2020, SCIENCE, V370, P50, DOI 10.1126/science.abb8739
   Nianogo RA, 2022, JAMA NEUROL, V79, P584, DOI 10.1001/jamaneurol.2022.0976
   Nilsson FM, 2001, ACTA PSYCHIAT SCAND, V104, P380, DOI 10.1034/j.1600-0447.2001.00372.x
   Osorio-Forero A, 2022, INT J MOL SCI, V23, P0, DOI 10.3390/ijms23095028
   Pike CJ, 2017, J NEUROSCI RES, V95, P671, DOI 10.1002/jnr.23827
   Qiu MH, 2010, EUR J NEUROSCI, V31, P499, DOI 10.1111/j.1460-9568.2009.07062.x
   Raven F, 2018, SLEEP MED REV, V39, P3, DOI 10.1016/j.smrv.2017.05.002
   Sabia S, 2021, NAT COMMUN, V12, P0, DOI 10.1038/s41467-021-22354-2
   Sadeghmousavi S, 2020, J NEUROINFLAMM, V17, P0, DOI 10.1186/s12974-020-01960-9
   Saiz-Vazquez O, 2021, J CLIN MED, V10, P0
   Sani Tara P, 2019, ENEUROLOGICALSCI, V17, P100212, DOI 10.1016/j.ensci.2019.100212
   Schuurman AG, 2002, NEUROLOGY, V58, P1501, DOI 10.1212/WNL.58.10.1501
   Shi L, 2018, SLEEP MED REV, V40, P4, DOI 10.1016/j.smrv.2017.06.010
   Shiba M, 2000, MOVEMENT DISORD, V15, P669, DOI 10.1002/1531-8257(200007)15:4<669::AID-MDS1011>3.0.CO;2-5
   Shokri-Kojori E, 2018, P NATL ACAD SCI USA, V115, P4483, DOI 10.1073/pnas.1721694115
   Shukla AW, 2016, INT J NEUROSCI, V126, P928, DOI 10.3109/00207454.2015.1085035
   Simic G, 2017, PROG NEUROBIOL, V151, P101, DOI 10.1016/j.pneurobio.2016.04.001
   Snyder B, 2018, HORM BEHAV, V106, P62, DOI 10.1016/j.yhbeh.2018.09.005
   Sumien N, 2021, ENDOCRINOLOGY, V162, PAB185, DOI 10.1210/endocr/bqab185
   Sun YY, 2022, ACS CHEM NEUROSCI, V13, P1467, DOI 10.1021/acschemneuro.2c00097
   Suzuki K, 2015, CURR NEUROL NEUROSCI, V15, P0, DOI 10.1007/s11910-015-0525-5
   Tandberg E, 1998, MOVEMENT DISORD, V13, P895, DOI 10.1002/mds.870130606
   Teipel S, 2014, NEUROBIOL AGING, V35, P482, DOI 10.1016/j.neurobiolaging.2013.09.029
   Tönnies E, 2017, J ALZHEIMERS DIS, V57, P1105, DOI 10.3233/JAD-161088
   Villafuerte G, 2015, OXID MED CELL LONGEV, V2015, P0, DOI 10.1155/2015/234952
   Xie LL, 2013, SCIENCE, V342, P373, DOI 10.1126/science.1241224
   Xu M, 2015, NAT NEUROSCI, V18, P1641, DOI 10.1038/nn.4143
   Yadav SK, 2013, NEUROSCI LETT, V555, P159, DOI 10.1016/j.neulet.2013.09.033
   Yeh NC, 2016, MED BALTIM, V95, P2293
NR 64
TC 1
Z9 1
U1 4
U2 10
PU ELSEVIER
PI AMSTERDAM
PA RADARWEG 29, 1043 NX AMSTERDAM, NETHERLANDS
SN 1389-9457
EI 1878-5506
J9 SLEEP MED
JI Sleep Med.
PD JUL 15
PY 2023
VL 107
IS 
BP 289
EP 299
DI 10.1016/j.sleep.2023.05.014
EA JUN 2023
PG 11
WC Clinical Neurology
SC Neurosciences & Neurology
GA K0NV1
UT WOS:001013510800001
PM 37269705
DA 2024-02-07
ER

PT J
AU Donzuso, G
   Cicero, CE
   Vinciguerra, E
   Sergi, R
   Luca, A
   Mostile, G
   Terravecchia, C
   Zappia, M
   Nicoletti, A
AF Donzuso, Giulia
   Cicero, Calogero Edoardo
   Vinciguerra, Erica
   Sergi, Rosy
   Luca, Antonina
   Mostile, Giovanni
   Terravecchia, Claudio
   Zappia, Mario
   Nicoletti, Alessandra
TI Gender differences in non-motor fluctuations in Parkinson's disease
SO JOURNAL OF NEURAL TRANSMISSION
LA English
DT Article
DE Parkinson's disease; Non-motor symptoms; Non-motor fluctuations; Gender
ID motor fluctuations; symptoms; drug
AB Non-motor symptoms (NMS) and Non-motor fluctuations (NMF) in Parkinson's Disease (PD) are common, involving several domains and affecting quality of life. Aim of the study is to estimate the burden of NMF in PD patients and to evaluate the possible gender effect. PD patients fulfilling the MDS-PD diagnostic criteria attending the "Parkinson's Disease and Movement Disorders Centre" of the University of Catania were evaluated using the Non-Motor Fluctuations Assessment (NoMoFA) Questionnaire. NoMoFA items were also grouped into the following domains: cognitive, mood, sleep/fatigue, dysautonomia, hallucination/perception and miscellaneous domains were identified. One-hundred and twenty-one patients with PD (67 men, 55.4%; mean age 70.2 & PLUSMN; 8.9 years, disease duration 8.3 & PLUSMN; 4.6 years) were evaluated. All PD patients reported at least one NMS, whereas 87 (71.9%) also reported NMF. "Feel sluggish or had low energy levels" (47.2%) along with "Feel excessively sleepy during the day" (40.0%) were the most common NMF reported in the whole sample. The majority of PD patients reported the presence of NMF during the OFF state (79, 65.3%). At multivariate analysis, NMF were positively associated with the female gender (adjusted OR 3.13; 95%CI 1.21-8.11 p-value 0.01). Women with PD had higher NMF scores especially in depression/anxiety, sleep/fatigue and dysautonomia domains. Our study reported the presence of a gender-related pattern in the frequency of NMS and NMF in PD patients, with female gender associated with a higher risk of developing NMF, highlighting the need for personalized treatment strategies when addressing NMF.
C1 [Donzuso, Giulia; Cicero, Calogero Edoardo; Vinciguerra, Erica; Sergi, Rosy; Luca, Antonina; Mostile, Giovanni; Terravecchia, Claudio; Zappia, Mario; Nicoletti, Alessandra] Univ Catania, Dept Med Surg Sci & Adv Technol GF Ingrassia, Via Santa Sofia 78, I-95123 Catania, Italy.
C3 University of Catania
RP Nicoletti, A (corresponding author), Univ Catania, Dept Med Surg Sci & Adv Technol GF Ingrassia, Via Santa Sofia 78, I-95123 Catania, Italy.
EM anicolet@unict.it
FU Universita degli Studi di Catania within the CRUI-CARE Agreement; Universita degli Studi di Catania within the CRUI-CARE Agreement
CR Aumann MA, 2020, ANN CLIN TRANSL NEUR, V7, P437, DOI 10.1002/acn3.51016
   Barone P, 2009, MOVEMENT DISORD, V24, P1641, DOI 10.1002/mds.22643
   Bovenzi R, 2023, EUR J NEUROL, V30, P1983, DOI 10.1111/ene.15801
   Brun L, 2014, CLIN NEUROL NEUROSUR, V127, P93, DOI 10.1016/j.clineuro.2014.10.006
   Chaudhuri KR, 2020, MOVEMENT DISORD, V35, P116, DOI 10.1002/mds.27862
   Cicero CE, 2019, PARKINSONISM RELAT D, V69, P55, DOI 10.1016/j.parkreldis.2019.10.023
   Conti V, 2022, FRONT MED-LAUSANNE, V9, P0, DOI 10.3389/fmed.2022.909936
   Fahn S., 1987, RECENT DEVELOPMENTS IN PARKINSONS DISEASE, VVolume 2, P153
   Gatto EM, 2019, FRONT NEUROL, V10, P0, DOI 10.3389/fneur.2019.00351
   Gaztanaga W, 2021, CUREUS J MED SCIENCE, V13, P0, DOI 10.7759/cureus.13220
   Haaxma CA, 2007, J NEUROL NEUROSUR PS, V78, P819, DOI 10.1136/jnnp.2006.103788
   HOEHN MM, 1967, NEUROLOGY, V17, P427, DOI 10.1212/WNL.17.5.427
   Joutsa J, 2012, CASE REP NEUROL, V4, P77, DOI 10.1159/000338759
   Kim HS, 2013, J NEUROL SCI, V324, P70, DOI 10.1016/j.jns.2012.10.004
   Kleiner G, 2021, MOVEMENT DISORD, V36, P1392, DOI 10.1002/mds.28507
   Krishnan S, 2011, MOVEMENT DISORD, V26, P2110, DOI 10.1002/mds.23826
   Liu R, 2015, NEUROLOGY, V84, P2107, DOI 10.1212/WNL.0000000000001609
   Martínez-Fernández R, 2016, MOVEMENT DISORD, V31, P1080, DOI 10.1002/mds.26731
   Martinez-Martin P, 2012, J NEUROL, V259, P1639, DOI 10.1007/s00415-011-6392-3
   Meoni S, 2020, NAT REV NEUROL, V16, P84, DOI 10.1038/s41582-019-0294-x
   Nicoletti A, 2017, PARKINSONISM RELAT D, V35, P69, DOI 10.1016/j.parkreldis.2016.12.008
   Obeso JA, 2000, TRENDS NEUROSCI, V23, PS2, DOI 10.1016/S1471-1931(00)00031-8
   Olanow CW, 2013, MOVEMENT DISORD, V28, P1064, DOI 10.1002/mds.25364
   Picillo M, 2017, J NEUROL, V264, P1583, DOI 10.1007/s00415-016-8384-9
   Picillo M, 2016, PARKINSONISM RELAT D, V27, P89, DOI 10.1016/j.parkreldis.2016.04.001
   Picillo M, 2015, NEUROLOGY, V84, P2102, DOI 10.1212/WNL.0000000000001621
   Picillo M, 2014, PARKINSONISM RELAT D, V20, P850, DOI 10.1016/j.parkreldis.2014.04.023
   Picillo M, 2013, J NEUROL, V260, P1724, DOI 10.1007/s00415-013-6851-0
   Postuma RB, 2015, MOVEMENT DISORD, V30, P1591, DOI 10.1002/mds.26424
   Rodriguez-Blazquez C, 2021, MOV DISORD CLIN PRAC, V8, P231, DOI 10.1002/mdc3.13122
   Seki M, 2013, PARKINSONISM RELAT D, V19, P104, DOI 10.1016/j.parkreldis.2012.08.004
   Solla P, 2012, J NEUROL SCI, V323, P33, DOI 10.1016/j.jns.2012.07.026
   Tomlinson CL, 2010, MOVEMENT DISORD, V25, P2649, DOI 10.1002/mds.23429
   van Wamelen DJ, 2022, MOV DISORD CLIN PRAC, V9, P932, DOI 10.1002/mdc3.13520
NR 34
TC 0
Z9 0
U1 1
U2 1
PU SPRINGER WIEN
PI Vienna
PA Prinz-Eugen-Strasse 8-10, A-1040 Vienna, AUSTRIA
SN 0300-9564
EI 1435-1463
J9 J NEURAL TRANSM
JI J. Neural Transm.
PD OCT 15
PY 2023
VL 130
IS 10
BP 1249
EP 1257
DI 10.1007/s00702-023-02679-6
EA AUG 2023
PG 9
WC Clinical Neurology; Neurosciences
SC Neurosciences & Neurology
GA R1RW8
UT WOS:001040845400002
PM 37526768
DA 2024-02-07
ER

PT J
AU Tur, EK
   Ari, BC
AF Tur, Esma Kobak
   Ari, Buse Cagla
TI Mild cognitive impairment in patients with Parkinson's disease and the analysis of associated factors
SO NEUROLOGICAL RESEARCH
LA English
DT Article
DE Mild cognitive impairment; Parkinson's disease; homocysteine, white matter hyperintensities; dementia; homocysteine; white matter hyperintensities
ID white-matter hyperintensity; daytime sleepiness; diagnostic-criteria; homocysteine; dementia; validation; questionnaire; biomarkers; risk
AB Objectives: This research targeted to understand the impact of clinical findings, non-motor symptoms, white matter hyperintensities (WMHs), and metabolic features on cognition in Parkinson's disease patients with mild cognitive impairment (PD-MCI). Methods: Sixty-one PD patients sundered into two groups: PD-MCI and normal cognition (PD-NC). We assessed cognition using Montreal Cognitive Assessment-TR (MoCA-TR) and Frontal Assessment Battery (FAB). We used the modified Hoehn&Yahr staging scale (mH&Y), Unified Parkinson's Disease Rating Scale (UPDRS), Freezing of Gait questionnaire, Beck Depression Inventory, Parkinson's disease sleep scale-2, Pittsburgh sleep quality index, Epworth sleepiness scale, and Non-motor symptoms questionnaire to evaluate all patients. We used the Fazekas scale to evaluate the WMHs and also investigated all laboratory parameters affecting cognitive functions. Results: Duration of disease, UPDRS-Motor part, age, disease stage, and daytime sleepiness were dramatically higher in the PD-MCI group than in PD-NC (p < 0.05). WMHs and homocysteine were higher in the PD-MCI group than in the controls (p = 0.016 and p < 0.001, respectively). There was a negative correlation between cognition and duration of disease, age, disease stage, UPDRS-Motor scale, daytime drowsiness, WMHs and homocysteine levels. Homocysteine was negatively related to visuospatial/executive functions (r=-0.303, p = 0.021). WMHs were correlated with global cognition (p =.000 r =.-542), language (p =.001, r = -.434), and delayed recall (p =.011, r = -.332). Discussion: Mild cognitive impairment is a widespread clinical situation of PD patients and often presents before the motor symptoms. Revealing curable causes that affect cognition before the development of PD-related dementia is crucial in controlling motor findings and reducing the burden of the caretakers.
C1 [Tur, Esma Kobak] Univ Hlth Sci, Dept Neurol, Istanbul, Turkiye.
   [Ari, Buse Cagla] Bahcesehir Univ, Dept Neurol, Med Fac, Istanbul, Turkiye.
   [Tur, Esma Kobak] Univ Hlth Sci, Fatih Sultan Mehmet Res & Training Hosp, Dept Neurol, Hastane Sok 1-8 Icerenkoy Atasehir, TR-34752 Istanbul, Turkiye.
C3 University of Health Sciences Turkey; Bahcesehir University; Fatih Sultan Mehmet Training & Research Hospital
RP Tur, EK (corresponding author), Univ Hlth Sci, Fatih Sultan Mehmet Res & Training Hosp, Dept Neurol, Hastane Sok 1-8 Icerenkoy Atasehir, TR-34752 Istanbul, Turkiye.
EM esmakbk@hotmail.com
FU Departments of Neurology, Fatih Sultan Mehmet Research and Training Hospital
CR Aarsland D, 2010, NEUROLOGY, V75, P1062, DOI 10.1212/WNL.0b013e3181f39d0e
   Baiano C, 2020, MOVEMENT DISORD, V35, P45, DOI 10.1002/mds.27902
   Carpenter JS, 1998, J PSYCHOSOM RES, V45, P5, DOI 10.1016/S0022-3999(97)00298-5
   Compta Y, 2017, NAT REV NEUROL, V13, P709, DOI 10.1038/nrneurol.2017.159
   Delgado-Alvarado M, 2016, MOVEMENT DISORD, V31, P861, DOI 10.1002/mds.26662
   FAZEKAS F, 1987, AM J NEURORADIOL, V8, P421
   Giladi N, 2009, MOVEMENT DISORD, V24, P655, DOI 10.1002/mds.21745
   Goldman JG, 2018, MOVEMENT DISORD, V33, P503, DOI 10.1002/mds.27323
   Goldman JG, 2013, PARKINSONISM RELAT D, V19, P806, DOI 10.1016/j.parkreldis.2013.05.006
   Gungen Can, 2002, TURK PSIKIYATRI DERG, V13, P273
   Guo Y, 2021, J NEUROL, V268, P2713, DOI 10.1007/s00415-020-09757-9
   Ham JH, 2016, PARKINSONISM RELAT D, V24, P95, DOI 10.1016/j.parkreldis.2015.12.017
   Hanagasi HA, 2017, J NEUROL SCI, V374, P26, DOI 10.1016/j.jns.2017.01.012
   Hisli NJJP, 1989, TURK J PSYCHOL, V7, P3
   JOHNS MW, 1991, SLEEP, V14, P540, DOI 10.1093/sleep/14.6.540
   Jones JD, 2018, PARKINSONISM RELAT D, V47, P3, DOI 10.1016/j.parkreldis.2017.12.006
   Kandiah N, 2013, PARKINSONISM RELAT D, V19, P680, DOI 10.1016/j.parkreldis.2013.03.008
   Kenangil G, 2010, COGN BEHAV NEUROL, V23, P26, DOI 10.1097/WNN.0b013e3181c5e2b0
   Licking N, 2017, PARKINSONISM RELAT D, V44, P1, DOI 10.1016/j.parkreldis.2017.08.005
   Linortner P, 2020, MOV DISORD CLIN PRAC, V7, P629, DOI 10.1002/mdc3.12956
   Liu HL, 2021, ANN CLIN TRANSL NEUR, V8, P1917, DOI 10.1002/acn3.51429
   Mak E, 2015, J NEUROIMAGING, V25, P754, DOI 10.1111/jon.12230
   Merlino G, 2010, SLEEP MED, V11, P372, DOI 10.1016/j.sleep.2009.07.018
   Nie K, 2019, J CLIN NEUROSCI, V63, P142, DOI 10.1016/j.jocn.2019.01.021
   OSuilleabhain PE, 2002, ARCH NEUROL-CHICAGO, V59, P986, DOI 10.1001/archneur.59.6.986
   Oh YS, 2013, J MOV DISORD, V6, P23, DOI 10.14802/jmd.13006
   Ozdilek B, 2014, CLIN NEUROPSYCHOL, V28, P333, DOI 10.1080/13854046.2014.881554
   Periñán MT, 2023, J NEUROL, V270, P477, DOI 10.1007/s00415-022-11361-y
   Pfeiffer HCV, 2014, ACTA NEUROL SCAND, V129, P307, DOI 10.1111/ane.12189
   Postuma RB, 2015, MOVEMENT DISORD, V30, P1591, DOI 10.1002/mds.26424
   Rajagopalan P, 2011, NEUROREPORT, V22, P391, DOI 10.1097/WNR.0b013e328346bf85
   Romenets SR, 2012, PARKINSONISM RELAT D, V18, P54, DOI 10.1016/j.parkreldis.2011.08.013
   Sampedro F, 2022, J NEUROL SCI, V434, P0, DOI 10.1016/j.jns.2022.120148
   Saredakis D, 2019, PARKINSONISM RELAT D, V65, P20, DOI 10.1016/j.parkreldis.2019.04.020
   Saricaoglu M, 2021, IRISH J MED SCI, V190, P1577, DOI 10.1007/s11845-020-02462-6
   Schapira AHV, 2017, NAT REV NEUROSCI, V18, P435, DOI 10.1038/nrn.2017.62
   Schrag A, 2017, LANCET NEUROL, V16, P66, DOI 10.1016/S1474-4422(16)30328-3
   Song IU, 2013, ARCH GERONTOL GERIAT, V57, P288, DOI 10.1016/j.archger.2013.04.015
   Tomlinson CL, 2010, MOVEMENT DISORD, V25, P2649, DOI 10.1002/mds.23429
   Trenkwalder C, 2011, MOVEMENT DISORD, V26, P644, DOI 10.1002/mds.23476
   Tur EK, 2019, NEUROL SCI NEUROPHYS, V36, P223, DOI 10.5152/NSN.2019.12469
   Zhang GH, 2019, PARKINSONISM RELAT D, V60, P46, DOI 10.1016/j.parkreldis.2018.10.008
   Zhang ZW, 2023, INT J GEN MED, V16, P785, DOI 10.2147/IJGM.S399307
NR 43
TC 1
Z9 1
U1 0
U2 0
PU TAYLOR & FRANCIS LTD
PI ABINGDON
PA 2-4 PARK SQUARE, MILTON PARK, ABINGDON OR14 4RN, OXON, ENGLAND
SN 0161-6412
EI 1743-1328
J9 NEUROL RES
JI Neurol. Res.
PD DEC 2
PY 2023
VL 45
IS 12
BP 1161
EP 1168
DI 10.1080/01616412.2023.2258038
EA SEP 2023
PG 8
WC Clinical Neurology; Neurosciences
SC Neurosciences & Neurology
GA W2RG9
UT WOS:001073489900001
PM 37743634
DA 2024-02-07
ER

PT J
AU Scanga, A
   Lafontaine, AL
   Kaminska, M
AF Scanga, Amanda
   Lafontaine, Anne -Louise
   Kaminska, Marta
TI An overview of the effects of levodopa and dopaminergic agonists on sleep disorders in Parkinson's disease
SO JOURNAL OF CLINICAL SLEEP MEDICINE
LA English
DT Review
DE Parkinson's disease; sleep disorders; levodopa; dopaminergic agonists
ID restless-legs-syndrome; excessive daytime sleepiness; ropinirole prolonged-release; impulse control disorders; behavior disorder; rem-sleep; double-blind; visual hallucinations; receptor agonists; pulmonary-function
AB Sleep disorders are among the most common nonmotor symptoms in Parkinson's disease and are associated with reduced cognition and health-related quality of life. Disturbed sleep can often present in the prodromal or early stages of this neurodegenerative disease, rendering it crucial to manage and treat these symptoms. Levodopa and dopaminergic agonists are frequently prescribed to treat motor symptoms in Parkinson's disease, and there is increasing interest in how these pharmacological agents affect sleep and their effect on concomitant sleep disturbances and disorders. In this review, we discuss the role of dopamine in regulating the sleep-wake state and the impact of neurodegeneration on sleep. We provide an overview of the effects of levodopa and dopaminergic agonists on sleep architecture, insomnia, excessive daytime sleepiness, sleep-disordered breathing, rapid eye movement sleep behavior disorder, and restless legs syndrome in Parkinson's disease. Levodopa and dopaminergic drugs may have different effects, beneficial or adverse, depending on dosing, method of administration, and differential effects on the different dopamine receptors. Future research in this area should focus on elucidating the specific mechanisms by which these drugs affect sleep in order to better understand the pathophysiology of sleep disorders in Parkinson's disease and aid in developing suitable therapies and treatment regimens.
C1 [Scanga, Amanda] McGill Univ, Div Expt Med Glen Site, Hlth Ctr, Montreal, PQ, Canada.
   [Lafontaine, Anne -Louise] McGill Univ, Montreal Neurol Inst, Hlth Ctr, Montreal, PQ, Canada.
   [Kaminska, Marta] McGill Univ, Resp Epidemiol & Clin Res Unit, Hlth Ctr, Res Inst, Montreal, PQ, Canada.
   [Kaminska, Marta] McGill Univ, Resp Div, Sleep Lab, Hlth Ctr, Montreal, PQ, Canada.
   [Kaminska, Marta] McGill Univ, Resp Div, Sleep Lab, Hlth Ctr, Room D4 3014,1001 Decarie Blvd, Montreal, PQ H4A 3J1, Canada.
C3 McGill University; McGill University; McGill University; McGill University; McGill University
RP Kaminska, M (corresponding author), McGill Univ, Resp Div, Sleep Lab, Hlth Ctr, Montreal, PQ, Canada.; Kaminska, M (corresponding author), McGill Univ, Resp Div, Sleep Lab, Hlth Ctr, Room D4 3014,1001 Decarie Blvd, Montreal, PQ H4A 3J1, Canada.
EM marta.kaminska@mcgill.ca
CR Adler CH, 2004, NEUROLOGY, V62, P1405, DOI 10.1212/01.WNL.0000120672.94060.F1
   Albers JA, 2017, SLEEP MED, V35, P41, DOI 10.1016/j.sleep.2017.03.026
   Albin RL, 2000, NEUROLOGY, V55, P1410, DOI 10.1212/WNL.55.9.1410
   Amara AW, 2017, J NEUROL NEUROSUR PS, V88, P653, DOI 10.1136/jnnp-2016-315023
   Antczak JM, 2013, PHARMACOL REP, V65, P614, DOI 10.1016/S1734-1140(13)71038-7
   Antonini A, 2007, LANCET NEUROL, V6, P826, DOI 10.1016/S1474-4422(07)70218-1
   Aradi SD, 2020, NEUROTHERAPEUTICS, V17, P1339, DOI 10.1007/s13311-020-00889-4
   Armstrong MJ, 2020, JAMA-J AM MED ASSOC, V323, P548, DOI 10.1001/jama.2019.22360
   Arnulf I, 2002, NEUROLOGY, V58, P1019, DOI 10.1212/WNL.58.7.1019
   ASKENASY JJM, 1985, NEUROLOGY, V35, P527, DOI 10.1212/WNL.35.4.527
   ASTONJONES G, 1981, J NEUROSCI, V1, P876
   ASTONJONES G, 1991, PROG BRAIN RES, V88, P501
   Bastien CH, 2001, SLEEP MED, V2, P297, DOI 10.1016/S1389-9457(00)00065-4
   Blandini F, 2014, EXPERT OPIN INV DRUG, V23, P387, DOI 10.1517/13543784.2014.869209
   Blindauer K, 2003, ARCH NEUROL-CHICAGO, V60, P1721
   Bliwise DL, 2022, J PARKINSON DIS, V12, P1339, DOI 10.3233/JPD-213100
   Bliwise DL, 2012, MOVEMENT DISORD, V27, P1118, DOI 10.1002/mds.25082
   Bolitho SJ, 2014, SLEEP MED, V15, P342, DOI 10.1016/j.sleep.2013.10.016
   Borovac Josip Andelo, 2016, YALE JOURNAL OF BIOLOGY AND MEDICINE, V89, P37
   Braak H, 2003, NEUROBIOL AGING, V24, P197, DOI 10.1016/S0197-4580(02)00065-9
   Brasselet D, 2020, EXPERT OPIN DRUG SAF, V19, P903, DOI 10.1080/14740338.2020.1766022
   Brunner H, 2002, MOVEMENT DISORD, V17, P928, DOI 10.1002/mds.10242
   Büchele F, 2018, JAMA NEUROL, V75, P114, DOI 10.1001/jamaneurol.2017.3171
   Bugalho P, 2013, PARKINSONISM RELAT D, V19, P1084, DOI 10.1016/j.parkreldis.2013.07.017
   CARSKADON MA, 1986, SLEEP, V9, P519, DOI 10.1093/sleep/9.4.519
   Chahine LM, 2011, PARKINSONISM RELAT D, V17, P208, DOI 10.1016/j.parkreldis.2010.11.017
   Chahine LM, 2017, SLEEP MED REV, V35, P33, DOI 10.1016/j.smrv.2016.08.001
   Chahine LM, 2013, PARKINSONISM RELAT D, V19, P859, DOI 10.1016/j.parkreldis.2013.05.009
   Chaudhuri KR, 2012, EUR J NEUROL, V19, P105, DOI 10.1111/j.1468-1331.2011.03442.x
   Chung S, 2013, J CLIN SLEEP MED, V9, P1131, DOI 10.5664/jcsm.3150
   Contin M, 2003, CLIN NEUROPHARMACOL, V26, P115, DOI 10.1097/00002826-200305000-00003
   Corvol JC, 2022, MOVEMENT DISORD, V37, P410, DOI 10.1002/mds.28840
   Dauvilliers Y, 2015, SLEEP MED REV, V22, P47, DOI 10.1016/j.smrv.2014.10.006
   de Biase S, 2014, EXPERT OPIN DRUG MET, V10, P1365, DOI 10.1517/17425255.2014.952629
   De Cock VC, 2019, CURR TREAT OPTION NE, V21, P0, DOI 10.1007/s11940-019-0596-8
   De Cock VC, 2010, SLEEP MED, V11, P247, DOI 10.1016/j.sleep.2009.05.008
   DEBRUIN PFC, 1993, AM REV RESPIR DIS, V148, P1576, DOI 10.1164/ajrccm/148.6_Pt_1.1576
   Diederich NJ, 2012, J NEUROL SCI, V314, P12, DOI 10.1016/j.jns.2011.10.025
   Diederich NJ, 2005, SLEEP MED, V6, P313, DOI 10.1016/j.sleep.2005.03.011
   Doghramji K, 1997, ELECTROEN CLIN NEURO, V103, P554, DOI 10.1016/S0013-4694(97)00010-2
   Doppler CEJ, 2021, SLEEP, V44, P0, DOI 10.1093/sleep/zsab040
   Dowling GA, 2005, SLEEP MED, V6, P459, DOI 10.1016/j.sleep.2005.04.004
   Driver-Dunckley E, 2006, MOVEMENT DISORD, V21, P1287, DOI 10.1002/mds.20911
   Espay AJ, 2018, ANN NEUROL, V84, P797, DOI 10.1002/ana.25364
   Etminan M, 2001, DRUG SAFETY, V24, P863, DOI 10.2165/00002018-200124110-00007
   Fabbrini G, 2010, J NEUROL, V257, PS292, DOI 10.1007/s00415-010-5734-x
   FACTOR SA, 1990, MOVEMENT DISORD, V5, P280, DOI 10.1002/mds.870050404
   Fahn S, 2004, NEW ENGL J MED, V351, P2498
   Fantini ML, 2003, NEUROLOGY, V61, P1418, DOI 10.1212/WNL.61.10.1418
   Fénelon G, 2000, BRAIN, V123, P733, DOI 10.1093/brain/123.4.733
   Feng F, 2021, PARKINSONISM RELAT D, V85, P133, DOI 10.1016/j.parkreldis.2021.02.016
   Fenu S, 2016, EUR J PHARMACOL, V788, P183, DOI 10.1016/j.ejphar.2016.06.035
   Ferreira JJ, 2000, LANCET, V355, P1333, DOI 10.1016/S0140-6736(00)02119-X
   Ferreira T, 2014, ANN INDIAN ACAD NEUR, V17, P416, DOI 10.4103/0972-2327.144016
   FERTL E, 1993, J NEURAL TRANSM-PARK, V5, P227, DOI 10.1007/BF02257677
   Frucht S, 1999, NEUROLOGY, V52, P1908, DOI 10.1212/WNL.52.9.1908
   García-Borreguero D, 2007, SLEEP MED, V8, P520, DOI 10.1016/j.sleep.2007.03.022
   Garcia-Borreguero D, 2016, SLEEP MED, V21, P1, DOI 10.1016/j.sleep.2016.01.017
   García-Lorenzo D, 2013, BRAIN, V136, P2120, DOI 10.1093/brain/awt152
   Gjerstad MD, 2006, NEUROLOGY, V67, P853, DOI 10.1212/01.wnl.0000233980.25978.9d
   Gong H, 2004, J PHYSIOL-LONDON, V556, P935, DOI 10.1113/jphysiol.2003.056622
   Gossard TR, 2021, NEUROTHERAPEUTICS, V18, P140, DOI 10.1007/s13311-021-01019-4
   Graham JM, 1997, J NEUROL NEUROSUR PS, V63, P434, DOI 10.1136/jnnp.63.4.434
   Grall-Bronnec M, 2018, DRUG SAFETY, V41, P19, DOI 10.1007/s40264-017-0590-6
   Gros P, 2016, SLEEP BREATH, V20, P205, DOI 10.1007/s11325-015-1208-9
   HAMMERSTAD JP, 1994, CLIN NEUROPHARMACOL, V17, P429, DOI 10.1097/00002826-199410000-00005
   Happe S, 2007, J NEUROL, V254, P1037, DOI 10.1007/s00415-006-0483-6
   Harmell AL, 2016, SLEEP MED, V21, P28, DOI 10.1016/j.sleep.2016.01.001
   Hely MA, 2005, MOVEMENT DISORD, V20, P190, DOI 10.1002/mds.20324
   Herer B, 2001, CHEST, V119, P387, DOI 10.1378/chest.119.2.387
   Höglund A, 2021, MOV DISORD CLIN PRAC, V8, P44, DOI 10.1002/mdc3.13102
   Hyacinthe C, 2014, NEUROBIOL DIS, V63, P20, DOI 10.1016/j.nbd.2013.10.029
   Iranzo A, 2013, LANCET NEUROL, V12, P443, DOI 10.1016/S1474-4422(13)70056-5
   Iranzo A, 2011, LANCET NEUROL, V10, P797, DOI 10.1016/S1474-4422(11)70152-1
   Jones BE, 2020, NEUROPSYCHOPHARMACOL, V45, P6, DOI 10.1038/s41386-019-0444-2
   Kalaitzakis ME, 2008, NEUROPATH APPL NEURO, V34, P284, DOI 10.1111/j.1365-2990.2007.00923.x
   Kalaitzakis ME, 2013, NEUROPATH APPL NEURO, V39, P644, DOI 10.1111/nan.12024
   Kaminska M, 2018, J CLIN SLEEP MED, V14, P819, DOI 10.5664/jcsm.7114
   Kaminska M, 2015, PARKINSONS DIS-US, V2015, P0, DOI 10.1155/2015/849472
   Kim YE, 2014, PARKINSONISM RELAT D, V20, P1081, DOI 10.1016/j.parkreldis.2014.03.022
   Kotagal V, 2012, ANN NEUROL, V71, P560, DOI 10.1002/ana.22691
   Kumru H, 2008, SLEEP, V31, P1418
   Kurtis MM, 2013, PARKINSONISM RELAT D, V19, P1152, DOI 10.1016/j.parkreldis.2013.07.026
   Lagos P, 1998, EUR NEUROPSYCHOPHARM, V8, P113, DOI 10.1016/S0924-977X(97)00054-0
   Lajoie AC, 2021, CHEST, V159, P818, DOI 10.1016/j.chest.2020.09.099
   Laloux C, 2008, J SLEEP RES, V17, P101, DOI 10.1111/j.1365-2869.2008.00625.x
   Lenka A, 2017, PARKINSONISM RELAT D, V44, P91, DOI 10.1016/j.parkreldis.2017.09.015
   Lenka A, 2016, PARKINSONISM RELAT D, V22, P1, DOI 10.1016/j.parkreldis.2015.11.018
   Li SX, 2010, SLEEP MED, V11, P43, DOI 10.1016/j.sleep.2009.06.008
   Liguori C, 2021, SLEEP MED, V81, P307, DOI 10.1016/j.sleep.2021.02.036
   Liguori C, 2019, J NEUROL, V266, P636, DOI 10.1007/s00415-018-09179-8
   Loddo G, 2017, FRONT NEUROL, V8, P0, DOI 10.3389/fneur.2017.00042
   Louter M, 2012, J AM GERIATR SOC, V60, P1104, DOI 10.1111/j.1532-5415.2012.03966.x
   Lu J, 2000, J NEUROSCI, V20, P3830, DOI 10.1523/JNEUROSCI.20-10-03830.2000
   Maestri M, 2014, SLEEP MED, V15, P570, DOI 10.1016/j.sleep.2014.01.016
   Maria B, 2003, RESP MED, V97, P1151, DOI 10.1016/S0954-6111(03)00188-4
   MARKHAM CH, 1974, ARCH NEUROL-CHICAGO, V31, P128, DOI 10.1001/archneur.1974.00490380076010
   Martinez-Ramirez D, 2015, PARKINSONS DIS-US, V2015, P0, DOI 10.1155/2015/570375
   Meindorfner C, 2005, MOVEMENT DISORD, V20, P832, DOI 10.1002/mds.20412
   Meloni M, 2020, J NEUROL, V267, P2926, DOI 10.1007/s00415-020-09956-4
   Medeiros CAM, 2007, J NEUROL, V254, P459, DOI 10.1007/s00415-006-0390-x
   Meral H, 2007, CLIN NEUROL NEUROSUR, V109, P862, DOI 10.1016/j.clineuro.2007.08.010
   Mery VP, 2017, NEUROLOGY, V88, P1120, DOI 10.1212/WNL.0000000000003738
   Mizrahi-Kliger AD, 2022, EXP NEUROL, V350, P0, DOI 10.1016/j.expneurol.2022.113976
   Moccia M, 2016, SLEEP, V39, P405, DOI 10.5665/sleep.5452
   Monti JM, 2008, PROG BRAIN RES, V172, P625, DOI 10.1016/S0079-6123(08)00929-1
   MONTI JM, 1989, EUR J PHARMACOL, V169, P61, DOI 10.1016/0014-2999(89)90817-0
   MONTI JM, 1988, PSYCHOPHARMACOLOGY, V95, P395
   MONTI JM, 1990, NEUROPSYCHOPHARMACOL, V3, P153
   MOORE RY, 1978, ANNU REV NEUROSCI, V1, P129, DOI 10.1146/annurev.ne.01.030178.001021
   NAUSIEDA PA, 1982, CLIN NEUROPHARMACOL, V5, P183, DOI 10.1097/00002826-198205020-00003
   Neikrug AB, 2014, SLEEP, V37, P177, DOI 10.5665/sleep.3332
   Nicholas AP, 2014, J PARKINSON DIS, V4, P361, DOI 10.3233/JPD-130320
   Nomura T, 2006, J NEUROL SCI, V250, P39, DOI 10.1016/j.jns.2006.06.023
   OBENOUR WH, 1972, AM REV RESPIR DIS, V105, P382
   Oertel WH, 2007, MOVEMENT DISORD, V22, P213, DOI 10.1002/mds.21261
   Onofrj M, 2002, NEUROL SCI, V23, PS91, DOI 10.1007/s100720200085
   Pagano G, 2016, NEUROLOGY, V87, P2451, DOI 10.1212/WNL.0000000000003396
   Pagonabarraga J, 2015, PARKINSONS DIS-US, V2015, P0, DOI 10.1155/2015/131508
   Pal S, 2001, J NEURAL TRANSM, V108, P71, DOI 10.1007/s007020170098
   Partinen M, 2006, SLEEP MED, V7, P407, DOI 10.1016/j.sleep.2006.03.011
   Paus S, 2003, MOVEMENT DISORD, V18, P659, DOI 10.1002/mds.10417
   Pierantozzi M, 2016, SLEEP MED, V21, P140, DOI 10.1016/j.sleep.2016.01.016
   Powell A, 2020, J NEUROPSYCH CLIN N, V32, P334, DOI 10.1176/appi.neuropsych.19110316
   Pringsheim T, 2014, MOVEMENT DISORD, V29, P1583, DOI 10.1002/mds.25945
   Ragab OA, 2019, EGYPT J NEUROL PSYCH, V55, P0, DOI 10.1186/s41983-019-0070-2
   Ratti PL, 2015, PARKINSONISM RELAT D, V21, P1323, DOI 10.1016/j.parkreldis.2015.09.025
   Rice JE, 2002, MOVEMENT DISORD, V17, P524, DOI 10.1002/mds.10072
   Romenets Silvia Rios, 2012, MOV DISORD, V27, P996, DOI 10.1002/mds.25086
   SANDYK R, 1987, ITAL J NEUROL SCI, V8, P227, DOI 10.1007/BF02337479
   Sasai T, 2012, TOHOKU J EXP MED, V226, P177, DOI 10.1620/tjem.226.177
   Sateia MJ, 2014, CHEST, V146, P1387, DOI 10.1378/chest.14-0970
   Schaeffer E, 2021, J NEUROL, V268, P2506, DOI 10.1007/s00415-021-10419-7
   Schmidt MH, 2006, SLEEP MED, V7, P418, DOI 10.1016/j.sleep.2006.03.018
   Schütz L, 2022, J PARKINSON DIS, V12, P2029, DOI 10.3233/JPD-212749
   Seppi K, 2019, MOVEMENT DISORD, V34, P180, DOI 10.1002/mds.27602
   Serebrovskaya T, 1998, RESPIRATION, V65, P28, DOI 10.1159/000029224
   Shen Y, 2020, SLEEP MED, V67, P237, DOI 10.1016/j.sleep.2019.11.1251
   Sherin JE, 1996, SCIENCE, V271, P216, DOI 10.1126/science.271.5246.216
   Silber MH, 2021, MAYO CLIN PROC, V96, P1921, DOI 10.1016/j.mayocp.2020.12.026
   Sixel-Döring F, 2012, SLEEP MED, V13, P1178, DOI 10.1016/j.sleep.2012.06.009
   Sixel-Döring F, 2011, NEUROLOGY, V77, P1048, DOI 10.1212/WNL.0b013e31822e560e
   Solt LA, 2012, NATURE, V485, P62, DOI 10.1038/nature11030
   Stefani A, 2021, SLEEP MED CLIN, V16, P323, DOI 10.1016/j.jsmc.2021.03.001
   Stocchi F, 1998, J NEUROL, V245, PS15, DOI 10.1007/PL00007731
   SWEET RD, 1975, ANN INTERN MED, V83, P456, DOI 10.7326/0003-4819-83-4-456
   Tan SM, 2016, PSYCHIAT RES, V243, P365, DOI 10.1016/j.psychres.2016.06.055
   Tanner C, 2007, CLIN NEUROPHARMACOL, V30, P72, DOI 10.1097/01.WNF.0000240943.59617.4C
   Thannickal TC, 2007, BRAIN, V130, P1586, DOI 10.1093/brain/awm097
   Tholfsen LK, 2017, NEUROLOGY, V88, P352, DOI 10.1212/WNL.0000000000003540
   Tholfsen LK, 2015, NEUROLOGY, V85, P162, DOI 10.1212/WNL.0000000000001737
   Tintner R, 2005, ARCH NEUROL-CHICAGO, V62, P1290, DOI 10.1001/archneur.62.8.1290
   TRAMPUS M, 1993, EUR J PHARMACOL, V235, P83, DOI 10.1016/0014-2999(93)90823-Z
   TRAMPUS M, 1991, EUR J PHARMACOL, V194, P189, DOI 10.1016/0014-2999(91)90104-X
   Tran TN, 2018, J NEURAL TRANSM, V125, P1109, DOI 10.1007/s00702-018-1900-6
   Trenkwalder C, 2008, LANCET NEUROL, V7, P595, DOI 10.1016/S1474-4422(08)70112-1
   Trenkwalder C, 2018, LANCET NEUROL, V17, P994, DOI 10.1016/S1474-4422(18)30311-9
   Trenkwalder C, 2011, MOVEMENT DISORD, V26, P644, DOI 10.1002/mds.23476
   Trenkwalder C, 2011, MOVEMENT DISORD, V26, P90, DOI 10.1002/mds.23441
   Tundo A, 2019, ACTA PSYCHIAT SCAND, V140, P116, DOI 10.1111/acps.13055
   Valko PO, 2010, EUR J NEUROL, V17, P1428, DOI 10.1111/j.1468-1331.2010.03063.x
   Valko PO, 2014, PLOS ONE, V9, P0, DOI 10.1371/journal.pone.0100828
   Van Reeth O, 2001, AM J PHYSIOL-REG I, V280, PR1582, DOI 10.1152/ajpregu.2001.280.5.R1582
   Videnovic A, 2021, MOVEMENT DISORD, V36, P2408, DOI 10.1002/mds.28702
   Videnovic A, 2017, MOVEMENT DISORD, V32, P659, DOI 10.1002/mds.26918
   VINCKEN WG, 1989, CHEST, V96, P210, DOI 10.1378/chest.96.1.210
   Wailke S, 2011, EUR J NEUROL, V18, P590, DOI 10.1111/j.1468-1331.2010.03213.x
   Wang Y, 2016, J CLIN SLEEP MED, V12, P1403, DOI 10.5664/jcsm.6200
   Watts RL, 2010, MOVEMENT DISORD, V25, P858, DOI 10.1002/mds.22890
   Whitfield AC, 2014, ACS CHEM NEUROSCI, V5, P1192, DOI 10.1021/cn5001759
   Wienecke M, 2012, J SLEEP RES, V21, P710, DOI 10.1111/j.1365-2869.2012.01027.x
   Wilson H, 2018, NEUROIMAGE-CLIN, V18, P630, DOI 10.1016/j.nicl.2018.03.001
   Wong JC, 2014, SLEEP, V37, P369, DOI 10.5665/sleep.3416
   Xu ZY, 2021, J NEUROL, V268, P312, DOI 10.1007/s00415-020-10140-x
   Yong MH, 2011, PLOS ONE, V6, P0, DOI 10.1371/journal.pone.0022511
   Zhang J, 2014, J NEUROSCI, V34, P4418, DOI 10.1523/JNEUROSCI.5025-12.2014
   Zhang Y, 2020, SLEEP MED REV, V51, P0, DOI 10.1016/j.smrv.2020.101281
   Zhang Y, 2020, NPJ PARKINSONS DIS, V6, P0, DOI 10.1038/s41531-020-00126-x
   Zhong M, 2021, BEHAV NEUROL, V2021, P0, DOI 10.1155/2021/3469706
   Zhou X, 2021, FRONT NEUROSCI-SWITZ, V15, P0, DOI 10.3389/fnins.2021.751643
   Zhu K, 2016, PARKINSONISM RELAT D, V33, P51, DOI 10.1016/j.parkreldis.2016.09.010
   Zhu KD, 2016, PARKINSONISM RELAT D, V24, P34, DOI 10.1016/j.parkreldis.2016.01.020
   Zhu Y, 2007, J NEUROSCI, V27, P10060, DOI 10.1523/JNEUROSCI.0857-07.2007
   Zhu Y, 2016, SLEEP, V39, P1601, DOI 10.5665/sleep.6030
   Zolfaghari S, 2022, J PARKINSON DIS, V12, P257, DOI 10.3233/JPD-212796
NR 186
TC 1
Z9 1
U1 5
U2 7
PU AMER ACAD SLEEP MEDICINE
PI DARIEN
PA 2510 N FRONTAGE RD, DARIEN, IL 60561 USA
SN 1550-9389
EI 1550-9397
J9 J CLIN SLEEP MED
JI J. Clin. Sleep Med.
PD JUN 1
PY 2023
VL 19
IS 6
BP 1133
EP 1144
DI 10.5664/jcsm.10450
PG 12
WC Clinical Neurology
SC Neurosciences & Neurology
GA P0CQ4
UT WOS:001047408700015
PM 36716191
DA 2024-02-07
ER

PT J
AU Hsu, WT
   Hsu, CM
   Hung, SC
   Hung, SY
AF Hsu, Wei-Ti
   Hsu, Chieh-Min
   Hung, Shao-Chi
   Hung, Shih-Ya
TI Acupuncture Improves Sleep Disorders and Depression among Patients with Parkinson's Disease: A Meta-Analysis
SO HEALTHCARE
LA English
DT Review
DE acupuncture; depression; non-motor symptoms; Parkinson's disease; sleep disorders
ID bee venom acupuncture; prevalence; medicine; quality
AB Parkinson's disease (PD) is associated with a range of non-motor symptoms that lack effective treatments. Acupuncture is a popular alternative therapy for PD patients that has been shown to improve motor symptoms. However, the efficacy of acupuncture in treating non-motor symptoms has remained controversial. The goal of our study was to systematically assess the existing evidence for acupuncture's efficacy in treating PD non-motor symptoms of sleep disorders, depression, anxiety, and fatigue. We conducted a meta-analysis of clinical trials by searching Pubmed, Embase, CINAHL, and Web of Science as electronic databases to evaluate acupuncture treatment for PD non-motor symptoms. Thirteen clinical trials met our inclusion criteria, and their methodological quality was assessed using the modified Jadad scale, indicating a moderate overall quality. Our results showed that acupuncture improved PD-related sleep disorders and depression but had no effect on anxiety and fatigue. Our meta-analysis suggests that acupuncture can be used as a complementary treatment for sleep disturbances and depression in PD patients and may exhibit a dual therapeutic effect on motor and non-motor symptoms. However, further well-designed clinical trials with larger sample sizes are needed to confirm these findings. Overall, our study highlights the potential of acupuncture as a viable complementary therapy for the treatment of PD non-motor symptoms of sleep disorders and depression, which can improve the quality of life of PD patients.
C1 [Hsu, Wei-Ti] China Med Univ, Grad Inst Biomed Sci, Taichung 40402, Taiwan.
   [Hsu, Wei-Ti; Hsu, Chieh-Min; Hung, Shao-Chi] China Med Univ Hosp, Dept Anesthesiol, Taichung 40447, Taiwan.
   [Hung, Shih-Ya] China Med Univ, Grad Inst Acupuncture Sci, Taichung 40402, Taiwan.
   [Hung, Shih-Ya] China Med Univ Hosp, Dept Med Res, Div Surg, Taichung 40447, Taiwan.
C3 China Medical University Taiwan; China Medical University Taiwan; China Medical University Hospital - Taiwan; China Medical University Taiwan; China Medical University Taiwan; China Medical University Hospital - Taiwan
RP Hung, SY (corresponding author), China Med Univ, Grad Inst Acupuncture Sci, Taichung 40402, Taiwan.; Hung, SY (corresponding author), China Med Univ Hosp, Dept Med Res, Div Surg, Taichung 40447, Taiwan.
EM u108305203@cmu.edu.tw; d17060@mail.cmuh.org.tw; d31232@mail.cmuh.org.tw; shihyahung@mail.cmu.edu.tw
FU Ministry of Science and Technology of Taiwan [MOST 111-2320-B-039-044-MY3]; China Medical University Hospital [DMR-110-145]
CR Broen MPG, 2016, MOVEMENT DISORD, V31, P1125, DOI 10.1002/mds.26643
   Chae Y, 2009, MOVEMENT DISORD, V24, P1794, DOI 10.1002/mds.22673
   Chen FP, 2015, AM J CHINESE MED, V43, P407, DOI 10.1142/S0192415X15500263
   Cho SY, 2018, J ALTERN COMPLEM MED, V24, P25, DOI 10.1089/acm.2016.0250
   Cho SY, 2012, PARKINSONISM RELAT D, V18, P948, DOI 10.1016/j.parkreldis.2012.04.030
   Aroxa FHD, 2017, J ACUPUNCT MERIDIAN, V10, P33, DOI 10.1016/j.jams.2016.12.007
   Dong J, 2016, CURR NEUROPHARMACOL, V14, P339, DOI 10.2174/1570159X14666151120123025
   Fan JQ, 2022, JAMA NETW OPEN, V5, P0, DOI 10.1001/jamanetworkopen.2022.32133
   Goodarzi Z, 2016, NEUROLOGY, V87, P426, DOI 10.1212/WNL.0000000000002898
   Guo XY, 2019, FRONT INTEGR NEUROSC, V13, P0, DOI 10.3389/fnint.2019.00047
   Higgins JPT., 2020, JOURNAL OF MULTIDISCIPLINARY EVALUATION, V0, P0, DOI DOI 10.56645/jmde.v6i14.284
   Hsu WT, 2020, AM J CHINESE MED, V48, P1651, DOI 10.1142/S0192415X20500822
   Jadad AR, 1996, CONTROL CLIN TRIALS, V17, P1, DOI 10.1016/0197-2456(95)00134-4
   Jankovic J, 2020, J NEUROL NEUROSUR PS, V91, P795, DOI 10.1136/jnnp-2019-322338
   Kalia LV, 2015, LANCET, V386, P896, DOI 10.1016/S0140-6736(14)61393-3
   Kluger BM, 2016, MOVEMENT DISORD, V31, P1027, DOI 10.1002/mds.26597
   Kong KH, 2018, BRAIN BEHAV, V8, P0, DOI 10.1002/brb3.897
   Lei H, 2016, PLOS ONE, V11, P0, DOI 10.1371/journal.pone.0155613
   Li KS, 2023, ECLINICALMEDICINE, V56, P0, DOI 10.1016/j.eclinm.2022.101814
   Li LH, 2022, BIOMED RES INT, V2022, P0, DOI 10.1155/2022/7403627
   Li QL, 2022, FRONT AGING NEUROSCI, V14, P0, DOI 10.3389/fnagi.2022.995850
   Lin JG, 2017, INT J MOL SCI, V18, P0, DOI 10.3390/ijms18091846
   Maniaci A, 2022, EUR ARCH OTO-RHINO-L, V279, P4189, DOI 10.1007/s00405-022-07369-9
   Maniaci A, 2022, SLEEP BREATH, V26, P1539, DOI 10.1007/s11325-021-02520-y
   Marsh L, 2013, CURR NEUROL NEUROSCI, V13, P0, DOI 10.1007/s11910-013-0409-5
   Moher D, 2015, SYST REV-LONDON, V4, P0, DOI 10.1186/2046-4053-4-1
   Nazarova L, 2022, BRAIN RES, V1790, P0, DOI 10.1016/j.brainres.2022.147956
   Niimi Yoshiki, 2019, FUJITA MED J, V5, P45, DOI 10.20407/fmj.2018-014
   Oremus M, 2001, DEMENT GERIATR COGN, V12, P232, DOI 10.1159/000051263
   Prasad EM, 2021, PHARMACEUTICALS-BASE, V14, P0, DOI 10.3390/ph14080717
   Reijnders JSAM, 2008, MOVEMENT DISORD, V23, P183, DOI 10.1002/mds.21803
   Rodriguez-Blazquez C, 2021, MOV DISORD CLIN PRAC, V8, P231, DOI 10.1002/mdc3.13122
   Schapira AHV, 2017, NAT REV NEUROSCI, V18, P435, DOI 10.1038/nrn.2017.62
   Schütz L, 2022, J PARKINSON DIS, V12, P2029, DOI 10.3233/JPD-212749
   Siciliano M, 2018, MOVEMENT DISORD, V33, P1712, DOI 10.1002/mds.27461
   Toosizadeh N, 2015, GERONTOLOGY, V61, P3, DOI 10.1159/000363442
   Wang F, 2015, EVID-BASED COMPL ALT, V2015, P0, DOI 10.1155/2015/692795
   Xia Yi, 2012, ZHONGGUO ZHEN JIU, V32, P1071
   Xu YW, 2020, EUR J INTEGR MED, V34, P0, DOI 10.1016/j.eujim.2019.101049
   Yu SW, 2019, FRONT NEUROL, V10, P0, DOI 10.3389/fneur.2019.01114
NR 40
TC 0
Z9 0
U1 13
U2 13
PU MDPI
PI BASEL
PA ST ALBAN-ANLAGE 66, CH-4052 BASEL, SWITZERLAND
SN 
EI 2227-9032
J9 HEALTHCARE-BASEL
JI Healthcare
PD JUL 15
PY 2023
VL 11
IS 14
BP 
EP 
DI 10.3390/healthcare11142042
PG 15
WC Health Care Sciences & Services; Health Policy & Services
SC Health Care Sciences & Services
GA N3QZ7
UT WOS:001036211600001
PM 37510483
DA 2024-02-07
ER

PT J
AU Davin, A
   Chabardès, S
   Devergnas, A
   Benstaali, C
   Gutekunst, CAN
   David, O
   Torres-Martinez, N
   Piallat, B
AF Davin, Aurelie
   Chabardes, Stephan
   Devergnas, Annaelle
   Benstaali, Caroline
   Gutekunst, Claire-Anne N.
   David, Olivier
   Torres-Martinez, Napoleon
   Piallat, Brigitte
TI Excessive daytime sleepiness in a model of Parkinson's disease improved by low-frequency stimulation of the pedunculopontine nucleus
SO NPJ PARKINSONS DISEASE
LA English
DT Article
ID brain-stem core; tegmental nucleus; latency test; pontomesencephalic tegmentum; glutamatergic neurons; waking cycle; wakefulness; projections; disorders; profiles
AB Patients with Parkinson's disease often complain of excessive daytime sleepiness which negatively impacts their quality of life. The pedunculopontine nucleus, proposed as a target for deep brain stimulation to improve freezing of gait in Parkinson's disease, is also known to play a key role in the arousal system. Thus, the putative control of excessive daytime sleepiness by pedunculopontine nucleus area stimulation merits exploration for treating Parkinson's disease patients. To this end, two adult nonhuman primates (macaca fascicularis) received a deep brain stimulation electrode implanted into the pedunculopontine nucleus area along with a polysomnographic equipment. Stimulation at low frequencies and high frequencies was studied, in healthy and then MPTP-treated nonhuman primates. Here, we observed that MPTP-treated nonhuman primates suffered from excessive daytime sleepiness and that low-frequency stimulation of the pedunculopontine nucleus area was effective in reducing daytime sleepiness. Indeed, low-frequency stimulation of the pedunculopontine nucleus area induced a significant increase in sleep onset latency, longer continuous periods of wakefulness and thus, a partially restored daytime wake architecture. These findings may contribute to the development of new therapeutic strategies in patients suffering from excessive daytime sleepiness.
C1 [Davin, Aurelie; Chabardes, Stephan; Torres-Martinez, Napoleon] Univ Grenoble Alpes, CEA, LETI, Clinatec, F-38000 Grenoble, France.
   [Davin, Aurelie; Chabardes, Stephan; Benstaali, Caroline; David, Olivier; Piallat, Brigitte] Univ Grenoble Alpes, Grenoble Inst Neurosci, Inserm, U1216, F-38000 Grenoble, France.
   [Chabardes, Stephan] Univ Grenoble Alpes, Dept Neurosurg, Inserm, F-38000 Grenoble, France.
   [Devergnas, Annaelle] Yerkes Natl Primate Res Ctr, Atlanta, GA 30307 USA.
   [Devergnas, Annaelle; Gutekunst, Claire-Anne N.] Emory Univ, Sch Med, Atlanta, GA 30307 USA.
   [David, Olivier] Univ Aix Marseille, Inst Neurosci Syst, Inserm, INS, F-13000 Marseille, France.
C3 Communaute Universite Grenoble Alpes; Universite Grenoble Alpes (UGA); CEA; Communaute Universite Grenoble Alpes; Universite Grenoble Alpes (UGA); Institut National de la Sante et de la Recherche Medicale (Inserm); Institut National de la Sante et de la Recherche Medicale (Inserm); Communaute Universite Grenoble Alpes; Universite Grenoble Alpes (UGA); Emory University; Aix-Marseille Universite; Assistance Publique-Hopitaux de Marseille; Institut National de la Sante et de la Recherche Medicale (Inserm)
RP Piallat, B (corresponding author), Univ Grenoble Alpes, Grenoble Inst Neurosci, Inserm, U1216, F-38000 Grenoble, France.
EM brigitte.piallat@univ-grenoble-alpes.fr
FU CEA Clinatec Grenoble; Fondation de l'Avenir Paris [AP-RMA-2015-002]; Fondation de France Paris, France [00086316];  [ANR-11-INBS-0006]
CR Anaclet C, 2015, NAT COMMUN, V6, P0, DOI 10.1038/ncomms9744
   Arnulf I, 2002, NEUROLOGY, V58, P1019, DOI 10.1212/WNL.58.7.1019
   Arnulf I, 2012, MOVEMENT DISORD, V27, P677, DOI 10.1002/mds.24957
   Arnulf I, 2010, ANN NEUROL, V67, P546, DOI 10.1002/ana.21912
   Barraud Q, 2009, EXP NEUROL, V219, P574, DOI 10.1016/j.expneurol.2009.07.019
   Baumann CR, 2014, SLEEP, V37, P1035, DOI 10.5665/sleep.3756
   Belaid H, 2014, J NEUROSCI, V34, P9124, DOI 10.1523/JNEUROSCI.0181-14.2014
   Boucetta S, 2014, J NEUROSCI, V34, P4708, DOI 10.1523/JNEUROSCI.2617-13.2014
   Boucetta S, 2009, J NEUROSCI, V29, P4664, DOI 10.1523/JNEUROSCI.5502-08.2009
   Braga-Neto P, 2004, J NEUROL SCI, V217, P41, DOI 10.1016/j.jns.2003.08.010
   CARSKADON MA, 1986, SLEEP, V9, P519, DOI 10.1093/sleep/9.4.519
   CARSKADON MA, 1982, SLEEP, V5, PS67, DOI 10.1093/sleep/5.S2.S67
   Charara A, 1996, J COMP NEUROL, V364, P254
   Crosta F, 2017, FUNCT NEUROL, V32, P137
   Davin A, 2022, SCI REP-UK, V12, P0, DOI 10.1038/s41598-022-22381-z
   Deurveilher S, 2001, EUR J NEUROSCI, V13, P1963, DOI 10.1046/j.0953-816x.2001.01562.x
   Edlow BL, 2012, J NEUROPATH EXP NEUR, V71, P531, DOI 10.1097/NEN.0b013e3182588293
   ELMANSARI M, 1989, EXP BRAIN RES, V76, P519, DOI 10.1007/BF00248908
   Fifel K, 2016, SLEEP MED REV, V25, P95, DOI 10.1016/j.smrv.2015.02.005
   Fifel K, 2014, PLOS ONE, V9, P0, DOI 10.1371/journal.pone.0086240
   Fuller PM, 2006, J BIOL RHYTHM, V21, P482, DOI 10.1177/0748730406294627
   Gandhi KD, 2021, MAYO CLIN PROC, V96, P1288, DOI 10.1016/j.mayocp.2020.08.033
   GARCIARILL E, 1991, PROG NEUROBIOL, V36, P363, DOI 10.1016/0301-0082(91)90016-T
   GARCIARILL F, 1988, NEUROSCIENCE, V27, P639, DOI 10.1016/0306-4522(88)90295-3
   Gjerstad MD, 2007, J NEUROL NEUROSUR PS, V78, P476, DOI 10.1136/jnnp.2006.100370
   Goetz L, 2016, J NEURAL TRANSM, V123, P667, DOI 10.1007/s00702-016-1577-7
   Gut NK, 2016, MOVEMENT DISORD, V31, P615, DOI 10.1002/mds.26556
   Hamani C, 2016, STEREOT FUNCT NEUROS, V94, P307, DOI 10.1159/000449011
   HIRSCH EC, 1987, P NATL ACAD SCI USA, V84, P5976, DOI 10.1073/pnas.84.16.5976
   Imbert C, 2000, J NEUROSCI METH, V96, P71, DOI 10.1016/S0165-0270(99)00184-3
   JELLINGER K, 1988, J NEUROL NEUROSUR PS, V51, P540, DOI 10.1136/jnnp.51.4.540
   Jia HG, 2003, BRAIN RES, V992, P205, DOI 10.1016/j.brainres.2003.08.062
   Kroeger D, 2017, J NEUROSCI, V37, P1352, DOI 10.1523/JNEUROSCI.1405-16.2016
   Kumar S, 2003, SLEEP MED, V4, P339, DOI 10.1016/S1389-9457(03)00105-9
   Liguori C, 2019, J NEUROL, V266, P636, DOI 10.1007/s00415-018-09179-8
   Littner MR, 2005, SLEEP, V28, P113, DOI 10.1093/sleep/28.1.113
   Martin RF, 1996, NEUROIMAGE, V4, P119, DOI 10.1006/nimg.1996.0036
   Mayer G, 2011, SLEEP MED REV, V15, P369, DOI 10.1016/j.smrv.2011.01.005
   Mena-Segovia J, 2017, NEURON, V94, P7, DOI 10.1016/j.neuron.2017.02.027
   Moro E, 2010, BRAIN, V133, P215, DOI 10.1093/brain/awp261
   MORUZZI G, 1949, ELECTROEN CLIN NEURO, V1, P455, DOI 10.1016/0013-4694(49)90219-9
   Ohayon MM, 2008, SLEEP MED REV, V12, P129, DOI 10.1016/j.smrv.2008.01.001
   Ondo WG, 2001, NEUROLOGY, V57, P1392, DOI 10.1212/WNL.57.8.1392
   Piallat B, 2009, NEUROSCIENCE, V158, P1201, DOI 10.1016/j.neuroscience.2008.10.046
   Roth T, 2003, SLEEP MED, V4, P275, DOI 10.1016/S1389-9457(03)00058-3
   RYAN MC, 1995, J COMP NEUROL, V356, P168, DOI 10.1002/cne.903560204
   Saper CB, 2005, NATURE, V437, P1257, DOI 10.1038/nature04284
   Saper CB, 2001, TRENDS NEUROSCI, V24, P726, DOI 10.1016/S0166-2236(00)02002-6
   Sharma PK, 2020, NEUROTHERAPEUTICS, V17, P1120, DOI 10.1007/s13311-019-00830-4
   SMITH Y, 1988, EXP BRAIN RES, V70, P166
   Steriade M, 1996, SCIENCE, V272, P225, DOI 10.1126/science.272.5259.225
   STERIADE M, 1988, NEUROSCIENCE, V25, P47, DOI 10.1016/0306-4522(88)90006-1
   Steriade M., 2013, NEUROSCIENCE, V42, P613
   Vuong JS, 2021, EPILEPSY RES, V178, P0, DOI 10.1016/j.eplepsyres.2021.106805
   Xi MC, 2010, SLEEP, V33, P1236, DOI 10.1093/sleep/33.9.1236
   Yong MH, 2011, PLOS ONE, V6, P0, DOI 10.1371/journal.pone.0022511
   Yoo SW, 2019, NEUROL SCI, V40, P1151, DOI 10.1007/s10072-019-03785-8
   Yousaf T, 2018, J NEUROL SCI, V387, P220, DOI 10.1016/j.jns.2018.02.032
NR 58
TC 1
Z9 1
U1 1
U2 3
PU NATURE PORTFOLIO
PI BERLIN
PA HEIDELBERGER PLATZ 3, BERLIN, 14197, GERMANY
SN 
EI 2373-8057
J9 NPJ PARKINSONS DIS
JI npj Parkinsons Dis.
PD JAN 25
PY 2023
VL 9
IS 1
BP 
EP 
DI 10.1038/s41531-023-00455-7
PG 12
WC Neurosciences
SC Neurosciences & Neurology
GA 8G9IO
UT WOS:000920654600001
PM 36697421
DA 2024-02-07
ER

PT J
AU Dunk, D
   Mulryan, P
   Affonso, S
   O'Keeffe, GW
   O'Keeffe, M
   Sullivan, AM
AF Dunk, Danielle
   Mulryan, Philip
   Affonso, Sean
   O'Keeffe, Gerard W.
   O'Keeffe, Majella
   Sullivan, Aideen M.
TI Diet quality, sleep and quality of life in Parkinson's disease: a cross-sectional study
SO IRISH JOURNAL OF MEDICAL SCIENCE
LA English
DT Article
DE Dietary intake; Diet quality; Sleep; Parkinson's disease; Quality of life
ID duration; scale; index; association; disability; habits; weight; sample
AB Background Parkinson's disease (PD) is a neurodegenerative disorder characterised by motor and non-motor symptoms that impact quality of daily life, including diet and sleep. However, relatively little is known about dietary intake and quality in people with PD (PwP). Lifestyle factors, and how they relate to diet, are also insufficiently understood. The aims of this study were to investigate dietary intake and quality, sleep and quality of life in PwP, and to explore the relationships between these factors. Methods Forty-five community-dwelling participants with PD (n = 45) were recruited to this cross-sectional study through the Cork Parkinson's Association, Ireland. Dietary intake was assessed using the EPIC food frequency questionnaire, and diet quality was assessed using the Healthy Diet Indicator. Dietary intakes were compared to Irish RDAs for adults > 65 years. Sleep duration and quality were subjectively measured using the PD Sleep Scale and Pittsburgh sleep quality index and objectively measured by actigraphy in a subset of participants (n = 27). QOL was measured using the validated PDQ-39 questionnaire. Results Energy intake in PwP was significantly higher than that of the general population (2013 vs 1755 kcal/d, p = 0.01), despite their lower mean BMI (25.9 vs 27.7 kg/m(2), p = 0.02). Intakes of carbohydrate, protein and fruits and vegetables were significantly higher in PwP compared to recommended and population intakes (all p < 0.01), but fibre intake was significantly lower than recommended (17.3 vs 25 g/d, p <= 0.05). Seventy-eight percent of participants had poor dietary quality, and poor sleep quality was associated with poor QOL. Conclusions Carbohydrates, protein, fruit and vegetable intakes were greater in PwP than population norms, but overall diet quality was low. Interventions to improve dietary and lifestyle factors may improve health and QOL in PwP.
C1 [Dunk, Danielle; O'Keeffe, Majella] Kings Coll London, Sch Life Course & Populat Sci, Dept Nutr Sci, London, England.
   [Mulryan, Philip; Affonso, Sean; O'Keeffe, Gerard W.; Sullivan, Aideen M.] Univ Coll Cork, Dept Anat & Neurosci, Cork, Ireland.
   [O'Keeffe, Gerard W.; Sullivan, Aideen M.] Univ Coll Cork, APC Microbiome Inst, Cork, Ireland.
   [O'Keeffe, Majella] Univ Coll Cork, Sch Food & Nutr Sci, Cork, Ireland.
C3 University of London; King's College London; University College Cork; University College Cork; University College Cork
RP Sullivan, AM (corresponding author), Univ Coll Cork, Dept Anat & Neurosci, Cork, Ireland.; Sullivan, AM (corresponding author), Univ Coll Cork, APC Microbiome Inst, Cork, Ireland.
EM a.sullivan@ucc.ie
FU Cork Parkinson's Association
CR Ådén E, 2011, NUTR NEUROSCI, V14, P25, DOI 10.1179/174313211X12966635733312
   Agarwal P, 2018, J NUTR HEALTH AGING, V22, P1211, DOI 10.1007/s12603-018-1094-5
   Aiello M, 2015, APPETITE, V84, P204, DOI 10.1016/j.appet.2014.10.011
   Arnaldi D, 2016, NEUROL SCI, V37, P283, DOI 10.1007/s10072-015-2409-5
   Aryal S, 2020, MOLECULES, V25, P0, DOI 10.3390/molecules25194382
   Barichella M, 2017, CLIN NUTR, V36, P1054, DOI 10.1016/j.clnu.2016.06.020
   Barichella M, 2009, MOVEMENT DISORD, V24, P1881, DOI 10.1002/mds.22705
   Berentzen NE, 2013, PLOS ONE, V8, P0, DOI 10.1371/journal.pone.0070535
   Chaput JP, 2014, PHYSIOL BEHAV, V134, P86, DOI 10.1016/j.physbeh.2013.09.006
   Chaudhuri KR, 2002, J NEUROL NEUROSUR PS, V73, P629, DOI 10.1136/jnnp.73.6.629
   Chen LD, 2018, BRAIN BEHAV, V8, P0, DOI 10.1002/brb3.970
   Dashti HS, 2015, ADV NUTR, V6, P648, DOI 10.3945/an.115.008623
   de Lau LML, 2006, LANCET NEUROL, V5, P525, DOI 10.1016/S1474-4422(06)70471-9
   Duncan GW, 2014, MOVEMENT DISORD, V29, P195, DOI 10.1002/mds.25664
   European Food Safety Authority (EFSA), 2017, DIETARY REFERENCE VALUES FOR NUTRIENTS SUMMARY REPORT, V14, P0, DOI 10.2903/SP.EFSA.2017.E15121
   Fenton S, 2021, J HUM NUTR DIET, V34, P273, DOI 10.1111/jhn.12813
   Food Safety Authority of Ireland, 1999, REC DIET ALL IR, V0, P0
   Godos J, 2021, SLEEP MED REV, V57, P0, DOI 10.1016/j.smrv.2021.101430
   Govindaraju T, 2018, NUTRIENTS, V10, P0, DOI 10.3390/nu10080971
   Grandner MA, 2010, SLEEP MED, V11, P180, DOI 10.1016/j.sleep.2009.07.014
   Hadgkiss EJ, 2015, NUTR NEUROSCI, V18, P125, DOI 10.1179/1476830514Y.0000000117
   Hirshkowitz M, 2015, SLEEP HEALTH, V1, P40, DOI 10.1016/j.sleh.2014.12.010
   HUGHES AJ, 1992, J NEUROL NEUROSUR PS, V55, P181, DOI 10.1136/jnnp.55.3.181
   Huijbregts P, 1997, BRIT MED J, V315, P13, DOI 10.1136/bmj.315.7099.13
   Jenkinson C, 1997, AGE AGEING, V26, P353, DOI 10.1093/ageing/26.5.353
   Kalia LV, 2015, LANCET, V386, P896, DOI 10.1016/S0140-6736(14)61393-3
   Katagiri R, 2014, J OCCUP HEALTH, V56, P359, DOI 10.1539/joh.14-0051-OA
   Koh S, 2020, EPILEPSY RES, V167, P0, DOI 10.1016/j.eplepsyres.2020.106454
   Ma K, 2018, FRONT AGING NEUROSCI, V10, P0, DOI 10.3389/fnagi.2018.00001
   Mamalaki E, 2018, GERIATR GERONTOL INT, V18, P1543, DOI 10.1111/ggi.13521
   Marczewska A, 2006, MOVEMENT DISORD, V21, P1229, DOI 10.1002/mds.20888
   McKeown NM, 2001, AM J CLIN NUTR, V74, P188
   Miwa H, 2008, NEUROCASE, V14, P480, DOI 10.1080/13554790802495324
   Morris MC, 2015, ALZHEIMERS DEMENT, V11, P1015, DOI 10.1016/j.jalz.2015.04.011
   Morris MC, 2015, ALZHEIMERS DEMENT, V11, P1007, DOI 10.1016/j.jalz.2014.11.009
   Mossavar-Rahmani Y, 2017, J SLEEP RES, V26, P739, DOI 10.1111/jsr.12513
   Mulligan AA, 2014, BMJ OPEN, V4, P0, DOI 10.1136/bmjopen-2013-004503
   Muntean ML, 2016, SLEEP MED, V23, P87, DOI 10.1016/j.sleep.2016.06.026
   Ongun N, 2018, PLOS ONE, V13, P0, DOI 10.1371/journal.pone.0205100
   Pfeiffer RF, 2016, PARKINSONISM RELAT D, V22, PS119, DOI 10.1016/j.parkreldis.2015.09.004
   Quante M, 2018, NAT SCI SLEEP, V10, P13, DOI 10.2147/NSS.S151085
   Rivadeneyra J, 2016, CLIN NUTR ESPEN, V12, PE7, DOI 10.1016/j.clnesp.2016.01.001
   Rusch C, 2021, BMJ OPEN, V11, P0, DOI 10.1136/bmjopen-2021-053336
   Scientific Advisory Committee on Nutrition (SACN), 2011, DIET REF VAL EN, V0, P0
   Sheard JM, 2014, BMC NEUROL, V14, P0, DOI 10.1186/s12883-014-0212-1
   Spira AP, 2012, J GERONTOL A-BIOL, V67, P433, DOI 10.1093/gerona/glr172
   St-Onge MP, 2016, J CLIN SLEEP MED, V12, P19, DOI 10.5664/jcsm.5384
   St-Onge MP, 2011, AM J CLIN NUTR, V94, P410, DOI 10.3945/ajcn.111.013904
   Stefan L, 2018, NUTRIENTS, V10, P0, DOI 10.3390/nu10111748
   Stefani A, 2020, NEUROPSYCHOPHARMACOL, V45, P121, DOI 10.1038/s41386-019-0448-y
   Stern JH, 2014, OBESITY, V22, PE55, DOI 10.1002/oby.20683
   Trenkwalder C, 2011, MOVEMENT DISORD, V26, P644, DOI 10.1002/mds.23476
   van der Marck MA, 2012, PARKINSONISM RELAT D, V18, P263, DOI 10.1016/j.parkreldis.2011.10.016
   Wang LX, 2017, FRONT AGING NEUROSCI, V9, P0, DOI 10.3389/fnagi.2017.00206
   WHO, 2003, WHO TECH REP SER, V916, P1
NR 56
TC 3
Z9 3
U1 7
U2 14
PU SPRINGER LONDON LTD
PI LONDON
PA 236 GRAYS INN RD, 6TH FLOOR, LONDON WC1X 8HL, ENGLAND
SN 0021-1265
EI 1863-4362
J9 IRISH J MED SCI
JI Irish J. Med. Sci.
PD JUN 15
PY 2023
VL 192
IS 3
BP 1371
EP 1380
DI 10.1007/s11845-022-03144-1
EA SEP 2022
PG 10
WC Medicine, General & Internal
SC General & Internal Medicine
GA J1QP6
UT WOS:000849150200002
PM 36056229
DA 2024-02-06
ER

PT J
AU Singh, R
   Rai, NK
   Chouhan, S
   Pakhare, A
AF Singh, Ruchi
   Rai, Nirendra K.
   Chouhan, Sunil
   Pakhare, Abhijit
TI Translation of Parkinson's Disease Sleep Scale-2 (PDSS-2) in Hindi (H-PDSS-2) and its Validation for Assessment of Sleep Disturbances among Indian Parkinson's Disease Patients
SO NEUROLOGY INDIA
LA English
DT Article
DE Hindi PDSS-2; Parkinson's disease; Parkinson's disease sleep scale-2; PDSS-2; sleep disorders; validation
ID nonmotor symptoms; version; questionnaire; progression; disability; disorders; agreement; subtypes; quality; impact
AB Background and Objective: Parkinson's disease sleep scale-2 (PDSS-2) is a reliable sleep assessment tool which has been validated in several languages. As sleep problems have a great impact on the quality of life of Parkinson's disease patients, we aimed to translate and validate PDSS-2 in Hindi for its wider use among Hindi-speaking Indian patients. Our study objective was to translate PDSS-2 in Hindi (H-PDSS-2) and to assess the psychometric properties of H-PDSS-2 questionnaire for its use in Hindi-speaking Indian PD patients. Secondly, we aimed to compare the results with those of the other language PDSS-2 validation studies. Material and Methods: This study was done in two phases, enrolling 16 patients and 16 controls in the first/ translation phase for assessment of internal consistency and discriminative power of PDSS-2. The test-retest reliability was determined in the second phase on 35 Parkinson's disease patients who were followed-up at an interval of 7-10 days. Results: No difficulties were faced by the patients and controls in the first phase, and internal consistency of the scale was good (Cronbach's alpha = 0.804). There was no significant difference in total H-PDSS-2 score at baseline 16.86 +/- 10.59 and on retest 16.40 +/- 9.54, suggesting good reliability. Intraclass correlation coefficients ranged from 0.710 to 0.901, and precision was 2.82 over the period of 7-10 days. Subdomains of H-PDSS-2 had moderate/high internal validity, and they showed significant correlation with Unified PD Rating Scale (UPDRS) and HY disease scale. Conclusion: H-PDSS-2 is equivalent to the original PDSS-2 for tested psychometric attributes. Its use among Indian Parkinson's disease patients will help in the comprehensive assessment of sleep problems among PD patients.
C1 [Singh, Ruchi; Chouhan, Sunil] AIIMS, Dept Physiol, Bhopal, Madhya Pradesh, India.
   [Rai, Nirendra K.] AIIMS, Dept Neurol, Bhopal, Madhya Pradesh, India.
   [Pakhare, Abhijit] AIIMS, Dept Commun & Family Med, Bhopal, Madhya Pradesh, India.
C3 All India Institute of Medical Sciences (AIIMS) Bhopal; All India Institute of Medical Sciences (AIIMS) Bhopal; All India Institute of Medical Sciences (AIIMS) Bhopal
RP Singh, R (corresponding author), All India Inst Med Sci, Dept Physiol, Bhopal, Madhya Pradesh, India.
EM ruchi.physiology@aiimsbhopal.edu.in
CR Arnaldi D, 2016, NEUROL SCI, V37, P283, DOI 10.1007/s10072-015-2409-5
   Bland JM, 1999, STAT METHODS MED RES, V8, P135, DOI 10.1177/096228029900800204
   BLAND JM, 1986, LANCET, V1, P307, DOI 10.1016/s0140-6736(86)90837-8
   Chahine LM, 2017, SLEEP MED REV, V35, P33, DOI 10.1016/j.smrv.2016.08.001
   Chaudhuri KR, 2002, J NEUROL NEUROSUR PS, V73, P629, DOI 10.1136/jnnp.73.6.629
   Fahn S., 1987, RECENT DEVELOPMENTS IN PARKINSONS DISEASE, VVolume 2, P153
   Ferreira JJ, 2006, EUR J NEUROL, V13, P209, DOI 10.1111/j.1468-1331.2006.01262.x
   Gjerstad MD, 2007, J NEUROL NEUROSUR PS, V78, P476, DOI 10.1136/jnnp.2006.100370
   Havlikova E, 2011, J NEUROL, V258, P2222, DOI 10.1007/s00415-011-6098-6
   Hobart J, 2001, BRAIN, V124, P962, DOI 10.1093/brain/124.5.962
   HOEHN MM, 1967, NEUROLOGY, V17, P427, DOI 10.1212/WNL.17.5.427
   Horváth K, 2014, J PARKINSON DIS, V4, P687, DOI 10.3233/JPD-140459
   HUGHES AJ, 1992, J NEUROL NEUROSUR PS, V55, P181, DOI 10.1136/jnnp.55.3.181
   Kovács N, 2016, SLEEP BIOL RHYTHMS, V14, P63, DOI 10.1007/s41105-015-0024-8
   LEES AJ, 1988, CLIN NEUROPHARMACOL, V11, P512, DOI 10.1097/00002826-198812000-00004
   Loo HV, 2008, J NEUROL SCI, V266, P145, DOI 10.1016/j.jns.2007.09.033
   Louter M, 2012, J NEUROL, V259, P2031, DOI 10.1007/s00415-012-6505-7
   Manni R, 2007, NEUROL SCI, V28, PS1, DOI 10.1007/s10072-007-0731-2
   Manson Spero M., 1997, P239, V0, P0
   Marcon GB, 2014, STRABISMUS, V22, P100, DOI 10.3109/09273972.2014.932396
   Martinez-Martin P, 2015, EUR J NEUROL, V22, P37, DOI 10.1111/ene.12165
   Martinez-Martin P, 2007, MOVEMENT DISORD, V22, P1623, DOI 10.1002/mds.21586
   Martinez-Martin P, 2019, MOV DISORD CLIN PRAC, V6, P294, DOI 10.1002/mdc3.12749
   Melka D, 2019, BMC NEUROL, V19, P0, DOI 10.1186/s12883-019-1431-2
   Shulman LM, 2002, PARKINSONISM RELAT D, V8, P193, DOI 10.1016/S1353-8020(01)00015-3
   Sixel-Döring F, 2011, NEUROLOGY, V77, P1048, DOI 10.1212/WNL.0b013e31822e560e
   Suzuki K, 2017, J NEUROL NEUROSUR PS, V88, P953, DOI 10.1136/jnnp-2017-316136
   Suzuki K, 2012, J NEUROL SCI, V318, P76, DOI 10.1016/j.jns.2012.03.022
   Tandberg E, 1998, MOVEMENT DISORD, V13, P895, DOI 10.1002/mds.870130606
   Terwee CB, 2007, J CLIN EPIDEMIOL, V60, P34, DOI 10.1016/j.jclinepi.2006.03.012
   Trenkwalder C, 2011, MOVEMENT DISORD, V26, P644, DOI 10.1002/mds.23476
   Trenkwalder C, 2011, MOVEMENT DISORD, V26, P90, DOI 10.1002/mds.23441
   Yang HJ, 2020, J CLIN NEUROL, V16, P66, DOI 10.3988/jcn.2020.16.1.66
   Young A, 2002, SLEEP, V25, P573
NR 34
TC 0
Z9 0
U1 0
U2 0
PU WOLTERS KLUWER MEDKNOW PUBLICATIONS
PI MUMBAI
PA WOLTERS KLUWER INDIA PVT LTD , A-202, 2ND FLR, QUBE, C T S  NO 1498A-2 VILLAGE MAROL, ANDHERI EAST, MUMBAI, Maharashtra, INDIA
SN 0028-3886
EI 1998-4022
J9 NEUROL INDIA
JI Neurol. India
PD SEP-OCT 15
PY 2023
VL 71
IS 5
BP 964
EP 972
DI 10.4103/0028-3886.388103
PG 9
WC Neurosciences
SC Neurosciences & Neurology
GA Y8BJ0
UT WOS:001107453900018
PM 37929435
DA 2024-02-07
ER

PT J
AU Perez-Lloret, S
   Chevalier, G
   Bordet, S
   Barbar, H
   Capani, F
   Udovin, L
   Otero-Losada, M
AF Perez-Lloret, Santiago
   Chevalier, Guenson
   Bordet, Sofia
   Barbar, Hanny
   Capani, Francisco
   Udovin, Lucas
   Otero-Losada, Matilde
TI The Genetic Basis of Probable REM Sleep Behavior Disorder in Parkinson's Disease
SO BRAIN SCIENCES
LA English
DT Article
DE single nucleotide polymorphism; Parkinson's disease; REM-sleep behavior disorders; pathophysiology; PD-related variants
ID quality-of-life; logistic-regression; neurodegenerative disease; nonmotor symptoms; association; features; variants; risk
AB Patients with Parkinson's Disease (PD) experience REM sleep behavior disorder (RBD) more frequently than healthy controls. RBD is associated with torpid disease evolution. To test the hypothesis that differential genetic signatures might contribute to the torpid disease evolution in PD patients with RBD we compared the rate of genetic mutations in PD patients with or without probable RBD. Patients with a clinical diagnosis of PD in the Parkinson's Progression Markers Initiative (PPMI) database entered the study. We excluded those with missing data, dementia, psychiatric conditions, or a diagnosis change over the first five years from the initial PD diagnosis. Probable RBD (pRBD) was confirmed by a REM Sleep Behavior Disorder Screening Questionnaire score > 5 points. Logistic regression and Machine Learning (ML) algorithms were used to relate Single Nucleotide Polymorphism (SNPs) in PD-related genes with pRBD. We included 330 PD patients fulfilling all inclusion and exclusion criteria. The final logistic multivariate model revealed that the following SNPs increased the risk of pRBD: GBA_N370S_rs76763715 (OR, 95% CI: 3.38, 1.45-7.93), SNCA_A53T_rs104893877 (8.21, 2.26-36.34), ANK2. CAMK2D_rs78738012 (2.12, 1.08-4.10), and ZNF184_rs9468199 (1.89, 1.08-3.33). Conversely, SNP COQ7. SYT17_rs11343 reduced pRBD risk (0.36, 0.15-0.78). The ML algorithms led to similar results. The predictive models were highly specific (95-99%) but lacked sensitivity (9-39%). We found a distinctive genetic signature for pRBD in PD. The high specificity and low sensitivity of the predictive models suggest that genetic mutations are necessary but not sufficient to develop pRBD in PD. Additional investigations are needed.
C1 [Perez-Lloret, Santiago] Pontificia Univ Catolica Argentina, Consejo Nacl Invest Cient & Tecn UCA CONICET, Observ Salud Publ, Vicerrectorado Invest Innovac Academ, C1107AAZ, Buenos Aires, Argentina.
   [Perez-Lloret, Santiago; Bordet, Sofia] Pontificia Univ Catolica Argentina UCA, Fac Psicol & Psicopedag, Ctr Invest Psicol & Psicopedag CIPP, C1107AFB, Buenos Aires, Argentina.
   [Perez-Lloret, Santiago] Univ Buenos Aires UBA, Fac Med, Dept Fisiol, C1053ABH, Buenos Aires, Argentina.
   [Chevalier, Guenson; Bordet, Sofia; Barbar, Hanny; Capani, Francisco; Udovin, Lucas; Otero-Losada, Matilde] Univ Abierta Interamer, Ctr Altos Estudios Ciencias Humanas & Salud, Consejo Nacl Invest Cient & Tecn, CACEIHS,UAI CONICET, C1270AAH, Buenos Aires, Argentina.
   [Capani, Francisco] Univ Autonoma Chile, Fac Ciencias Salud, Inst Ciencias Biomed, Santiago 8910060, Chile.
C3 Pontificia Universidad Catolica Argentina; Pontificia Universidad Catolica Argentina; University of Buenos Aires; Consejo Nacional de Investigaciones Cientificas y Tecnicas (CONICET); Universidad Autonoma de Chile
RP Perez-Lloret, S (corresponding author), Pontificia Univ Catolica Argentina, Consejo Nacl Invest Cient & Tecn UCA CONICET, Observ Salud Publ, Vicerrectorado Invest Innovac Academ, C1107AAZ, Buenos Aires, Argentina.; Perez-Lloret, S (corresponding author), Pontificia Univ Catolica Argentina UCA, Fac Psicol & Psicopedag, Ctr Invest Psicol & Psicopedag CIPP, C1107AFB, Buenos Aires, Argentina.; Perez-Lloret, S (corresponding author), Univ Buenos Aires UBA, Fac Med, Dept Fisiol, C1053ABH, Buenos Aires, Argentina.
EM santiagopl@conicet.gov.ar; guensonchevalier@yahoo.com; sofia.bordet@gmail.com; hannyjrb@gmail.com; franciscocapani@hotmail.com; lucas2304@hotmail.com; molly1063@gmail.com
FU PPMI-a public-private partnership-is funded by the Michael J. Fox Foundation for Parkinson's Research funding partners 4D Pharma, Abbvie, Acurex Therapeutics, Allergan, Amathus Therapeutics, ASAP, Avid Radiopharmaceuticals, Bial Biotech, Biogen, BioLegend,; Michael J. Fox Foundation for Parkinson's Research; Edmond J. Safra Foundation; GE Healthcare; Meso Scale Discovery, Neurocrine Biosciences; Piramal; Roche; Servier; Takeda; Voyager Therapeutics
CR Avidan A, 2013, J NEUROPSYCH CLIN N, V25, P319, DOI 10.1176/appi.neuropsych.12070175
   Bagley SC, 2001, J CLIN EPIDEMIOL, V54, P979, DOI 10.1016/S0895-4356(01)00372-9
   Barasa A, 2021, FRONT NEUROL, V12, P0, DOI 10.3389/fneur.2021.651157
   Barber TR, 2017, SLEEP, V40, P0, DOI 10.1093/sleep/zsx071
   Baumann-Vogel H, 2020, PLOS ONE, V15, P0, DOI 10.1371/journal.pone.0243454
   Bencheikh BOA, 2018, PARKINSONISM RELAT D, V52, P98, DOI 10.1016/j.parkreldis.2018.03.019
   Boeve BF, 2001, MOVEMENT DISORD, V16, P622, DOI 10.1002/mds.1120
   Boeve BF, 2013, LANCET NEUROL, V12, P469, DOI 10.1016/S1474-4422(13)70054-1
   Boeve BF, 2010, ANN NY ACAD SCI, V1184, P15, DOI 10.1111/j.1749-6632.2009.05115.x
   Chaudhuri KR, 2009, LANCET NEUROL, V8, P464, DOI 10.1016/S1474-4422(09)70068-7
   Dorsey ER, 2007, NEUROLOGY, V68, P384, DOI 10.1212/01.wnl.0000247740.47667.03
   Fernández-Santiago R, 2016, NEUROLOGY, V86, P1072, DOI 10.1212/WNL.0000000000002304
   Ferri R, 2014, SLEEP BREATH, V18, P319, DOI 10.1007/s11325-013-0887-3
   Fujioka A, 2023, BRAIN RES, V1798, P0, DOI 10.1016/j.brainres.2022.148129
   Gallagher DA, 2010, MOVEMENT DISORD, V25, P2493, DOI 10.1002/mds.23394
   Högl B, 2017, SOMNOLOGIE, V21, PS1, DOI 10.1007/s11818-016-0048-6
   Höglinger G, 2022, J NEURAL TRANSM, V129, P1219, DOI 10.1007/s00702-022-02511-7
   Hu MT, 2020, NEUROBIOL DIS, V143, P0, DOI 10.1016/j.nbd.2020.104996
   Iranzo A, 2009, SLEEP MED REV, V13, P385, DOI 10.1016/j.smrv.2008.11.003
   Kestenbaum M, 2017, ADV NEUROBIOL, V14, P31, DOI 10.1007/978-3-319-49969-7_2
   KLEINBAUM DG, 1982, COMMUN STAT A-THEOR, V11, P485, DOI 10.1080/03610928208828251
   Krohn L, 2022, NAT COMMUN, V13, P0, DOI 10.1038/s41467-022-34732-5
   Krohn L, 2020, NEUROLOGY, V95, PE1008, DOI 10.1212/WNL.0000000000010042
   Lang AE, 2018, MOVEMENT DISORD, V33, P660, DOI 10.1002/mds.27360
   Maple-Grodem J, 2021, NEUROLOGY, V96, PE1036, DOI 10.1212/WNL.0000000000011411
   Marek K, 2011, PROG NEUROBIOL, V95, P629, DOI 10.1016/j.pneurobio.2011.09.005
   McCarter SJ, 2012, CURR NEUROL NEUROSCI, V12, P182, DOI 10.1007/s11910-012-0253-z
   Mufti K, 2021, NEUROLOGY, V96, PE1402, DOI 10.1212/WNL.0000000000011464
   Nalls MA, 2019, LANCET NEUROL, V18, P1091, DOI 10.1016/S1474-4422(19)30320-5
   Neikrug AB, 2014, SLEEP MED, V15, P959, DOI 10.1016/j.sleep.2014.04.009
   Pandey A, 2020, CLOCKS SLEEP, V2, P442, DOI 10.3390/clockssleep2040033
   Polymeropoulos MH, 1996, SCIENCE, V274, P1197, DOI 10.1126/science.274.5290.1197
   Postuma RB, 2012, NEUROLOGY, V79, P428, DOI 10.1212/WNL.0b013e31825dd383
   Rolinski M, 2014, J NEUROL NEUROSUR PS, V85, P560, DOI 10.1136/jnnp-2013-306104
   Rudakou U, 2020, NEUROBIOL AGING, V93, P0, DOI 10.1016/j.neurobiolaging.2020.04.005
   Singleton AB, 2003, SCIENCE, V302, P841, DOI 10.1126/science.1090278
   Skorvanek M, 2018, FRONT NEUROL, V9, P0, DOI 10.3389/fneur.2018.00376
   Smith KR, 2018, MOL CELL NEUROSCI, V91, P131, DOI 10.1016/j.mcn.2018.04.010
   Somerville E.N., 2023, NEUROBIOL AGING, V127, P94, DOI 10.1016/j.neurobiolaging.2023.03.002
   Sperandei S, 2014, BIOCHEM MEDICA, V24, P12, DOI 10.11613/BM.2014.003
   St Louis EK, 2017, MAYO CLIN PROC, V92, P1723, DOI 10.1016/j.mayocp.2017.09.007
   St Louis EK, 2014, NEUROLOGY, V83, P1871, DOI 10.1212/WNL.0000000000000978
   Stiasny-Kolster K, 2007, MOVEMENT DISORD, V22, P2386, DOI 10.1002/mds.21740
   Szwedo AA, 2021, FRONT NEUROL, V11, P0, DOI 10.3389/fneur.2020.620585
   Thaler A, 2018, PARKINSONISM RELAT D, V55, P45, DOI 10.1016/j.parkreldis.2018.05.009
   Tolosa E, 2020, NAT REV NEUROL, V16, P97, DOI 10.1038/s41582-019-0301-2
   Tone Daisuke, 2022, PLOS BIOL, V20, Pe3001813, DOI 10.1371/journal.pbio.3001813
   Yahalom G, 2019, PARKINSONISM RELAT D, V62, P179, DOI 10.1016/j.parkreldis.2018.12.014
   Yu E., 2023, MEDRXIV, V0, P0, DOI DOI 10.1002/acn3.51841
   Zhang B, 2020, NEUROL SCI, V41, P2121, DOI 10.1007/s10072-020-04309-5
   Zhang J, 2017, BMC NEUROL, V17, P0, DOI 10.1186/s12883-017-0795-4
   Zhang Y, 2018, PARKINSONS DIS-US, V2018, P0, DOI 10.1155/2018/3136415
   Zhu RL, 2017, SCI REP-UK, V7, P0, DOI 10.1038/srep40779
NR 53
TC 1
Z9 1
U1 1
U2 1
PU MDPI
PI BASEL
PA ST ALBAN-ANLAGE 66, CH-4052 BASEL, SWITZERLAND
SN 
EI 2076-3425
J9 BRAIN SCI
JI Brain Sci.
PD AUG 15
PY 2023
VL 13
IS 8
BP 
EP 
DI 10.3390/brainsci13081146
PG 14
WC Neurosciences
SC Neurosciences & Neurology
GA Q2CQ6
UT WOS:001055652800001
PM 37626502
DA 2024-02-07
ER

PT J
AU Oh, YS
   Kim, JS
   Lyoo, CH
   Kim, H
AF Oh, Yoon-Sang
   Kim, Joong-Seok
   Lyoo, Chul Hyoung
   Kim, Hosung
TI Obstructive Sleep Apnea and Striatal Dopamine Availability in Parkinson's Disease
SO MOVEMENT DISORDERS
LA English
DT Article
DE obstructive sleep apnea; striatal dopamine; Parkinson's disease
ID behavior disorder; korean version; deprivation; pathology
AB Background: Sleep disorders are frequently associated with Parkinson's disease. Obstructive sleep apnea syndrome is one of these sleep disorders and is associated with the severity of motor symptoms in Parkinson's disease. Obstructive sleep apnea can lead to dopaminergic neuronal cell degeneration and may impair the clearance of a-synuclein in Parkinson's disease. Striatal dopamine uptake is a surrogate marker of nigral dopaminergic cell damage. Objective: We aimed to investigate the differences in striatal dopamine availability between Parkinson's disease patients with or without obstructive sleep apnea. Methods: A total of 85 de novo and nonmedicated Parkinson's disease patients were enrolled. Full-night polysomnography was performed for all patients, and obstructive sleep apnea was diagnosed as apnea/ hypopnea index >= 5. Positron emission tomography was performed with F-18-N-(3-fluoropropyl)-2 beta-carbon ethoxy-3 beta-(4-iodophenyl) nortropane, and the regional standardized-uptake values were analyzed using a volume-of-interest template and compared between groups with or without obstructive sleep apnea. Results: Dopamine availability in the caudate nucleus of the obstructive sleep apnea group was significantly lower than that of the nonobstructive sleep apnea group. On subgroup analysis, such association was found in female but not in male patients. In other structures (putamen, globus pallidus, and thalamus), dopamine availability did not differ between the two groups. Conclusion: This study supports the proposition that obstructive sleep apnea can contribute to reduced striatal dopamine transporter availability in Parkinson's disease. Additional studies are needed to assess the causal association between obstructive sleep apnea and the neurodegenerative process in Parkinson's disease. (c) 2023 International Parkinson and Movement Disorder Society.
C1 [Oh, Yoon-Sang; Kim, Joong-Seok] Catholic Univ Korea, Dept Neurol, Coll Med, Seoul, South Korea.
   [Lyoo, Chul Hyoung] Yonsei Univ, Coll Med, Gangnam Severance Hosp, Dept Neurol, Seoul, South Korea.
   [Kim, Hosung] Univ Southern Calif, USC Stevens Neuroimaging & Informat Inst, Keck Sch Med USC, Los Angeles, CA USA.
C3 Catholic University of Korea; Yonsei University; Yonsei University Health System; University of Southern California
RP Kim, JS (corresponding author), Catholic Univ Korea, Coll Med, Dept Neurol, 222 Banpo Daero, Seoul 06591, South Korea.
EM neuronet@catholic.ac.kr
FU Basic Science Research Program through the National Research Foundation of Korea (NRF) - Ministry of Science and ICT [NRF-2017R1D1A1B06028086, NRF-2019R1G1A1099554]; Korea National Institute of Health research project [2021-ER1008-02]
CR Andrade AG, 2018, J ALZHEIMERS DIS, V64, PS255, DOI 10.3233/JAD-179936
   André C, 2020, JAMA NEUROL, V77, P716, DOI 10.1001/jamaneurol.2020.0311
   Andrzejewski K, 2020, J PHYSIOL SCI, V70, P0, DOI 10.1186/s12576-020-00743-4
   Baek MS, 2020, ANN NUCL MED, V34, P280, DOI 10.1007/s12149-020-01445-y
   Berry RB., 2018, AASM MANUAL SCORING, V0, P0
   Bishir M, 2020, BIOMED RES INT, V2020, P0, DOI 10.1155/2020/5764017
   Bohnen NI, 2019, J PARKINSON DIS, V9, P603, DOI 10.3233/JPD-191627
   Braak H, 2003, NEUROBIOL AGING, V24, P197, DOI 10.1016/S0197-4580(02)00065-9
   Cai GE, 2019, CHINESE MED J-PEKING, V132, P1788, DOI 10.1097/CM9.0000000000000329
   Cao RH, 2020, FRONT NEUROSCI-SWITZ, V14, P0, DOI 10.3389/fnins.2020.00349
   Chiu NT, 2011, MOL IMAGING BIOL, V13, P1267, DOI 10.1007/s11307-010-0442-6
   Cho YW, 2014, J CLIN NEUROL, V10, P210, DOI 10.3988/jcn.2014.10.3.210
   Cho YW, 2011, SLEEP BREATH, V15, P377, DOI 10.1007/s11325-010-0343-6
   Elfil M, 2021, MOVEMENT DISORD, V36, P570, DOI 10.1002/mds.28412
   GIBB WRG, 1988, J NEUROL NEUROSUR PS, V51, P745, DOI 10.1136/jnnp.51.6.745
   Greer SM, 2016, J COGNITIVE NEUROSCI, V28, P803, DOI 10.1162/jocn_a_00939
   Gros P, 2016, SLEEP BREATH, V20, P205, DOI 10.1007/s11325-015-1208-9
   He JY, 2020, OXID MED CELL LONGEV, V2020, P0, DOI 10.1155/2020/6137521
   Kaminska M, 2015, PARKINSONS DIS-US, V2015, P0, DOI 10.1155/2015/849472
   Kim Y, 2018, J CLIN NEUROSCI, V47, P6, DOI 10.1016/j.jocn.2017.09.019
   Kim YE, 2020, PARKINSONISM RELAT D, V80, P120, DOI 10.1016/j.parkreldis.2020.09.032
   Lajoie AC, 2021, CHEST, V159, P818, DOI 10.1016/j.chest.2020.09.099
   Lavie L, 2015, SLEEP MED REV, V20, P27, DOI 10.1016/j.smrv.2014.07.003
   Lee Han-Kyeong, 2016, KOREAN JOURNAL OF CLINICAL PSYCHOLOGY, V35, P822
   Lee YH, 2019, SCI REP-UK, V9, P0, DOI 10.1038/s41598-019-47026-6
   Liguori C, 2021, SLEEP MED REV, V55, P0, DOI 10.1016/j.smrv.2020.101375
   Lim Sun Young, 2011, ANXIETY AND MOOD 대한불안의학회지, V7, P48
   Lopes DM, 2022, TRANSL NEURODEGENER, V11, P0, DOI 10.1186/s40035-022-00293-2
   Maiti B, 2018, SEMIN NUCL MED, V48, P513, DOI 10.1053/j.semnuclmed.2018.07.006
   Meng LR, 2020, PARKINSONISM RELAT D, V70, P45, DOI 10.1016/j.parkreldis.2019.12.001
   Oh YS, 2022, SCI REP-UK, V12, P0, DOI 10.1038/s41598-022-07773-5
   Oh YS, 2021, J PARKINSON DIS, V11, P605, DOI 10.3233/JPD-202496
   Postuma RB, 2015, MOVEMENT DISORD, V30, P1591, DOI 10.1002/mds.26424
   Postuma RB, 2015, MOVEMENT DISORD, V30, P1413, DOI 10.1002/mds.26347
   Roy B, 2022, FRONT NEUROSCI-SWITZ, V16, P0, DOI 10.3389/fnins.2022.884234
   Rundo JV., 2019, CLEVE CLIN J MED, V86, P0
   Sateia MJ, 2014, CHEST, V146, P1387, DOI 10.1378/chest.14-0970
   Sohail S, 2017, MOVEMENT DISORD, V32, P1729, DOI 10.1002/mds.27200
   Sohn SI, 2012, SLEEP BREATH, V16, P803, DOI 10.1007/s11325-011-0579-9
   Toma D, 2022, SCI REP-UK, V12, P0, DOI 10.1038/s41598-022-07659-6
   Tomasi D, 2016, TRANSL PSYCHIAT, V6, P0, DOI 10.1038/tp.2016.93
   van Deursen DN, 2020, J NEUROL, V267, P1922, DOI 10.1007/s00415-020-09785-5
   Volkow ND, 2012, J NEUROSCI, V32, P6711, DOI 10.1523/JNEUROSCI.0045-12.2012
   Zhang LX, 2020, SLEEP BREATH, V24, P7, DOI 10.1007/s11325-019-01896-2
NR 44
TC 1
Z9 1
U1 6
U2 8
PU WILEY
PI HOBOKEN
PA 111 RIVER ST, HOBOKEN 07030-5774, NJ USA
SN 0885-3185
EI 1531-8257
J9 MOVEMENT DISORD
JI Mov. Disord.
PD JUN 15
PY 2023
VL 38
IS 6
BP 1068
EP 1076
DI 10.1002/mds.29402
EA APR 2023
PG 9
WC Clinical Neurology
SC Neurosciences & Neurology
GA Q7BT6
UT WOS:000970532100001
PM 37046390
DA 2024-02-07
ER

PT J
AU Asadpoordezaki, Z
   Coogan, AN
   Henley, BM
AF Asadpoordezaki, Ziba
   Coogan, Andrew N. N.
   Henley, Beverley M. M.
TI Chronobiology of Parkinson's disease: Past, present and future
SO EUROPEAN JOURNAL OF NEUROSCIENCE
LA English
DT Review
DE chronotherapy; circadian clocks; circadian rhythm; neurodegenerative diseases; Parkinson's disease; sleep-wake disorders
ID excessive daytime sleepiness; quality-of-life; circadian-rhythm; clock genes; suprachiasmatic nucleus; behavior disorder; mouse model; nonmotor fluctuations; melatonin secretion; alzheimers-disease
AB Parkinson's disease is a neurodegenerative disorder predominately affecting midbrain dopaminergic neurons that results in a broad range of motor and non-motor symptoms. Sleep complaints are among the most common non-motor symptoms, even in the prodromal period. Sleep alterations in Parkinson's disease patients may be associated with dysregulation of circadian rhythms, intrinsic 24-h cycles that control essential physiological functions, or with side effects from levodopa medication and physical and mental health challenges. The impact of circadian dysregulation on sleep disturbances in Parkinson's disease is not fully understood; as such, we review the systems, cellular and molecular mechanisms that may underlie circadian perturbations in Parkinson's disease. We also discuss the potential benefits of chronobiology-based personalized medicine in the management of Parkinson's disease both in terms of behavioural and pharmacological interventions. We propose that a fuller understanding of circadian clock function may shed important new light on the aetiology and symptomatology of the disease and may allow for improvements in the quality of life for the millions of people with Parkinson's disease.
C1 [Asadpoordezaki, Ziba; Coogan, Andrew N. N.] Maynooth Univ, Dept Psychol, Maynooth, Kildare, Ireland.
   [Asadpoordezaki, Ziba; Coogan, Andrew N. N.; Henley, Beverley M. M.] Maynooth Univ, Kathleen Lonsdale Inst Human Hlth Res, Maynooth, Kildare, Ireland.
C3 Maynooth University; Maynooth University
RP Henley, BM (corresponding author), Maynooth Univ, Kathleen Lonsdale Inst Human Hlth Res, Maynooth, Kildare, Ireland.
EM beverley.henley@mu.ie
FU Kathleen Lonsdale Institute for HumanHealth Research, Maynooth University
CR Adi N, 2010, MED SCI MONITOR, V16, P0
   Ahlskog JE, 2011, MAYO CLIN PROC, V86, P1211, DOI 10.4065/mcp.2011.0443
   Al-Qassabi A, 2017, CURR TREAT OPTION NE, V19, P0, DOI 10.1007/s11940-017-0458-1
   Arns M, 2021, J AM ACAD CHILD PSY, V60, P1085, DOI 10.1016/j.jaac.2020.12.035
   Ashton A, 2020, FRONT NEUROSCI-SWITZ, V14, P0, DOI 10.3389/fnins.2020.00636
   Bayulkem K, 2011, J NEUROL SCI, V310, P82, DOI 10.1016/j.jns.2011.07.056
   Beaulieu JM, 2011, PHARMACOL REV, V63, P182, DOI 10.1124/pr.110.002642
   Bekris LM, 2011, ADV NEUROBIOL, V1, P695, DOI 10.1007/978-1-4419-7104-3_21
   Berganzo K, 2013, J NEUROL, V260, P1752, DOI 10.1007/s00415-013-6859-5
   Blatter K, 2007, PHYSIOL BEHAV, V90, P196, DOI 10.1016/j.physbeh.2006.09.009
   Boeve BF, 2001, MOVEMENT DISORD, V16, P622, DOI 10.1002/mds.1120
   Boivin DB, 2022, J BIOL RHYTHM, V37, P3, DOI 10.1177/07487304211064218
   Bolitho SJ, 2014, SLEEP MED, V15, P342, DOI 10.1016/j.sleep.2013.10.016
   Borbély AA, 2016, J SLEEP RES, V25, P131, DOI 10.1111/jsr.12371
   Bordet R, 2003, CLIN NEUROPHARMACOL, V26, P65, DOI 10.1097/00002826-200303000-00005
   Borek LL, 2006, J CLIN PSYCHIAT, V67, P958, DOI 10.4088/JCP.v67n0613
   Boucetta S, 2016, SCI REP-UK, V6, P0, DOI 10.1038/srep26782
   Braak H, 2004, CELL TISSUE RES, V318, P121, DOI 10.1007/s00441-004-0956-9
   Braak H, 2003, NEUROBIOL AGING, V24, P197, DOI 10.1016/S0197-4580(02)00065-9
   Brancaccio M, 2019, SCIENCE, V363, P187, DOI 10.1126/science.aat4104
   Branch SY, 2016, J NEUROSCI, V36, P4026, DOI 10.1523/JNEUROSCI.1395-15.2016
   Breen DP, 2016, MOVEMENT DISORD, V31, P1062, DOI 10.1002/mds.26592
   Breen DP, 2014, JAMA NEUROL, V71, P589, DOI 10.1001/jamaneurol.2014.65
   Brody S., 2013, BRENNERS ENCY GENETI, V0, PP1, DOI 10.1016/B978-0-12-374984-0.00251-5
   Brooks C, 2020, CHRONOBIOL INT, V37, P699, DOI 10.1080/07420528.2020.1715998
   Brun L, 2014, CLIN NEUROL NEUROSUR, V127, P93, DOI 10.1016/j.clineuro.2014.10.006
   Buijink MR, 2021, J NEUROCHEM, V157, P73, DOI 10.1111/jnc.15286
   Buijink MR, 2020, J BIOL RHYTHM, V35, P167, DOI 10.1177/0748730419900867
   Bumb JM, 2014, J SLEEP RES, V23, P274, DOI 10.1111/jsr.12125
   Burke TM, 2015, SCI TRANSL MED, V7, P0, DOI 10.1126/scitranslmed.aac5125
   Buttgereit F, 2015, NAT REV RHEUMATOL, V11, P349, DOI 10.1038/nrrheum.2015.31
   Caap-Ahlgren M, 2001, ARCH GERONTOL GERIAT, V32, P23, DOI 10.1016/S0167-4943(00)00087-X
   Cai Y, 2010, EUR J NEUROL, V17, P550, DOI 10.1111/j.1468-1331.2009.02848.x
   Caliandro R, 2021, NUTRIENTS, V13, P0, DOI 10.3390/nu13124543
   Chahine LM, 2017, SLEEP MED REV, V35, P33, DOI 10.1016/j.smrv.2016.08.001
   Chong PLH, 2022, SLEEP MED REV, V61, P0, DOI 10.1016/j.smrv.2021.101572
   Choudhury GR, 2018, PLOS ONE, V13, P0, DOI 10.1371/journal.pone.0202770
   Choudhury ME, 2021, INT J MOL SCI, V22, P0, DOI 10.3390/ijms22157824
   Christ P, 2018, FRONT IMMUNOL, V9, P0, DOI 10.3389/fimmu.2018.01526
   Chung S, 2013, J CLIN SLEEP MED, V9, P1131, DOI 10.5664/jcsm.3150
   Chung S, 2014, CELL, V157, P858, DOI 10.1016/j.cell.2014.03.039
   Cochrane A, 2012, J NEURAL TRANSM, V119, P1233, DOI 10.1007/s00702-012-0802-2
   Colwell CS, 2021, J CLIN INVEST, V131, P0, DOI 10.1172/JCI148288
   Comella CL, 2006, J NEURAL TRANSM-SUPP, V0, P349
   Coogan AN, 2013, BIOL PSYCHIAT, V74, P333, DOI 10.1016/j.biopsych.2012.11.021
   Coogan AN, 2011, WORLD J BIOL PSYCHIA, V12, P638, DOI 10.3109/15622975.2010.543149
   Corallo F, 2017, PSYCHOGERIATRICS, V17, P97, DOI 10.1111/psyg.12196
   Correa A, 2020, CHRONOBIOL INT, V37, P520, DOI 10.1080/07420528.2020.1715421
   Cryan OF, 2022, SCIENCE, V376, P938, DOI 10.1126/science.abo4442
   DAlessandro M, 2017, CURR BIOL, V27, P3454, DOI 10.1016/j.cub.2017.10.014
   Deboer Tom, 2018, NEUROBIOLOGY OF SLEEP AND CIRCADIAN RHYTHMS, V5, P68, DOI 10.1016/j.nbscr.2018.02.003
   Dexter DT, 2013, FREE RADICAL BIO MED, V62, P132, DOI 10.1016/j.freeradbiomed.2013.01.018
   Dibner C, 2010, ANNU REV PHYSIOL, V72, P517, DOI 10.1146/annurev-physiol-021909-135821
   Dong SY, 2022, BRAIN RES BULL, V183, P84, DOI 10.1016/j.brainresbull.2022.02.015
   Doppler CEJ, 2021, SLEEP, V44, P0, DOI 10.1093/sleep/zsab040
   Dorsey ER, 2007, NEUROLOGY, V68, P384, DOI 10.1212/01.wnl.0000247740.47667.03
   Duncan MJ, 2020, EUR J NEUROSCI, V51, P310, DOI 10.1111/ejn.14358
   Duncan MJJ, 2021, FRONT NEUROSCI-SWITZ, V15, P0, DOI 10.3389/fnins.2021.737895
   Dziewas R, 2008, J NEUROL NEUROSUR PS, V79, P829, DOI 10.1136/jnnp.2007.137679
   Cruz MME, 2021, SLEEP MED, V84, P283, DOI 10.1016/j.sleep.2021.05.043
   Endo T, 2020, SCI REP-UK, V10, P0, DOI 10.1038/s41598-020-64645-6
   Faltraco F, 2021, J NEURAL TRANSM, V128, P1135, DOI 10.1007/s00702-021-02374-4
   Farhud D, 2018, IRAN J PUBLIC HEALTH, V47, P1068
   Feigin VL, 2017, LANCET NEUROL, V16, P877, DOI 10.1016/S1474-4422(17)30299-5
   Feng F, 2021, PARKINSONISM RELAT D, V85, P133, DOI 10.1016/j.parkreldis.2021.02.016
   Feng HL, 2020, ANN NEUROL, V88, P817, DOI 10.1002/ana.25853
   Fernandez FX, 2021, EXP GERONTOL, V147, P0, DOI 10.1016/j.exger.2021.111258
   Fifel K, 2019, PROG NEUROBIOL, V174, P16, DOI 10.1016/j.pneurobio.2019.01.002
   Fifel K, 2014, NEUROBIOL DIS, V71, P359, DOI 10.1016/j.nbd.2014.08.024
   Fifel K, 2014, PLOS ONE, V9, P0, DOI 10.1371/journal.pone.0086240
   Fonken LK, 2016, NEUROBIOL AGING, V47, P102, DOI 10.1016/j.neurobiolaging.2016.07.019
   Franke SK, 2016, NEUROSCIENCE, V312, P247, DOI 10.1016/j.neuroscience.2015.09.065
   Franklin KA, 2015, J THORAC DIS, V7, P1311, DOI 10.3978/j.issn.2072-1439.2015.06.11
   Frucht S, 1999, NEUROLOGY, V52, P1908, DOI 10.1212/WNL.52.9.1908
   Gandhi KD, 2021, MAYO CLIN PROC, V96, P1288, DOI 10.1016/j.mayocp.2020.08.033
   Garbarino S, 2021, J PSYCHOPHYSIOL, V35, P129, DOI 10.1027/0269-8803/a000267
   Gentry NW, 2021, J CLIN INVEST, V131, P0, DOI 10.1172/JCI148282
   Gera A., 2022, SLEEP NEUROPSYCHIATR, V0, PP633, DOI 10.1007/978-981-16-0123-1_31
   Gjerstad MD, 2006, NEUROLOGY, V67, P853, DOI 10.1212/01.wnl.0000233980.25978.9d
   Godfrey S, 2022, CHRONOBIOL INT, V39, P476, DOI 10.1080/07420528.2021.2016794
   Goetz CG, 2009, PARKINSONISM RELAT D, V15, PS38, DOI 10.1016/S1353-8020(09)70777-1
   Griffin P, 2019, P NATL ACAD SCI USA, V116, P5102, DOI 10.1073/pnas.1812405116
   Grippo RM, 2019, YALE J BIOL MED, V92, P271
   Grippo RM, 2017, CURR BIOL, V27, P2465, DOI 10.1016/j.cub.2017.06.084
   Gros Priti, 2017, CURR SLEEP MED REP, V3, P222, DOI 10.1007/s40675-017-0079-y
   Gu ZQ, 2015, SCI REP-UK, V5, P0, DOI 10.1038/srep15891
   Guilding C, 2007, EUR J NEUROSCI, V25, P3195, DOI 10.1111/j.1460-9568.2007.05581.x
   Han C, 2020, TRANSL NEURODEGENER, V9, P0, DOI 10.1186/s40035-020-00208-z
   Happe S, 2007, J NEUROL, V254, P1037, DOI 10.1007/s00415-006-0483-6
   Hastings MH, 2018, NAT REV NEUROSCI, V19, P453, DOI 10.1038/s41583-018-0026-z
   Hayashi A, 2013, NEUROMOL MED, V15, P238, DOI 10.1007/s12017-012-8214-x
   Höglund A, 2015, ACTA NEUROL SCAND, V132, P97, DOI 10.1111/ane.12378
   Höglund A, 2019, PARKINSONS DIS-US, V2019, P0, DOI 10.1155/2019/5708515
   Huang HT, 2021, BIOLOGY-BASEL, V10, P0, DOI 10.3390/biology10111205
   Huang RC, 2018, BIOMED J, V41, P5, DOI 10.1016/j.bj.2018.02.003
   Huang ZL, 2018, FRONT NEUROL, V9, P0, DOI 10.3389/fneur.2018.00218
   Hughes S, 2015, METHOD ENZYMOL, V552, P125, DOI 10.1016/bs.mie.2014.10.018
   Hunt J, 2022, MOL NEURODEGENER, V17, P0, DOI 10.1186/s13024-021-00504-w
   Hustad E, 2020, FRONT NEUROL, V11, P0, DOI 10.3389/fneur.2020.00395
   Hyacinthe C, 2014, NEUROBIOL DIS, V63, P20, DOI 10.1016/j.nbd.2013.10.029
   Madrid-Navarro CJ, 2019, FRONT NEUROL, V10, P0, DOI 10.3389/fneur.2019.00356
   Jensen HI, 2016, INT ARCH OCC ENV HEA, V89, P49, DOI 10.1007/s00420-015-1051-0
   Ju YES, 2014, NAT REV NEUROL, V10, P115, DOI 10.1038/nrneurol.2013.269
   Kalia LV, 2015, LANCET, V386, P896, DOI 10.1016/S0140-6736(14)61393-3
   Kaminska M, 2015, PARKINSONS DIS-US, V2015, P0, DOI 10.1155/2015/849472
   Kamphuis W, 2005, BIOCHEM BIOPH RES CO, V330, P18, DOI 10.1016/j.bbrc.2005.02.118
   Kataoka H, 2020, SLEEP, V43, P0, DOI 10.1093/sleep/zsz203
   Kelly RM, 2020, SLEEP MED, V66, P1, DOI 10.1016/j.sleep.2019.07.023
   Khuzhakhmetova L K, 2019, ADV GERONTOL, V32, P915
   Kim J, 2017, MOL CELLS, V40, P450, DOI 10.14348/molcells.2017.0065
   Kim Y, 2018, J CLIN NEUROSCI, V47, P6, DOI 10.1016/j.jocn.2017.09.019
   Kou L, 2022, J NEUROINFLAMM, V19, P0, DOI 10.1186/s12974-022-02494-y
   Kramer A, 2022, PLOS BIOL, V20, P0, DOI 10.1371/journal.pbio.3001567
   Krylov VV, 2021, BIOL REV, V96, P785, DOI 10.1111/brv.12678
   Kudo T, 2011, EXP NEUROL, V232, P66, DOI 10.1016/j.expneurol.2011.08.003
   Kumar D, 2022, AGEING RES REV, V73, P0, DOI 10.1016/j.arr.2021.101533
   Lananna BV, 2020, NEUROBIOL DIS, V139, P0, DOI 10.1016/j.nbd.2020.104832
   Lananna BV, 2018, CELL REP, V25, P1, DOI 10.1016/j.celrep.2018.09.015
   Langley MR, 2021, EXP NEUROL, V341, P0, DOI 10.1016/j.expneurol.2021.113716
   Lax P, 2012, CHRONOBIOL INT, V29, P147, DOI 10.3109/07420528.2011.649870
   Lee JE, 2010, PARKINSONISM RELAT D, V16, P105, DOI 10.1016/j.parkreldis.2009.08.005
   Lee Y, 2021, J BIOL RHYTHM, V36, P503, DOI 10.1177/07487304211044301
   Leng Y, 2020, JAMA NEUROL, V77, P1270, DOI 10.1001/jamaneurol.2020.1623
   Leng Y, 2019, LANCET NEUROL, V18, P307, DOI 10.1016/S1474-4422(18)30461-7
   Li JD, 2012, PROG BRAIN RES, V199, P119, DOI 10.1016/B978-0-444-59427-3.00028-9
   Li LY, 2020, FRONT NEUROSCI-SWITZ, V14, P0, DOI 10.3389/fnins.2020.00505
   Li SY, 2017, CHINESE MED J-PEKING, V130, P1085, DOI 10.4103/0366-6999.204920
   Li TB, 2021, FRONT AGING NEUROSCI, V13, P0, DOI 10.3389/fnagi.2021.736026
   Liguori C, 2021, J SLEEP RES, V30, P0, DOI 10.1111/jsr.13234
   Lin QL, 2012, NEUROSCI LETT, V507, P147, DOI 10.1016/j.neulet.2011.12.007
   Liu HC, 2008, NEUROSCI LETT, V435, P229, DOI 10.1016/j.neulet.2008.02.041
   Liu XY, 2022, NEUROSCI BULL, V38, P1170, DOI 10.1007/s12264-022-00881-2
   Liu YF, 2021, NEUROSCI BULL, V37, P1010, DOI 10.1007/s12264-021-00711-x
   Liu ZH, 2019, INT J MOL MED, V43, P435, DOI 10.3892/ijmm.2018.3935
   Lunn RM, 2017, SCI TOTAL ENVIRON, V607, P1073, DOI 10.1016/j.scitotenv.2017.07.056
   Maglione JE, 2013, SLEEP, V36, P1209, DOI 10.5665/sleep.2888
   Martínez-Martín P, 2005, QUAL LIFE RES, V14, P463, DOI 10.1007/s11136-004-6253-y
   Martino JK, 2018, SLEEP MED, V44, P24, DOI 10.1016/j.sleep.2018.01.001
   Matsumoto S, 2021, BIOLOGY-BASEL, V10, P0, DOI 10.3390/biology10111127
   Mattam U, 2015, BIOGERONTOLOGY, V16, P109, DOI 10.1007/s10522-014-9541-0
   McDowell KA, 2014, J PARKINSON DIS, V4, P531, DOI 10.3233/JPD-140374
   Mieda M, 2019, FRONT NEUROSCI-SWITZ, V13, P0, DOI 10.3389/fnins.2019.00139
   Mizrahi-Kliger AD, 2022, EXP NEUROL, V350, P0, DOI 10.1016/j.expneurol.2022.113976
   Moustafa AA, 2016, NEUROSCI BIOBEHAV R, V68, P727, DOI 10.1016/j.neubiorev.2016.07.010
   Musiek ES, 2015, FRONT PHARMACOL, V6, P0, DOI 10.3389/fphar.2015.00029
   Myslivecek J, 2021, BIOMEDICINES, V9, P0, DOI 10.3390/biomedicines9010025
   Nakamura TJ, 2011, J NEUROSCI, V31, P10201, DOI 10.1523/JNEUROSCI.0451-11.2011
   Nassan M, 2022, NAT REV NEUROL, V18, P7, DOI 10.1038/s41582-021-00577-7
   Natsubori A, 2014, EUR J NEUROSCI, V39, P229, DOI 10.1111/ejn.12400
   NAUSIEDA PA, 1982, CLIN NEUROPHARMACOL, V5, P183, DOI 10.1097/00002826-198205020-00003
   Neumann AM, 2019, AUTON NEUROSCI-BASIC, V216, P1, DOI 10.1016/j.autneu.2018.10.001
   Nobre B., 2021, SLEEP SCI, V14, P55, DOI 10.5935/1984-0063.20200025
   Nyholm D, 2010, CLIN NEUROPHARMACOL, V33, P181, DOI 10.1097/WNF.0b013e3181e70f7a
   OCallaghan EK, 2012, PLOS ONE, V7, P0, DOI 10.1371/journal.pone.0047087
   Obayashi K, 2021, SLEEP MED, V85, P8, DOI 10.1016/j.sleep.2021.06.023
   Ono D, 2021, FRONT NEUROSCI-SWITZ, V15, P0, DOI 10.3389/fnins.2021.650154
   Osorio-Forero A, 2022, INT J MOL SCI, V23, P0, DOI 10.3390/ijms23095028
   Pacelli C, 2019, INT J MOL SCI, V20, P0, DOI 10.3390/ijms20112772
   Patke A, 2017, CELL, V169, P203, DOI 10.1016/j.cell.2017.03.027
   Paus S, 2003, MOVEMENT DISORD, V18, P659, DOI 10.1002/mds.10417
   Peters ST, 2020, FRONT NEUROL, V11, P0, DOI 10.3389/fneur.2020.00563
   Pezzoli G, 2010, EXPERT OPIN PHARMACO, V11, P627, DOI 10.1517/14656561003598919
   Poceta JS, 2009, SLEEP MED, V10, P129, DOI 10.1016/j.sleep.2007.11.002
   Popa-Wagner A, 2017, J NEURAL TRANSM, V124, PS89, DOI 10.1007/s00702-015-1424-2
   Postuma RB, 2019, BRAIN, V142, P744, DOI 10.1093/brain/awz030
   Potter GDM, 2016, ENDOCR REV, V37, P584, DOI 10.1210/er.2016-1083
   Pradel K, 2022, FRONT PHYSIOL, V13, P0, DOI 10.3389/fphys.2022.932378
   Prasad V, 2018, GERIATRICS-BASEL, V3, P0, DOI 10.3390/geriatrics3010001
   Prudon B, 2014, MOVEMENT DISORD, V29, P259, DOI 10.1002/mds.25730
   Raudino F, 2001, ACTA NEUROL SCAND, V104, P312, DOI 10.1034/j.1600-0404.2001.00357.x
   Raupach AK, 2020, J SLEEP RES, V29, P0, DOI 10.1111/jsr.12939
   Reppert SM, 2002, NATURE, V418, P935, DOI 10.1038/nature00965
   Riemann D, 2022, J SLEEP RES, V31, P0, DOI 10.1111/jsr.13604
   Rogers-Soeder TS, 2018, J AM GERIATR SOC, V66, P2136, DOI 10.1111/jgs.15555
   Romenets Silvia Rios, 2012, MOV DISORD, V27, P996, DOI 10.1002/mds.25086
   Rye David B., 2003, CURR TREAT OPTIONS NEUROL, V5, P231, DOI 10.1007/s11940-003-0014-z
   Sambou ML, 2021, FRONT GENET, V12, P0, DOI 10.3389/fgene.2021.663449
   Sánchez-Barceló EJ, 2017, CURR MED CHEM, V24, P3851, DOI 10.2174/0929867324666170718105557
   Schütz L, 2022, J PARKINSON DIS, V12, P2029, DOI 10.3233/JPD-212749
   SCHWARTZ WJ, 1990, J NEUROSCI, V10, P3685
   Serin Y, 2019, ANN NUTR METAB, V74, P322, DOI 10.1159/000500071
   Shirakawa T, 2000, EUR J NEUROSCI, V12, P2833, DOI 10.1046/j.1460-9568.2000.00170.x
   Shkodina AD, 2022, AGEING RES REV, V74, P0, DOI 10.1016/j.arr.2021.101554
   Singer R, 2022, NEURAL REGEN RES, V17, P1753, DOI 10.4103/1673-5374.332136
   Smolensky MH, 2016, CHRONOBIOL INT, V33, P1101, DOI 10.1080/07420528.2016.1184678
   Soares NM, 2019, J NEURAL TRANSM, V126, P219, DOI 10.1007/s00702-018-1947-4
   Sobreira-Neto MA, 2020, J GERIATR PSYCH NEUR, V33, P22, DOI 10.1177/0891988719856687
   Sobreira-Neto MA, 2017, EUR NEUROL, V78, P330, DOI 10.1159/000481939
   Sohail S, 2017, MOVEMENT DISORD, V32, P1729, DOI 10.1002/mds.27200
   Souza LC, 2018, PHYSIOL BEHAV, V188, P298, DOI 10.1016/j.physbeh.2018.02.033
   Srinivasan V., 2014, CHRONOPHYSIOL THER, V51, P784314, DOI 10.2147/CPT.S44802
   Stavitsky K, 2012, J INT NEUROPSYCH SOC, V18, P108, DOI 10.1017/S1355617711001482
   Stocchi F, 2019, EUR J NEUROL, V26, P821, DOI 10.1111/ene.13895
   Sun WJ, 2022, MED SCI MONITOR, V28, P0, DOI 10.12659/MSM.935074
   Swope DM, 2004, NEUROLOGY, V62, PS27, DOI 10.1212/WNL.62.6_suppl_4.S27
   Taillard J, 2021, BRAIN SCI, V11, P0, DOI 10.3390/brainsci11081003
   Takahashi JS, 2017, NAT REV GENET, V18, P164, DOI 10.1038/nrg.2016.150
   Tanaka M, 2012, NEUROSCI RES, V74, P210, DOI 10.1016/j.neures.2012.09.005
   Teichman EM, 2020, CELL METAB, V31, P448, DOI 10.1016/j.cmet.2020.02.008
   Terzaghi M, 2022, SLEEP, V45, P0, DOI 10.1093/sleep/zsab239
   Thannickal TC, 2007, BRAIN, V130, P1586, DOI 10.1093/brain/awm097
   Tousson E, 2004, J NEUROSCI, V24, P2983, DOI 10.1523/JNEUROSCI.5044-03.2004
   Uysal HA, 2019, NOROPSIKIYATRI ARS, V56, P264, DOI 10.5152/npa.2017.19367
   Valadas JS, 2018, NEURON, V98, P1155, DOI 10.1016/j.neuron.2018.05.022
   Venner A, 2019, SLEEP, V42, P0, DOI 10.1093/sleep/zsz023
   Videnovic A, 2014, JAMA NEUROL, V71, P463, DOI 10.1001/jamaneurol.2013.6239
   von Allmen DC, 2018, OTOLARYNG HEAD NECK, V159, P948, DOI 10.1177/0194599818797311
   Walsh CM, 2014, SLEEP, V37, P2009, DOI 10.5665/sleep.4260
   Wang YL, 2018, OXID MED CELL LONGEV, V2018, P0, DOI 10.1155/2018/4854732
   Weissová K, 2018, SLEEP MED, V52, P1, DOI 10.1016/j.sleep.2018.07.019
   WELSH DK, 1995, NEURON, V14, P697, DOI 10.1016/0896-6273(95)90214-7
   Wilson H, 2018, NEUROIMAGE-CLIN, V18, P630, DOI 10.1016/j.nicl.2018.03.001
   Windred DP, 2021, SLEEP, V44, P0, DOI 10.1093/sleep/zsab254
   Witjas T, 2002, NEUROLOGY, V59, P408, DOI 10.1212/WNL.59.3.408
   Wittenbrink N, 2018, J CLIN INVEST, V128, P3826, DOI 10.1172/JCI120874
   Wu JQ, 2018, MOV DISORD CLIN PRAC, V5, P614, DOI 10.1002/mdc3.12692
   Xiang YQ, 2019, FRONT NEUROL, V10, P0, DOI 10.3389/fneur.2019.00121
   Xu SY, 2021, FRONT OPTOELECTRON, V14, P278, DOI 10.1007/s12200-021-1090-y
   Xu ZY, 2021, J NEUROL, V268, P312, DOI 10.1007/s00415-020-10140-x
   Xue B, 2022, SLEEP MED, V90, P65, DOI 10.1016/j.sleep.2021.12.016
   Xxxx S, 2022, MOL NEUROBIOL, V59, P4466, DOI 10.1007/s12035-022-02867-7
   Yang SY, 2021, FRONT AGING NEUROSCI, V13, P0, DOI 10.3389/fnagi.2021.719885
   Zhang R, 2014, P NATL ACAD SCI USA, V111, P16219, DOI 10.1073/pnas.1408886111
   Zhang ZQ, 2022, CELL MOL NEUROBIOL, V42, P665, DOI 10.1007/s10571-020-00953-9
   Zhong G, 2013, PLOS ONE, V8, P0, DOI 10.1371/journal.pone.0072661
   Zhong M, 2021, NEUROPSYCH DIS TREAT, V17, P3499, DOI 10.2147/NDT.S341782
   Zhu RL, 2017, SCI REP-UK, V7, P0, DOI 10.1038/srep40779
   Zou XL, 2020, FRONT PHYSIOL, V11, P0, DOI 10.3389/fphys.2020.00327
   Zuzuarregui JRP, 2020, NEUROTHERAPEUTICS, V17, P1480, DOI 10.1007/s13311-020-00938-y
NR 229
TC 3
Z9 3
U1 2
U2 21
PU WILEY
PI HOBOKEN
PA 111 RIVER ST, HOBOKEN 07030-5774, NJ USA
SN 0953-816X
EI 1460-9568
J9 EUR J NEUROSCI
JI Eur. J. Neurosci.
PD JAN 15
PY 2023
VL 57
IS 1
BP 178
EP 200
DI 10.1111/ejn.15859
EA NOV 2022
PG 23
WC Neurosciences
SC Neurosciences & Neurology
GA 7M9IH
UT WOS:000889912000001
PM 36342744
DA 2024-02-06
ER

PT J
AU Kim, JM
   Choi, SM
   Cho, SH
   Kim, BC
AF Kim, Jae-Myung
   Choi, Seong-Min
   Cho, Soo Hyun
   Kim, Byeong C.
TI Restless legs syndrome affects sleep in de novo Parkinson's disease patients
SO MEDICINE
LA English
DT Article
DE Parkinson's disease; restless legs syndrome; sleep
ID periodic limb movements; disorders; prevalence; scale
AB Restless legs syndrome (RLS) is common in Parkinson's disease (PD) patients and can affect the motor symptoms and non-motor symptoms (NMSs) of PD patients. The aim of this study was to identify the clinical factors affected by RLS in patients with PD. We included 369 de novo PD patients. RLS was assessed via face-to-face interviews and the motor symptoms and NMSs of the patients were assessed using relevant scales. RLS frequency in the patients was 12.2% (45/369). PD patients with RLS (PD-RLS) exhibited a greater global Pittsburgh Sleep Quality Index (PSQI) score than those without RLS (PD-No RLS). PD-RLS exhibited significantly greater scores in the daytime dysfunction and sleep disturbances components of the PSQI than PD-No RLS. PD-RLS exhibited a significantly greater score in the cardiovascular, sleep/fatigue, and attention/memory subdomain of the Non-Motor Symptoms Scale than PD-No RLS. The International RLS Study Group rating scale score was significantly related to PSQI components scores in the sleep disturbances, sleep latency, habitual sleep efficiency, and subjective sleep quality. RLS frequency in de novo PD patients is higher than that in the general population, and the main NMS affected by RLS in these patients is sleep disturbances. Therefore, it is necessary to manage RLS in PD patients with sleep disturbances.
C1 [Kim, Jae-Myung; Choi, Seong-Min; Cho, Soo Hyun; Kim, Byeong C.] Chonnam Natl Univ, Med Sch, Dept Neurol, Gwangju, South Korea.
   [Choi, Seong-Min; Cho, Soo Hyun; Kim, Byeong C.] Chonnam Natl Univ Hosp, Dept Neurol, Gwangju, South Korea.
   [Choi, Seong-Min; Kim, Byeong C.] Natl Res Ctr Dementia, Gwangju, South Korea.
   [Choi, Seong-Min] Chonnam Natl Univ, Med Sch & Hosp, Dept Neurol, 42 Jebong Ro, Gwangju 58128, South Korea.
C3 Chonnam National University; Chonnam National University; Chonnam National University Hospital; Chonnam National University
RP Choi, SM (corresponding author), Chonnam Natl Univ, Med Sch & Hosp, Dept Neurol, 42 Jebong Ro, Gwangju 58128, South Korea.
EM byeongkim7@gmail.com; drchoism@gmail.com; k906141h@hanmail.net; byeongkim7@gmail.com
FU KBRI basic research program through the Korea Brain Research Institute - Ministry of Science and ICT [22-BR-03-05]
CR Allen RP, 2014, SLEEP MED, V15, P860, DOI 10.1016/j.sleep.2014.03.025
   Barone P, 2004, NEUROLOGY, V63, PS35, DOI 10.1212/WNL.63.8_suppl_3.S35
   Beck A T, 1974, MOD PROBL PHARMACOPSYCHIATRY, V7, P151
   BUYSSE DJ, 1989, PSYCHIAT RES, V28, P193, DOI 10.1016/0165-1781(89)90047-4
   Chaudhuri KR, 2007, MOVEMENT DISORD, V22, P1901, DOI 10.1002/mds.21596
   Diederich NJ, 2012, J NEUROL SCI, V314, P12, DOI 10.1016/j.jns.2011.10.025
   Ekbom K, 2009, J INTERN MED, V266, P419, DOI 10.1111/j.1365-2796.2009.02159.x
   Fahn S., 1987, RECENT DEVELOPMENTS IN PARKINSONS DISEASE, VVolume 2, P153
   HOEHN MM, 1967, NEUROLOGY, V17, P427, DOI 10.1212/WNL.17.5.427
   HUGHES AJ, 1992, J NEUROL NEUROSUR PS, V55, P181, DOI 10.1136/jnnp.55.3.181
   Kang Y., 1997, J KOR NEUROL ASSOC, V15, P300
   Krishnan PR, 2003, MOVEMENT DISORD, V18, P181, DOI 10.1002/mds.10307
   Lee JE, 2009, MOVEMENT DISORD, V24, P579, DOI 10.1002/mds.22410
   Möller JC, 2010, J NEUROL SCI, V289, P135, DOI 10.1016/j.jns.2009.08.035
   Nomura T, 2006, MOVEMENT DISORD, V21, P380, DOI 10.1002/mds.20734
   Oh YS, 2014, J NEUROL SCI, V344, P186, DOI 10.1016/j.jns.2014.06.056
   Poewe W, 2004, NEUROLOGY, V63, PS12, DOI 10.1212/WNL.63.8_suppl_3.S12
   Rijsman Roselyne M, 2014, PARKINSONISM RELAT DISORD, V20 Suppl 1, PS5, DOI 10.1016/S1353-8020(13)70004-X
   Schenck CH, 2002, SLEEP MED REV, V6, P247, DOI 10.1053/smrv.2002.0251
   Schrempf W, 2014, J PARKINSON DIS, V4, P211, DOI 10.3233/JPD-130301
   Shin HY, 2013, PARKINSONISM RELAT D, V19, P355, DOI 10.1016/j.parkreldis.2012.09.009
   Trenkwalder C, 2018, LANCET NEUROL, V17, P994, DOI 10.1016/S1474-4422(18)30311-9
   Walters AS, 2003, SLEEP MED, V4, P121, DOI 10.1016/S1389-9457(02)00258-7
   Yang XL, 2018, SLEEP MED, V43, P40, DOI 10.1016/j.sleep.2017.11.1146
   Yeh P, 2012, SLEEP BREATH, V16, P987, DOI 10.1007/s11325-011-0606-x
   You S, 2019, J CLIN NEUROL, V15, P321, DOI 10.3988/jcn.2019.15.3.321
NR 26
TC 0
Z9 0
U1 1
U2 1
PU LIPPINCOTT WILLIAMS & WILKINS
PI PHILADELPHIA
PA TWO COMMERCE SQ, 2001 MARKET ST, PHILADELPHIA, PA 19103 USA
SN 0025-7974
EI 1536-5964
J9 MEDICINE
JI Medicine (Baltimore)
PD NOV 3
PY 2023
VL 102
IS 44
BP 
EP 
DI 10.1097/MD.0000000000035551
PG 4
WC Medicine, General & Internal
SC General & Internal Medicine
GA Y5TJ4
UT WOS:001105877600109
PM 37933008
DA 2024-02-07
ER

PT J
AU Liu, YM
   Xue, L
   Zhao, J
   Dou, KX
   Wang, GJ
   Xie, AM
AF Liu, Yumei
   Xue, Ling
   Zhao, Jun
   Dou, Kaixin
   Wang, Guojun
   Xie, Anmu
TI Clinical characteristics in early Parkinson's disease with excessive daytime sleepiness: A cross-sectional and longitudinal study
SO CTS-CLINICAL AND TRANSLATIONAL SCIENCE
LA English
DT Article
ID cognitive impairment; biomarkers; dementia; quality
AB We aimed to explore excessive daytime sleepiness (EDS) and correlates of clinical characteristics by using cross-sectional and longitudinal analyses from the Parkinson's Progression Markers Initiative database. Four hundred twenty-three patients with Parkinson's disease (PD; EDS: non-EDS = 357:66) and 195 healthy controls (HCs; EDS: nEDS = 171:24) were enrolled in our study at baseline. Multiple linear and linear mixed-effects models were used to research the relationships between EDS/daytime sleepiness severity and clinical characteristics. Relationships between the change rates of clinical characteristics and daytime sleepiness severity were further investigated through multiple linear regression models. Mediating effect analysis was used to determine whether autonomic dysfunction was the mediator between cognition assessments and daytime sleepiness severity. Patients with PD with EDS and greater daytime sleepiness severity presented faster cognitive decline, high possibility for rapid eye movement sleep behavior disorder, autonomic dysfunction, depression, and anxiety from cross-sectional and longitudinal analyses. Furthermore, HC individuals with EDS showed a higher striatal binding ratio of the right putamen, right striatum, and mean striatum. Autonomic dysfunction may act as a mediator between PD and cognitive decline. In early PD, EDS and daytime sleepiness severity were related to several clinical variables, suggesting that EDS might play an essential role in regulating PD progression.
C1 [Liu, Yumei; Dou, Kaixin; Xie, Anmu] Affiliated Hosp Qingdao Univ, Dept Neurol, Qingdao, Peoples R China.
   [Xue, Ling; Zhao, Jun] Qingdao Univ, Affiliated Taian City Cent Hosp, Brain Dept, Tai An, Peoples R China.
   [Wang, Guojun] Qingdao Univ, Affiliated Taian City Cent Hosp, Dept Neurosurg, Tai An, Peoples R China.
   [Wang, Guojun] Qingdao Univ, Affiliated Taian City Cent Hosp, Dept Neurosurg, Shandong 271000, Peoples R China.
   [Xie, Anmu] Qingdao Univ, Affiliated Hosp, Dept Neurol, 16 Jiangsu Rd, Qingdao 266003, Shandong, Peoples R China.
C3 Qingdao University; Qingdao University; Qingdao University; Qingdao University; Qingdao University
RP Wang, GJ (corresponding author), Qingdao Univ, Affiliated Taian City Cent Hosp, Dept Neurosurg, Shandong 271000, Peoples R China.; Xie, AM (corresponding author), Qingdao Univ, Affiliated Hosp, Dept Neurol, 16 Jiangsu Rd, Qingdao 266003, Shandong, Peoples R China.
EM wguojun2002@163.com; xieanmu@163.com
FU National Natural Science Foundation of China [81971192]
CR Aamodt WW, 2021, MOVEMENT DISORD, V36, P2945, DOI 10.1002/mds.28779
   Abbott RD, 2005, NEUROLOGY, V65, P1442, DOI 10.1212/01.wnl.0000183056.89590.0d
   Amara AW, 2017, J NEUROL NEUROSUR PS, V88, P653, DOI 10.1136/jnnp-2016-315023
   Arnulf I, 2002, NEUROLOGY, V58, P1019, DOI 10.1212/WNL.58.7.1019
   Ataide M, 2014, SLEEP DISORD, V2014, P939713, DOI 10.1155/2014/939713
   Braak H, 2004, CELL TISSUE RES, V318, P121, DOI 10.1007/s00441-004-0956-9
   Chahine LM, 2017, SLEEP MED REV, V35, P33, DOI 10.1016/j.smrv.2016.08.001
   Emre M, 2007, MOVEMENT DISORD, V22, P1689, DOI 10.1002/mds.21507
   Feng F, 2021, PARKINSONISM RELAT D, V85, P133, DOI 10.1016/j.parkreldis.2021.02.016
   Távora DGF, 2014, SLEEP SCI, V7, P13, DOI 10.1016/j.slsci.2014.07.020
   Gao JJ, 2011, AM J EPIDEMIOL, V173, P1032, DOI 10.1093/aje/kwq478
   Goldman JG, 2020, CLIN GERIATR MED, V36, P365, DOI 10.1016/j.cger.2020.01.001
   Goldman JG, 2013, PARKINSONISM RELAT D, V19, P806, DOI 10.1016/j.parkreldis.2013.05.006
   Höglund A, 2019, PARKINSONS DIS-US, V2019, P0, DOI 10.1155/2019/5708515
   Jester DJ, 2020, AGING MENT HEALTH, V24, P1769, DOI 10.1080/13607863.2019.1660852
   Jones JD, 2020, PARKINSONISM RELAT D, V72, P7, DOI 10.1016/j.parkreldis.2020.01.009
   Kang JH, 2016, ACTA NEUROPATHOL, V131, P935, DOI 10.1007/s00401-016-1552-2
   Kang JH, 2013, JAMA NEUROL, V70, P1277, DOI 10.1001/jamaneurol.2013.3861
   Marek K, 2018, ANN CLIN TRANSL NEUR, V5, P1460, DOI 10.1002/acn3.644
   Marek K, 2011, PROG NEUROBIOL, V95, P629, DOI 10.1016/j.pneurobio.2011.09.005
   Martinez-Martin P, 2012, J NEUROL, V259, P1639, DOI 10.1007/s00415-011-6392-3
   McDonald C, 2016, MOVEMENT DISORD, V31, P937, DOI 10.1002/mds.26632
   Nair AT, 2018, J NEUROGASTROENTEROL, V24, P30, DOI 10.5056/jnm17105
   Naismith SL, 2011, MOVEMENT DISORD, V26, P1537, DOI 10.1002/mds.23640
   Najafi MR, 2013, INT J PREVENTIVE MED, V4, P0
   Palma Jose-Alberto, 2014, NEUROLOGY, V83, P261, DOI 10.1212/WNL.0000000000000605
   Pushpanathan ME, 2016, SLEEP MED REV, V26, P21, DOI 10.1016/j.smrv.2015.04.003
   Rye DB, 2000, J SLEEP RES, V9, P63, DOI 10.1046/j.1365-2869.2000.00201.x
   Simuni T, 2015, MOVEMENT DISORD, V30, P1371, DOI 10.1002/mds.26248
   Stavitsky K, 2012, J INT NEUROPSYCH SOC, V18, P108, DOI 10.1017/S1355617711001482
   Suzuki K, 2015, CURR NEUROL NEUROSCI, V15, P0, DOI 10.1007/s11910-015-0525-5
   Tholfsen LK, 2015, NEUROLOGY, V85, P162, DOI 10.1212/WNL.0000000000001737
   Vogt NM, 2017, SCI REP-UK, V7, P0, DOI 10.1038/s41598-017-13601-y
   Wen MC, 2017, ACTA NEUROL SCAND, V136, P84, DOI 10.1111/ane.12704
   Xiang YQ, 2019, FRONT NEUROL, V10, P0, DOI 10.3389/fneur.2019.00121
NR 35
TC 0
Z9 0
U1 3
U2 3
PU WILEY
PI HOBOKEN
PA 111 RIVER ST, HOBOKEN 07030-5774, NJ USA
SN 1752-8054
EI 1752-8062
J9 CTS-CLIN TRANSL SCI
JI CTS-Clin. Transl. Sci.
PD OCT 15
PY 2023
VL 16
IS 10
BP 2033
EP 2045
DI 10.1111/cts.13610
EA AUG 2023
PG 13
WC Medicine, Research & Experimental
SC Research & Experimental Medicine
GA U7XQ2
UT WOS:001049984000001
PM 37551840
DA 2024-02-07
ER

PT J
AU Dagay, A
   Oz, S
   Katzav, S
   Wasserman, D
   Tauman, R
   Thaler, A
   Giladi, N
   Mirelman, A
AF Dagay, Andrew
   Oz, Shani
   Katzav, Shlomit
   Wasserman, Danielle
   Tauman, Riva
   Thaler, Avner
   Giladi, Nir
   Mirelman, Anat
TI Overnight Distribution of REM Sleep Features in People with Parkinson's Disease (PD) and Non-PD Controls
SO JOURNAL OF PARKINSONS DISEASE
LA English
DT Article
DE Parkinson's disease; sleep; rapid eye movement sleep behavior disorder; sleep disorders; REM sleep without atonia; REM density
ID to-night variability; eye-movement density; behavior disorder; motor cortex; activation; atonia; young
AB Background: Rapid eye movement (REM) sleep behavior disorder (RBD) is a leading predictor of Parkinson's disease (PD). Diagnosis is performed in the sleep laboratory by detecting pathological REM sleep without atonia (RSWA). The evidence on the overnight distribution of RSWA% is conflicting. Objective: To investigate the temporal distribution of the number of ocular movements per REM sleep minute (REM density), and RSWA% in people with PD and non-PD controls. Methods: All participants underwent a single overnight evaluation in a sleep laboratory. Clinical evaluation was performed on a separate day. REM density and RSWA% were compared between PD and controls both across four sleep periods and individual REM cycles. Results: A total of 51 participants with recorded RSWA in polysomnography laboratory were included, 28 with PD aged 64 +/- 9 years with a disease duration of 3.3 +/- 2.9 years, and 23 controls aged 55 +/- 8 years. People with PD had lower REM density and higher RSWA% compared to controls. As expected, REM density was higher towards the morning. In contrast, RSWA% was equally distributed across the night, for both PD and controls. Conclusions: PD pathology affects REM sleep features, but not the overnight distribution of those features. While REM density increased towards the end of the night, RSWA% was equally distributed across the night for both PD and controls. Our findings have clinical implications for diagnosing RBD, as quantification of RSWA% in any sleep cycle is sufficient for reliably evaluating total RSWA% and reduced REM density may be a marker of PD.
C1 [Dagay, Andrew; Tauman, Riva; Thaler, Avner; Giladi, Nir; Mirelman, Anat] Tel Aviv Univ, Sagol Sch Neurosci, Tel Aviv, Israel.
   [Dagay, Andrew; Oz, Shani; Thaler, Avner; Mirelman, Anat] Tel Aviv Sourasky Med, Lab Early Markers Neurodegenerat LEMON, Neurol Inst, Tel Aviv, Israel.
   [Oz, Shani] Tel Aviv Univ, Dept Biomed Engn, Tel Aviv, Israel.
   [Katzav, Shlomit; Wasserman, Danielle; Tauman, Riva; Giladi, Nir] Tel Aviv Sourasky Med Ctr, Sieratzki Sagol Inst Sleep Med, Tel Aviv, Israel.
   [Tauman, Riva; Thaler, Avner; Giladi, Nir; Mirelman, Anat] Tel Aviv Univ, Fac Med, Tel Aviv, Israel.
C3 Tel Aviv University; Tel Aviv University; Sackler Faculty of Medicine; Tel Aviv Sourasky Medical Center; Tel Aviv University
RP Mirelman, A (corresponding author), Tel Aviv Sourasky Med, Lab Early Markers Neurodegenerat LEMON, Neurol Inst, Tel Aviv, Israel.
EM anatmi@tlvmc.gov.il
FU USA MED Research Acquisition Activity, Department of Defence awarding office, through the FY19 Award Mechanism: Parkinson's Research Program Investigator-Initiated [W81XWH 2010468]; Israeli Scholarship Education Foundation (ISEF)
CR Arnaldi D, 2016, SLEEP MED, V17, P134, DOI 10.1016/j.sleep.2015.10.019
   Bargiotas P, 2016, CURR OPIN NEUROL, V29, P763, DOI 10.1097/WCO.0000000000000388
   Berry R.B., 2017, THE AASM MANUAL FOR THE SCORING OF SLEEP AND ASSOCIATED EVENTS RULES, V0, P0
   Bugalho P, 2017, J NEURAL TRANSM, V124, P1183, DOI 10.1007/s00702-017-1759-y
   Cesari M, 2022, SLEEP, V45, P0, DOI 10.1093/sleep/zsab257
   Chen R, 2001, CLIN NEUROPHYSIOL, V112, P600, DOI 10.1016/S1388-2457(01)00466-7
   Cygan F, 2010, J CLIN SLEEP MED, V6, P551
   Darchia N, 2004, BRAIN RES BULL, V63, P433, DOI 10.1016/j.brainresbull.2003.12.017
   Dauvilliers Y, 2018, NAT REV DIS PRIMERS, V4, P0, DOI 10.1038/s41572-018-0016-5
   De Carli F, 2016, ANN NEUROL, V79, P326, DOI 10.1002/ana.24556
   Dijkstra F, 2020, CLIN NEUROPHYSIOL, V131, P2508, DOI 10.1016/j.clinph.2020.07.005
   Ekker MS, 2017, PARKINSONISM RELAT D, V40, P1, DOI 10.1016/j.parkreldis.2017.02.014
   Ermis U, 2010, J SLEEP RES, V19, P400, DOI 10.1111/j.1365-2869.2010.00831.x
   Ferri R, 2013, J CLIN SLEEP MED, V9, P253, DOI 10.5664/jcsm.2490
   Figorilli M, 2020, SLEEP MED, V68, P190, DOI 10.1016/j.sleep.2019.12.013
   Högl B, 2018, NAT REV NEUROL, V14, P40, DOI 10.1038/nrneurol.2017.157
   HONG CCH, 1995, SLEEP, V18, P570
   Horisawa S, 2021, J NEUROSURG, V135, P799, DOI 10.3171/2020.7.JNS201547
   Iranzo A, 2011, SLEEP MED, V12, P284, DOI 10.1016/j.sleep.2010.04.021
   JOHNS MW, 1991, SLEEP, V14, P540, DOI 10.1093/sleep/14.6.540
   Khalsa SBS, 2002, J SLEEP RES, V11, P53, DOI 10.1046/j.1365-2869.2002.00276.x
   Krack P, 1998, BRAIN, V121, P451, DOI 10.1093/brain/121.3.451
   Leclair-Visonneau L, 2010, BRAIN, V133, P1737, DOI 10.1093/brain/awq110
   Neikrug AB, 2012, SLEEP MED REV, V16, P415, DOI 10.1016/j.smrv.2011.08.004
   Pal G, 2013, FRONT NEUROL, V4, P0, DOI 10.3389/fneur.2013.00054
   Peters KR, 2014, PLOS ONE, V9, P0, DOI 10.1371/journal.pone.0091047
   Pinkhardt EH, 2012, BMC NEUROL, V12, P0, DOI 10.1186/1471-2377-12-5
   Pinkhardt EH, 2011, PARKINSONISM RELAT D, V17, P223, DOI 10.1016/j.parkreldis.2010.08.004
   Postuma RB, 2019, BRAIN, V142, P744, DOI 10.1093/brain/awz030
   Postuma RB, 2015, MOVEMENT DISORD, V30, P1591, DOI 10.1002/mds.26424
   Saleh C, 2022, CLIN NEUROPHYSIOL, V137, P63, DOI 10.1016/j.clinph.2022.02.011
   Sasai-Sakuma T, 2014, SLEEP MED, V15, P1009, DOI 10.1016/j.sleep.2014.02.010
   Sateia MJ, 2014, CHEST, V146, P1387, DOI 10.1378/chest.14-0970
   Schroeder LA, 2016, SLEEP, V39, P2133, DOI 10.5665/sleep.6312
   Sringean J, 2021, SLEEP, V44, P0, DOI 10.1093/sleep/zsab067
   St Louis EK, 2017, MAYO CLIN PROC, V92, P1723, DOI 10.1016/j.mayocp.2017.09.007
   Stiasny-Kolster K, 2007, MOVEMENT DISORD, V22, P2386, DOI 10.1002/mds.21740
   Terao Y, 2013, CLIN NEUROPHYSIOL, V124, P1491, DOI 10.1016/j.clinph.2013.01.021
   Tomlinson CL, 2010, MOVEMENT DISORD, V25, P2649, DOI 10.1002/mds.23429
   Wilhelm E, 2022, MOVEMENT DISORD, V37, P2396, DOI 10.1002/mds.29214
   Yong MH, 2011, PLOS ONE, V6, P0, DOI 10.1371/journal.pone.0022511
   Zhang H, 2022, ANN NEUROL, V91, P404, DOI 10.1002/ana.26298
   Zhang XN, 2017, NEUROL SCI, V38, P163, DOI 10.1007/s10072-016-2744-1
NR 43
TC 0
Z9 0
U1 0
U2 0
PU IOS PRESS
PI AMSTERDAM
PA NIEUWE HEMWEG 6B, 1013 BG AMSTERDAM, NETHERLANDS
SN 1877-7171
EI 1877-718X
J9 J PARKINSON DIS
JI J. Parkinsons Dis.
PD JUN 15
PY 2023
VL 13
IS 7
BP 1213
EP 1223
DI 10.3233/JPD-230116
PG 11
WC Neurosciences
SC Neurosciences & Neurology
GA X6KW3
UT WOS:001099528800009
PM 37807787
DA 2024-02-07
ER

PT J
AU Samizadeh, MA
   Fallah, H
   Toomarisahzabi, M
   Rezaei, F
   Rahimi-Danesh, M
   Akhondzadeh, S
   Vaseghi, S
AF Samizadeh, Mohammad-Ali
   Fallah, Hamed
   Toomarisahzabi, Mohadeseh
   Rezaei, Fereshteh
   Rahimi-Danesh, Mehrsa
   Akhondzadeh, Shahin
   Vaseghi, Salar
TI Parkinson's Disease: A Narrative Review on Potential Molecular Mechanisms of Sleep Disturbances, REM Behavior Disorder, and Melatonin
SO BRAIN SCIENCES
LA English
DT Review
DE Parkinson's disease (PD); REM behavior disorder (RBD); sleep disturbances; melatonin
ID eye-movement sleep; circadian secretion pattern; lewy-body; dopaminergic modulation; alzheimers-disease; prolonged-release; nonmotor symptoms; oxidative stress; muscle tone; nrem sleep
AB Parkinson's disease (PD) is one of the most common neurodegenerative diseases. There is a wide range of sleep disturbances in patients with PD, such as insomnia and rapid eye movement (REM) sleep behavior disorder (or REM behavior disorder (RBD)). RBD is a sleep disorder in which a patient acts out his/her dreams and includes abnormal behaviors during the REM phase of sleep. On the other hand, melatonin is the principal hormone that is secreted by the pineal gland and significantly modulates the circadian clock and mood state. Furthermore, melatonin has a wide range of regulatory effects and is a safe treatment for sleep disturbances such as RBD in PD. However, the molecular mechanisms of melatonin involved in the treatment or control of RBD are unknown. In this study, we reviewed the pathophysiology of PD and sleep disturbances, including RBD. We also discussed the potential molecular mechanisms of melatonin involved in its therapeutic effect. It was concluded that disruption of crucial neurotransmitter systems that mediate sleep, including norepinephrine, serotonin, dopamine, and GABA, and important neurotransmitter systems that mediate the REM phase, including acetylcholine, serotonin, and norepinephrine, are significantly involved in the induction of sleep disturbances, including RBD in PD. It was also concluded that accumulation of & alpha;-synuclein in sleep-related brain regions can disrupt sleep processes and the circadian rhythm. We suggested that new treatment strategies for sleep disturbances in PD may focus on the modulation of & alpha;-synuclein aggregation or expression.
C1 [Samizadeh, Mohammad-Ali; Toomarisahzabi, Mohadeseh; Rezaei, Fereshteh; Rahimi-Danesh, Mehrsa; Vaseghi, Salar] ACECR, Inst Med Plants, Med Plants Res Ctr, Cognit Neurosci Lab, Karaj 3365166571, Iran.
   [Fallah, Hamed] Univ Tehran, Fac Vet Med, Dept Basic Sci, Tehran 1417935840, Iran.
   [Akhondzadeh, Shahin] Univ Tehran Med Sci, Roozbeh Psychiat Hosp, Psychiat Res Ctr, Tehran 13337159140, Iran.
C3 Academic Center for Education, Culture & Research (ACECR); University of Tehran
RP Vaseghi, S (corresponding author), ACECR, Inst Med Plants, Med Plants Res Ctr, Cognit Neurosci Lab, Karaj 3365166571, Iran.
EM vaseghi@imp.ac.ir
CR Adi N, 2010, MED SCI MONITOR, V16, P0
   AGID Y, 1989, MOVEMENT DISORD, V4, PS126, DOI 10.1002/mds.870040514
   Ahn JH, 2020, PARKINSONISM RELAT D, V75, P50, DOI 10.1016/j.parkreldis.2020.03.029
   Al-Ghoul WM, 1998, NEUROREPORT, V9, P4063, DOI 10.1097/00001756-199812210-00011
   Anderson KN, 2009, J CLIN SLEEP MED, V5, P235
   Andretic R, 2005, CURR BIOL, V15, P1165, DOI 10.1016/j.cub.2005.05.025
   Arjmandi-Rad S, 2023, CELL MOL NEUROBIOL, V43, P711, DOI 10.1007/s10571-022-01228-1
   Arnaldi D, 2016, SLEEP MED, V17, P134, DOI 10.1016/j.sleep.2015.10.019
   Attenburrow MEJ, 1996, PSYCHOPHARMACOLOGY, V126, P179, DOI 10.1007/BF02246354
   Bedard MA, 2019, SLEEP MED, V58, P35, DOI 10.1016/j.sleep.2018.12.020
   Benítez-King G, 2006, J PINEAL RES, V40, P1, DOI 10.1111/j.1600-079X.2005.00282.x
   Boeve BF, 2007, BRAIN, V130, P2770, DOI 10.1093/brain/awm056
   Boeve BF, 2003, SLEEP MED, V4, P281, DOI 10.1016/S1389-9457(03)00072-8
   Boeve BF, 2010, ANN NY ACAD SCI, V1184, P15, DOI 10.1111/j.1749-6632.2009.05115.x
   Bohnen NI, 2019, J PARKINSON DIS, V9, P603, DOI 10.3233/JPD-191627
   Bonakis A, 2012, J CLIN PSYCHOPHARM, V32, P732, DOI 10.1097/JCP.0b013e31826866f8
   Bordet R, 2003, CLIN NEUROPHARMACOL, V26, P65, DOI 10.1097/00002826-200303000-00005
   Borghammer P, 2021, J PARKINSON DIS, V11, P455, DOI 10.3233/JPD-202481
   Borghammer P, 2019, J PARKINSON DIS, V9, PS281, DOI 10.3233/JPD-191721
   Boucetta S, 2016, SCI REP-UK, V6, P0, DOI 10.1038/srep26782
   Braak H, 2000, J NEUROL, V247, P3
   Braak H, 2004, CELL TISSUE RES, V318, P121, DOI 10.1007/s00441-004-0956-9
   Braak H, 2003, NEUROBIOL AGING, V24, P197, DOI 10.1016/S0197-4580(02)00065-9
   Braak H, 2006, MOVEMENT DISORD, V21, P2042, DOI 10.1002/mds.21065
   Breen DP, 2016, MOVEMENT DISORD, V31, P1062, DOI 10.1002/mds.26592
   Breen DP, 2014, JAMA NEUROL, V71, P589, DOI 10.1001/jamaneurol.2014.65
   Bridi JC, 2018, FRONT NEUROSCI-SWITZ, V12, P0, DOI 10.3389/fnins.2018.00080
   Brooks PL, 2008, J NEUROSCI, V28, P3535, DOI 10.1523/JNEUROSCI.5023-07.2008
   Brooks PL, 2011, J NEUROSCI, V31, P7111, DOI 10.1523/JNEUROSCI.0347-11.2011
   Brunner H, 2002, MOVEMENT DISORD, V17, P928, DOI 10.1002/mds.10242
   Brzezinski Amnon, 1997, NEW ENGLAND JOURNAL OF MEDICINE, V336, P186
   Burré J, 2018, CSH PERSPECT MED, V8, P0, DOI 10.1101/cshperspect.a024091
   Byun JI, 2023, SLEEP BREATH, V27, P309, DOI 10.1007/s11325-022-02572-8
   Catala MD, 1997, EXP GERONTOL, V32, P553, DOI 10.1016/S0531-5565(96)00173-8
   Chahine LM, 2017, SLEEP MED REV, V35, P33, DOI 10.1016/j.smrv.2016.08.001
   Chaudhuri KR, 2012, EUR J NEUROL, V19, P105, DOI 10.1111/j.1468-1331.2011.03442.x
   Chen RC, 2001, NEUROLOGY, V57, P1679, DOI 10.1212/WNL.57.9.1679
   Chen ZC, 2020, NEUROBIOL DIS, V134, P0, DOI 10.1016/j.nbd.2019.104700
   Chu J, 2009, NEUROLOGY, V72, P842, DOI 10.1212/01.wnl.0000343881.27524.e8
   COLOMA FM, 1988, BIOCHEM PHARMACOL, V37, P1271, DOI 10.1016/0006-2952(88)90781-2
   Dauvilliers Y, 2018, NAT REV DIS PRIMERS, V4, P0, DOI 10.1038/s41572-018-0016-5
   Dauvilliers Y, 2013, SLEEP MED, V14, P775, DOI 10.1016/j.sleep.2012.10.006
   de Almeida-Paula LD, 2005, EUR J PHARMACOL, V525, P24, DOI 10.1016/j.ejphar.2005.09.056
   De Cock VC, 2007, BRAIN, V130, P450, DOI 10.1093/brain/awl363
   DEGROEN JHM, 1978, J NEUROL SCI, V38, P207, DOI 10.1016/0022-510X(78)90067-9
   Del Tredici K, 2012, MOVEMENT DISORD, V27, P597, DOI 10.1002/mds.24921
   DeMaagd George, 2015, P T, V40, P504
   Diaconu S, 2021, EXP THER MED, V22, P0, DOI 10.3892/etm.2021.10244
   DiPiro JT., 2014, PHARMACOTHERAPY: A PATHOPHYSIOLOGIC APPROACH, V9th ed., P0
   Dos Santos AB, 2021, J PARKINSON DIS, V11, P1773, DOI 10.3233/JPD-212554
   Dubocovich ML, 2010, PHARMACOL REV, V62, P343, DOI 10.1124/pr.110.002832
   Ekmekcioglu C, 2006, BIOMED PHARMACOTHER, V60, P97, DOI 10.1016/j.biopha.2006.01.002
   Elder GJ, 2022, INT J GERIATR PSYCH, V37, P0, DOI 10.1002/gps.5814
   ELMANSARI M, 1990, EXP BRAIN RES, V83, P115, DOI 10.1007/BF00232199
   EMSER W, 1988, J NEUROL, V235, P177, DOI 10.1007/BF00314313
   Escames G, 1996, NEUROREPORT, V7, P597, DOI 10.1097/00001756-199601310-00053
   Fatemeh G, 2022, J NEUROL, V269, P205, DOI 10.1007/s00415-020-10381-w
   Ferman TJ, 2012, ADV BIOL PSYCH-KARG, V27, P61
   FERTL E, 1993, J NEURAL TRANSM-PARK, V5, P227, DOI 10.1007/BF02257677
   FERTL E, 1991, J NEURAL TRANSM-PARK, V3, P41, DOI 10.1007/BF02251135
   Fifel K, 2014, NEUROBIOL DIS, V71, P359, DOI 10.1016/j.nbd.2014.08.024
   Ford AH, 2013, MOVEMENT DISORD, V28, P832, DOI 10.1002/mds.25367
   Frucht S, 1999, NEUROLOGY, V52, P1908, DOI 10.1212/WNL.52.9.1908
   Gagnon JF, 2004, NEUROLOGY, V62, P401, DOI 10.1212/01.WNL.0000106460.34682.E9
   Galvan A, 2007, PROG BRAIN RES, V160, P287, DOI 10.1016/S0079-6123(06)60017-4
   Gan-Or Z, 2018, SLEEP MED REV, V41, P101, DOI 10.1016/j.smrv.2018.01.006
   Gao JJ, 2011, AM J EPIDEMIOL, V173, P1032, DOI 10.1093/aje/kwq478
   Garcia SV, 2018, NAT COMMUN, V9, P0, DOI 10.1038/s41467-017-02761-0
   García-Lorenzo D, 2013, BRAIN, V136, P2120, DOI 10.1093/brain/awt152
   Gilat M, 2020, MOVEMENT DISORD, V35, P344, DOI 10.1002/mds.27886
   Gobbi G, 2019, FRONT ENDOCRINOL, V10, P0, DOI 10.3389/fendo.2019.00087
   Gorfine T, 2006, NEUROIMAGE, V31, P410, DOI 10.1016/j.neuroimage.2005.11.024
   Gorfine T, 2009, HUM BRAIN MAPP, V30, P541, DOI 10.1002/hbm.20525
   Gros Priti, 2017, CURR SLEEP MED REP, V3, P222, DOI 10.1007/s40675-017-0079-y
   Hablitz LM, 2019, SCI ADV, V5, P0, DOI 10.1126/sciadv.aav5447
   Hartmann A, 1997, NEUROBIOL AGING, V18, P285, DOI 10.1016/S0197-4580(97)80309-0
   Hasíková L, 2021, PARKINSONISM RELAT D, V90, P38, DOI 10.1016/j.parkreldis.2021.07.031
   Hawkes CH, 2007, NEUROPATH APPL NEURO, V33, P599, DOI 10.1111/j.1365-2990.2007.00874.x
   Hely MA, 2008, MOVEMENT DISORD, V23, P837, DOI 10.1002/mds.21956
   Högl BE, 1998, NEUROLOGY, V50, P1332
   Horsager J, 2022, NEUROBIOL DIS, V164, P0, DOI 10.1016/j.nbd.2022.105626
   Hu MT, 2020, NEUROBIOL DIS, V143, P0, DOI 10.1016/j.nbd.2020.104996
   Hu XY, 2023, ANTIOXIDANTS-BASEL, V12, P0, DOI 10.3390/antiox12020396
   Hunt J, 2022, MOL NEURODEGENER, V17, P0, DOI 10.1186/s13024-021-00504-w
   Iranzo A, 2017, ANN NEUROL, V82, P419, DOI 10.1002/ana.25026
   Iranzo A, 2013, LANCET NEUROL, V12, P443, DOI 10.1016/S1474-4422(13)70056-5
   Iranzo A, 2009, SLEEP MED REV, V13, P385, DOI 10.1016/j.smrv.2008.11.003
   Iwanami M, 2010, SLEEP MED, V11, P361, DOI 10.1016/j.sleep.2009.12.006
   Jankovic J, 2001, PARKINSONISM RELAT D, V8, P109, DOI 10.1016/S1353-8020(01)00025-6
   Jiménez-Jiménez F, 2021, J PERS MED, V11, P0, DOI 10.3390/jpm11090880
   Jockers R, 2008, BRIT J PHARMACOL, V154, P1182, DOI 10.1038/bjp.2008.184
   Kalaitzakis ME, 2008, NEUROPATH APPL NEURO, V34, P284, DOI 10.1111/j.1365-2990.2007.00923.x
   Kalaitzakis ME, 2013, NEUROPATH APPL NEURO, V39, P644, DOI 10.1111/nan.12024
   Kalia LV, 2015, LANCET, V386, P896, DOI 10.1016/S0140-6736(14)61393-3
   Karasek M, 2006, J PHYSIOL PHARMACOL, V57, P19
   Kashihara K, 2010, PARKINSONISM RELAT D, V16, P252, DOI 10.1016/j.parkreldis.2009.12.010
   Kataoka H, 2023, CLIN PARKINSON RELAT, V8, P0, DOI 10.1016/j.prdoa.2023.100194
   Kato K, 2005, NEUROPHARMACOLOGY, V48, P301, DOI 10.1016/j.neuropharm.2004.09.007
   Kay DB, 2018, BRAIN BEHAV, V8, P0, DOI 10.1002/brb3.967
   Khan MZ, 2017, PSYCHOPHARMACOLOGY, V234, P1181, DOI 10.1007/s00213-017-4586-9
   Khawaja I., 2023, STATPEARLS, V0, P0
   Kholghi G, 2022, PHYSIOL BEHAV, V252, P0, DOI 10.1016/j.physbeh.2022.113835
   Kim HJ, 2016, J ALZHEIMERS DIS, V52, P1101, DOI 10.3233/JAD-151197
   Kim YE, 2014, J PARKINSON DIS, V4, P237, DOI 10.3233/JPD-130293
   Klosen P, 2019, J PINEAL RES, V67, P0, DOI 10.1111/jpi.12575
   Knudsen S, 2010, BRAIN, V133, P568, DOI 10.1093/brain/awp320
   Koch J, 2022, J NEUROL, V269, P923, DOI 10.1007/s00415-021-10675-7
   Kövari E, 2009, BRAIN RES BULL, V80, P203, DOI 10.1016/j.brainresbull.2009.06.018
   Korshunov KS, 2017, FRONT CELL NEUROSCI, V11, P0, DOI 10.3389/fncel.2017.00091
   Kotagal V, 2012, ANN NEUROL, V71, P560, DOI 10.1002/ana.22691
   Kress BT, 2014, ANN NEUROL, V76, P845, DOI 10.1002/ana.24271
   Kryger MH., 2010, PRINCIPLES AND PRACTICE OF SLEEP MEDICINE E-BOOK, V0, P0
   Ksendzovsky A, 2017, NEUROLOGY, V88, P1282, DOI 10.1212/WNL.0000000000003761
   Kunz D, 1999, MOVEMENT DISORD, V14, P507, DOI 10.1002/1531-8257(199905)14:3<507::AID-MDS1021>3.0.CO;2-8
   Kunz D, 1997, NEUROPSYCHOBIOLOGY, V36, P211, DOI 10.1159/000119383
   Kunz D, 2004, J CLIN ENDOCR METAB, V89, P128, DOI 10.1210/jc.2002-021057
   Kunz D, 2010, J SLEEP RES, V19, P591, DOI 10.1111/j.1365-2869.2010.00848.x
   Kwak IH, 2023, J INTEGR NEUROSCI, V22, P0, DOI 10.31083/j.jin2201018
   La Morgia C, 2017, FRONT NEUROL, V8, P0, DOI 10.3389/fneur.2017.00162
   Lacy B, 2023, CLIN PARKINSON RELAT, V8, P0, DOI 10.1016/j.prdoa.2022.100180
   LAI YY, 1990, J NEUROSCI, V10, P2727
   Léna I, 2005, J NEUROSCI RES, V81, P891, DOI 10.1002/jnr.20602
   LERNER AB, 1958, J AM CHEM SOC, V80, P2587, DOI 10.1021/ja01543a060
   Leston J, 2010, NEUROSCI LETT, V469, P294, DOI 10.1016/j.neulet.2009.12.008
   Levoye A, 2006, EMBO J, V25, P3012, DOI 10.1038/sj.emboj.7601193
   Li LY, 2020, FRONT NEUROSCI-SWITZ, V14, P0, DOI 10.3389/fnins.2020.00505
   Liao HW, 2016, J COMP NEUROL, V524, P2845, DOI 10.1002/cne.23995
   Lim JS, 2016, PARKINSONISM RELAT D, V23, P31, DOI 10.1016/j.parkreldis.2015.11.027
   Limousin N, 2009, SLEEP MED, V10, P1059, DOI 10.1016/j.sleep.2008.12.006
   Lin C-M, 2013, J SLEEP DISORD THER, V2, P1, DOI 10.4172/2167-0277.1000118
   Lin L, 2013, LIFE SCI, V92, P311, DOI 10.1016/j.lfs.2013.01.007
   Linn-Evans ME, 2020, CLIN NEUROPHYSIOL, V131, P2008, DOI 10.1016/j.clinph.2020.04.017
   Liu C, 1997, NEURON, V19, P91, DOI 10.1016/S0896-6273(00)80350-5
   Liu JJ, 2021, SLEEP MED, V82, P125, DOI 10.1016/j.sleep.2021.03.041
   Loddo G, 2017, FRONT NEUROL, V8, P0, DOI 10.3389/fneur.2017.00042
   Louter M, 2013, SLEEP MED, V14, P668, DOI 10.1016/j.sleep.2013.03.010
   Luppi PH, 2013, SLEEP MED, V14, P714, DOI 10.1016/j.sleep.2013.02.004
   Lyashenko Е А, 2015, ZH NEVROL PSIKHIATR IM S S KORSAKOVA, V115, P40, DOI 10.17116/jnevro20151156240-43
   Ma HX, 2022, FRONT AGING NEUROSCI, V14, P0, DOI 10.3389/fnagi.2022.784314
   MacIntyre DJ, 2010, NEUROSCI LETT, V475, P169, DOI 10.1016/j.neulet.2010.03.072
   Mahmood Z, 2020, J INT NEUROPSYCH SOC, V26, P894, DOI 10.1017/S1355617720000430
   Markus RP, 2010, PHARMACOL THERAPEUT, V126, P251, DOI 10.1016/j.pharmthera.2010.02.009
   Marques A, 2010, J NEUROL, V257, P383, DOI 10.1007/s00415-009-5328-7
   Martinelli P, 1996, J NEUROL, V243, P551, DOI 10.1007/BF00886879
   Martinez-Ramirez D, 2015, PARKINSONS DIS-US, V2015, P0, DOI 10.1155/2015/570375
   Mattioli P, 2021, EUR J NUCL MED MOL I, V48, P2834, DOI 10.1007/s00259-021-05205-6
   Matzaras R, 2022, J PARKINSON DIS, V12, P69, DOI 10.3233/JPD-212571
   McCarter SJ, 2015, SLEEP, V38, P907, DOI 10.5665/sleep.4738
   McCarter SJ, 2013, SLEEP MED, V14, P237, DOI 10.1016/j.sleep.2012.09.018
   McGrane IR, 2015, SLEEP MED, V16, P19, DOI 10.1016/j.sleep.2014.09.011
   McKeith IG, 2005, NEUROLOGY, V65, P1863, DOI 10.1212/01.wnl.0000187889.17253.b1
   Mendoza J, 2014, NEUROSCIENCE, V282, P230, DOI 10.1016/j.neuroscience.2014.07.081
   Menza M, 2010, MOVEMENT DISORD, V25, PS117, DOI 10.1002/mds.22788
   Miyamoto M, 2012, SLEEP MED, V13, P102, DOI 10.1016/j.sleep.2011.03.024
   Monaca C, 2006, SLEEP MED, V7, P448, DOI 10.1016/j.sleep.2005.12.002
   Monte-Silva K, 2009, J NEUROSCI, V29, P6124, DOI 10.1523/JNEUROSCI.0728-09.2009
   Monti JM, 2007, SLEEP MED REV, V11, P113, DOI 10.1016/j.smrv.2006.08.003
   Morvaridzadeh M, 2020, PHARMACOL RES, V161, P0, DOI 10.1016/j.phrs.2020.105210
   Munhoz RP, 2010, CLIN NEUROL NEUROSUR, V112, P431, DOI 10.1016/j.clineuro.2010.03.003
   Muntean ML, 2016, SLEEP MED, V23, P87, DOI 10.1016/j.sleep.2016.06.026
   Nagayama H, 2005, J NEUROL NEUROSUR PS, V76, P249, DOI 10.1136/jnnp.2004.037028
   Nagy AV, 2023, PARKINSONISM RELAT D, V109, P0, DOI 10.1016/j.parkreldis.2023.105312
   Neikrug AB, 2013, J CLIN SLEEP MED, V9, P1119, DOI 10.5664/jcsm.3148
   Nussbaum RL, 2003, NEW ENGL J MED, V348, P1356, DOI 10.1056/NEJM2003ra020003
   ODowd S, 2017, J PARKINSON DIS, V7, P465, DOI 10.3233/JPD-161062
   Olanow CW, 2007, MOVEMENT DISORD, V22, PS335, DOI 10.1002/mds.21675
   Olson EJ, 2000, BRAIN, V123, P331, DOI 10.1093/brain/123.2.331
   Omeiza NA, 2021, BRAIN BEHAV, V11, P0, DOI 10.1002/brb3.2227
   Onofrj M, 2003, NEUROLOGY, V60, P113, DOI 10.1212/01.WNL.0000042084.03066.C0
   Ortuño-Lizarán I, 2020, ANN NEUROL, V88, P893, DOI 10.1002/ana.25897
   Ortuño-Lizarán I, 2018, ACTA NEUROPATHOL COM, V6, P0, DOI 10.1186/s40478-018-0596-z
   Pagano G, 2018, NEUROLOGY, V91, PE894, DOI 10.1212/WNL.0000000000006134
   Palmeri R, 2019, J CLIN NEUROSCI, V70, P113, DOI 10.1016/j.jocn.2019.08.058
   Parkkinen L, 2008, ACTA NEUROPATHOL, V115, P399, DOI 10.1007/s00401-008-0346-6
   Paul R, 2018, LIFE SCI, V192, P238, DOI 10.1016/j.lfs.2017.11.016
   Pisani S, 2023, NEUROSCI BIOBEHAV R, V147, P0, DOI 10.1016/j.neubiorev.2023.105081
   Poewe W, 2008, EUR J NEUROL, V15, P14, DOI 10.1111/j.1468-1331.2008.02056.x
   Poewe W, 2004, NEUROLOGY, V63, PS12, DOI 10.1212/WNL.63.8_suppl_3.S12
   Poewe Werner, 2000, CURRENT OPINION IN NEUROLOGY, V13, P423, DOI 10.1097/00019052-200008000-00009
   Pont-Sunyer C, 2015, PLOS ONE, V10, P0, DOI 10.1371/journal.pone.0132368
   Postuma RB, 2012, BRAIN, V135, P1860, DOI 10.1093/brain/aws093
   Postuma RB, 2008, MOVEMENT DISORD, V23, P1665, DOI 10.1002/mds.22099
   Postuma RB, 2013, SLEEP, V36, P1579, DOI 10.5665/sleep.3102
   Postuma RB, 2012, MOVEMENT DISORD, V27, P617, DOI 10.1002/mds.24996
   Prigge CL, 2016, J NEUROSCI, V36, P7184, DOI 10.1523/JNEUROSCI.3500-15.2016
   Qu WM, 2010, J NEUROSCI, V30, P4382, DOI 10.1523/JNEUROSCI.4936-09.2010
   Rajaratnam SMW, 2009, LANCET, V373, P482, DOI 10.1016/S0140-6736(08)61812-7
   Rana AQ, 2018, NEUROL RES, V40, P696, DOI 10.1080/01616412.2018.1462880
   Reeves WC, 2006, BMC NEUROL, V6, P0, DOI 10.1186/1471-2377-6-41
   Reichmann H, 2010, NEURODEGENER DIS, V7, P284, DOI 10.1159/000314478
   Reppert SM, 1996, FEBS LETT, V386, P219, DOI 10.1016/0014-5793(96)00437-1
   Ringman JM, 2000, NEUROLOGY, V55, P870, DOI 10.1212/WNL.55.6.870
   Rocha Cabrero F., 2023, STATPEARLS, V0, P0
   Rothman SM, 2012, NEUROMOL MED, V14, P194, DOI 10.1007/s12017-012-8181-2
   Salsone M, 2014, PARKINSONISM RELAT D, V20, P1004, DOI 10.1016/j.parkreldis.2014.06.012
   Savaskan E, 2002, J PINEAL RES, V32, P59, DOI 10.1034/j.1600-079x.2002.00841.x
   SCHENCK CH, 1992, SLEEP, V15, P226, DOI 10.1093/sleep/15.3.226
   Schenck CH, 2002, SLEEP, V25, P120, DOI 10.1093/sleep/25.2.120
   Schütz L, 2022, J PARKINSON DIS, V12, P2029, DOI 10.3233/JPD-212749
   Seamans JK, 2004, PROG NEUROBIOL, V74, P1, DOI 10.1016/j.pneurobio.2004.05.006
   Sheyner I, 2010, J AM GERIATR SOC, V58, P1421, DOI 10.1111/j.1532-5415.2010.02947.x
   Shin JH, 2020, NEUROLOGY, V95, PE3081, DOI 10.1212/WNL.0000000000010942
   Siderowf A, 2012, MOVEMENT DISORD, V27, P608, DOI 10.1002/mds.24954
   Sixel-Döring F, 2016, SLEEP, V39, P1737, DOI 10.5665/sleep.6102
   Slominski A, 2005, FASEB J, V19, P176, DOI 10.1096/fj.04-2079rev
   Slow EJ, 2014, J NEURAL TRANSM, V121, PS49, DOI 10.1007/s00702-014-1168-4
   Srinivasan V, 2006, BEHAV BRAIN FUNCT, V2, P15, DOI 10.1186/1744-9081-2-15
   Srinivasan Venkatramanujam, 2011, THER ADV NEUROL DISORD, V4, P297, DOI 10.1177/1756285611406166
   Stær K, 2020, PARKINSONISM RELAT D, V81, P89, DOI 10.1016/j.parkreldis.2020.10.014
   Stefani A, 2020, NEUROPSYCHOPHARMACOL, V45, P121, DOI 10.1038/s41386-019-0448-y
   Stokholm MG, 2020, EUR J NEUROL, V27, P644, DOI 10.1111/ene.14127
   Stokholm MG, 2018, NEUROBIOL DIS, V115, P9, DOI 10.1016/j.nbd.2018.02.017
   Stokholm MG, 2017, LANCET NEUROL, V16, P789, DOI 10.1016/S1474-4422(17)30173-4
   Su D, 2023, MEDICINE, V102, P0, DOI 10.1097/MD.0000000000033161
   Sun XC, 2016, MOL MED REP, V13, P3936, DOI 10.3892/mmr.2016.4991
   Svetnik V, 2017, J SLEEP RES, V26, P92, DOI 10.1111/jsr.12448
   Takeuchi N, 2001, PSYCHIAT CLIN NEUROS, V55, P267, DOI 10.1046/j.1440-1819.2001.00854.x
   Tamtaji OR, 2020, CELL MOL NEUROBIOL, V40, P15, DOI 10.1007/s10571-019-00720-5
   Tan L, 2017, BMC PSYCHIATRY, V17, P0, DOI 10.1186/s12888-017-1535-4
   Tan SJ, 2023, NEUROBIOL DIS, V180, P0, DOI 10.1016/j.nbd.2023.106084
   Teman PT, 2009, SLEEP MED, V10, P60, DOI 10.1016/j.sleep.2007.11.019
   Tholfsen LK, 2017, NEUROLOGY, V88, P352, DOI 10.1212/WNL.0000000000003540
   Thomson PA, 2005, MOL PSYCHIATR, V10, P470, DOI 10.1038/sj.mp.4001593
   Tordjman S, 2017, CURR NEUROPHARMACOL, V15, P434, DOI 10.2174/1570159X14666161228122115
   Touitou Yvan, 1998, COMPTES RENDUS DES SEANCES DE LA SOCIETE DE BIOLOGIE ET DE SES FILIALES, V192, P643
   UCHIYAMA M, 1995, NEUROLOGY, V45, P709, DOI 10.1212/WNL.45.4.709
   Uysal HA, 2019, NOROPSIKIYATRI ARS, V56, P264, DOI 10.5152/npa.2017.19367
   Uz T, 2005, MOL BRAIN RES, V136, P45, DOI 10.1016/j.molbrainres.2005.01.002
   Van Dort CJ, 2015, P NATL ACAD SCI USA, V112, P584, DOI 10.1073/pnas.1423136112
   Van Hook MJ, 2012, EUR J NEUROSCI, V35, P507, DOI 10.1111/j.1460-9568.2011.07975.x
   Van Someren EJW, 2000, EXP GERONTOL, V35, P1229, DOI 10.1016/S0531-5565(00)00191-1
   Vaseghi S, 2022, PHARMACOL REP, V74, P1, DOI 10.1007/s43440-021-00339-8
   Videnovic A, 2014, JAMA NEUROL, V71, P463, DOI 10.1001/jamaneurol.2013.6239
   Wakabayashi K, 2007, NEUROPATHOLOGY, V27, P494, DOI 10.1111/j.1440-1789.2007.00803.x
   Wallace DM, 2020, MOV DISORD CLIN PRAC, V7, P250, DOI 10.1002/mdc3.12899
   Wang XT, 2021, BRAIN RES BULL, V174, P161, DOI 10.1016/j.brainresbull.2021.06.010
   Weber F, 2015, NATURE, V526, P435, DOI 10.1038/nature14979
   Weissová K, 2018, SLEEP MED, V52, P1, DOI 10.1016/j.sleep.2018.07.019
   Willis GL, 2008, REV NEUROSCIENCE, V19, P245
   Wolters EC, 2006, J NEURAL TRANSM-SUPP, V0, P309
   Wu FS, 1999, NEUROSCI LETT, V260, P177, DOI 10.1016/S0304-3940(98)00983-5
   Yadav RK, 2019, BEHAV BRAIN RES, V376, P0, DOI 10.1016/j.bbr.2019.112169
   Yang ZJ, 2021, FRONT NEUROSCI-SWITZ, V14, P0, DOI 10.3389/fnins.2020.592989
   Yeh SB, 2010, J CLIN SLEEP MED, V6, P192
   Ylikoski A, 2015, NEUROL SCI, V36, P2003, DOI 10.1007/s10072-015-2288-9
   Young C.B., 2023, STATPEARLS, V0, P0
   Zafar S., 2021, PARKINSON DISEASE, V0, P0
   Zhang J, 2017, BMC NEUROL, V17, P0, DOI 10.1186/s12883-017-0795-4
   Zhang JR, 2016, CHINESE MED J-PEKING, V129, P379, DOI 10.4103/0366-6999.176077
   Zhang XN, 2017, NEUROL SCI, V38, P163, DOI 10.1007/s10072-016-2744-1
   Zhdanova IV, 1996, SLEEP, V19, P423, DOI 10.1093/sleep/19.5.423
   Zhu K, 2016, PARKINSONISM RELAT D, V33, P51, DOI 10.1016/j.parkreldis.2016.09.010
   Zisapel N, 2007, CELL MOL LIFE SCI, V64, P1174, DOI 10.1007/s00018-007-6529-9
   Zisapel N, 2001, CNS DRUGS, V15, P311, DOI 10.2165/00023210-200115040-00005
   Zisapel N, 2018, BRIT J PHARMACOL, V175, P3190, DOI 10.1111/bph.14116
   Zoetmulder M, 2016, J CLIN SLEEP MED, V12, P895, DOI 10.5664/jcsm.5896
   Zuzuarregui JRP, 2020, NEUROTHERAPEUTICS, V17, P1480, DOI 10.1007/s13311-020-00938-y
NR 257
TC 0
Z9 0
U1 7
U2 9
PU MDPI
PI BASEL
PA ST ALBAN-ANLAGE 66, CH-4052 BASEL, SWITZERLAND
SN 
EI 2076-3425
J9 BRAIN SCI
JI Brain Sci.
PD JUN 15
PY 2023
VL 13
IS 6
BP 
EP 
DI 10.3390/brainsci13060914
PG 28
WC Neurosciences
SC Neurosciences & Neurology
GA K1OT5
UT WOS:001014215300001
PM 37371392
DA 2024-02-07
ER

PT J
AU Su, W
   Huang, P
   Ma, XX
   Shang, HF
   Ye, QY
   Cheng, OM
   Chan, P
   Liu, CF
   Liu, WG
   Tang, BS
   Wang, LJ
   Zhang, BR
   Wang, T
   Shao, M
   Xie, AM
   Chen, XW
   Zhu, XD
   Wang, J
   Tao, EX
   Chen, SD
   Chen, HB
AF Su, Wen
   Huang, Pei
   Ma, Xinxin
   Shang, Huifang
   Ye, Qinyong
   Cheng, Oumei
   Chan, Piu
   Liu, Chunfeng
   Liu, Weiguo
   Tang, Beisha
   Wang, Lijuan
   Zhang, Baorong
   Wang, Tao
   Shao, Ming
   Xie, Anmu
   Chen, Xianwen
   Zhu, Xiaodong
   Wang, Jian
   Tao, Enxiang
   Chen, Shengdi
   Chen, Haibo
TI Evaluation of Nocturnal Symptoms in Chinese Parkinson's Disease Patients Based on the PDSS-2 Scale: A Multicenter Cross-Sectional Study
SO JOURNAL OF PARKINSONS DISEASE
LA English
DT Article
DE Parkinson's disease; nocturnal symptoms; quality of life; PDSS-2; associated factors
ID sleep disturbance; version; disorders; quality
AB Background: Nocturnal symptoms have a significant effect on the quality of life in Parkinson's disease (PD) patients. Objective: This study aimed to investigate the prevalence and associated factors of nocturnal symptoms in Chinese PD patients. Methods: This multicenter cross-sectional study included 1,500 patients with primary PD from 18 centers in China was carried out between February 2019 and February 2020. Questionnaires including Parkinson's disease sleep scale 2 (PDSS-2), Parkinson's disease questionnaire 8 (PDQ-8), Beck depression inventory (BDI), and generalized anxiety disorder scale 7 (GAD-7) were used to assess nocturnal symptoms, quality of life, depression, and anxiety. Results: Among 1,500 Chinese PD patients, 576 (38.4%) reported nocturnal symptoms. Of them, 59.2% were older than 65 years. The PDQ-8 total score was higher in patients with nocturnal symptoms (p < 0.01). Moderate and severe depression was reported more often in patients with nocturnal symptoms (p < 0.01), and the occurrence and severity of anxiety were higher as well (p < 0.01). Longer disease duration and higher Hoehn-Yahr (HY) stage were independently associated with nocturnal symptoms (p < 0.01). Education level, depression, disease course, HY stage, and nocturnal symptoms were related to the quality of life in Chinese PD patients (p < 0.01). Conclusion: Our study found that 38.4% of Chinese PD patients have nocturnal symptoms, even in early and mid-stage PD. Nocturnal symptoms were associated with worse quality of life and higher incidences of depression and anxiety. Nocturnal symptoms should be included in the assessment and care plan, especially in patients with longer disease courses and higher HY stages.
C1 [Su, Wen; Huang, Pei; Ma, Xinxin; Chen, Haibo] Chinese Acad Med Sci, Beijing Hosp, Inst Geriatr Med, Natl Ctr Gerontol,Dept Neurol, Beijing, Peoples R China.
   [Shang, Huifang] Sichuan Univ, Dept Neurol, West China Hosp, Chengdu, Sichuan, Peoples R China.
   [Ye, Qinyong] Fujian Med Univ, Dept Neurol, Union Hosp, Fuzhou, Fujian, Peoples R China.
   [Cheng, Oumei] Chongqing Med Univ, Affiliated Hosp 1, Dept Neurol, Chongqing, Peoples R China.
   [Chan, Piu] Capital Med Univ, Xuanwu Hosp, Dept Neurol, Beijing, Peoples R China.
   [Liu, Chunfeng] Soochow Univ, Affiliated Hosp 2, Dept Neurol, Suzhou, Jiangsu, Peoples R China.
   [Liu, Weiguo] Nanjing Med Univ, Affiliated Brain Hosp, Dept Neurol, Nanjing, Jiangsu, Peoples R China.
   [Tang, Beisha] Cent South Univ, Xiangya Hosp, Dept Neurol, Changsha, Peoples R China.
   [Wang, Lijuan] Guangdong Prov Peoples Hosp, Dept Neurol, Guangzhou, Guangdong, Peoples R China.
   [Zhang, Baorong] Zhejiang Univ, Affiliated Hosp 2, Internal Med Neurol, Hangzhou, Zhejiang, Peoples R China.
   [Wang, Tao] Huazhong Univ Sci & Technol, Tongji Med Coll, Dept Neurol, Union Hosp, Wuhan, Hubei, Peoples R China.
   [Shao, Ming] Guangzhou Med Univ, Affiliated Brain Hosp, Dept Neurol, Guangzhou, Guangdong, Peoples R China.
   [Xie, Anmu] Qingdao Univ, Affiliated Hosp, Dept Neurol, Qingdao, Shandong, Peoples R China.
   [Chen, Xianwen] Anhui Med Univ, Affiliated Hosp 1, Dept Neurol, He Fei Shi, Anhui, Peoples R China.
   [Zhu, Xiaodong] Tianjin Med Univ Gen Hosp, Dept Neurol, Tianjin, Peoples R China.
   [Wang, Jian] Fudan Univ, Dept & Inst Neurol, Huashan Hosp, Shanghai, Peoples R China.
   [Tao, Enxiang] Sun Yat Sen Univ, Sun Yat Sen Mem Hosp, Dept Neurol, Guangzhou, Guangdong, Peoples R China.
   [Chen, Shengdi] Shanghai Jiao Tong Univ, Sch Med, Dept Neurol, Shanghai, Peoples R China.
   [Chen, Shengdi] Shanghai Jiao Tong Univ, Ruijin Hosp, Inst Neurol, Shanghai, Peoples R China.
C3 Beijing Hospital; Chinese Academy of Medical Sciences - Peking Union Medical College; Sichuan University; Fujian Medical University; Chongqing Medical University; Capital Medical University; Soochow University - China; Nanjing Medical University; Central South University; Guangdong Academy of Medical Sciences & Guangdong General Hospital; Zhejiang University; Huazhong University of Science & Technology; Guangzhou Medical University; Qingdao University; Anhui Medical University; Tianjin Medical University; Fudan University; Sun Yat Sen University; Shanghai Jiao Tong University; Shanghai Jiao Tong University
RP Chen, HB (corresponding author), Chinese Acad Med Sci, Beijing Hosp, Inst Geriatr Med, Natl Ctr Gerontol,Dept Neurol, Beijing, Peoples R China.; Chen, SD (corresponding author), Shanghai Jiao Tong Univ, Sch Med, Dept Neurol, Shanghai, Peoples R China.; Chen, SD (corresponding author), Shanghai Jiao Tong Univ, Ruijin Hosp, Inst Neurol, Shanghai, Peoples R China.
EM chenhb_bjh@hotmail.com; chenhbbjh@hotmail.com
FU UCB Pharma; Chinese Society of Gerontology and Geriatrics; Parkinson's Disease and Movement Disorders Group of the Neurology Society of the Chinese Medical Association
CR Amara AW, 2017, CURR TREAT OPTION NE, V19, P0, DOI 10.1007/s11940-017-0461-6
   Arnaldi D, 2016, NEUROL SCI, V37, P283, DOI 10.1007/s10072-015-2409-5
   Arnulf I, 2002, NEUROLOGY, V58, P1019, DOI 10.1212/WNL.58.7.1019
   Barone P, 2004, NEUROLOGY, V63, PS35, DOI 10.1212/WNL.63.8_suppl_3.S35
   Bhidayasiri R, 2014, J NEURAL TRANSM, V121, PS59, DOI 10.1007/s00702-014-1199-x
   Bhidayasiri Roongroj, 2012, PARKINSONISM RELAT DISORD, V18 Suppl 1, PS110, DOI 10.1016/S1353-8020(11)70035-9
   Bollu Pradeep C, 2017, MO MED, V114, P381
   Dhawan V, 2006, AGE AGEING, V35, P220, DOI 10.1093/ageing/afj087
   Dorsey ER, 2018, LANCET NEUROL, V17, P939, DOI 10.1016/S1474-4422(18)30295-3
   Ha JF, 2010, OCHSNER J, V10, P38
   Havlikova E, 2011, J NEUROL, V258, P2222, DOI 10.1007/s00415-011-6098-6
   Hirata K, 2015, PARKINSONS DIS-US, V2015, P0, DOI 10.1155/2015/507948
   Lang AE, 2011, MOVEMENT DISORD, V26, P775, DOI 10.1002/mds.23609
   Lin YY, 2017, BRAIN BEHAV, V7, P0, DOI 10.1002/brb3.806
   Loddo G, 2017, FRONT NEUROL, V8, P0, DOI 10.3389/fneur.2017.00042
   Lopiano L, 2019, J NEUROL, V266, P2164, DOI 10.1007/s00415-019-09337-6
   Madrid-Navarro CJ, 2018, FRONT NEUROL, V9, P0, DOI 10.3389/fneur.2018.00157
   Martinez-Martin P, 2011, MOVEMENT DISORD, V26, P399, DOI 10.1002/mds.23462
   Pandey S, 2016, CLIN NEUROL NEUROSUR, V148, P29, DOI 10.1016/j.clineuro.2016.06.014
   Pirtosek Z, 2020, PARKINSONS DIS-US, V2020, P0, DOI 10.1155/2020/9131474
   Rektorova I, 2011, PARKINSONS DIS-US, V2011, P0, DOI 10.4061/2011/351461
   Roychowdhury S, 2012, J CLIN GERONTOL GERI, V3, P53, DOI 10.1016/j.jcgg.2012.04.002
   Schrempf W, 2014, J PARKINSON DIS, V4, P211, DOI 10.3233/JPD-130301
   Shulman LM, 2002, PARKINSONISM RELAT D, V8, P193, DOI 10.1016/S1353-8020(01)00015-3
   Stefani A, 2020, NEUROPSYCHOPHARMACOL, V45, P121, DOI 10.1038/s41386-019-0448-y
   Suzuki K, 2015, ACTA NEUROL SCAND, V131, P426, DOI 10.1111/ane.12347
   Suzuki K, 2021, J PARKINSON DIS, V11, P971, DOI 10.3233/JPD-202425
   Suzuki K, 2012, J NEUROL SCI, V318, P76, DOI 10.1016/j.jns.2012.03.022
   Suzuki K, 2011, PARKINSONS DIS-US, V2011, P0, DOI 10.4061/2011/219056
   Sveinbjornsdottir S, 2016, J NEUROCHEM, V139, P318, DOI 10.1111/jnc.13691
   Taguchi S, 2021, PLOS ONE, V16, P0, DOI 10.1371/journal.pone.0255274
   Todorova Antoniya, 2014, PRACT NEUROL, V14, P310, DOI 10.1136/practneurol-2013-000741
   Trenkwalder C, 2011, MOVEMENT DISORD, V26, P644, DOI 10.1002/mds.23476
   Trenkwalder C, 2011, MOVEMENT DISORD, V26, P90, DOI 10.1002/mds.23441
   Tysnes OB, 2017, J NEURAL TRANSM, V124, P901, DOI 10.1007/s00702-017-1686-y
   Vallderiola F, 2015, PARKINSONS DIS-US, V2015, P0, DOI 10.1155/2015/475630
   Vasconcelos L, 2019, PHYSICAL THERAPY EFFECTIVENESS, V0, P0, DOI DOI 10.5772/intechopen.89360
   Viwattanakulvanid P, 2014, J NEURAL TRANSM, V121, PS15, DOI 10.1007/s00702-014-1200-8
   Wang G, 2008, J NEUROL SCI, V271, P153, DOI 10.1016/j.jns.2008.04.008
   Wüllner U, 2012, CURR MED RES OPIN, V28, P1239, DOI 10.1185/03007995.2012.702101
   Xiang W, 2018, DRUG DES DEV THER, V12, P2017, DOI 10.2147/DDDT.S160300
   Xue F, 2018, J CLIN NEUROSCI, V54, P96, DOI 10.1016/j.jocn.2018.06.016
   Yang HJ, 2020, J CLIN NEUROL, V16, P66, DOI 10.3988/jcn.2020.16.1.66
   Yu RL, 2015, NEUROPSYCH DIS TREAT, V11, P0, DOI 10.2147/NDT.S85483
   Zhang ZX, 2005, LANCET, V365, P595, DOI 10.1016/S0140-6736(05)70801-1
NR 45
TC 0
Z9 0
U1 3
U2 3
PU IOS PRESS
PI AMSTERDAM
PA NIEUWE HEMWEG 6B, 1013 BG AMSTERDAM, NETHERLANDS
SN 1877-7171
EI 1877-718X
J9 J PARKINSON DIS
JI J. Parkinsons Dis.
PD JUN 15
PY 2023
VL 13
IS 6
BP 1063
EP 1073
DI 10.3233/JPD-230060
PG 11
WC Neurosciences
SC Neurosciences & Neurology
GA R9LT3
UT WOS:001067501400016
PM 37522220
DA 2024-02-07
ER

PT J
AU Gomes, T
   Benedetti, A
   Lafontaine, AL
   Kimoff, RJ
   Robinson, A
   Kaminska, M
AF Gomes, Teresa
   Benedetti, Andrea
   Lafontaine, Anne -Louise
   Kimoff, Richard John
   Robinson, Ann
   Kaminska, Marta
TI Validation of STOP, STOP-BANG, STOP-BAG, STOP-B28, and GOAL screening tools for identification of obstructive sleep apnea in patients with Parkinson disease
SO JOURNAL OF CLINICAL SLEEP MEDICINE
LA English
DT Article
DE Parkinson; obstructive sleep apnea; questionnaire; screening; validation; aging
ID daytime sleepiness; nonmotor symptoms; rating-scale; questionnaire; disorders; cognition; accuracy; society; risk
AB Study Objectives: Obstructive sleep apnea (OSA) is common in Parkinson disease (PD). Questionnaires can be used as screening tools and have been used as a surrogate definition of OSA in large-scale research. This study aimed to validate the performance of STOP, STOP-BANG, STOP-BAG, STOP-B28, and GOAL and OSA predictors as tools to identify OSA in PD.Methods: Data were analyzed from a PD cohort study in which OSA was diagnosed using laboratory polysomnography. We calculated sensitivity and specificity of each questionnaire for OSA using different definitions and performed receiver operating characteristics curve analysis. Linear regression was used to assess adjusted associations between questionnaires and outcomes: Montreal Cognitive Assessment, Epworth Sleepiness Scale, and Movement Disorder Society revision of the Unified Parkinson Disease Rating Scale.Results: Questionnaire data were available for 68 PD patients (61.8% male, mean age 64.5 [standard deviation 9.9] years, and Hoehn and Yahr score 2.1 [0.8]). OSA (apnea-hypopnea index & GE; 15 events/h) occurred in 69.4% of participants. STOP-B28 & GE; 2 presented a higher sensitivity for OSA than STOP & GE; 2 (0.76 vs 0.65, respectively) and slightly lower specificity (0.65 vs 0.70, respectively). GOAL & GE; 2 had the highest sensitivity but poor specificity. Loud snoring had sensitivity 0.63 and specificity 0.65. STOP and snoring were significantly associated with Montreal Cognitive Assessment, Epworth Sleepiness Scale, and Movement Disorder Society revision of the Unified Parkinson Disease Rating Scale (total, motor, and nonmotor); STOP-BANG, STOP-BAG, and STOP-B28 showed associations with most outcomes, but the GOAL showed none. Conclusions: The STOP-B28 followed by STOP and presence of loud snoring alone seem to have the best overall properties to identify PD patients with OSA, whose clinical characteristics differ from the general population with OSA.Keywords: Parkinson, obstructive sleep apnea, questionnaire, screening, validation, agingCitation: Gomes T, Benedetti A, Lafontaine A-L, Kimoff RJ Robinson A, Kaminska M. Validation of STOP, STOP-BANG, STOP-BAG, STOP-B28, and GOAL screening tools for identification of obstructive sleep apnea in patients with Parkinson disease. J Clin Sleep Med. 2023;19(1):45-54.
C1 [Gomes, Teresa] McGill Univ, Dept Integrated Program Neurosci, Montreal, PQ, Canada.
   [Gomes, Teresa] McGill Univ, Translat Res Resp Dis, Hlth Ctr, Res Inst, Montreal, PQ, Canada.
   [Benedetti, Andrea] McGill Univ, Dept Med, Dept Epidemiol Biostat & Occupat, HlthHlth Ctr, Montreal, PQ, Canada.
   [Benedetti, Andrea; Kaminska, Marta] McGill Univ, Resp Epidemiol & Clin Res Unit, Hlth Ctr, Res Inst, Montreal, PQ, Canada.
   [Lafontaine, Anne -Louise] McGill Univ Ctr, Montreal Neurol Hosp, Montreal, PQ, Canada.
   [Kimoff, Richard John; Robinson, Ann; Kaminska, Marta] McGill Univ, Resp Div, Sleep Lab, Hlth Ctr, Montreal, PQ, Canada.
   [Kaminska, Marta] McGill Univ, McGill Univ Hlth Ctr MUHC, Dept Med, Div Expt Med, 1001 Decarie Blvd, Montreal, PQ H4A 3J1, Canada.
C3 McGill University; McGill University; McGill University; McGill University; McGill University; McGill University; McGill University
RP Kaminska, M (corresponding author), McGill Univ, McGill Univ Hlth Ctr MUHC, Dept Med, Div Expt Med, 1001 Decarie Blvd, Montreal, PQ H4A 3J1, Canada.
EM marta.kaminska@mcgill.ca
CR Balachandran DD, 2016, ANESTHESIOL RES PRAC, V2016, P0, DOI 10.1155/2016/9425936
   Beaudin AE, 2021, ANN AM THORAC SOC, V18, P865, DOI 10.1513/AnnalsATS.202004-313OC
   Berry RB., 2018, AASM MANUAL SCORING, V0, P0
   Bhandari PM, 2021, J CLIN EPIDEMIOL, V137, P137, DOI 10.1016/j.jclinepi.2021.03.031
   Bouloukaki I, 2011, SLEEP BREATH, V15, P657, DOI 10.1007/s11325-010-0416-6
   Braga-Neto P, 2004, J NEUROL SCI, V217, P41, DOI 10.1016/j.jns.2003.08.010
   Chaudhuri KR, 2011, PARKINSONISM RELAT D, V17, P717, DOI 10.1016/j.parkreldis.2011.02.018
   Chung F, 2008, ANESTHESIOLOGY, V108, P812, DOI 10.1097/ALN.0b013e31816d83e4
   Chung F, 2016, ANESTH ANALG, V123, P452, DOI 10.1213/ANE.0000000000001416
   Corso RM, 2012, MINERVA ANESTESIOL, V78, P109
   Dias RA, 2012, SLEEP BREATH, V16, P1255, DOI 10.1007/s11325-011-0642-6
   Diederich NJ, 2005, MOVEMENT DISORD, V20, P1413, DOI 10.1002/mds.20624
   Duarte RLM, 2020, NAT SCI SLEEP, V12, P57, DOI 10.2147/NSS.S238255
   Dzierzewski JM, 2018, SLEEP MED CLIN, V13, P93, DOI 10.1016/j.jsmc.2017.09.009
   Flemons WW, 1999, SLEEP, V22, P667, DOI 10.1093/sleep/22.5.667
   Goetz CG, 2007, MOVEMENT DISORD, V22, P41, DOI 10.1002/mds.21198
   Gros P, 2016, SLEEP BREATH, V20, P205, DOI 10.1007/s11325-015-1208-9
   Hachinski V, 2006, STROKE, V37, P2220, DOI 10.1161/01.STR.0000237236.88823.47
   Heinzer R, 2015, LANCET RESP MED, V3, P310, DOI 10.1016/S2213-2600(15)00043-0
   HUGHES AJ, 1992, J NEUROL NEUROSUR PS, V55, P181, DOI 10.1136/jnnp.55.3.181
   JOHNS MW, 1991, SLEEP, V14, P540, DOI 10.1093/sleep/14.6.540
   Kaminska M, 2018, J CLIN SLEEP MED, V14, P819, DOI 10.5664/jcsm.7114
   Knauert Melissa, 2015, WORLD J OTORHINOLARYNGOL HEAD NECK SURG, V1, P17, DOI 10.1016/j.wjorl.2015.08.001
   Laloux C, 2008, J SLEEP RES, V17, P101, DOI 10.1111/j.1365-2869.2008.00625.x
   Marin JM, 2005, LANCET, V365, P1046, DOI 10.1016/S0140-6736(05)71141-7
   Martins EF, 2020, J CLIN SLEEP MED, V16, P199, DOI 10.5664/jcsm.8166
   Marzolini S, 2016, J CARDIOPULM REHABIL, V36, P413, DOI 10.1097/HCR.0000000000000186
   Mery VP, 2017, NEUROLOGY, V88, P1120, DOI 10.1212/WNL.0000000000003738
   Moisan F, 2016, J NEUROL NEUROSUR PS, V87, P952, DOI 10.1136/jnnp-2015-312283
   MONTI JM, 1988, PSYCHOPHARMACOLOGY, V95, P395
   Nagappa M, 2015, PLOS ONE, V10, P0, DOI 10.1371/journal.pone.0143697
   Neikrug AB, 2013, J CLIN SLEEP MED, V9, P1119, DOI 10.5664/jcsm.3148
   Neto MS, 2013, SLEEP MED, V14, P112
   Pataka A, 2014, SLEEP MED, V15, P776, DOI 10.1016/j.sleep.2014.03.012
   Public Health Agency of Canada (PHAC), 2018, PARK CAN INCL PARK D, V0, P0
   Sahin Mustafa, 2014, INT J OTOLARYNGOL, V2014, P438376, DOI 10.1155/2014/438376
   Schapira AHV, 2017, NAT REV NEUROSCI, V18, P435, DOI 10.1038/nrn.2017.62
   Sun AP, 2020, NEUROL SCI, V41, P1153, DOI 10.1007/s10072-019-04211-9
   Trotti LM, 2010, MOVEMENT DISORD, V25, P2246, DOI 10.1002/mds.23231
   van der Marck MA, 2012, PARKINSONISM RELAT D, V18, P263, DOI 10.1016/j.parkreldis.2011.10.016
   Walters AS, 2003, SLEEP MED, V4, P121, DOI 10.1016/S1389-9457(02)00258-7
   YOUDEN WJ, 1950, BIOMETRICS, V6, P172, DOI 10.1002/1097-0142(1950)3:1<32::AID-CNCR2820030106>3.0.CO;2-3
NR 42
TC 0
Z9 0
U1 4
U2 4
PU AMER ACAD SLEEP MEDICINE
PI DARIEN
PA 2510 N FRONTAGE RD, DARIEN, IL 60561 USA
SN 1550-9389
EI 1550-9397
J9 J CLIN SLEEP MED
JI J. Clin. Sleep Med.
PD JAN 1
PY 2023
VL 19
IS 1
BP 45
EP 54
DI 10.5664/jcsm.10262
PG 10
WC Clinical Neurology
SC Neurosciences & Neurology
GA O9WD7
UT WOS:001047239100008
PM 36004740
DA 2024-02-07
ER

PT J
AU Alrouji, M
   Al-Kuraishy, HM
   Al-Gareeb, AI
   Zaafar, D
   Batiha, GE
AF Alrouji, Mohammed
   Al-Kuraishy, Hayder M.
   Al-Gareeb, Ali I.
   Zaafar, Dalia
   Batiha, Gaber El-Saber
TI Orexin pathway in Parkinson's disease: a review
SO MOLECULAR BIOLOGY REPORTS
LA English
DT Review
DE Parkinson's disease; Neuropathology; Neurodegenerative disease; Orexin; Neuropeptide
ID sleep behavior disorder; amyloid-beta; rem-sleep; narcolepsy; neurons; dysfunction; model; hypocretin/orexin; orexin/hypocretin; dementia
AB Parkinson's disease (PD) is a progressive neurodegenerative disease (NDD) caused by dopaminergic neuron degeneration in the substantia nigra (SN). Orexin is a neuropeptide that plays a role in the pathogenesis of PD. Orexin has neuroprotective properties in dopaminergic neurons. In PD neuropathology, there is also degeneration of orexinergic neurons in the hypothalamus, in addition to dopaminergic neurons. However, the loss of orexinergic neurons in PD began after the degeneration of dopaminergic neurons. Reduced activity of orexinergic neurons has been linked to developing and progressing motor and non-motor symptoms in PD. In addition, the dysregulation of the orexin pathway is linked to the development of sleep disorders. The hypothalamic orexin pathway regulates various aspects of PD neuropathology at the cellular, subcellular, and molecular levels. Finally, non-motor symptoms, particularly insomnia and disturbed sleep, promote neuroinflammation and the accumulation of neurotoxic proteins as a result of defects in autophagy, endoplasmic reticulum (ER) stress, and the glymphatic system. As a result, this review aimed to highlight the potential role of orexin in PD neuropathology.
C1 [Alrouji, Mohammed] Shaqra Univ, Coll Appl Med Sci, Dept Clin Lab Sci, Shaqra 11961, Saudi Arabia.
   [Al-Kuraishy, Hayder M.; Al-Gareeb, Ali I.] Mustansiriyah Univ, Coll Med, Dept Clin pharmacol & therapeut Med, Baghdad, Iraq.
   [Zaafar, Dalia] Modern Univ Technol & Informat, Fac Pharm, Dept Pharmacol & Toxicol, Cairo, Egypt.
   [Batiha, Gaber El-Saber] Damanhour Univ, Fac Vet Med, Dept Pharmacol & Therapeut, Damanhour 22511, Al Beheira, Egypt.
C3 Shaqra University; Mustansiriya University; Egyptian Knowledge Bank (EKB); Damanhour University
RP Zaafar, D (corresponding author), Modern Univ Technol & Informat, Fac Pharm, Dept Pharmacol & Toxicol, Cairo, Egypt.; Batiha, GE (corresponding author), Damanhour Univ, Fac Vet Med, Dept Pharmacol & Therapeut, Damanhour 22511, Al Beheira, Egypt.
EM malrouji@su.edu.sa; haydermutter@uomustansiriyah.edu.iq; Dr.alialgareeb78@yahoo.com; dalia.zaffar@pharm.mti.edu.eg; gaberbatiha@gmail.com
CR Adelipour M, 2022, BBA-MOL BASIS DIS, V1868, P0, DOI 10.1016/j.bbadis.2022.166412
   Afdal A, 2021, BIOSCI MED J BIOMED, V5, P856
   Al-Kuraishy HM, 2020, BRAIN CIRC, V6, P70, DOI 10.4103/bc.bc_42_19
   Al-Kuraishy HM, 2015, BRIT J PHARM RES, V5, P328, DOI 10.9734/BJPR/2015/15255
   Al-Kuraishy HM, 2022, SPRINGER HANDB AUDIT, V0, P0
   Andlauer O, 2012, SLEEP, V35, P1247, DOI 10.5665/sleep.2080
   Bachmann CG, 2006, MOVEMENT DISORD, V21, P1824, DOI 10.1002/mds.21068
   Barber TR, 2018, EUR J NEUROL, V25, P469, DOI 10.1111/ene.13515
   Bari BA, 2020, NEURAL REGEN RES, V15, P1006, DOI 10.4103/1673-5374.270297
   BATIHA GES, 2023, ENVIRON SCI POLLUT R, V31, P37
   Becquet L, 2019, J NEUROINFLAMM, V16, P0, DOI 10.1186/s12974-019-1447-y
   Beger AW, 2022, METABOLITES, V12, P0, DOI 10.3390/metabo12020187
   Bohnen NI, 2019, J PARKINSON DIS, V9, P603, DOI 10.3233/JPD-191627
   Burfeind KG, 2016, CURR NEUROL NEUROSCI, V16, P0, DOI 10.1007/s11910-016-0700-3
   Cabanas M, 2019, NEUROTHERAPEUTICS, V16, P784, DOI 10.1007/s13311-019-00726-3
   Carvey PM, 2006, CELL TRANSPLANT, V15, P239, DOI 10.3727/000000006783981990
   Chauhan AK, 2019, SLEEP MED, V63, P29, DOI 10.1016/j.sleep.2019.04.019
   Chen LC, 2006, EUR J NEUROSCI, V24, P2039, DOI 10.1111/j.1460-9568.2006.05058.x
   Cheng Y, 2021, LIFE-BASEL, V11, P0, DOI 10.3390/life11101098
   Dauvilliers Y, 2021, FRONT NEUROL NEUROSC, V45, P139, DOI 10.1159/000514967
   Davin A, 2023, NPJ PARKINSONS DIS, V9, P0, DOI 10.1038/s41531-023-00455-7
   De Lecea L, 1998, P NATL ACAD SCI USA, V95, P322, DOI 10.1073/pnas.95.1.322
   Deuschle M, 2018, J SLEEP RES, V27, P73, DOI 10.1111/jsr.12577
   Drouot X, 2003, NEUROLOGY, V61, P540, DOI 10.1212/01.WNL.0000078194.53210.48
   Evans R, 2022, P NATL ACAD SCI USA, V119, P0, DOI 10.1073/pnas.2207531119
   FAN JK, 2023, INFLAMMOPHARMACOLOGY, V0, P0
   Ffytche DH, 2017, J NEUROL NEUROSUR PS, V88, P325, DOI 10.1136/jnnp-2016-314832
   Fronczek R, 2007, BRAIN, V130, P1577, DOI 10.1093/brain/awm090
   Fronczek R, 2012, NEUROBIOL AGING, V33, P1642, DOI 10.1016/j.neurobiolaging.2011.03.014
   Gao JQ, 2019, J BIOL CHEM, V294, P14241, DOI 10.1074/jbc.RA119.008733
   Gencer M, 2019, NEUROL SCI, V40, P1067, DOI 10.1007/s10072-019-3708-z
   Gerashchenko D, 2003, EXP NEUROL, V184, P1010, DOI 10.1016/S0014-4886(03)00388-1
   Goforth PB, 2017, CURR TOP BEHAV NEURO, V33, P137, DOI 10.1007/7854_2016_51
   Guerreiro S, 2015, MOL PHARMACOL, V87, P525, DOI 10.1124/mol.114.095703
   Hablitz LM, 2019, SCI ADV, V5, P0, DOI 10.1126/sciadv.aav5447
   Hadadianpour Z, 2017, NEUROL RES, V39, P845, DOI 10.1080/01616412.2017.1352185
   Hetz C, 2020, NAT REV MOL CELL BIO, V21, P421, DOI 10.1038/s41580-020-0250-z
   Hipp MS, 2019, NAT REV MOL CELL BIO, V20, P421, DOI 10.1038/s41580-019-0101-y
   Holth JK, 2019, SCIENCE, V363, P880, DOI 10.1126/science.aav2546
   Hwang YT, 2020, SLEEP MED REV, V54, P0, DOI 10.1016/j.smrv.2020.101361
   Jiang L, 2019, PROG NEURO-PSYCHOPH, V88, P168, DOI 10.1016/j.pnpbp.2018.07.010
   Jin JH, 2016, NEUROSCI LETT, V621, P9, DOI 10.1016/j.neulet.2016.04.002
   Kang JE, 2009, SCIENCE, V326, P1005, DOI 10.1126/science.1180962
   Kaplan DR, 2000, CURR OPIN NEUROBIOL, V10, P381, DOI 10.1016/S0959-4388(00)00092-1
   Kim HJ, 2021, FOOD CHEM TOXICOL, V158, P0, DOI 10.1016/j.fct.2021.112706
   Klein MO, 2019, CELL MOL NEUROBIOL, V39, P31, DOI 10.1007/s10571-018-0632-3
   Küçükali CI, 2014, J NEUROL SCI, V346, P353, DOI 10.1016/j.jns.2014.08.041
   Lajoie AC, 2021, CHEST, V159, P818, DOI 10.1016/j.chest.2020.09.099
   Li T, 2020, J NEUROINFLAMM, V17, P0, DOI 10.1186/s12974-020-01841-1
   Li YD, 2021, MOL PSYCHIATR, V26, P2912, DOI 10.1038/s41380-020-00906-0
   Liguori C, 2018, J ALZHEIMERS DIS, V66, P993, DOI 10.3233/JAD-180769
   Liguori C, 2017, CURR TOP BEHAV NEURO, V33, P305, DOI 10.1007/7854_2016_50
   Ling YX, 2023, BEHAV BRAIN RES, V441, P0, DOI 10.1016/j.bbr.2022.114281
   Liu C, 2020, NEUROCHEM INT, V138, P0, DOI 10.1016/j.neuint.2020.104754
   Liu MF, 2018, FRONT NEUROSCI-SWITZ, V12, P0, DOI 10.3389/fnins.2018.00835
   Liu ZH, 2019, INT J MOL MED, V43, P435, DOI 10.3892/ijmm.2018.3935
   Lopes DM, 2022, TRANSL NEURODEGENER, V11, P0, DOI 10.1186/s40035-022-00293-2
   López M, 2020, FRONT ENDOCRINOL, V11, P0, DOI 10.3389/fendo.2020.00357
   Matsumoto S, 2021, BIOLOGY-BASEL, V10, P0, DOI 10.3390/biology10111127
   McAllister BB, 2020, NEUROSCI BIOBEHAV R, V112, P1, DOI 10.1016/j.neubiorev.2020.01.026
   Medeiros DD, 2019, FRONT PHARMACOL, V10, P0, DOI 10.3389/fphar.2019.01414
   Micieli G, 2003, NEUROL SCI, V24, PS32, DOI 10.1007/s100720300035
   Miranda M, 2019, FRONT CELL NEUROSCI, V13, P0, DOI 10.3389/fncel.2019.00363
   Mogavero MP, 2021, CANCERS, V13, P0, DOI 10.3390/cancers13112612
   Mou Z, 2020, TOXICOL LETT, V324, P20, DOI 10.1016/j.toxlet.2020.01.019
   Ogawa T, 2022, PLOS ONE, V17, P0, DOI 10.1371/journal.pone.0279747
   Ozgur R, 2020, J PLANT PHYSIOL, V253, P0, DOI 10.1016/j.jplph.2020.153250
   Palasz E, 2020, INT J MOL SCI, V21, P0, DOI 10.3390/ijms21031170
   Panhelainen AE, 2012, PHARMACOL BIOCHEM BE, V101, P115, DOI 10.1016/j.pbb.2011.12.011
   Picca A, 2021, BIOMOLECULES, V11, P0, DOI 10.3390/biom11101508
   Postuma RB, 2012, MOVEMENT DISORD, V27, P720, DOI 10.1002/mds.24939
   Priyadarsini Nibedita, 2022, CURR AGING SCI, V15, P209, DOI 10.2174/1874609815666220304194539
   Rauti R, 2020, MOL BRAIN, V13, P0, DOI 10.1186/s13041-020-00582-9
   Ren JJ, 2022, NEUROSCI LETT, V782, P0, DOI 10.1016/j.neulet.2022.136695
   Rijsman Roselyne M, 2014, PARKINSONISM RELAT DISORD, V20 Suppl 1, PS5, DOI 10.1016/S1353-8020(13)70004-X
   Ripley B, 2001, NEUROLOGY, V57, P2253, DOI 10.1212/WNL.57.12.2253
   Rong S, 2021, ETHNOREMA, V16, P1986
   Rudzinska M, 2007, NEUROL NEUROCHIR POL, V41, P395
   Sahoo S, 2022, MOL NEUROBIOL, V59, P5379, DOI 10.1007/s12035-022-02897-1
   Sakurai T, 1998, CELL, V92, P573, DOI 10.1016/S0092-8674(00)80949-6
   Sauerbier A, 2018, MED J AUSTRALIA, V208, P410, DOI 10.5694/mja17.01074
   Scott-Massey A, 2022, INT J MOL SCI, V23, P0, DOI 10.3390/ijms232112928
   Sellayah D, 2014, ENDOCRINOLOGY, V155, P485, DOI 10.1210/en.2013-1629
   Shimizu S, 2020, J ALZHEIMERS DIS, V73, P117, DOI 10.3233/JAD-190958
   Si XL, 2022, NPJ PARKINSONS DIS, V8, P0, DOI 10.1038/s41531-022-00316-9
   Simon DK, 2020, CLIN GERIATR MED, V36, P1, DOI 10.1016/j.cger.2019.08.002
   Sitek EJ, 2011, J INT NEUROPSYCH SOC, V17, P788, DOI 10.1017/S1355617711000725
   Slats D, 2012, CURR ALZHEIMER RES, V9, P1119, DOI 10.2174/156720512804142840
   Stanojlovic M, 2021, INT J MOL SCI, V22, P0, DOI 10.3390/ijms22020795
   Stanojlovic M, 2019, MOL NEUROBIOL, V56, P8435, DOI 10.1007/s12035-019-01682-x
   Terrelonge M, 2016, J MOL NEUROSCI, V58, P88, DOI 10.1007/s12031-015-0647-x
   Tolosa E, 2021, LANCET NEUROL, V20, P385, DOI 10.1016/S1474-4422(21)00030-2
   Twohig D, 2019, MOL NEURODEGENER, V14, P0, DOI 10.1186/s13024-019-0320-x
   Van Someren EJW, 2021, PHYSIOL REV, V101, P995, DOI 10.1152/physrev.00046.2019
   Villano I, 2022, INT J ENV RES PUB HE, V19, P0, DOI 10.3390/ijerph19148353
   Virachit S, 2019, BRAIN PATHOL, V29, P813, DOI 10.1111/bpa.12730
   WANG L, 2023, J NEURAL TRANSM, V13, P200
   Wang Q, 2021, NEUROLOGY, V0, P13
   Wang XT, 2022, J NEUROL, V269, P2469, DOI 10.1007/s00415-021-10812-2
   Weinhold SL, 2014, BEHAV BRAIN RES, V262, P8, DOI 10.1016/j.bbr.2013.12.045
   Willis AW, 2012, ARCH NEUROL-CHICAGO, V69, P601, DOI 10.1001/archneurol.2011.2370
   Yang QA, 2010, APOPTOSIS, V15, P1410, DOI 10.1007/s10495-010-0475-y
   Yasui K, 2006, J NEUROL SCI, V250, P120, DOI 10.1016/j.jns.2006.08.004
   Ylikoski A, 2015, SLEEP MED, V16, P540, DOI 10.1016/j.sleep.2014.12.010
   Zaafar D, 2023, HDB NEURODEGENERATIV, V0, P1
   Zhan SQ, 2019, J CELL MOL MED, V23, P6822, DOI 10.1111/jcmm.14566
   Zhang X, 2018, FRONT NEUROL, V9, P0, DOI 10.3389/fneur.2018.00809
   Zhang ZJ, 2020, BIOCHEM BIOPH RES CO, V525, P928, DOI 10.1016/j.bbrc.2020.03.004
   Zhu GB, 2019, BEHAV NEUROSCI, V133, P212, DOI 10.1037/bne0000301
   Zuzuarregui JRP, 2020, NEUROTHERAPEUTICS, V17, P1480, DOI 10.1007/s13311-020-00938-y
NR 110
TC 4
Z9 4
U1 0
U2 1
PU SPRINGER
PI DORDRECHT
PA VAN GODEWIJCKSTRAAT 30, 3311 GZ DORDRECHT, NETHERLANDS
SN 0301-4851
EI 1573-4978
J9 MOL BIOL REP
JI Mol. Biol. Rep.
PD JUL 15
PY 2023
VL 50
IS 7
BP 6107
EP 6120
DI 10.1007/s11033-023-08459-5
EA MAY 2023
PG 14
WC Biochemistry & Molecular Biology
SC Biochemistry & Molecular Biology
GA J5TD9
UT WOS:000984633000001
PM 37155018
DA 2024-02-07
ER

PT J
AU Verma, AK
   Yu, Y
   Acosta-Lenis, SF
   Havel, T
   Sanabria, DE
   Molnar, GF
   MacKinnon, CD
   Howell, MJ
   Vitek, JL
   Johnson, LA
AF Verma, Ajay K.
   Yu, Ying
   Acosta-Lenis, Sergio F.
   Havel, Tyler
   Sanabria, David Escobar
   Molnar, Gregory F.
   MacKinnon, Colum D.
   Howell, Michael J.
   Vitek, Jerrold L.
   Johnson, Luke A.
TI Parkinsonian daytime sleep-wake classification using deep brain stimulation lead recordings
SO NEUROBIOLOGY OF DISEASE
LA English
DT Article
DE Parkinson?s disease; Sleep-wake disturbances; Daytime sleepiness; Subthalamic nucleus; Nonhuman Primates; Support vector machines; Deep brain stimulation; MPTP
ID subthalamic nucleus; basal ganglia; oscillatory activity; rem-sleep; beta-activity; sudden-onset; disease; disorders; disturbances; attention
AB Excessive daytime sleepiness is a recognized non-motor symptom that adversely impacts the quality of life of people with Parkinson's disease (PD), yet effective treatment options remain limited. Deep brain stimulation (DBS) of the subthalamic nucleus (STN) is an effective treatment for PD motor signs. Reliable daytime sleep-wake classification using local field potentials (LFPs) recorded from DBS leads implanted in STN can inform the development of closed-loop DBS approaches for prompt detection and disruption of sleep-related neural oscil-lations. We performed STN DBS lead recordings in three nonhuman primates rendered parkinsonian by administrating neurotoxin 1-methyl-4-phenyl-1,2,3,6-tetrahydropyridine (MPTP). Reference sleep-wake states were determined on a second-by-second basis by video monitoring of eyes (eyes-open, wake and eyes-closed, sleep). The spectral power in delta (1-4 Hz), theta (4-8 Hz), low-beta (8-20 Hz), high-beta (20-35 Hz), gamma (35-90 Hz), and high-frequency (200-400 Hz) bands were extracted from each wake and sleep epochs for training (70% data) and testing (30% data) a support vector machines classifier for each subject independently. The spectral features yielded reasonable daytime sleep-wake classification (sensitivity: 90.68 +/- 1.28; specificity: 88.16 +/- 1.08; accuracy: 89.42 +/- 0.68; positive predictive value; 88.70 +/- 0.89, n = 3). Our findings support the plausibility of monitoring daytime sleep-wake states using DBS lead recordings. These results could have future clinical im-plications in informing the development of closed-loop DBS approaches for automatic detection and disruption of sleep-related neural oscillations in people with PD to promote wakefulness.
C1 [Verma, Ajay K.; Yu, Ying; Acosta-Lenis, Sergio F.; Havel, Tyler; Sanabria, David Escobar; Molnar, Gregory F.; MacKinnon, Colum D.; Howell, Michael J.; Vitek, Jerrold L.; Johnson, Luke A.] Univ Minnesota, Dept Neurol, Minneapolis, MN USA.
   [Johnson, Luke A.] Univ Minnesota, Dept Neurol, Lions Res Bldg 410,2001 6th St SE, Minneapolis, MN 55455 USA.
C3 University of Minnesota System; University of Minnesota Twin Cities; University of Minnesota System; University of Minnesota Twin Cities
RP Johnson, LA (corresponding author), Univ Minnesota, Dept Neurol, Lions Res Bldg 410,2001 6th St SE, Minneapolis, MN 55455 USA.
EM joh03032@umn.edu
FU National Institutes of Health, National Institute of Neurological Disorders and Stroke (NINDS) [R01 NS110613, R01 NS058945, R01 NS037019, R37 NS077657, P50-NS123109, P50-NS098573]; MnDRIVE (Minnesota's Discovery, Research and Innovation Economy) Brain Conditions Program; Engdahl Family Foundation; MN-REACH
CR Abbott RD, 2005, NEUROLOGY, V65, P1442, DOI 10.1212/01.wnl.0000183056.89590.0d
   Aman JE, 2020, NEUROBIOL DIS, V139, P0, DOI 10.1016/j.nbd.2020.104819
   Amara AW, 2017, MOV DISORD CLIN PRAC, V4, P183, DOI 10.1002/mdc3.12375
   Amara Amy W, 2011, THER ADV NEUROL DISORD, V4, P15, DOI 10.1177/1756285610392446
   Anderson D, 2017, PARKINSONS DIS-US, V2017, P0, DOI 10.1155/2017/5124328
   ASKENASY JJM, 1990, J NEUROL NEUROSUR PS, V53, P749, DOI 10.1136/jnnp.53.9.749
   Balandong RP, 2018, IEEE ACCESS, V6, P22908, DOI 10.1109/ACCESS.2018.2811723
   Barraud Q, 2009, EXP NEUROL, V219, P574, DOI 10.1016/j.expneurol.2009.07.019
   Bauer M, 2006, J NEUROSCI, V26, P490, DOI 10.1523/JNEUROSCI.5228-04.2006
   Baumann CR, 2019, J NEURAL TRANSM, V126, P863, DOI 10.1007/s00702-019-02039-3
   Baumann-Vogel H, 2017, SLEEP, V40, P0, DOI 10.1093/sleep/zsx033
   Baumgartner AJ, 2021, FRONT NEUROL, V12, P0, DOI 10.3389/fneur.2021.765203
   Belaid H, 2014, J NEUROSCI, V34, P9124, DOI 10.1523/JNEUROSCI.0181-14.2014
   Bocci T, 2021, NPJ PARKINSONS DIS, V7, P0, DOI 10.1038/s41531-021-00229-z
   Bore JC, 2020, J NEUROPHYSIOL, V124, P1698, DOI 10.1152/jn.00534.2020
   Breitenbach J, 2020, AMCIS 2020 PROCEEDINGS, V0, P0
   Cagle JN, 2021, FRONT HUM NEUROSCI, V15, P0, DOI 10.3389/fnhum.2021.749567
   Castillo PR, 2020, NEUROLOGY, V95, P302, DOI 10.1212/WNL.0000000000010008
   Chen Y, 2019, IEEE T NEUR SYS REH, V27, P118, DOI 10.1109/TNSRE.2018.2890272
   Christensen E, 2019, J SLEEP RES, V28, P0, DOI 10.1111/jsr.12806
   Connolly AT, 2015, J NEUROPHYSIOL, V114, P209, DOI 10.1152/jn.00840.2014
   Davin A, 2022, SCI REP-UK, V12, P0, DOI 10.1038/s41598-022-22381-z
   Deli G, 2015, J PARKINSON DIS, V5, P361, DOI 10.3233/JPD-150540
   Devergnas A, 2014, NEUROBIOL DIS, V68, P156, DOI 10.1016/j.nbd.2014.04.004
   Feldmann LK, 2022, NPJ PARKINSONS DIS, V8, P0, DOI 10.1038/s41531-022-00301-2
   Feldmann LK, 2021, EUR J NEUROL, V28, P2372, DOI 10.1111/ene.14801
   Foffani G, 2003, BRAIN, V126, P2153, DOI 10.1093/brain/awg229
   Frucht S, 1999, NEUROLOGY, V52, P1908, DOI 10.1212/WNL.52.9.1908
   Giannicola G, 2010, EXP NEUROL, V226, P120, DOI 10.1016/j.expneurol.2010.08.011
   Hasegawa H, 2020, SLEEP MED REV, V52, P0, DOI 10.1016/j.smrv.2020.101317
   Hirayama M, 2008, MOVEMENT DISORD, V23, P288, DOI 10.1002/mds.21830
   Hobson DE, 2002, JAMA-J AM MED ASSOC, V287, P455, DOI 10.1001/jama.287.4.455
   Holt AB, 2019, J NEUROSCI, V39, P1119, DOI 10.1523/JNEUROSCI.1913-18.2018
   Houston B, 2019, J NEURAL ENG, V16, P0, DOI 10.1088/1741-2552/aae67f
   Iranzo A, 2002, J NEUROL NEUROSUR PS, V72, P661, DOI 10.1136/jnnp.72.5.661
   Jenkinson N, 2013, EXP NEUROL, V245, P72, DOI 10.1016/j.expneurol.2012.07.005
   Jensen O, 2007, TRENDS NEUROSCI, V30, P317, DOI 10.1016/j.tins.2007.05.001
   Johnson LA, 2021, MOVEMENT DISORD, V36, P1332, DOI 10.1002/mds.28566
   Johnson LA, 2016, BRAIN STIMUL, V9, P892, DOI 10.1016/j.brs.2016.06.051
   Joundi RA, 2012, EXP NEUROL, V236, P319, DOI 10.1016/j.expneurol.2012.05.013
   Knie B, 2011, CNS DRUGS, V25, P203, DOI 10.2165/11539720-000000000-00000
   Körner Y, 2004, MOVEMENT DISORD, V19, P1298, DOI 10.1002/mds.20163
   Kratzel L, 2021, PHYSIOL MEAS, V42, P0, DOI 10.1088/1361-6579/abdb7e
   Kühn AA, 2008, J NEUROSCI, V28, P6165, DOI 10.1523/JNEUROSCI.0282-08.2008
   Lazarus M, 2013, CURR OPIN NEUROBIOL, V23, P780, DOI 10.1016/j.conb.2013.02.001
   Little S, 2013, ANN NEUROL, V74, P449, DOI 10.1002/ana.23951
   Mao ZQ, 2019, FRONT AGING NEUROSCI, V11, P0, DOI 10.3389/fnagi.2019.00023
   Masilamoni GJ, 2018, J NEURAL TRANSM, V125, P337, DOI 10.1007/s00702-017-1774-z
   Mizrahi-Kliger AD, 2020, P NATL ACAD SCI USA, V117, P17359, DOI 10.1073/pnas.2001560117
   Neumann WJ, 2021, MOVEMENT DISORD, V36, P796, DOI 10.1002/mds.28567
   Neumann WJ, 2016, MOVEMENT DISORD, V31, P1748, DOI 10.1002/mds.26759
   Oswal A, 2013, CURR OPIN NEUROL, V26, P662, DOI 10.1097/WCO.0000000000000034
   Ozturk M, 2021, COMMUN BIOL, V4, P0, DOI 10.1038/s42003-021-01915-7
   Petersson P, 2019, J PARKINSON DIS, V9, P183, DOI 10.3233/JPD-181480
   Qian D, 2017, IEEE T BIO-MED ENG, V64, P743, DOI 10.1109/TBME.2016.2574812
   Rodrigues TM, 2016, PARKINSONISM RELAT D, V27, P25, DOI 10.1016/j.parkreldis.2016.03.002
   Salawu Fatai, 2015, OMAN MED J, V30, P3, DOI 10.5001/omj.2015.02
   Bruin VMS, 2012, EUR NEUROL, V67, P257, DOI 10.1159/000335078
   Sanabria DE, 2022, BRAIN STIMUL, V15, P1111, DOI 10.1016/j.brs.2022.07.047
   Sanabria DE, 2020, BRAIN STIMUL, V13, P1732, DOI 10.1016/j.brs.2020.09.017
   Sanabria DE, 2017, J NEUROPHYSIOL, V118, P2654, DOI 10.1152/jn.00388.2017
   Sharma VD, 2018, FRONT NEUROL, V9, P0, DOI 10.3389/fneur.2018.00697
   Skorucak J, 2020, SLEEP, V43, P0, DOI 10.1093/sleep/zsz225
   Stefani A, 2006, EXP BRAIN RES, V168, P277, DOI 10.1007/s00221-005-0175-y
   Suzuki K, 2015, CURR NEUROL NEUROSCI, V15, P0, DOI 10.1007/s11910-015-0525-5
   Suzuki K, 2011, PARKINSONS DIS-US, V2011, P0, DOI 10.4061/2011/219056
   Thenaisie Y, 2021, J NEURAL ENG, V18, P0, DOI 10.1088/1741-2552/ac1d5b
   Nguyen T, 2017, SCI REP-UK, V7, P0, DOI 10.1038/srep43933
   Thompson JA, 2018, J NEUROL NEUROSUR PS, V89, P95, DOI 10.1136/jnnp-2017-316115
   Tsiokos C, 2013, NEUROBIOL DIS, V54, P464, DOI 10.1016/j.nbd.2013.01.020
   Urrestarazu E, 2009, MOVEMENT DISORD, V24, P254, DOI 10.1002/mds.22351
   van Rheede JJ, 2022, NPJ PARKINSONS DIS, V8, P0, DOI 10.1038/s41531-022-00350-7
   Verma AK, 2022, NPJ PARKINSONS DIS, V8, P0, DOI 10.1038/s41531-022-00382-z
   Vetrivelan R, 2010, FRONT NEUROANAT, V4, P0, DOI 10.3389/fnana.2010.00145
   Videnovic A, 2018, CURR NEUROL NEUROSCI, V18, P0, DOI 10.1007/s11910-018-0838-2
   Waltz E, 2020, NAT BIOTECHNOL, V38, P1014, DOI 10.1038/s41587-020-0664-3
   Yeung EYH, 2014, MOV DISORD CLIN PRAC, V1, P307, DOI 10.1002/mdc3.12063
   Yin ZX, 2021, SLEEP MED, V79, P195, DOI 10.1016/j.sleep.2020.10.021
   Yu Y, 2021, J NEUROSCI, V41, P2274, DOI 10.1523/JNEUROSCI.1591-20.2021
   Zhang F, 2021, BMC NEUROL, V21, P0, DOI 10.1186/s12883-021-02148-1
   Zhou J, 2017, SLEEP, V40, PA268, DOI 10.1093/sleepj/zsx050.723
   Zuzuárregui JRP, 2020, J PARKINSON DIS, V10, P393, DOI 10.3233/JPD-191862
NR 82
TC 2
Z9 2
U1 1
U2 6
PU ACADEMIC PRESS INC ELSEVIER SCIENCE
PI SAN DIEGO
PA 525 B ST, STE 1900, SAN DIEGO, CA 92101-4495 USA
SN 0969-9961
EI 1095-953X
J9 NEUROBIOL DIS
JI Neurobiol. Dis.
PD JAN 15
PY 2023
VL 176
IS 
BP 
EP 
DI 10.1016/j.nbd.2022.105963
EA DEC 2022
PG 9
WC Neurosciences
SC Neurosciences & Neurology
GA 7E0VP
UT WOS:000900897500006
PM 36521781
DA 2024-02-06
ER

PT J
AU Ozawa, M
   Murakami, H
   Shiraishi, T
   Umehara, T
   Omoto, S
   Iguchi, Y
AF Ozawa, Masakazu
   Murakami, Hidetomo
   Shiraishi, Tomotaka
   Umehara, Tadashi
   Omoto, Shusaku
   Iguchi, Yasuyuki
TI Rapid eye movement sleep behavior disorder is associated with decreased quality of life and stigma in people with Parkinson's disease
SO ACTA NEUROLOGICA BELGICA
LA English
DT Article
DE Parkinson's disease; Rapid eye movement sleep behavior disorder screening questionnaire; Quality of life; Stigma
ID japanese version; cognitive impairment; nonmotor features; validation; scale; questionnaire; dementia
AB BackgroundIndividuals with Parkinson's disease (PD) may present with rapid eye movement sleep behavior disorder (RBD). We therefore investigated the association between RBD and quality of life (QOL) in people with PD.MethodsIndividuals with PD and a Mini-Mental State Examination score >= 24 were divided into two groups using the RBD screening questionnaire (RBDSQ): those with an RBDSQ score >= 5 were assigned to the "probable RBD" (pRBD) group, and those with a score < 5 to the "non-pRBD" group. Participants were then evaluated for motor symptoms (Movement Disorder Society-Unified Parkinson's Disease Rating Scale part III and modified Hoehn and Yahr Scale), cognitive functions (Montreal Cognitive Assessment and Frontal Assessment Battery [FAB]), anhedonia (Snaith-Hamilton Pleasure Scale), and QOL (Parkinson's Disease Questionnaire [PDQ]-39 total and subscores for mobility, activities of daily living, emotional well-being, stigma, social support, cognition, communication, and bodily discomfort). Each measure was compared between the two groups (Mann-Whitney U test/chi(2) test). Multiple regression analyses were performed to identify factors contributing to the total score and the subscore of the stigma domain of the PDQ-39.ResultsNinety-three individuals with PD were recruited (mean +/- standard deviation age, 67.0 +/- 10.6 years). The pRBD group exhibited a longer disease duration (P = 0.006), worse FAB (P = 0.015) and PDQ-39 total (P = 0.032) scores. RBDSQ scores correlated with higher scores in the PDQ-39 stigma domain (B = 2.44, P = 0.033).ConclusionRBD is associated with worse QOL and stigma in people with PD. The RBDSQ is a useful tool for the prediction of such disturbances in QOL.
C1 [Ozawa, Masakazu; Murakami, Hidetomo; Shiraishi, Tomotaka; Umehara, Tadashi; Iguchi, Yasuyuki] Jikei Univ, Dept Neurol, Sch Med, 3-25-8 Nishi Shimbashi, Minato, Tokyo 1058461, Japan.
   [Omoto, Shusaku] Jikei Univ, Dept Neurol, Katsushika Med Ctr, 6-41-2 Aoto, Katsushika, Tokyo 1258506, Japan.
C3 Jikei University; Jikei University
RP Ozawa, M (corresponding author), Jikei Univ, Dept Neurol, Sch Med, 3-25-8 Nishi Shimbashi, Minato, Tokyo 1058461, Japan.
EM ozawa4510@gmail.com
CR Boeve BF, 2013, SLEEP MED, V14, P754, DOI 10.1016/j.sleep.2012.10.015
   Braak H, 2003, NEUROBIOL AGING, V24, P197, DOI 10.1016/S0197-4580(02)00065-9
   Bugalho P, 2011, J NEURAL TRANSM, V118, P1613, DOI 10.1007/s00702-011-0679-5
   da Silva AG, 2020, BRAZ J PSYCHIAT, V42, P190, DOI 10.1590/1516-4446-2018-0333
   de la Rosa T, 2022, CLINICS, V77, P0, DOI 10.1016/j.clinsp.2022.100008
   Duncan GW, 2014, MOVEMENT DISORD, V29, P195, DOI 10.1002/mds.25664
   Fujiwara Y, 2010, GERIATR GERONTOL INT, V10, P225, DOI 10.1111/j.1447-0594.2010.00585.x
   GIBB WRG, 1988, J NEUROL NEUROSUR PS, V51, P745, DOI 10.1136/jnnp.51.6.745
   Goetz CG, 2004, MOVEMENT DISORD, V19, P1020, DOI 10.1002/mds.20213
   Hu MT, 2020, NEUROBIOL DIS, V143, P0, DOI 10.1016/j.nbd.2020.104996
   Ideno Y, 2012, GERIATR GERONTOL INT, V12, P310, DOI 10.1111/j.1447-0594.2011.00772.x
   Iijima M, 2021, PLOS ONE, V16, P0, DOI 10.1371/journal.pone.0247443
   Jenkinson C, 1997, AGE AGEING, V26, P353, DOI 10.1093/ageing/26.5.353
   Kashihara K, 2014, MOV DISORD CLIN PRAC, V1, P200, DOI 10.1002/mdc3.12058
   Kehagia AA, 2010, LANCET NEUROL, V9, P1200, DOI 10.1016/S1474-4422(10)70212-X
   Kimura H, 2002, NEUROEPIDEMIOLOGY, V21, P292, DOI 10.1159/000065527
   Kohmoto Junko, 2003, RINSHO SHINKEIGAKU, V43, P71
   Kon T, 2020, NEUROPATHOLOGY, V40, P30, DOI 10.1111/neup.12597
   Kravitz AV, 2010, NATURE, V466, P622, DOI 10.1038/nature09159
   Kugo A, 2007, PSYCHIAT RES, V153, P69, DOI 10.1016/j.psychres.2006.04.004
   Martinez-Martin P, 2011, MOVEMENT DISORD, V26, P2371, DOI 10.1002/mds.23834
   Miyamoto T, 2009, SLEEP MED, V10, P1151, DOI 10.1016/j.sleep.2009.05.007
   Moghaddam HS, 2017, REV NEUROSCIENCE, V28, P509, DOI 10.1515/revneuro-2016-0068
   Molina Y, 2013, INT J BEHAV MED, V20, P450, DOI 10.1007/s12529-012-9243-4
   Nagayama H, 2012, INTERNAL MED, V51, P865, DOI 10.2169/internalmedicine.51.6718
   Pagano G, 2018, NEUROLOGY, V91, PE894, DOI 10.1212/WNL.0000000000006134
   Postuma RB, 2019, BRAIN, V142, P744, DOI 10.1093/brain/awz030
   Postuma RB, 2012, MOVEMENT DISORD, V27, P720, DOI 10.1002/mds.24939
   Roguski A, 2020, FRONT NEUROL, V11, P0, DOI 10.3389/fneur.2020.00610
   Roheger M, 2018, J PARKINSON DIS, V8, P183, DOI 10.3233/JPD-181306
   Rolinski M, 2014, J NEUROL NEUROSUR PS, V85, P560, DOI 10.1136/jnnp-2013-306104
   Schade S, 2020, MOV DISORD CLIN PRAC, V7, P343, DOI 10.1002/mdc3.12921
   Schapira AHV, 2017, NAT REV NEUROSCI, V18, P435, DOI 10.1038/nrn.2017.62
   Schrempf W, 2014, J PARKINSON DIS, V4, P211, DOI 10.3233/JPD-130301
   Sinforiani E, 2006, MOVEMENT DISORD, V21, P462, DOI 10.1002/mds.20719
   Stiasny-Kolster K, 2007, MOVEMENT DISORD, V22, P2386, DOI 10.1002/mds.21740
   Suzuki K, 2013, BMC NEUROL, V13, P0, DOI 10.1186/1471-2377-13-18
NR 37
TC 0
Z9 0
U1 0
U2 0
PU SPRINGER HEIDELBERG
PI HEIDELBERG
PA TIERGARTENSTRASSE 17, D-69121 HEIDELBERG, GERMANY
SN 0300-9009
EI 2240-2993
J9 ACTA NEUROL BELG
JI Acta Neurol. Belg.
PD JUN 15
PY 2023
VL 123
IS 3
BP 1073
EP 1079
DI 10.1007/s13760-023-02213-1
EA MAR 2023
PG 7
WC Clinical Neurology; Neurosciences
SC Neurosciences & Neurology
GA I1PB1
UT WOS:000950975900001
PM 36943637
DA 2024-02-07
ER

PT J
AU Nobileau, A
   Gaurav, R
   Chougar, L
   Faucher, A
   Valabregue, R
   Mangone, G
   Leu-Semenescu, S
   Lejeune, FX
   Corvol, JC
   Arnulf, I
   Vidailhet, M
   Grabli, D
   Degos, B
   Lehericy, S
AF Nobileau, Alexis
   Gaurav, Rahul
   Chougar, Lydia
   Faucher, Alice
   Valabregue, Romain
   Mangone, Graziella
   Leu-Semenescu, Smaranda
   Lejeune, Francois-Xavier
   Corvol, Jean-Christophe
   Arnulf, Isabelle
   Vidailhet, Marie
   Grabli, David
   Degos, Bertrand
   Lehericy, Stephane
TI Neuromelanin-Sensitive Magnetic Resonance Imaging Changes in the Locus Coeruleus/Subcoeruleus Complex in Patients with Typical and Atypical Parkinsonism
SO MOVEMENT DISORDERS
LA English
DT Article
DE locus coeruleus; subcoeruleus; neuromelanin; rapid eye movement sleep behavior disorder; Parkinson's disease; progressive supranuclear palsy; multiple system atrophy
ID progressive supranuclear palsy; sleep behavior disorders; multiple system atrophy; rem-sleep; ceruleus; disease; differentiation; pathology; criteria
AB BackgroundThe locus coeruleus/subcoeruleus complex (LC/LsC) is a structure comprising melanized noradrenergic neurons. ObjectiveTo study the LC/LsC damage across Parkinson's disease (PD) and atypical parkinsonism in a large group of subjects. MethodsWe studied 98 healthy control subjects, 47 patients with isolated rapid eye movement sleep behavior disorder (RBD), 75 patients with PD plus RBD, 142 patients with PD without RBD, 19 patients with progressive supranuclear palsy (PSP), and 19 patients with multiple system atrophy (MSA). Twelve patients with MSA had proven RBD. LC/LsC signal intensity was derived from neuromelanin magnetic resonance imaging using automated software. ResultsThe signal intensity was reduced in all parkinsonian syndromes compared with healthy control subjects, except in PD without RBD. The signal intensity decreased as age increased. Moreover, the signal intensity was lower in MSA than in isolated RBD and PD without RBD groups. In PD, the signal intensity correlated negatively with the percentage of REM sleep without atonia. There were no differences in signal intensity between PD plus RBD, PSP, and MSA. ConclusionsNeuromelanin signal intensity was reduced in all parkinsonian disorders, except in PD without RBD. The presence of RBD in parkinsonian disorders appears to be associated with lower neuromelanin signal intensity. Furthermore, lower LC/LsC signal changes in PSP could be partly caused by the effect of age. (c) 2023 The Authors. Movement Disorders published by Wiley Periodicals LLC on behalf of International Parkinson and Movement Disorder Society.
C1 [Nobileau, Alexis; Gaurav, Rahul; Chougar, Lydia; Valabregue, Romain; Mangone, Graziella; Lejeune, Francois-Xavier; Corvol, Jean-Christophe; Arnulf, Isabelle; Vidailhet, Marie; Grabli, David; Lehericy, Stephane] Sorbonne Univ, Pitie Salpetriere Hosp, Paris Brain Inst ICM, INSERM U1127,CNRS 7225, Paris, France.
   [Nobileau, Alexis; Gaurav, Rahul; Chougar, Lydia; Valabregue, Romain; Lehericy, Stephane] ICM, Ctr NeuroImaging Res, Paris, France.
   [Nobileau, Alexis; Chougar, Lydia; Lehericy, Stephane] Hop La Pitie Salpetriere, Assistance Publ Hop Paris, Dept Neuroradiol, Paris, France.
   [Gaurav, Rahul; Chougar, Lydia; Arnulf, Isabelle; Vidailhet, Marie; Lehericy, Stephane] ICM, Team Movement Invest & Therapeut MOVIT, Paris, France.
   [Faucher, Alice; Degos, Bertrand] Univ PSL, Coll France, Ctr Interdisciplinary Res Biol, Dynam & Pathophysiol Neuronal Networks Team,CNRS U, Paris, France.
   [Faucher, Alice; Degos, Bertrand] Sorbonne Paris Nord, Hop Univ Paris Seine St Denis, Hop Avicenne, Serv Neurol, Bobigny, France.
   [Mangone, Graziella; Corvol, Jean-Christophe] Hop La Pitie Salpetriere, Assistance Publ Hop Paris, Ctr Invest Clin Neurosci, Dept Neurol, Paris, France.
   [Leu-Semenescu, Smaranda; Arnulf, Isabelle] Hop La Pitie Salpetriere, Assistance Publ Hop Paris, Sleep Disorder Unit, Paris, France.
   [Vidailhet, Marie; Grabli, David] Hop La Pitie Salpetriere, Assistance Publ Hop Paris, Dept Neurol, Paris, France.
   [Gaurav, Rahul] Hop La Pitie Salpetriere, Inst Cerveau, Ctr NeuroImagerie Rech, 47 Blvd Hop, F-75013 Paris, France.
C3 Assistance Publique Hopitaux Paris (APHP); Hopital Universitaire Pitie-Salpetriere - APHP; Institut National de la Sante et de la Recherche Medicale (Inserm); Centre National de la Recherche Scientifique (CNRS); CNRS - National Institute for Biology (INSB); Sorbonne Universite; Aix-Marseille Universite; Assistance Publique-Hopitaux de Marseille; Sorbonne Universite; Assistance Publique Hopitaux Paris (APHP); Hopital Universitaire Pitie-Salpetriere - APHP; Centre National de la Recherche Scientifique (CNRS); Universite PSL; College de France; Universite Paris 13; Assistance Publique Hopitaux Paris (APHP); Hopital Universitaire Avicenne - APHP; Assistance Publique Hopitaux Paris (APHP); Hopital Universitaire Pitie-Salpetriere - APHP; Sorbonne Universite; Aix-Marseille Universite; Assistance Publique-Hopitaux de Marseille; Assistance Publique Hopitaux Paris (APHP); Hopital Universitaire Pitie-Salpetriere - APHP; Aix-Marseille Universite; Assistance Publique-Hopitaux de Marseille; Sorbonne Universite; Assistance Publique Hopitaux Paris (APHP); Hopital Universitaire Pitie-Salpetriere - APHP; Aix-Marseille Universite; Assistance Publique-Hopitaux de Marseille; Sorbonne Universite; Assistance Publique Hopitaux Paris (APHP); Hopital Universitaire Pitie-Salpetriere - APHP; Sorbonne Universite
RP Gaurav, R (corresponding author), Hop La Pitie Salpetriere, Inst Cerveau, Ctr NeuroImagerie Rech, 47 Blvd Hop, F-75013 Paris, France.
EM rahul.gaurav@icm-institute.org
FU ERA PerMed EU-wide project DIGIPD [01KU2110]; DHOS-Inserm; France Parkinson; Ecole des NeuroSciences de Paris (ENP); Fondation pour la Recherche Medicale (FRM); BIOGEN Inc.; Investissements d'Avenir; Paris Institute of Neurosciences-IHU [IAIHU-06]; Fondation d'Entreprise EDF; Fondation Therese; Rene Planiol pour l'etude du Cerveau; Fondation Saint-Michel; Biogen Inc. USA;  [ANR-11-INBS-0006]
CR American Academy of Sleep Medicine, 2014, INTERNATIONAL CLASSIFICATION OF SLEEP DISORDERS: DIAGNOSTIC AND CODING MANUAL, Vthird, P0
   Arnulf I, 2005, SLEEP, V28, P349
   BAKER KG, 1989, EXP BRAIN RES, V77, P257, DOI 10.1007/BF00274983
   BANNISTER R, 1981, BRAIN, V104, P351, DOI 10.1093/brain/104.2.351
   Benarroch EE, 2009, NEUROLOGY, V73, P1699, DOI 10.1212/WNL.0b013e3181c2937c
   Betts MJ, 2019, BRAIN, V142, P2558, DOI 10.1093/brain/awz193
   Braak H, 2003, NEUROBIOL AGING, V24, P197, DOI 10.1016/S0197-4580(02)00065-9
   Ehrminger M, 2016, BRAIN, V139, P1180, DOI 10.1093/brain/aww006
   García-Lorenzo D, 2013, BRAIN, V136, P2120, DOI 10.1093/brain/awt152
   GERMAN DC, 1992, ANN NEUROL, V32, P667, DOI 10.1002/ana.410320510
   HOEHN MM, 1967, NEUROLOGY, V17, P427, DOI 10.1212/WNL.17.5.427
   Horsager J, 2020, BRAIN, V143, P3077, DOI 10.1093/brain/awaa238
   JELLINGER K, 1968, ACTA NEUROPATHOL, V10, P242, DOI 10.1007/BF00687726
   Jellinger KA, 2002, J NEURAL TRANSM-SUPP, V0, P347
   Kaalund SS, 2020, ACTA NEUROPATHOL COM, V8, P0, DOI 10.1186/s40478-020-0886-0
   Knudsen K, 2018, LANCET NEUROL, V17, P618, DOI 10.1016/S1474-4422(18)30162-5
   Litvan I, 1996, NEUROLOGY, V47, P1, DOI 10.1212/WNL.47.1.1
   Luppi PH, 2013, SLEEP MED, V14, P714, DOI 10.1016/j.sleep.2013.02.004
   Matsuura K, 2021, PARKINSONISM RELAT D, V87, P75, DOI 10.1016/j.parkreldis.2021.05.002
   Matsuura K, 2013, EUR NEUROL, V70, P70, DOI 10.1159/000350291
   Ohtsuka C, 2014, PARKINSONISM RELAT D, V20, P755, DOI 10.1016/j.parkreldis.2014.04.005
   Plazzi G, 1997, NEUROLOGY, V48, P1094, DOI 10.1212/WNL.48.4.1094
   Postuma RB, 2015, MOVEMENT DISORD, V30, P1591, DOI 10.1002/mds.26424
   Pyatigorskaya N, 2020, MOVEMENT DISORD, V35, P161, DOI 10.1002/mds.27877
   RAJPUT AH, 1972, J NEUROL SCI, V16, P331, DOI 10.1016/0022-510X(72)90196-7
   Rekik S, 2018, SLEEP MED, V42, P53, DOI 10.1016/j.sleep.2017.12.008
   Sasaki M, 2006, NEUROREPORT, V17, P1215, DOI 10.1097/01.wnr.0000227984.84927.a7
   Simoes RM, 2020, BMC NEUROL, V20, P0, DOI 10.1186/s12883-020-02007-5
   Steele JC, 2014, SEMIN NEUROL, V34, P129, DOI 10.1055/s-0034-1377058
   Sulzer D, 2018, NPJ PARKINSON DIS, V4, P0, DOI 10.1038/s41531-018-0047-3
   Wenning SGGK., 2008, J AUTONOM NERV SYST, V74, P189, DOI 10.1055/s-0028-1086654
   Wu DD, 2021, EUR NEUROL, V84, P368, DOI 10.1159/000517149
NR 32
TC 2
Z9 4
U1 2
U2 8
PU WILEY
PI HOBOKEN
PA 111 RIVER ST, HOBOKEN 07030-5774, NJ USA
SN 0885-3185
EI 1531-8257
J9 MOVEMENT DISORD
JI Mov. Disord.
PD MAR 15
PY 2023
VL 38
IS 3
BP 479
EP 484
DI 10.1002/mds.29309
EA JAN 2023
PG 6
WC Clinical Neurology
SC Neurosciences & Neurology
GA M6SB2
UT WOS:000906026400001
PM 36592065
DA 2024-02-07
ER

PT J
AU Di Folco, C
   Couronne, R
   Arnulf, I
   Mangone, G
   Leu-Semenescu, S
   Dodet, P
   Vidailhet, M
   Corvol, JC
   Lehéricy, S
   Durrleman, S
AF Di Folco, Cecile
   Couronne, Raphael
   Arnulf, Isabelle
   Mangone, Graziella
   Leu-Semenescu, Smaranda
   Dodet, Pauline
   Vidailhet, Marie
   Corvol, Jean-Christophe
   Lehericy, Stephane
   Durrleman, Stanley
TI Charting Disease Trajectories from Isolated REM Sleep Behavior Disorder to Parkinson&apos;s Disease
SO MOVEMENT DISORDERS
LA English
DT Article; Early Access
DE Parkinson's disease; REM sleep behavior disorder; longitudinal data; disease modelling
ID parkinsons-disease; longitudinal progression; nonmotor features; pathology; motor; neurodegeneration; biomarkers; evolution; criteria; subtypes
AB Background: Clinical presentation and progression dynamics are variable in patients with Parkinson's disease (PD). Disease course mapping is an innovative disease modelling technique that summarizes the range of possible disease trajectories and estimates dimensions related to onset, sequence, and speed of progression of disease markers.Objective: To propose a disease course map for PD and investigate progression profiles in patients with or without rapid eye movement sleep behavioral disorders (RBD).Methods: Data of 919 PD patients and 88 isolated RBD patients from three independent longitudinal cohorts were analyzed (follow-up duration = 5.1; 95% confidence interval, 1.1-8.1] years). Disease course map was estimated by using eight clinical markers (motor and non-motor symptoms) and four imaging markers (dopaminergic denervation).Results: PD course map showed that the first changes occurred in the contralateral putamen 13 years before diagnosis, followed by changes in motor symptoms, dysautonomia, sleep-all before diagnosis-and finally cognitive decline at the time of diagnosis. The model showed earlier disease onset, earlier non-motor and later motor symptoms, more rapid progression of cognitive decline in PD patients with RBD than PD patients without RBD. This pattern was even more pronounced in patients with isolated RBD with early changes in sleep, followed by cognition and non-motor symptoms and later changes in motor symptoms.Conclusions: Our findings are consistent with the presence of distinct patterns of progression between patients with and without RBD. Understanding heterogeneity of PD progression is key to decipher the underlying pathophysiology and select homogeneous subgroups of patients for precision medicine.(c) 2023 International Parkinson and Movement Disorder Society.
C1 [Di Folco, Cecile; Couronne, Raphael; Durrleman, Stanley] Inria, Ctr Paris, Paris, France.
   [Di Folco, Cecile; Couronne, Raphael; Arnulf, Isabelle; Mangone, Graziella; Leu-Semenescu, Smaranda; Dodet, Pauline; Vidailhet, Marie; Corvol, Jean-Christophe; Lehericy, Stephane; Durrleman, Stanley] Paris Brain Inst ICM, Paris, France.
   [Di Folco, Cecile; Couronne, Raphael; Arnulf, Isabelle; Mangone, Graziella; Leu-Semenescu, Smaranda; Dodet, Pauline; Vidailhet, Marie; Corvol, Jean-Christophe; Lehericy, Stephane; Durrleman, Stanley] INSERM, Paris, France.
   [Di Folco, Cecile; Couronne, Raphael; Arnulf, Isabelle; Mangone, Graziella; Leu-Semenescu, Smaranda; Dodet, Pauline; Vidailhet, Marie; Corvol, Jean-Christophe; Lehericy, Stephane; Durrleman, Stanley] CNRS, Paris, France.
   [Di Folco, Cecile; Couronne, Raphael; Arnulf, Isabelle; Mangone, Graziella; Leu-Semenescu, Smaranda; Dodet, Pauline; Vidailhet, Marie; Corvol, Jean-Christophe; Lehericy, Stephane; Durrleman, Stanley] Sorbonne Univ, Paris, France.
   [Di Folco, Cecile; Couronne, Raphael; Arnulf, Isabelle; Mangone, Graziella; Leu-Semenescu, Smaranda; Dodet, Pauline; Vidailhet, Marie; Corvol, Jean-Christophe; Lehericy, Stephane; Durrleman, Stanley] Hop La Pitie Salpetriere, AP HP, Paris, France.
   [Durrleman, Stanley] ICM, 47 Blvd Hop, F-75013 Paris, France.
C3 Inria; Institut National de la Sante et de la Recherche Medicale (Inserm); Centre National de la Recherche Scientifique (CNRS); Sorbonne Universite; Assistance Publique Hopitaux Paris (APHP); Hopital Universitaire Pitie-Salpetriere - APHP; Hopital Universitaire Paul-Brousse - APHP; Sorbonne Universite; Universite Paris Cite; Hopital Universitaire Hotel-Dieu - APHP
RP Durrleman, S (corresponding author), ICM, 47 Blvd Hop, F-75013 Paris, France.
EM stanley.durrleman@inria.fr
FU Agence Nationale de la Recherche [DIG-PD]
CR Aleksovski D, 2018, NEUROL SCI, V39, P1971, DOI 10.1007/s10072-018-3522-z
   Berg D, 2021, NAT REV NEUROL, V17, P349, DOI 10.1038/s41582-021-00486-9
   Berg D, 2015, MOVEMENT DISORD, V30, P1600, DOI 10.1002/mds.26431
   Biondetti E, 2020, BRAIN, V143, P2757, DOI 10.1093/brain/awaa216
   Braak H, 2003, NEUROBIOL AGING, V24, P197, DOI 10.1016/S0197-4580(02)00065-9
   Cilia R, 2020, BRAIN, V143, P2490, DOI 10.1093/brain/awaa181
   Corvol JC, 2018, NEUROLOGY, V91, PE189, DOI 10.1212/WNL.0000000000005816
   Couronne R, 2019, I S BIOMED IMAGING, V0, PP1033, DOI 10.1109/isbi.2019.8759198
   Darweesh SKL, 2017, BRAIN, V140, P429, DOI 10.1093/brain/aww291
   de la Fuente-Fernández R, 2011, ANN NEUROL, V69, P803, DOI 10.1002/ana.22284
   De Pablo-Fernandez E, 2019, JAMA NEUROL, V76, P470, DOI 10.1001/jamaneurol.2018.4377
   Eisensehr I, 2001, J NEUROL SCI, V186, P7, DOI 10.1016/S0022-510X(01)00480-4
   Fereshtehnejad SM, 2019, BRAIN, V142, P2051, DOI 10.1093/brain/awz111
   Fereshtehnejad SM, 2017, BRAIN, V140, P1959, DOI 10.1093/brain/awx118
   Fereshtehnejad SM, 2015, JAMA NEUROL, V72, P863, DOI 10.1001/jamaneurol.2015.0703
   Folle AD, 2019, PARKINSONISM RELAT D, V62, P105, DOI 10.1016/j.parkreldis.2019.01.018
   Gjerstad MD, 2008, J NEUROL NEUROSUR PS, V79, P387, DOI 10.1136/jnnp.2007.116830
   Goetz CG, 2010, NEUROLOGY, V75, P1773, DOI 10.1212/WNL.0b013e3181fd6158
   Greenland JC, 2019, EUR J NEUROSCI, V49, P328, DOI 10.1111/ejn.14094
   Halliday G, 2008, ACTA NEUROPATHOL, V115, P409, DOI 10.1007/s00401-008-0344-8
   Halliday GM, 2010, ANN NY ACAD SCI, V1184, P188, DOI 10.1111/j.1749-6632.2009.05118.x
   Horsager J, 2020, BRAIN, V143, P3077, DOI 10.1093/brain/awaa238
   Iddi S, 2018, NEURODEGENER DIS, V18, P173, DOI 10.1159/000488780
   Jack CR, 2017, ALZHEIMERS DEMENT, V13, P205, DOI 10.1016/j.jalz.2016.08.005
   Knudsen K, 2018, LANCET NEUROL, V17, P618, DOI 10.1016/S1474-4422(18)30162-5
   Koval I, 2022, SCI REP-UK, V12, P0, DOI 10.1038/s41598-022-18848-8
   Koval I, 2021, SCI REP-UK, V11, P0, DOI 10.1038/s41598-021-87434-1
   Lawton M, 2018, J NEUROL NEUROSUR PS, V89, P1279, DOI 10.1136/jnnp-2018-318337
   Liu YP, 2021, MOVEMENT DISORD, V36, P2821, DOI 10.1002/mds.28763
   Maheux E, 2023, NAT COMMUN, V14, P0, DOI 10.1038/s41467-022-35712-5
   Marras C, 2016, MOVEMENT DISORD, V31, P1095, DOI 10.1002/mds.26510
   Martínez-Martín P, 2015, PARKINSONISM RELAT D, V21, P50, DOI 10.1016/j.parkreldis.2014.10.026
   Mestre TA, 2018, PARKINSONISM RELAT D, V56, P102, DOI 10.1016/j.parkreldis.2018.07.009
   Moeller JR, 1997, BRAIN, V120, P2197, DOI 10.1093/brain/120.12.2197
   Morrish PK, 1998, J NEUROL NEUROSUR PS, V64, P314, DOI 10.1136/jnnp.64.3.314
   Nandhagopal R, 2009, BRAIN, V132, P2970, DOI 10.1093/brain/awp209
   Oxtoby NP, 2021, BRAIN, V144, P975, DOI 10.1093/brain/awaa461
   Postuma RB, 2012, BRAIN, V135, P1860, DOI 10.1093/brain/aws093
   Postuma RB, 2009, BRAIN, V132, P3298, DOI 10.1093/brain/awp244
   Postuma RB, 2008, MOVEMENT DISORD, V23, P1665, DOI 10.1002/mds.22099
   Pyatigorskaya N, 2021, NEUROLOGY, V96, PE460, DOI 10.1212/WNL.0000000000011155
   Rolinski M, 2014, J NEUROL NEUROSUR PS, V85, P560, DOI 10.1136/jnnp-2013-306104
   Romenets Silvia Rios, 2012, MOV DISORD, V27, P996, DOI 10.1002/mds.25086
   Schiratti JB., 2015, NEUR. INF. PROCESS. SYST, V0, P0
   Schiratti JB, 2017, J MACH LEARN RES, V18, P0
   Severson KA, 2021, LANCET DIGIT HEALTH, V3, PE555, DOI 10.1016/S2589-7500(21)00101-1
   Stiasny-Kolster K, 2007, MOVEMENT DISORD, V22, P2386, DOI 10.1002/mds.21740
   Stoessl AJ, 2007, PARKINSONISM RELAT D, V13, PS421, DOI 10.1016/S1353-8020(08)70041-5
   Venuto CS, 2016, MOVEMENT DISORD, V31, P947, DOI 10.1002/mds.26644
   VINGERHOETS FJG, 1994, ANN NEUROL, V36, P759, DOI 10.1002/ana.410360512
   Yoritaka A, 2009, EUR NEUROL, V61, P164, DOI 10.1159/000189269
   Zhang X, 2019, SCI REP-UK, V9, P0, DOI 10.1038/s41598-018-37545-z
   Zhou Y, 2019, LECT NOTES COMPUT SC, V11492, P405, DOI 10.1007/978-3-030-20351-1_31
NR 53
TC 0
Z9 0
U1 2
U2 2
PU WILEY
PI HOBOKEN
PA 111 RIVER ST, HOBOKEN 07030-5774, NJ USA
SN 0885-3185
EI 1531-8257
J9 MOVEMENT DISORD
JI Mov. Disord.
PD JUN 15
PY 2023
VL 0
IS 
BP 
EP 
DI 10.1002/mds.29662
EA NOV 2023
PG 13
WC Clinical Neurology
SC Neurosciences & Neurology
GA Z0PP7
UT WOS:001109192200001
PM 38006282
DA 2024-02-07
ER

PT J
AU Fujita, T
   Babazono, A
   Li, YF
   Jamal, A
   Kim, SA
AF Fujita, Takako
   Babazono, Akira
   Li, Yunfei
   Jamal, Aziz
   Kim, Sung-a
TI Hypnotics and injuries among older adults with Parkinson's disease: a nested case-control design
SO BMC GERIATRICS
LA English
DT Article
DE Parkinson's disease; Hypnotics; Benzodiazepines; Orexin receptor antagonists; Melatonin receptor agonists; Injuries; Fractures
ID insomnia; suvorexant; ramelteon; risk
AB BackgroundPatients with Parkinson's disease often experience sleep disorders. Hypnotics increase the risk of adverse events, such as injuries due to falls. In this study, we evaluated the association between hypnotics and injuries among older adults with Parkinson's disease.MethodsThe study used a nested case-control design. The participants were 5009 patients with Parkinson's disease aged >= 75 years based on claims data between April 2016 and March 2019 without prescription hypnotics 1 year before the study started. Hypnotics prescribed as oral medications included benzodiazepines, non-benzodiazepines, orexin receptor antagonists, and melatonin receptor agonists. The incidences of outcomes, including injuries, fractures, and femoral fractures, were determined. Each case had four matched controls. Conditional logistic regression analyses were performed to calculate the odds ratios and 95% confidence intervals for the number of hypnotics taken per day for each type of hypnotic.ResultsThe proportion of participants taking at least one type of hypnotic was 18.6%, with benzodiazepines being the most common. The incidence of injuries, fractures, and femoral fractures was 66.7%, 37.8%, and 10.2%, respectively. Benzodiazepines significantly increased the risk of injuries (odds ratio: 1.12; 95% confidence interval: 1.03-1.22), and melatonin receptor agonists significantly increased the risk of femoral fractures (odds ratio: 2.84; 95% confidence interval: 1.19-6.77).ConclusionsBenzodiazepines and non-benzodiazepines, which are not recommended according to current guidelines, were the most prevalent among older adults with Parkinson's disease. Benzodiazepines significantly increased the risk of injuries, and melatonin receptor agonists significantly increased the risk of femoral fractures.
C1 [Fujita, Takako] Kyushu Univ, Fac Med Sci, Dept Hlth Sci, 3 1 1 Maidashi,Higashi ku, Fukuoka 8128582, Japan.
   [Babazono, Akira] Kyushu Univ, Grad Sch Med Sci, Dept Healthcare Adm & Management, Fukuoka, Japan.
   [Li, Yunfei] Natl Ctr Global Hlth & Med, Ctr Clin Sci, Dept Epidemiol & Prevent, Tokyo, Japan.
   [Jamal, Aziz] Univ Teknol MARA, Fac Business & Management, Dept Int Business & Management, Hlth Adm Program, Shah Alam, Malaysia.
   [Kim, Sung-a] St Marys Res Ctr, Kurume, Japan.
C3 Kyushu University; Kyushu University; National Center for Global Health & Medicine - Japan; Universiti Teknologi MARA
RP Fujita, T (corresponding author), Kyushu Univ, Fac Med Sci, Dept Hlth Sci, 3 1 1 Maidashi,Higashi ku, Fukuoka 8128582, Japan.
EM fujita.takako.354@m.kyushu-u.ac.jp
FU JSPS KAKENHI [JP20K19242]
CR Araki E, 2020, DIABETOL INT, V11, P165, DOI 10.1007/s13340-020-00439-5
   Bargiotas P, 2016, CURR OPIN NEUROL, V29, P763, DOI 10.1097/WCO.0000000000000388
   Barnett K, 2012, LANCET, V380, P37, DOI 10.1016/S0140-6736(12)60240-2
   Benzinger P, 2014, PLOS ONE, V9, P0, DOI 10.1371/journal.pone.0097073
   Davies SJC, 2022, J PSYCHOPHARMACOL, V36, P460, DOI 10.1177/02698811211069096
   Dhawan V, 2006, AGE AGEING, V35, P220, DOI 10.1093/ageing/afj087
   Dorsey ER, 2018, LANCET NEUROL, V17, P939, DOI 10.1016/S1474-4422(18)30295-3
   Fick DM, 2019, J AM GERIATR SOC, V67, P674, DOI 10.1111/jgs.15767
   Haasum Y, 2016, PLOS ONE, V11, P0, DOI 10.1371/journal.pone.0161246
   Herring WJ, 2020, ALZHEIMERS DEMENT, V16, P541, DOI 10.1002/alz.12035
   Herring WJ, 2017, AM J GERIAT PSYCHIAT, V25, P791, DOI 10.1016/j.jagp.2017.03.004
   Humbert M, 2017, NPJ PARKINSONS DIS, V3, P0, DOI 10.1038/s41531-017-0027-z
   Ishifuji T, 2017, BMC PULM MED, V17, P0, DOI 10.1186/s12890-016-0359-1
   Ishigo T, 2020, YAKUGAKU ZASSHI, V140, P1041, DOI 10.1248/yakushi.20-00018
   Japanese Society of Neurology, 2018, CLIN PRACTICE GUIDEL, V0, P0
   Kashihara K, 2016, INTERNAL MED, V55, P231, DOI 10.2169/internalmedicine.55.5464
   Laroche M, 2017, JOINT BONE SPINE, V84, P427, DOI 10.1016/j.jbspin.2016.09.022
   Lebrun C, 2020, J CLIN PSYCHOL, V76, P356, DOI 10.1002/jclp.22883
   Maeda T, 2016, INT J GERIATR PSYCH, V31, P186, DOI 10.1002/gps.4310
   McLean G, 2017, BMC NEUROL, V17, P0, DOI 10.1186/s12883-017-0904-4
   Menza M, 2010, MOVEMENT DISORD, V25, P1708, DOI 10.1002/mds.23168
   Mitsutake S, 2019, PREV CHRONIC DIS, V16, P0, DOI 10.5888/pcd16.180170
   Ong WF, 2021, INT J CLIN PRACT, V75, P0, DOI 10.1111/ijcp.14999
   Osawa C, 2021, JPN PSYCHOL RES, V63, P59, DOI 10.1111/jpr.12287
   Pouwels S, 2013, OSTEOPOROSIS INT, V24, P2283, DOI 10.1007/s00198-013-2300-2
   Sattar S, 2021, SUPPORT CARE CANCER, V29, P21, DOI 10.1007/s00520-020-05619-2
   Seppi K, 2019, MOVEMENT DISORD, V34, P180, DOI 10.1002/mds.27602
   Sogawa R, 2022, J CLIN PHARM THER, V47, P809, DOI 10.1111/jcpt.13619
   Stefani A, 2020, NEUROPSYCHOPHARMACOL, V45, P121, DOI 10.1038/s41386-019-0448-y
   Tamiya H, 2015, PLOS ONE, V10, P0, DOI 10.1371/journal.pone.0129366
   Tanislav C, 2020, OSTEOPOROSIS INT, V31, P2395, DOI 10.1007/s00198-020-05535-5
   The Japan Geriatrics Society, 2015, GUID MED TREATM ITS, V0, P0
   Torsney KM, 2014, J NEUROL NEUROSUR PS, V85, P1159, DOI 10.1136/jnnp-2013-307307
   Xu ZY, 2021, J NEUROL, V268, P312, DOI 10.1007/s00415-020-10140-x
   Zhang LN, 2021, J INT MED RES, V49, P0, DOI 10.1177/0300060521999555
NR 35
TC 0
Z9 0
U1 0
U2 1
PU BMC
PI LONDON
PA CAMPUS, 4 CRINAN ST, LONDON N1 9XW, ENGLAND
SN 
EI 1471-2318
J9 BMC GERIATR
JI BMC Geriatr.
PD MAY 1
PY 2023
VL 23
IS 1
BP 
EP 
DI 10.1186/s12877-023-03944-9
PG 10
WC Geriatrics & Gerontology; Gerontology
SC Geriatrics & Gerontology
GA F7HX1
UT WOS:000984026600002
PM 37127561
DA 2024-02-07
ER

PT J
AU Kniazkina, M
   Dyachuk, V
AF Kniazkina, Marina
   Dyachuk, Vyacheslav
TI Does EGFR Signaling Mediate Orexin System Activity in Sleep Initiation?
SO INTERNATIONAL JOURNAL OF MOLECULAR SCIENCES
LA English
DT Review
DE orexins; neurotransmitters; ErbB; zebrafish; sleep; EGFR
ID growth-factor receptor; ventrolateral preoptic nucleus; stress-induced sleep; hypocretin orexin; factor-alpha; orexin/hypocretin neurons; suprachiasmatic nucleus; messenger-rna; elegans sleep; pineal-gland
AB Sleep-wake cycle disorders are an important symptom of many neurological diseases, including Parkinson's disease, Alzheimer's disease, and multiple sclerosis. Circadian rhythms and sleep-wake cycles play a key role in maintaining the health of organisms. To date, these processes are still poorly understood and, therefore, need more detailed elucidation. The sleep process has been extensively studied in vertebrates, such as mammals and, to a lesser extent, in invertebrates. A complex, multi-step interaction of homeostatic processes and neurotransmitters provides the sleep-wake cycle. Many other regulatory molecules are also involved in the cycle regulation, but their functions remain largely unclear. One of these signaling systems is epidermal growth factor receptor (EGFR), which regulates the activity of neurons in the modulation of the sleep-wake cycle in vertebrates. We have evaluated the possible role of the EGFR signaling pathway in the molecular regulation of sleep. Understanding the molecular mechanisms that underlie sleep-wake regulation will provide critical insight into the fundamental regulatory functions of the brain. New findings of sleep-regulatory pathways may provide new drug targets and approaches for the treatment of sleep-related diseases.
C1 [Kniazkina, Marina; Dyachuk, Vyacheslav] Russian Acad Sci, AV Zhirmunsky Natl Sci Ctr Marine Biol, Far Eastern Branch, Vladivostok 690041, Russia.
C3 Russian Academy of Sciences; National Scientific Center of Marine Biology, Far East Branch of the Russian Academy of Sciences
RP Dyachuk, V (corresponding author), Russian Acad Sci, AV Zhirmunsky Natl Sci Ctr Marine Biol, Far Eastern Branch, Vladivostok 690041, Russia.
EM dyachuk_va@almazovcentre.ru
FU Russian Science Foundation [22-14-00245]
CR Abrahamson EE, 2001, NEUROREPORT, V12, P435, DOI 10.1097/00001756-200102120-00048
   An PF, 2021, EXPERT SYST APPL, V186, P0, DOI 10.1016/j.eswa.2021.115759
   Appelbaum L, 2005, J BIOL CHEM, V280, P11544, DOI 10.1074/jbc.M412935200
   Appelbaum L, 2009, P NATL ACAD SCI USA, V106, P21942, DOI 10.1073/pnas.906637106
   Arendt J, 1995, J SLEEP RES, V4, P74, DOI 10.1111/j.1365-2869.1995.tb00232.x
   AROIAN RV, 1990, NATURE, V348, P693, DOI 10.1038/348693a0
   Ayati A, 2020, BIOORG CHEM, V99, P0, DOI 10.1016/j.bioorg.2020.103811
   Barberán S, 2016, DEVELOPMENT, V143, P2089, DOI 10.1242/dev.131995
   Barnard J.A., 1995, BBA-REV CANCER, V1242, P177
   Barson JR, 2011, NEUROSCIENCE, V193, P10, DOI 10.1016/j.neuroscience.2011.07.057
   Black LE, 2019, AM J PATHOL, V189, P1898, DOI 10.1016/j.ajpath.2019.06.008
   Blanco-Centurion C, 2018, IBRO REP, V4, P44, DOI 10.1016/j.ibror.2018.05.001
   Blazejova K, 2008, NEUROSCI LETT, V437, P162, DOI 10.1016/j.neulet.2008.03.076
   Bringmann H, 2018, GENETICS, V208, P1279, DOI 10.1534/genetics.117.300521
   CARPENTER G, 1978, NATURE, V276, P409, DOI 10.1038/276409a0
   Casciola AA, 2021, SENSORS-BASEL, V21, P0, DOI 10.3390/s21103316
   Chen YC, 2016, J BIOL CHEM, V291, P21880, DOI 10.1074/jbc.M115.697466
   Cho JY, 2014, CELL, V156, P249, DOI 10.1016/j.cell.2013.11.036
   Chou TC, 2001, J NEUROSCI, V21, P0, DOI 10.1523/JNEUROSCI.21-19-j0003.2001
   Cohen BM, 1996, J BIOL CHEM, V271, P4813
   Colten HR., 2006, SLEEP DISORDERS AND SLEEP DEPRIVATION: AN UNMET PUBLIC HEALTH PROBLEM, V0, P0
   Coogan AN, 2013, BIOL PSYCHIAT, V74, P333, DOI 10.1016/j.biopsych.2012.11.021
   Dashti HS, 2019, NAT COMMUN, V10, P0, DOI 10.1038/s41467-019-08917-4
   De Lecea L, 1998, P NATL ACAD SCI USA, V95, P322, DOI 10.1073/pnas.95.1.322
   De Leersnyder H, 2003, J MED GENET, V40, P74, DOI 10.1136/jmg.40.1.74
   Dhawan NS, 2016, NATURE, V537, P112, DOI 10.1038/nature19327
   Donlea JM, 2014, NEURON, V81, P860, DOI 10.1016/j.neuron.2013.12.013
   Donlea JM, 2009, SCIENCE, V324, P105, DOI 10.1126/science.1166657
   Fabris C, 2004, J COMP NEUROL, V471, P113, DOI 10.1002/cne.20007
   Falcón J, 1999, PROG NEUROBIOL, V58, P121, DOI 10.1016/S0301-0082(98)00078-1
   Faraco JH, 2006, J BIOL CHEM, V281, P29753, DOI 10.1074/jbc.M605811200
   Feng CY, 2011, J NEUROSCI, V31, P9147, DOI 10.1523/JNEUROSCI.5018-10.2011
   Foltenyi K, 2007, NAT NEUROSCI, V10, P1160, DOI 10.1038/nn1957
   Freeman M, 1998, CURR OPIN GENET DEV, V8, P407, DOI 10.1016/S0959-437X(98)80110-X
   Gao XB, 2015, FRONT SYST NEUROSCI, V9, P0, DOI 10.3389/fnsys.2015.00142
   Gilbert J, 2009, BEHAV BRAIN RES, V198, P440, DOI 10.1016/j.bbr.2008.11.046
   Grubbs J.J., 2019, BIORXIV, V0, P0, DOI DOI 10.1371/journal.pbio.3000220
   Haq IZ, 2010, EXPERT REV NEUROTHER, V10, P879, DOI 10.1586/ERN.10.56
   Harbison ST, 2017, PLOS GENET, V13, P0, DOI 10.1371/journal.pgen.1007098
   Harbison ST, 2013, BMC GENOMICS, V14, P0, DOI 10.1186/1471-2164-14-281
   Harris RC, 2003, EXP CELL RES, V284, P2, DOI 10.1016/S0014-4827(02)00105-2
   Haynes PR, 2015, ELIFE, V4, P0, DOI 10.7554/eLife.03868
   Hill AJ, 2014, CURR BIOL, V24, P2399, DOI 10.1016/j.cub.2014.08.040
   HILL RJ, 1992, NATURE, V358, P470, DOI 10.1038/358470a0
   Hirshkowitz M, 2004, MED CLIN N AM, V88, P551, DOI 10.1016/j.mcna.2004.01.001
   Hondo M, 2011, PLOS ONE, V6, P0, DOI 10.1371/journal.pone.0025076
   Hu YN, 2016, NAT COMMUN, V7, P0, DOI 10.1038/ncomms10448
   Hynes NE, 2005, NAT REV CANCER, V5, P341, DOI 10.1038/nrc1609
   Jain R, 2021, BIOMED SIGNAL PROCES, V70, P0, DOI 10.1016/j.bspc.2021.103061
   Janigro D., 2006, CELL CYCLE CENTRAL N, V0, P0
   Jin YS, 1999, J NEUROSCI, V19, P539
   Joiner WJ, 2006, NATURE, V441, P757, DOI 10.1038/nature04811
   Jones SE, 2019, NAT COMMUN, V10, P0, DOI 10.1038/s41467-019-09576-1
   Jones SE, 2019, NAT COMMUN, V10, P0, DOI 10.1038/s41467-018-08259-7
   Karnani MM, 2011, NEURON, V72, P616, DOI 10.1016/j.neuron.2011.08.027
   Karnani MM, 2011, J PHYSIOL-LONDON, V589, P639, DOI 10.1113/jphysiol.2010.198457
   Kaslin J, 2004, J NEUROSCI, V24, P2678, DOI 10.1523/JNEUROSCI.4908-03.2004
   Kim DH, 2020, IEEE SENS J, V20, P1997, DOI 10.1109/JSEN.2019.2950367
   Kim JY, 2021, IEEE SENS J, V21, P3799, DOI 10.1109/JSEN.2020.3022915
   Klapper LN, 2000, ADV CANCER RES, V77, P25
   Klein DC, 1997, RECENT PROG HORM RES, V52, P307
   Knudsen SLJ, 2014, GROWTH FACTORS, V32, P155, DOI 10.3109/08977194.2014.952410
   Konietzka J, 2020, CURR BIOL, V30, P1, DOI 10.1016/j.cub.2019.10.048
   Kramer A, 2001, SCIENCE, V294, P2511, DOI 10.1126/science.1067716
   Krueger JM, 2007, SLEEP MED CLIN, V2, P161, DOI 10.1016/j.jsmc.2007.03.003
   Krueger T., 2001, TINS, V24, P726, DOI 10.1016/S0166-2236(00)02002-6
   Kushikata T, 1998, AM J PHYSIOL-REG I, V275, PR509, DOI 10.1152/ajpregu.1998.275.2.R509
   Landolt HP, 2008, BIOCHEM PHARMACOL, V75, P2070, DOI 10.1016/j.bcp.2008.02.024
   Lane JM, 2019, NAT GENET, V51, P387, DOI 10.1038/s41588-019-0361-7
   Lee DA, 2019, SCI ADV, V5, P0, DOI 10.1126/sciadv.aax4249
   Lee DA, 2017, ELIFE, V6, P0, DOI 10.7554/eLife.25727
   Lee DA, 2014, ANNU REV PHYSIOL, V76, P197, DOI 10.1146/annurev-physiol-021113-170347
   LEE DC, 1995, PHARMACOL REV, V47, P51
   Lenz O, 2015, BRAIN BEHAV IMMUN, V47, P141, DOI 10.1016/j.bbi.2014.12.028
   Li FY, 2021, IEEE SENS J, V21, P14466, DOI 10.1109/JSEN.2020.3013435
   Li XD, 2002, NEUROREPORT, V13, P2143, DOI 10.1097/00001756-200211150-00031
   Liblau RS, 2015, LANCET NEUROL, V14, P318, DOI 10.1016/S1474-4422(14)70218-2
   Lim MM, 2015, CURR SLEEP MED REP., V1, P91, DOI 10.1007/S40675-015-0013-0
   Liu QL, 2012, CURR BIOL, V22, P2114, DOI 10.1016/j.cub.2012.09.008
   Liu ZW, 2007, J NEUROPHYSIOL, V97, P837, DOI 10.1152/jn.00873.2006
   Lu J, 2002, J NEUROSCI, V22, P4568, DOI 10.1523/JNEUROSCI.22-11-04568.2002
   Lu XY, 2000, HORM BEHAV, V37, P335, DOI 10.1006/hbeh.2000.1584
   MA YJ, 1994, MOL CELL NEUROSCI, V5, P246, DOI 10.1006/mcne.1994.1029
   MA YJ, 1992, NEURON, V9, P657
   Mahoney CE, 2019, NAT REV NEUROSCI, V20, P83, DOI 10.1038/s41583-018-0097-x
   Marcus JN, 2001, J COMP NEUROL, V435, P6, DOI 10.1002/cne.1190
   Matsuki Taizo, 2008, V46, V0, PP27, DOI 10.1007/400_2007_047
   Mieda M, 2011, J NEUROSCI, V31, P6518, DOI 10.1523/JNEUROSCI.6506-10.2011
   Mikhail C, 2017, SCI SIGNAL, V10, P0, DOI 10.1126/scisignal.aai9219
   Mikkelsen JD, 2001, EUR J NEUROSCI, V14, P419, DOI 10.1046/j.0953-816x.2001.01655.x
   Musiek ES, 2013, J CLIN INVEST, V123, P5389, DOI 10.1172/JCI70317
   Nath RD, 2016, CURR BIOL, V26, P2446, DOI 10.1016/j.cub.2016.07.048
   Nelson MD, 2014, CURR BIOL, V24, P2406, DOI 10.1016/j.cub.2014.08.037
   Novak U, 2001, J CLIN NEUROSCI, V8, P106, DOI 10.1054/jocn.2000.0799
   Oikonomou G, 2017, CURR OPIN NEUROBIOL, V44, P80, DOI 10.1016/j.conb.2017.03.009
   Omond SET, 2022, SLEEP, V45, P0, DOI 10.1093/sleep/zsac053
   Palma-Chavez A, 2019, FRONT ENDOCRINOL, V10, P0, DOI 10.3389/fendo.2019.00647
   Panula P, 2010, ACTA PHYSIOL, V198, P381, DOI 10.1111/j.1748-1716.2009.02038.x
   Peter-Derex L, 2015, SLEEP MED REV, V19, P29, DOI 10.1016/j.smrv.2014.03.007
   Peyron C, 1998, J NEUROSCI, V18, P9996
   Pimentel D., 2012, CELL, V148, P156, DOI 10.1016/j.cell.2011.10.052
   Pizza F, 2014, CURR PSYCHIAT REP, V16, P0, DOI 10.1007/s11920-013-0433-9
   Prober DA, 2006, J NEUROSCI, V26, P13400, DOI 10.1523/JNEUROSCI.4332-06.2006
   Rahman MM, 2018, COMPUT BIOL MED, V102, P211, DOI 10.1016/j.compbiomed.2018.08.022
   Reti IM, 2002, J NEUROCHEM, V82, P1561, DOI 10.1046/j.1471-4159.2002.01141.x
   Rich T, 2017, CANCER MANAG RES, V9, P1, DOI 10.2147/CMAR.S115835
   Richter C, 2014, ANNU REV NEUROSCI, V37, P503, DOI 10.1146/annurev-neuro-062111-150447
   Romano R, 2020, CELLS-BASEL, V9, P0, DOI 10.3390/cells9081887
   Rosin DL, 2003, J COMP NEUROL, V465, P593, DOI 10.1002/cne.10860
   Sakurai T, 1998, CELL, V92, P573, DOI 10.1016/S0092-8674(00)80949-6
   Schlessinger J, 2002, CELL, V110, P669, DOI 10.1016/S0092-8674(02)00966-2
   Schneider MR, 2009, J CELL PHYSIOL, V218, P460, DOI 10.1002/jcp.21635
   Schöne C, 2014, CELL REP, V7, P697, DOI 10.1016/j.celrep.2014.03.055
   Schöne C, 2012, J NEUROSCI, V32, P12437, DOI 10.1523/JNEUROSCI.0706-12.2012
   Schweitzer R, 1997, TRENDS GENET, V13, P191, DOI 10.1016/S0168-9525(97)01091-3
   Shahbakhti M, 2022, IEEE SENS J, V22, P6975, DOI 10.1109/JSEN.2022.3155345
   Sherin JE, 1998, J NEUROSCI, V18, P4705
   Shilo BZ, 2003, EXP CELL RES, V284, P140, DOI 10.1016/S0014-4827(02)00094-0
   Sibilia M, 2007, DIFFERENTIATION, V75, P770, DOI 10.1111/j.1432-0436.2007.00238.x
   Sigismund S, 2018, MOL ONCOL, V12, P3, DOI 10.1002/1878-0261.12155
   Snodgrass-Belt P, 2005, BRAIN RES, V1038, P171, DOI 10.1016/j.brainres.2005.01.030
   Srinivasan V, 2009, INT J NEUROSCI, V119, P821, DOI 10.1080/00207450802328607
   Stenberg D, 2007, CELL MOL LIFE SCI, V64, P1187, DOI 10.1007/s00018-007-6530-3
   Tiraboschi P, 2004, NEUROLOGY, V62, P1984, DOI 10.1212/01.WNL.0000129697.01779.0A
   Toor B, 2021, FRONT NEUROL NEUROSC, V45, P38, DOI 10.1159/000514960
   Torrealba F, 2003, NEUROSCIENCE, V119, P1033, DOI 10.1016/S0306-4522(03)00238-0
   Trivedi P, 1998, FEBS LETT, V438, P71, DOI 10.1016/S0014-5793(98)01266-6
   Trojanowski NF, 2015, J NEUROSCI, V35, P14571, DOI 10.1523/JNEUROSCI.1369-15.2015
   Tsujino N, 2013, FRONT BEHAV NEUROSCI, V7, P0, DOI 10.3389/fnbeh.2013.00028
   Tsunematsu T, 2008, J NEUROSCI, V28, P228, DOI 10.1523/JNEUROSCI.3490-07.2008
   Turek M, 2013, CURR BIOL, V23, P2215, DOI 10.1016/j.cub.2013.09.028
   Van Buskirk C, 2007, NAT NEUROSCI, V10, P1300, DOI 10.1038/nn1981
   van den Pol AN, 1999, J NEUROSCI, V19, P3171
   Wang CM, 2018, FRONT MOL NEUROSCI, V11, P0, DOI 10.3389/fnmol.2018.00220
   Wang HM, 2019, NAT COMMUN, V10, P0, DOI 10.1038/s41467-019-11456-7
   Weber F, 2016, NATURE, V538, P51, DOI 10.1038/nature19773
   Wieduwilt MJ, 2008, CELL MOL LIFE SCI, V65, P1566, DOI 10.1007/s00018-008-7440-8
   Xie XM, 2006, J PHYSIOL-LONDON, V574, P399, DOI 10.1113/jphysiol.2006.108266
   Yamamoto T, 2004, GEN COMP ENDOCR, V135, P186, DOI 10.1016/j.ygcen.2003.09.004
   Yamanaka A, 2006, J NEUROPHYSIOL, V96, P284, DOI 10.1152/jn.01361.2005
   Yamanaka A, 2003, BIOCHEM BIOPH RES CO, V303, P120, DOI 10.1016/S0006-291X(03)00299-7
   Yamanaka A, 2010, J NEUROSCI, V30, P12642, DOI 10.1523/JNEUROSCI.2120-10.2010
   Yarden Y, 2001, NAT REV MOL CELL BIO, V2, P127, DOI 10.1038/35052073
   Zhang S, 2005, REGUL PEPTIDES, V124, P81, DOI 10.1016/j.regpep.2004.07.010
   Zhang T, 2021, IEEE J BIOMED HEALTH, V25, P577, DOI 10.1109/JBHI.2020.2993644
   Zhdanova IV, 2001, BRAIN RES, V903, P263, DOI 10.1016/S0006-8993(01)02444-1
   Ziv I, 1997, J NEURAL TRANSM-SUPP, V0, P69
NR 147
TC 0
Z9 0
U1 0
U2 1
PU MDPI
PI BASEL
PA ST ALBAN-ANLAGE 66, CH-4052 BASEL, SWITZERLAND
SN 1661-6596
EI 1422-0067
J9 INT J MOL SCI
JI Int. J. Mol. Sci.
PD MAY 30
PY 2023
VL 24
IS 11
BP 
EP 
DI 10.3390/ijms24119505
PG 17
WC Biochemistry & Molecular Biology; Chemistry, Multidisciplinary
SC Biochemistry & Molecular Biology; Chemistry
GA I9NO3
UT WOS:001005977000001
PM 37298454
DA 2024-02-07
ER

PT J
AU Concha-Marambio, L
   Weber, S
   Farris, CM
   Dakna, M
   Lang, E
   Wicke, T
   Ma, YH
   Starke, M
   Ebentheuer, J
   Sixel-Döring, F
   Muntean, ML
   Schade, S
   Trenkwalder, C
   Soto, C
   Mollenhauer, B
AF Concha-Marambio, Luis
   Weber, Sandrina
   Farris, Carly M.
   Dakna, Mohammed
   Lang, Elisabeth
   Wicke, Tamara
   Ma, Yihua
   Starke, Maritta
   Ebentheuer, Jens
   Sixel-Doering, Friederike
   Muntean, Maria-Lucia
   Schade, Sebastian
   Trenkwalder, Claudia
   Soto, Claudio
   Mollenhauer, Brit
TI Accurate Detection of α-Synuclein Seeds in Cerebrospinal Fluid from Isolated Rapid Eye Movement Sleep Behavior Disorder and Patients with Parkinson's Disease in the DeNovo Parkinson (DeNoPa) Cohort
SO MOVEMENT DISORDERS
LA English
DT Article
DE alpha-Synuclein; seed amplification assay; early Parkinson's disease; RBD; CSF
ID rem-sleep; diagnosis; pathology; dementia; nonmotor; csf
AB Background: Misfolded alpha-synuclein (alpha Syn) aggregates (alpha Syn-seeds) in cerebrospinal fluid (CSF) are biomarkers for synucleinopathies such as Parkinson's disease (PD). alpha Syn-seeds have been detected in prodromal cases with isolated rapid eye movement sleep behavior disorder (iRBD).Objectives: The objective of this study was to determine the accuracy of the alpha Syn-seed amplification assay (alpha S-SAA) in a comprehensively characterized cohort with a high proportion of PD and iRBD CSF samples collected at baseline.Methods: We used a high-throughput alpha S-SAA to analyze 233 blinded CSF samples from 206 participants of the DeNovo Parkinson Cohort (DeNoPa) (113 de novo PD, 64 healthy controls, 29 iRBD confirmed by video polysomnography). Results were compared with the final diagnosis, which was determined after up to 10 years of longitudinal clinical evaluations, including dopamine-transporter-single-photon emission computed tomography (DAT-SPECT) at baseline, CSF proteins, Movement Disorder Society-Unified Parkinson's Disease Rating Scale, and various cognitive and nonmotor scales.Results: alpha S-SAA detected alpha Syn-seeds in baseline PD-CSF with 98% accuracy. alpha Syn-seeds were detected in 93% of the iRBD cases. alpha S-SAA results showed higher agreement with the final than the initial diagnosis, as 14 patients were rediagnosed as non-alpha Syn aggregation disorder. For synucleinopathies, alpha S-SAA showed higher concordance with the final diagnosis than DAT-SPECT. Statistically significant correlations were found between assay parameters and disease progression.Conclusions: Our results confirm alpha S-SAA accuracy at the first clinical evaluation when a definite diagnosis is most consequential. alpha S-SAA conditions reported here are highly sensitive, enabling the detection of alpha Syn-seeds in CSF from iRBD just months after the first symptoms, suggesting that alpha Syn-seeds are present in the very early prodromal phase of synucleinopathies. Therefore, alpha Syn-seeds are clear risk markers for synuclein-related disorders, but not for time of phenoconversion.(c) 2023 International Parkinson and Movement Disorder Society.
C1 [Concha-Marambio, Luis; Farris, Carly M.; Ma, Yihua; Soto, Claudio] Amprion Inc, Res & Dev Unit, San Diego, CA USA.
   [Weber, Sandrina; Dakna, Mohammed; Mollenhauer, Brit] Univ Med Ctr Goettingen, Dept Neurol, Gottingen, Germany.
   [Weber, Sandrina; Lang, Elisabeth; Wicke, Tamara; Starke, Maritta; Ebentheuer, Jens; Sixel-Doering, Friederike; Muntean, Maria-Lucia; Schade, Sebastian; Trenkwalder, Claudia; Mollenhauer, Brit] Paracelsus Elena Klin, Kassel, Germany.
   [Sixel-Doering, Friederike] Philipps Univ Marburg, Dept Neurol, Marburg, Germany.
   [Trenkwalder, Claudia] Univ Med Ctr Goettingen, Dept Neurosurg, Gottingen, Germany.
   [Soto, Claudio] Univ Texas Houston, McGovern Med Sch, Mitchell Ctr Alzheimers Dis & Related Brain Disor, Houston, TX USA.
C3 University of Gottingen; Philipps University Marburg; University of Gottingen; University of Texas System; University of Texas Health Science Center Houston
RP Mollenhauer, B (corresponding author), Paracelsus Elena Klin, Klinikstr 16, D-34128 Kassel, Germany.
EM brit.mollenhauer@med.uni-goettingen.de
FU Michael J. Fox Foundation [21233]
CR American Academy of Sleep Medicine, 2005, THE INTERNATIONAL CLASSIFICATION OF SLEEP DISORDERS, V0, P0
   American Academy of Sleep Science, 2014, INT CLASS SLEEP DIS, V0, P0
   Bargar C, 2021, ACTA NEUROPATHOL COM, V9, P0, DOI 10.1186/s40478-021-01175-w
   Beach TG, 2018, MOVEMENT DISORD, V33, P1551, DOI 10.1002/mds.27485
   BENJAMINI Y, 1995, J R STAT SOC B, V57, P289, DOI 10.1111/j.2517-6161.1995.tb02031.x
   Chaudhuri KR, 2006, MOVEMENT DISORD, V21, P916, DOI 10.1002/mds.20844
   Concha-Marambio L, 2021, MOVEMENT DISORD, V36, P2444, DOI 10.1002/mds.28715
   Fairfoul G, 2016, ANN CLIN TRANSL NEUR, V3, P812, DOI 10.1002/acn3.338
   FEARNLEY JM, 1991, BRAIN, V114, P2283, DOI 10.1093/brain/114.5.2283
   FOLSTEIN MF, 1975, J PSYCHIAT RES, V12, P189, DOI 10.1016/0022-3956(75)90026-6
   Goetz CG, 2007, MOVEMENT DISORD, V22, P41, DOI 10.1002/mds.21198
   Groveman BR, 2018, ACTA NEUROPATHOL COM, V6, P0, DOI 10.1186/s40478-018-0508-2
   Högl B, 2018, NAT REV NEUROL, V14, P40, DOI 10.1038/nrneurol.2017.157
   Höglinger GU, 2017, MOVEMENT DISORD, V32, P853, DOI 10.1002/mds.26987
   Iranzo A, 2021, LANCET NEUROL, V20, P203, DOI 10.1016/S1474-4422(20)30449-X
   Iranzo A, 2014, PLOS ONE, V9, P0, DOI 10.1371/journal.pone.0089741
   Iranzo A, 2013, LANCET NEUROL, V12, P443, DOI 10.1016/S1474-4422(13)70056-5
   Kachappilly N, 2022, METHOD CELL BIOL, V169, P43, DOI 10.1016/bs.mcb.2021.12.002
   Kang UJ, 2019, MOVEMENT DISORD, V34, P536, DOI 10.1002/mds.27646
   Kordower JH, 2013, BRAIN, V136, P2419, DOI 10.1093/brain/awt192
   Luan MY, 2022, MOVEMENT DISORD, V37, P1059, DOI 10.1002/mds.28976
   Manne S, 2019, J NEUROIMMUNE PHARM, V14, P423, DOI 10.1007/s11481-019-09835-4
   McKeith IG, 2017, NEUROLOGY, V89, P88, DOI 10.1212/WNL.0000000000004058
   Mehra S, 2019, BBA-PROTEINS PROTEOM, V1867, P890, DOI 10.1016/j.bbapap.2019.03.001
   Mohammad-Beigi H, 2015, NANOSCALE, V7, P19627, DOI 10.1039/c5nr05663b
   Mollenhauer Brit, 2013, NEUROLOGY, V81, P1226, DOI 10.1212/WNL.0b013e3182a6cbd5
   Mollenhauer B, 2016, NEUROLOGY, V87, P168, DOI 10.1212/WNL.0000000000002651
   Morbelli S, 2020, EUR J NUCL MED MOL I, V47, P1885, DOI 10.1007/s00259-020-04817-8
   Nasreddine ZS, 2005, J AM GERIATR SOC, V53, P695, DOI 10.1111/j.1532-5415.2005.53221.x
   Orrù CD, 2021, ANN CLIN TRANSL NEUR, V8, P374, DOI 10.1002/acn3.51280
   Paleologou Katerina E, 2012, SUBCELL BIOCHEM, V65, P109, DOI 10.1007/978-94-007-5416-4_6
   Poggiolini I, 2022, BRAIN, V145, P584, DOI 10.1093/brain/awab431
   Postuma RB, 2019, BRAIN, V142, P744, DOI 10.1093/brain/awz030
   Rizzo G, 2016, NEUROLOGY, V86, P566, DOI 10.1212/WNL.0000000000002350
   Rossi M, 2020, ACTA NEUROPATHOL, V140, P49, DOI 10.1007/s00401-020-02160-8
   Russo MJ, 2021, ACTA NEUROPATHOL COM, V9, P0, DOI 10.1186/s40478-021-01282-8
   Savica R, 2013, JAMA NEUROL, V70, P859, DOI 10.1001/jamaneurol.2013.114
   Schenck CH, 2013, SLEEP MED, V14, P744, DOI 10.1016/j.sleep.2012.10.009
   SCHENCK CH, 1986, SLEEP, V9, P293, DOI 10.1093/sleep/9.2.293
   Schrag A, 2015, LANCET NEUROL, V14, P57, DOI 10.1016/S1474-4422(14)70287-X
   Shahnawaz M, 2020, NATURE, V578, P273, DOI 10.1038/s41586-020-1984-7
   Shahnawaz M, 2017, JAMA NEUROL, V74, P163, DOI 10.1001/jamaneurol.2016.4547
   Siegert A, 2021, PROTEIN SCI, V30, P1326, DOI 10.1002/pro.4025
   Singer W, 2021, ANN NEUROL, V89, P1212, DOI 10.1002/ana.26089
   Stefani A, 2021, BRAIN, V144, P1118, DOI 10.1093/brain/awab005
   Steiner JA, 2018, CELL TISSUE RES, V373, P161, DOI 10.1007/s00441-018-2814-1
   Stoessl AJ, 2014, LANCET, V384, P532, DOI 10.1016/S0140-6736(14)60041-6
   Wenning GK, 2022, MOVEMENT DISORD, V37, P1131, DOI 10.1002/mds.29005
   YESAVAGE JA, 1983, J PSYCHIATR RES, V17, P37, DOI 10.1016/0022-3956(82)90033-4
NR 49
TC 5
Z9 5
U1 4
U2 5
PU WILEY
PI HOBOKEN
PA 111 RIVER ST, HOBOKEN 07030-5774, NJ USA
SN 0885-3185
EI 1531-8257
J9 MOVEMENT DISORD
JI Mov. Disord.
PD APR 15
PY 2023
VL 38
IS 4
BP 567
EP 578
DI 10.1002/mds.29329
EA FEB 2023
PG 12
WC Clinical Neurology
SC Neurosciences & Neurology
GA M6SG6
UT WOS:000934322600001
PM 36781413
DA 2024-02-07
ER

PT J
AU Wang, J
   Lam, SP
   Huang, B
   Liu, YP
   Zhang, JH
   Yu, MWM
   Tsang, JCC
   Zhou, L
   Chau, SWH
   Chan, NY
   Chan, JWY
   Schenck, CH
   Li, SX
   Mok, VCT
   Ma, KKY
   Chan, AYY
   Wing, YK
AF Wang, Jing
   Lam, Siu Ping
   Huang, Bei
   Liu, Yaping
   Zhang, Jihui
   Yu, Mandy W. M.
   Tsang, Jessie C. C.
   Zhou, Li
   Chau, Steven W. H.
   Chan, Ngan Yin
   Chan, Joey W. Y.
   Schenck, Carlos H.
   Li, Shirley X.
   Mok, Vincent C. T.
   Ma, Karen Ka Yan
   Chan, Anne Yin Yan
   Wing, Yun Kwok
TI Familial a-synucleinopathy spectrum features in patients with psychiatric REM sleep behaviour disorder
SO JOURNAL OF NEUROLOGY NEUROSURGERY AND PSYCHIATRY
LA English
DT Article
DE PARKINSON'S DISEASE; SLEEP DISORDERS; DEPRESSION; NEUROPSYCHIATRY
ID eye-movement sleep; parkinsons-disease; gut microbiome; risk; neurodegeneration; antidepressants; depression; parasomnia; dysbiosis
AB Background Rapid eye movement (REM) sleep behaviour disorder (RBD) is one of the earliest and most specific prodromes of the a-synucleinopathies including Parkinson's disease (PD). It remains uncertain whether RBD occurring in the context of psychiatric disorders (psy-RBD), although very common, is merely a benign epiphenomenon of antidepressant treatment, or whether it harbours an underlying a-synucleinopathy. We hypothesised that patients with psy-RBD demonstrate a familial predisposition to an a-synucleinopathy.Methods In this case-control-family study, a combination of family history and family study method was used to measure the a-synucleinopathy spectrum features, which included RBD, neurodegenerative prodromal markers and clinical diagnoses of neurodegenerative disorders. We compared the risk of a-synucleinopathy spectrum features in the first-degree relatives (FDRs) of patients with psy-RBD, psychiatric controls and healthy controls.Results There was an increase of a-synucleinopathy spectrum features in the psy-RBD-FDRs, including possible and provisional RBD (adjusted HR (aHR)=2.02 and 6.05, respectively), definite RBD (adjusted OR=11.53) and REM-related phasic electromyographic activities, prodromal markers including depression (aHR=4.74) and probable subtle parkinsonism, risk of prodromal PD and clinical diagnosis of PD/dementia (aHR=5.50), as compared with healthy-control-FDRs. When compared with psychiatric-control-FDRs, psy-RBD-FDRs consistently presented with a higher risk for the diagnosis and electromyographic features of RBD, diagnosis of PD/dementia (aHR=3.91) and risk of prodromal PD. In contrast, psychiatric controls only presented with a familial aggregation of depression.Conclusion Patients with psy-RBD are familially predisposed to a-synucleinopathy. The occurrence of RBD with major depression may signify a subtype of major depressive disorders with underlying a-synucleinopathy neurodegeneration.
C1 [Wang, Jing; Lam, Siu Ping; Huang, Bei; Liu, Yaping; Zhang, Jihui; Yu, Mandy W. M.; Tsang, Jessie C. C.; Zhou, Li; Chau, Steven W. H.; Chan, Ngan Yin; Chan, Joey W. Y.; Wing, Yun Kwok] Chinese Univ Hong Kong, Fac Med, Dept Psychiat, Li Chiu Kong Family Sleep Assessment Unit, Hong Kong, Peoples R China.
   [Wang, Jing; Liu, Yaping; Zhang, Jihui] Guangzhou Med Univ, Affiliated Brain Hosp, Ctr Sleep & Circadian Med, Guangzhou, Guangdong, Peoples R China.
   [Wang, Jing; Liu, Yaping; Zhang, Jihui] Guangzhou Med Univ, Key Lab Neurogenet & Channelopathies Guangdong Pro, Guangzhou, Guangdong, Peoples R China.
   [Wang, Jing; Liu, Yaping; Zhang, Jihui] Guangzhou Med Univ, Minist Educ China, Guangzhou, Guangdong, Peoples R China.
   [Schenck, Carlos H.] Univ Minnesota, Minnesota Reg Sleep Disorders Ctr, Med Sch, Minneapolis, MN USA.
   [Schenck, Carlos H.] Hennepin Cty Med Ctr, Dept Psychiat, Minneapolis, MN USA.
   [Schenck, Carlos H.] Univ Minnesota, Med Sch, Minneapolis, MN USA.
   [Li, Shirley X.] Univ Hong Kong, Dept Psychol, Hong Kong, Peoples R China.
   [Li, Shirley X.] Univ Hong Kong, State Key Lab Brain & Cognit Sci, Hong Kong, Peoples R China.
   [Mok, Vincent C. T.; Ma, Karen Ka Yan; Chan, Anne Yin Yan] Chinese Univ Hong Kong, Fac Med, Margaret KL Cheung Res Ctr Management Parkinsonism, Dept Med & Therapeut,Div Neurol, Hong Kong, Peoples R China.
   [Wing, Yun Kwok] Chinese Univ Hong Kong, Fac Med, Psychiat, Hong Kong, Peoples R China.
C3 Chinese University of Hong Kong; Guangzhou Medical University; Guangzhou Medical University; Guangzhou Medical University; University of Minnesota System; University of Minnesota Twin Cities; Hennepin County Medical Center; University of Minnesota System; University of Minnesota Twin Cities; University of Hong Kong; University of Hong Kong; Chinese University of Hong Kong; Chinese University of Hong Kong
RP Wing, YK (corresponding author), Chinese Univ Hong Kong, Fac Med, Psychiat, Hong Kong, Peoples R China.
EM ykwing@cuhk.edu.hk
FU Research Grants Council of Hong Kong (RGC-GRF) [14172917, 14116119]; Health and Medical Research Fund (HMRF) [0562876]
CR [Anonymous], 2018, NAT REV DIS PRIMERS, V4, P20, DOI 10.1038/s41572-018-0020-9
   Becker E, 2018, BRIT J PSYCHIAT, V213, P654, DOI 10.1192/bjp.2018.173
   Berg D, 2021, NAT REV NEUROL, V17, P349, DOI 10.1038/s41582-021-00486-9
   Braak H, 2003, NEUROBIOL AGING, V24, P197, DOI 10.1016/S0197-4580(02)00065-9
   Cesari M, 2022, SLEEP, V45, P0, DOI 10.1093/sleep/zsab257
   Cicero CE, 2021, SLEEP, V44, P0, DOI 10.1093/sleep/zsaa294
   Dauvilliers Y, 2013, NEUROLOGY, V80, P2233, DOI 10.1212/WNL.0b013e318296e967
   Frauscher B, 2012, SLEEP, V35, P835, DOI 10.5665/sleep.1886
   Galbiati A, 2019, SLEEP MED REV, V43, P37, DOI 10.1016/j.smrv.2018.09.008
   Gustafsson H, 2015, NEUROLOGY, V84, P2422, DOI 10.1212/WNL.0000000000001684
   Heintz-Buschart A, 2018, MOVEMENT DISORD, V33, P88, DOI 10.1002/mds.27105
   Heinzel S, 2019, MOVEMENT DISORD, V34, P1464, DOI 10.1002/mds.27802
   Högl B, 2018, NAT REV NEUROL, V14, P40, DOI 10.1038/nrneurol.2017.157
   Holmquist S, 2020, PLOS MED, V17, P0, DOI 10.1371/journal.pmed.1003016
   Hopper JL, 2005, LANCET, V366, P1397, DOI 10.1016/S0140-6736(05)67570-8
   Horsager J, 2020, BRAIN, V143, P3077, DOI 10.1093/brain/awaa238
   Huang B, 2023, NAT COMMUN, V14, P0, DOI 10.1038/s41467-023-38248-4
   Huang B, 2023, J SLEEP RES, V32, P0, DOI 10.1111/jsr.13791
   Ju YE, 2011, SLEEP MED, V12, P278, DOI 10.1016/j.sleep.2010.07.022
   Krohn L, 2022, NAT COMMUN, V13, P0, DOI 10.1038/s41467-022-34732-5
   Lam SP, 2008, J CLIN PSYCHIAT, V69, P1374, DOI 10.4088/JCP.v69n0904
   Lam SP, 2013, SLEEP MED, V14, P788, DOI 10.1016/j.sleep.2012.05.016
   Liu YP, 2022, NEUROLOGY, V99, PE627, DOI 10.1212/WNL.0000000000200707
   Liu YP, 2019, ANN NEUROL, V85, P582, DOI 10.1002/ana.25435
   Lynch CJ, 2020, BIOL PSYCHIAT, V88, P83, DOI 10.1016/j.biopsych.2020.01.012
   Merikangas KR, 2014, SLEEP MED, V15, P530, DOI 10.1016/j.sleep.2013.10.011
   Morais LH, 2021, NAT REV MICROBIOL, V19, P241, DOI 10.1038/s41579-020-00460-0
   Postuma RB, 2013, SLEEP, V36, P1579, DOI 10.5665/sleep.3102
   Postuma Ronald B, 2012, MOV DISORD, V27, P913, DOI 10.1002/mds.25037
   SCHENCK CH, 1987, JAMA-J AM MED ASSOC, V257, P1786, DOI 10.1001/jama.257.13.1786
   Teman PT, 2009, SLEEP MED, V10, P60, DOI 10.1016/j.sleep.2007.11.019
   van der Heide A, 2021, MOVEMENT DISORD, V36, P64, DOI 10.1002/mds.28345
   Wang J, 2022, J NEUROL NEUROSUR PS, V93, P1010, DOI 10.1136/jnnp-2021-327460
   Wang Q, 2021, BRAIN, V144, P2571, DOI 10.1093/brain/awab156
   Weintraub D, 2022, LANCET NEUROL, V21, P89, DOI 10.1016/S1474-4422(21)00330-6
   Weissman MM, 2016, JAMA PSYCHIAT, V73, P970, DOI 10.1001/jamapsychiatry.2016.1586
   Wing YK, 2018, HONG KONG MED J, V24, P24
   Wing YK, 2015, NEUROLOGY, V84, P516, DOI 10.1212/WNL.0000000000001215
   Wingo TS, 2022, NAT COMMUN, V13, P0, DOI 10.1038/s41467-022-31873-5
   Zhang B, 2013, PROG NEURO-PSYCHOPH, V47, P85, DOI 10.1016/j.pnpbp.2013.08.010
NR 40
TC 1
Z9 1
U1 5
U2 5
PU BMJ PUBLISHING GROUP
PI LONDON
PA BRITISH MED ASSOC HOUSE, TAVISTOCK SQUARE, LONDON WC1H 9JR, ENGLAND
SN 0022-3050
EI 1468-330X
J9 J NEUROL NEUROSUR PS
JI J. Neurol. Neurosurg. Psychiatry
PD NOV 15
PY 2023
VL 94
IS 11
BP 893
EP 903
DI 10.1136/jnnp-2022-330922
EA JUN 2023
PG 11
WC Clinical Neurology; Psychiatry; Surgery
SC Neurosciences & Neurology; Psychiatry; Surgery
GA U5DH2
UT WOS:001025149500001
PM 37399287
DA 2024-02-07
ER

PT J
AU Zhou, H
   Shen, BB
   Huang, ZF
   Zhu, SZ
   Yang, WL
   Xie, F
   Luo, YQ
   Yuan, FL
   Zhu, ZH
   Deng, C
   Zheng, WH
   Yang, CW
   Lin, CH
   Xiao, B
   Tan, EK
   Wang, Q
AF Zhou, Hang
   Shen, Bibiao
   Huang, Zifeng
   Zhu, Shuzhen
   Yang, Wanlin
   Xie, Fen
   Luo, Yuqi
   Yuan, Feilan
   Zhu, Zhaohua
   Deng, Chao
   Zheng, Wenhua
   Yang, Chengwu
   Lin, Chin-Hsien
   Xiao, Bin
   Tan, Eng-King
   Wang, Qing
TI Mendelian randomization reveals association between retinal thickness and non-motor symptoms of Parkinson's disease
SO NPJ PARKINSONS DISEASE
LA English
DT Article
ID visual dysfunction; circadian-rhythms; instruments; constipation; inference; melatonin; insights; genes; fiber; risk
AB Retinal thickness is related to Parkinson's disease (PD), but its association with the severity of PD is still unclear. We conducted a Mendelian randomized (MR) study to explore the association between retinal thickness and PD. For the two-sample MR analysis, the summary statistics obtained from genome-wide association studies on the thickness of Retinal nerve fiber layer (RNFL) and ganglion cell inner plexiform layer (GCIPL) were employed as exposure, while the summary statistics associated with PD were used as the outcome. The primary approach utilized was inverse variance weighted. To correct for multiple testing, the false discovery rate (FDR) was employed. For sensitivity analysis, an array of robust MR methods was utilized. We found genetically predicted significant association between reduced RNFL thickness and a reduced risk of constipation in PD (odds ratio [OR] = 0.854, 95% confidence interval [CI] (0.782, 0.933), P < 0.001, FDR-corrected P = 0.018). Genetically predicted reduced RNFL thickness was associated with a reduced Unified Parkinson's Disease Rating Scale total score (beta = -0.042, 95% CI (-0.079, 0.005), P = 0.025), and reduced GCIPL thickness was associated with a lower risk of constipation (OR = 0.901, 95% CI (0.821, 0.988), P = 0.027) but a higher risk of depression (OR = 1.103, 95% CI (1.016, 1.198), P = 0.020), insomnia (OR = 1.090, 95% CI (1.013, 1.172), P = 0.021), and rapid eye movement sleep behaviour disorder (RBD) (OR = 1.198, 95% CI (1.061, 1.352), P = 0.003). In conclusion, we identify an association between retinal thickness and non-motor symptoms (constipation, depression, insomnia and RBD) in PD, highlighting the potential of retinal thickness as a biomarker for PD nonmotor symptoms.
C1 [Zhou, Hang; Shen, Bibiao; Huang, Zifeng; Zhu, Shuzhen; Yang, Wanlin; Xie, Fen; Luo, Yuqi; Yuan, Feilan; Wang, Qing] Southern Med Univ, Zhujiang Hosp, Dept Neurol, Guangzhou 510282, Guangdong, Peoples R China.
   [Zhu, Zhaohua] Southern Med Univ, Zhujiang Hosp, Clin Res Ctr, Orthoped Ctr, Guangzhou 510282, Guangdong, Peoples R China.
   [Deng, Chao] Univ Wollongong, Sch Med Indigenous & Hlth Sci & Mol Horizons, Wollongong, Australia.
   [Zheng, Wenhua] Univ Macau, Fac Hlth Sci, Ctr Reprod Dev & Aging, Ave Univ, Taipa, Macao, Peoples R China.
   [Zheng, Wenhua] Univ Macau, Inst Translat Med, Fac Hlth Sci, Ave Univ, Taipa, Macao, Peoples R China.
   [Yang, Chengwu] UMass Chan Med Sch, TH Chan Sch Med, Dept Populat & Quantitat Hlth Sci, Hlth Serv Res, Boston, MA 01605 USA.
   [Lin, Chin-Hsien] Natl Taiwan Univ Hosp, Dept Neurol, Taipei, Taiwan.
   [Xiao, Bin; Tan, Eng-King] Singapore Gen Hosp, Dept Neurol, Duke NUS Med Sch, Natl Neurosci Inst, Singapore 169608, Singapore.
C3 Southern Medical University - China; Southern Medical University - China; University of Wollongong; University of Macau; University of Macau; University of Massachusetts System; UMass Chan Medical School; National Taiwan University; National Taiwan University Hospital; Singapore General Hospital; National Neuroscience Institute (NNI); National University of Singapore
RP Wang, Q (corresponding author), Southern Med Univ, Zhujiang Hosp, Dept Neurol, Guangzhou 510282, Guangdong, Peoples R China.; Tan, EK (corresponding author), Singapore Gen Hosp, Dept Neurol, Duke NUS Med Sch, Natl Neurosci Inst, Singapore 169608, Singapore.
EM tan.eng.king@sgh.com.sg; wqdennis@hotmail.com
FU National Natural Science Foundation of China (National Science Foundation of China) [82171253]; National Natural Science Foundation of China [202206010005]; Scientific Research Foundation of Guangzhou [2022A1515010522]; Natural Science Foundation of Guangdong Province of China [A2020305]; Guangdong Medical Science and Technology Research Foundation Project
CR Ahn J, 2018, NEUROLOGY, V91, PE1003, DOI 10.1212/WNL.0000000000006157
   Altshuler DM, 2012, NATURE, V491, P56, DOI 10.1038/nature11632
   ASTARLOA R, 1992, CLIN NEUROPHARMACOL, V15, P375, DOI 10.1097/00002826-199210000-00004
   Blauwendraat C, 2019, MOVEMENT DISORD, V34, P866, DOI 10.1002/mds.27659
   Bowden J, 2019, INT J EPIDEMIOL, V48, P728, DOI 10.1093/ije/dyy258
   Bowden J, 2016, INT J EPIDEMIOL, V45, P1961, DOI 10.1093/ije/dyw220
   Bowden J, 2016, GENET EPIDEMIOL, V40, P304, DOI 10.1002/gepi.21965
   Bowden J, 2015, INT J EPIDEMIOL, V44, P512, DOI 10.1093/ije/dyv080
   BUBENIK GA, 1989, J PINEAL RES, V7, P333, DOI 10.1111/j.1600-079X.1989.tb00909.x
   Burgess Stephen, 2019, WELLCOME OPEN RES, V4, P186, DOI 10.12688/wellcomeopenres.15555.1
   Cajochen C, 2003, J NEUROENDOCRINOL, V15, P432, DOI 10.1046/j.1365-2826.2003.00989.x
   Camacho M, 2021, NPJ PARKINSONS DIS, V7, P0, DOI 10.1038/s41531-021-00191-w
   Chang ZH, 2022, FRONT AGING NEUROSCI, V14, P0, DOI 10.3389/fnagi.2022.832768
   Chrysou A, 2019, PARKINSONISM RELAT D, V64, P40, DOI 10.1016/j.parkreldis.2019.04.023
   Currant H, 2021, PLOS GENET, V17, P0, DOI 10.1371/journal.pgen.1009497
   Davey Smith G, 2014, HUM MOL GENET, V23, PR89, DOI 10.1093/hmg/ddu328
   Davies NM, 2018, BMJ-BRIT MED J, V362, P0, DOI 10.1136/bmj.k601
   Devi SM, 2020, ACTA NEUROL BELG, V120, P257, DOI 10.1007/s13760-020-01274-w
   Diederich NJ, 2002, ARCH NEUROL-CHICAGO, V59, P1249, DOI 10.1001/archneur.59.8.1249
   Dorsey ER, 2018, J PARKINSON DIS, V8, PS3, DOI 10.3233/JPD-181474
   Duboc H, 2020, J CLIN GASTROENTEROL, V54, P405, DOI 10.1097/MCG.0000000000001333
   Elangovan A, 2023, J CELL PHYSIOL, V238, P329, DOI 10.1002/jcp.30932
   Elsworth B. L., 2020, BIORXIV, V0, P0, DOI DOI 10.1101/2020.08.10.244293
   Gan-Or Z, 2021, MOVEMENT DISORD, V36, P2220, DOI 10.1002/mds.28765
   Gong HJ, 2022, INT OPHTHALMOL, V42, P1927, DOI 10.1007/s10792-021-02190-5
   Hamedani AG, 2020, MOVEMENT DISORD, V35, P1542, DOI 10.1002/mds.28182
   Hartwig FP, 2017, INT J EPIDEMIOL, V46, P1985, DOI 10.1093/ije/dyx102
   Hattar S, 2002, SCIENCE, V295, P1065, DOI 10.1126/science.1069609
   Haycock PC, 2016, AM J CLIN NUTR, V103, P965, DOI 10.3945/ajcn.115.118216
   Hemani G., 2017, AUTOMATING MENDELIAN, V0, P0, DOI DOI 10.1101/173682
   Hemani G, 2018, ELIFE, V7, P0, DOI 10.7554/eLife.34408
   Hemani G, 2017, PLOS GENET, V13, P0, DOI 10.1371/journal.pgen.1007081
   Hoogerwerf WA, 2010, AM J PHYSIOL-GASTR L, V299, PG549, DOI 10.1152/ajpgi.00147.2010
   Iesanu MI, 2022, ANTIOXIDANTS-BASEL, V11, P0, DOI 10.3390/antiox11112244
   Iwaki H, 2019, MOVEMENT DISORD, V34, P1839, DOI 10.1002/mds.27845
   Jayaramayya K, 2020, BRAIN RES BULL, V157, P169, DOI 10.1016/j.brainresbull.2020.02.001
   Kalenderoglu A, 2016, J AFFECT DISORDERS, V204, P159, DOI 10.1016/j.jad.2016.06.039
   Korthauer K, 2019, GENOME BIOL, V20, P0, DOI 10.1186/s13059-019-1716-1
   La Morgia C, 2017, FRONT NEUROL, V8, P0, DOI 10.3389/fneur.2017.00162
   Lawlor DA, 2008, STAT MED, V27, P1133, DOI 10.1002/sim.3034
   Lee JY, 2020, MOVEMENT DISORD, V35, P349, DOI 10.1002/mds.27914
   Li DK, 2018, J NEUROPSYCH CLIN N, V30, P122, DOI 10.1176/appi.neurospych.17030063
   Li HJ, 2010, MOVEMENT DISORD, V25, P2740, DOI 10.1002/mds.23368
   Liu HL, 2023, AGING DIS, V14, P204, DOI 10.14336/AD.2022.0514
   Liu HL, 2022, ECLINICALMEDICINE, V52, P0, DOI 10.1016/j.eclinm.2022.101615
   London A, 2013, NAT REV NEUROL, V9, P44, DOI 10.1038/nrneurol.2012.227
   Luo S, 2021, ARTHRITIS RHEUMATOL, V73, P693, DOI 10.1002/art.41561
   Minelli C, 2021, INT J EPIDEMIOL, V50, P1651, DOI 10.1093/ije/dyab084
   Murueta-Goyena A, 2021, ANN NEUROL, V89, P165, DOI 10.1002/ana.25944
   Murueta-Goyena A, 2019, MOVEMENT DISORD, V34, P1315, DOI 10.1002/mds.27728
   Nalls MA, 2019, LANCET NEUROL, V18, P1091, DOI 10.1016/S1474-4422(19)30320-5
   Ortuño-Lizarán I, 2018, MOVEMENT DISORD, V33, P1315, DOI 10.1002/mds.27392
   Ortuño-Lizarán I, 2018, ACTA NEUROPATHOL COM, V6, P0, DOI 10.1186/s40478-018-0596-z
   Palmer TM, 2012, STAT METHODS MED RES, V21, P223, DOI 10.1177/0962280210394459
   Polo V, 2016, BMJ OPEN, V6, P0, DOI 10.1136/bmjopen-2015-009658
   Postuma RB, 2015, MOVEMENT DISORD, V30, P1591, DOI 10.1002/mds.26424
   Pritchard JK, 2001, AM J HUM GENET, V69, P1, DOI 10.1086/321275
   Qi XH, 2022, J CLIN ENDOCR METAB, V107, PE1954, DOI 10.1210/clinem/dgac008
   Sainohira M, 2018, PLOS ONE, V13, P0, DOI 10.1371/journal.pone.0195983
   Sakakibara R, 2015, J AM GERIATR SOC, V63, P399, DOI 10.1111/jgs.13279
   Schapira AHV, 2017, NAT REV NEUROSCI, V18, P435, DOI 10.1038/nrn.2017.62
   Simrén M, 2013, GUT, V62, P159, DOI 10.1136/gutjnl-2012-302167
   Skrivankova VW, 2021, BMJ-BRIT MED J, V375, P0, DOI 10.1136/bmj.n2233
   Slob EAW, 2020, GENET EPIDEMIOL, V44, P313, DOI 10.1002/gepi.22295
   Stocchi F, 2017, INT REV NEUROBIOL, V134, P811, DOI 10.1016/bs.irn.2017.06.003
   Storm CS, 2021, NAT COMMUN, V12, P0, DOI 10.1038/s41467-021-26280-1
   Subramaniam MD, 2023, CELL MOL NEUROBIOL, V43, P3983, DOI 10.1007/s10571-023-01419-4
   Sung MS, 2019, SCI REP-UK, V9, P0, DOI 10.1038/s41598-019-48388-7
   Uc EY, 2005, NEUROLOGY, V65, P1907, DOI 10.1212/01.wnl.0000191565.11065.11
   Verbanck M, 2018, NAT GENET, V50, P693, DOI 10.1038/s41588-018-0099-7
   Veys L, 2019, ACTA NEUROPATHOL, V137, P379, DOI 10.1007/s00401-018-01956-z
   Vila AV, 2018, SCI TRANSL MED, V10, P0, DOI 10.1126/scitranslmed.aap8914
   Voigt RM, 2016, INT REV NEUROBIOL, V131, P193, DOI 10.1016/bs.irn.2016.07.002
   Wang Q, 2023, SCI ADV, V9, P0, DOI 10.1126/sciadv.abq1141
   Wang Q, 2021, BRAIN, V144, P2571, DOI 10.1093/brain/awab156
   Wang X, 2022, NPJ PARKINSONS DIS, V8, P0, DOI 10.1038/s41531-022-00325-8
   Weil RS, 2016, BRAIN, V139, P2827, DOI 10.1093/brain/aww175
   Xie ZC, 2023, AGING DIS, V0, P0, DOI DOI 10.14336/AD.2023.0309
   Yang GY, 2023, CARDIOVASC DIABETOL, V22, P0, DOI 10.1186/s12933-022-01714-2
   Yang ZJ, 2016, SLEEP BREATH, V20, P1285, DOI 10.1007/s11325-016-1366-4
   Zhang C, 2022, FRONT NEUROSCI-SWITZ, V16, P0, DOI 10.3389/fnins.2022.928980
   Zhao QY, 2020, ANN STAT, V48, P1742, DOI 10.1214/19-AOS1866
   Zhou WC, 2021, EUR J NEUROL, V28, P763, DOI 10.1111/ene.14613
   Zhu D, 2022, FRONT GENET, V13, P0, DOI 10.3389/fgene.2022.782476
NR 84
TC 0
Z9 0
U1 4
U2 4
PU NATURE PORTFOLIO
PI BERLIN
PA HEIDELBERGER PLATZ 3, BERLIN, 14197, GERMANY
SN 
EI 2373-8057
J9 NPJ PARKINSONS DIS
JI npj Parkinsons Dis.
PD DEC 13
PY 2023
VL 9
IS 1
BP 
EP 
DI 10.1038/s41531-023-00611-z
PG 10
WC Neurosciences
SC Neurosciences & Neurology
GA CK9K9
UT WOS:001125262200002
PM 38092812
DA 2024-02-07
ER

PT J
AU Yin, ZX
   Jiang, Y
   Merk, T
   Neumann, WJ
   Ma, RY
   An, Q
   Bai, YT
   Zhao, BT
   Xu, YC
   Fan, HY
   Zhang, Q
   Qin, GF
   Zhang, N
   Ma, J
   Zhang, H
   Liu, HG
   Shi, L
   Yang, AC
   Meng, FA
   Zhu, GY
   Zhang, JG
AF Yin, Zixiao
   Jiang, Yin
   Merk, Timon
   Neumann, Wolf-Julian
   Ma, Ruoyu
   An, Qi
   Bai, Yutong
   Zhao, Baotian
   Xu, Yichen
   Fan, Houyou
   Zhang, Quan
   Qin, Guofan
   Zhang, Ning
   Ma, Jun
   Zhang, Hua
   Liu, Huanguang
   Shi, Lin
   Yang, Anchao
   Meng, Fangang
   Zhu, Guanyu
   Zhang, Jianguo
TI Pallidal activities during sleep and sleep decoding in dystonia, Huntington's, and Parkinson's disease
SO NEUROBIOLOGY OF DISEASE
LA English
DT Article
DE Deep brain stimulation; Movement disorders; Sleep disorders; Basal ganglia,~local field potential
ID deep brain-stimulation; subthalamic nucleus; behavior; oscillations; recordings; disorder; quality
AB Background: Sleep disturbances are highly prevalent in movement disorders, potentially due to the malfunctioning of basal ganglia structures. Pallidal deep brain stimulation (DBS) has been widely used for multiple movement disorders and been reported to improve sleep. We aimed to investigate the oscillatory pattern of pallidum during sleep and explore whether pallidal activities can be utilized to differentiate sleep stages, which could pave the way for sleep-aware adaptive DBS. Methods: We directly recorded over 500 h of pallidal local field potentials during sleep from 39 subjects with movement disorders (20 dystonia, 8 Huntington's disease, and 11 Parkinson's disease). Pallidal spectrum and cortical-pallidal coherence were computed and compared across sleep stages. Machine learning approaches were utilized to build sleep decoders for different diseases to classify sleep stages through pallidal oscillatory features. Decoding accuracy was further associated with the spatial localization of the pallidum. Results: Pallidal power spectra and cortical-pallidal coherence were significantly modulated by sleep-stage transitions in three movement disorders. Differences in sleep-related activities between diseases were identified in non-rapid eye movement (NREM) and REM sleep. Machine learning models using pallidal oscillatory features can decode sleep-wake states with over 90% accuracy. Decoding accuracies were higher in recording sites within the internus-pallidum than the external-pallidum, and can be precited using structural (P < 0.0001) and functional (P < 0.0001) whole-brain neuroimaging connectomics. Conclusion: Our findings revealed strong sleep-stage dependent distinctions in pallidal oscillations in multiple movement disorders. Pallidal oscillatory features were sufficient for sleep stage decoding. These data may facilitate the development of adaptive DBS systems targeting sleep problems that have broad translational prospects.
C1 [Yin, Zixiao; Ma, Ruoyu; An, Qi; Bai, Yutong; Zhao, Baotian; Xu, Yichen; Fan, Houyou; Zhang, Quan; Qin, Guofan; Zhang, Hua; Liu, Huanguang; Shi, Lin; Yang, Anchao; Meng, Fangang; Zhu, Guanyu; Zhang, Jianguo] Capital Med Univ, Beijing Tiantan Hosp, Dept Neurosurg, Beijing, Peoples R China.
   [Jiang, Yin; Zhang, Jianguo] Capital Med Univ, Beijing Neurosurg Inst, Dept Funct Neurosurg, Beijing, Peoples R China.
   [Jiang, Yin; Zhang, Jianguo] Beijing Key Lab Neurostimulat, Beijing, Peoples R China.
   [Merk, Timon; Neumann, Wolf-Julian] Charite Univ Med Berlin, Dept Neurol, Movement Disorder & Neuromodulat Unit, Charite Campus Mitte, Charitepl 1, D-10117 Berlin, Germany.
   [Zhang, Ning; Ma, Jun] Capital Med Univ, Beijing Tiantan Hosp, Dept Neurol, Beijing, Peoples R China.
   [Zhang, Ning; Ma, Jun] Capital Med Univ, Beijing Tiantan Hosp, Behav Neurol & Sleep Ctr, Dept Neuropsychiat, Beijing, Peoples R China.
C3 Capital Medical University; Capital Medical University; Beijing Neurosurgical Institute; Free University of Berlin; Humboldt University of Berlin; Charite Universitatsmedizin Berlin; Capital Medical University; Capital Medical University
RP Zhu, GY; Zhang, JG (corresponding author), Capital Med Univ, Beijing Tiantan Hosp, Dept Neurosurg, Beijing, Peoples R China.
EM zhuguanyu1991@foxmail.com; zjguo73@126.com
FU National Natural Science Foundation of China [81870888]; Capital Medical Development Research Fund [2018-2Z-1076]; National Key Research and Development Program of China [2020YFC2005300]
CR ADEY WR, 1963, SCIENCE, V141, P832, DOI 10.1126/science.141.3584.932
   Alheid GF, 2003, ANN NY ACAD SCI, V985, P185
   Aman JE, 2020, NEUROBIOL DIS, V139, P0, DOI 10.1016/j.nbd.2020.104819
   Arnulf I, 2008, ARCH NEUROL-CHICAGO, V65, P482, DOI 10.1001/archneur.65.4.482
   Avanzino L, 2010, EUR J NEUROL, V17, P576, DOI 10.1111/j.1468-1331.2009.02884.x
   Baumgartner AJ, 2021, FRONT NEUROL, V12, P0, DOI 10.3389/fneur.2021.765203
   Berry RB, 2017, J CLIN SLEEP MED, V13, P665, DOI 10.5664/jcsm.6576
   Brittain JS, 2014, NEUROIMAGE, V85, P637, DOI 10.1016/j.neuroimage.2013.05.084
   Cacciola A, 2019, MOVEMENT DISORD, V34, P987, DOI 10.1002/mds.27712
   Castillo PR, 2020, MAYO CLIN PROC, V95, P419, DOI 10.1016/j.mayocp.2019.11.020
   Chen Y, 2019, IEEE T NEUR SYS REH, V27, P118, DOI 10.1109/TNSRE.2018.2890272
   Chokroverty S, 1996, NEUROL CLIN, V14, P807, DOI 10.1016/S0733-8619(05)70286-3
   Christensen E, 2019, J SLEEP RES, V28, P0, DOI 10.1111/jsr.12806
   Dafsari HS, 2020, BRAIN STIMUL, V13, P1697, DOI 10.1016/j.brs.2020.09.019
   de Hemptinne C, 2015, NAT NEUROSCI, V18, P779, DOI 10.1038/nn.3997
   Fan S.-Y., 2020, ANN CLIN TRANSL NEUR, V7, P0
   Fernández-Delgado M, 2014, J MACH LEARN RES, V15, P3133
   François C, 2004, BRAIN, V127, P2055, DOI 10.1093/brain/awh239
   Gagnon JF, 2002, NEUROLOGY, V59, P585, DOI 10.1212/WNL.59.4.585
   Garcia-Borreguero D, 2003, SLEEP MED REV, V7, P115, DOI 10.1053/smrv.2002.0229
   Gilron R, 2021, FRONT NEUROSCI-SWITZ, V15, P0, DOI 10.3389/fnins.2021.732499
   Gilron R, 2021, NAT BIOTECHNOL, V39, P1078, DOI 10.1038/s41587-021-00897-5
   GIUDITTA A, 1995, BEHAV BRAIN RES, V69, P157, DOI 10.1016/0166-4328(95)00012-I
   Gramfort A, 2013, FRONT NEUROSCI-SWITZ, V7, P0, DOI 10.3389/fnins.2013.00267
   Hasegawa H, 2020, SLEEP MED REV, V52, P0, DOI 10.1016/j.smrv.2020.101317
   Horn A, 2019, NEUROIMAGE, V184, P293, DOI 10.1016/j.neuroimage.2018.08.068
   Klikauer T, 2016, TRIPLEC-COMMUN CAPIT, V14, P260
   Menze BH, 2009, BMC BIOINFORMATICS, V10, P0, DOI 10.1186/1471-2105-10-213
   Mizrahi-Kliger AD, 2022, CELL REP, V40, P0, DOI 10.1016/j.celrep.2022.111367
   Mizrahi-Kliger AD, 2020, P NATL ACAD SCI USA, V117, P17359, DOI 10.1073/pnas.2001560117
   Nair G, 2014, J CLIN NEUROSCI, V21, P815, DOI 10.1016/j.jocn.2013.10.003
   Neumann WJ, 2017, ANN NEUROL, V82, P912, DOI 10.1002/ana.25095
   Neumann WJ, 2015, BRAIN, V138, P1894, DOI 10.1093/brain/awv109
   Okun MS, 2003, BRAIN COGNITION, V52, P281, DOI 10.1016/S0278-2626(03)00073-3
   Pace-Schott EF, 2002, NAT REV NEUROSCI, V3, P591, DOI 10.1038/nrn895
   Paterson JL, 2013, SLEEP MED REV, V17, P465, DOI 10.1016/j.smrv.2012.12.002
   Plantinga BR, 2016, FRONT NEUROANAT, V10, P0, DOI 10.3389/fnana.2016.00066
   Qiu MH, 2016, NEUROSCIENCE, V322, P115, DOI 10.1016/j.neuroscience.2016.02.032
   Qiu MH, 2010, EUR J NEUROSCI, V31, P499, DOI 10.1111/j.1460-9568.2009.07062.x
   Root DH, 2015, PROG NEUROBIOL, V130, P29, DOI 10.1016/j.pneurobio.2015.03.005
   Saga Y, 2017, FRONT NEUROANAT, V11, P0, DOI 10.3389/fnana.2017.00030
   Spix TA, 2021, SCIENCE, V374, P201, DOI 10.1126/science.abi7852
   Spooren WPJM, 1996, J COMP NEUROL, V370, P295, DOI 10.1002/(SICI)1096-9861(19960701)370:3<295::AID-CNE2>3.0.CO;2-#
   Staresina BP, 2015, NAT NEUROSCI, V18, P1679, DOI 10.1038/nn.4119
   Taylor N, 1997, BRIT J PSYCHIAT, V171, P393, DOI 10.1192/bjp.171.4.393c
   Thompson JA, 2018, J NEUROL NEUROSUR PS, V89, P95, DOI 10.1136/jnnp-2017-316115
   Tolleson CM, 2016, NEUROMODULATION, V19, P724, DOI 10.1111/ner.12442
   Urbain N, 2000, EUR J NEUROSCI, V12, P3361, DOI 10.1046/j.1460-9568.2000.00199.x
   Urrestarazu E, 2009, MOVEMENT DISORD, V24, P254, DOI 10.1002/mds.22351
   Vallat R., 2018, J OPEN SOURCE SOFTW, V3, P1026, DOI 10.21105/JOSS.01026
   van Rheede J.J., 2022, NEUROLOGY, V0, P0, DOI DOI 10.1101/2022.02.09.22270606
   Verma AK, 2022, NPJ PARKINSONS DIS, V8, P0, DOI 10.1038/s41531-022-00382-z
   Vetrivelan R, 2010, FRONT NEUROANAT, V4, P0, DOI 10.3389/fnana.2010.00145
   Virtanen P, 2020, NAT METHODS, V17, P261, DOI 10.1038/s41592-019-0686-2
   von Ellenrieder N, 2020, ANN NEUROL, V87, P289, DOI 10.1002/ana.25651
   Weaver FM, 2012, NEUROLOGY, V79, P55, DOI 10.1212/WNL.0b013e31825dcdc1
   Yin ZX, 2021, NPJ PARKINSONS DIS, V7, P0, DOI 10.1038/s41531-021-00192-9
   Yin ZX, 2021, NEUROBIOL DIS, V155, P0, DOI 10.1016/j.nbd.2021.105372
   Zahed H, 2021, MOVEMENT DISORD, V36, P1526, DOI 10.1002/mds.28562
   Zamora M, 2022, EXP NEUROL, V351, P0, DOI 10.1016/j.expneurol.2022.113977
NR 60
TC 3
Z9 3
U1 2
U2 4
PU ACADEMIC PRESS INC ELSEVIER SCIENCE
PI SAN DIEGO
PA 525 B ST, STE 1900, SAN DIEGO, CA 92101-4495 USA
SN 0969-9961
EI 1095-953X
J9 NEUROBIOL DIS
JI Neurobiol. Dis.
PD JUN 15
PY 2023
VL 182
IS 
BP 
EP 
DI 10.1016/j.nbd.2023.106143
EA MAY 2023
PG 13
WC Neurosciences
SC Neurosciences & Neurology
GA I2GO3
UT WOS:001001021500001
PM 37146835
DA 2024-02-07
ER

PT J
AU Meloni, M
   Agliardi, C
   Guerini, FR
   Saibene, FL
   Milner, AV
   Zanzottera, M
   Bolognesi, E
   Puligheddu, M
   Figorilli, M
   Navarro, J
   Clerici, M
AF Meloni, Mario
   Agliardi, Cristina
   Guerini, Franca Rosa
   Saibene, Francesca Lea
   Milner, Anna Vera
   Zanzottera, Milena
   Bolognesi, Elisabetta
   Puligheddu, Monica
   Figorilli, Michela
   Navarro, Jorge
   Clerici, Mario
TI Oligomeric Alpha-Synuclein and STX-1A from Neural-Derived Extracellular Vesicles (NDEVs) as Possible Biomarkers of REM Sleep Behavior Disorder in Parkinson's Disease: A Preliminary Cohort Study
SO INTERNATIONAL JOURNAL OF MOLECULAR SCIENCES
LA English
DT Article
DE oligomeric alpha-synuclein; extracellular vesicles; exosomes; REM sleep behavior disorder (RBD); Parkinson's disease (PD)
ID screening questionnaire
AB REM sleep behavior disorder (RBD) has a tighter link with synucleinopathies than other neurodegenerative disorders. Parkinson's Disease (PD) patients with RBD have a more severe motor and cognitive impairment; biomarkers for RBD are currently unavailable. Synaptic accumulation of a-Syn oligomers and their interaction with SNARE proteins is responsible for synaptic dysfunction in PD. We verified whether oligomeric a-Syn and SNARE components in neural-derived extracellular vesicles (NDEVs) in serum could be biomarkers for RBD. Forty-seven PD patients were enrolled, and the RBD Screening Questionnaire (RBDSQ) was compiled. A cut-off score > 6 to define probable RBD (p-RBD) and probable non-RBD (p non-RBD) was used. NDEVs were isolated from serum by immunocapture, and oligomeric a-Syn and SNARE complex components VAMP-2 and STX-1 were measured by ELISA. NDEVs' STX-1A resulted in being decreased in p-RBD compared to p non-RBD PD patients. A positive correlation between NDEVs' oligomeric a-Syn and RBDSQ total score was found (p = 0.032). Regression analysis confirmed a significant association between NDEVs' oligomeric a-Syn concentration and RBD symptoms (p = 0.033) independent from age, disease duration, and motor impairment severity. Our findings suggest that synuclein-mediated neurodegeneration in PD-RBD is more diffuse. NDEVs' oligomeric a-Syn and SNARE complex components' serum concentrations could be regarded as reliable biomarkers for the RBD-specific PD endophenotype.
C1 [Meloni, Mario; Agliardi, Cristina; Guerini, Franca Rosa; Saibene, Francesca Lea; Milner, Anna Vera; Zanzottera, Milena; Bolognesi, Elisabetta; Navarro, Jorge; Clerici, Mario] IRCCS Fdn Don Carlo Gnocchi ONLUS, I-20148 Milan, Italy.
   [Puligheddu, Monica; Figorilli, Michela] Univ Cagliari, Sleep Disorders Ctr, Dept Med Sci & Publ Hlth, I-09124 Cagliari, Italy.
   [Clerici, Mario] Univ Milan, Dept Pathophysiol & Transplantat, I-20122 Milan, Italy.
C3 University of Cagliari; University of Milan
RP Agliardi, C (corresponding author), IRCCS Fdn Don Carlo Gnocchi ONLUS, I-20148 Milan, Italy.
EM cagliardi@dongnocchi.it
FU Italian Ministry of health; Fondazione Alessandro and Vincenzo Negroni Prati Morosini; Fondazione Romeo and Enrica Invernizzi
CR Agliardi C, 2021, NEUROBIOL DIS, V148, P0, DOI 10.1016/j.nbd.2020.105185
   Choi BK, 2013, P NATL ACAD SCI USA, V110, P4087, DOI 10.1073/pnas.1218424110
   Ghidoni R, 2008, MED HYPOTHESES, V70, P1226, DOI 10.1016/j.mehy.2007.12.003
   Kaufmann TJ, 2016, J PHYSIOL-LONDON, V594, P2751, DOI 10.1113/JP271968
   Meloni Mario, 2023, NEUROBIOL DIS, V176, P105947, DOI 10.1016/j.nbd.2022.105947
   Nomura T, 2011, SLEEP MED, V12, P711, DOI 10.1016/j.sleep.2011.01.015
   Postuma RB, 2019, BRAIN, V142, P744, DOI 10.1093/brain/awz030
   Postuma RB, 2015, MOVEMENT DISORD, V30, P1591, DOI 10.1002/mds.26424
   Shprecher DR, 2018, PARKINSONISM RELAT D, V55, P92, DOI 10.1016/j.parkreldis.2018.05.020
   Sixel-Döring F, 2011, NEUROLOGY, V77, P1048, DOI 10.1212/WNL.0b013e31822e560e
   Stiasny-Kolster K, 2007, MOVEMENT DISORD, V22, P2386, DOI 10.1002/mds.21740
   Théry C, 2018, J EXTRACELL VESICLES, V7, P0, DOI 10.1080/20013078.2018.1535750
   Vekrellis K, 2011, LANCET NEUROL, V10, P1015, DOI 10.1016/S1474-4422(11)70213-7
NR 13
TC 1
Z9 1
U1 0
U2 2
PU MDPI
PI BASEL
PA ST ALBAN-ANLAGE 66, CH-4052 BASEL, SWITZERLAND
SN 1661-6596
EI 1422-0067
J9 INT J MOL SCI
JI Int. J. Mol. Sci.
PD MAY 16
PY 2023
VL 24
IS 10
BP 
EP 
DI 10.3390/ijms24108839
PG 8
WC Biochemistry & Molecular Biology; Chemistry, Multidisciplinary
SC Biochemistry & Molecular Biology; Chemistry
GA H7RD8
UT WOS:000997882000001
PM 37240185
DA 2024-02-07
ER

PT J
AU Kim, SJ
   Chung, EJ
   Ji, KH
   Kang, MR
   Hong, JY
   Lee, S
   Park, JS
   Oh, JS
   Kim, JS
   Kang, SY
AF Kim, Sang Jin
   Chung, Eun Ju
   Ji, Ki-Hwan
   Kang, Mi-Ri
   Hong, Jin Yong
   Lee, Sunseong
   Park, Ji Sun
   Oh, Jungsu S.
   Kim, Jae Seung
   Kang, Suk Yun
TI Correlations with REM sleep behavior disorder severity in isolated rapid eye movement sleep behavior disorders patients
SO INTERNATIONAL JOURNAL OF NEUROSCIENCE
LA English
DT Article
DE Isolated rapid eye movement sleep behavior disorders; alpha-synucleinopathy; neurodegeneration; gait; PET; pain; visuospatial
ID neurodegeneration; diagnosis; disease
AB Objectives The pathogenesis of isolated rapid eye movement sleep behavior disorders (iRBD) is poorly understood. The severity of RBD may reflect its pathogenesis. Methods We compared motor function and non-motor symptoms (NMSs) between iRBD patients and healthy volunteers. We correlated motor function, NMSs, and striatal dopaminergic activity with RBD severity using video-polysomnography. Results Twenty-one iRBD patients and 17 controls participated. The Unified Parkinson's Disease Rating Scale part III scores were higher in patients compared to controls (p < 0.001). There was no difference in upper extremity function between patients and controls (right, p = 0.220; left, p = 0.209), but gait was slower in iRBD patients (walking time, p < 0.001; number of steps, p < 0.001). The mean value of the Korean version of the Mini-Mental State Exam and Clinical Dementia Rating were lower in patients (p = 0.006, p = 0.003, respectively). Patients with were also more depressed (p = 0.002), had decreased olfactory function (p < 0.001), reported more frequent sleep/fatigue episodes (p < 0.001), worse attention/memory capacity (p < 0.001), gastrointestinal problems (p = 0.009), urinary problems (p = 0.007), and pain (p = 0.083). Further, iRBD patients reported more frequent sleep-related disturbances (p = 0.004), but no difference in daytime sleepiness (p = 0.663). Disease severity was correlated with pain (r = 0.686, p = 0.002) and visuospatial function (r= -0.507, p = 0.038). There were no correlations between RBD severity and striatal dopaminergic activities (p > 0.09). Conclusions iRBD is a multisystem neurodegenerative disorder, and gait abnormalities may be a disease characteristic, possibly related to the akinetic-rigid phenotype of Parkinson's disease. The correlation between pain/visuospatial dysfunction and RBD severity may be related to its pathogenesis.
C1 [Kim, Sang Jin; Chung, Eun Ju; Ji, Ki-Hwan; Kang, Mi-Ri] Inje Univ, Coll Med, Busan Paik Hosp, Dept Neurol, Busan, South Korea.
   [Kim, Sang Jin; Chung, Eun Ju] Inje Univ, Dementia & Neurodegenerat Dis Res Ctr, Busan, South Korea.
   [Hong, Jin Yong] Yonsei Univ, Wonju Coll Med, Dept Neurol, Wonju, Gangwon Do, South Korea.
   [Lee, Sunseong; Park, Ji Sun] Inje Univ, Coll Med, Busan Paik Hosp, Dept Nucl Med, Busan, South Korea.
   [Oh, Jungsu S.; Kim, Jae Seung] Univ Ulsan, Coll Med, Asan Med Ctr, Dept Nucl Med, Seoul, South Korea.
   [Kang, Suk Yun] Hallym Univ, Coll Med, Dongtan Sacred Heart Hosp, Dept Neurol, 7,Keunjaebong Gil, Hwaseong 18450, Gyeonggi Do, South Korea.
C3 Inje University; Inje University; Yonsei University; Inje University; University of Ulsan; Asan Medical Center; Hallym University
RP Kang, SY (corresponding author), Hallym Univ, Coll Med, Dongtan Sacred Heart Hosp, Dept Neurol, 7,Keunjaebong Gil, Hwaseong 18450, Gyeonggi Do, South Korea.
EM sukyunkang@hanmail.net
FU Inje University
CR Aguirre-Mardones C, 2015, J NEUROL, V262, P1568, DOI 10.1007/s00415-015-7742-3
   Alibiglou L, 2016, MOVEMENT DISORD, V31, P1711, DOI 10.1002/mds.26665
   Barber TR, 2020, ANN CLIN TRANSL NEUR, V7, P26, DOI 10.1002/acn3.50962
   BARBER TR, 2017, SLEEP, V40, P0, DOI 10.1093/sleep/zsx071
   Bari BA, 2020, NEURAL REGEN RES, V15, P1006, DOI 10.4103/1673-5374.270297
   Dalley JW, 2001, J NEUROSCI, V21, P4908, DOI 10.1523/JNEUROSCI.21-13-04908.2001
   Dickson C, 2009, NEUROPSYCHOBIOLOGY, V60, P204, DOI 10.1159/000253556
   Dijkstra F, 2019, PARKINSONISM RELAT D, V67, P90, DOI 10.1016/j.parkreldis.2019.07.007
   Doty RL, 1996, LARYNGOSCOPE, V106, P353, DOI 10.1097/00005537-199603000-00021
   Dusek P, 2019, SCI REP-UK, V9, P0, DOI 10.1038/s41598-019-51710-y
   Frauscher B, 2012, J NEUROL, V259, P1056, DOI 10.1007/s00415-011-6298-0
   Gagnon JF, 2009, ANN NEUROL, V66, P39, DOI 10.1002/ana.21680
   Högl B, 2018, NAT REV NEUROL, V14, P40, DOI 10.1038/nrneurol.2017.157
   Iber C., 2007, THE AASM-MANUAL FOR THE SCORING OF SLEEP AND ASSOCIATED EVENTS: RULES, V0, P0
   Iranzo A, 2017, ANN NEUROL, V82, P419, DOI 10.1002/ana.25026
   Iranzo A, 2016, LANCET NEUROL, V15, P405, DOI 10.1016/S1474-4422(16)00057-0
   Iranzo A, 2013, PARKINSONISM RELAT D, V19, P600, DOI 10.1016/j.parkreldis.2013.02.009
   Kang Y., 2003, SNSB-II), V0, P0
   Lee E, 2014, PARKINSONISM RELAT D, V20, P1376, DOI 10.1016/j.parkreldis.2014.09.027
   Martikainen IK, 2018, EUR J PHARMACOL, V834, P337, DOI 10.1016/j.ejphar.2018.07.038
   Mawlawi O, 2001, J CEREBR BLOOD F MET, V21, P1034, DOI 10.1097/00004647-200109000-00002
   McBurney-Lin J, 2019, NEUROSCI BIOBEHAV R, V105, P190, DOI 10.1016/j.neubiorev.2019.06.009
   Oh JS, 2014, NEUROREPORT, V25, P1198, DOI 10.1097/WNR.0000000000000247
   Oh M, 2012, J NUCL MED, V53, P399, DOI 10.2967/jnumed.111.095224
   Pereira JB, 2019, NPJ PARKINSON DIS, V5, P0, DOI 10.1038/s41531-019-0079-3
   Postuma RB, 2010, NEUROLOGY, V74, P239, DOI 10.1212/WNL.0b013e3181ca0166
   Postuma RB, 2009, BRAIN, V132, P3298, DOI 10.1093/brain/awp244
   Sixel-Döring F, 2011, J CLIN SLEEP MED, V7, P75
   Strobel AV, 2018, SLEEP MED, V42, P83, DOI 10.1016/j.sleep.2017.09.035
   Yoo HS, 2019, J CLIN NEUROL, V15, P517, DOI 10.3988/jcn.2019.15.4.517
NR 30
TC 0
Z9 0
U1 0
U2 2
PU TAYLOR & FRANCIS LTD
PI ABINGDON
PA 2-4 PARK SQUARE, MILTON PARK, ABINGDON OR14 4RN, OXON, ENGLAND
SN 0020-7454
EI 1563-5279
J9 INT J NEUROSCI
JI Int. J. Neurosci.
PD AUG 3
PY 2023
VL 133
IS 8
BP 918
EP 924
DI 10.1080/00207454.2021.2019034
EA DEC 2021
PG 7
WC Neurosciences
SC Neurosciences & Neurology
GA L6QE8
UT WOS:000734316200001
PM 34913812
DA 2024-02-05
ER

PT J
AU Li, YDY
   Li, FJ
   Liu, X
   Zu, J
   Zhang, W
   Zhou, S
   Zhu, JA
   Zhang, T
   Cui, GY
   Xu, CY
AF Li, Yangdanyu
   Li, Fujia
   Liu, Xu
   Zu, Jie
   Zhang, Wei
   Zhou, Su
   Zhu, Jienan
   Zhang, Tao
   Cui, Guiyun
   Xu, Chuanying
TI Association between serum neurofilament light chain levels and sleep disorders in patients with Parkinson's disease
SO NEUROSCIENCE LETTERS
LA English
DT Article
DE Parkinson's disease; Sleep disorders; Neurofilament light chain; Glial fibrillary acidic protein; Biomarkers
ID fibrillary acidic protein; chronic insomnia disorder; scale
AB Objectives: This study aimed to investigate the levels of serum neurofilament light chain (NFL) and glial fibrillary acidic protein (GFAP) in patients with Parkinson's disease (PD) and PD patients with sleep disorders (PD-SD), as well as the relationship between these proteins and sleep disorders in PD patients.Methods: A total of 96 PD patients and 38 healthy controls (HC) were included in this study, of which 70 PD patients experienced sleep disorders. Both motor symptoms and sleep conditions were assessed in all PD patients. The ultrasensitive single molecule array (SIMOA) technique was used to quantify NFL and GFAP in the serum. All data were statistically analyzed using SPSS 23.0.Results: Serum NFL and GFAP levels were significantly higher in PD patients than in HC. Similarly, PD-SD pa-tients exhibited higher levels of these two proteins than PD patients without sleep disorders (PD-NSD). In addition, both serum GFAP and NFL were significantly associated with sleep-related scales in PD patients. After covariate-adjusted binary logistic regression analysis, NFL remained statistically significant in PD patients with or without sleep disorders, unlike GFAP.Conclusions: Our findings substantiate that serum NFL and GFAP levels are elevated in PD and PD-SD, suggesting neurological axon damage in PD patients, which may be more severe in PD-SD than in PD-NSD. These findings may affect disease diagnosis and provide the foothold for future studies on the underlying mechanisms.
C1 [Li, Yangdanyu; Li, Fujia; Liu, Xu; Zu, Jie; Zhang, Wei; Zhou, Su; Zhu, Jienan; Zhang, Tao; Cui, Guiyun; Xu, Chuanying] Xuzhou Med Univ, Affiliated Hosp, Dept Neurol, Xuzhou, Peoples R China.
C3 Xuzhou Medical University
RP Cui, GY; Xu, CY (corresponding author), Xuzhou Med Univ, Affiliated Hosp, Dept Neurol, Xuzhou, Peoples R China.
EM teachercuigy@126.com; xucy2022@yeah.net
FU Key Research and Development Program of Jiangsu Province (Social Development) [BE2021630]; Leadership program through open competition at Xuzhou Medical University [JBGS202203]
CR Arnulf I, 2002, NEUROLOGY, V58, P1019, DOI 10.1212/WNL.58.7.1019
   Bacioglu M, 2016, NEURON, V91, P56, DOI 10.1016/j.neuron.2016.05.018
   Bellesi M, 2017, J NEUROSCI, V37, P5263, DOI 10.1523/JNEUROSCI.3981-16.2017
   Benedet AL, 2021, JAMA NEUROL, V78, P1471, DOI 10.1001/jamaneurol.2021.3671
   Benedict C, 2020, NEUROLOGY, V94, PE1181, DOI 10.1212/WNL.0000000000008866
   Bloem BR, 2021, LANCET, V397, P2284, DOI 10.1016/S0140-6736(21)00218-X
   Canaslan S, 2021, FRONT AGING NEUROSCI, V13, P0, DOI 10.3389/fnagi.2021.717930
   Chaudhuri KR, 2002, J NEUROL NEUROSUR PS, V73, P629, DOI 10.1136/jnnp.73.6.629
   Didonna A, 2019, MOL NEURODEGENER, V14, P0, DOI 10.1186/s13024-019-0318-4
   Faraut B, 2012, SLEEP MED REV, V16, P137, DOI 10.1016/j.smrv.2011.05.001
   Feneberg E, 2013, SLEEP MED, V14, P692, DOI 10.1016/j.sleep.2013.04.013
   Goetz CG, 2004, MOVEMENT DISORD, V19, P1020, DOI 10.1002/mds.20213
   Gomez-Galvez Y, 2020, J NEUROSCI RES, V98, P1417, DOI 10.1002/jnr.24622
   Hablitz LM, 2020, NAT COMMUN, V11, P0, DOI 10.1038/s41467-020-18115-2
   Havekes R, 2012, CELL SIGNAL, V24, P1251, DOI 10.1016/j.cellsig.2012.02.010
   Högl B, 2010, MOVEMENT DISORD, V25, P2704, DOI 10.1002/mds.23190
   Hol EM, 2015, CURR OPIN CELL BIOL, V32, P121, DOI 10.1016/j.ceb.2015.02.004
   Lin CH, 2019, NEUROLOGY, V93, PE1104, DOI 10.1212/WNL.0000000000008088
   Marinus J, 2018, LANCET NEUROL, V17, P559, DOI 10.1016/S1474-4422(18)30127-3
   Oeckl P, 2019, J ALZHEIMERS DIS, V67, P481, DOI 10.3233/JAD-180325
   Olsson M, 2018, SLEEP, V41, P0, DOI 10.1093/sleep/zsy025
   Postuma RB, 2015, MOVEMENT DISORD, V30, P1591, DOI 10.1002/mds.26424
   Schulz I, 2021, MOVEMENT DISORD, V36, P2874, DOI 10.1002/mds.28738
   Stiasny-Kolster K, 2007, MOVEMENT DISORD, V22, P2386, DOI 10.1002/mds.21740
   Su W, 2012, CLIN NEUROL NEUROSUR, V114, P372, DOI 10.1016/j.clineuro.2011.11.002
   Tansey MG, 2022, NAT REV IMMUNOL, V22, P657, DOI 10.1038/s41577-022-00684-6
   Targa A, 2021, SLEEP, V44, P0, DOI 10.1093/sleep/zsaa147
   Walters AS, 2003, SLEEP MED, V4, P121, DOI 10.1016/S1389-9457(02)00258-7
   Werner JK, 2021, SLEEP, V44, P0, DOI 10.1093/sleep/zsaa272
   Zhang P, 2020, NAT SCI SLEEP, V12, P693, DOI 10.2147/NSS.S263528
   Zhang P, 2018, SLEEP MED, V48, P163, DOI 10.1016/j.sleep.2017.12.012
   Zhang Y, 2020, NPJ PARKINSONS DIS, V6, P0, DOI 10.1038/s41531-020-00126-x
   Zhu YY, 2021, J NEUROIMMUNOL, V358, P0, DOI 10.1016/j.jneuroim.2021.577662
NR 33
TC 1
Z9 1
U1 1
U2 1
PU ELSEVIER IRELAND LTD
PI CLARE
PA ELSEVIER HOUSE, BROOKVALE PLAZA, EAST PARK SHANNON, CO, CLARE, 00000, IRELAND
SN 0304-3940
EI 1872-7972
J9 NEUROSCI LETT
JI Neurosci. Lett.
PD AUG 24
PY 2023
VL 812
IS 
BP 
EP 
DI 10.1016/j.neulet.2023.137394
EA JUL 2023
PG 7
WC Neurosciences
SC Neurosciences & Neurology
GA O9ZU0
UT WOS:001047334100001
PM 37437874
DA 2024-02-07
ER

PT J
AU Lauretani, F
   Testa, C
   Salvi, M
   Zucchini, I
   Giallauria, F
   Maggio, M
AF Lauretani, Fulvio
   Testa, Crescenzo
   Salvi, Marco
   Zucchini, Irene
   Giallauria, Francesco
   Maggio, Marcello
TI Clinical Evaluation of Sleep Disorders in Parkinson's Disease
SO BRAIN SCIENCES
LA English
DT Review
DE Parkinson's disease; sleep disorders; Braak's stages; treatment; drugs
ID restless-legs-syndrome; nonmotor symptoms questionnaire; ropinirole prolonged-release; behavior disorder; double-blind; daytime sleepiness; nocturnal symptoms; ekbom disease; lewy body; insomnia
AB The paradigm of the framing of Parkinson's disease (PD) has undergone significant revision in recent years, making this neurodegenerative disease a multi-behavioral disorder rather than a purely motor disease. PD affects not only the "classic" substantia nigra at the subthalamic nuclei level but also the nerve nuclei, which are responsible for sleep regulation. Sleep disturbances are the clinical manifestations of Parkinson's disease that most negatively affect the quality of life of patients and their caregivers. First-choice treatments for Parkinson's disease determine amazing effects on improving motor functions. However, it is still little known whether they can affect the quantity and quality of sleep in these patients. In this perspective article, we will analyze the treatments available for this specific clinical setting, hypothesizing a therapeutic approach in relation to neurodegenerative disease state.
C1 [Lauretani, Fulvio; Testa, Crescenzo; Salvi, Marco; Zucchini, Irene; Maggio, Marcello] Univ Parma, Dept Med & Surg, I-43126 Parma, Italy.
   [Lauretani, Fulvio; Maggio, Marcello] Univ Hosp Parma, Med & Geriatr Rehabil Dept, Clin Geriatr Unit, I-43126 Parma, Italy.
   [Lauretani, Fulvio; Maggio, Marcello] Univ Hosp Parma, Cognit & Motor Ctr, Med & Geriatr Rehabil Dept, I-43126 Parma, Italy.
   [Giallauria, Francesco] Federico II Univ Naples, Dept Translat Med Sci, Via S Pansini 5, I-80131 Naples, Italy.
C3 University of Parma; University of Parma; University Hospital of Parma; University of Parma; University Hospital of Parma; University of Naples Federico II
RP Lauretani, F (corresponding author), Univ Parma, Dept Med & Surg, I-43126 Parma, Italy.; Lauretani, F (corresponding author), Univ Hosp Parma, Med & Geriatr Rehabil Dept, Clin Geriatr Unit, I-43126 Parma, Italy.
EM fulvio.lauretani@unipr.it
CR Aarsland D, 2021, NAT REV DIS PRIMERS, V7, P0, DOI 10.1038/s41572-021-00280-3
   Adler CH, 2004, NEUROLOGY, V62, P1405, DOI 10.1212/01.WNL.0000120672.94060.F1
   Adler CH, 2003, MOVEMENT DISORD, V18, P287, DOI 10.1002/mds.10390
   Adler CH, 2016, MOVEMENT DISORD, V31, P1114, DOI 10.1002/mds.26605
   Agüera-Ortiz L, 2021, PARKINSONS DIS-US, V2021, P0, DOI 10.1155/2021/6621991
   Ahlskog JE, 2007, NEUROLOGY, V69, P1701, DOI 10.1212/01.wnl.0000296942.14309.4a
   Ahn JH, 2020, PARKINSONISM RELAT D, V75, P50, DOI 10.1016/j.parkreldis.2020.03.029
   Allen RP, 2014, NEW ENGL J MED, V370, P621, DOI 10.1056/NEJMoa1303646
   Alonso-Navarro H, 2019, NEUROLOGY, V92, P948, DOI 10.1212/WNL.0000000000007500
   Amara AW, 2020, MOVEMENT DISORD, V35, P947, DOI 10.1002/mds.28009
   Amara AW, 2017, J NEUROL NEUROSUR PS, V88, P653, DOI 10.1136/jnnp-2016-315023
   Ancoli-Israel S, 2011, SLEEP MED, V12, P134, DOI 10.1016/j.sleep.2010.10.004
   Anderson SL, 2014, AM J HEALTH-SYST PH, V71, P394, DOI 10.2146/ajhp130221
   Antonini A, 2017, PARKINSONISM RELAT D, V45, P13, DOI 10.1016/j.parkreldis.2017.09.018
   Armstrong MJ, 2020, JAMA-J AM MED ASSOC, V323, P548, DOI 10.1001/jama.2019.22360
   Aurora RN, 2010, J CLIN SLEEP MED, V6, P85
   Bagautdinova J, 2023, JAMA PSYCHIAT, V80, P202, DOI 10.1001/jamapsychiatry.2022.4599
   Batla A, 2021, EUR J NEUROL, V28, P1884, DOI 10.1111/ene.14774
   Beach TG, 2010, ACTA NEUROPATHOL, V119, P689, DOI 10.1007/s00401-010-0664-3
   Beland SG, 2015, J PARKINSON DIS, V5, P805, DOI 10.3233/JPD-150602
   Bloem BR, 2021, LANCET, V397, P2284, DOI 10.1016/S0140-6736(21)00218-X
   Boeve BF, 2007, BRAIN, V130, P2770, DOI 10.1093/brain/awm056
   Braak H, 2003, NEUROBIOL AGING, V24, P197, DOI 10.1016/S0197-4580(02)00065-9
   Büchele F, 2018, JAMA NEUROL, V75, P114, DOI 10.1001/jamaneurol.2017.3171
   Chaudhuri KR, 2012, EUR J NEUROL, V19, P105, DOI 10.1111/j.1468-1331.2011.03442.x
   Chaudhuri KR, 2006, MOVEMENT DISORD, V21, P916, DOI 10.1002/mds.20844
   Chung S, 2013, J CLIN SLEEP MED, V9, P1131, DOI 10.5664/jcsm.3150
   Bahia CMCS, 2019, SLEEP BREATH, V23, P543, DOI 10.1007/s11325-018-1729-0
   de Almeida CMO, 2021, MOVEMENT DISORD, V36, P1711, DOI 10.1002/mds.28577
   De Berardis D, 2013, J NEUROPSYCH CLIN N, V25, P343, DOI 10.1176/appi.neuropsych.12110286
   De Cock VC, 2022, LANCET NEUROL, V21, P428, DOI 10.1016/S1474-4422(22)00085-0
   De Cock VC, 2019, CURR TREAT OPTION NE, V21, P0, DOI 10.1007/s11940-019-0596-8
   Di Giacopo R, 2012, MOVEMENT DISORD, V27, P559, DOI 10.1002/mds.24909
   Dickson DW, 2009, LANCET NEUROL, V8, P1150, DOI 10.1016/S1474-4422(09)70238-8
   Diederich NJ, 2005, SLEEP MED, V6, P313, DOI 10.1016/j.sleep.2005.03.011
   Werneck ALD, 2009, ARQ NEURO-PSIQUIAT, V67, P407
   Dowling GA, 2005, SLEEP MED, V6, P459, DOI 10.1016/j.sleep.2005.04.004
   Dumbhare O, 2023, CUREUS J MED SCIENCE, V15, P0, DOI 10.7759/cureus.34657
   Dusek P, 2010, CLIN NEUROPHARMACOL, V33, P186, DOI 10.1097/WNF.0b013e3181e71166
   Ferini-Strambi L, 2018, FRONT NEUROL, V9, P0, DOI 10.3389/fneur.2018.00551
   Fernandez HH, 2009, INT J NEUROSCI, V119, P2196, DOI 10.3109/00207450903222758
   Garcia-Borreguero D, 2021, MOVEMENT DISORD, V36, P2387, DOI 10.1002/mds.28668
   Garcia-Borreguero D, 2016, SLEEP MED, V21, P1, DOI 10.1016/j.sleep.2016.01.017
   Giladi N, 2010, J NEURAL TRANSM, V117, P1395, DOI 10.1007/s00702-010-0506-4
   Gilat M, 2022, J NEUROL, V269, P125, DOI 10.1007/s00415-020-10353-0
   Gilat M, 2020, MOVEMENT DISORD, V35, P344, DOI 10.1002/mds.27886
   Gómez-Esteban JC, 2006, MOVEMENT DISORD, V21, P983, DOI 10.1002/mds.20874
   Gros P, 2016, SLEEP BREATH, V20, P205, DOI 10.1007/s11325-015-1208-9
   Gros P, 2015, PARKINSONS DIS-US, V2015, P0, DOI 10.1155/2015/258418
   Hadi F, 2022, NEUROL SCI, V43, P6141, DOI 10.1007/s10072-022-06188-4
   Halliday G, 2011, MOVEMENT DISORD, V26, P1015, DOI 10.1002/mds.23669
   HinzeSelch D, 1997, BIOL PSYCHIAT, V42, P260, DOI 10.1016/S0006-3223(96)00347-2
   Högl B, 2010, MOVEMENT DISORD, V25, P2704, DOI 10.1002/mds.23190
   Hoel RW, 2021, MAYO CLIN PROC, V96, P242, DOI 10.1016/j.mayocp.2020.06.012
   Hou YJ, 2019, NAT REV NEUROL, V15, P565, DOI 10.1038/s41582-019-0244-7
   Huang KH, 2021, INT J ENV RES PUB HE, V18, P0, DOI 10.3390/ijerph18179410
   Jankovic J, 2020, J NEUROL NEUROSUR PS, V91, P795, DOI 10.1136/jnnp-2019-322338
   Jha MK, 2021, J CLIN PSYCHIAT, V82, P0, DOI 10.4088/JCP.20m13425
   Juri C, 2005, CLIN NEUROPHARMACOL, V28, P185, DOI 10.1097/01.wnf.0000174932.82134.e2
   Kadastik-Eerme L, 2015, HEALTH QUAL LIFE OUT, V13, P0, DOI 10.1186/s12955-015-0281-x
   Kakar Rajdeep S, 2005, EXPERT REV NEUROTHER, V5, P35, DOI 10.1586/14737175.5.1.35
   Kapur VK, 2017, J CLIN SLEEP MED, V13, P479, DOI 10.5664/jcsm.6506
   Karlsen KH, 1999, J NEUROL NEUROSUR PS, V66, P431, DOI 10.1136/jnnp.66.4.431
   Kashihara K, 2016, INTERNAL MED, V55, P231, DOI 10.2169/internalmedicine.55.5464
   Kay DB, 2018, BRAIN BEHAV, V8, P0, DOI 10.1002/brb3.967
   Kesayan T, 2016, DEGENER NEUROL NEURO, V6, P13, DOI 10.2147/DNND.S94117
   Kesayan T, 2015, DEGENER NEUROL NEURO, V5, P0, DOI 10.2147/DNND.S37268
   Kim Y, 2018, J CLIN NEUROSCI, V47, P6, DOI 10.1016/j.jocn.2017.09.019
   Lang AE, 2004, LANCET NEUROL, V3, P309, DOI 10.1016/S1474-4422(04)00740-9
   Langston JW, 2006, ANN NEUROL, V59, P591, DOI 10.1002/ana.20834
   Larsson V, 2010, INT J GERIATR PSYCH, V25, P1030, DOI 10.1002/gps.2506
   Lauretani F, 2022, BIOMEDICINES, V10, P0, DOI 10.3390/biomedicines10040808
   Lauretani F, 2021, GERIATRICS-BASEL, V6, P0, DOI 10.3390/geriatrics6040110
   Lebrun C, 2020, J CLIN PSYCHOL, V76, P356, DOI 10.1002/jclp.22883
   Loddo G, 2017, FRONT NEUROL, V8, P0, DOI 10.3389/fneur.2017.00042
   Louter M, 2013, SLEEP MED, V14, P668, DOI 10.1016/j.sleep.2013.03.010
   Ma JF, 2012, SLEEP MED, V13, P58, DOI 10.1016/j.sleep.2011.03.021
   Madetko N, 2022, NEUROL NEUROCHIR POL, V56, P148, DOI 10.5603/PJNNS.a2022.0014
   Martinez-Martin P, 2007, MOVEMENT DISORD, V22, P1623, DOI 10.1002/mds.21586
   McCarter SJ, 2013, SLEEP MED, V14, P237, DOI 10.1016/j.sleep.2012.09.018
   Medicine AAoS, 2014, INTERNATIONAL CLASSIFICATION OF SLEEP DISORDERS, Vthird, P0
   Meloni M, 2022, SLEEP BREATH, V26, P1023, DOI 10.1007/s11325-021-02417-w
   Medeiros CAM, 2007, J NEUROL, V254, P459, DOI 10.1007/s00415-006-0390-x
   Menza M, 2010, MOVEMENT DISORD, V25, P1708, DOI 10.1002/mds.23168
   Mizuno Y, 2014, PARKINSONISM RELAT D, V20, P1388, DOI 10.1016/j.parkreldis.2014.10.005
   Mollenhauer B, 2013, NEUROLOGY, V81, P1226, DOI 10.1212/WNL.0b013e3182a6cbd5
   Mosley PE, 2017, J GERIATR PSYCH NEUR, V30, P235, DOI 10.1177/0891988717720302
   Neufeld MY, 1996, CLIN NEUROPHARMACOL, V19, P81, DOI 10.1097/00002826-199619010-00007
   OSuilleabhain PE, 2002, ARCH NEUROL-CHICAGO, V59, P986, DOI 10.1001/archneur.59.6.986
   Oertel WH, 2010, SLEEP MED, V11, P848, DOI 10.1016/j.sleep.2010.02.014
   de Almeida CMO, 2018, J NEUROL SCI, V393, P63, DOI 10.1016/j.jns.2018.08.008
   Pahwa R, 2007, NEUROLOGY, V68, P1108, DOI 10.1212/01.wnl.0000258660.74391.c1
   Patel N, 2018, CLIN NEUROPHARMACOL, V41, P210, DOI 10.1097/WNF.0000000000000307
   Patel RS, 2019, CUREUS J MED SCIENCE, V11, P0, DOI 10.7759/cureus.5257
   Peball M, 2020, ANN NEUROL, V88, P712, DOI 10.1002/ana.25864
   Nguyen TPP, 2021, BMC NEUROL, V21, P0, DOI 10.1186/s12883-021-02265-x
   Pierantozzi M, 2016, SLEEP MED, V21, P140, DOI 10.1016/j.sleep.2016.01.016
   Plastino M, 2021, J CLIN NEUROSCI, V91, P306, DOI 10.1016/j.jocn.2021.07.011
   Postuma RB, 2019, BRAIN, V142, P744, DOI 10.1093/brain/awz030
   Postuma RB, 2016, NAT REV NEUROL, V12, P622, DOI 10.1038/nrneurol.2016.152
   Prange S, 2022, DRUG AGING, V39, P417, DOI 10.1007/s40266-022-00942-1
   Rietdijk CD, 2017, FRONT NEUROL, V8, P0, DOI 10.3389/fneur.2017.00037
   Rissardo J.P., 2020, ANN. MOV. DISORD., V3, P3, DOI 10.4103/AOMD.AOMD_33_19
   Romenets SR, 2013, PARKINSONISM RELAT D, V19, P670, DOI 10.1016/j.parkreldis.2013.03.003
   Romigi A, 2006, J NEURAL TRANSM, V113, P1909, DOI 10.1007/s00702-006-0490-x
   Schrempf W, 2018, EUR J NEUROL, V25, P672, DOI 10.1111/ene.13567
   Schutte-Rodin S, 2008, J CLIN SLEEP MED, V4, P487
   Seppi K, 2019, MOVEMENT DISORD, V34, P180, DOI 10.1002/mds.27602
   Shin C, 2019, J NEUROL SCI, V401, P81, DOI 10.1016/j.jns.2019.04.029
   Silber MH, 2013, MAYO CLIN PROC, V88, P977, DOI 10.1016/j.mayocp.2013.06.016
   Silva-Batista C, 2017, J STRENGTH COND RES, V31, P2270, DOI 10.1519/JSC.0000000000001685
   St Louis EK, 2017, MAYO CLIN PROC, V92, P1723, DOI 10.1016/j.mayocp.2017.09.007
   Stefani A, 2021, SLEEP MED, V81, P180, DOI 10.1016/j.sleep.2021.02.038
   Stiasny-Kolster K, 2007, MOVEMENT DISORD, V22, P2386, DOI 10.1002/mds.21740
   Suzuki K, 2017, J NEUROL NEUROSUR PS, V88, P953, DOI 10.1136/jnnp-2017-316136
   Testa C, 2021, PANMINERVA MED, V63, P122, DOI 10.23736/S0031-0808.21.04266-X
   Tholfsen LK, 2017, NEUROLOGY, V88, P352, DOI 10.1212/WNL.0000000000003540
   Trenkwalder C, 2007, MOVEMENT DISORD, V22, P696, DOI 10.1002/mds.21401
   Trenkwalder C, 2018, LANCET NEUROL, V17, P994, DOI 10.1016/S1474-4422(18)30311-9
   Trenkwalder C, 2011, MOVEMENT DISORD, V26, P90, DOI 10.1002/mds.23441
   Valko PO, 2014, PLOS ONE, V9, P0, DOI 10.1371/journal.pone.0100828
   Wailke S, 2011, EUR J NEUROL, V18, P590, DOI 10.1111/j.1468-1331.2010.03213.x
   Walters AS, 2009, CLIN NEUROPHARMACOL, V32, P311, DOI 10.1097/WNF.0b013e3181b3ab16
   Walters AS, 2004, MOVEMENT DISORD, V19, P1414, DOI 10.1002/mds.20257
   Weintraub D, 2022, LANCET NEUROL, V21, P89, DOI 10.1016/S1474-4422(21)00330-6
   Wilson SM, 2020, ACS CHEM NEUROSCI, V11, P2506, DOI 10.1021/acschemneuro.0c00332
   Winkelman JW, 2016, NEUROLOGY, V87, P2585, DOI 10.1212/WNL.0000000000003388
   Xiang W, 2018, DRUG DES DEV THER, V12, P2017, DOI 10.2147/DDDT.S160300
   Xu S, 2020, MEDICINE, V99, P0, DOI 10.1097/MD.0000000000021043
   Yang XL, 2018, SLEEP MED, V43, P40, DOI 10.1016/j.sleep.2017.11.1146
   Zhang J, 2017, BMC NEUROL, V17, P0, DOI 10.1186/s12883-017-0795-4
   Zhang S, 2014, COCHRANE DB SYST REV, V0, P0, DOI DOI 10.1002/14651858.CD010386.pub2
   Zhu K, 2016, PARKINSONISM RELAT D, V33, P51, DOI 10.1016/j.parkreldis.2016.09.010
NR 133
TC 1
Z9 1
U1 3
U2 6
PU MDPI
PI BASEL
PA ST ALBAN-ANLAGE 66, CH-4052 BASEL, SWITZERLAND
SN 
EI 2076-3425
J9 BRAIN SCI
JI Brain Sci.
PD APR 15
PY 2023
VL 13
IS 4
BP 
EP 
DI 10.3390/brainsci13040609
PG 17
WC Neurosciences
SC Neurosciences & Neurology
GA E7XM3
UT WOS:000977628000001
PM 37190574
DA 2024-02-07
ER

PT J
AU De Micco, R
   Piramide, N
   Di Nardo, F
   Siciliano, M
   Cirillo, M
   Russo, A
   Silvestro, M
   Tedeschi, G
   Esposito, F
   Tessitore, A
AF De Micco, Rosa
   Piramide, Noemi
   Di Nardo, Federica
   Siciliano, Mattia
   Cirillo, Mario
   Russo, Antonio
   Silvestro, Marcello
   Tedeschi, Gioacchino
   Esposito, Fabrizio
   Tessitore, Alessandro
TI Resting-state network connectivity changes in drug-naive Parkinson's disease patients with probable REM sleep behavior disorder
SO JOURNAL OF NEURAL TRANSMISSION
LA English
DT Article
DE Parkinson's disease; Drug-naive; REM sleep behavior disorders; Resting-state connectivity; MRI
ID default mode network; functional connectivity; posterior cingulate; cognition; dysfunction; symptoms
AB Epidemiological studies have shown that Parkinson's disease (PD) patients with probable REM sleep behavior disorder (pRBD) present an increased risk of worse cognitive progression over the disease course. The aim of this study was to investigate, using resting-state functional MRI (RS-fMRI), the functional connectivity (FC) changes associated with the presence of pRBD in a cohort of newly diagnosed, drug-naive and cognitively unimpaired PD patients compared to healthy controls (HC). Fifty-six drug-naive patients (25 PD-pRBD(+) and 31 PD-pRBD(-)) and 23 HC underwent both RS-fMRI and clinical assessment. Single-subject and group-level independent component analysis was used to analyze intra- and inter-network FC differences within the major large-scale neurocognitive networks, namely the default mode (DMN), frontoparietal (FPN), salience (SN) and executive-control (ECN) networks. Widespread FC changes were found within the most relevant neurocognitive networks in PD patients compared to HC. Moreover, PD-pRBD(+) patients showed abnormal intrinsic FC within the DMN, ECN and SN compared to PD-pRBD(-). Finally, PD-pRBD(+) patients showed functional decoupling between left and right FPN. In the present study, we revealed that FC changes within the most relevant neurocognitive networks are already detectable in early drug-naive PD patients, even in the absence of clinical overt cognitive impairment. These changes are even more evident in PD patients with RBD, potentially leading to profound impairment in cognitive processing and cognitive/behavioral integration, as well as to fronto-striatal maladaptive compensatory mechanisms.
C1 [De Micco, Rosa; Piramide, Noemi; Di Nardo, Federica; Siciliano, Mattia; Cirillo, Mario; Russo, Antonio; Silvestro, Marcello; Tedeschi, Gioacchino; Esposito, Fabrizio; Tessitore, Alessandro] Univ Campania Luigi Vanvitelli, Dept Adv Med & Surg Sci, Naples, Italy.
   [Siciliano, Mattia] Univ Campania Luigi Vanvitelli, Dept Psychol, Neuropsychol Lab, Caserta, Italy.
C3 Universita della Campania Vanvitelli; Universita della Campania Vanvitelli
RP Tessitore, A (corresponding author), Univ Campania Luigi Vanvitelli, Dept Adv Med & Surg Sci, Naples, Italy.
EM alessandro.tessitore@unicampania.it
CR Altena E, 2016, BEHAV NEUROSCI, V130, P336, DOI 10.1037/bne0000128
   Amboni M, 2015, J NEUROL, V262, P425, DOI 10.1007/s00415-014-7591-5
   Byun JI, 2020, SLEEP MED, V69, P198, DOI 10.1016/j.sleep.2020.01.010
   Campabadal A, 2020, NEUROIMAGE-CLIN, V25, P0, DOI 10.1016/j.nicl.2019.102138
   Campabadal A, 2021, SLEEP MED REV, V59, P0, DOI 10.1016/j.smrv.2021.101495
   Chahine LM, 2016, PARKINSONISM RELAT D, V27, P102, DOI 10.1016/j.parkreldis.2016.03.006
   Christopher L, 2014, BRAIN, V137, P2143, DOI 10.1093/brain/awu084
   De Micco R, 2021, MOVEMENT DISORD, V36, P1603, DOI 10.1002/mds.28541
   Disbrow EA, 2014, J PARKINSON DIS, V4, P453, DOI 10.3233/JPD-130341
   Dreher JC, 2002, P NATL ACAD SCI USA, V99, P14595, DOI 10.1073/pnas.222193299
   Ellmore TM, 2013, SLEEP, V36, P1885, DOI 10.5665/sleep.3222
   Fereshtehnejad SM, 2017, BRAIN, V140, P1959, DOI 10.1093/brain/awx118
   Filippi M, 2018, INT REV NEUROBIOL, V141, P439, DOI 10.1016/bs.irn.2018.08.005
   Jia XQ, 2022, FRONT AGING NEUROSCI, V13, P0, DOI 10.3389/fnagi.2021.750767
   Jiang JY, 2020, NEUROIMAGE, V215, P0, DOI 10.1016/j.neuroimage.2020.116855
   Leech R, 2011, J NEUROSCI, V31, P3217, DOI 10.1523/JNEUROSCI.5626-10.2011
   Leh SE, 2010, NEUROPSYCHOPHARMACOL, V35, P70, DOI 10.1038/npp.2009.88
   Lehericy S, 2017, MOVEMENT DISORD, V32, P510, DOI 10.1002/mds.26968
   Li D, 2017, J MAGN RESON IMAGING, V46, P697, DOI 10.1002/jmri.25571
   Niendam TA, 2012, COGN AFFECT BEHAV NE, V12, P241, DOI 10.3758/s13415-011-0083-5
   Oltra J, 2021, SCI REP-UK, V11, P0, DOI 10.1038/s41598-021-03751-5
   Postuma RB, 2012, MOVEMENT DISORD, V27, P720, DOI 10.1002/mds.24939
   Putcha D, 2016, J INT NEUROPSYCH SOC, V22, P205, DOI 10.1017/S1355617715000892
   Ruppert MC, 2021, HUM BRAIN MAPP, V42, P2623, DOI 10.1002/hbm.25393
   Schenck CH, 2013, SLEEP MED, V14, P795, DOI 10.1016/j.sleep.2013.02.016
   Tahmasian M, 2017, CORTEX, V92, P119, DOI 10.1016/j.cortex.2017.03.016
   Tessitore A, 2019, J PARKINSON DIS, V9, P637, DOI 10.3233/JPD-191592
   van Eimeren T, 2009, ARCH NEUROL-CHICAGO, V66, P877, DOI 10.1001/archneurol.2009.97
   Vogt BA, 2005, PROG BRAIN RES, V150, P205, DOI 10.1016/S0079-6123(05)50015-3
   Wakasugi N, 2021, PARKINSONISM RELAT D, V85, P72, DOI 10.1016/j.parkreldis.2021.03.005
   Zanto TP, 2013, TRENDS COGN SCI, V17, P602, DOI 10.1016/j.tics.2013.10.001
   Zhang J, 2017, BMC NEUROL, V17, P0, DOI 10.1186/s12883-017-0795-4
NR 32
TC 4
Z9 4
U1 1
U2 5
PU SPRINGER WIEN
PI Vienna
PA Prinz-Eugen-Strasse 8-10, A-1040 Vienna, AUSTRIA
SN 0300-9564
EI 1435-1463
J9 J NEURAL TRANSM
JI J. Neural Transm.
PD JAN 15
PY 2023
VL 130
IS 1
BP 43
EP 51
DI 10.1007/s00702-022-02565-7
EA DEC 2022
PG 9
WC Clinical Neurology; Neurosciences
SC Neurosciences & Neurology
GA 7P6EC
UT WOS:000894735700001
PM 36474090
DA 2024-02-06
ER

PT J
AU Ogaki, K
   Fujita, H
   Nozawa, N
   Shiina, T
   Sakuramoto, H
   Suzuki, K
AF Ogaki, Keitaro
   Fujita, Hiroaki
   Nozawa, Narihiro
   Shiina, Tomohiko
   Sakuramoto, Hirotaka
   Suzuki, Keisuke
TI Factors contributing to sleep disturbances and excessive daytime sleepiness in patients with Parkinson's disease
SO FRONTIERS IN NEUROLOGY
LA English
DT Article
DE Parkinson's disease; sleep disturbances; excessive daytime sleepiness; rapid eye movement sleep behavior disorder; depressive symptoms; autonomic symptoms
ID japanese version; nocturnal disturbances; behavior disorder; neuropathology; progression; criteria
AB BackgroundSleep disturbances and excessive daytime sleepiness (EDS) are common non-motor symptoms in patients with Parkinson's disease (PD). The purpose of this study was to identify the contributors to sleep disturbances, including insomnia, restless legs syndrome, rapid eye movement sleep behavior disorder (RBD), sleep-disordered breathing, nocturnal akinesia and EDS, in patients with PD. MethodsWe conducted a cross-sectional study including 128 consecutive Japanese patients with PD. Sleep disturbances and EDS were defined as a PD Sleep Scale-2 (PDSS-2) total score >= 15 and an Epworth Sleepiness Scale (ESS) score >10, respectively. The patients were divided into four groups according to the presence or absence of sleep disturbances and EDS. We evaluated the disease severity, motor symptoms, cognition, olfactory test, the Scales for Outcomes in PD-Autonomic dysfunction (SCOPA-AUT), the Beck Depression Inventory-II (BDI-II), and the RBD Screening Questionnaire Japanese version (RBDSQ-J). ResultsOf 128 patients, 64 had neither EDS nor sleep disturbances, 29 had sleep disturbances without EDS, 14 had EDS without sleep disturbances, and 21 had both EDS and sleep disturbances. Patients with sleep disturbances had higher BDI-II scores than those without sleep disturbances. Probable RBD was more frequent in patients with both sleep disturbances and EDS than in those with neither EDS nor sleep disturbances. The SCOPA-AUT score was lower in patients with neither EDS nor sleep disturbances than in patients in the other three groups. Using multivariable logistic regression analysis with neither sleep disturbances nor EDS as a reference group, that the SCOPA-AUT score was an independent contributor to sleep disturbances (adjusted OR, 1.192; 95% CI, 1.065-1.333; P = 0.002) or EDS (OR, 1.245; 95% CI, 1.087-1.424; P = 0.001) and that the BDI-II (OR, 1.121; 95% CI, 1.021-1.230; P = 0.016) and RBDSQ-J scores (OR, 1.235; 95% CI, 1.007-1.516; P = 0.043) as well as the SCOPA-AUT score (OR, 1.137; 95% CI, 1.006-1.285; P = 0.040) were independent contributors to both sleep disturbances and EDS. ConclusionsAutonomic symptoms were associated with patients with sleep disturbances or EDS, and depressive and RBD symptoms in addition to autonomic symptoms were associated with patients with both sleep disturbances and EDS.
C1 [Ogaki, Keitaro; Fujita, Hiroaki; Nozawa, Narihiro; Shiina, Tomohiko; Sakuramoto, Hirotaka; Suzuki, Keisuke] Dokkyo Med Univ, Dept Neurol, Mibu, Tochigi, Japan.
C3 Dokkyo Medical University
RP Fujita, H (corresponding author), Dokkyo Med Univ, Dept Neurol, Mibu, Tochigi, Japan.
EM fujita-h@dokkyomed.ac.jp
CR Aarsland D, 2012, NAT REV NEUROL, V8, P35, DOI 10.1038/nrneurol.2011.189
   Ataide M, 2014, SLEEP DISORD, V2014, P939713, DOI 10.1155/2014/939713
   Bailey GA, 2021, J NEUROL NEUROSUR PS, V92, P723, DOI 10.1136/jnnp-2020-325546
   Balestrino R, 2020, EUR J NEUROL, V27, P27, DOI 10.1111/ene.14108
   Coon EA, 2018, MOVEMENT DISORD, V33, P349, DOI 10.1002/mds.27186
   Feng F, 2021, PARKINSONISM RELAT D, V85, P133, DOI 10.1016/j.parkreldis.2021.02.016
   Fereshtehnejad SM, 2017, BRAIN, V140, P1959, DOI 10.1093/brain/awx118
   Fujita H, 2022, FRONT NEUROSCI-SWITZ, V16, P0, DOI 10.3389/fnins.2022.874349
   Fujita H, 2016, PLOS ONE, V11, P0, DOI 10.1371/journal.pone.0165869
   HOEHN MM, 1967, NEUROLOGY, V17, P427, DOI 10.1212/WNL.17.5.427
   Horsager J, 2022, NEUROBIOL DIS, V164, P0, DOI 10.1016/j.nbd.2022.105626
   Ideno Y, 2012, GERIATR GERONTOL INT, V12, P310, DOI 10.1111/j.1447-0594.2011.00772.x
   Iijima M, 2021, PLOS ONE, V16, P0, DOI 10.1371/journal.pone.0247443
   Laux G, 2022, J NEURAL TRANSM, V129, P601, DOI 10.1007/s00702-021-02456-3
   Liu Y, 2017, TRANSL NEURODEGENER, V6, P0, DOI 10.1186/s40035-017-0105-5
   Matsubara T, 2018, EUR NEUROL, V80, P193, DOI 10.1159/000495797
   Matsushima M, 2014, CLIN NEUROL NEUROSUR, V124, P182, DOI 10.1016/j.clineuro.2014.07.007
   Miyamoto T, 2009, SLEEP MED, V10, P1151, DOI 10.1016/j.sleep.2009.05.007
   Pagano G, 2018, NEUROLOGY, V91, PE894, DOI 10.1212/WNL.0000000000006134
   Postuma RB, 2015, MOVEMENT DISORD, V30, P1591, DOI 10.1002/mds.26424
   Postuma RB, 2015, MOVEMENT DISORD, V30, P1413, DOI 10.1002/mds.26347
   Riboldi GM, 2022, NPJ PARKINSONS DIS, V8, P0, DOI 10.1038/s41531-022-00373-0
   Roos DS, 2019, J NEURAL TRANSM, V126, P1471, DOI 10.1007/s00702-019-02074-0
   Saito S, 2006, CHEM SENSES, V31, P379, DOI 10.1093/chemse/bjj042
   Schade S, 2020, MOV DISORD CLIN PRAC, V7, P343, DOI 10.1002/mdc3.12921
   Shen Y, 2018, CHINESE MED J-PEKING, V131, P974, DOI 10.4103/0366-6999.229889
   Suzuki K, 2015, ACTA NEUROL SCAND, V131, P426, DOI 10.1111/ane.12347
   Suzuki K, 2021, J PARKINSON DIS, V11, P971, DOI 10.3233/JPD-202425
   Suzuki K, 2012, J NEUROL SCI, V318, P76, DOI 10.1016/j.jns.2012.03.022
   Suzuki K, 2009, PARKINSONISM RELAT D, V15, P15, DOI 10.1016/j.parkreldis.2008.02.002
   Takegami M, 2009, SLEEP MED, V10, P556, DOI 10.1016/j.sleep.2008.04.015
   Tholfsen LK, 2015, NEUROLOGY, V85, P162, DOI 10.1212/WNL.0000000000001737
   Uchida S, 2021, J NEUROSCI, V41, P1582, DOI 10.1523/JNEUROSCI.0688-20.2020
   Yoo SW, 2019, NEUROL SCI, V40, P1151, DOI 10.1007/s10072-019-03785-8
   Zhang Y, 2020, NPJ PARKINSONS DIS, V6, P0, DOI 10.1038/s41531-020-00126-x
   Zhou Z, 2021, FRONT AGING NEUROSCI, V13, P0, DOI 10.3389/fnagi.2021.761044
NR 36
TC 1
Z9 1
U1 1
U2 2
PU FRONTIERS MEDIA SA
PI LAUSANNE
PA AVENUE DU TRIBUNAL FEDERAL 34, LAUSANNE, CH-1015, SWITZERLAND
SN 1664-2295
EI 
J9 FRONT NEUROL
JI Front. Neurol.
PD MAR 9
PY 2023
VL 14
IS 
BP 
EP 
DI 10.3389/fneur.2023.1097251
PG 7
WC Clinical Neurology; Neurosciences
SC Neurosciences & Neurology
GA A4GP8
UT WOS:000954731800001
PM 36970510
DA 2024-02-07
ER

PT J
AU Paul, BS
   Aggarwal, S
   Paul, G
   Khehra, AS
   Jain, A
AF Paul, Birinder S.
   Aggarwal, Shivaansh
   Paul, Gunchan
   Khehra, Akashdeep S.
   Jain, Aayush
TI Impulse-control disorders and restless leg syndrome in Parkinson's Disease: Association or coexistence
SO ANNALS OF INDIAN ACADEMY OF NEUROLOGY
LA English
DT Article
DE Dopamineric treatment; impulse-control disorders; impulse-control disorders and related behaviours; Parkinson's disease; restless leg syndrome
ID sleep; behaviors
AB Background: Both Impulse-control disorders and related behaviours (ICD-RB) and restless leg syndrome (RLS) are relatively common in patients with Parkinson's disease, but little is known are they related or independent complications of dopaminergic therapy. The aim of this study was to determine the correlation between ICD-RBs and RLS and also, to determine the associated significant psycho-behavioural profile of RLS patients in presence of ICD-RBs. Methods: PD who visited neurology OPD were screened for the presence of addictive behaviors, alcohol and substance abuse, ICDs including Impulse control disorders not elsewhere classified with the help of a QUIP questionnaire. RLS was evaluated by diagnostic criteria set by the International RLS study group. To evaluate the association of RLS and ICDs, cohort was divided into groups of patients who had both ICD and RLS, ICD with no RLS, RLS with no ICD and no ICD or RLS. Results: Among 122 PD patients who visited OPD, 95 eligible were included in the study. Out of these 95 patients, 51 (53.6%) had at least one ICD-RB and 18 (18.9%) had RLS. ICD-RB in decreasing order of frequency were compulsive medication (47.4%), compulsive eating (29.4%), compulsive buying (17.6%), gambling (11.7%), hypersexuality (3.9%), and others (29.8%). Among 18 patients with RLS, 12 (66.7%) were associated with at least one ICD-RB. The compulsive behaviours significantly associated with PD-RLS group were gambling (27.8%), followed by compulsive eating (44.2%). While comparing disease characteristics, PD-ICD/RLS patients had statistically significant disease duration (p 0.007) and higher LEDD (p 0.004). Other demographic and socioeconomic features did not reveal any differences between the groups. Conclusion: 11% of PwPD can have co-occurrence of RLS and ICD-RBs. Circadian fluctuation in levels of dopamine release on the background of hyper-dopaminergic state produces waves of crest and trough, which may be possible for this behavioral profile. Long-term dopaminergic treatment or degenerative process itself may be the cause leading to emergence of both RLS and ICD-RBs in PD patients.
C1 [Paul, Birinder S.; Aggarwal, Shivaansh] Dayanand Med Coll & Hosp, Dept Neurol, Ludhiana, Punjab, India.
   [Paul, Gunchan] Dayanand Med Coll & Hosp, Dept Crit Care Med, Ludhiana, Punjab, India.
   [Khehra, Akashdeep S.; Jain, Aayush] Dayanand Med Coll & Hosp, Dept Med, Ludhiana, Punjab, India.
C3 Dayanand Medical College & Hospital; Dayanand Medical College & Hospital; Dayanand Medical College & Hospital
RP Paul, BS (corresponding author), Dayanand Med Coll & Hosp, Dept Neurol, Ludhiana, Punjab, India.
EM drbirinder06@yahoo.co.in
CR Allen RP, 2014, SLEEP MED, V15, P860, DOI 10.1016/j.sleep.2014.03.025
   Bayard S, 2013, SLEEP, V36, P1501, DOI 10.5665/sleep.3044
   Callesen MB, 2013, J PARKINSON DIS, V3, P105, DOI 10.3233/JPD-120165
   Castrioto A, 2015, J NEUROL NEUROSUR PS, V86, P186, DOI 10.1136/jnnp-2013-307146
   Cianchetti C, 1989, SLEEP NEUROTRANSMITT, V0, P121
   De Micco R, 2018, FRONT NEUROL, V9, P0, DOI 10.3389/fneur.2018.00893
   Earley CJ, 2006, SLEEP MED, V7, P263, DOI 10.1016/j.sleep.2005.09.006
   Ferini-Strambi L, 2018, FRONT NEUROL, V9, P0, DOI 10.3389/fneur.2018.00551
   Ferreira JJ, 2002, NEUROLOGY, V58, P460, DOI 10.1212/WNL.58.3.460
   Heim B, 2016, NEUROLOGY, V87, P36, DOI 10.1212/WNL.0000000000002803
   HUGHES AJ, 1992, J NEUROL NEUROSUR PS, V55, P181, DOI 10.1136/jnnp.55.3.181
   Khan FH, 2017, J NEUROL, V264, P1634, DOI 10.1007/s00415-017-8431-1
   Killgore WDS, 2006, J SLEEP RES, V15, P7, DOI 10.1111/j.1365-2869.2006.00487.x
   Krishnamoorthy S, 2016, PARKINSONISM RELAT D, V30, P13, DOI 10.1016/j.parkreldis.2016.06.005
   Matsubara T, 2018, J NEUROL SCI, V393, P51, DOI 10.1016/j.jns.2018.08.007
   Moccia M, 2016, SLEEP, V39, P405, DOI 10.5665/sleep.5452
   Paul BS, 2020, ANN INDIAN ACAD NEUR, V23, P632, DOI 10.4103/aian.AIAN_47_20
   Petry NM, 2005, J CLIN PSYCHIAT, V66, P564, DOI 10.4088/JCP.v66n0504
   Rye DB, 2004, SLEEP MED, V5, P317, DOI 10.1016/j.sleep.2004.01.016
   Scullin MK, 2013, PARKINSONISM RELAT D, V19, P991, DOI 10.1016/j.parkreldis.2013.06.018
   Smith KM, 2016, J NEUROL NEUROSUR PS, V87, P864, DOI 10.1136/jnnp-2015-311827
   Weintraub D, 2009, MOVEMENT DISORD, V24, P1461, DOI 10.1002/mds.22571
NR 22
TC 2
Z9 2
U1 1
U2 1
PU WOLTERS KLUWER MEDKNOW PUBLICATIONS
PI MUMBAI
PA WOLTERS KLUWER INDIA PVT LTD , A-202, 2ND FLR, QUBE, C T S  NO 1498A-2 VILLAGE MAROL, ANDHERI EAST, MUMBAI, Maharashtra, INDIA
SN 0972-2327
EI 1998-3549
J9 ANN INDIAN ACAD NEUR
JI Ann. Indian Acad. Neurol.
PD MAR-APR 15
PY 2023
VL 26
IS 2
BP 161
EP 166
DI 10.4103/aian.aian_940_22
PG 6
WC Clinical Neurology
SC Neurosciences & Neurology
GA H5FA5
UT WOS:000996207200011
PM 37179661
DA 2024-02-07
ER

PT J
AU Yu, QW
   Hu, XY
   Zheng, T
   Liu, L
   Kuang, GY
   Liu, HS
   Wang, XY
   Li, JW
   Huang, JS
   Wang, T
   Lin, ZC
   Xiong, N
AF Yu, Qinwei
   Hu, Xinyu
   Zheng, Tao
   Liu, Li
   Kuang, Guiying
   Liu, Hanshu
   Wang, Xinyi
   Li, Jingwen
   Huang, Jinsha
   Wang, Tao
   Lin, Zhicheng
   Xiong, Nian
TI Obstructive sleep apnea in Parkinson's disease: A prevalent, clinically relevant and treatable feature
SO PARKINSONISM & RELATED DISORDERS
LA English
DT Review
DE Parkinson's disease; Obstructive sleep apnea; Epidemiology; Pathogenesis
ID positive airway pressure; factor-kappa-b; excessive daytime sleepiness; wake-active neurons; quality-of-life; behavior disorder; intermittent hypoxia; neurocognitive function; pulmonary dysfunctions; cognitive impairment
AB Parkinson's disease (PD) is a chronic neurodegenerative disease characterized by motor and non-motor symptoms, including obstructive sleep apnea (OSA), a common comorbid sleep disorder. The prevalence of OSA in PD is high, and its impact on quality of life, accident risk, and limited treatment options underscores the need for vigilant monitoring and effective interventions. OSA is observed in 20-70% of PD patients, whereas the general population exhibits a lower prevalence ranging from 2 to 14%. These discrepancies in prevalence may be attributed to differences in demographic characteristics, sample sizes with selection bias, and variations in scoring systems for apnea and hypopnea events used across different studies. This review highlights the potential pathogenesis of comorbid OSA in PD and provides an overview of ongoing clinical trials investigating interventions for this condition. Several mechanisms have been implicated in the development of OSA in PD, including intermittent hypoxemia, sleep fragmentation, alterations in the glymphatic system homeostasis, upper airway obstruction, and inflammation. Given the adverse effects of PD comorbid OSA, early intervention measures are crucial. It is imperative to conduct longitudinal studies and clinical trials to elucidate the pathogenesis and develop novel and effective interventions for OSA in PD patients. These efforts aim to delay the progression of PD, enhance patients' quality of life, and alleviate the burden on society and families.
C1 [Yu, Qinwei] Wuhan Red Cross Hosp, Dept Cardiol, 392 Hongkong Rd, Wuhan, Hubei, Peoples R China.
   [Yu, Qinwei; Hu, Xinyu; Liu, Hanshu; Wang, Xinyi; Li, Jingwen; Huang, Jinsha; Wang, Tao; Xiong, Nian] Huazhong Univ Sci & Technol, Union Hosp, Tongji Med Coll, Dept Neurol, Wuhan, Peoples R China.
   [Zheng, Tao; Kuang, Guiying] Wuhan Red Cross Hosp, Dept Neurol, 392 Hongkong Rd, Wuhan, Hubei, Peoples R China.
   [Liu, Li] Peoples Hosp Maojian Dist, Dept Clin Lab, Shiyan City, Hubei, Peoples R China.
   [Lin, Zhicheng] Harvard Med Sch, McLean Hosp, Lab Psychiat Neurogenom, Belmont, MA 02478 USA.
   [Xiong, Nian] Huazhong Univ Sci & Technol, Union Hosp, Tongji Med Coll, Wuhan 430022, Hubei, Peoples R China.
C3 Huazhong University of Science & Technology; Harvard University; McLean Hospital; Huazhong University of Science & Technology
RP Xiong, N (corresponding author), Huazhong Univ Sci & Technol, Union Hosp, Tongji Med Coll, Wuhan 430022, Hubei, Peoples R China.
EM nianxiong@hust.edu.cn
FU National Natural Science Foundation of China [81873782, 82271278]; National Key R&D Program of China [2018YFC1314700]; 2018 Wuhan medical research project [WX18A10]; 2019 Wuhan Huanghe Talents Program; 2020 Wuhan medical research project [2020020601012303]; 2020 Wuhan Science and technology planning [2020020601012303]; 2021 Hubei Youth Top-notch Talent Training Program; National Natural Science Foundation of China; 2022 Outstanding Youth Project of Natural Science Foundation of Hubei province; National Key R&D Program of China; 2018 Wuhan medical research project [81873782, 82271278]; 2019 Wuhan Huanghe Talents Program [2018YFC1314700]; 2020 Wuhan medical research project [WX18A10]; 2020 Wuhan Science and technology planning; 2021 Hubei Youth Top-notch Talent Training Program [2020020601012303]; 2022 Outstanding Youth Project of Natural Science Foundation of Hubei province [2020020601012303]
CR Al-Qassabi A, 2017, CURR TREAT OPTION NE, V19, P0, DOI 10.1007/s11940-017-0458-1
   Alatriste-Booth V, 2015, ARQ NEURO-PSIQUIAT, V73, P241, DOI 10.1590/0004-282X20140228
   Albers JA, 2017, SLEEP MED, V35, P41, DOI 10.1016/j.sleep.2017.03.026
   ALDRICH MS, 1989, ANN NEUROL, V25, P577, DOI 10.1002/ana.410250609
   Alves G, 2005, NEUROLOGY, V65, P1436, DOI 10.1212/01.wnl.0000183359.50822.f2
   Amara AW, 2017, CURR TREAT OPTION NE, V19, P0, DOI 10.1007/s11940-017-0461-6
   APPS MCP, 1985, J NEUROL NEUROSUR PS, V48, P1240, DOI 10.1136/jnnp.48.12.1240
   Arnulf I, 2002, NEUROLOGY, V58, P1019, DOI 10.1212/WNL.58.7.1019
   Beland SG, 2015, J PARKINSON DIS, V5, P805, DOI 10.3233/JPD-150602
   Benarroch EE, 2018, CELL TISSUE RES, V373, P221, DOI 10.1007/s00441-017-2649-1
   Berry RB, 2017, J CLIN SLEEP MED, V13, P665, DOI 10.5664/jcsm.6576
   Bixler EO, 2005, J CLIN ENDOCR METAB, V90, P4510, DOI 10.1210/jc.2005-0035
   Boland B, 2018, NAT REV DRUG DISCOV, V17, P660, DOI 10.1038/nrd.2018.109
   Bugalho P, 2021, J NEURAL TRANSM, V128, P191, DOI 10.1007/s00702-021-02300-8
   Bugalho P, 2017, SLEEP MED, V37, P210, DOI 10.1016/j.sleep.2017.05.012
   Chahine LM, 2017, SLEEP MED REV, V35, P33, DOI 10.1016/j.smrv.2016.08.001
   Chaudhuri KR, 2006, LANCET NEUROL, V5, P235, DOI 10.1016/S1474-4422(06)70373-8
   Chen HL, 2003, ANN NEUROL, V53, P676, DOI 10.1002/ana.10577
   Chen JC, 2015, J SLEEP RES, V24, P432, DOI 10.1111/jsr.12289
   Chotinaiwattarakul W, 2011, SLEEP BREATH, V15, P471, DOI 10.1007/s11325-010-0362-3
   Ciftci TU, 2004, CYTOKINE, V28, P87, DOI 10.1016/j.cyto.2004.07.003
   Colosimo C, 2011, NAT REV NEUROL, V7, P295, DOI 10.1038/nrneurol.2011.5
   Bahia CMCS, 2019, SLEEP BREATH, V23, P543, DOI 10.1007/s11325-018-1729-0
   Cortelli P, 2019, NEUROLOGY, V93, P630, DOI 10.1212/WNL.0000000000008208
   da Silva FP, 2014, SLEEP MED REV, V18, P173, DOI 10.1016/j.smrv.2013.04.005
   De Cock VC, 2015, SLEEP MED, V16, P1497, DOI 10.1016/j.sleep.2014.09.014
   De Cock VC, 2010, SLEEP MED, V11, P247, DOI 10.1016/j.sleep.2009.05.008
   de Lau LML, 2006, LANCET NEUROL, V5, P525, DOI 10.1016/S1474-4422(06)70471-9
   DEKEYSER J, 1985, NEUROLOGY, V35, P235
   Del Tredici K, 2013, J NEUROL NEUROSUR PS, V84, P774, DOI 10.1136/jnnp-2011-301817
   Diederich NJ, 2005, MOVEMENT DISORD, V20, P1413, DOI 10.1002/mds.20624
   Doumit Jimmy, 2016, DIABETES SPECTR, V29, P14, DOI 10.2337/diaspect.29.1.14
   Duce B, 2015, J CLIN SLEEP MED, V11, P1425, DOI 10.5664/jcsm.5280
   Ebersbach G, 2010, ARCH GERONTOL GERIAT, V51, PE125, DOI 10.1016/j.archger.2010.03.008
   Eikermann M, 2007, CHEST, V131, P1702, DOI 10.1378/chest.06-2653
   Elfil M, 2021, MOVEMENT DISORD, V36, P570, DOI 10.1002/mds.28412
   Emmanouilidou E, 2011, PLOS ONE, V6, P0, DOI 10.1371/journal.pone.0022225
   Fernández-Arcos A, 2019, SLEEP, V42, P0, DOI 10.1093/sleep/zsz086
   Gaeta AM, 2020, J NEUROL, V267, P1012, DOI 10.1007/s00415-019-09668-4
   Garbarino S, 2016, SLEEP, V39, P1211, DOI 10.5665/sleep.5834
   Gesi M, 2000, NEUROSCI BIOBEHAV R, V24, P655, DOI 10.1016/S0149-7634(00)00028-2
   Ghorayeb I, 2002, J NEUROL NEUROSUR PS, V72, P798, DOI 10.1136/jnnp.72.6.798
   Glass GA, 2006, ARCH NEUROL-CHICAGO, V63, P978, DOI 10.1001/archneur.63.7.978
   Goetz CG, 2008, MOVEMENT DISORD, V23, P2129, DOI 10.1002/mds.22340
   Gros P, 2016, SLEEP BREATH, V20, P205, DOI 10.1007/s11325-015-1208-9
   Guzman-Marin R, 2007, NEUROSCIENCE, V148, P325, DOI 10.1016/j.neuroscience.2007.05.030
   Harmell AL, 2016, SLEEP MED, V21, P28, DOI 10.1016/j.sleep.2016.01.001
   Hely MA, 2008, MOVEMENT DISORD, V23, P837, DOI 10.1002/mds.21956
   Herer B, 2001, CHEST, V119, P387, DOI 10.1378/chest.119.2.387
   Htoo AK, 2006, SLEEP BREATH, V10, P43, DOI 10.1007/s11325-005-0046-6
   Huang JY, 2018, CHINESE MED J-PEKING, V131, P899, DOI 10.4103/0366-6999.229888
   Hwang Onyou, 2013, EXP NEUROBIOL, V22, P11, DOI 10.5607/en.2013.22.1.11
   Ionov ID, 2008, INT J NEUROSCI, V118, P1763, DOI 10.1080/00207450802330561
   Iranzo A, 2005, SLEEP, V28, P203, DOI 10.1093/sleep/28.2.203
   Jenner P, 2003, ANN NEUROL, V53, PS26, DOI 10.1002/ana.10483
   Jessen NA, 2015, NEUROCHEM RES, V40, P2583, DOI 10.1007/s11064-015-1581-6
   Jo S, 2019, SLEEP MED, V54, P116, DOI 10.1016/j.sleep.2018.10.032
   Jordan AS, 2014, LANCET, V383, P736, DOI 10.1016/S0140-6736(13)60734-5
   Jorge C, 2020, EUR RESPIR J, V56, P0, DOI 10.1183/13993003.00523-2020
   Jung YJ, 2021, J CLIN SLEEP MED, V17, P1305, DOI 10.5664/jcsm.9144
   Kaminska M, 2022, SLEEP MED, V90, P258, DOI 10.1016/j.sleep.2021.11.018
   Kaminska M, 2018, J CLIN SLEEP MED, V14, P819, DOI 10.5664/jcsm.7114
   Kaminska M, 2015, PARKINSONS DIS-US, V2015, P0, DOI 10.1155/2015/849472
   Kapur VK, 2017, J CLIN SLEEP MED, V13, P479, DOI 10.5664/jcsm.6506
   Kummer BR, 2019, ANN NEUROL, V86, P572, DOI 10.1002/ana.25564
   Lajoie AC, 2021, TRIALS, V22, P0, DOI 10.1186/s13063-021-05879-1
   Lajoie AC, 2020, J CLIN MED, V9, P0, DOI 10.3390/jcm9020297
   Lal C, 2021, ANN AM THORAC SOC, V18, P757, DOI 10.1513/AnnalsATS.202006-696FR
   Lal C, 2012, CHEST, V141, P1601, DOI 10.1378/chest.11-2214
   Lavie L, 2015, SLEEP MED REV, V20, P27, DOI 10.1016/j.smrv.2014.07.003
   Lee SA, 2015, J PSYCHOSOM RES, V79, P32, DOI 10.1016/j.jpsychores.2015.01.012
   Leng Y, 2017, JAMA NEUROL, V74, P1237, DOI 10.1001/jamaneurol.2017.2180
   Li YP, 2014, SLEEP, V37, P51, DOI 10.5665/sleep.3306
   Lim DC, 2014, SLEEP MED REV, V18, P35, DOI 10.1016/j.smrv.2012.12.003
   Liu CF, 2018, CHINESE MED J-PEKING, V131, P2976, DOI 10.4103/0366-6999.247210
   Loddo G, 2017, FRONT NEUROL, V8, P0, DOI 10.3389/fneur.2017.00042
   Malhotra A., 2006, THE AMERICAN JOURNAL OF MEDICINE, V119, P72, DOI 10.1016/J.AMJMED.2005.01.077
   Maria B, 2003, RESP MED, V97, P1151, DOI 10.1016/S0954-6111(03)00188-4
   Martinez-Ramirez D, 2015, PARKINSONS DIS-US, V2015, P0, DOI 10.1155/2015/570375
   Maspero C, 2015, MINERVA STOMATOL, V64, P97
   Meira B, 2022, MOV DISORD CLIN PRAC, V9, P785, DOI 10.1002/mdc3.13504
   Meng LR, 2020, PARKINSONISM RELAT D, V70, P45, DOI 10.1016/j.parkreldis.2019.12.001
   Menzies FM, 2017, NEURON, V93, P1015, DOI 10.1016/j.neuron.2017.01.022
   Mery VP, 2017, NEUROLOGY, V88, P1120, DOI 10.1212/WNL.0000000000003738
   Morawska MM, 2021, SCI TRANSL MED, V13, P0, DOI 10.1126/scitranslmed.abe7099
   Mu LC, 2013, J NEUROPATH EXP NEUR, V72, P119, DOI 10.1097/NEN.0b013e3182801cde
   Müller B, 2011, MOVEMENT DISORD, V26, P65, DOI 10.1002/mds.23387
   Mutti C, 2022, NEUROL SCI, V43, P4791, DOI 10.1007/s10072-022-06008-9
   Myers KA, 2013, JAMA-J AM MED ASSOC, V310, P731, DOI 10.1001/jama.2013.276185
   Nasreddine ZS, 2005, J AM GERIATR SOC, V53, P695, DOI 10.1111/j.1532-5415.2005.53221.x
   Neikrug AB, 2014, SLEEP, V37, P177, DOI 10.5665/sleep.3332
   Nomura T, 2013, J NEUROL SCI, V327, P22, DOI 10.1016/j.jns.2013.01.036
   Noyce AJ, 2017, PLOS MED, V14, P0, DOI 10.1371/journal.pmed.1002314
   Olaithe M, 2018, SLEEP MED REV, V38, P39, DOI 10.1016/j.smrv.2017.03.005
   Olson EJ, 2000, BRAIN, V123, P331, DOI 10.1093/brain/123.2.331
   Pal PK, 2007, MOVEMENT DISORD, V22, P420, DOI 10.1002/mds.21330
   Parreira S, 2021, SLEEP MED, V78, P75, DOI 10.1016/j.sleep.2020.12.013
   Pelizzari L, 2020, NEUROL SCI, V41, P357, DOI 10.1007/s10072-019-04084-y
   Perry JC, 2008, BEHAV BRAIN RES, V189, P373, DOI 10.1016/j.bbr.2008.01.014
   Phillips CL, 2013, AM J RESP CRIT CARE, V187, P879, DOI 10.1164/rccm.201212-2223OC
   Portugal B, 2023, NEUROLOGY, V100, PE324, DOI 10.1212/WNL.0000000000201468
   Postuma RB, 2019, BRAIN, V142, P744, DOI 10.1093/brain/awz030
   Redline S, 2000, AM J RESP CRIT CARE, V161, P369, DOI 10.1164/ajrccm.161.2.9904031
   Rice JE, 2002, MOVEMENT DISORD, V17, P524, DOI 10.1002/mds.10072
   Roche S, 2007, NEUROPHYSIOL CLIN, V37, P261, DOI 10.1016/j.neucli.2007.05.002
   Ruehland WR, 2009, SLEEP, V32, P150, DOI 10.1093/sleep/32.2.150
   Ryan S, 2005, CIRCULATION, V112, P2660, DOI 10.1161/CIRCULATIONAHA.105.556746
   Ryan S, 2006, AM J RESP CRIT CARE, V174, P824, DOI 10.1164/rccm.200601-066OC
   Sabate M, 1996, J NEUROL SCI, V138, P114, DOI 10.1016/0022-510X(96)00003-2
   SERIES F, 1994, AM J RESP CRIT CARE, V150, P481, DOI 10.1164/ajrccm.150.2.8049833
   Shafazand S, 2017, ANN AM THORAC SOC, V14, P412, DOI 10.1513/AnnalsATS.201608-625OC
   Shamsuzzaman ASM, 2003, JAMA-J AM MED ASSOC, V290, P1906, DOI 10.1001/jama.290.14.1906
   Shen Y, 2020, SLEEP MED, V67, P237, DOI 10.1016/j.sleep.2019.11.1251
   Sheu JJ, 2015, J CLIN SLEEP MED, V11, P1403, DOI 10.5664/jcsm.5274
   Shill H, 2002, SEM RESP CRIT CARE M, V23, P261, DOI 10.1055/s-2002-33034
   Shimo Y, 2020, NEUROL SCI, V41, P1285, DOI 10.1007/s10072-019-04155-0
   Sixel-Döring F, 2009, SLEEP MED, V10, P407, DOI 10.1016/j.sleep.2008.05.004
   Sobreira-Neto MA, 2017, EUR NEUROL, V78, P330, DOI 10.1159/000481939
   Stefani A, 2020, NEUROPSYCHOPHARMACOL, V45, P121, DOI 10.1038/s41386-019-0448-y
   Sun AP, 2020, NEUROL SCI, V41, P1153, DOI 10.1007/s10072-019-04211-9
   Sundaram S, 2019, NEUROSCI BIOBEHAV R, V103, P305, DOI 10.1016/j.neubiorev.2019.05.016
   Tarasoff-Conway JM, 2015, NAT REV NEUROL, V11, P457, DOI 10.1038/nrneurol.2015.119
   Terzaghi M, 2017, SLEEP MED, V33, P114, DOI 10.1016/j.sleep.2017.01.009
   Terzaghi M, 2013, MOVEMENT DISORD, V28, P1416, DOI 10.1002/mds.25523
   Tibar H, 2018, FRONT NEUROL, V9, P0, DOI 10.3389/fneur.2018.00170
   Tornatore L, 2012, TRENDS CELL BIOL, V22, P557, DOI 10.1016/j.tcb.2012.08.001
   Tregear S, 2009, J CLIN SLEEP MED, V5, P573
   Trenkwalder C, 2011, MOVEMENT DISORD, V26, P90, DOI 10.1002/mds.23441
   Tufik S, 2010, SLEEP MED, V11, P441, DOI 10.1016/j.sleep.2009.10.005
   Tuppy M, 2015, NEUROSCIENCE, V297, P194, DOI 10.1016/j.neuroscience.2015.03.048
   Valko PO, 2014, PLOS ONE, V9, P0, DOI 10.1371/journal.pone.0100828
   van Dijk G, 2015, FRONT NEUROSCI-SWITZ, V9, P0, DOI 10.3389/fnins.2015.00173
   Villaneuva ATC, 2005, SLEEP MED REV, V9, P419, DOI 10.1016/j.smrv.2005.04.005
   VINCKEN WG, 1984, NEW ENGL J MED, V311, P438, DOI 10.1056/NEJM198408163110704
   Walsh CM, 2017, SLEEP, V40, P0, DOI 10.1093/sleep/zsx154
   Werli KS, 2016, SLEEP MED, V26, P6, DOI 10.1016/j.sleep.2016.06.028
   Wing YK, 2008, J NEUROL NEUROSUR PS, V79, P1415, DOI 10.1136/jnnp.2008.155374
   Xie WX, 2014, MEDICINE, V93, P0, DOI 10.1097/MD.0000000000000336
   Yacoub Mena, 2017, J SLEEP DISORD THER, V7, P0, DOI 10.4172/2167-0277.1000283
   Yeh NC, 2016, MEDICINE, V95, P0, DOI 10.1097/MD.0000000000002293
   Yong MH, 2011, PLOS ONE, V6, P0, DOI 10.1371/journal.pone.0022511
   Yoshida T, 2003, INTERNAL MED, V42, P1135, DOI 10.2169/internalmedicine.42.1135
   Young T, 2002, ARCH INTERN MED, V162, P893, DOI 10.1001/archinte.162.8.893
   Zhou JY, 2016, SLEEP MED, V23, P99, DOI 10.1016/j.sleep.2016.02.008
   Zhu Y, 2007, J NEUROSCI, V27, P10060, DOI 10.1523/JNEUROSCI.0857-07.2007
NR 145
TC 0
Z9 0
U1 5
U2 5
PU ELSEVIER SCI LTD
PI OXFORD
PA THE BOULEVARD, LANGFORD LANE, KIDLINGTON, OXFORD OX5 1GB, OXON, ENGLAND
SN 1353-8020
EI 1873-5126
J9 PARKINSONISM RELAT D
JI Parkinsonism Relat. Disord.
PD OCT 15
PY 2023
VL 115
IS 
BP 
EP 
DI 10.1016/j.parkreldis.2023.105790
EA OCT 2023
PG 10
WC Clinical Neurology
SC Neurosciences & Neurology
GA W0MV5
UT WOS:001088667000001
PM 37541789
DA 2024-02-07
ER

PT J
AU Memon, AA
   Edney, BS
   Baumgartner, AJ
   Gardner, AJ
   Catiul, C
   Irwin, ZT
   Joop, A
   Miocinovic, S
   Amara, AW
AF Memon, Adeel A.
   Edney, Brandon S.
   Baumgartner, Alexander J.
   Gardner, Alan J.
   Catiul, Corina
   Irwin, Zachary T.
   Joop, Allen
   Miocinovic, Svjetlana
   Amara, Amy W.
TI Effects of deep brain stimulation on quantitative sleep electroencephalogram during non-rapid eye movement in Parkinson's disease
SO FRONTIERS IN HUMAN NEUROSCIENCE
LA English
DT Article
DE Parkinson's disease; sleep spindles; sleep; cognition; sleep qEEG; Deep brain stimulation
ID quality-of-life; bilateral subthalamic stimulation; nonmotor symptoms; spindles; architecture; improvement; memory; impact
AB IntroductionSleep dysfunction is frequently experienced by people with Parkinson's disease (PD) and negatively influences quality of life. Although subthalamic nucleus (STN) deep brain stimulation (DBS) can improve sleep in PD, sleep microstructural features such as sleep spindles provide additional insights about healthy sleep. For example, sleep spindles are important for better cognitive performance and for sleep consolidation in healthy adults. We hypothesized that conventional STN DBS settings would yield a greater enhancement in spindle density compared to OFF and low frequency DBS.MethodsIn a previous within-subject, cross-sectional study, we evaluated effects of low (60 Hz) and conventional high (>= 130 Hz) frequency STN DBS settings on sleep macroarchitectural features in individuals with PD. In this post hoc, exploratory analysis, we conducted polysomnography (PSG)-derived quantitative electroencephalography (qEEG) assessments in a cohort of 15 individuals with PD who had undergone STN DBS treatment a median 13.5 months prior to study participation. Fourteen participants had unilateral DBS and 1 had bilateral DBS. During three nonconsecutive nights of PSG, the participants were assessed under three different DBS conditions: DBS OFF, DBS LOW frequency (60 Hz), and DBS HIGH frequency (>= 130 Hz). The primary objective of this study was to investigate the changes in sleep spindle density across the three DBS conditions using repeated-measures analysis of variance. Additionally, we examined various secondary outcomes related to sleep qEEG features. For all participants, PSG-derived EEG data underwent meticulous manual inspection, with the exclusion of any segments affected by movement artifact. Following artifact rejection, sleep qEEG analysis was conducted on frontal and central leads. The measures included slow wave (SW) and spindle density and morphological characteristics, SW-spindle phase-amplitude coupling, and spectral power analysis during non-rapid eye movement (NREM) sleep.ResultsThe analysis revealed that spindle density was significantly higher in the DBS HIGH condition compared to the DBS LOW condition. Surprisingly, we found that SW amplitude during NREM was significantly higher in the DBS LOW condition compared to DBS OFF and DBS HIGH conditions. However, no significant differences were observed in the other sleep qEEG features during sleep at different DBS conditions.ConclusionThis study presents preliminary evidence suggesting that conventional HIGH frequency DBS settings enhance sleep spindle density in PD. Conversely, LOW frequency settings may have beneficial effects on increasing slow wave amplitude during sleep. These findings may inform mechanisms underlying subjective improvements in sleep quality reported in association with DBS. Moreover, this work supports the need for additional research on the influence of surgical interventions on sleep disorders, which are prevalent and debilitating non-motor symptoms in PD.
C1 [Memon, Adeel A.] West Virginia Univ, Rockefeller Neurosci Inst, Dept Neurol, Morgantown, WV USA.
   [Edney, Brandon S.; Joop, Allen] Univ Alabama Birmingham, Sch Med, Birmingham, AL USA.
   [Baumgartner, Alexander J.; Amara, Amy W.] Univ Colorado, Dept Neurol, Anschutz Med Campus, Aurora, CO 80045 USA.
   [Baumgartner, Alexander J.] Univ Colorado, Dept Neurosurg, Anschutz Med Campus, Aurora, CO USA.
   [Gardner, Alan J.] Univ Alabama Birmingham, Neurosci Undergrad Program, Birmingham, AL USA.
   [Catiul, Corina] Univ Alabama Birmingham, Dept Neurol, Birmingham, AL USA.
   [Irwin, Zachary T.] Univ Alabama Birmingham, Dept Neurosurg, Birmingham, AL USA.
   [Miocinovic, Svjetlana] Emory Univ, Dept Neurol, Atlanta, GA USA.
C3 West Virginia University; University of Alabama System; University of Alabama Birmingham; University of Colorado System; University of Colorado Anschutz Medical Campus; University of Colorado System; University of Colorado Anschutz Medical Campus; University of Alabama System; University of Alabama Birmingham; University of Alabama System; University of Alabama Birmingham; University of Alabama System; University of Alabama Birmingham; Emory University
RP Amara, AW (corresponding author), Univ Colorado, Dept Neurol, Anschutz Med Campus, Aurora, CO 80045 USA.
EM amy.amara@cuanschutz.edu
FU The author(s) declare financial support was received for the research, authorship, and/or publication of this article. AA received funding from NIH (K23NS080912 and R01HD100670). [K23NS080912, R01HD100670]; NIH
CR Amara AW, 2017, MOV DISORD CLIN PRAC, V4, P183, DOI 10.1002/mdc3.12375
   Amara AW, 2012, PARKINSONISM RELAT D, V18, P63, DOI 10.1016/j.parkreldis.2011.09.001
   Arnulf I, 2000, NEUROLOGY, V55, P1732, DOI 10.1212/WNL.55.11.1732
   Arnulf I, 2000, J SLEEP RES, V9, P55, DOI 10.1046/j.1365-2869.2000.00171.x
   Astori S, 2013, TRENDS NEUROSCI, V36, P738, DOI 10.1016/j.tins.2013.10.001
   Avidan A, 2013, J NEUROPSYCH CLIN N, V25, P319, DOI 10.1176/appi.neuropsych.12070175
   Barone P, 2009, MOVEMENT DISORD, V24, P1641, DOI 10.1002/mds.22643
   Baumann-Vogel H, 2017, SLEEP, V40, P0, DOI 10.1093/sleep/zsx033
   Baumgartner AJ, 2021, FRONT NEUROL, V12, P0, DOI 10.3389/fneur.2021.765203
   Berens P, 2009, J STAT SOFTW, V31, P1, DOI 10.18637/jss.v031.i10
   Berry RB., 2018, AASM MANUAL SCORING, V0, P0
   Breen David P, 2015, OPEN NEUROL J, V9, P70, DOI 10.2174/1874205X01509010070
   Brunner H, 2002, MOVEMENT DISORD, V17, P928, DOI 10.1002/mds.10242
   BUYSSE DJ, 1989, PSYCHIAT RES, V28, P193, DOI 10.1016/0165-1781(89)90047-4
   Gómez-Esteban JC, 2011, J NEUROL, V258, P494, DOI 10.1007/s00415-010-5786-y
   Carmona-Torre F, 2013, NEW ENGL J MED, V368, P2037, DOI 10.1056/NEJMoa1205158
   Chahine LM, 2011, PARKINSONISM RELAT D, V17, P208, DOI 10.1016/j.parkreldis.2010.11.017
   Chahine LM, 2017, SLEEP MED REV, V35, P33, DOI 10.1016/j.smrv.2016.08.001
   Chaudhuri KR, 2006, LANCET NEUROL, V5, P235, DOI 10.1016/S1474-4422(06)70373-8
   Christensen JAE, 2015, FRONT HUM NEUROSCI, V9, P0, DOI 10.3389/fnhum.2015.00233
   Deli G, 2015, J PARKINSON DIS, V5, P361, DOI 10.3233/JPD-150540
   Deuschl G, 2006, NEW ENGL J MED, V355, P896, DOI 10.1056/NEJMoa060281
   Dvorak D, 2014, J NEUROSCI METH, V225, P42, DOI 10.1016/j.jneumeth.2014.01.002
   Fahn S., 1987, RECENT DEVELOPMENTS IN PARKINSONS DISEASE, VVolume 2, P153
   Fernandez LMJ, 2020, PHYSIOL REV, V100, P805, DOI 10.1152/physrev.00042.2018
   Frysinger RC, 2006, NEUROLOGY, V66, P268, DOI 10.1212/01.wnl.0000194272.79084.7e
   Gallagher DA, 2010, MOVEMENT DISORD, V25, P2493, DOI 10.1002/mds.23394
   Helfrich RF, 2018, NEURON, V97, P221, DOI 10.1016/j.neuron.2017.11.020
   Hjort N, 2004, MOVEMENT DISORD, V19, P196, DOI 10.1002/mds.10639
   Iranzo A, 2002, J NEUROL NEUROSUR PS, V72, P661, DOI 10.1136/jnnp.72.5.661
   Krack P, 2019, MOVEMENT DISORD, V34, P1795, DOI 10.1002/mds.27860
   Latreille V, 2015, NEUROBIOL AGING, V36, P1083, DOI 10.1016/j.neurobiolaging.2014.09.009
   LEES AJ, 1988, CLIN NEUROPHARMACOL, V11, P512, DOI 10.1097/00002826-198812000-00004
   Liu DQ, 2019, ANNU REV NEUROSCI, V42, P27, DOI 10.1146/annurev-neuro-080317-061813
   Memon AA, 2023, J PARKINSON DIS, V13, P351, DOI 10.3233/JPD-223565
   Memon AA, 2022, FRONT REHABIL SCI, V3, P0, DOI 10.3389/fresc.2022.952289
   Mizrahi-Kliger AD, 2020, P NATL ACAD SCI USA, V117, P17359, DOI 10.1073/pnas.2001560117
   Mizrahi-Kliger AD, 2018, P NATL ACAD SCI USA, V115, PE4274, DOI 10.1073/pnas.1720795115
   Mölle M, 2011, SLEEP, V34, P1411, DOI 10.5665/SLEEP.1290
   Monaca C, 2004, J NEUROL, V251, P214, DOI 10.1007/s00415-004-0305-7
   Muehlroth BE, 2019, SCI REP-UK, V9, P0, DOI 10.1038/s41598-018-36557-z
   Nishida N, 2011, MOVEMENT DISORD, V26, P2418, DOI 10.1002/mds.23862
   Parkinson J, 2002, J NEUROPSYCH CLIN N, V14, P223, DOI 10.1176/appi.neuropsych.14.2.223
   Staresina BP, 2015, NAT NEUROSCI, V18, P1679, DOI 10.1038/nn.4119
   Thompson JA, 2018, J NEUROL NEUROSUR PS, V89, P95, DOI 10.1136/jnnp-2017-316115
   Timofeev I, 2020, CURR OPIN PHYSIOL, V15, P172, DOI 10.1016/j.cophys.2020.01.007
   van Rheede JJ, 2022, NPJ PARKINSONS DIS, V8, P0, DOI 10.1038/s41531-022-00350-7
   Weiner OM, 2016, NEURAL PLAST, V2016, P0, DOI 10.1155/2016/7328725
NR 48
TC 0
Z9 0
U1 2
U2 2
PU FRONTIERS MEDIA SA
PI LAUSANNE
PA AVENUE DU TRIBUNAL FEDERAL 34, LAUSANNE, CH-1015, SWITZERLAND
SN 1662-5161
EI 
J9 FRONT HUM NEUROSCI
JI Front. Hum. Neurosci.
PD SEP 21
PY 2023
VL 17
IS 
BP 
EP 
DI 10.3389/fnhum.2023.1269864
PG 10
WC Neurosciences; Psychology
SC Neurosciences & Neurology; Psychology
GA T0YU0
UT WOS:001075339500001
PM 37810765
DA 2024-02-07
ER

PT J
AU Smilowska, K
   Wamelen, DJV
   Bloem, BR
AF Smilowska, Katarzyna
   Wamelen, Daniel J. van
   Bloem, Bastiaan R.
TI The multimodal effect of circadian interventions in Parkinson's disease: A narrative review
SO PARKINSONISM & RELATED DISORDERS
LA English
DT Review
DE Circadian rhythm; Bright light therapy; Parkinson 's disease; Non -motor symptoms; Non -pharmacological
ID sleep behavior disorder; light therapy; bright light; suprachiasmatic nucleus; rest-activity; melatonin; exposure; system; antidepressant; agomelatine
AB Background: The circadian system and its dysfunction in persons with Parkinson's disease (PwP) has a clear impact on both motor and non-motor symptoms. Examples include circadian patterns in motor disability, with worsening of symptoms throughout the day, but also the existence of similar patterns in non-motor symptoms. Objective: In this narrative review, we discuss the role of the circadian system, we address the role of dopamine in this system, and we summarise the evidence that supports the use of circadian system treatments for motor and non-motor symptoms in PwP. Methods: A systematic search in PubMed and Web of Science database was performed and the final search was performed in November 2021. We included articles whose primary aim was to investigate the effect of melatonin, melatonin agonists, and light therapy in PwP.Results: In total 25 articles were retrieved. Of these, 12 were related to bright light therapy and 13 to melatonin or/and melatonin agonists. Most, but not all, studies showed that melatonin and melatonin agonists and light therapy induced improvements in measures of sleep, depression, motor function, and some also cognitive function and other non-motor symptoms. For some of these outcomes, including daytime sleepiness, depressive symptoms, and some motor symptoms, there is level 2 B evidence for the use of circadian treatments in PwP.Conclusions: Treatment with bright light therapy, exogenous melatonin and melatonin agonists seems to have not only positive effects on sleep quality and depression but also on motor function in PwP. Drawbacks in earlier work include the relatively small number of participants and the heterogeneity of outcome measures. Further large and well-designed trials are needed to address these shortcomings and to confirm or refute the possible merits of the circadian system as a treatment target in PwP.
C1 [Smilowska, Katarzyna; Wamelen, Daniel J. van; Bloem, Bastiaan R.] Radboud Univ Nijmegen, Donders Inst Brain Cognit & Behav, Ctr Expertise Parkinson & Movement Disorders, Dept Neurol,Med Ctr, Nijmegen, Netherlands.
   [Smilowska, Katarzyna] Reg Specialist Hosp Sosnowiec, Dept Neurol, Sosnowiec, Poland.
   [Wamelen, Daniel J. van] Kings Coll London, Inst Psychiat Psychol & Neurosci, Dept Basic & Clin Neurosci, London, England.
   [Wamelen, Daniel J. van] Kings Coll London, Inst Psychiat Psychol & Neurosci, Dept Neuroimaging, London, England.
   [Wamelen, Daniel J. van] Kings Coll Hosp London, Parkinsons Fdn Ctr Excellence, Denmark Hill, London, England.
   [Bloem, Bastiaan R.] Radboud Univ Nijmegen, Radboudumc Ctr Expertise Parkinson & Movement Diso, Dept Neurol, Med Ctr, POB 9101, NL-6500 HB Nijmegen, Netherlands.
C3 Radboud University Nijmegen; University of London; King's College London; University of London; King's College London; King's College Hospital NHS Foundation Trust; King's College Hospital; Radboud University Nijmegen
RP Bloem, BR (corresponding author), Radboud Univ Nijmegen, Radboudumc Ctr Expertise Parkinson & Movement Diso, Dept Neurol, Med Ctr, POB 9101, NL-6500 HB Nijmegen, Netherlands.
EM kasia.smilowska@gmail.com; Bas.bloem@radboudumc.nl
CR Ahn JH, 2020, PARKINSONISM RELAT D, V75, P50, DOI 10.1016/j.parkreldis.2020.03.029
   Arnulf I, 2002, NEUROLOGY, V58, P1019, DOI 10.1212/WNL.58.7.1019
   Artemenko AR, 1996, ZH NEVROPATOL PSIKH, V96, P63
   Avila A, 2015, J CLIN PSYCHOPHARM, V35, P719, DOI 10.1097/JCP.0000000000000404
   Batla A, 2021, EUR J NEUROL, V28, P1884, DOI 10.1111/ene.14774
   Bechtel W, 2015, FRONT PSYCHIATRY, V6, P0, DOI 10.3389/fpsyt.2015.00118
   Bertaina-Anglade V, 2006, BEHAV PHARMACOL, V17, P703, DOI 10.1097/FBP.0b013e3280116e5c
   Bolitho SJ, 2013, PLOS ONE, V8, P0, DOI 10.1371/journal.pone.0081233
   Bonuccelli U, 2000, CLIN NEUROPHARMACOL, V23, P28, DOI 10.1097/00002826-200001000-00006
   Bordet R, 2003, CLIN NEUROPHARMACOL, V26, P65, DOI 10.1097/00002826-200303000-00005
   Boutrel B, 2004, SLEEP, V27, P1181, DOI 10.1093/sleep/27.6.1181
   Breen DP, 2014, JAMA NEUROL, V71, P589, DOI 10.1001/jamaneurol.2014.65
   Burns PB, 2011, PLAST RECONSTR SURG, V128, P305, DOI 10.1097/PRS.0b013e318219c171
   Chagraoui A, 2003, PSYCHOPHARMACOLOGY, V170, P17, DOI 10.1007/s00213-003-1465-3
   Chen LH, 2015, FRONT PHARMACOL, V6, P0, DOI 10.3389/fphar.2015.00071
   Crosby RD, 2003, J CLIN EPIDEMIOL, V56, P395, DOI 10.1016/S0895-4356(03)00044-1
   CZEISLER CA, 1986, SCIENCE, V233, P667, DOI 10.1126/science.3726555
   De Berardis D., 1900, V25, V0, P0
   De Pablo-Fernández E, 2018, JAMA NEUROL, V75, P1008, DOI 10.1001/jamaneurol.2018.0640
   Delgado-Lara DL, 2020, BIOMED PHARMACOTHER, V129, P0, DOI 10.1016/j.biopha.2020.110485
   Devos D, 2003, J NEURAL TRANSM, V110, P997, DOI 10.1007/s00702-003-0016-8
   Di Stefano C, 2020, J HYPERTENS, V38, P289, DOI 10.1097/HJH.0000000000002249
   Dowling GA, 2005, SLEEP MED, V6, P459, DOI 10.1016/j.sleep.2005.04.004
   Ejaz AA, 2006, EUR J INTERN MED, V17, P417, DOI 10.1016/j.ejim.2006.02.020
   Endo T, 2020, SCI REP-UK, V10, P0, DOI 10.1038/s41598-020-64645-6
   Gilat M, 2020, MOVEMENT DISORD, V35, P344, DOI 10.1002/mds.27886
   Golden RN, 2005, AM J PSYCHIAT, V162, P656, DOI 10.1176/appi.ajp.162.4.656
   Goncharuk VD, 2014, BRAIN BEHAV, V4, P453, DOI 10.1002/brb3.229
   Horváth K, 2015, PARKINSONS DIS-US, V2015, P0, DOI 10.1155/2015/970534
   Huang SL, 2017, PLOS ONE, V12, P0, DOI 10.1371/journal.pone.0184823
   Kakhaki RD, 2020, CLIN NEUROL NEUROSUR, V195, P0, DOI 10.1016/j.clineuro.2020.105878
   Kalsbeek A, 2010, J NEUROENDOCRINOL, V22, P362, DOI 10.1111/j.1365-2826.2010.01956.x
   Kanegusuku H, 2017, CLIN PHYSIOL FUNCT I, V37, P530, DOI 10.1111/cpf.12338
   Kashihara K, 2016, INTERNAL MED, V55, P231, DOI 10.2169/internalmedicine.55.5464
   Kato K, 2005, NEUROPHARMACOLOGY, V48, P301, DOI 10.1016/j.neuropharm.2004.09.007
   Lewy AJ, 1998, ARCH GEN PSYCHIAT, V55, P890, DOI 10.1001/archpsyc.55.10.890
   Louter M, 2015, J NEUROL NEUROSUR PS, V86, P32, DOI 10.1136/jnnp-2013-306851
   Louter M, 2014, BMC NEUROL, V14, P0, DOI 10.1186/1471-2377-14-76
   Lyashenko Е А, 2015, ZH NEVROL PSIKHIATR IM S S KORSAKOVA, V115, P40, DOI 10.17116/jnevro20151156240-43
   Martinet L, 1996, PHARMACOL BIOCHEM BE, V54, P713, DOI 10.1016/0091-3057(95)02221-X
   Martino JK, 2018, SLEEP MED, V44, P24, DOI 10.1016/j.sleep.2018.01.001
   Meloni M, 2022, SLEEP BREATH, V26, P1023, DOI 10.1007/s11325-021-02417-w
   Medeiros CAM, 2007, J NEUROL, V254, P459, DOI 10.1007/s00415-006-0390-x
   Moher D, 2015, SYST REV-LONDON, V4, P0, DOI 10.1186/2046-4053-4-1
   MOOREEDE MC, 1983, NEW ENGL J MED, V309, P530, DOI 10.1056/NEJM198309013090905
   Niwa F, 2011, AUTON NEUROSCI-BASIC, V165, P195, DOI 10.1016/j.autneu.2011.07.010
   Nomura T, 2013, INTERNAL MED, V52, P2123, DOI 10.2169/internalmedicine.52.9179
   Nyholm D, 2010, CLIN NEUROPHARMACOL, V33, P181, DOI 10.1097/WNF.0b013e3181e70f7a
   Oh YS, 2014, J NEUROL SCI, V344, P186, DOI 10.1016/j.jns.2014.06.056
   Paus S, 2007, MOVEMENT DISORD, V22, P1495, DOI 10.1002/mds.21542
   Piccini P, 1991, RIV NEUROL, V61, P219
   Plaschke M, 1998, J HYPERTENS, V16, P1433, DOI 10.1097/00004872-199816100-00006
   Raymackers JM, 2019, ACTA NEUROL BELG, V119, P607, DOI 10.1007/s13760-019-01214-3
   Romenets SR, 2013, PARKINSONISM RELAT D, V19, P670, DOI 10.1016/j.parkreldis.2013.03.003
   Rutten S, 2019, NEUROLOGY, V92, PE1145, DOI 10.1212/WNL.0000000000007090
   Rutten S, 2012, PARKINSONS DIS-US, V2012, P0, DOI 10.1155/2012/767105
   Schrag A, 2006, MOVEMENT DISORD, V21, P1200, DOI 10.1002/mds.20914
   Senard J M, 1992, CLIN AUTON RES, V2, P99, DOI 10.1007/BF01819664
   Seppi K, 2019, MOVEMENT DISORD, V34, P180, DOI 10.1002/mds.27602
   Shen LW, 2022, BRAIN BEHAV, V12, P0, DOI 10.1002/brb3.2428
   Shochat T, 2000, J SLEEP RES, V9, P373, DOI 10.1046/j.1365-2869.2000.00221.x
   Smilowska K, 2019, PARKINSONS DIS-US, V2019, P0, DOI 10.1155/2019/1906271
   Sommer S, 2011, PARKINSONS DIS-US, V2011, P0, DOI 10.4061/2011/897586
   Surman C.B., 2011, J CLIN PSYCHIAT, V72, P8683
   Taylor D, 2014, BMJ-BRIT MED J, V348, P0, DOI 10.1136/bmj.g1888
   Umehara T, 2016, J NEURAL TRANSM, V123, P1331, DOI 10.1007/s00702-016-1594-6
   van Wamelen DJ, 2023, CURR NEUROPHARMACOL, V21, P1786, DOI 10.2174/1570159X20666220315163856
   van Wamelen DJ, 2021, PARKINSONISM RELAT D, V89, P186, DOI 10.1016/j.parkreldis.2021.07.032
   van Wamelen DJ, 2021, J PARKINSON DIS, V11, P695, DOI 10.3233/JPD-202352
   van Wamelen DJ, 2019, PARKINSONISM RELAT D, V63, P73, DOI 10.1016/j.parkreldis.2019.02.041
   VANHILTEN JJ, 1991, J NEUROL NEUROSUR PS, V54, P976, DOI 10.1136/jnnp.54.11.976
   VANHILTEN JJ, 1993, ACTA NEUROL SCAND, V87, P171
   Videnovic A, 2017, JAMA NEUROL, V74, P411, DOI 10.1001/jamaneurol.2016.5192
   Videnovic A, 2016, MOVEMENT DISORD, V31, P260, DOI 10.1002/mds.26509
   Weintraub D, 2005, MOVEMENT DISORD, V20, P1161, DOI 10.1002/mds.20555
   WEVER RA, 1983, PFLUG ARCH EUR J PHY, V396, P85, DOI 10.1007/BF00584704
   Whitehead DL, 2008, MOVEMENT DISORD, V23, P1137, DOI 10.1002/mds.22057
   Willis GL, 2007, CHRONOBIOL INT, V24, P521, DOI 10.1080/07420520701420717
   Willis GL, 2018, FRONT NEUROL, V9, P0, DOI 10.3389/fneur.2018.00741
   Willis GL, 2012, REV NEUROSCIENCE, V23, P199, DOI 10.1515/revneuro-2011-0072
   Wirz-Justice A, 2005, PSYCHOL MED, V35, P939, DOI 10.1017/S003329170500437X
   Wu YH, 2013, J AFFECT DISORDERS, V148, P357, DOI 10.1016/j.jad.2012.12.025
   Yilmaz A, 2018, CHRONOBIOL INT, V35, P1221, DOI 10.1080/07420528.2018.1469035
   Ying SW, 1996, EUR J PHARMACOL, V296, P33, DOI 10.1016/0014-2999(95)00684-2
   Ying SW, 1998, EUR J PHARMACOL, V342, P29, DOI 10.1016/S0014-2999(97)01443-X
   Zhou JN, 2001, ARCH GEN PSYCHIAT, V58, P655, DOI 10.1001/archpsyc.58.7.655
NR 88
TC 1
Z9 1
U1 2
U2 5
PU ELSEVIER SCI LTD
PI OXFORD
PA THE BOULEVARD, LANGFORD LANE, KIDLINGTON, OXFORD OX5 1GB, OXON, ENGLAND
SN 1353-8020
EI 1873-5126
J9 PARKINSONISM RELAT D
JI Parkinsonism Relat. Disord.
PD MAY 15
PY 2023
VL 110
IS 
BP 
EP 
DI 10.1016/j.parkreldis.2023.105309
EA MAY 2023
PG 12
WC Clinical Neurology
SC Neurosciences & Neurology
GA J9OH2
UT WOS:001012841700001
PM 36797197
DA 2024-02-07
ER

PT J
AU Hu, XY
   Li, JW
   Wang, XY
   Liu, HS
   Wang, T
   Lin, ZC
   Xiong, N
AF Hu, Xinyu
   Li, Jingwen
   Wang, Xinyi
   Liu, Hanshu
   Wang, Tao
   Lin, Zhicheng
   Xiong, Nian
TI Neuroprotective Effect of Melatonin on Sleep Disorders Associated with Parkinson's Disease
SO ANTIOXIDANTS
LA English
DT Review
DE Parkinson's disease; melatonin; sleep disorders; mechanisms; clinical trials
ID excessive daytime sleepiness; restless legs syndrome; behavior disorder; double-blind; exogenous melatonin; alpha-synuclein; controlled-trial; light therapy; model; apnea
AB Parkinson's disease (PD) is a complex, multisystem disorder with both neurologic and systemic manifestations, which is usually associated with non-motor symptoms, including sleep disorders. Such associated sleep disorders are commonly observed as REM sleep behavior disorder, insomnia, sleep-related breathing disorders, excessive daytime sleepiness, restless legs syndrome and periodic limb movements. Melatonin has a wide range of regulatory effects, such as synchronizing circadian rhythm, and is expected to be a potential new circadian treatment of sleep disorders in PD patients. In fact, ongoing clinical trials with melatonin in PD highlight melatonin's therapeutic effects in this disease. Mechanistically, melatonin plays its antioxidant, anti-inflammatory, anti-excitotoxity, anti-synaptic dysfunction and anti-apoptotic activities. In addition, melatonin attenuates the effects of genetic variation in the clock genes of Baml1 and Per1 to restore the circadian rhythm. Together, melatonin exerts various therapeutic effects in PD but their specific mechanisms require further investigations.
C1 [Hu, Xinyu; Li, Jingwen; Wang, Xinyi; Liu, Hanshu; Wang, Tao; Xiong, Nian] Huazhong Univ Sci & Technol, Union Hosp, Tongji Med Coll, Dept Neurol, Wuhan 430022, Peoples R China.
   [Lin, Zhicheng] Harvard Med Sch, McLean Hosp, Lab Psychiat Neurogenom, Belmont, MA 02478 USA.
C3 Huazhong University of Science & Technology; Harvard University; McLean Hospital
RP Xiong, N (corresponding author), Huazhong Univ Sci & Technol, Union Hosp, Tongji Med Coll, Dept Neurol, Wuhan 430022, Peoples R China.
EM nianxiong@hust.edu.cn
FU National Natural Science Foundation of China (NSFC) - Chinese government [81873782, 82271278]; 2022 Outstanding Youth Project of Natural Science Foundation of Hubei province; 2019 Wuhan Huanghe Talents Program, 2020 Wuhan medical research project [2020020601012303]; 2021 Hubei Youth Top-notch Talent Training Program
CR Adi N, 2010, MED SCI MONITOR, V16, P0
   Adler CH, 2003, MOVEMENT DISORD, V18, P287, DOI 10.1002/mds.10390
   Ahn JH, 2020, PARKINSONISM RELAT D, V75, P50, DOI 10.1016/j.parkreldis.2020.03.029
   Alghamdi BS, 2018, J NEUROSCI RES, V96, P1136, DOI 10.1002/jnr.24220
   Allen RP, 2001, J CLIN NEUROPHYSIOL, V18, P128, DOI 10.1097/00004691-200103000-00004
   Altiparmak B, 2019, REV BRAS ANESTESIOL, V69, P137, DOI 10.1016/j.bjane.2018.08.002
   Artemenko AR, 1996, ZH NEVROPATOL PSIKH, V96, P63
   Atger F, 2017, FRONT ENDOCRINOL, V8, P0, DOI 10.3389/fendo.2017.00042
   Auld F, 2017, SLEEP MED REV, V34, P10, DOI 10.1016/j.smrv.2016.06.005
   Bek J, 2020, NEUROSCI BIOBEHAV R, V109, P16, DOI 10.1016/j.neubiorev.2019.12.023
   Beriwal N, 2019, HELIYON, V5, P0, DOI 10.1016/j.heliyon.2019.e01190
   Breen DP, 2014, JAMA NEUROL, V71, P589, DOI 10.1001/jamaneurol.2014.65
   Büchele F, 2018, JAMA NEUROL, V75, P114, DOI 10.1001/jamaneurol.2017.3171
   Buscemi N, 2004, EVID REP TECHNOL ASSESS (SUMM), V0, P1
   Buysse DJ, 2006, SLEEP, V29, P1155, DOI 10.1093/sleep/29.9.1155
   Cardinali DP, 2005, ANN NY ACAD SCI, V1057, P327, DOI 10.1196/annals.1356.025
   Chahine LM, 2017, SLEEP MED REV, V35, P33, DOI 10.1016/j.smrv.2016.08.001
   Chaudhari KS, 2021, CUREUS J MED SCIENCE, V13, P0, DOI 10.7759/cureus.20775
   Claustrat B, 2005, SLEEP MED REV, V9, P11, DOI 10.1016/j.smrv.2004.08.001
   Cresto N, 2019, EUR J NEUROSCI, V49, P339, DOI 10.1111/ejn.14182
   Dabbeni-Sala F, 2001, FASEB J, V15, P164, DOI 10.1096/fj.00-0129com
   Dauvilliers Y, 2018, NAT REV DIS PRIMERS, V4, P0, DOI 10.1038/s41572-018-0016-5
   de Almeida CMO, 2021, MOVEMENT DISORD, V36, P1711, DOI 10.1002/mds.28577
   De Cock VC, 2022, LANCET NEUROL, V21, P428, DOI 10.1016/S1474-4422(22)00085-0
   Delgado-Lara DL, 2020, BIOMED PHARMACOTHER, V129, P0, DOI 10.1016/j.biopha.2020.110485
   Di Giacopo R, 2012, MOVEMENT DISORD, V27, P559, DOI 10.1002/mds.24909
   Dos Santos AB, 2021, J PARKINSON DIS, V11, P1773, DOI 10.3233/JPD-212554
   Dowling GA, 2005, SLEEP MED, V6, P459, DOI 10.1016/j.sleep.2005.04.004
   Eggert K, 2014, CLIN NEUROPHARMACOL, V37, P116, DOI 10.1097/WNF.0000000000000041
   Elfil M, 2021, MOVEMENT DISORD, V36, P570, DOI 10.1002/mds.28412
   ELMANSARI M, 1990, EXP BRAIN RES, V83, P115, DOI 10.1007/BF00232199
   FACTOR SA, 1990, MOVEMENT DISORD, V5, P280, DOI 10.1002/mds.870050404
   Forogh B, 2017, NEUROL SCI, V38, P249, DOI 10.1007/s10072-016-2748-x
   Gallagher DA, 2010, MOVEMENT DISORD, V25, P2493, DOI 10.1002/mds.23394
   Geoffroy PA, 2015, CURR PHARM DESIGN, V21, P3352, DOI 10.2174/1381612821666150619093448
   Gilat M, 2020, MOVEMENT DISORD, V35, P344, DOI 10.1002/mds.27886
   Gros P, 2020, CLIN GERIATR MED, V36, P119, DOI 10.1016/j.cger.2019.09.005
   Hadi F, 2022, NEUROL SCI, V43, P6141, DOI 10.1007/s10072-022-06188-4
   HAIMOV I, 1995, DRUG AGING, V7, P75, DOI 10.2165/00002512-199507020-00001
   Hardeland R, 2005, ENDOCRINE, V27, P119, DOI 10.1385/ENDO:27:2:119
   Hardeland R, 2011, PROG NEUROBIOL, V93, P350, DOI 10.1016/j.pneurobio.2010.12.004
   Harmell AL, 2016, SLEEP MED, V21, P28, DOI 10.1016/j.sleep.2016.01.001
   Hidding U, 2019, PARKINSONISM RELAT D, V62, P141, DOI 10.1016/j.parkreldis.2018.12.026
   Högl B, 2002, SLEEP, V25, P905
   Htoo AK, 2006, SLEEP BREATH, V10, P43, DOI 10.1007/s11325-005-0046-6
   Hu Y, 2015, NEUROLOGY, V84, P888, DOI 10.1212/WNL.0000000000001308
   Huang JY, 2009, J NEUROCHEM, V109, P1400, DOI 10.1111/j.1471-4159.2009.06061.x
   Ito Eiki, 2015, NIHON RINSHO, V73, P916
   Jankovic J, 2008, J NEUROL NEUROSUR PS, V79, P368, DOI 10.1136/jnnp.2007.131045
   Jiang HY, 2017, MOL NEUROBIOL, V54, P2997, DOI 10.1007/s12035-016-9831-4
   JOHNS MW, 1994, SLEEP, V17, P703, DOI 10.1093/sleep/17.8.703
   Jung Y, 2016, CURR TREAT OPTION NE, V18, P0, DOI 10.1007/s11940-016-0433-2
   Kakhaki RD, 2020, CLIN NEUROL NEUROSUR, V195, P0, DOI 10.1016/j.clineuro.2020.105878
   Kaminska M, 2015, PARKINSONS DIS-US, V2015, P0, DOI 10.1155/2015/849472
   Kaynak D, 2005, EUR J NEUROL, V12, P199, DOI 10.1111/j.1468-1331.2004.00971.x
   Kedia S, 2004, NEUROLOGY, V63, P2410, DOI 10.1212/01.WNL.0000147288.26029.B8
   Keir LHM, 2020, J NEUROL, V267, P288, DOI 10.1007/s00415-019-09651-z
   Klingelhoefer L, 2016, CLIN MED, V16, P379, DOI 10.7861/clinmedicine.16-4-379
   Kraepelien M, 2020, J PARKINSON DIS, V10, P653, DOI 10.3233/JPD-191894
   Kunz D, 2010, J SLEEP RES, V19, P591, DOI 10.1111/j.1365-2869.2010.00848.x
   Lal C, 2021, ANN AM THORAC SOC, V18, P757, DOI 10.1513/AnnalsATS.202006-696FR
   Lapin IP, 1998, J PINEAL RES, V24, P215
   Leonard BE, 2004, HUM PSYCHOPHARM CLIN, V19, P151, DOI 10.1002/hup.579
   LERNER AB, 1960, J BIOL CHEM, V235, P1992
   Li JW, 2022, NPJ PARKINSONS DIS, V8, P0, DOI 10.1038/s41531-022-00352-5
   Li SX, 2016, SLEEP MED, V21, P114, DOI 10.1016/j.sleep.2015.12.020
   Li Shu-hua, 2013, ZHONGHUA YI XUE ZA ZHI, V93, P1952
   Litvan I, 2018, MOVEMENT DISORD, V33, P520, DOI 10.1002/mds.27345
   Litvinenko IV, 2012, ZH NEVROL PSIKHIATR, V112, P26
   Liu HS, 2022, NAT SCI SLEEP, V14, P1589, DOI 10.2147/NSS.S375098
   Liu JB, 2016, ANNU REV PHARMACOL, V56, P361, DOI 10.1146/annurev-pharmtox-010814-124742
   Liu XM, 2020, J NEUROINFLAMM, V17, P0, DOI 10.1186/s12974-020-01905-2
   Lopez R, 2019, SLEEP, V42, P0, DOI 10.1093/sleep/zsz027
   Lou F, 2018, PARKINSONS DIS-US, V2018, P0, DOI 10.1155/2018/4670380
   Luo F, 2020, INT J MOL SCI, V21, P0, DOI 10.3390/ijms21197174
   Markus RP, 2018, BRIT J PHARMACOL, V175, P3239, DOI 10.1111/bph.14083
   Markwald RR, 2010, SLEEP, V33, P825, DOI 10.1093/sleep/33.6.825
   Matar E, 2021, NEUROTHERAPEUTICS, V18, P107, DOI 10.1007/s13311-020-00983-7
   Mattam U, 2015, BIOGERONTOLOGY, V16, P109, DOI 10.1007/s10522-014-9541-0
   McGechan A, 2005, CNS DRUGS, V19, P1057, DOI 10.2165/00023210-200519120-00007
   McGrane IR, 2015, SLEEP MED, V16, P19, DOI 10.1016/j.sleep.2014.09.011
   Meloni M, 2022, SLEEP BREATH, V26, P1023, DOI 10.1007/s11325-021-02417-w
   Medeiros CAM, 2007, J NEUROL, V254, P459, DOI 10.1007/s00415-006-0390-x
   Menza M, 2010, MOVEMENT DISORD, V25, P1708, DOI 10.1002/mds.23168
   Moccia M, 2016, SLEEP, V39, P405, DOI 10.5665/sleep.5452
   Neikrug AB, 2014, SLEEP, V37, P177, DOI 10.5665/sleep.3332
   Ondo WG, 2005, J NEUROL NEUROSUR PS, V76, P1636, DOI 10.1136/jnnp.2005.065870
   Outeiro TF, 2008, PLOS ONE, V3, P0, DOI 10.1371/journal.pone.0001867
   Pan WD, 2013, CHIN MED-UK, V8, P0, DOI 10.1186/1749-8546-8-14
   Pévet P, 2002, CELL TISSUE RES, V309, P183, DOI 10.1007/s00441-002-0584-1
   Plastino M, 2021, J CLIN NEUROSCI, V91, P306, DOI 10.1016/j.jocn.2021.07.011
   Poewe W, 2004, NEUROLOGY, V63, PS12, DOI 10.1212/WNL.63.8_suppl_3.S12
   Prakash J, 2014, NEUROCHEM RES, V39, P2527, DOI 10.1007/s11064-014-1443-7
   Rajaratnam SMW, 2009, LANCET, V373, P482, DOI 10.1016/S0140-6736(08)61812-7
   Ran DZ, 2018, BIOMED REP, V9, P221, DOI 10.3892/br.2018.1125
   Reiter RJ, 2014, PHYSIOLOGY, V29, P325, DOI 10.1152/physiol.00011.2014
   Kaminski RSR, 2015, ARCH ENDOCRIN METAB, V59, P66, DOI 10.1590/2359-3997000000012
   Romenets SR, 2013, PARKINSONISM RELAT D, V19, P670, DOI 10.1016/j.parkreldis.2013.03.003
   Sateia MJ, 2014, CHEST, V146, P1387, DOI 10.1378/chest.14-0970
   Schrempf W, 2014, J PARKINSON DIS, V4, P211, DOI 10.3233/JPD-130301
   Sharma R, 2006, BRAIN RES, V1068, P230, DOI 10.1016/j.brainres.2005.10.084
   Shen Y, 2020, SLEEP MED, V67, P237, DOI 10.1016/j.sleep.2019.11.1251
   Shin C, 2019, J NEUROL SCI, V401, P81, DOI 10.1016/j.jns.2019.04.029
   Shkodina AD, 2022, AGEING RES REV, V74, P0, DOI 10.1016/j.arr.2021.101554
   Singhal NK, 2012, MOL NEUROBIOL, V45, P186, DOI 10.1007/s12035-011-8225-x
   Smith AM, 2018, MOVEMENT DISORD, V33, P1580, DOI 10.1002/mds.104
   Srinivasan V, 2006, BEHAV BRAIN FUNCT, V2, P15, DOI 10.1186/1744-9081-2-15
   Srinivasan Venkatramanujam, 2011, THER ADV NEUROL DISORD, V4, P297, DOI 10.1177/1756285611406166
   St Louis EK, 2017, MOVEMENT DISORD, V32, P645, DOI 10.1002/mds.27018
   Su LY, 2015, AUTOPHAGY, V11, P1745, DOI 10.1080/15548627.2015.1082020
   Sun XC, 2016, MOL MED REP, V13, P3936, DOI 10.3892/mmr.2016.4991
   Sun YMJ, 2011, J NEUROL SCI, V304, P93, DOI 10.1016/j.jns.2011.02.003
   Sutton EL, 2014, MED CLIN N AM, V98, P565, DOI 10.1016/j.mcna.2014.01.008
   Szucs Anna, 2007, IDEGGYOGY SZ, V60, P223
   Tamtaji OR, 2020, CELL MOL NEUROBIOL, V40, P15, DOI 10.1007/s10571-019-00720-5
   Trenkwalder C, 2011, MOVEMENT DISORD, V26, P90, DOI 10.1002/mds.23441
   Trotti LM, 2014, NEUROTHERAPEUTICS, V11, P68, DOI 10.1007/s13311-013-0236-z
   Vallée A, 2020, CELLS-BASEL, V9, P0, DOI 10.3390/cells9020314
   Van Dort CJ, 2015, P NATL ACAD SCI USA, V112, P584, DOI 10.1073/pnas.1423136112
   Van Someren EJW, 2000, EXP GERONTOL, V35, P1229, DOI 10.1016/S0531-5565(00)00191-1
   Videnovic A, 2021, MOVEMENT DISORD, V36, P2408, DOI 10.1002/mds.28702
   Videnovic A, 2017, JAMA NEUROL, V74, P411, DOI 10.1001/jamaneurol.2016.5192
   Videnovic A, 2013, EXP NEUROL, V243, P45, DOI 10.1016/j.expneurol.2012.08.018
   Voysey ZJ, 2021, NEUROTHERAPEUTICS, V18, P202, DOI 10.1007/s13311-020-00959-7
   Wang G, 2020, J NEUROL, V267, P2823, DOI 10.1007/s00415-019-09381-2
   Wang X, 2009, CNS NEUROSCI THER, V15, P345, DOI 10.1111/j.1755-5949.2009.00105.x
   Watanabe R, 2020, CELL, V182, P1508, DOI 10.1016/j.cell.2020.08.004
   Whittom S, 2010, SLEEP MED, V11, P351, DOI 10.1016/j.sleep.2009.12.008
   Willis GL, 2004, PHARMACOL BIOCHEM BE, V79, P413, DOI 10.1016/j.pbb.2004.08.011
   Wilson S, 2019, J PSYCHOPHARMACOL, V33, P923, DOI 10.1177/0269881119855343
   Xie ZZ, 2017, NEUROL RES, V39, P559, DOI 10.1080/01616412.2017.1315864
   Zampol MA, 2018, YEAST, V35, P281, DOI 10.1002/yea.3296
   Zhang W, 2016, NEUROL SCI, V37, P57, DOI 10.1007/s10072-015-2357-0
   Zhao Guo-hua, 2013, ZHONGGUO ZHONG XI YI JIE HE ZA ZHI, V33, P476
   Zhou JY, 2017, SLEEP, V40, P0, DOI 10.1093/sleep/zsx041
   Zuzuarregui JRP, 2020, NEUROTHERAPEUTICS, V17, P1480, DOI 10.1007/s13311-020-00938-y
NR 148
TC 8
Z9 8
U1 8
U2 12
PU MDPI
PI BASEL
PA ST ALBAN-ANLAGE 66, CH-4052 BASEL, SWITZERLAND
SN 
EI 2076-3921
J9 ANTIOXIDANTS-BASEL
JI Antioxidants
PD FEB 15
PY 2023
VL 12
IS 2
BP 
EP 
DI 10.3390/antiox12020396
PG 23
WC Biochemistry & Molecular Biology; Chemistry, Medicinal; Food Science & Technology
SC Biochemistry & Molecular Biology; Pharmacology & Pharmacy; Food Science & Technology
GA 9G6JP
UT WOS:000938256900001
PM 36829955
DA 2024-02-07
ER

PT J
AU Marcinkowska, A
   Bogucki, A
   Kroemeke, A
   Gajos, A
AF Marcinkowska, Aneta
   Bogucki, Andrzej
   Kroemeke, Aleksandra
   Gajos, Agata
TI To know or not to know? Opinions of patients with Parkinson's Disease on disclosing risk of phenoconversion in RBD
SO NEUROLOGIA I NEUROCHIRURGIA POLSKA
LA English
DT Article
DE REM sleep behaviour disorder; phenoconversion; risk disclosure; patients'expectations; physician-patient relationship (Neurol Neurochir Pol 2023; 57 (5); 438-443)
ID sleep behavior disorder; diagnosis
AB Introduction. The aim of our study was to find out the opinion of patients with Parkinson's Disease (PD) whose disease was preceded by REM sleep behaviour disorder (RBD) regarding early information about the high risk of phenoconversion in RBD. Clinical rationale for the study. RBD is an early clinical manifestation of alpha-synucleinopathies with a more than 90% risk of phenoconversion to PD, dementia with Lewy bodies (DLB) or multiple system atrophy (MSA). It remains a subject for debate as to whether and how RBD patients should be informed about the high risk of phenoconversion. The patient's right to full knowledge regarding his or her health conflicts with the potentially destructive impact of this information on his or her mental state and quality of life of them and their relatives.Material and methods. Thirty-nine patients with PD whose disease was preceded by RBD were surveyed. Data on the course of RBD and PD was collected. Questions were asked about early information about the high risk of phenoconversion to patients with RBD and factors determining the opinion of the surveyed persons. Results. The majority (> 60%) of respondents gave a positive answer when asked whether patients should be informed about their high risk of developing PD once diagnosed with RBD. Only a few (7.7%) respondents believed that disclosing such information to the patient should be possible only after obtaining his or her consent. Respondents associated consent to information about the high risk of developing PD in people with RBD with high expectations of the healthcare system. We were unable to determine whether factors such as the gender of the subject, the clinical course of the PD, and the RBD duration had an impact on patients' opinions regarding disclosing knowledge about phenoconversion.Conclusions and clinical implications. Our study provides important information that should influence physicians' communication with patients with RBD, especially regarding how they communicate about the high risk of phenoconversion.
C1 [Marcinkowska, Aneta; Bogucki, Andrzej; Gajos, Agata] Med Univ Lodz, Cent Univ Hosp, Dept Extrapyramidal Disorders, Lodz, Poland.
   [Kroemeke, Aleksandra] SWPS Univ, Dept Psychol, Warsaw, Poland.
   [Gajos, Agata] Med Univ Lodz, Cent Univ Hosp, Dept Extrapyramidal Disorders, 251 Pomorska St, PL-92213 Lodz, Poland.
C3 Medical University Lodz; SWPS University of Social Sciences & Humanities; Medical University Lodz
RP Gajos, A (corresponding author), Med Univ Lodz, Cent Univ Hosp, Dept Extrapyramidal Disorders, 251 Pomorska St, PL-92213 Lodz, Poland.
EM agata.gajos@umed.lodz.pl
FU European Union under the European Social Fund
CR Arnaldi D, 2017, SLEEP MED REV, V36, P82, DOI 10.1016/j.smrv.2016.11.002
   Baltzan M, 2020, J CLIN SLEEP MED, V16, P1949, DOI 10.5664/jcsm.8734
   Chiu HFK, 2000, SLEEP, V23, P513
   Fernández-Arcos A, 2016, SLEEP, V39, P121, DOI 10.5665/sleep.5332
   Galbiati A, 2019, SLEEP MED REV, V43, P37, DOI 10.1016/j.smrv.2018.09.008
   Gossard TR, 2023, SLEEP, V46, P0, DOI 10.1093/sleep/zsac244
   Iranzo A, 2016, LANCET NEUROL, V15, P405, DOI 10.1016/S1474-4422(16)00057-0
   Iranzo A, 2014, PLOS ONE, V9, P0, DOI 10.1371/journal.pone.0089741
   Iranzo A, 2013, LANCET NEUROL, V12, P443, DOI 10.1016/S1474-4422(13)70056-5
   Kang SH, 2013, SLEEP, V36, P1147, DOI 10.5665/sleep.2874
   Malkani RG, 2021, CURR SLEEP MED REP, V7, P57, DOI 10.1007/s40675-021-00206-1
   Montplaisir J, 2010, MOVEMENT DISORD, V25, P2044, DOI 10.1002/mds.23257
   Postuma RB, 2015, MOVEMENT DISORD, V30, P1591, DOI 10.1002/mds.26424
   Postuma Ronald B, 2012, MOV DISORD, V27, P913, DOI 10.1002/mds.25037
   Pujol M, 2017, SLEEP MED, V40, P116, DOI 10.1016/j.sleep.2017.07.021
   Schaeffer E, 2021, MOVEMENT DISORD, V36, P2833, DOI 10.1002/mds.28723
   Schaeffer E, 2020, NEUROLOGY, V94, PE2037, DOI 10.1212/WNL.0000000000009400
   St Louis EK, 2019, MOV DISORD CLIN PRAC, V6, P667, DOI 10.1002/mdc3.12814
   Stiasny-Kolster K, 2007, MOVEMENT DISORD, V22, P2386, DOI 10.1002/mds.21740
   Teigen LN, 2021, SLEEP MED, V79, P107, DOI 10.1016/j.sleep.2020.12.014
   Vertrees Stephanie, 2013, CONTINUUM (MINNEAP MINN), V19, P199, DOI 10.1212/01.CON.0000427223.22963.d4
NR 21
TC 0
Z9 0
U1 0
U2 0
PU VIA MEDICA
PI GDANSK
PA UL SWIETOKRZYSKA 73, 80-180 GDANSK, POLAND
SN 0028-3843
EI 1897-4260
J9 NEUROL NEUROCHIR POL
JI Neurol. Neurochir. Pol.
PD JUN 15
PY 2023
VL 57
IS 5
BP 438
EP 443
DI 10.5603/pjnns.97758
PG 6
WC Clinical Neurology
SC Neurosciences & Neurology
GA X4KB9
UT WOS:001098146400001
PM 37888900
DA 2024-02-07
ER

PT J
AU Wang, HYY
   Zhao, YB
   Schrag, A
AF Wang, Hanyuying
   Zhao, Yibo
   Schrag, Anette
TI Development of anxiety in early Parkinson's disease: A clinical and biomarker study
SO EUROPEAN JOURNAL OF NEUROLOGY
LA English
DT Article; Early Access
DE anxiety; biomarkers; clinical features; early stage; Parkinson's disease; prospective study
ID depression; dementia; orexin
AB Background: Anxiety affects approximately 40% of Parkinson's disease (PD) patients. However, little is known about its predictors and development over time.Objective: To identify the clinical factors and biomarkers associated with development of anxiety in patients with newly diagnosed PD, and to test which risk factors predict increases in anxiety over time.Methods: Data from the Parkinson's Progression Markers Initiative (PPMI) were utilized. The primary outcome was the State-Trait Anxiety Inventory (STAI). Covariates were demographics, motor and non-motor symptoms, cognitive functions, dopamine transporter imaging data, and cerebrospinal fluid (CSF) biomarkers. We examined the association of risk factors at baseline and over 4 years with changes in anxiety scores over time.Results: A total of 252 patients met the inclusion criteria (mean age: 61.36 years, SD 9.53). At year 4, 42 patients had developed anxiety. Baseline predictors of increase in anxiety scores were greater autonomic dysfunction, dysexecutive function, CSF t-tau levels, excessive daytime sleepiness, and lower olfactory function scores but not motor scores. Over 4 years, change in anxiety scores correlated with deterioration in overall cognitive function, excessive daytime sleepiness, as well as depression and disability, and to a lesser degree worsening of Movement Disorder Society-Unified Parkinson's Disease Rating Scale (MDS-UPDRS) motor scores and caudate dopaminergic uptake changes.Conclusions: These findings suggest that development of anxiety in PD is not primarily based on a dopaminergic deficit in the basal ganglia but related to non-dopaminergic or extrastriatal pathology. Early dysexecutive function predicts development of anxiety but increase in anxiety levels correlates most strongly with more global cognitive decline.
C1 [Wang, Hanyuying; Zhao, Yibo; Schrag, Anette] UCL Queen Sq Inst Neurol, Dept Clin & Movement Neurosci, London, England.
   [Zhao, Yibo] UCL, Sch Pharm, London, England.
   [Schrag, Anette] UCL Queen Sq Inst Neurol, Clin & Movement Neurosci, London WC1N 3BG, England.
C3 University of London; University College London; University of London; University College London; University of London School of Pharmacy; University of London; University College London
RP Schrag, A (corresponding author), UCL Queen Sq Inst Neurol, Clin & Movement Neurosci, London WC1N 3BG, England.
EM a.schrag@ucl.ac.uk
FU European Commission [848002]; University College London Hospitals NHS Foundation Trust (UCLH) National Institute for Health and Care Research (NIHR) Biomedical Research Centre
CR Baumann CR, 2004, EUR NEUROL, V52, P73, DOI 10.1159/000079749
   Blennow K, 2010, NAT REV NEUROL, V6, P131, DOI 10.1038/nrneurol.2010.4
   Brown RG, 2011, J NEUROL NEUROSUR PS, V82, P803, DOI 10.1136/jnnp.2010.213652
   Burn DJ, 2012, MOVEMENT DISORD, V27, P379, DOI 10.1002/mds.24041
   Carey G, 2021, MOVEMENT DISORD, V36, P327, DOI 10.1002/mds.28404
   Chieffi S, 2017, FRONT PHYSIOL, V8, P0, DOI 10.3389/fphys.2017.00357
   Deane KHO, 2014, BMJ OPEN, V4, P0, DOI 10.1136/bmjopen-2014-006434
   Dissanayaka NNW, 2017, PARKINSONISM RELAT D, V36, P63, DOI 10.1016/j.parkreldis.2017.01.001
   Gulpers B, 2016, AM J GERIAT PSYCHIAT, V24, P823, DOI 10.1016/j.jagp.2016.05.015
   Hayley AC, 2013, AUST NZ J PSYCHIAT, V47, P772, DOI 10.1177/0004867413490036
   Heath TP, 2006, J NEUROSCI, V26, P12664, DOI 10.1523/JNEUROSCI.3459-06.2006
   Huang S, 2021, NEUROSCI LETT, V741, P0, DOI 10.1016/j.neulet.2020.135480
   Johnson PL, 2012, PROG BRAIN RES, V198, P133, DOI 10.1016/B978-0-444-59489-1.00009-4
   Julian LJ, 2011, ARTHRIT CARE RES, V63, PS467, DOI 10.1002/acr.20561
   KNIGHT RG, 1983, BRIT J CLIN PSYCHOL, V22, P245, DOI 10.1111/j.2044-8260.1983.tb00610.x
   Marek K, 2018, ANN CLIN TRANSL NEUR, V5, P1460, DOI 10.1002/acn3.644
   Martens KAE, 2018, NEUROPSYCHOLOGY, V32, P950, DOI 10.1037/neu0000478
   Mondolo F, 2007, NEUROL SCI, V28, P270, DOI 10.1007/s10072-007-0834-9
   Petkus AJ, 2020, INT J GERIATR PSYCH, V35, P396, DOI 10.1002/gps.5255
   Reynolds GO, 2017, NEUROPSYCHOLOGY, V31, P596, DOI 10.1037/neu0000353
   Rosenthal MC, 2022, BIOL PSYCHOL, V170, P0, DOI 10.1016/j.biopsycho.2022.108324
   Rutten S, 2017, PARKINSONISM RELAT D, V43, P49, DOI 10.1016/j.parkreldis.2017.06.024
   Schrag A, 2017, INT REV NEUROBIOL, V133, P623, DOI 10.1016/bs.irn.2017.05.024
   Ujvári B, 2022, J NEUROINFLAMM, V19, P0, DOI 10.1186/s12974-022-02399-w
   Wakabayashi K, 2020, NEUROPATHOLOGY, V40, P415, DOI 10.1111/neup.12691
   Yang HJ, 2019, FRONT NEUROL, V10, P0, DOI 10.3389/fneur.2019.00049
   Zhang PY, 2022, FRONT AGING NEUROSCI, V14, P0, DOI 10.3389/fnagi.2022.1055160
NR 27
TC 1
Z9 1
U1 1
U2 3
PU WILEY
PI HOBOKEN
PA 111 RIVER ST, HOBOKEN 07030-5774, NJ USA
SN 1351-5101
EI 1468-1331
J9 EUR J NEUROL
JI Eur. J. Neurol.
PD JUN 15
PY 2023
VL 0
IS 
BP 
EP 
DI 10.1111/ene.15890
EA JUN 2023
PG 8
WC Clinical Neurology; Neurosciences
SC Neurosciences & Neurology
GA I5YA3
UT WOS:001003524100001
PM 37227928
DA 2024-02-07
ER

PT J
AU Tall, P
   Qamar, MA
   Rosenzweig, I
   Raeder, V
   Sauerbier, A
   Heidemarie, Z
   Falup-Pecurariu, C
   Chaudhuri, KR
AF Tall, Phoebe
   Qamar, Mubasher A.
   Rosenzweig, Ivana
   Raeder, Vanessa
   Sauerbier, Anna
   Heidemarie, Zach
   Falup-Pecurariu, Cristian
   Chaudhuri, Kallol Ray
TI The Park Sleep subtype in Parkinson's disease: from concept to clinic
SO EXPERT OPINION ON PHARMACOTHERAPY
LA English
DT Review
DE Non-motor; Parkinson's; excessive daytime sleepiness; narcolepsy; insomnia; rapid eye movement behavior disorder; sleep apnea; Park Sleep; non-motor phenotype; >
ID excessive daytime sleepiness; carbidopa intestinal gel; restless legs syndrome; behavior disorder; rem-sleep; double-blind; modafinil; apnea; csf; synucleinopathy
AB IntroductionThe heterogeneity of Parkinson's disease (PD) is evident from descriptions of non-motor (NMS) subtypes and Park Sleep, originally identified by Sauerbier et al. 2016, is one such clinical subtype associated with the predominant clinical presentation of sleep dysfunctions including excessive daytime sleepiness (EDS), along with insomnia.Areas coveredA literature search was conducted using the PubMed, Medline, Embase, and Web of Science databases, accessed between 1 February 2023 and 28 March 2023. In this review, we describe the clinical subtype of Park Sleep and related 'tests' ranging from polysomnography to investigational neuromelanin MRI brain scans and some tissue-based biological markers.Expert OpinionCholinergic, noradrenergic, and serotonergic systems are dominantly affected in PD. Park Sleep subtype is hypothesized to be associated primarily with serotonergic deficit, clinically manifesting as somnolence and narcoleptic events (sleep attacks), with or without rapid eye movement behavior disorder (RBD). In clinic, Park Sleep recognition may drive lifestyle changes (e.g. driving) along with therapy adjustments as Park Sleep patients may be sensitive to dopamine D3 active agonists, such as ropinirole and pramipexole. Specific dashboard scores based personalized management options need to be implemented and include pharmacological, non-pharmacological, and lifestyle linked advice.
C1 [Tall, Phoebe; Qamar, Mubasher A.; Sauerbier, Anna; Chaudhuri, Kallol Ray] Kings Coll London, Inst Psychiat Psychol & Neurosci IoPpn, Dept Neurosci, London, England.
   [Tall, Phoebe; Qamar, Mubasher A.; Raeder, Vanessa; Chaudhuri, Kallol Ray] Kings Coll Hosp NHS Fdn Trust, Parkinsons Fdn Ctr Excellence, London, England.
   [Rosenzweig, Ivana] Kings Coll London, Inst Psychiat Psychol & Neurosci IoPpn, Sleep & Brain Plast Ctr, Dept Neuroimaging, London, England.
   [Rosenzweig, Ivana] Guys Hosp, Sleep Disorder Ctr, Nuffield House, London, England.
   [Raeder, Vanessa] Charite Univ Med Berlin, Dept Neurol & Expt Neurol, Berlin, Germany.
   [Raeder, Vanessa] Freie Univ, Berlin, Germany.
   [Sauerbier, Anna] Univ Cologne, Dept Neurol, Fac Med, Cologne, Germany.
   [Sauerbier, Anna] Univ Hosp Cologne, Cologne, Germany.
   [Heidemarie, Zach] Med Univ Vienna, Dept Neurol, Vienna, Austria.
   [Falup-Pecurariu, Cristian] Transilvania Univ Brasov, Fac Med, Brasov, Romania.
   [Falup-Pecurariu, Cristian] Cty Clin Hosp, Dept Neurol, Brasov, Romania.
   [Tall, Phoebe] Inst Psychol Psychiat & Neurosci, 16 Crespigny Pk, London SE5 8AB, England.
   [Qamar, Mubasher A.] Kings Coll Hosp NHS Fdn Trust, Parkinsons Fdn Ctr Excellence, Maurice Wohl Clin Neurosci Inst, Ground Floor,5 Cutcombe Rd, London G33 58, England.
C3 University of London; King's College London; King's College Hospital NHS Foundation Trust; University of London; King's College London; Guy's & St Thomas' NHS Foundation Trust; Free University of Berlin; Humboldt University of Berlin; Charite Universitatsmedizin Berlin; Free University of Berlin; University of Cologne; University of Cologne; Medical University of Vienna; Transylvania University of Brasov; King's College Hospital NHS Foundation Trust
RP Tall, P (corresponding author), Inst Psychol Psychiat & Neurosci, 16 Crespigny Pk, London SE5 8AB, England.; Qamar, MA (corresponding author), Kings Coll Hosp NHS Fdn Trust, Parkinsons Fdn Ctr Excellence, Maurice Wohl Clin Neurosci Inst, Ground Floor,5 Cutcombe Rd, London G33 58, England.
EM Phoebe.tall@nhs.net; Mubasher.qamar@kcl.ac.uk
CR Abbott RD, 2005, NEUROLOGY, V65, P1442, DOI 10.1212/01.wnl.0000183056.89590.0d
   Adler CH, 2003, MOVEMENT DISORD, V18, P287, DOI 10.1002/mds.10390
   Aguirre JA, 1999, NEUROSCI LETT, V275, P215, DOI 10.1016/S0304-3940(99)00706-5
   Amara AW, 2017, CURR TREAT OPTION NE, V19, P0, DOI 10.1007/s11940-017-0461-6
   American Psychiatric Association, 2013, DIAGNOSTIC STAT MANU, V5, P5
   Ando R, 2018, J PHARMACOL SCI, V136, P266, DOI 10.1016/j.jphs.2018.03.005
   Andrade AG, 2018, J ALZHEIMERS DIS, V64, PS255, DOI 10.3233/JAD-179936
   Antonini A, 2017, PARKINSONISM RELAT D, V45, P13, DOI 10.1016/j.parkreldis.2017.09.018
   Arnaldi D, 2017, SLEEP MED REV, V36, P82, DOI 10.1016/j.smrv.2016.11.002
   Aurora RN, 2010, J CLIN SLEEP MED, V6, P85
   Bennett LS, 1997, J SLEEP RES, V6, P142, DOI 10.1046/j.1365-2869.1997.00039.x
   Bjornarå KA, 2018, BMC NEUROL, V18, P0, DOI 10.1186/s12883-018-1023-6
   Boeve BF, 2010, ANN NY ACAD SCI, V1184, P15, DOI 10.1111/j.1749-6632.2009.05115.x
   Brazète JR, 2016, NEUROBIOL AGING, V37, P74, DOI 10.1016/j.neurobiolaging.2015.10.007
   Breen DP, 2014, JAMA NEUROL, V71, P589, DOI 10.1001/jamaneurol.2014.65
   Bucks RS, 2017, RESPIROLOGY, V22, P1253, DOI 10.1111/resp.13140
   Cesari M, 2022, SLEEP, V45, P0, DOI 10.1093/sleep/zsab257
   Cesari M, 2021, SLEEP MED, V77, P238, DOI 10.1016/j.sleep.2020.04.010
   Chahine LM, 2014, PARKINSONISM RELAT D, V20, P766, DOI 10.1016/j.parkreldis.2014.04.011
   Chaudhuri KR, 2023, NAT REV NEUROL, V19, P333, DOI 10.1038/s41582-023-00802-5
   Chaudhuri KR, 2022, J PARKINSON DIS, V12, P2071, DOI 10.3233/JPD-223295
   Chaudhuri KR, 2022, J PERS MED, V12, P0, DOI 10.3390/jpm12121994
   Cheng JY, 2020, J SLEEP RES, V29, P0, DOI 10.1111/jsr.13021
   Coomans CP, 2015, FRONT NEUROENDOCRIN, V37, P29, DOI 10.1016/j.yfrne.2014.11.002
   Crosta F, 2017, FUNCT NEUROL, V32, P137
   De Cock VC, 2022, LANCET NEUROL, V21, P428, DOI 10.1016/S1474-4422(22)00085-0
   Diaz-Galvan P, 2022, BRAIN COMMUN, V5, P0, DOI 10.1093/braincomms/fcad021
   Diederich NJ, 2005, SLEEP MED, V6, P313, DOI 10.1016/j.sleep.2005.03.011
   Diego SG, 2021, J PERS MED, V11, P0, DOI 10.3390/jpm11070626
   Dijkstra F, 2022, CURR NEUROL NEUROSCI, V22, P657, DOI 10.1007/s11910-022-01226-2
   Drouot X, 2003, NEUROLOGY, V61, P540, DOI 10.1212/01.WNL.0000078194.53210.48
   Eisensehr I, 2003, NEUROLOGY, V60, P1817, DOI 10.1212/01.WNL.0000069608.84542.46
   Elkins G, 2013, INT J CLIN EXP HYP, V61, P172, DOI 10.1080/00207144.2013.753829
   Endo T, 2020, SCI REP-UK, V10, P0, DOI 10.1038/s41598-020-64645-6
   Erro R, 2013, PLOS ONE, V8, P0, DOI 10.1371/journal.pone.0070244
   Ferini-Strambi L, 2019, EXPERT REV NEUROTHER, V19, P1069, DOI 10.1080/14737175.2019.1640603
   Fernández-Santiago R, 2015, ANN NEUROL, V77, P895, DOI 10.1002/ana.24384
   Ferrie JE, 2013, AM J EPIDEMIOL, V178, P956, DOI 10.1093/aje/kwt072
   Frucht S, 1999, NEUROLOGY, V52, P1908, DOI 10.1212/WNL.52.9.1908
   Ge JJ, 2015, J CEREBR BLOOD F MET, V35, P2062, DOI 10.1038/jcbfm.2015.173
   Gros Priti, 2017, CURR SLEEP MED REP, V3, P222, DOI 10.1007/s40675-017-0079-y
   Happe S, 2007, J NEUROL, V254, P1037, DOI 10.1007/s00415-006-0483-6
   Haq IZ, 2010, EXPERT REV NEUROTHER, V10, P879, DOI 10.1586/ERN.10.56
   Heintz-Buschart A, 2018, MOVEMENT DISORD, V33, P88, DOI 10.1002/mds.27105
   Högl B, 2018, NAT REV NEUROL, V14, P40, DOI 10.1038/nrneurol.2017.157
   Högl B, 2017, SOMNOLOGIE, V21, PS1, DOI 10.1007/s11818-016-0048-6
   Högl B, 2010, BMC NEUROL, V10, P0, DOI 10.1186/1471-2377-10-86
   Högl B, 2002, SLEEP, V25, P905
   Hu XY, 2023, ANTIOXIDANTS-BASEL, V12, P0, DOI 10.3390/antiox12020396
   Humbert M, 2017, NPJ PARKINSONS DIS, V3, P0, DOI 10.1038/s41531-017-0027-z
   Hunt J, 2022, MOL NEURODEGENER, V17, P0, DOI 10.1186/s13024-021-00504-w
   Iranzo A, 2021, LANCET NEUROL, V20, P203, DOI 10.1016/S1474-4422(20)30449-X
   Iranzo A, 2017, ANN NEUROL, V82, P419, DOI 10.1002/ana.25026
   Iranzo A, 2011, LANCET NEUROL, V10, P797, DOI 10.1016/S1474-4422(11)70152-1
   Iturburu Alisson, 2022, CUREUS, V14, Pe24937, DOI 10.7759/cureus.24937
   Janzen A, 2022, J PARKINSON DIS, V12, P1921, DOI 10.3233/JPD-223201
   Jenner P, 2000, EXP BRAIN RES, V133, P178, DOI 10.1007/s002210000370
   Jiang X, 2021, PARKINSONS DIS-US, V2021, P0, DOI 10.1155/2021/8851027
   Juszczak GR, 2005, MED HYPOTHESES, V64, P28, DOI 10.1016/j.mehy.2004.06.013
   Kaminska M, 2015, PARKINSONS DIS-US, V2015, P0, DOI 10.1155/2015/849472
   Kay DB, 2018, BRAIN BEHAV, V8, P0, DOI 10.1002/brb3.967
   Keir LHM, 2020, J NEUROL, V267, P288, DOI 10.1007/s00415-019-09651-z
   Knie B, 2011, CNS DRUGS, V25, P203, DOI 10.2165/11539720-000000000-00000
   Knudsen K, 2018, LANCET NEUROL, V17, P618, DOI 10.1016/S1474-4422(18)30162-5
   Kumar S, 2003, SLEEP MED, V4, P339, DOI 10.1016/S1389-9457(03)00105-9
   La Morgia C, 2017, FRONT NEUROL, V8, P0, DOI 10.3389/fneur.2017.00162
   Lebrun Cindy, 2021, GERIATR PSYCHOL NEUROPSYCHIATR VIEIL, V0, P0, DOI DOI 10.1684/pnv.2021.0927
   Lee J, 2018, J ADV NURS, V74, P1741, DOI 10.1111/jan.13694
   Li L., 2020, FRONT NEUROSCI, V14, P14
   Li M, 2018, CHINESE MED J-PEKING, V131, P966, DOI 10.4103/0366-6999.229886
   Li YY, 2017, NEUROLOGY, V88, P1493, DOI 10.1212/WNL.0000000000003838
   Liguori C, 2020, SLEEP MED, V69, P86, DOI 10.1016/j.sleep.2020.01.020
   Liguori C, 2019, PARKINSONISM RELAT D, V64, P97, DOI 10.1016/j.parkreldis.2019.03.017
   Limousin N, 2009, MOVEMENT DISORD, V24, P1970, DOI 10.1002/mds.22711
   Malhotra A, 2002, LANCET, V360, P237, DOI 10.1016/S0140-6736(02)09464-3
   Mantovani S, 2018, J SLEEP RES, V27, P0, DOI 10.1111/jsr.12673
   Marras C, 2020, NEUROTHERAPEUTICS, V17, P1366, DOI 10.1007/s13311-020-00894-7
   Marras C, 2016, MOVEMENT DISORD, V31, P1095, DOI 10.1002/mds.26510
   Martinez-Martin P, 2011, MOVEMENT DISORD, V26, P399, DOI 10.1002/mds.23462
   Meng LR, 2020, PARKINSONISM RELAT D, V70, P45, DOI 10.1016/j.parkreldis.2019.12.001
   Messina A, 2018, FRONT NEUROL, V9, P0, DOI 10.3389/fneur.2018.00095
   Mizrahi-Kliger AD, 2022, EXP NEUROL, V350, P0, DOI 10.1016/j.expneurol.2022.113976
   Moline M, 2021, POSTGRAD MED, V133, P71, DOI 10.1080/00325481.2020.1823724
   Mu J, 2017, FRONT AGING NEUROSCI, V9, P0, DOI 10.3389/fnagi.2017.00301
   Muehlan C, 2020, EXPERT OPIN DRUG MET, V16, P1063, DOI 10.1080/17425255.2020.1817380
   Neikrug AB, 2014, SLEEP, V37, P177, DOI 10.5665/sleep.3332
   Neutel D, 2015, FRONT NEUROL, V6, P0, DOI 10.3389/fneur.2015.00200
   Nuzum ND, 2022, FRONT MICROBIOL, V13, P0, DOI 10.3389/fmicb.2022.791213
   ORegan D, 2021, FRONT PSYCHIATRY, V12, P0, DOI 10.3389/fpsyt.2021.679272
   OSuilleabhain PE, 2002, ARCH NEUROL-CHICAGO, V59, P986, DOI 10.1001/archneur.59.6.986
   Oertel W, 2011, LANCET NEUROL, V10, P710, DOI 10.1016/S1474-4422(11)70127-2
   Ogawa T, 2022, PLOS ONE, V17, P0, DOI 10.1371/journal.pone.0279747
   Ondo WG, 2005, J NEUROL NEUROSUR PS, V76, P1636, DOI 10.1136/jnnp.2005.065870
   Osawa C, 2021, JPN PSYCHOL RES, V63, P59, DOI 10.1111/jpr.12287
   Otaiku AI, 2022, SLEEP, V45, P0, DOI 10.1093/sleep/zsac206
   Ou RW, 2021, NPJ PARKINSONS DIS, V7, P0, DOI 10.1038/s41531-021-00207-5
   Overeem S, 2002, NEUROLOGY, V58, P498, DOI 10.1212/WNL.58.3.498
   Pal S, 2001, J NEURAL TRANSM, V108, P71, DOI 10.1007/s007020170098
   Patel Shnehal, 2017, J CLIN MOV DISORD, V4, P16, DOI 10.1186/s40734-017-0062-2
   Perez-Carbonell L, 2022, LANCET, V400, P1033, DOI 10.1016/S0140-6736(22)01018-2
   Politis M, 2010, MOVEMENT DISORD, V25, P1646, DOI 10.1002/mds.23135
   Pont-Sunyer C, 2017, MOVEMENT DISORD, V32, P726, DOI 10.1002/mds.26964
   Pont-Sunyer C, 2015, PLOS ONE, V10, P0, DOI 10.1371/journal.pone.0132368
   Postuma RB, 2019, BRAIN, V142, P744, DOI 10.1093/brain/awz030
   Prieto GA, 2017, J CENT NERV SYST DIS, V9, P0, DOI 10.1177/1179573517726335
   Pyatigorskaya N, 2017, SLEEP, V40, P0, DOI 10.1093/sleep/zsx149
   Rahayel S, 2019, SLEEP, V42, P0, DOI 10.1093/sleep/zsz062
   Redline S, 2000, AM J RESP CRIT CARE, V161, P369, DOI 10.1164/ajrccm.161.2.9904031
   Reitz C, 2014, BIOCHEM PHARMACOL, V88, P640, DOI 10.1016/j.bcp.2013.12.024
   Ripley B, 2001, NEUROLOGY, V57, P2253, DOI 10.1212/WNL.57.12.2253
   Rodrigues TM, 2016, PARKINSONISM RELAT D, V27, P25, DOI 10.1016/j.parkreldis.2016.03.002
   Rodriguez-Sanchez F, 2021, SCI REP-UK, V11, P0, DOI 10.1038/s41598-021-03118-w
   Rossi M, 2020, ACTA NEUROPATHOL, V140, P49, DOI 10.1007/s00401-020-02160-8
   Salsone M, 2014, PARKINSONISM RELAT D, V20, P1004, DOI 10.1016/j.parkreldis.2014.06.012
   Sauerbier A, 2016, PARKINSONISM RELAT D, V22, PS41, DOI 10.1016/j.parkreldis.2015.09.027
   Schulte EC, 2011, J NEUROL, V258, PS328, DOI 10.1007/s00415-011-5933-0
   Seppi K, 2019, MOVEMENT DISORD, V34, P180, DOI 10.1002/mds.27602
   Skorvanek M, 2018, FRONT NEUROL, V9, P0, DOI 10.3389/fneur.2018.00376
   Sobreira-Neto MA, 2019, ARQ NEURO-PSIQUIAT, V77, P609, DOI 10.1590/0004-282X20190098
   Sommerauer M, 2018, BRAIN, V141, P496, DOI 10.1093/brain/awx348
   Son HG, 2018, ASIAN NURS RES, V12, P145, DOI 10.1016/j.anr.2018.06.001
   Standaert DG, 2021, MOV DISORD CLIN PRAC, V8, P1061, DOI 10.1002/mdc3.13239
   Stefani A, 2020, NEUROPSYCHOPHARMACOL, V45, P121, DOI 10.1038/s41386-019-0448-y
   Takahashi Y, 2015, SLEEP BIOL RHYTHMS, V13, P252, DOI 10.1111/sbr.12112
   Taximaimaiti R, 2021, CURR NEUROPHARMACOL, V19, P2233, DOI 10.2174/1570159X19666210517115706
   Terzaghi M, 2020, SLEEP MED, V75, P491, DOI 10.1016/j.sleep.2020.08.029
   Titova N, 2018, MED J AUSTRALIA, V208, P404, DOI 10.5694/mja17.00993
   Titova N, 2017, MOVEMENT DISORD, V32, P1147, DOI 10.1002/mds.27027
   Todorova Antoniya, 2014, PRACT NEUROL, V14, P310, DOI 10.1136/practneurol-2013-000741
   Toffoli M, 2017, NEUROL SCI, V38, P1233, DOI 10.1007/s10072-017-2945-2
   Trenkwalder C, 1998, CLIN NEUROSCI, V5, P107
   van Vliet SAM, 2006, BEHAV PHARMACOL, V17, P453, DOI 10.1097/00008877-200609000-00011
   Videnovic A, 2021, MOVEMENT DISORD, V36, P2408, DOI 10.1002/mds.28702
   Videnovic A, 2014, JAMA NEUROL, V71, P463, DOI 10.1001/jamaneurol.2013.6239
   Wahbeh H, 2008, NEUROLOGY, V70, P2321, DOI 10.1212/01.wnl.0000314667.16386.5e
   Wang HM, 2019, NAT COMMUN, V10, P0, DOI 10.1038/s41467-019-11456-7
   Wang K, 2021, FRONT AGING NEUROSCI, V13, P0, DOI 10.3389/fnagi.2021.770920
   Wang XT, 2022, J NEUROL, V269, P2469, DOI 10.1007/s00415-021-10812-2
   Wang XT, 2020, ANN CLIN TRANSL NEUR, V7, P2026, DOI 10.1002/acn3.51204
   Wasserman D, 2021, NAT SCI SLEEP, V13, P1, DOI 10.2147/NSS.S267037
   Wilson H, 2018, NEUROIMAGE-CLIN, V18, P630, DOI 10.1016/j.nicl.2018.03.001
   Yang CX, 2020, FRONT AGING NEUROSCI, V12, P0, DOI 10.3389/fnagi.2020.00213
[truncated: 727,776 more chars]
